# Supplementary material for: Dataset for the simulated biomass pyrolysis in rotary kilns with varying particle residence time distributions
Source: Data Brief. 2021 Nov 23;39:107603. doi: 10.1016/j.dib.2021.107603 (PMC8633881; doi:10.1016/j.dib.2021.107603)
Supplement: Supplementary Data S1 — Supplementary Raw Research Data. This is open data under the CC BY license http://creativecommons.org/licenses/by/4.0/ [file mmc1.zip › supplementary/112/logFiles/log_Pe80]

l,m	Tau,s	F_w,kg/s	F_is,kg/s	F_c,kg/s	F_rt,kg/s	F_w_wet,kg/s	F_it,kg/s	F_g,kg/s	F_H2O_g,kg/s	T_b,K	T_g,K	T_w,K	q_bed,kW/m	q_gas,kW/m	q_loss,kW/m
5e-05	0.00931	0.0	0.0	0.0	0.0	0.00205272	0.0	0.0	0.0	298.62237271	300.54773617	833.01824822	31.71822874	3.02706088	-0.42003286
0.00011	0.02793	0.0	0.0	0.0	0.0	0.00205272	0.0	0.0	0.0	299.09413961	302.94114169	832.88663468	31.68584647	3.02260296	-0.41992954
0.00016	0.04654	0.0	0.0	0.0	0.0	0.00205272	0.0	0.0	0.0	299.56530172	305.33018241	832.7551594	31.65350966	3.01808726	-0.41982633
0.00022	0.06516	0.0	0.0	0.0	0.0	0.00205272	0.0	0.0	0.0	300.03586019	307.71481749	832.62382244	31.62121723	3.01351512	-0.41972323
0.00027	0.08377	0.0	0.0	0.0	0.0	0.00205272	0.0	0.0	0.0	300.50581615	310.09500704	832.49262384	31.58896928	3.00888521	-0.41962024
0.00033	0.10239	0.0	0.0	0.0	0.0	0.00205272	0.0	0.0	0.0	300.97517074	312.47071039	832.36156365	31.55676445	3.00420104	-0.41951736
0.00038	0.121	0.0	0.0	0.0	0.0	0.00205272	0.0	0.0	0.0	301.44392508	314.84188915	832.23064191	31.52460307	2.99946058	-0.41941459
0.00044	0.13961	0.0	0.0	0.0	0.0	0.00205272	0.0	0.0	0.0	301.91208025	317.20850368	832.09985866	31.49248501	2.99465833	-0.41931193
0.00049	0.15823	0.0	0.0	0.0	0.0	0.00205272	0.0	0.0	0.0	302.37963736	319.57051101	831.96921398	31.46041048	2.98980383	-0.41920938
0.0105	3.53603	5e-08	0.0	0.0	0.0	0.00205267	0.0	0.0	0.0	378.50796596	637.72028846	810.54606939	26.23740928	1.36592688	-0.40239373
0.01056	3.55453	5e-08	0.0	0.0	0.0	0.00205267	0.0	0.0	0.0	378.88165783	638.7493658	810.44125212	26.21140419	1.35598693	-0.40231146
0.01061	3.57304	5e-08	0.0	0.0	0.0	0.00205267	0.0	0.0	0.0	379.2549052	639.77080806	810.33656968	26.1854212	1.34607939	-0.4022293
0.01067	3.59154	5e-08	0.0	0.0	0.0	0.00205267	0.0	0.0	0.0	379.62770866	640.78464301	810.23202188	26.15946019	1.33620497	-0.40214724
0.01072	3.61005	5e-08	0.0	0.0	0.0	0.00205267	0.0	0.0	0.0	380.00006876	641.7908989	810.1276085	26.13352105	1.3263644	-0.4020653
0.01078	3.62855	5e-08	0.0	0.0	0.0	0.00205266	0.0	0.0	0.0	380.3719861	642.78960452	810.02332935	26.10760367	1.3165584	-0.40198346
0.01083	3.64705	5e-08	0.0	0.0	0.0	0.00205266	0.0	0.0	0.0	380.74346123	643.78078916	809.91918421	26.08170827	1.30678574	-0.40190172
0.01089	3.66555	6e-08	0.0	0.0	0.0	0.00205266	0.0	0.0	0.0	381.11449473	644.76448108	809.81517286	26.05586224	1.29688198	-0.40182005
0.01094	3.68406	6e-08	0.0	0.0	0.0	0.00205266	0.0	0.0	0.0	381.48508766	645.74057887	809.71129562	26.03001532	1.28714895	-0.40173851
0.011	3.70256	6e-08	0.0	0.0	0.0	0.00205266	0.0	0.0	0.0	381.85524018	646.70921896	809.60755186	26.00419024	1.27745025	-0.40165709
0.01105	3.72106	6e-08	0.0	0.0	0.0	0.00205266	0.0	0.0	0.0	382.22495287	647.67043021	809.50394135	25.97838691	1.2677865	-0.40157576
0.01111	3.73956	6e-08	0.0	0.0	0.0	0.00205265	0.0	0.0	0.0	382.5942263	648.62424189	809.40046389	25.95260524	1.25815829	-0.40149454
0.01116	3.75806	7e-08	0.0	0.0	0.0	0.00205265	0.0	0.0	0.0	382.96306101	649.57068372	809.29711926	25.92684514	1.24856625	-0.40141343
0.01122	3.77655	7e-08	0.0	0.0	0.0	0.00205265	0.0	0.0	0.0	383.33145759	650.50978583	809.19390725	25.9011065	1.23901099	-0.40133242
0.01127	3.79505	7e-08	0.0	0.0	0.0	0.00205265	0.0	0.0	0.0	383.69941659	651.44157875	809.09082764	25.87538925	1.22949311	-0.40125151
0.01133	3.81355	7e-08	0.0	0.0	0.0	0.00205265	0.0	0.0	0.0	384.06693857	652.36609347	808.98788021	25.84969328	1.22001324	-0.40117071
0.01138	3.83205	7e-08	0.0	0.0	0.0	0.00205264	0.0	0.0	0.0	384.43402409	653.28336137	808.88506473	25.82401852	1.21057198	-0.40109002
0.01144	3.85054	8e-08	0.0	0.0	0.0	0.00205264	0.0	0.0	0.0	384.80067369	654.19341428	808.78238098	25.79836485	1.20116994	-0.40100942
0.01149	3.86904	8e-08	0.0	0.0	0.0	0.00205264	0.0	0.0	0.0	385.16688794	655.09628444	808.67982873	25.7727322	1.19180774	-0.40092893
0.0215	7.2253	5.01e-06	0.0	0.0	0.0	0.0020477	0.0	0.0	1e-08	445.0870212	733.82177365	791.96566306	21.44109939	0.17974844	-0.38780956
0.02156	7.24368	5.11e-06	0.0	0.0	0.0	0.00204761	0.0	0.0	1e-08	445.38192718	733.95465548	791.88329108	21.41911771	0.17736086	-0.38774491
0.02161	7.26207	5.2e-06	0.0	0.0	0.0	0.00204751	0.0	0.0	1e-08	445.67648545	734.08574858	791.80101054	21.39715622	0.17499624	-0.38768032
0.02167	7.28045	5.29e-06	0.0	0.0	0.0	0.00204742	0.0	0.0	1e-08	445.97069644	734.21506998	791.7188213	21.3752149	0.17265435	-0.3876158
0.02172	7.29884	5.39e-06	0.0	0.0	0.0	0.00204732	0.0	0.0	1e-08	446.26456058	734.34263651	791.63672317	21.35329377	0.17033501	-0.38755136
0.02178	7.31722	5.48e-06	0.0	0.0	0.0	0.00204723	0.0	0.0	1e-08	446.55807827	734.46846488	791.55471602	21.33139272	0.16803872	-0.38748698
0.02183	7.3356	5.58e-06	0.0	0.0	0.0	0.00204713	0.0	0.0	1e-08	446.85124995	734.59257223	791.47279967	21.30951129	0.16576837	-0.38742269
0.02189	7.35399	5.68e-06	0.0	0.0	0.0	0.00204703	0.0	0.0	1e-08	447.14407603	734.71497809	791.39097395	21.28765051	0.16351694	-0.38735845
0.02194	7.37237	5.78e-06	0.0	0.0	0.0	0.00204693	0.0	0.0	1e-08	447.43655693	734.83569619	791.30923872	21.26580992	0.16128741	-0.3872943
0.022	7.39075	5.89e-06	0.0	0.0	0.0	0.00204682	0.0	0.0	1e-08	447.72869309	734.95474277	791.22759382	21.24398951	0.15907961	-0.38723021
0.02205	7.40913	5.99e-06	0.0	0.0	0.0	0.00204672	0.0	0.0	1e-08	448.02048491	735.07213391	791.14603908	21.22218928	0.15689334	-0.38716619
0.02211	7.42751	6.1e-06	0.0	0.0	0.0	0.00204661	0.0	0.0	1e-08	448.31193282	735.18788553	791.06457436	21.20040924	0.15472839	-0.38710224
0.02216	7.44589	6.21e-06	0.0	0.0	0.0	0.0020465	0.0	0.0	1e-08	448.60303724	735.30201341	790.9831995	21.17864939	0.15258458	-0.38703837
0.02222	7.46427	6.32e-06	0.0	0.0	0.0	0.00204639	0.0	0.0	1e-08	448.89379858	735.4145332	790.90191434	21.15690974	0.15046171	-0.38697456
0.02227	7.48265	6.43e-06	0.0	0.0	0.0	0.00204628	0.0	0.0	1e-08	449.18421727	735.52546038	790.82071874	21.13519029	0.14835959	-0.38691082
0.02233	7.50102	6.54e-06	0.0	0.0	0.0	0.00204617	0.0	0.0	1e-08	449.47429372	735.63481029	790.73961252	21.11349105	0.14627802	-0.38684716
0.02238	7.5194	6.66e-06	0.0	0.0	0.0	0.00204605	0.0	0.0	1e-08	449.76402835	735.7425981	790.65859555	21.09181201	0.14421681	-0.38678356
0.02244	7.53778	6.77e-06	0.0	0.0	0.0	0.00204594	0.0	0.0	1e-08	450.05342157	735.84883887	790.57766767	21.07015318	0.14217579	-0.38672003
0.02249	7.55615	6.89e-06	0.0	0.0	0.0	0.00204582	0.0	0.0	1e-08	450.34247381	735.9535475	790.49682874	21.04851369	0.14016109	-0.38665658
0.0325	10.89041	9.159e-05	0.0	0.0	0.0	0.00196103	0.0	0.0	9e-08	497.66858415	740.05625826	777.13440379	17.44150248	-0.01939474	-0.37616731
0.03256	10.90867	9.266e-05	0.0	0.0	0.0	0.00195997	0.0	0.0	9e-08	497.90162373	740.03463031	777.06779004	17.42345405	-0.01961584	-0.37611502
0.03261	10.92693	9.373e-05	0.0	0.0	0.0	0.00195889	0.0	0.0	9e-08	498.13438872	740.01277769	777.00124486	17.40542424	-0.01983322	-0.37606278
0.03267	10.9452	9.482e-05	0.0	0.0	0.0	0.00195781	0.0	0.0	9e-08	498.36687942	739.99070285	776.93476817	17.38741306	-0.02004691	-0.37601059
0.03272	10.96346	9.591e-05	0.0	0.0	0.0	0.00195671	0.0	0.0	1e-07	498.59909614	739.96840821	776.86835989	17.36942047	-0.02025693	-0.37595846
0.03278	10.98172	9.702e-05	0.0	0.0	0.0	0.0019556	0.0	0.0	1e-07	498.83103919	739.94589617	776.80201993	17.35144646	-0.02046334	-0.37590639
0.03283	10.99998	9.813e-05	0.0	0.0	0.0	0.00195449	0.0	0.0	1e-07	499.06270886	739.92316911	776.7357482	17.33349103	-0.02066614	-0.37585436
0.03289	11.01824	9.926e-05	0.0	0.0	0.0	0.00195336	0.0	0.0	1e-07	499.29410548	739.90022937	776.66954464	17.31555416	-0.02086538	-0.3758024
0.03294	11.0365	0.00010039	0.0	0.0	0.0	0.00195222	0.0	0.0	1e-07	499.52522933	739.8770793	776.60340914	17.29763583	-0.02106108	-0.37575048
0.033	11.05476	0.00010154	0.0	0.0	0.0	0.00195107	0.0	0.0	1e-07	499.75608073	739.85372119	776.53734164	17.27973608	-0.02125364	-0.37569862
0.03305	11.07302	0.0001027	0.0	0.0	0.0	0.00194991	0.0	0.0	1e-07	499.98665998	739.83015706	776.47134205	17.26185491	-0.02144336	-0.37564681
0.03311	11.09128	0.00010387	0.0	0.0	0.0	0.00194875	0.0	0.0	1e-07	500.21696738	739.80638874	776.40541028	17.24399217	-0.02162894	-0.37559505
0.03316	11.10953	0.00010505	0.0	0.0	0.0	0.00194757	0.0	0.0	1.1e-07	500.44700324	739.78241894	776.33954625	17.22614792	-0.02181115	-0.37554335
0.03322	11.12779	0.00010623	0.0	0.0	0.0	0.00194638	0.0	0.0	1.1e-07	500.67676786	739.75824987	776.27374989	17.20832215	-0.02198999	-0.3754917
0.03327	11.14605	0.00010743	0.0	0.0	0.0	0.00194517	0.0	0.0	1.1e-07	500.90626154	739.7338837	776.20802111	17.19051484	-0.02216552	-0.3754401
0.03333	11.1643	0.00010865	0.0	0.0	0.0	0.00194396	0.0	0.0	1.1e-07	501.13548457	739.70932258	776.14235982	17.17272599	-0.02233775	-0.37538856
0.03338	11.18256	0.00010987	0.0	0.0	0.0	0.00194274	0.0	0.0	1.1e-07	501.36443727	739.68456865	776.07676595	17.15495558	-0.02250672	-0.37533707
0.03344	11.20081	0.0001111	0.0	0.0	0.0	0.0019415	0.0	0.0	1.1e-07	501.59311992	739.65962401	776.01123942	17.13720359	-0.02267244	-0.37528563
0.03349	11.21906	0.00011234	0.0	0.0	0.0	0.00194026	0.0	0.0	1.1e-07	501.82153284	739.63449075	775.94578013	17.11947001	-0.02283496	-0.37523424
0.0435	14.53083	0.0005789	3e-08	0.0	0.0	0.00147317	3e-08	0.0	5.8e-07	539.19352506	733.3372653	765.07552283	14.18374029	-0.01938117	-0.36670109
0.04356	14.54897	0.00058295	4e-08	0.0	0.0	0.00146912	3e-08	0.0	5.8e-07	539.37737687	733.29827514	765.02113731	14.16912708	-0.01925499	-0.36665839
0.04361	14.56711	0.00058701	4e-08	0.0	0.0	0.00146505	3e-08	0.0	5.9e-07	539.56101138	733.25927103	764.96680618	14.15452948	-0.01912811	-0.36661574
0.04367	14.58525	0.00059109	4e-08	0.0	0.0	0.00146097	3e-08	0.0	5.9e-07	539.74442892	733.22025336	764.91252936	14.13994744	-0.01900058	-0.36657314
0.04372	14.60338	0.00059518	4e-08	0.0	0.0	0.00145687	3e-08	0.0	6e-07	539.92762976	733.1812224	764.85830679	14.12538094	-0.0188724	-0.36653057
0.04378	14.62152	0.00059929	4e-08	0.0	0.0	0.00145276	3e-08	0.0	6e-07	540.11061423	733.14217842	764.80413843	14.11082995	-0.01874359	-0.36648805
0.04383	14.63966	0.00060341	4e-08	0.0	0.0	0.00144863	3e-08	0.0	6e-07	540.29338261	733.10312169	764.75002421	14.09629447	-0.01861414	-0.36644557
0.04389	14.65779	0.00060755	4e-08	0.0	0.0	0.00144449	3e-08	0.0	6.1e-07	540.47593521	733.06405245	764.69596406	14.08177448	-0.01848405	-0.36640313
0.04394	14.67593	0.0006117	4e-08	0.0	0.0	0.00144033	3e-08	0.0	6.1e-07	540.65827232	733.02497096	764.64195792	14.06726995	-0.01835334	-0.36636074
0.044	14.69406	0.00061587	4e-08	0.0	0.0	0.00143615	3e-08	0.0	6.2e-07	540.84039425	732.98587747	764.58800574	14.05278087	-0.018222	-0.36631838
0.04405	14.7122	0.00062006	4e-08	0.0	0.0	0.00143196	3e-08	0.0	6.2e-07	541.0223013	732.94677222	764.53410746	14.03830722	-0.01809004	-0.36627607
0.04411	14.73033	0.00062425	4e-08	0.0	0.0	0.00142776	3e-08	0.0	6.2e-07	541.20399378	732.90765543	764.48026301	14.02384899	-0.01795746	-0.36623381
0.04416	14.74846	0.00062847	4e-08	0.0	0.0	0.00142354	3e-08	0.0	6.3e-07	541.38547197	732.86852734	764.42647234	14.00940615	-0.01782428	-0.36619158
0.04422	14.76659	0.0006327	4e-08	0.0	0.0	0.00141931	3e-08	0.0	6.3e-07	541.56673619	732.82938817	764.37273538	13.99497868	-0.01769048	-0.3661494
0.04427	14.78472	0.00063694	4e-08	0.0	0.0	0.00141506	3e-08	0.0	6.4e-07	541.74778674	732.79023814	764.31905208	13.98056658	-0.01755608	-0.36610725
0.04433	14.80285	0.0006412	4e-08	0.0	0.0	0.0014108	3e-08	0.0	6.4e-07	541.92862393	732.75107746	764.26542237	13.96616981	-0.01742108	-0.36606515
0.04438	14.82098	0.00064547	5e-08	0.0	0.0	0.00140652	4e-08	1e-08	6.5e-07	542.10924805	732.71190634	764.2118462	13.95178837	-0.01728549	-0.3660231
0.04444	14.83911	0.00064975	5e-08	0.0	0.0	0.00140223	4e-08	1e-08	6.5e-07	542.28965941	732.67272498	764.15832351	13.93742221	-0.01714927	-0.36598108
0.04449	14.85724	0.00065405	5e-08	0.0	0.0	0.00139792	4e-08	1e-08	6.5e-07	542.46985832	732.63353353	764.10485422	13.9230713	-0.01701242	-0.36593911
0.05455	18.16403	0.00152932	5.9e-07	0.0	1e-08	0.00052046	7e-07	1.1e-07	1.53e-06	572.19483668	725.17298828	755.16095483	11.53352685	0.01861791	-0.35891806
0.05461	18.18205	0.00153358	6e-07	0.0	1e-08	0.00051617	7.1e-07	1.1e-07	1.54e-06	572.3412512	725.12826073	755.1163752	11.52164631	0.01889532	-0.35888306
0.05466	18.20006	0.00153783	6.1e-07	0.0	1e-08	0.0005119	7.2e-07	1.1e-07	1.54e-06	572.48750918	725.0834484	755.07183912	11.50977733	0.01917409	-0.3588481
0.05472	18.21807	0.00154206	6.1e-07	0.0	1e-08	0.00050765	7.3e-07	1.1e-07	1.55e-06	572.63361087	725.03855048	755.02734656	11.4979199	0.01945423	-0.35881317
0.05477	18.23607	0.00154628	6.2e-07	0.0	1e-08	0.00050341	7.4e-07	1.1e-07	1.55e-06	572.7795565	724.99356613	754.98289745	11.486074	0.01973575	-0.35877828
0.05483	18.25408	0.00155048	6.3e-07	0.0	1e-08	0.00049919	7.5e-07	1.1e-07	1.55e-06	572.92534632	724.94849452	754.93849176	11.47423961	0.02001865	-0.35874342
0.05488	18.27209	0.00155466	6.3e-07	0.0	1e-08	0.00049498	7.6e-07	1.1e-07	1.56e-06	573.07098057	724.90333482	754.89412943	11.46241671	0.02030296	-0.35870859
0.05494	18.2901	0.00155882	6.4e-07	0.0	1e-08	0.0004908	7.7e-07	1.2e-07	1.56e-06	573.21645947	724.85808621	754.84981042	11.45060546	0.02058841	-0.3586738
0.05499	18.3081	0.00156297	6.5e-07	0.0	1e-08	0.00048663	7.8e-07	1.2e-07	1.57e-06	573.36178328	724.81274806	754.80553468	11.43880567	0.02087529	-0.35863905
0.05505	18.32611	0.0015671	6.6e-07	0.0	1e-08	0.00048247	7.9e-07	1.2e-07	1.57e-06	573.50695224	724.76731953	754.76130215	11.42701721	0.02116373	-0.35860432
0.0551	18.34412	0.00157121	6.6e-07	0.0	1e-08	0.00047834	8e-07	1.2e-07	1.57e-06	573.65196656	724.7217997	754.7171128	11.41524019	0.0214536	-0.35856963
0.05516	18.36212	0.00157531	6.7e-07	0.0	1e-08	0.00047422	8.1e-07	1.2e-07	1.58e-06	573.79682648	724.67618773	754.67296657	11.40347458	0.02174491	-0.35853498
0.05521	18.38012	0.00157939	6.8e-07	0.0	1e-08	0.00047012	8.2e-07	1.2e-07	1.58e-06	573.94153222	724.63048283	754.62886341	11.39172036	0.02203766	-0.35850036
0.05527	18.39813	0.00158344	6.9e-07	0.0	1e-08	0.00046604	8.3e-07	1.2e-07	1.59e-06	574.086084	724.58468417	754.58480329	11.37997751	0.02233186	-0.35846577
0.05532	18.41613	0.00158749	6.9e-07	0.0	1e-08	0.00046197	8.4e-07	1.3e-07	1.59e-06	574.23048207	724.53879094	754.54078613	11.36824603	0.02262752	-0.35843121
0.05538	18.43413	0.00159151	7e-07	0.0	1e-08	0.00045792	8.5e-07	1.3e-07	1.59e-06	574.37472664	724.49280233	754.49681191	11.35652588	0.02292466	-0.35839669
0.05543	18.45213	0.00159552	7.1e-07	0.0	1e-08	0.00045389	8.6e-07	1.3e-07	1.6e-06	574.51881793	724.44671752	754.45288058	11.34481707	0.02322327	-0.35836221
0.05549	18.47013	0.0015995	7.2e-07	0.0	1e-08	0.00044988	8.8e-07	1.3e-07	1.6e-06	574.66275617	724.40053572	754.40899207	11.33311956	0.02352338	-0.35832775
0.06555	21.75329	0.00199873	3.47e-06	0.0	5e-08	4.194e-05	5.64e-06	8.8e-07	2.01e-06	598.59256651	713.77847883	747.05032572	9.3682654	0.10830923	-0.35255104
0.06561	21.77117	0.00199938	3.49e-06	0.0	5e-08	4.121e-05	5.69e-06	8.9e-07	2.01e-06	598.71077422	713.70796741	747.01353817	9.35843864	0.10893358	-0.35252216
0.06566	21.78905	0.00200002	3.51e-06	0.0	5e-08	4.049e-05	5.73e-06	8.9e-07	2.01e-06	598.82885024	713.63734197	746.97678517	9.34862123	0.10955932	-0.35249331
0.06572	21.80693	0.00200065	3.54e-06	0.0	5e-08	3.978e-05	5.78e-06	9e-07	2.01e-06	598.94679463	713.5666033	746.94006668	9.33881319	0.11018645	-0.35246449
0.06577	21.82481	0.00200126	3.56e-06	0.0	5e-08	3.909e-05	5.83e-06	9.1e-07	2.01e-06	599.06460746	713.49575217	746.90338266	9.32901453	0.11081496	-0.35243569
0.06583	21.84269	0.00200187	3.59e-06	0.0	5e-08	3.84e-05	5.87e-06	9.2e-07	2.01e-06	599.18228879	713.42478935	746.86673306	9.31922526	0.11144483	-0.35240692
0.06588	21.86057	0.00200247	3.61e-06	0.0	5e-08	3.772e-05	5.92e-06	9.2e-07	2.01e-06	599.29983867	713.35371565	746.83011786	9.3094454	0.11207605	-0.35237817
0.06594	21.87844	0.00200305	3.64e-06	0.0	5e-08	3.706e-05	5.97e-06	9.3e-07	2.02e-06	599.41725718	713.28253186	746.79353701	9.29967497	0.11270862	-0.35234946
0.06599	21.89632	0.00200363	3.66e-06	0.0	6e-08	3.64e-05	6.02e-06	9.4e-07	2.02e-06	599.53454438	713.21123877	746.75699046	9.289914	0.11334252	-0.35232077
0.06605	21.91419	0.00200419	3.69e-06	0.0	6e-08	3.575e-05	6.07e-06	9.5e-07	2.02e-06	599.65170034	713.13983721	746.72047818	9.28016252	0.11397774	-0.3522921
0.0661	21.93207	0.00200475	3.71e-06	0.0	6e-08	3.511e-05	6.12e-06	9.6e-07	2.02e-06	599.76872512	713.06832799	746.68400013	9.27042053	0.11461428	-0.35226347
0.06616	21.94994	0.00200529	3.74e-06	0.0	6e-08	3.448e-05	6.17e-06	9.6e-07	2.02e-06	599.88561878	712.99671192	746.64755626	9.26068809	0.11525211	-0.35223486
0.06621	21.96781	0.00200583	3.76e-06	0.0	6e-08	3.386e-05	6.22e-06	9.7e-07	2.02e-06	600.00238139	712.92498985	746.61114654	9.2509664	0.11589127	-0.35220627
0.06627	21.98569	0.00200635	3.79e-06	0.0	6e-08	3.325e-05	6.27e-06	9.8e-07	2.02e-06	600.11901304	712.85316257	746.57477092	9.2412545	0.11653172	-0.35217772
0.06632	22.00356	0.00200687	3.81e-06	0.0	6e-08	3.265e-05	6.32e-06	9.9e-07	2.02e-06	600.23551378	712.78123092	746.53842935	9.23155164	0.11717341	-0.35214919
0.06638	22.02143	0.00200737	3.84e-06	0.0	6e-08	3.206e-05	6.37e-06	1e-06	2.02e-06	600.35188369	712.70919577	746.50212181	9.22185858	0.11781636	-0.35212069
0.06643	22.0393	0.00200787	3.86e-06	0.0	6e-08	3.148e-05	6.42e-06	1e-06	2.02e-06	600.46812284	712.63705797	746.46584825	9.21217536	0.11846055	-0.35209221
0.06649	22.05717	0.00200836	3.89e-06	0.0	6e-08	3.091e-05	6.47e-06	1.01e-06	2.02e-06	600.58423129	712.56481837	746.42960862	9.20250206	0.11910598	-0.35206376
0.07655	25.31615	0.00201344	1.082e-05	1e-08	2e-07	4.1e-07	2.221e-05	3.57e-06	2.05e-06	619.71343824	698.66479073	740.33018005	7.58694113	0.24561234	-0.34727548
0.07661	25.3339	0.00201325	1.087e-05	1e-08	2e-07	4e-07	2.234e-05	3.59e-06	2.05e-06	619.80689082	698.59091988	740.29956534	7.57892081	0.24628421	-0.34725144
0.07666	25.35164	0.00201306	1.093e-05	1e-08	2.1e-07	3.9e-07	2.246e-05	3.61e-06	2.05e-06	619.90022882	698.51713079	740.26897822	7.57090936	0.24695525	-0.34722743
0.07672	25.36939	0.00201287	1.098e-05	1e-08	2.1e-07	3.8e-07	2.259e-05	3.63e-06	2.05e-06	619.99345235	698.44342429	740.23841866	7.56290474	0.24762544	-0.34720344
0.07677	25.38714	0.00201268	1.103e-05	1e-08	2.1e-07	3.7e-07	2.272e-05	3.65e-06	2.05e-06	620.08656148	698.36980119	740.20788664	7.55490567	0.2482948	-0.34717947
0.07683	25.40488	0.00201248	1.108e-05	1e-08	2.1e-07	3.6e-07	2.285e-05	3.68e-06	2.05e-06	620.17955627	698.29626232	740.17738215	7.54691883	0.24896329	-0.34715552
0.07688	25.42262	0.00201229	1.113e-05	1e-08	2.1e-07	3.5e-07	2.298e-05	3.7e-06	2.05e-06	620.27243688	698.22280847	740.14690513	7.53894075	0.24963091	-0.3471316
0.07694	25.44037	0.00201209	1.119e-05	1e-08	2.1e-07	3.4e-07	2.311e-05	3.72e-06	2.05e-06	620.36520341	698.14944045	740.11645557	7.53097146	0.25029766	-0.34710769
0.07699	25.45811	0.00201189	1.124e-05	1e-08	2.1e-07	3.3e-07	2.325e-05	3.74e-06	2.05e-06	620.45785595	698.07615907	740.08603343	7.52301101	0.25096353	-0.34708381
0.07705	25.47585	0.00201169	1.129e-05	1e-08	2.1e-07	3.2e-07	2.338e-05	3.76e-06	2.05e-06	620.55039462	698.00296511	740.05563868	7.51505945	0.2516285	-0.34705995
0.0771	25.49359	0.00201149	1.134e-05	1e-08	2.2e-07	3.1e-07	2.351e-05	3.78e-06	2.05e-06	620.64281951	697.92985938	740.02527128	7.5071168	0.25229259	-0.34703611
0.07716	25.51133	0.00201129	1.14e-05	1e-08	2.2e-07	3e-07	2.364e-05	3.81e-06	2.05e-06	620.73513073	697.85684265	739.99493122	7.49918313	0.25295576	-0.34701229
0.07721	25.52907	0.00201109	1.145e-05	1e-08	2.2e-07	2.9e-07	2.378e-05	3.83e-06	2.05e-06	620.82732839	697.78391572	739.96461846	7.49125847	0.25361803	-0.34698849
0.07727	25.54681	0.00201089	1.15e-05	1e-08	2.2e-07	2.8e-07	2.391e-05	3.85e-06	2.05e-06	620.9194126	697.71107936	739.93433297	7.48334287	0.25427937	-0.34696472
0.07732	25.56455	0.00201069	1.156e-05	1e-08	2.2e-07	2.7e-07	2.405e-05	3.87e-06	2.05e-06	621.01138345	697.63833434	739.90407472	7.47543639	0.25493979	-0.34694097
0.07738	25.58228	0.00201048	1.161e-05	1e-08	2.2e-07	2.7e-07	2.418e-05	3.9e-06	2.05e-06	621.10324107	697.56568144	739.87384368	7.46753908	0.25559927	-0.34691723
0.07743	25.60002	0.00201028	1.166e-05	1e-08	2.2e-07	2.6e-07	2.432e-05	3.92e-06	2.05e-06	621.19498555	697.49312142	739.84363982	7.45963262	0.25625782	-0.34689352
0.07749	25.61776	0.00201007	1.172e-05	1e-08	2.2e-07	2.5e-07	2.446e-05	3.94e-06	2.05e-06	621.28661677	697.42065505	739.81346317	7.45173257	0.25691541	-0.34686983
0.08755	28.852	0.00195552	2.451e-05	4e-08	5.5e-07	0.0	6.015e-05	9.9e-06	2.05e-06	636.25185184	686.30229563	734.72146386	6.14548105	0.35623148	-0.34287237
0.08761	28.86961	0.00195512	2.46e-05	5e-08	5.5e-07	0.0	6.041e-05	9.94e-06	2.05e-06	636.32433116	686.25512541	734.69584657	6.13905223	0.35664446	-0.34285226
0.08766	28.88722	0.00195473	2.468e-05	5e-08	5.5e-07	0.0	6.067e-05	9.99e-06	2.05e-06	636.39671508	686.20811099	734.67025188	6.13263065	0.357056	-0.34283216
0.08772	28.90483	0.00195433	2.477e-05	5e-08	5.5e-07	0.0	6.093e-05	1.003e-05	2.05e-06	636.46900371	686.16125234	734.64467976	6.12621636	0.35746608	-0.34281209
0.08777	28.92243	0.00195394	2.486e-05	5e-08	5.6e-07	0.0	6.119e-05	1.008e-05	2.05e-06	636.54119712	686.11454939	734.61913018	6.11980936	0.35787471	-0.34279203
0.08783	28.94004	0.00195354	2.494e-05	5e-08	5.6e-07	0.0	6.145e-05	1.012e-05	2.05e-06	636.61329541	686.06800211	734.59360313	6.11340969	0.3582819	-0.34277199
0.08788	28.95765	0.00195314	2.503e-05	5e-08	5.6e-07	0.0	6.172e-05	1.016e-05	2.05e-06	636.68529868	686.02161044	734.56809858	6.10701736	0.35868764	-0.34275197
0.08794	28.97525	0.00195274	2.512e-05	5e-08	5.6e-07	0.0	6.198e-05	1.021e-05	2.05e-06	636.757207	685.97537433	734.54261651	6.10063093	0.35909192	-0.34273196
0.08799	28.99286	0.00195234	2.521e-05	5e-08	5.7e-07	0.0	6.225e-05	1.025e-05	2.05e-06	636.82902047	685.92929373	734.51715691	6.09424944	0.35949475	-0.34271198
0.08805	29.01046	0.00195194	2.529e-05	5e-08	5.7e-07	0.0	6.251e-05	1.03e-05	2.05e-06	636.90073913	685.8833686	734.49171975	6.08787764	0.35989615	-0.34269201
0.0881	29.02807	0.00195154	2.538e-05	5e-08	5.7e-07	0.0	6.278e-05	1.034e-05	2.05e-06	636.97236312	685.83759886	734.46630502	6.08151306	0.3602961	-0.34267205
0.08816	29.04567	0.00195113	2.547e-05	5e-08	5.7e-07	0.0	6.305e-05	1.039e-05	2.05e-06	637.04389251	685.79198445	734.44091269	6.07515569	0.36069461	-0.34265212
0.08821	29.06327	0.00195073	2.556e-05	5e-08	5.8e-07	0.0	6.332e-05	1.043e-05	2.05e-06	637.1153274	685.74652528	734.41554273	6.06880555	0.36109168	-0.3426322
0.08827	29.08088	0.00195032	2.565e-05	5e-08	5.8e-07	0.0	6.358e-05	1.048e-05	2.05e-06	637.18666789	685.7012213	734.39019513	6.06246265	0.36148731	-0.3426123
0.08832	29.09848	0.00194992	2.574e-05	5e-08	5.8e-07	0.0	6.385e-05	1.053e-05	2.05e-06	637.25791405	685.65607242	734.36486986	6.05612701	0.3618815	-0.34259242
0.08838	29.11608	0.00194951	2.583e-05	5e-08	5.8e-07	0.0	6.412e-05	1.057e-05	2.05e-06	637.32906599	685.61107858	734.3395669	6.04979864	0.36227425	-0.34257256
0.08843	29.13368	0.0019491	2.592e-05	5e-08	5.9e-07	0.0	6.44e-05	1.062e-05	2.05e-06	637.4001238	685.56623969	734.31428623	6.04347756	0.36266556	-0.34255271
0.08849	29.15128	0.00194869	2.601e-05	5e-08	5.9e-07	0.0	6.467e-05	1.066e-05	2.05e-06	637.47108755	685.52155568	734.28902783	6.03716378	0.36305544	-0.34253288
0.09855	32.36018	0.00185436	4.544e-05	1.9e-07	1.15e-06	0.0	0.00012805	2.147e-05	2.05e-06	648.96460024	679.76564881	730.02061732	4.99365152	0.41225255	-0.33918194
0.09861	32.37765	0.00185374	4.556e-05	1.9e-07	1.15e-06	0.0	0.00012848	2.154e-05	2.05e-06	649.01973955	679.74602728	729.99911514	4.98852745	0.41241401	-0.33916506
0.09866	32.39512	0.00185312	4.569e-05	1.9e-07	1.16e-06	0.0	0.0001289	2.161e-05	2.05e-06	649.07480084	679.7265166	729.9776316	4.9834093	0.41257447	-0.3391482
0.09872	32.41259	0.00185249	4.581e-05	2e-07	1.16e-06	0.0	0.00012932	2.168e-05	2.05e-06	649.12978418	679.70711645	729.95616667	4.97829707	0.41273393	-0.33913135
0.09877	32.43006	0.00185187	4.593e-05	2e-07	1.17e-06	0.0	0.00012975	2.176e-05	2.05e-06	649.18468967	679.68782654	729.93472035	4.97319074	0.41289239	-0.33911451
0.09883	32.44753	0.00185124	4.605e-05	2e-07	1.17e-06	0.0	0.00013017	2.183e-05	2.05e-06	649.23951738	679.66864655	729.9132926	4.96809031	0.41304985	-0.33909769
0.09888	32.465	0.00185061	4.618e-05	2e-07	1.17e-06	0.0	0.0001306	2.19e-05	2.05e-06	649.29426742	679.64957618	729.89188342	4.96299578	0.41320632	-0.33908088
0.09894	32.48246	0.00184998	4.63e-05	2e-07	1.18e-06	0.0	0.00013102	2.198e-05	2.05e-06	649.34893986	679.63061512	729.87049278	4.95790714	0.4133618	-0.33906409
0.09899	32.49993	0.00184935	4.642e-05	2e-07	1.18e-06	0.0	0.00013145	2.205e-05	2.05e-06	649.40353478	679.61176307	729.84912067	4.95282439	0.41351629	-0.33904731
0.09905	32.51739	0.00184872	4.655e-05	2e-07	1.18e-06	0.0	0.00013188	2.212e-05	2.05e-06	649.45805228	679.59301971	729.82776707	4.94774751	0.4136698	-0.33903055
0.0991	32.53486	0.00184809	4.667e-05	2e-07	1.19e-06	0.0	0.00013231	2.22e-05	2.05e-06	649.51249244	679.57438474	729.80643196	4.94267651	0.41382232	-0.3390138
0.09916	32.55232	0.00184746	4.679e-05	2.1e-07	1.19e-06	0.0	0.00013274	2.227e-05	2.05e-06	649.56685535	679.55585786	729.78511532	4.93761137	0.41397387	-0.33899706
0.09921	32.56978	0.00184682	4.692e-05	2.1e-07	1.2e-06	0.0	0.00013317	2.235e-05	2.05e-06	649.62114109	679.53743874	729.76381713	4.93255209	0.41412443	-0.33898034
0.09927	32.58724	0.00184619	4.704e-05	2.1e-07	1.2e-06	0.0	0.0001336	2.242e-05	2.05e-06	649.67534974	679.5191271	729.74253737	4.92749866	0.41427402	-0.33896364
0.09932	32.6047	0.00184555	4.717e-05	2.1e-07	1.2e-06	0.0	0.00013404	2.249e-05	2.05e-06	649.7294814	679.50092262	729.72127603	4.92245106	0.41442265	-0.33894694
0.09938	32.62216	0.00184492	4.729e-05	2.1e-07	1.21e-06	0.0	0.00013447	2.257e-05	2.05e-06	649.78353615	679.48282499	729.70003309	4.91740933	0.4145703	-0.33893027
0.09943	32.63962	0.00184428	4.742e-05	2.1e-07	1.21e-06	0.0	0.0001349	2.264e-05	2.05e-06	649.83751407	679.46483391	729.67880853	4.91237345	0.41471698	-0.3389136
0.09949	32.65708	0.00184364	4.754e-05	2.1e-07	1.22e-06	0.0	0.00013534	2.272e-05	2.05e-06	649.89141526	679.44694907	729.65760233	4.90734336	0.41486271	-0.33889696
0.10955	35.84004	0.00170843	7.277e-05	6e-07	2.02e-06	-0.0	0.00022807	3.878e-05	2.05e-06	658.55234916	677.657011	726.06757175	4.07904901	0.42789062	-0.33607855
0.1096	35.85737	0.0017076	7.292e-05	6e-07	2.02e-06	-0.0	0.00022864	3.888e-05	2.05e-06	658.59358541	677.65378205	726.04944575	4.07499366	0.42790031	-0.33606432
0.10966	35.8747	0.00170677	7.307e-05	6.1e-07	2.03e-06	-0.0	0.00022922	3.898e-05	2.05e-06	658.63476069	677.65060889	726.03133494	4.07094407	0.42790934	-0.3360501
0.10971	35.89202	0.00170594	7.322e-05	6.1e-07	2.03e-06	-0.0	0.00022979	3.908e-05	2.05e-06	658.6758751	677.64749126	726.0132393	4.06689991	0.42791776	-0.3360359
0.10977	35.90935	0.0017051	7.337e-05	6.1e-07	2.03e-06	-0.0	0.00023037	3.918e-05	2.05e-06	658.71692872	677.6444289	725.99515883	4.06285917	0.42792581	-0.3360217
0.10982	35.92667	0.00170427	7.352e-05	6.2e-07	2.04e-06	-0.0	0.00023094	3.928e-05	2.05e-06	658.75792162	677.64142167	725.9770935	4.05882233	0.42793342	-0.33600752
0.10988	35.944	0.00170344	7.367e-05	6.2e-07	2.04e-06	0.0	0.00023152	3.938e-05	2.05e-06	658.79885388	677.63846937	725.9590433	4.05479164	0.42794033	-0.33599335
0.10993	35.96132	0.0017026	7.382e-05	6.2e-07	2.05e-06	0.0	0.0002321	3.948e-05	2.05e-06	658.8397256	677.63557172	725.94100822	4.050766	0.42794667	-0.33597919
0.10999	35.97864	0.00170176	7.397e-05	6.2e-07	2.05e-06	0.0	0.00023268	3.958e-05	2.05e-06	658.88053686	677.63272849	725.92298823	4.04674538	0.42795243	-0.33596504
0.11004	35.99596	0.00170093	7.412e-05	6.3e-07	2.06e-06	-0.0	0.00023326	3.968e-05	2.05e-06	658.92128776	677.62993944	725.90498333	4.04272981	0.42795763	-0.33595091
0.1101	36.01328	0.00170009	7.427e-05	6.3e-07	2.06e-06	-0.0	0.00023383	3.978e-05	2.05e-06	658.96197839	677.62720433	725.88699348	4.03871927	0.42796225	-0.33593679
0.11015	36.0306	0.00169925	7.442e-05	6.3e-07	2.07e-06	-0.0	0.00023441	3.988e-05	2.05e-06	659.00260883	677.62452293	725.86901868	4.03471304	0.42796641	-0.33592268
0.11021	36.04792	0.00169841	7.457e-05	6.4e-07	2.07e-06	-0.0	0.000235	3.998e-05	2.05e-06	659.04317916	677.62189504	725.85105891	4.0307111	0.4279701	-0.33590858
0.11026	36.06524	0.00169757	7.472e-05	6.4e-07	2.08e-06	-0.0	0.00023558	4.008e-05	2.05e-06	659.08368947	677.61932048	725.83311416	4.02671379	0.42797328	-0.33589449
0.11032	36.08256	0.00169672	7.487e-05	6.4e-07	2.08e-06	-0.0	0.00023616	4.019e-05	2.05e-06	659.12413982	677.61679902	725.81518441	4.02272111	0.42797595	-0.33588041
0.11037	36.09987	0.00169588	7.502e-05	6.5e-07	2.09e-06	-0.0	0.00023674	4.029e-05	2.05e-06	659.16453031	677.61433047	725.79726965	4.01873312	0.42797811	-0.33586635
0.11043	36.11719	0.00169504	7.517e-05	6.5e-07	2.09e-06	-0.0	0.00023732	4.039e-05	2.05e-06	659.20486102	677.61191459	725.77936986	4.01476782	0.42797779	-0.33585234
0.11048	36.1345	0.00169419	7.532e-05	6.5e-07	2.1e-06	-0.0	0.00023791	4.049e-05	2.05e-06	659.24513235	677.60955037	725.76148496	4.01079872	0.42797789	-0.33583833
0.12055	39.29088	0.00152709	0.00010409	1.47e-06	3.06e-06	0.0	0.00035409	6.086e-05	2.05e-06	665.69573125	677.86572275	722.72470185	3.35614219	0.42111906	-0.33345415
0.1206	39.30806	0.00152612	0.00010425	1.48e-06	3.06e-06	0.0	0.00035477	6.098e-05	2.05e-06	665.72641816	677.86997308	722.70931665	3.35293627	0.42105055	-0.33344207
0.12066	39.32524	0.00152515	0.00010441	1.48e-06	3.07e-06	0.0	0.00035545	6.11e-05	2.05e-06	665.75706038	677.87424592	722.69394374	3.34973457	0.42098174	-0.33343
0.12071	39.34242	0.00152418	0.00010457	1.49e-06	3.08e-06	0.0	0.00035613	6.122e-05	2.05e-06	665.78765801	677.87854114	722.67858312	3.34653646	0.42091268	-0.33341794
0.12077	39.3596	0.00152321	0.00010473	1.49e-06	3.08e-06	0.0	0.0003568	6.134e-05	2.05e-06	665.81821112	677.88285862	722.66323477	3.34334152	0.4208434	-0.33340589
0.12082	39.37677	0.00152224	0.00010489	1.5e-06	3.09e-06	0.0	0.00035748	6.146e-05	2.05e-06	665.84871977	677.88719827	722.64789868	3.34015063	0.42077383	-0.33339385
0.12088	39.39395	0.00152127	0.00010505	1.51e-06	3.09e-06	0.0	0.00035816	6.158e-05	2.05e-06	665.87918406	677.89155996	722.63257484	3.33696347	0.42070398	-0.33338182
0.12093	39.41112	0.0015203	0.00010522	1.51e-06	3.1e-06	0.0	0.00035884	6.17e-05	2.05e-06	665.90960405	677.89594359	722.61726324	3.33377984	0.4206339	-0.3333698
0.12099	39.4283	0.00151932	0.00010538	1.52e-06	3.1e-06	0.0	0.00035952	6.182e-05	2.05e-06	665.93997983	677.90034903	722.60196386	3.33059987	0.42056356	-0.33335779
0.12104	39.44547	0.00151835	0.00010554	1.52e-06	3.11e-06	0.0	0.0003602	6.194e-05	2.05e-06	665.97031146	677.90477618	722.58667668	3.32742356	0.42049296	-0.33334579
0.1211	39.46265	0.00151738	0.0001057	1.53e-06	3.11e-06	0.0	0.00036088	6.206e-05	2.05e-06	666.00059903	677.90922493	722.57140171	3.32425089	0.42042211	-0.33333379
0.12115	39.47982	0.0015164	0.00010586	1.54e-06	3.12e-06	0.0	0.00036156	6.218e-05	2.05e-06	666.03084261	677.91369518	722.55613892	3.32108193	0.420351	-0.33332181
0.12121	39.49699	0.00151543	0.00010602	1.54e-06	3.12e-06	0.0	0.00036224	6.23e-05	2.05e-06	666.06104228	677.9181868	722.5408883	3.31791659	0.42027964	-0.33330984
0.12126	39.51416	0.00151445	0.00010619	1.55e-06	3.13e-06	0.0	0.00036293	6.242e-05	2.05e-06	666.09119812	677.92269969	722.52564984	3.3147549	0.42020802	-0.33329788
0.12132	39.53133	0.00151348	0.00010635	1.55e-06	3.14e-06	0.0	0.00036361	6.254e-05	2.05e-06	666.1213102	677.92723373	722.51042353	3.31159686	0.42013615	-0.33328592
0.12137	39.5485	0.0015125	0.00010651	1.56e-06	3.14e-06	0.0	0.00036429	6.266e-05	2.05e-06	666.15137859	677.93178883	722.49520935	3.30844247	0.42006403	-0.33327398
0.12143	39.56567	0.00151152	0.00010667	1.57e-06	3.15e-06	0.0	0.00036497	6.278e-05	2.05e-06	666.18140338	677.93636486	722.48000729	3.30529173	0.41999166	-0.33326204
0.12148	39.58284	0.00151055	0.00010683	1.57e-06	3.15e-06	0.0	0.00036566	6.29e-05	2.05e-06	666.21138463	677.94096173	722.46481734	3.30214463	0.41991904	-0.33325012
0.13155	42.71196	0.00132663	0.00013636	3e-06	4.16e-06	-0.0	0.00049473	8.577e-05	2.05e-06	671.04169978	679.03816012	719.87640307	2.78246497	0.40328699	-0.331218
0.1316	42.72899	0.00132561	0.00013652	3.01e-06	4.16e-06	-0.0	0.00049545	8.59e-05	2.05e-06	671.06490972	679.04512638	719.86324008	2.77990331	0.40318206	-0.33120766
0.13166	42.74602	0.00132459	0.00013668	3.02e-06	4.17e-06	-0.0	0.00049617	8.603e-05	2.05e-06	671.08808915	679.05209944	719.85008711	2.77735791	0.40307644	-0.33119736
0.13171	42.76305	0.00132357	0.00013684	3.03e-06	4.17e-06	-0.0	0.00049689	8.616e-05	2.05e-06	671.11123843	679.05907899	719.83694409	2.77480112	0.40297131	-0.33118704
0.13177	42.78007	0.00132255	0.000137	3.04e-06	4.18e-06	-0.0	0.00049761	8.628e-05	2.05e-06	671.13435731	679.06606524	719.82381108	2.77224434	0.40286617	-0.33117671
0.13182	42.7971	0.00132153	0.00013716	3.05e-06	4.18e-06	-0.0	0.00049833	8.641e-05	2.05e-06	671.15744579	679.0730582	719.81068807	2.76969185	0.40276087	-0.33116639
0.13188	42.81413	0.00132051	0.00013732	3.06e-06	4.19e-06	-0.0	0.00049905	8.654e-05	2.05e-06	671.18050396	679.08005778	719.79757505	2.76714538	0.40265532	-0.33115609
0.13193	42.83115	0.00131949	0.00013748	3.07e-06	4.19e-06	-0.0	0.00049977	8.667e-05	2.05e-06	671.20353196	679.08706389	719.78447199	2.76460362	0.40254957	-0.33114581
0.13199	42.84817	0.00131846	0.00013764	3.08e-06	4.2e-06	-0.0	0.00050049	8.68e-05	2.05e-06	671.2265299	679.09407643	719.77137887	2.76206643	0.40244363	-0.33113553
0.13204	42.8652	0.00131744	0.00013779	3.09e-06	4.2e-06	-0.0	0.00050121	8.693e-05	2.05e-06	671.24949789	679.10109533	719.75829569	2.75953603	0.40233741	-0.33112528
0.1321	42.88222	0.00131642	0.00013795	3.1e-06	4.21e-06	-0.0	0.00050193	8.705e-05	2.05e-06	671.27243609	679.10812046	719.74522242	2.75699972	0.40223144	-0.33111501
0.13215	42.89924	0.0013154	0.00013811	3.11e-06	4.22e-06	-0.0	0.00050265	8.718e-05	2.05e-06	671.29534435	679.11515194	719.73215907	2.7544634	0.40212546	-0.33110474
0.13221	42.91626	0.00131438	0.00013827	3.12e-06	4.22e-06	-0.0	0.00050337	8.731e-05	2.05e-06	671.31822269	679.12218976	719.71910565	2.75195964	0.40201819	-0.33109456
0.13226	42.93328	0.00131336	0.00013843	3.13e-06	4.23e-06	-0.0	0.00050409	8.744e-05	2.05e-06	671.34107184	679.12923336	719.70606204	2.74944261	0.40191145	-0.33108435
0.13232	42.9503	0.00131233	0.00013859	3.14e-06	4.23e-06	-0.0	0.00050481	8.757e-05	2.05e-06	671.36389151	679.13628297	719.69302829	2.74691771	0.40180503	-0.33107411
0.13237	42.96732	0.00131131	0.00013875	3.15e-06	4.24e-06	-0.0	0.00050553	8.769e-05	2.05e-06	671.38668151	679.14333872	719.68000443	2.74439281	0.4016986	-0.33106387
0.13243	42.98434	0.00131029	0.0001389	3.16e-06	4.24e-06	-0.0	0.00050625	8.782e-05	2.05e-06	671.40944185	679.15040062	719.66699045	2.7418679	0.40159217	-0.33105364
0.13248	43.00136	0.00130927	0.00013906	3.17e-06	4.25e-06	-0.0	0.00050697	8.795e-05	2.05e-06	671.43217251	679.15746866	719.65398636	2.739343	0.40148574	-0.3310434
0.14255	46.10252	0.00112369	0.00016697	5.34e-06	5.18e-06	0.0	0.00063808	0.0001114	2.05e-06	675.15695164	680.51306753	717.43072808	2.32069526	0.38059466	-0.32929787
0.1426	46.1194	0.0011227	0.00016712	5.35e-06	5.19e-06	0.0	0.00063879	0.00011152	2.05e-06	675.17524638	680.52064272	717.41938548	2.31861446	0.38047538	-0.32928896
0.14266	46.13627	0.0011217	0.00016726	5.37e-06	5.19e-06	0.0	0.00063949	0.00011165	2.05e-06	675.19352198	680.52821825	717.40805114	2.31653389	0.38035609	-0.32928006
0.14271	46.15315	0.0011207	0.00016741	5.38e-06	5.2e-06	0.0	0.0006402	0.00011178	2.05e-06	675.21177844	680.53579413	717.39672507	2.31445653	0.38023675	-0.32927117
0.14277	46.17002	0.00111971	0.00016755	5.39e-06	5.2e-06	0.0	0.00064091	0.0001119	2.05e-06	675.23001583	680.54337033	717.38540725	2.31238742	0.38011727	-0.3292623
0.14282	46.18689	0.00111871	0.0001677	5.41e-06	5.21e-06	0.0	0.00064161	0.00011203	2.05e-06	675.24823436	680.55094676	717.37409766	2.31031553	0.37999783	-0.32925343
0.14288	46.20376	0.00111771	0.00016784	5.42e-06	5.21e-06	0.0	0.00064232	0.00011216	2.05e-06	675.26643395	680.55852347	717.3627963	2.30824199	0.37987843	-0.32924455
0.14293	46.22063	0.00111672	0.00016799	5.44e-06	5.22e-06	-0.0	0.00064302	0.00011228	2.05e-06	675.28461458	680.56610046	717.35150318	2.30616868	0.37975902	-0.32923567
0.14299	46.2375	0.00111572	0.00016813	5.45e-06	5.22e-06	-0.0	0.00064373	0.00011241	2.05e-06	675.30277624	680.57367772	717.34021831	2.30410216	0.3796395	-0.32922681
0.14304	46.25437	0.00111473	0.00016828	5.46e-06	5.23e-06	-0.0	0.00064443	0.00011254	2.05e-06	675.32091909	680.58125521	717.32894164	2.30203553	0.37951998	-0.32921795
0.1431	46.27124	0.00111373	0.00016842	5.48e-06	5.23e-06	-0.0	0.00064514	0.00011266	2.05e-06	675.33904313	680.58883292	717.3176732	2.2999725	0.3794004	-0.3292091
0.14315	46.2881	0.00111274	0.00016857	5.49e-06	5.24e-06	-0.0	0.00064584	0.00011279	2.05e-06	675.35714846	680.59641082	717.30641295	2.29791711	0.3792807	-0.32920028
0.14321	46.30497	0.00111174	0.00016871	5.51e-06	5.24e-06	-0.0	0.00064655	0.00011292	2.05e-06	675.37523525	680.60398884	717.29516088	2.29586012	0.37916103	-0.32919146
0.14326	46.32184	0.00111075	0.00016885	5.52e-06	5.25e-06	-0.0	0.00064725	0.00011304	2.05e-06	675.39330346	680.611567	717.28391699	2.29380088	0.37904139	-0.32918262
0.14332	46.3387	0.00110975	0.000169	5.53e-06	5.25e-06	0.0	0.00064796	0.00011317	2.05e-06	675.41135305	680.61914531	717.27268129	2.29174163	0.37892175	-0.32917379
0.14337	46.35556	0.00110876	0.00016914	5.55e-06	5.26e-06	0.0	0.00064866	0.0001133	2.05e-06	675.42938401	680.62672378	717.26145377	2.28968826	0.37880202	-0.32916497
0.14343	46.37243	0.00110777	0.00016929	5.56e-06	5.26e-06	0.0	0.00064937	0.00011342	2.05e-06	675.44739647	680.63430236	717.25023442	2.28763544	0.37868228	-0.32915616
0.14348	46.38929	0.00110677	0.00016943	5.58e-06	5.27e-06	0.0	0.00065007	0.00011355	2.05e-06	675.46539046	680.64188104	717.23902324	2.28558728	0.37856247	-0.32914736
0.15354	49.46177	0.00093092	0.00019412	8.55e-06	6.06e-06	0.0	0.00077494	0.00013608	2.05e-06	678.49366088	682.01656314	715.31760789	1.94086544	0.35639026	-0.32763882
0.1536	49.47849	0.00092999	0.00019425	8.57e-06	6.06e-06	0.0	0.0007756	0.00013619	2.05e-06	678.50899325	682.02395158	715.30778367	1.93913071	0.35626897	-0.32763111
0.15365	49.4952	0.00092907	0.00019437	8.59e-06	6.07e-06	0.0	0.00077626	0.00013631	2.05e-06	678.52431469	682.03133823	715.29796644	1.93739847	0.3561477	-0.3276234
0.15371	49.51192	0.00092815	0.0001945	8.6e-06	6.07e-06	0.0	0.00077691	0.00013643	2.05e-06	678.53962525	682.03872308	715.28815616	1.93567188	0.35602647	-0.32761571
0.15376	49.52863	0.00092723	0.00019462	8.62e-06	6.07e-06	0.0	0.00077757	0.00013655	2.05e-06	678.55492507	682.04610612	715.27835283	1.93394345	0.35590522	-0.32760802
0.15382	49.54535	0.0009263	0.00019475	8.64e-06	6.08e-06	0.0	0.00077822	0.00013667	2.05e-06	678.5702141	682.05348734	715.26855646	1.93221391	0.35578397	-0.32760032
0.15387	49.56206	0.00092538	0.00019487	8.66e-06	6.08e-06	-0.0	0.00077888	0.00013679	2.05e-06	678.58549231	682.06086675	715.25876704	1.93048485	0.35566272	-0.32759262
0.15393	49.57877	0.00092446	0.000195	8.68e-06	6.09e-06	-0.0	0.00077953	0.00013691	2.05e-06	678.60075973	682.06824434	715.24898457	1.92876022	0.35554151	-0.32758495
0.15398	49.59548	0.00092354	0.00019512	8.7e-06	6.09e-06	-0.0	0.00078019	0.00013703	2.05e-06	678.61601644	682.07562012	715.23920904	1.92703606	0.35542029	-0.32757727
0.15404	49.61219	0.00092262	0.00019524	8.71e-06	6.09e-06	-0.0	0.00078084	0.00013714	2.05e-06	678.63126246	682.08299406	715.22944044	1.92531378	0.3552991	-0.3275696
0.15409	49.6289	0.0009217	0.00019537	8.73e-06	6.1e-06	-0.0	0.0007815	0.00013726	2.05e-06	678.64649784	682.09036618	715.21967878	1.92359856	0.35517796	-0.32756195
0.15415	49.64561	0.00092078	0.00019549	8.75e-06	6.1e-06	-0.0	0.00078215	0.00013738	2.05e-06	678.66172273	682.09773643	715.20992401	1.9218794	0.35505678	-0.32755429
0.1542	49.66231	0.00091987	0.00019562	8.77e-06	6.11e-06	-0.0	0.00078281	0.0001375	2.05e-06	678.67693705	682.10510484	715.20017617	1.92015992	0.35493561	-0.32754663
0.15426	49.67902	0.00091895	0.00019574	8.79e-06	6.11e-06	0.0	0.00078346	0.00013762	2.05e-06	678.69214079	682.11247141	715.19043524	1.91844126	0.35481444	-0.32753898
0.15431	49.69573	0.00091803	0.00019586	8.81e-06	6.11e-06	0.0	0.00078411	0.00013774	2.05e-06	678.70733396	682.11983614	715.18070122	1.91672668	0.35469331	-0.32753133
0.15437	49.71243	0.00091711	0.00019599	8.83e-06	6.12e-06	0.0	0.00078477	0.00013786	2.05e-06	678.72251666	682.127199	715.1709741	1.91501291	0.35457218	-0.3275237
0.15442	49.72913	0.0009162	0.00019611	8.84e-06	6.12e-06	0.0	0.00078542	0.00013797	2.05e-06	678.73768892	682.13456	715.16125388	1.91330078	0.35445107	-0.32751606
0.15448	49.74584	0.00091528	0.00019624	8.86e-06	6.12e-06	0.0	0.00078607	0.00013809	2.05e-06	678.75285076	682.14191914	715.15154055	1.91159586	0.35433002	-0.32750846
0.16454	52.78887	0.00075594	0.00021689	1.266e-05	6.73e-06	0.0	0.00089967	0.00015877	2.05e-06	681.38371895	683.45389957	713.48464954	1.62072525	0.33253459	-0.32619973
0.1646	52.80542	0.00075512	0.00021699	1.268e-05	6.74e-06	0.0	0.00090026	0.00015888	2.05e-06	681.39746553	683.46086761	713.47611819	1.61924612	0.3324182	-0.32619303
0.16465	52.82198	0.0007543	0.00021709	1.271e-05	6.74e-06	0.0	0.00090085	0.00015898	2.05e-06	681.41120679	683.46783341	713.46759284	1.61776766	0.33230183	-0.32618633
0.16471	52.83853	0.00075348	0.00021719	1.273e-05	6.74e-06	0.0	0.00090143	0.00015909	2.05e-06	681.42494274	683.47479694	713.45907347	1.61629082	0.33218551	-0.32617965
0.16476	52.85508	0.00075265	0.00021729	1.275e-05	6.75e-06	0.0	0.00090202	0.0001592	2.05e-06	681.43867343	683.48175823	713.4505601	1.61481818	0.33206933	-0.32617298
0.16482	52.87163	0.00075183	0.0002174	1.277e-05	6.75e-06	0.0	0.00090261	0.00015931	2.05e-06	681.45239894	683.48871726	713.4420527	1.61334277	0.33195305	-0.32616629
0.16487	52.88818	0.00075101	0.0002175	1.28e-05	6.75e-06	-0.0	0.00090319	0.00015941	2.05e-06	681.46611921	683.49567403	713.43355128	1.61186736	0.33183678	-0.32615961
0.16493	52.90473	0.00075019	0.0002176	1.282e-05	6.75e-06	-0.0	0.00090378	0.00015952	2.05e-06	681.47983423	683.50262855	713.42505584	1.61039385	0.33172057	-0.32615294
0.16498	52.92127	0.00074937	0.0002177	1.284e-05	6.76e-06	-0.0	0.00090436	0.00015963	2.05e-06	681.49354406	683.50958082	713.41656638	1.60892182	0.33160442	-0.32614627
0.16504	52.93782	0.00074856	0.0002178	1.287e-05	6.76e-06	-0.0	0.00090495	0.00015973	2.05e-06	681.50724872	683.51653083	713.40808288	1.60745154	0.33148832	-0.32613961
0.16509	52.95437	0.00074774	0.0002179	1.289e-05	6.76e-06	-0.0	0.00090553	0.00015984	2.05e-06	681.52094824	683.52347858	713.39960535	1.60598402	0.33137231	-0.32613296
0.16515	52.97091	0.00074692	0.000218	1.291e-05	6.76e-06	-0.0	0.00090612	0.00015995	2.05e-06	681.53464268	683.53042408	713.39113377	1.60451696	0.33125632	-0.32612632
0.1652	52.98746	0.0007461	0.0002181	1.294e-05	6.77e-06	-0.0	0.0009067	0.00016006	2.05e-06	681.54833205	683.53736733	713.38266814	1.60304858	0.33114029	-0.32611967
0.16526	53.004	0.00074529	0.0002182	1.296e-05	6.77e-06	0.0	0.00090728	0.00016016	2.05e-06	681.56201633	683.54430831	713.37420847	1.60158059	0.33102427	-0.32611302
0.16531	53.02054	0.00074447	0.00021831	1.298e-05	6.77e-06	0.0	0.00090786	0.00016027	2.05e-06	681.57569551	683.55124705	713.36575474	1.60011551	0.33090835	-0.32610638
0.16537	53.03708	0.00074366	0.00021841	1.3e-05	6.78e-06	0.0	0.00090845	0.00016038	2.05e-06	681.58936967	683.55818352	713.35730696	1.59865115	0.33079246	-0.32609975
0.16542	53.05362	0.00074284	0.00021851	1.303e-05	6.78e-06	0.0	0.00090903	0.00016048	2.05e-06	681.60303881	683.56511774	713.34886512	1.59718841	0.33067662	-0.32609312
0.16548	53.07016	0.00074203	0.00021861	1.305e-05	6.78e-06	0.0	0.00090961	0.00016059	2.05e-06	681.61670296	683.5720497	713.34042922	1.59572966	0.33056092	-0.32608651
0.17554	56.08294	0.0006023	0.00023496	1.767e-05	7.2e-06	-0.0	0.00100958	0.00017896	2.05e-06	684.05325979	684.80289954	711.89247589	1.34476638	0.31008241	-0.32494968
0.1756	56.09933	0.00060159	0.00023504	1.77e-05	7.2e-06	-0.0	0.00101009	0.00017906	2.05e-06	684.06632166	684.80942294	711.88506608	1.34347987	0.30997489	-0.32494387
0.17565	56.11571	0.00060088	0.00023511	1.772e-05	7.2e-06	-0.0	0.0010106	0.00017915	2.05e-06	684.07938173	684.81594418	711.87766151	1.342192	0.30986729	-0.32493805
0.17571	56.1321	0.00060017	0.00023519	1.775e-05	7.2e-06	0.0	0.00101111	0.00017925	2.05e-06	684.09243999	684.82246328	711.87026219	1.34090433	0.3097597	-0.32493223
0.17576	56.14848	0.00059946	0.00023527	1.778e-05	7.2e-06	0.0	0.00101162	0.00017934	2.05e-06	684.10549643	684.82898023	711.86286811	1.33961885	0.30965225	-0.32492643
0.17582	56.16486	0.00059875	0.00023535	1.78e-05	7.2e-06	0.0	0.00101213	0.00017943	2.05e-06	684.1185511	684.83549503	711.85547926	1.33833397	0.30954483	-0.32492063
0.17587	56.18124	0.00059804	0.00023543	1.783e-05	7.21e-06	0.0	0.00101263	0.00017953	2.05e-06	684.131604	684.84200769	711.84809565	1.33705056	0.3094375	-0.32491483
0.17593	56.19763	0.00059733	0.0002355	1.786e-05	7.21e-06	0.0	0.00101314	0.00017962	2.05e-06	684.14465515	684.8485182	711.84071726	1.33576953	0.30933031	-0.32490905
0.17598	56.21401	0.00059662	0.00023558	1.789e-05	7.21e-06	0.0	0.00101365	0.00017972	2.05e-06	684.15770459	684.85502657	711.83334409	1.33448681	0.30922303	-0.32490326
0.17604	56.23038	0.00059591	0.00023566	1.791e-05	7.21e-06	-0.0	0.00101416	0.00017981	2.05e-06	684.17075229	684.8615328	711.82597615	1.33320409	0.30911574	-0.32489747
0.17609	56.24676	0.0005952	0.00023574	1.794e-05	7.21e-06	-0.0	0.00101467	0.0001799	2.05e-06	684.18379826	684.86803688	711.81861343	1.33192355	0.30900859	-0.32489168
0.17615	56.26314	0.0005945	0.00023582	1.797e-05	7.22e-06	-0.0	0.00101517	0.00018	2.05e-06	684.19684252	684.87453882	711.81125592	1.33064351	0.30890146	-0.32488591
0.1762	56.27952	0.00059379	0.00023589	1.8e-05	7.22e-06	-0.0	0.00101568	0.00018009	2.05e-06	684.2098851	684.88103863	711.80390363	1.32936472	0.30879442	-0.32488013
0.17626	56.29589	0.00059308	0.00023597	1.802e-05	7.22e-06	-0.0	0.00101618	0.00018018	2.05e-06	684.22292599	684.88753629	711.79655655	1.32808905	0.30868756	-0.32487438
0.17631	56.31227	0.00059238	0.00023605	1.805e-05	7.22e-06	-0.0	0.00101669	0.00018028	2.05e-06	684.23596526	684.89403183	711.78921466	1.32681144	0.30858059	-0.32486861
0.17637	56.32864	0.00059167	0.00023612	1.808e-05	7.22e-06	0.0	0.00101719	0.00018037	2.05e-06	684.24900287	684.90052522	711.78187798	1.32553383	0.30847362	-0.32486284
0.17642	56.34501	0.00059097	0.0002362	1.811e-05	7.22e-06	0.0	0.0010177	0.00018046	2.05e-06	684.26203883	684.90701648	711.7745465	1.32425785	0.30836675	-0.32485709
0.17648	56.36139	0.00059027	0.00023628	1.813e-05	7.23e-06	0.0	0.0010182	0.00018056	2.05e-06	684.27507315	684.9135056	711.76722022	1.32298281	0.30825993	-0.32485133
0.18654	59.34307	0.00047083	0.0002484	2.356e-05	7.45e-06	0.0	0.00110393	0.00019649	2.05e-06	686.64422316	686.06620722	710.51073293	1.10258562	0.28962008	-0.32386485
0.1866	59.35928	0.00047022	0.00024846	2.359e-05	7.45e-06	0.0	0.00110437	0.00019657	2.05e-06	686.65713319	686.07232211	710.50431018	1.10144672	0.28952333	-0.32385981
0.18665	59.37549	0.00046962	0.00024851	2.363e-05	7.45e-06	-0.0	0.0011048	0.00019665	2.05e-06	686.67004328	686.07843507	710.49789207	1.10030776	0.28942657	-0.32385476
0.18671	59.39171	0.00046902	0.00024857	2.366e-05	7.45e-06	-0.0	0.00110523	0.00019673	2.05e-06	686.68295345	686.0845461	710.49147861	1.09917008	0.28932993	-0.32384973
0.18676	59.40792	0.00046842	0.00024862	2.369e-05	7.45e-06	-0.0	0.00110566	0.00019681	2.05e-06	686.6958637	686.09065519	710.48506978	1.09803317	0.28923335	-0.32384469
0.18682	59.42413	0.00046782	0.00024868	2.372e-05	7.46e-06	-0.0	0.00110609	0.0001969	2.05e-06	686.70877404	686.09676235	710.47866559	1.09689716	0.28913685	-0.32383967
0.18687	59.44034	0.00046722	0.00024874	2.375e-05	7.46e-06	-0.0	0.00110653	0.00019698	2.05e-06	686.72168448	686.10286757	710.47226603	1.09576355	0.28904056	-0.32383465
0.18693	59.45655	0.00046662	0.00024879	2.378e-05	7.46e-06	-0.0	0.00110696	0.00019706	2.05e-06	686.73459505	686.10897088	710.4658711	1.09462852	0.28894414	-0.32382963
0.18698	59.47275	0.00046602	0.00024885	2.382e-05	7.46e-06	0.0	0.00110739	0.00019714	2.05e-06	686.74750571	686.11507225	710.45948079	1.09349349	0.28884772	-0.32382461
0.18704	59.48896	0.00046542	0.0002489	2.385e-05	7.46e-06	0.0	0.00110782	0.00019722	2.05e-06	686.76041649	686.1211717	710.45309511	1.09235995	0.28875144	-0.32381959
0.18709	59.50517	0.00046482	0.00024896	2.388e-05	7.46e-06	0.0	0.00110825	0.0001973	2.05e-06	686.77332738	686.12726921	710.44671405	1.09122702	0.2886552	-0.32381458
0.18715	59.52137	0.00046423	0.00024901	2.391e-05	7.46e-06	0.0	0.00110868	0.00019738	2.05e-06	686.78623841	686.13336481	710.44033761	1.09009515	0.28855906	-0.32380958
0.1872	59.53757	0.00046363	0.00024907	2.394e-05	7.46e-06	0.0	0.0011091	0.00019746	2.05e-06	686.79914956	686.13945848	710.43396578	1.08896532	0.2884631	-0.32380458
0.18726	59.55378	0.00046304	0.00024912	2.398e-05	7.46e-06	0.0	0.00110953	0.00019754	2.05e-06	686.81206087	686.14555022	710.42759856	1.08783419	0.28836702	-0.32379958
0.18731	59.56998	0.00046244	0.00024918	2.401e-05	7.46e-06	-0.0	0.00110996	0.00019762	2.05e-06	686.82497232	686.15164005	710.42123596	1.08670309	0.28827094	-0.32379458
0.18737	59.58618	0.00046184	0.00024923	2.404e-05	7.46e-06	-0.0	0.00111039	0.0001977	2.05e-06	686.83788391	686.15772795	710.41487796	1.08557367	0.28817502	-0.32378959
0.18742	59.60238	0.00046125	0.00024928	2.407e-05	7.46e-06	-0.0	0.00111082	0.00019778	2.05e-06	686.85079566	686.16381393	710.40852457	1.0844447	0.28807913	-0.3237846
0.18748	59.61858	0.00046066	0.00024934	2.41e-05	7.46e-06	-0.0	0.00111124	0.00019786	2.05e-06	686.86370757	686.169898	710.40217578	1.08331696	0.28798335	-0.32377961
0.19754	62.56828	0.00036079	0.00025749	3.033e-05	7.52e-06	-0.0	0.00118315	0.0002114	2.05e-06	689.2337187	687.25192587	709.31513743	0.88733696	0.27143412	-0.32292617
0.1976	62.58432	0.00036029	0.00025752	3.037e-05	7.52e-06	-0.0	0.00118351	0.00021146	2.05e-06	689.24672499	687.25767196	709.30959187	0.8863203	0.27134912	-0.32292182
0.19765	62.60035	0.00035979	0.00025756	3.04e-05	7.52e-06	-0.0	0.00118387	0.00021153	2.05e-06	689.25973198	687.26341628	709.30405045	0.88530521	0.27126429	-0.32291747
0.19771	62.61639	0.00035929	0.00025759	3.044e-05	7.52e-06	-0.0	0.00118422	0.0002116	2.05e-06	689.27273968	687.26915884	709.29851316	0.88428914	0.27117936	-0.32291312
0.19776	62.63242	0.00035879	0.00025763	3.048e-05	7.52e-06	0.0	0.00118458	0.00021167	2.05e-06	689.28574807	687.27489964	709.29298001	0.88327322	0.27109444	-0.32290877
0.19782	62.64846	0.0003583	0.00025766	3.051e-05	7.52e-06	0.0	0.00118494	0.00021174	2.05e-06	689.29875717	687.28063867	709.287451	0.88225855	0.27100965	-0.32290443
0.19787	62.66449	0.0003578	0.0002577	3.055e-05	7.52e-06	0.0	0.0011853	0.0002118	2.05e-06	689.31176697	687.28637593	709.28192611	0.88124447	0.27092493	-0.32290009
0.19793	62.68052	0.00035731	0.00025773	3.058e-05	7.52e-06	0.0	0.00118566	0.00021187	2.05e-06	689.32477747	687.29211143	709.27640536	0.8802316	0.27084033	-0.32289576
0.19798	62.69655	0.00035681	0.00025777	3.062e-05	7.52e-06	0.0	0.00118601	0.00021194	2.05e-06	689.33778868	687.29784517	709.27088873	0.87921928	0.2707558	-0.32289144
0.19804	62.71258	0.00035632	0.0002578	3.066e-05	7.52e-06	0.0	0.00118637	0.00021201	2.05e-06	689.35080058	687.30357715	709.26537622	0.87820635	0.2706712	-0.3228871
0.19809	62.72861	0.00035582	0.00025783	3.069e-05	7.52e-06	-0.0	0.00118673	0.00021207	2.05e-06	689.36381319	687.30930737	709.25986783	0.877194	0.27058666	-0.32288278
0.19815	62.74464	0.00035533	0.00025787	3.073e-05	7.52e-06	-0.0	0.00118708	0.00021214	2.05e-06	689.37682651	687.31503583	709.25436357	0.87618261	0.27050222	-0.32287845
0.1982	62.76066	0.00035483	0.0002579	3.076e-05	7.52e-06	-0.0	0.00118744	0.00021221	2.05e-06	689.38984052	687.32076253	709.24886342	0.87517189	0.27041785	-0.32287414
0.19826	62.77669	0.00035434	0.00025794	3.08e-05	7.52e-06	-0.0	0.00118779	0.00021228	2.05e-06	689.40285524	687.32648746	709.24336739	0.87416299	0.27033368	-0.32286983
0.19831	62.79271	0.00035385	0.00025797	3.084e-05	7.51e-06	-0.0	0.00118815	0.00021234	2.05e-06	689.41587067	687.33221065	709.23787546	0.87315327	0.27024942	-0.32286552
0.19837	62.80874	0.00035336	0.000258	3.087e-05	7.51e-06	0.0	0.0011885	0.00021241	2.05e-06	689.42888679	687.33793207	709.23238765	0.87214345	0.27016515	-0.3228612
0.19842	62.82476	0.00035287	0.00025804	3.091e-05	7.51e-06	0.0	0.00118886	0.00021248	2.05e-06	689.44190362	687.34365173	709.22690395	0.87113483	0.27008101	-0.3228569
0.19848	62.84078	0.00035238	0.00025807	3.095e-05	7.51e-06	0.0	0.00118921	0.00021255	2.05e-06	689.45492116	687.34936964	709.22142435	0.87012673	0.26999692	-0.32285259
0.20854	65.75757	0.00027065	0.00026258	3.796e-05	7.42e-06	-0.0	0.00124823	0.00022383	2.05e-06	691.84772024	688.36669381	708.28546115	0.69457588	0.25559457	-0.32211778
0.20859	65.77342	0.00027024	0.00026259	3.8e-05	7.41e-06	-0.0	0.00124852	0.00022389	2.05e-06	691.86084018	688.3720965	708.28069935	0.69366301	0.25552111	-0.32211404
0.20865	65.78927	0.00026984	0.00026261	3.804e-05	7.41e-06	0.0	0.00124881	0.00022394	2.05e-06	691.87396038	688.37749751	708.27594125	0.69275031	0.25544768	-0.3221103
0.2087	65.80513	0.00026944	0.00026263	3.808e-05	7.41e-06	0.0	0.00124911	0.000224	2.05e-06	691.88708086	688.38289683	708.27118686	0.69183859	0.25537436	-0.32210656
0.20876	65.82098	0.00026903	0.00026264	3.812e-05	7.41e-06	0.0	0.0012494	0.00022405	2.05e-06	691.9002016	688.38829447	708.26643616	0.69092751	0.25530111	-0.32210283
0.20881	65.83683	0.00026863	0.00026266	3.816e-05	7.41e-06	0.0	0.00124969	0.00022411	2.05e-06	691.9133226	688.39369043	708.26168917	0.69001758	0.25522799	-0.32209911
0.20887	65.85268	0.00026823	0.00026267	3.821e-05	7.41e-06	0.0	0.00124998	0.00022417	2.05e-06	691.92644384	688.39908471	708.25694587	0.68910764	0.25515488	-0.32209539
0.20892	65.86853	0.00026783	0.00026269	3.825e-05	7.41e-06	-0.0	0.00125027	0.00022422	2.05e-06	691.93956533	688.40447731	708.25220626	0.68819739	0.25508172	-0.32209166
0.20898	65.88438	0.00026743	0.00026271	3.829e-05	7.41e-06	-0.0	0.00125056	0.00022428	2.05e-06	691.95268706	688.40986824	708.24747035	0.68728804	0.25500867	-0.32208794
0.20903	65.90022	0.00026703	0.00026272	3.833e-05	7.41e-06	-0.0	0.00125085	0.00022433	2.05e-06	691.96580904	688.41525748	708.24273812	0.68637926	0.25493569	-0.32208423
0.20909	65.91607	0.00026663	0.00026274	3.837e-05	7.41e-06	-0.0	0.00125114	0.00022439	2.05e-06	691.97893125	688.42064504	708.23800959	0.68547139	0.25486281	-0.32208052
0.20914	65.93191	0.00026623	0.00026275	3.841e-05	7.41e-06	-0.0	0.00125143	0.00022445	2.05e-06	691.99205369	688.42603092	708.23328474	0.68456441	0.25479003	-0.32207681
0.2092	65.94776	0.00026583	0.00026277	3.845e-05	7.4e-06	-0.0	0.00125171	0.0002245	2.05e-06	692.00517634	688.43141512	708.22856357	0.68365678	0.25471718	-0.3220731
0.20925	65.9636	0.00026543	0.00026278	3.849e-05	7.4e-06	0.0	0.001252	0.00022456	2.05e-06	692.01829922	688.43679764	708.22384608	0.68274957	0.25464437	-0.3220694
0.20931	65.97944	0.00026503	0.0002628	3.853e-05	7.4e-06	0.0	0.00125229	0.00022461	2.05e-06	692.03142232	688.44217849	708.21913228	0.68184324	0.25457167	-0.3220657
0.20936	65.99529	0.00026464	0.00026281	3.857e-05	7.4e-06	0.0	0.00125258	0.00022467	2.05e-06	692.04454562	688.44755765	708.21442215	0.68093746	0.25449903	-0.322062
0.20942	66.01113	0.00026424	0.00026283	3.861e-05	7.4e-06	0.0	0.00125286	0.00022472	2.05e-06	692.05766913	688.45293514	708.2097157	0.68003328	0.25442658	-0.32205831
0.20947	66.02697	0.00026384	0.00026284	3.865e-05	7.4e-06	0.0	0.00125315	0.00022478	2.05e-06	692.07079284	688.45831095	708.20501292	0.67912826	0.25435402	-0.32205461
0.21954	68.90985	0.00019847	0.00026409	4.644e-05	7.17e-06	-0.0	0.0013005	0.000234	2.05e-06	694.46972029	689.41395631	707.40418237	0.52150995	0.24198947	-0.32142589
0.21959	68.92552	0.00019815	0.00026409	4.648e-05	7.17e-06	-0.0	0.00130073	0.00023405	2.05e-06	694.48277577	689.41902505	707.40012182	0.52069065	0.24192661	-0.3214227
0.21965	68.94119	0.00019783	0.00026408	4.653e-05	7.17e-06	0.0	0.00130096	0.00023409	2.05e-06	694.4958302	689.42409212	707.39606457	0.51987192	0.24186381	-0.32141952
0.2197	68.95685	0.00019751	0.00026408	4.657e-05	7.17e-06	0.0	0.00130119	0.00023414	2.05e-06	694.50888357	689.42915752	707.39201064	0.51905388	0.24180109	-0.32141633
0.21976	68.97251	0.0001972	0.00026408	4.661e-05	7.17e-06	0.0	0.00130142	0.00023418	2.05e-06	694.52193588	689.43422126	707.38796001	0.51823659	0.24173846	-0.32141316
0.21981	68.98818	0.00019688	0.00026408	4.666e-05	7.17e-06	0.0	0.00130165	0.00023423	2.05e-06	694.5349871	689.43928333	707.38391269	0.51742018	0.24167591	-0.32140998
0.21987	69.00384	0.00019656	0.00026408	4.67e-05	7.16e-06	0.0	0.00130188	0.00023427	2.05e-06	694.54803721	689.44434373	707.37986867	0.5166032	0.24161331	-0.3214068
0.21992	69.0195	0.00019624	0.00026408	4.675e-05	7.16e-06	-0.0	0.00130211	0.00023432	2.05e-06	694.56108624	689.44940247	707.37582796	0.51578665	0.24155075	-0.32140363
0.21998	69.03516	0.00019593	0.00026408	4.679e-05	7.16e-06	-0.0	0.00130234	0.00023436	2.05e-06	694.57413416	689.45445954	707.37179054	0.51497087	0.24148828	-0.32140046
0.22003	69.05082	0.00019561	0.00026408	4.684e-05	7.16e-06	-0.0	0.00130257	0.00023441	2.05e-06	694.58718098	689.45951494	707.36775643	0.51415573	0.24142587	-0.32139729
0.22009	69.06648	0.0001953	0.00026408	4.688e-05	7.16e-06	-0.0	0.0013028	0.00023446	2.05e-06	694.60022666	689.46456867	707.36372561	0.5133417	0.24136359	-0.32139413
0.22014	69.08213	0.00019498	0.00026407	4.693e-05	7.16e-06	-0.0	0.00130303	0.0002345	2.05e-06	694.6132712	689.46962074	707.35969808	0.51252704	0.24130123	-0.32139097
0.2202	69.09779	0.00019466	0.00026407	4.697e-05	7.15e-06	0.0	0.00130326	0.00023455	2.05e-06	694.6263146	689.47467114	707.35567385	0.51171268	0.24123891	-0.32138781
0.22025	69.11344	0.00019435	0.00026407	4.702e-05	7.15e-06	0.0	0.00130349	0.00023459	2.05e-06	694.63935686	689.47971987	707.35165291	0.51089915	0.24117668	-0.32138465
0.22031	69.1291	0.00019404	0.00026407	4.706e-05	7.15e-06	0.0	0.00130371	0.00023463	2.05e-06	694.65239796	689.48476693	707.34763526	0.51008616	0.24111451	-0.3213815
0.22036	69.14475	0.00019372	0.00026407	4.71e-05	7.15e-06	0.0	0.00130394	0.00023468	2.05e-06	694.6654379	689.48981233	707.3436209	0.50927449	0.24105248	-0.32137835
0.22042	69.1604	0.00019341	0.00026407	4.715e-05	7.15e-06	0.0	0.00130417	0.00023472	2.05e-06	694.67847664	689.49485606	707.33960982	0.50846213	0.24099038	-0.3213752
0.22047	69.17606	0.0001931	0.00026406	4.719e-05	7.15e-06	-0.0	0.00130439	0.00023477	2.05e-06	694.6915142	689.49989812	707.33560203	0.50764999	0.24092829	-0.32137205
0.23054	72.02401	0.00014212	0.00026245	5.571e-05	6.82e-06	-0.0	0.00134142	0.00024215	2.05e-06	697.0475842	690.39443361	706.65553215	0.3666215	0.2303433	-0.32083815
0.23059	72.03948	0.00014188	0.00026244	5.576e-05	6.81e-06	-0.0	0.00134159	0.00024219	2.05e-06	697.06023871	690.39916734	706.65209708	0.3658919	0.23028937	-0.32083545
0.23065	72.05495	0.00014163	0.00026242	5.58e-05	6.81e-06	0.0	0.00134177	0.00024222	2.05e-06	697.07289017	690.40389939	706.64866495	0.36516192	0.23023541	-0.32083276
0.2307	72.07043	0.00014139	0.00026241	5.585e-05	6.81e-06	0.0	0.00134195	0.00024226	2.05e-06	697.08553857	690.40862976	706.64523577	0.36443268	0.23018151	-0.32083006
0.23076	72.0859	0.00014114	0.00026239	5.59e-05	6.81e-06	0.0	0.00134213	0.00024229	2.05e-06	697.09818391	690.41335844	706.64180953	0.36370399	0.23012766	-0.32082737
0.23081	72.10136	0.0001409	0.00026237	5.595e-05	6.81e-06	0.0	0.00134231	0.00024233	2.05e-06	697.11082617	690.41808544	706.63838623	0.36297624	0.2300739	-0.32082469
0.23087	72.11683	0.00014065	0.00026236	5.6e-05	6.8e-06	0.0	0.00134248	0.00024237	2.05e-06	697.12346532	690.42281075	706.63496586	0.36224875	0.23002015	-0.320822
0.23092	72.1323	0.00014041	0.00026234	5.604e-05	6.8e-06	-0.0	0.00134266	0.0002424	2.05e-06	697.13610137	690.42753437	706.63154843	0.36152093	0.22996638	-0.32081932
0.23098	72.14777	0.00014017	0.00026233	5.609e-05	6.8e-06	-0.0	0.00134284	0.00024244	2.05e-06	697.1487343	690.43225631	706.62813393	0.36079396	0.22991268	-0.32081664
0.23103	72.16323	0.00013992	0.00026231	5.614e-05	6.8e-06	-0.0	0.00134301	0.00024247	2.05e-06	697.16136412	690.43697656	706.62472237	0.36006747	0.22985902	-0.32081396
0.23109	72.1787	0.00013968	0.0002623	5.619e-05	6.8e-06	-0.0	0.00134319	0.00024251	2.05e-06	697.1739908	690.44169513	706.62131373	0.359342	0.22980545	-0.32081129
0.23114	72.19416	0.00013944	0.00026228	5.624e-05	6.79e-06	-0.0	0.00134337	0.00024254	2.05e-06	697.18661431	690.44641202	706.61790802	0.3586166	0.22975189	-0.32080861
0.2312	72.20962	0.0001392	0.00026226	5.629e-05	6.79e-06	0.0	0.00134354	0.00024258	2.05e-06	697.19923466	690.45112721	706.61450524	0.35789099	0.22969831	-0.32080594
0.23125	72.22508	0.00013896	0.00026225	5.634e-05	6.79e-06	0.0	0.00134372	0.00024262	2.05e-06	697.21185186	690.45584072	706.61110538	0.35716623	0.2296448	-0.32080327
0.23131	72.24054	0.00013871	0.00026223	5.638e-05	6.79e-06	0.0	0.00134389	0.00024265	2.05e-06	697.22446587	690.46055255	706.60770844	0.35644198	0.22959134	-0.3208006
0.23136	72.256	0.00013847	0.00026222	5.643e-05	6.79e-06	0.0	0.00134407	0.00024269	2.05e-06	697.23707669	690.46526269	706.60431443	0.35571879	0.22953796	-0.32079794
0.23142	72.27146	0.00013823	0.0002622	5.648e-05	6.78e-06	0.0	0.00134424	0.00024272	2.05e-06	697.24968429	690.46997114	706.60092333	0.35499548	0.22948458	-0.32079528
0.23147	72.28692	0.00013799	0.00026218	5.653e-05	6.78e-06	-0.0	0.00134442	0.00024276	2.05e-06	697.26228867	690.4746779	706.59753515	0.35427208	0.22943119	-0.32079262
0.24154	75.09884	9.937e-05	0.00025815	6.569e-05	6.38e-06	-0.0	0.00137255	0.00024853	2.05e-06	699.50289791	691.30755733	706.02474719	0.22943354	0.22023893	-0.32034295
0.24159	75.11412	9.918e-05	0.00025812	6.574e-05	6.37e-06	-0.0	0.00137268	0.00024856	2.05e-06	699.51471576	691.3119529	706.02186524	0.22879227	0.22019144	-0.32034068
0.24165	75.12939	9.9e-05	0.0002581	6.579e-05	6.37e-06	-0.0	0.00137282	0.00024859	2.05e-06	699.52652826	691.31634678	706.01898589	0.22815174	0.22014399	-0.32033842
0.2417	75.14466	9.882e-05	0.00025807	6.585e-05	6.37e-06	-0.0	0.00137295	0.00024862	2.05e-06	699.53833542	691.32073897	706.01610911	0.22751191	0.22009659	-0.32033617
0.24176	75.15993	9.863e-05	0.00025804	6.59e-05	6.37e-06	-0.0	0.00137308	0.00024864	2.05e-06	699.55013719	691.32512946	706.01323492	0.22687165	0.22004916	-0.32033391
0.24181	75.1752	9.845e-05	0.00025801	6.595e-05	6.36e-06	0.0	0.00137322	0.00024867	2.05e-06	699.56193361	691.32951826	706.01036331	0.22623201	0.22000176	-0.32033165
0.24187	75.19047	9.827e-05	0.00025799	6.6e-05	6.36e-06	0.0	0.00137335	0.0002487	2.05e-06	699.57372464	691.33390538	706.00749428	0.225593	0.2199544	-0.3203294
0.24192	75.20573	9.809e-05	0.00025796	6.605e-05	6.36e-06	0.0	0.00137348	0.00024873	2.05e-06	699.58551028	691.3382908	706.00462782	0.22495493	0.2199071	-0.32032715
0.24198	75.221	9.791e-05	0.00025793	6.61e-05	6.36e-06	0.0	0.00137361	0.00024875	2.05e-06	699.5972905	691.34267453	706.00176394	0.22431706	0.2198598	-0.32032491
0.24203	75.23627	9.772e-05	0.0002579	6.616e-05	6.36e-06	-0.0	0.00137374	0.00024878	2.05e-06	699.6090653	691.34705657	705.99890264	0.22367897	0.2198125	-0.32032266
0.24209	75.25153	9.754e-05	0.00025787	6.621e-05	6.35e-06	-0.0	0.00137388	0.00024881	2.05e-06	699.62083468	691.35143692	705.9960439	0.2230417	0.21976523	-0.32032041
0.24214	75.26679	9.736e-05	0.00025785	6.626e-05	6.35e-06	-0.0	0.00137401	0.00024884	2.05e-06	699.63259862	691.35581557	705.99318774	0.22240497	0.219718	-0.32031817
0.2422	75.28206	9.718e-05	0.00025782	6.631e-05	6.35e-06	-0.0	0.00137414	0.00024886	2.05e-06	699.64435711	691.36019254	705.99033415	0.22176939	0.21967084	-0.32031593
0.24225	75.29732	9.7e-05	0.00025779	6.636e-05	6.35e-06	-0.0	0.00137427	0.00024889	2.05e-06	699.65611012	691.36456782	705.98748311	0.22113342	0.21962365	-0.32031369
0.24231	75.31258	9.682e-05	0.00025776	6.641e-05	6.34e-06	0.0	0.0013744	0.00024892	2.05e-06	699.66785766	691.3689414	705.98463465	0.22049763	0.21957647	-0.32031146
0.24236	75.32784	9.664e-05	0.00025773	6.647e-05	6.34e-06	0.0	0.00137453	0.00024895	2.05e-06	699.67959972	691.3733133	705.98178875	0.21986264	0.21952933	-0.32030922
0.24242	75.34309	9.646e-05	0.00025771	6.652e-05	6.34e-06	0.0	0.00137466	0.00024897	2.05e-06	699.69133628	691.3776835	705.97894541	0.21922831	0.21948223	-0.32030699
0.24247	75.35835	9.628e-05	0.00025768	6.657e-05	6.34e-06	0.0	0.00137479	0.000249	2.05e-06	699.70306734	691.38205201	705.97610463	0.21859489	0.21943519	-0.32030476
0.25253	78.13309	6.791e-05	0.00025169	7.626e-05	5.88e-06	0.0	0.00139551	0.00025342	2.05e-06	701.74574772	692.15317465	705.49747321	0.11023727	0.2111655	-0.31992902
0.25259	78.14816	6.777e-05	0.00025165	7.632e-05	5.88e-06	0.0	0.00139561	0.00025344	2.05e-06	701.75628185	692.15723486	705.4950729	0.10968752	0.21112182	-0.31992713
0.25264	78.16322	6.764e-05	0.00025162	7.637e-05	5.88e-06	0.0	0.0013957	0.00025346	2.05e-06	701.76680854	692.16129342	705.49267481	0.10913894	0.21107817	-0.31992525
0.2527	78.17829	6.751e-05	0.00025158	7.642e-05	5.87e-06	0.0	0.0013958	0.00025348	2.05e-06	701.77732778	692.16535033	705.49027894	0.10858983	0.21103451	-0.31992337
0.25275	78.19335	6.738e-05	0.00025154	7.648e-05	5.87e-06	-0.0	0.0013959	0.0002535	2.05e-06	701.78783958	692.16940558	705.4878853	0.10804113	0.21099086	-0.31992149
0.25281	78.20841	6.724e-05	0.00025151	7.653e-05	5.87e-06	-0.0	0.00139599	0.00025352	2.05e-06	701.79834391	692.17345918	705.48549388	0.10749319	0.21094723	-0.31991961
0.25286	78.22348	6.711e-05	0.00025147	7.659e-05	5.87e-06	-0.0	0.00139609	0.00025354	2.05e-06	701.80884079	692.17751113	705.48310469	0.10694609	0.21090362	-0.31991774
0.25292	78.23854	6.698e-05	0.00025143	7.664e-05	5.86e-06	-0.0	0.00139619	0.00025356	2.05e-06	701.81933017	692.18156143	705.48071771	0.10639946	0.21086003	-0.31991586
0.25297	78.2536	6.685e-05	0.00025139	7.669e-05	5.86e-06	0.0	0.00139628	0.00025358	2.05e-06	701.82981206	692.18561008	705.47833295	0.10585251	0.21081642	-0.31991399
0.25303	78.26866	6.672e-05	0.00025136	7.675e-05	5.86e-06	0.0	0.00139638	0.00025361	2.05e-06	701.84028647	692.18965708	705.4759504	0.10530636	0.21077284	-0.31991212
0.25308	78.28371	6.659e-05	0.00025132	7.68e-05	5.86e-06	0.0	0.00139647	0.00025363	2.05e-06	701.85075337	692.19370243	705.47357007	0.10476078	0.21072927	-0.31991025
0.25314	78.29877	6.646e-05	0.00025128	7.686e-05	5.85e-06	0.0	0.00139657	0.00025365	2.05e-06	701.86121275	692.19774613	705.47119196	0.10421637	0.21068573	-0.31990839
0.25319	78.31383	6.633e-05	0.00025125	7.691e-05	5.85e-06	0.0	0.00139666	0.00025367	2.05e-06	701.8716646	692.20178817	705.46881605	0.10367155	0.21064218	-0.31990652
0.25325	78.32888	6.62e-05	0.00025121	7.696e-05	5.85e-06	-0.0	0.00139676	0.00025369	2.05e-06	701.88210892	692.20582858	705.46644234	0.10312701	0.21059864	-0.31990466
0.2533	78.34393	6.607e-05	0.00025117	7.702e-05	5.85e-06	-0.0	0.00139685	0.00025371	2.05e-06	701.8925457	692.20986733	705.46407085	0.10258325	0.21055511	-0.31990279
0.25336	78.35899	6.594e-05	0.00025113	7.707e-05	5.84e-06	-0.0	0.00139695	0.00025373	2.05e-06	701.90297494	692.21390443	705.46170156	0.10204028	0.21051161	-0.31990093
0.25341	78.37404	6.581e-05	0.0002511	7.713e-05	5.84e-06	-0.0	0.00139704	0.00025375	2.05e-06	701.91339661	692.21793989	705.45933448	0.10149795	0.21046812	-0.31989908
0.25347	78.38909	6.568e-05	0.00025106	7.718e-05	5.84e-06	0.0	0.00139714	0.00025377	2.05e-06	701.9238107	692.2219737	705.45696959	0.10095521	0.21042462	-0.31989722
0.26353	81.12541	4.549e-05	0.0002436	8.724e-05	5.36e-06	0.0	0.00141191	0.00025708	2.05e-06	703.69384994	692.93285984	705.05938757	0.00964386	0.20259613	-0.31958511
0.26359	81.14026	4.539e-05	0.00024356	8.729e-05	5.36e-06	-0.0	0.00141197	0.00025709	2.05e-06	703.70274055	692.93659801	705.05739711	0.00918803	0.20255374	-0.31958354
0.26364	81.15512	4.53e-05	0.00024351	8.735e-05	5.35e-06	-0.0	0.00141204	0.00025711	2.05e-06	703.71162228	692.94033462	705.05540851	0.00873296	0.20251134	-0.31958198
0.2637	81.16997	4.521e-05	0.00024347	8.74e-05	5.35e-06	-0.0	0.00141211	0.00025712	2.05e-06	703.72049515	692.94406967	705.05342178	0.00827847	0.20246895	-0.31958042
0.26375	81.18482	4.511e-05	0.00024342	8.746e-05	5.35e-06	-0.0	0.00141218	0.00025714	2.05e-06	703.72935914	692.94780316	705.05143692	0.00782513	0.20242656	-0.31957886
0.26381	81.19967	4.502e-05	0.00024338	8.751e-05	5.35e-06	-0.0	0.00141225	0.00025715	2.05e-06	703.73821423	692.9515351	705.04945392	0.00737148	0.20238417	-0.31957731
0.26386	81.21452	4.493e-05	0.00024334	8.757e-05	5.34e-06	0.0	0.00141231	0.00025717	2.05e-06	703.74706044	692.95526548	705.04747278	0.00691809	0.20234178	-0.31957575
0.26392	81.22937	4.484e-05	0.00024329	8.763e-05	5.34e-06	0.0	0.00141238	0.00025719	2.05e-06	703.75589776	692.9589943	705.0454935	0.00646548	0.20229939	-0.3195742
0.26397	81.24421	4.475e-05	0.00024325	8.768e-05	5.34e-06	0.0	0.00141245	0.0002572	2.05e-06	703.76472618	692.96272157	705.04351609	0.00601371	0.202257	-0.31957265
0.26403	81.25906	4.465e-05	0.00024321	8.774e-05	5.34e-06	0.0	0.00141252	0.00025722	2.05e-06	703.7735457	692.96644728	705.04154052	0.00556245	0.20221462	-0.3195711
0.26408	81.2739	4.456e-05	0.00024316	8.779e-05	5.33e-06	-0.0	0.00141258	0.00025723	2.05e-06	703.7823563	692.97017144	705.03956681	0.00511089	0.20217223	-0.31956955
0.26414	81.28874	4.447e-05	0.00024312	8.785e-05	5.33e-06	-0.0	0.00141265	0.00025725	2.05e-06	703.79115799	692.97389405	705.03759496	0.00466013	0.20212984	-0.319568
0.26419	81.30359	4.438e-05	0.00024307	8.79e-05	5.33e-06	-0.0	0.00141272	0.00025726	2.05e-06	703.79995077	692.9776151	705.03562495	0.00420996	0.20208746	-0.31956645
0.26425	81.31843	4.429e-05	0.00024303	8.796e-05	5.33e-06	-0.0	0.00141278	0.00025728	2.05e-06	703.80873463	692.9813346	705.0336568	0.00376095	0.20204507	-0.31956491
0.2643	81.33327	4.42e-05	0.00024299	8.801e-05	5.32e-06	-0.0	0.00141285	0.00025729	2.05e-06	703.81750955	692.98505255	705.03169049	0.00331144	0.20200268	-0.31956336
0.26436	81.34811	4.411e-05	0.00024294	8.807e-05	5.32e-06	0.0	0.00141292	0.00025731	2.05e-06	703.82627554	692.98876895	705.02972602	0.00286239	0.2019603	-0.31956182
0.26441	81.36294	4.402e-05	0.0002429	8.813e-05	5.32e-06	0.0	0.00141298	0.00025732	2.05e-06	703.8350326	692.9924838	705.0277634	0.00241407	0.20191791	-0.31956028
0.26447	81.37778	4.393e-05	0.00024285	8.818e-05	5.31e-06	0.0	0.00141305	0.00025734	2.05e-06	703.84378072	692.9961971	705.02580263	0.00196668	0.20187553	-0.31955874
0.27453	84.07438	2.998e-05	0.00023439	9.842e-05	4.84e-06	0.0	0.00142327	0.00025977	2.05e-06	705.35957541	693.65087733	704.69101425	-0.06233981	0.1943341	-0.3192959
0.27459	84.08902	2.992e-05	0.00023434	9.847e-05	4.83e-06	0.0	0.00142331	0.00025979	2.05e-06	705.36713084	693.65432367	704.6893252	-0.06268783	0.19429287	-0.31929458
0.27464	84.10365	2.985e-05	0.0002343	9.853e-05	4.83e-06	0.0	0.00142336	0.0002598	2.05e-06	705.37467772	693.65776863	704.68763761	-0.06303536	0.19425164	-0.31929325
0.2747	84.11828	2.979e-05	0.00023425	9.858e-05	4.83e-06	-0.0	0.00142341	0.00025981	2.05e-06	705.38221605	693.6612122	704.68595149	-0.06338316	0.19421041	-0.31929193
0.27475	84.13291	2.973e-05	0.0002342	9.864e-05	4.83e-06	-0.0	0.00142345	0.00025982	2.05e-06	705.38974582	693.6646544	704.68426682	-0.06373032	0.19416917	-0.31929061
0.27481	84.14754	2.967e-05	0.00023415	9.87e-05	4.82e-06	-0.0	0.0014235	0.00025983	2.05e-06	705.39726704	693.66809522	704.68258362	-0.06407699	0.19412793	-0.31928928
0.27486	84.16217	2.96e-05	0.0002341	9.875e-05	4.82e-06	-0.0	0.00142354	0.00025984	2.05e-06	705.4047797	693.67153466	704.68090187	-0.06442278	0.19408668	-0.31928797
0.27492	84.17679	2.954e-05	0.00023405	9.881e-05	4.82e-06	-0.0	0.00142359	0.00025985	2.05e-06	705.41228378	693.67497272	704.67922157	-0.06476895	0.19404543	-0.31928665
0.27497	84.19142	2.948e-05	0.00023401	9.886e-05	4.82e-06	0.0	0.00142364	0.00025987	2.05e-06	705.4197793	693.67840941	704.67754273	-0.06511468	0.19400417	-0.31928533
0.27503	84.20604	2.941e-05	0.00023396	9.892e-05	4.81e-06	0.0	0.00142368	0.00025988	2.05e-06	705.42726625	693.68184472	704.67586534	-0.06545986	0.19396291	-0.31928401
0.27508	84.22067	2.935e-05	0.00023391	9.898e-05	4.81e-06	0.0	0.00142373	0.00025989	2.05e-06	705.43474463	693.68527865	704.67418941	-0.06580421	0.19392164	-0.3192827
0.27514	84.23529	2.929e-05	0.00023386	9.903e-05	4.81e-06	0.0	0.00142377	0.0002599	2.05e-06	705.44221442	693.68871121	704.67251492	-0.06614857	0.19388037	-0.31928138
0.27519	84.24991	2.923e-05	0.00023381	9.909e-05	4.8e-06	-0.0	0.00142382	0.00025991	2.05e-06	705.44967563	693.69214239	704.67084188	-0.06649286	0.19383909	-0.31928007
0.27525	84.26453	2.917e-05	0.00023376	9.914e-05	4.8e-06	-0.0	0.00142386	0.00025992	2.05e-06	705.45712825	693.6955722	704.66917029	-0.06683652	0.19379781	-0.31927875
0.2753	84.27915	2.91e-05	0.00023372	9.92e-05	4.8e-06	-0.0	0.00142391	0.00025993	2.05e-06	705.46457229	693.69900064	704.66750014	-0.06717953	0.19375653	-0.31927744
0.27536	84.29377	2.904e-05	0.00023367	9.926e-05	4.8e-06	-0.0	0.00142395	0.00025995	2.05e-06	705.47200773	693.7024277	704.66583144	-0.06752205	0.19371523	-0.31927613
0.27541	84.30838	2.898e-05	0.00023362	9.931e-05	4.79e-06	0.0	0.001424	0.00025996	2.05e-06	705.47943457	693.7058534	704.66416418	-0.06786485	0.19367394	-0.31927482
0.27547	84.323	2.892e-05	0.00023357	9.937e-05	4.79e-06	0.0	0.00142404	0.00025997	2.05e-06	705.48685281	693.70927772	704.66249836	-0.068207	0.19363264	-0.31927352
0.28553	86.97849	1.954e-05	0.00022454	0.00010958	4.33e-06	0.0	0.00143093	0.00026174	2.05e-06	706.58073692	694.31269591	704.38915741	-0.13815236	0.18552045	-0.31905895
0.28559	86.9929	1.95e-05	0.00022449	0.00010964	4.33e-06	-0.0	0.00143096	0.00026175	2.05e-06	706.58581481	694.31586944	704.38778598	-0.13841725	0.18547504	-0.31905787
0.28564	87.0073	1.946e-05	0.00022444	0.00010969	4.33e-06	-0.0	0.00143099	0.00026176	2.05e-06	706.59088393	694.31904168	704.38641572	-0.13868108	0.18542961	-0.3190568
0.2857	87.0217	1.942e-05	0.00022439	0.00010975	4.32e-06	-0.0	0.00143102	0.00026177	2.05e-06	706.59594427	694.32221262	704.38504662	-0.13894567	0.1853842	-0.31905572
0.28575	87.0361	1.937e-05	0.00022434	0.0001098	4.32e-06	-0.0	0.00143105	0.00026178	2.05e-06	706.60099584	694.32538227	704.38367868	-0.13921007	0.18533879	-0.31905465
0.28581	87.0505	1.933e-05	0.00022429	0.00010986	4.32e-06	-0.0	0.00143108	0.00026179	2.05e-06	706.60603863	694.32855061	704.3823119	-0.13947332	0.18529335	-0.31905358
0.28586	87.0649	1.929e-05	0.00022424	0.00010991	4.32e-06	-0.0	0.00143111	0.00026179	2.05e-06	706.61107266	694.33171766	704.38094629	-0.13973643	0.1852479	-0.3190525
0.28592	87.0793	1.925e-05	0.00022419	0.00010997	4.31e-06	-0.0	0.00143114	0.0002618	2.05e-06	706.61609793	694.33488342	704.37958183	-0.13999901	0.18520245	-0.31905143
0.28597	87.0937	1.921e-05	0.00022414	0.00011003	4.31e-06	-0.0	0.00143117	0.00026181	2.05e-06	706.62111444	694.33804788	704.37821853	-0.14026097	0.18515698	-0.31905036
0.28603	87.1081	1.917e-05	0.00022409	0.00011008	4.31e-06	0.0	0.0014312	0.00026182	2.05e-06	706.62612218	694.34121105	704.37685639	-0.14052268	0.1851115	-0.31904929
0.28608	87.12249	1.913e-05	0.00022404	0.00011014	4.31e-06	-0.0	0.00143123	0.00026183	2.05e-06	706.63112118	694.34437292	704.3754954	-0.14078325	0.185066	-0.31904823
0.28614	87.13688	1.908e-05	0.00022399	0.00011019	4.3e-06	-0.0	0.00143126	0.00026184	2.05e-06	706.63611143	694.34753351	704.37413555	-0.14104446	0.18502051	-0.31904716
0.28619	87.15128	1.904e-05	0.00022394	0.00011025	4.3e-06	-0.0	0.00143129	0.00026184	2.05e-06	706.64109293	694.3506928	704.37277686	-0.14130534	0.18497501	-0.31904609
0.28625	87.16567	1.9e-05	0.00022389	0.0001103	4.3e-06	-0.0	0.00143132	0.00026185	2.05e-06	706.64606568	694.3538508	704.37141932	-0.14156543	0.1849295	-0.31904502
0.2863	87.18006	1.896e-05	0.00022384	0.00011036	4.3e-06	-0.0	0.00143135	0.00026186	2.05e-06	706.6510297	694.35700751	704.37006293	-0.14182504	0.18488398	-0.31904396
0.28636	87.19445	1.892e-05	0.00022379	0.00011041	4.29e-06	-0.0	0.00143138	0.00026187	2.05e-06	706.65598498	694.36016293	704.36870769	-0.1420841	0.18483844	-0.3190429
0.28641	87.20883	1.888e-05	0.00022374	0.00011047	4.29e-06	-0.0	0.00143141	0.00026188	2.05e-06	706.66093152	694.36331706	704.36735359	-0.1423427	0.18479289	-0.31904183
0.28647	87.22322	1.884e-05	0.00022369	0.00011052	4.29e-06	-0.0	0.00143144	0.00026188	2.05e-06	706.66586934	694.3664699	704.36600063	-0.14260103	0.18474734	-0.31904077
0.29653	89.83612	1.268e-05	0.00021448	0.0001205	3.86e-06	0.0	0.00143596	0.00026318	2.05e-06	707.42688771	694.92250411	704.13610122	-0.18308016	0.17624397	-0.31886028
0.29659	89.85029	1.266e-05	0.00021443	0.00012055	3.86e-06	-0.0	0.00143598	0.00026318	2.05e-06	707.43029466	694.92543202	704.13493341	-0.183266	0.1761966	-0.31885936
0.29664	89.86446	1.263e-05	0.00021438	0.00012061	3.86e-06	-0.0	0.001436	0.00026319	2.05e-06	707.43369378	694.92835877	704.13376647	-0.18345122	0.1761492	-0.31885845
0.2967	89.87862	1.26e-05	0.00021433	0.00012066	3.85e-06	-0.0	0.00143602	0.0002632	2.05e-06	707.43708507	694.93128436	704.1326004	-0.18363582	0.17610179	-0.31885753
0.29675	89.89279	1.257e-05	0.00021428	0.00012071	3.85e-06	-0.0	0.00143604	0.0002632	2.05e-06	707.44046854	694.93420879	704.13143521	-0.18381999	0.17605437	-0.31885662
0.29681	89.90695	1.255e-05	0.00021423	0.00012077	3.85e-06	0.0	0.00143606	0.00026321	2.05e-06	707.4438442	694.93713205	704.13027089	-0.18400438	0.17600695	-0.3188557
0.29686	89.92111	1.252e-05	0.00021418	0.00012082	3.85e-06	0.0	0.00143608	0.00026321	2.05e-06	707.44721204	694.94005416	704.12910744	-0.18418816	0.17595952	-0.31885479
0.29692	89.93528	1.249e-05	0.00021413	0.00012088	3.84e-06	0.0	0.0014361	0.00026322	2.05e-06	707.45057208	694.94297512	704.12794485	-0.18437143	0.17591207	-0.31885388
0.29697	89.94944	1.247e-05	0.00021408	0.00012093	3.84e-06	0.0	0.00143612	0.00026323	2.05e-06	707.45392432	694.94589491	704.12678314	-0.18455395	0.1758646	-0.31885297
0.29703	89.96359	1.244e-05	0.00021403	0.00012098	3.84e-06	0.0	0.00143614	0.00026323	2.05e-06	707.45726878	694.94881355	704.12562228	-0.18473681	0.17581714	-0.31885205
0.29708	89.97775	1.241e-05	0.00021398	0.00012104	3.84e-06	-0.0	0.00143616	0.00026324	2.05e-06	707.46060545	694.95173103	704.1244623	-0.18491919	0.17576967	-0.31885114
0.29714	89.99191	1.239e-05	0.00021393	0.00012109	3.83e-06	-0.0	0.00143618	0.00026324	2.05e-06	707.46393433	694.95464735	704.12330317	-0.18510107	0.17572219	-0.31885023
0.29719	90.00606	1.236e-05	0.00021388	0.00012114	3.83e-06	-0.0	0.0014362	0.00026325	2.05e-06	707.46725544	694.95756252	704.12214491	-0.1852821	0.17567468	-0.31884932
0.29725	90.02022	1.233e-05	0.00021383	0.0001212	3.83e-06	-0.0	0.00143622	0.00026326	2.05e-06	707.4705688	694.96047654	704.12098751	-0.18546331	0.17562718	-0.31884841
0.2973	90.03437	1.231e-05	0.00021378	0.00012125	3.83e-06	0.0	0.00143624	0.00026326	2.05e-06	707.47387439	694.9633894	704.11983097	-0.18564432	0.17557967	-0.31884751
0.29736	90.04852	1.228e-05	0.00021373	0.0001213	3.83e-06	0.0	0.00143626	0.00026327	2.05e-06	707.47717222	694.96630111	704.11867528	-0.18582475	0.17553215	-0.3188466
0.29741	90.06267	1.225e-05	0.00021368	0.00012136	3.82e-06	0.0	0.00143628	0.00026327	2.05e-06	707.48046229	694.96921166	704.11752046	-0.18600448	0.17548461	-0.31884569
0.29747	90.07682	1.223e-05	0.00021363	0.00012141	3.82e-06	0.0	0.0014363	0.00026328	2.05e-06	707.48374464	694.97212107	704.11636648	-0.18618397	0.17543706	-0.31884479
0.30753	92.64555	8.24e-06	0.00020453	0.000131	3.43e-06	-0.0	0.00143923	0.00026423	2.05e-06	707.96072314	695.48573691	703.91825044	-0.21321876	0.16658199	-0.31868924
0.30758	92.65947	8.22e-06	0.00020449	0.00013106	3.43e-06	-0.0	0.00143924	0.00026423	2.05e-06	707.96269164	695.48844384	703.91723223	-0.21333627	0.16653282	-0.31868844
0.30764	92.67339	8.21e-06	0.00020444	0.00013111	3.43e-06	-0.0	0.00143925	0.00026424	2.05e-06	707.96465364	695.49114971	703.91621464	-0.21345336	0.16648364	-0.31868764
0.30769	92.68731	8.19e-06	0.00020439	0.00013116	3.42e-06	0.0	0.00143927	0.00026424	2.05e-06	707.96660914	695.49385453	703.91519768	-0.21357067	0.16643446	-0.31868684
0.30775	92.70123	8.17e-06	0.00020434	0.00013121	3.42e-06	0.0	0.00143928	0.00026425	2.05e-06	707.96855813	695.4965583	703.91418135	-0.21368748	0.16638528	-0.31868604
0.3078	92.71515	8.15e-06	0.00020429	0.00013126	3.42e-06	0.0	0.00143929	0.00026425	2.05e-06	707.97050064	695.49926101	703.91316564	-0.2138039	0.16633608	-0.31868525
0.30786	92.72907	8.14e-06	0.00020424	0.00013131	3.42e-06	0.0	0.0014393	0.00026425	2.05e-06	707.97243667	695.50196268	703.91215055	-0.21391961	0.16628686	-0.31868445
0.30791	92.74298	8.12e-06	0.00020419	0.00013136	3.42e-06	0.0	0.00143932	0.00026426	2.05e-06	707.97436623	695.50466329	703.91113608	-0.21403562	0.16623766	-0.31868365
0.30797	92.7569	8.1e-06	0.00020414	0.00013141	3.41e-06	-0.0	0.00143933	0.00026426	2.05e-06	707.97628932	695.50736286	703.91012224	-0.21415131	0.16618844	-0.31868286
0.30802	92.77081	8.08e-06	0.00020409	0.00013146	3.41e-06	-0.0	0.00143934	0.00026427	2.05e-06	707.97820594	695.51006137	703.90910901	-0.21426654	0.16613921	-0.31868206
0.30808	92.78472	8.07e-06	0.00020404	0.00013152	3.41e-06	-0.0	0.00143936	0.00026427	2.05e-06	707.98011612	695.51275884	703.9080964	-0.21438114	0.16608997	-0.31868127
0.30813	92.79863	8.05e-06	0.000204	0.00013157	3.41e-06	-0.0	0.00143937	0.00026428	2.05e-06	707.98201985	695.51545525	703.90708441	-0.21449571	0.16604073	-0.31868047
0.30819	92.81254	8.03e-06	0.00020395	0.00013162	3.41e-06	0.0	0.00143938	0.00026428	2.05e-06	707.98391715	695.51815062	703.90607304	-0.21461025	0.16599149	-0.31867968
0.30824	92.82645	8.01e-06	0.0002039	0.00013167	3.4e-06	0.0	0.00143939	0.00026429	2.05e-06	707.98580801	695.52084494	703.90506228	-0.21472429	0.16594223	-0.31867888
0.3083	92.84036	8e-06	0.00020385	0.00013172	3.4e-06	0.0	0.00143941	0.00026429	2.05e-06	707.98769244	695.52353822	703.90405213	-0.21483782	0.16589296	-0.31867809
0.30835	92.85426	7.98e-06	0.0002038	0.00013177	3.4e-06	0.0	0.00143942	0.00026429	2.05e-06	707.98957046	695.52623044	703.9030426	-0.21495097	0.16584368	-0.3186773
0.30841	92.86817	7.96e-06	0.00020375	0.00013182	3.4e-06	-0.0	0.00143943	0.0002643	2.05e-06	707.99144208	695.52892162	703.90203368	-0.21506433	0.16579441	-0.31867651
0.30846	92.88207	7.95e-06	0.0002037	0.00013187	3.4e-06	-0.0	0.00143944	0.0002643	2.05e-06	707.99330728	695.53161175	703.90102537	-0.21517718	0.16574513	-0.31867571
0.31853	95.40492	5.38e-06	0.00019492	0.00014098	3.05e-06	-0.0	0.00144133	0.00026501	2.05e-06	708.23418589	696.00674265	703.72569562	-0.23108221	0.15661885	-0.31853805
0.31858	95.41859	5.37e-06	0.00019487	0.00014103	3.04e-06	-0.0	0.00144134	0.00026501	2.05e-06	708.23499325	696.00924748	703.72478212	-0.23114502	0.15656849	-0.31853733
0.31864	95.43226	5.36e-06	0.00019483	0.00014107	3.04e-06	-0.0	0.00144134	0.00026502	2.05e-06	708.23579552	696.01175134	703.72386904	-0.23120753	0.15651813	-0.31853661
0.31869	95.44592	5.35e-06	0.00019478	0.00014112	3.04e-06	0.0	0.00144135	0.00026502	2.05e-06	708.2365927	696.01425423	703.72295639	-0.23127022	0.15646777	-0.3185359
0.31875	95.45959	5.34e-06	0.00019473	0.00014117	3.04e-06	0.0	0.00144136	0.00026502	2.05e-06	708.23738478	696.01675615	703.72204417	-0.23133251	0.15641741	-0.31853518
0.3188	95.47325	5.33e-06	0.00019469	0.00014122	3.04e-06	0.0	0.00144137	0.00026503	2.05e-06	708.23817179	696.0192571	703.72113237	-0.2313945	0.15636704	-0.31853446
0.31886	95.48691	5.32e-06	0.00019464	0.00014127	3.03e-06	0.0	0.00144138	0.00026503	2.05e-06	708.23895372	696.02175708	703.72022099	-0.2314559	0.15631666	-0.31853375
0.31891	95.50057	5.31e-06	0.00019459	0.00014132	3.03e-06	0.0	0.00144139	0.00026503	2.05e-06	708.23973059	696.02425609	703.71931004	-0.23151756	0.15626628	-0.31853303
0.31897	95.51423	5.29e-06	0.00019455	0.00014136	3.03e-06	-0.0	0.00144139	0.00026504	2.05e-06	708.2405024	696.02675413	703.71839951	-0.23157898	0.1562159	-0.31853232
0.31902	95.52789	5.28e-06	0.0001945	0.00014141	3.03e-06	-0.0	0.0014414	0.00026504	2.05e-06	708.24126915	696.0292512	703.7174894	-0.23164003	0.15616552	-0.3185316
0.31908	95.54154	5.27e-06	0.00019445	0.00014146	3.03e-06	-0.0	0.00144141	0.00026504	2.05e-06	708.24203085	696.03174731	703.7165797	-0.23170061	0.15611513	-0.31853089
0.31913	95.5552	5.26e-06	0.00019441	0.00014151	3.03e-06	-0.0	0.00144142	0.00026505	2.05e-06	708.24278753	696.03424244	703.71567043	-0.2317611	0.15606473	-0.31853018
0.31919	95.56885	5.25e-06	0.00019436	0.00014156	3.02e-06	0.0	0.00144143	0.00026505	2.05e-06	708.24353917	696.03673661	703.71476157	-0.23182163	0.15601434	-0.31852946
0.31924	95.5825	5.24e-06	0.00019431	0.0001416	3.02e-06	0.0	0.00144143	0.00026505	2.05e-06	708.24428578	696.03922981	703.71385314	-0.23188175	0.15596394	-0.31852875
0.3193	95.59615	5.23e-06	0.00019427	0.00014165	3.02e-06	0.0	0.00144144	0.00026506	2.05e-06	708.24502737	696.04172204	703.71294511	-0.23194152	0.15591353	-0.31852804
0.31935	95.6098	5.22e-06	0.00019422	0.0001417	3.02e-06	0.0	0.00144145	0.00026506	2.05e-06	708.24576396	696.0442133	703.71203751	-0.23200089	0.15586312	-0.31852732
0.31941	95.62345	5.21e-06	0.00019417	0.00014175	3.02e-06	0.0	0.00144146	0.00026506	2.05e-06	708.24649554	696.0467036	703.71113031	-0.23206046	0.15581271	-0.31852661
0.31946	95.6371	5.19e-06	0.00019412	0.0001418	3.02e-06	-0.0	0.00144147	0.00026507	2.05e-06	708.24722212	696.04919293	703.71022353	-0.23211968	0.15576229	-0.3185259
0.32953	98.11225	3.55e-06	0.00018578	0.00015035	2.71e-06	0.0	0.00144268	0.0002656	2.05e-06	708.3029738	696.4888071	703.55039714	-0.23930446	0.14649075	-0.3184004
0.32958	98.12566	3.54e-06	0.00018574	0.00015039	2.7e-06	0.0	0.00144268	0.0002656	2.05e-06	708.30289329	696.49112402	703.54955283	-0.23932557	0.14643994	-0.31839973
0.32964	98.13906	3.54e-06	0.00018569	0.00015044	2.7e-06	-0.0	0.00144269	0.00026561	2.05e-06	708.30280899	696.49344003	703.5487088	-0.23934668	0.14638914	-0.31839907
0.32969	98.15246	3.53e-06	0.00018565	0.00015048	2.7e-06	-0.0	0.00144269	0.00026561	2.05e-06	708.30272088	696.49575513	703.54786504	-0.23936748	0.14633833	-0.31839841
0.32975	98.16586	3.52e-06	0.0001856	0.00015053	2.7e-06	-0.0	0.0014427	0.00026561	2.05e-06	708.30262899	696.49806932	703.54702155	-0.23938802	0.14628753	-0.31839775
0.3298	98.17925	3.51e-06	0.00018556	0.00015058	2.7e-06	-0.0	0.0014427	0.00026561	2.05e-06	708.30253332	696.5003826	703.54617832	-0.23940825	0.14623672	-0.31839708
0.32986	98.19265	3.51e-06	0.00018552	0.00015062	2.7e-06	-0.0	0.00144271	0.00026562	2.05e-06	708.30243387	696.50269498	703.54533537	-0.23942864	0.14618591	-0.31839642
0.32991	98.20604	3.5e-06	0.00018547	0.00015067	2.69e-06	0.0	0.00144271	0.00026562	2.05e-06	708.30233066	696.50500644	703.54449269	-0.23944877	0.1461351	-0.31839576
0.32997	98.21944	3.49e-06	0.00018543	0.00015071	2.69e-06	0.0	0.00144272	0.00026562	2.05e-06	708.30222367	696.507317	703.54365027	-0.23946868	0.1460843	-0.3183951
0.33002	98.23283	3.49e-06	0.00018538	0.00015076	2.69e-06	0.0	0.00144272	0.00026562	2.05e-06	708.30211293	696.50962665	703.54280812	-0.23948817	0.14603349	-0.31839444
0.33008	98.24622	3.48e-06	0.00018534	0.0001508	2.69e-06	0.0	0.00144273	0.00026563	2.05e-06	708.30199844	696.51193539	703.54196624	-0.23950772	0.14598268	-0.31839378
0.33013	98.25961	3.47e-06	0.00018529	0.00015085	2.69e-06	-0.0	0.00144273	0.00026563	2.05e-06	708.30188021	696.51424322	703.54112462	-0.23952723	0.14593187	-0.31839311
0.33019	98.27299	3.46e-06	0.00018525	0.00015089	2.69e-06	-0.0	0.00144274	0.00026563	2.05e-06	708.30175823	696.51655015	703.54028327	-0.23954643	0.14588106	-0.31839245
0.33024	98.28638	3.46e-06	0.00018521	0.00015094	2.69e-06	-0.0	0.00144274	0.00026564	2.05e-06	708.30163251	696.51885617	703.53944218	-0.23956536	0.14583025	-0.31839179
0.3303	98.29976	3.45e-06	0.00018516	0.00015098	2.68e-06	-0.0	0.00144275	0.00026564	2.05e-06	708.30150307	696.52116128	703.53860135	-0.23958402	0.14577944	-0.31839113
0.33035	98.31315	3.44e-06	0.00018512	0.00015103	2.68e-06	0.0	0.00144275	0.00026564	2.05e-06	708.30136992	696.52346549	703.53776079	-0.23960284	0.14572863	-0.31839047
0.33041	98.32653	3.44e-06	0.00018507	0.00015107	2.68e-06	0.0	0.00144276	0.00026564	2.05e-06	708.30123304	696.52576879	703.53692049	-0.23962137	0.14567782	-0.31838981
0.33046	98.33991	3.43e-06	0.00018503	0.00015112	2.68e-06	0.0	0.00144276	0.00026565	2.05e-06	708.30109245	696.52807118	703.53608046	-0.23963969	0.14562701	-0.31838915
0.34053	100.7654	2.37e-06	0.00017719	0.00015909	2.41e-06	-0.0	0.00144354	0.00026606	2.05e-06	708.21883594	696.93442136	703.38612794	-0.24033158	0.13634428	-0.3182714
0.34058	100.77853	2.37e-06	0.00017715	0.00015913	2.41e-06	-0.0	0.00144355	0.00026606	2.05e-06	708.21810848	696.93656133	703.38532594	-0.24032235	0.13629373	-0.31827077
0.34064	100.79165	2.36e-06	0.00017711	0.00015918	2.41e-06	-0.0	0.00144355	0.00026606	2.05e-06	708.21737833	696.93870044	703.38452409	-0.24031297	0.13624319	-0.31827014
0.34069	100.80478	2.36e-06	0.00017707	0.00015922	2.4e-06	-0.0	0.00144355	0.00026607	2.05e-06	708.21664547	696.94083869	703.3837224	-0.24030327	0.13619265	-0.31826951
0.34075	100.8179	2.35e-06	0.00017703	0.00015926	2.4e-06	-0.0	0.00144356	0.00026607	2.05e-06	708.21590993	696.94297608	703.38292087	-0.24029367	0.13614211	-0.31826888
0.3408	100.83102	2.35e-06	0.00017698	0.0001593	2.4e-06	0.0	0.00144356	0.00026607	2.05e-06	708.21517171	696.94511261	703.38211949	-0.24028401	0.13609157	-0.31826825
0.34086	100.84414	2.34e-06	0.00017694	0.00015934	2.4e-06	0.0	0.00144356	0.00026607	2.05e-06	708.2144308	696.94724828	703.38131827	-0.24027413	0.13604104	-0.31826762
0.34091	100.85725	2.34e-06	0.0001769	0.00015939	2.4e-06	0.0	0.00144357	0.00026607	2.05e-06	708.21368721	696.94938309	703.3805172	-0.24026405	0.13599051	-0.31826699
0.34097	100.87037	2.33e-06	0.00017686	0.00015943	2.4e-06	0.0	0.00144357	0.00026608	2.05e-06	708.21294095	696.95151704	703.37971628	-0.24025378	0.13593999	-0.31826636
0.34102	100.88349	2.33e-06	0.00017682	0.00015947	2.4e-06	-0.0	0.00144357	0.00026608	2.05e-06	708.21219202	696.95365013	703.37891552	-0.24024363	0.13588946	-0.31826573
0.34108	100.8966	2.32e-06	0.00017678	0.00015951	2.39e-06	-0.0	0.00144358	0.00026608	2.05e-06	708.21144043	696.95578237	703.37811491	-0.24023327	0.13583894	-0.3182651
0.34113	100.90971	2.32e-06	0.00017674	0.00015955	2.39e-06	-0.0	0.00144358	0.00026608	2.05e-06	708.21068619	696.95791374	703.37731446	-0.24022277	0.13578842	-0.31826447
0.34119	100.92282	2.31e-06	0.00017669	0.0001596	2.39e-06	-0.0	0.00144358	0.00026608	2.05e-06	708.20992928	696.96004425	703.37651415	-0.24021197	0.13573791	-0.31826385
0.34124	100.93593	2.31e-06	0.00017665	0.00015964	2.39e-06	-0.0	0.00144359	0.00026609	2.05e-06	708.20916974	696.96217391	703.375714	-0.24020121	0.1356874	-0.31826322
0.3413	100.94904	2.3e-06	0.00017661	0.00015968	2.39e-06	0.0	0.00144359	0.00026609	2.05e-06	708.20840756	696.96430271	703.374914	-0.24019043	0.13563689	-0.31826259
0.34135	100.96214	2.3e-06	0.00017657	0.00015972	2.39e-06	0.0	0.00144359	0.00026609	2.05e-06	708.20764273	696.96643065	703.37411415	-0.24017943	0.13558638	-0.31826196
0.34141	100.97525	2.3e-06	0.00017653	0.00015976	2.39e-06	0.0	0.0014436	0.00026609	2.05e-06	708.20687527	696.96855773	703.37331445	-0.24016826	0.13553588	-0.31826133
0.34146	100.98835	2.29e-06	0.00017649	0.0001598	2.38e-06	0.0	0.0014436	0.00026609	2.05e-06	708.20610518	696.97068396	703.3725149	-0.24015685	0.13548539	-0.31826071
0.35152	103.36205	1.6e-06	0.00016918	0.0001672	2.15e-06	0.0	0.00144411	0.00026642	2.05e-06	708.02568341	697.34557033	703.22826259	-0.23625054	0.12631142	-0.31814742
0.35158	103.37489	1.6e-06	0.00016914	0.00016724	2.15e-06	0.0	0.00144411	0.00026642	2.05e-06	708.02450614	697.34754241	703.22748333	-0.23622024	0.12626173	-0.31814681
0.35163	103.38773	1.6e-06	0.0001691	0.00016728	2.15e-06	0.0	0.00144411	0.00026643	2.05e-06	708.02332705	697.34951368	703.22670414	-0.23618981	0.12621206	-0.31814619
0.35169	103.40056	1.59e-06	0.00016907	0.00016732	2.14e-06	0.0	0.00144411	0.00026643	2.05e-06	708.02214613	697.35148412	703.22592502	-0.23615945	0.12616237	-0.31814558
0.35174	103.41339	1.59e-06	0.00016903	0.00016736	2.14e-06	-0.0	0.00144412	0.00026643	2.05e-06	708.02096339	697.35345375	703.22514598	-0.23612899	0.1261127	-0.31814497
0.3518	103.42623	1.59e-06	0.00016899	0.0001674	2.14e-06	-0.0	0.00144412	0.00026643	2.05e-06	708.01977883	697.35542256	703.22436702	-0.2360984	0.12606303	-0.31814436
0.35185	103.43906	1.59e-06	0.00016895	0.00016743	2.14e-06	-0.0	0.00144412	0.00026643	2.05e-06	708.01859246	697.35739056	703.22358813	-0.23606764	0.12601338	-0.31814375
0.35191	103.45188	1.58e-06	0.00016891	0.00016747	2.14e-06	-0.0	0.00144412	0.00026643	2.05e-06	708.01740428	697.35935773	703.22280931	-0.23603684	0.12596372	-0.31814313
0.35196	103.46471	1.58e-06	0.00016887	0.00016751	2.14e-06	0.0	0.00144413	0.00026644	2.05e-06	708.01621429	697.36132409	703.22203057	-0.23600609	0.12591407	-0.31814252
0.35202	103.47754	1.58e-06	0.00016884	0.00016755	2.14e-06	0.0	0.00144413	0.00026644	2.05e-06	708.01502249	697.36328963	703.22125189	-0.23597518	0.12586442	-0.31814191
0.35207	103.49036	1.57e-06	0.0001688	0.00016759	2.14e-06	0.0	0.00144413	0.00026644	2.05e-06	708.0138289	697.36525435	703.22047329	-0.23594417	0.12581479	-0.3181413
0.35213	103.50318	1.57e-06	0.00016876	0.00016763	2.14e-06	0.0	0.00144413	0.00026644	2.05e-06	708.01263351	697.36721826	703.21969476	-0.23591294	0.12576516	-0.31814069
0.35218	103.516	1.57e-06	0.00016872	0.00016767	2.13e-06	0.0	0.00144413	0.00026644	2.05e-06	708.01143633	697.36918135	703.21891631	-0.2358818	0.12571553	-0.31814008
0.35224	103.52882	1.56e-06	0.00016868	0.00016771	2.13e-06	-0.0	0.00144414	0.00026644	2.05e-06	708.01023736	697.37114362	703.21813792	-0.23585061	0.12566591	-0.31813947
0.35229	103.54164	1.56e-06	0.00016864	0.00016774	2.13e-06	-0.0	0.00144414	0.00026645	2.05e-06	708.0090366	697.37310508	703.21735961	-0.23581928	0.12561629	-0.31813885
0.35235	103.55446	1.56e-06	0.0001686	0.00016778	2.13e-06	-0.0	0.00144414	0.00026645	2.05e-06	708.00783406	697.37506572	703.21658137	-0.23578782	0.12556668	-0.31813824
0.3524	103.56727	1.56e-06	0.00016857	0.00016782	2.13e-06	-0.0	0.00144414	0.00026645	2.05e-06	708.00662975	697.37702555	703.21580319	-0.23575621	0.12551708	-0.31813763
0.35246	103.58009	1.55e-06	0.00016853	0.00016786	2.13e-06	-0.0	0.00144414	0.00026645	2.05e-06	708.00542367	697.37898456	703.21502509	-0.23572469	0.12546748	-0.31813702
0.36252	105.89969	1.1e-06	0.00016175	0.0001747	1.92e-06	0.0	0.00144448	0.00026672	2.05e-06	707.75847464	697.72395454	703.07349737	-0.22873444	0.11649829	-0.31802587
0.36258	105.91223	1.1e-06	0.00016172	0.00017473	1.92e-06	0.0	0.00144448	0.00026672	2.05e-06	707.7570003	697.72576679	703.07272716	-0.22869045	0.11644993	-0.31802526
0.36263	105.92476	1.1e-06	0.00016168	0.00017477	1.92e-06	0.0	0.00144448	0.00026672	2.05e-06	707.75552479	697.72757826	703.07195697	-0.22864649	0.11640157	-0.31802466
0.36269	105.9373	1.1e-06	0.00016165	0.0001748	1.92e-06	-0.0	0.00144448	0.00026672	2.05e-06	707.75404811	697.72938895	703.07118679	-0.22860253	0.1163532	-0.31802405
0.36274	105.94983	1.09e-06	0.00016161	0.00017484	1.92e-06	-0.0	0.00144448	0.00026672	2.05e-06	707.75257027	697.73119886	703.07041664	-0.22855847	0.11630485	-0.31802345
0.3628	105.96236	1.09e-06	0.00016157	0.00017488	1.92e-06	-0.0	0.00144448	0.00026672	2.05e-06	707.75109126	697.73300799	703.0696465	-0.22851434	0.11625651	-0.31802284
0.36285	105.97488	1.09e-06	0.00016154	0.00017491	1.92e-06	-0.0	0.00144449	0.00026672	2.05e-06	707.74961109	697.73481634	703.06887638	-0.22847008	0.11620819	-0.31802224
0.36291	105.98741	1.09e-06	0.0001615	0.00017495	1.91e-06	-0.0	0.00144449	0.00026672	2.05e-06	707.74812977	697.73662391	703.06810628	-0.22842588	0.11615986	-0.31802163
0.36296	105.99993	1.09e-06	0.00016147	0.00017498	1.91e-06	0.0	0.00144449	0.00026673	2.05e-06	707.7466473	697.7384307	703.0673362	-0.22838164	0.11611153	-0.31802103
0.36302	106.01246	1.08e-06	0.00016143	0.00017502	1.91e-06	0.0	0.00144449	0.00026673	2.05e-06	707.74516367	697.74023672	703.06656613	-0.22833732	0.11606322	-0.31802042
0.36307	106.02498	1.08e-06	0.0001614	0.00017506	1.91e-06	0.0	0.00144449	0.00026673	2.05e-06	707.74367889	697.74204195	703.06579609	-0.22829291	0.11601492	-0.31801982
0.36313	106.0375	1.08e-06	0.00016136	0.00017509	1.91e-06	0.0	0.00144449	0.00026673	2.05e-06	707.74219297	697.74384641	703.06502605	-0.2282484	0.11596663	-0.31801922
0.36318	106.05002	1.08e-06	0.00016133	0.00017513	1.91e-06	0.0	0.00144449	0.00026673	2.05e-06	707.74070591	697.74565009	703.06425604	-0.22820395	0.11591834	-0.31801861
0.36324	106.06253	1.08e-06	0.00016129	0.00017516	1.91e-06	-0.0	0.0014445	0.00026673	2.05e-06	707.73921771	697.74745299	703.06348604	-0.22815945	0.11587005	-0.31801801
0.36329	106.07505	1.07e-06	0.00016125	0.0001752	1.91e-06	-0.0	0.0014445	0.00026673	2.05e-06	707.73772837	697.74925512	703.06271606	-0.22811486	0.11582178	-0.3180174
0.36335	106.08756	1.07e-06	0.00016122	0.00017523	1.91e-06	-0.0	0.0014445	0.00026673	2.05e-06	707.73623789	697.75105646	703.06194609	-0.22807019	0.11577352	-0.3180168
0.3634	106.10008	1.07e-06	0.00016118	0.00017527	1.91e-06	-0.0	0.0014445	0.00026674	2.05e-06	707.73474628	697.75285703	703.06117614	-0.22802544	0.11572527	-0.31801619
0.36346	106.11259	1.07e-06	0.00016115	0.00017531	1.9e-06	-0.0	0.0014445	0.00026674	2.05e-06	707.73325355	697.75465683	703.06040621	-0.22798074	0.11567701	-0.31801559
0.37352	108.37558	7.7e-07	0.00015489	0.00018161	1.73e-06	-0.0	0.00144472	0.00026695	2.05e-06	707.44372853	698.07112872	702.91956328	-0.2190595	0.10698279	-0.31790497
0.37358	108.3878	7.7e-07	0.00015486	0.00018164	1.73e-06	-0.0	0.00144472	0.00026696	2.05e-06	707.44207046	698.07278868	702.91879293	-0.2190074	0.10693606	-0.31790436
0.37363	108.40002	7.7e-07	0.00015482	0.00018167	1.72e-06	-0.0	0.00144472	0.00026696	2.05e-06	707.44041171	698.0744479	702.91802255	-0.21895521	0.10688935	-0.31790376
0.37369	108.41224	7.6e-07	0.00015479	0.00018171	1.72e-06	-0.0	0.00144472	0.00026696	2.05e-06	707.43875227	698.07610638	702.91725216	-0.21890306	0.10684263	-0.31790315
0.37374	108.42445	7.6e-07	0.00015476	0.00018174	1.72e-06	0.0	0.00144473	0.00026696	2.05e-06	707.43709214	698.07776412	702.91648175	-0.2188509	0.10679592	-0.31790255
0.3738	108.43666	7.6e-07	0.00015472	0.00018177	1.72e-06	0.0	0.00144473	0.00026696	2.05e-06	707.43543133	698.07942111	702.91571133	-0.21879868	0.10674922	-0.31790194
0.37385	108.44888	7.6e-07	0.00015469	0.00018181	1.72e-06	0.0	0.00144473	0.00026696	2.05e-06	707.43376983	698.08107736	702.91494088	-0.21874642	0.10670253	-0.31790134
0.37391	108.46109	7.6e-07	0.00015466	0.00018184	1.72e-06	0.0	0.00144473	0.00026696	2.05e-06	707.43210765	698.08273287	702.91417042	-0.21869409	0.10665587	-0.31790073
0.37396	108.47329	7.6e-07	0.00015462	0.00018187	1.72e-06	0.0	0.00144473	0.00026696	2.05e-06	707.4304448	698.08438763	702.91339993	-0.21864179	0.10660919	-0.31790013
0.37402	108.4855	7.6e-07	0.00015459	0.0001819	1.72e-06	-0.0	0.00144473	0.00026696	2.05e-06	707.42878126	698.08604166	702.91262943	-0.21858948	0.10656252	-0.31789952
0.37407	108.4977	7.5e-07	0.00015456	0.00018194	1.72e-06	-0.0	0.00144473	0.00026697	2.05e-06	707.42711705	698.08769494	702.91185891	-0.21853712	0.10651587	-0.31789892
0.37413	108.50991	7.5e-07	0.00015453	0.00018197	1.72e-06	-0.0	0.00144473	0.00026697	2.05e-06	707.42545217	698.08934748	702.91108837	-0.21848472	0.10646922	-0.31789831
0.37418	108.52211	7.5e-07	0.00015449	0.000182	1.72e-06	-0.0	0.00144473	0.00026697	2.05e-06	707.42378662	698.09099928	702.91031781	-0.21843224	0.1064226	-0.31789771
0.37424	108.53431	7.5e-07	0.00015446	0.00018204	1.71e-06	-0.0	0.00144473	0.00026697	2.05e-06	707.4221204	698.09265035	702.90954723	-0.2183798	0.10637597	-0.3178971
0.37429	108.54651	7.5e-07	0.00015443	0.00018207	1.71e-06	0.0	0.00144473	0.00026697	2.05e-06	707.42045351	698.09430066	702.90877663	-0.21832734	0.10632935	-0.3178965
0.37435	108.5587	7.5e-07	0.0001544	0.0001821	1.71e-06	0.0	0.00144474	0.00026697	2.05e-06	707.41878595	698.09595024	702.90800601	-0.21827483	0.10628274	-0.31789589
0.3744	108.5709	7.5e-07	0.00015436	0.00018214	1.71e-06	0.0	0.00144474	0.00026697	2.05e-06	707.41711773	698.09759908	702.90723538	-0.21822228	0.10623614	-0.31789529
0.37446	108.58309	7.5e-07	0.00015433	0.00018217	1.71e-06	0.0	0.00144474	0.00026697	2.05e-06	707.41544885	698.09924718	702.90646472	-0.21816966	0.10618956	-0.31789468
0.38452	110.78673	5.4e-07	0.00014856	0.00018797	1.56e-06	0.0	0.00144489	0.00026715	2.05e-06	707.10078407	698.38857388	702.76496757	-0.20815915	0.09781717	-0.31778355
0.38458	110.79862	5.4e-07	0.00014853	0.000188	1.55e-06	-0.0	0.00144489	0.00026715	2.05e-06	707.09902339	698.39008884	702.76419118	-0.20810279	0.09777227	-0.31778294
0.38463	110.8105	5.4e-07	0.0001485	0.00018803	1.55e-06	-0.0	0.00144489	0.00026715	2.05e-06	707.09726236	698.39160309	702.76341474	-0.2080464	0.09772738	-0.31778233
0.38469	110.82239	5.4e-07	0.00014847	0.00018806	1.55e-06	-0.0	0.00144489	0.00026716	2.05e-06	707.09550098	698.39311664	702.76263827	-0.20799	0.09768251	-0.31778172
0.38474	110.83427	5.4e-07	0.00014844	0.00018809	1.55e-06	-0.0	0.00144489	0.00026716	2.05e-06	707.09373924	698.39462947	702.76186175	-0.20793357	0.09763766	-0.31778111
0.3848	110.84615	5.4e-07	0.00014841	0.00018812	1.55e-06	-0.0	0.00144489	0.00026716	2.05e-06	707.09197716	698.39614161	702.7610852	-0.20787712	0.09759282	-0.3177805
0.38485	110.85803	5.4e-07	0.00014838	0.00018815	1.55e-06	-0.0	0.00144489	0.00026716	2.05e-06	707.09021473	698.39765303	702.7603086	-0.20782069	0.09754797	-0.31777989
0.38491	110.86991	5.4e-07	0.00014835	0.00018818	1.55e-06	0.0	0.00144489	0.00026716	2.05e-06	707.08845194	698.39916375	702.75953196	-0.20776424	0.09750313	-0.31777928
0.38496	110.88178	5.4e-07	0.00014832	0.00018821	1.55e-06	0.0	0.00144489	0.00026716	2.05e-06	707.08668882	698.40067377	702.75875528	-0.20770777	0.0974583	-0.31777867
0.38502	110.89366	5.4e-07	0.00014829	0.00018824	1.55e-06	0.0	0.00144489	0.00026716	2.05e-06	707.08492534	698.40218308	702.75797856	-0.20765128	0.09741349	-0.31777806
0.38507	110.90553	5.4e-07	0.00014826	0.00018827	1.55e-06	0.0	0.00144489	0.00026716	2.05e-06	707.08316153	698.40369168	702.7572018	-0.20759476	0.09736871	-0.31777745
0.38513	110.9174	5.3e-07	0.00014823	0.0001883	1.55e-06	0.0	0.00144489	0.00026716	2.05e-06	707.08139737	698.40519958	702.75642499	-0.20753825	0.0973239	-0.31777684
0.38518	110.92927	5.3e-07	0.0001482	0.00018833	1.55e-06	-0.0	0.00144489	0.00026716	2.05e-06	707.07963288	698.40670677	702.75564815	-0.20748174	0.09727911	-0.31777623
0.38524	110.94113	5.3e-07	0.00014817	0.00018836	1.55e-06	-0.0	0.00144489	0.00026716	2.05e-06	707.07786804	698.40821326	702.75487126	-0.20742521	0.09723433	-0.31777562
0.38529	110.953	5.3e-07	0.00014813	0.00018839	1.54e-06	-0.0	0.00144489	0.00026717	2.05e-06	707.07610287	698.40971904	702.75409433	-0.20736865	0.09718957	-0.31777501
0.38535	110.96486	5.3e-07	0.0001481	0.00018842	1.54e-06	-0.0	0.0014449	0.00026717	2.05e-06	707.07433735	698.41122412	702.75331736	-0.20731206	0.09714483	-0.3177744
0.3854	110.97673	5.3e-07	0.00014807	0.00018845	1.54e-06	-0.0	0.0014449	0.00026717	2.05e-06	707.07257151	698.41272849	702.75254035	-0.2072555	0.09710008	-0.31777379
0.38546	110.98859	5.3e-07	0.00014804	0.00018848	1.54e-06	0.0	0.0014449	0.00026717	2.05e-06	707.07080533	698.41423216	702.75176329	-0.20719892	0.09705533	-0.31777318
0.39552	113.12983	3.9e-07	0.00014273	0.00019382	1.41e-06	0.0	0.001445	0.00026732	2.05e-06	706.74325476	698.67772681	702.60877888	-0.19669031	0.08903238	-0.31766087
0.39558	113.14137	3.9e-07	0.00014271	0.00019384	1.41e-06	-0.0	0.001445	0.00026732	2.05e-06	706.74144751	698.67910385	702.6079929	-0.19663236	0.08898943	-0.31766026
0.39563	113.15291	3.9e-07	0.00014268	0.00019387	1.41e-06	-0.0	0.001445	0.00026732	2.05e-06	706.73964014	698.68048023	702.60720687	-0.19657441	0.0889465	-0.31765964
0.39569	113.16444	3.9e-07	0.00014265	0.0001939	1.41e-06	-0.0	0.001445	0.00026732	2.05e-06	706.73783264	698.68185593	702.60642078	-0.19651645	0.08890358	-0.31765902
0.39574	113.17597	3.9e-07	0.00014262	0.00019393	1.4e-06	-0.0	0.001445	0.00026732	2.05e-06	706.73602502	698.68323096	702.60563464	-0.19645848	0.08886069	-0.3176584
0.3958	113.18751	3.9e-07	0.00014259	0.00019396	1.4e-06	-0.0	0.001445	0.00026732	2.05e-06	706.73421728	698.68460532	702.60484844	-0.19640052	0.0888178	-0.31765779
0.39585	113.19904	3.9e-07	0.00014257	0.00019398	1.4e-06	0.0	0.001445	0.00026732	2.05e-06	706.73240941	698.685979	702.60406219	-0.19634255	0.0887749	-0.31765717
0.39591	113.21056	3.9e-07	0.00014254	0.00019401	1.4e-06	0.0	0.001445	0.00026732	2.05e-06	706.73060142	698.68735202	702.60327589	-0.19628459	0.08873202	-0.31765655
0.39596	113.22209	3.9e-07	0.00014251	0.00019404	1.4e-06	0.0	0.001445	0.00026733	2.05e-06	706.72879331	698.68872437	702.60248953	-0.19622662	0.08868915	-0.31765593
0.39602	113.23361	3.9e-07	0.00014248	0.00019407	1.4e-06	0.0	0.001445	0.00026733	2.05e-06	706.72698508	698.69009604	702.60170312	-0.19616864	0.0886463	-0.31765532
0.39607	113.24514	3.9e-07	0.00014245	0.0001941	1.4e-06	0.0	0.001445	0.00026733	2.05e-06	706.72517674	698.69146704	702.60091665	-0.19611066	0.08860346	-0.3176547
0.39613	113.25666	3.8e-07	0.00014243	0.00019412	1.4e-06	0.0	0.001445	0.00026733	2.05e-06	706.72336827	698.69283738	702.60013013	-0.19605268	0.08856061	-0.31765408
0.39618	113.26818	3.8e-07	0.0001424	0.00019415	1.4e-06	-0.0	0.001445	0.00026733	2.05e-06	706.72155969	698.69420704	702.59934356	-0.1959947	0.08851778	-0.31765346
0.39624	113.27969	3.8e-07	0.00014237	0.00019418	1.4e-06	-0.0	0.001445	0.00026733	2.05e-06	706.719751	698.69557603	702.59855693	-0.19593672	0.08847496	-0.31765284
0.39629	113.29121	3.8e-07	0.00014234	0.00019421	1.4e-06	-0.0	0.001445	0.00026733	2.05e-06	706.71794218	698.69694435	702.59777024	-0.19587874	0.08843215	-0.31765223
0.39635	113.30272	3.8e-07	0.00014232	0.00019423	1.4e-06	-0.0	0.001445	0.00026733	2.05e-06	706.71613326	698.69831201	702.5969835	-0.19582074	0.08838937	-0.31765161
0.3964	113.31423	3.8e-07	0.00014229	0.00019426	1.4e-06	-0.0	0.001445	0.00026733	2.05e-06	706.71432422	698.69967899	702.59619671	-0.19576276	0.08834658	-0.31765099
0.39646	113.32574	3.8e-07	0.00014226	0.00019429	1.4e-06	0.0	0.00144501	0.00026733	2.05e-06	706.71251507	698.7010453	702.59540986	-0.19570477	0.08830379	-0.31765037
0.40652	115.40125	2.9e-07	0.00013738	0.00019919	1.28e-06	-0.0	0.00144507	0.00026746	2.05e-06	706.38038805	698.93998643	702.45045808	-0.18509668	0.08064298	-0.31753652
0.40657	115.41242	2.9e-07	0.00013735	0.00019921	1.28e-06	-0.0	0.00144507	0.00026746	2.05e-06	706.37857153	698.94123246	702.44966057	-0.18503894	0.08060205	-0.3175359
0.40663	115.42359	2.9e-07	0.00013733	0.00019924	1.28e-06	-0.0	0.00144508	0.00026746	2.05e-06	706.37675503	698.94247785	702.448863	-0.18498119	0.08056111	-0.31753527
0.40668	115.43475	2.9e-07	0.0001373	0.00019926	1.28e-06	0.0	0.00144508	0.00026746	2.05e-06	706.37493855	698.9437226	702.44806538	-0.18492344	0.08052017	-0.31753464
0.40674	115.44592	2.8e-07	0.00013728	0.00019929	1.28e-06	0.0	0.00144508	0.00026746	2.05e-06	706.37312209	698.94496671	702.44726769	-0.18486571	0.08047925	-0.31753402
0.40679	115.45708	2.8e-07	0.00013725	0.00019931	1.28e-06	0.0	0.00144508	0.00026746	2.05e-06	706.37130566	698.94621018	702.44646994	-0.18480798	0.08043835	-0.31753339
0.40685	115.46824	2.8e-07	0.00013722	0.00019934	1.27e-06	0.0	0.00144508	0.00026746	2.05e-06	706.36948925	698.94745302	702.44567213	-0.18475025	0.08039746	-0.31753276
0.4069	115.4794	2.8e-07	0.0001372	0.00019937	1.27e-06	0.0	0.00144508	0.00026746	2.05e-06	706.36767287	698.94869522	702.44487426	-0.18469253	0.08035658	-0.31753214
0.40696	115.49056	2.8e-07	0.00013717	0.00019939	1.27e-06	-0.0	0.00144508	0.00026747	2.05e-06	706.36585651	698.94993678	702.44407633	-0.18463481	0.0803157	-0.31753151
0.40701	115.50171	2.8e-07	0.00013715	0.00019942	1.27e-06	-0.0	0.00144508	0.00026747	2.05e-06	706.36404018	698.95117771	702.44327834	-0.18457709	0.08027482	-0.31753088
0.40707	115.51287	2.8e-07	0.00013712	0.00019944	1.27e-06	-0.0	0.00144508	0.00026747	2.05e-06	706.36222388	698.952418	702.44248028	-0.18451938	0.08023397	-0.31753026
0.40712	115.52402	2.8e-07	0.0001371	0.00019947	1.27e-06	-0.0	0.00144508	0.00026747	2.05e-06	706.3604076	698.95365765	702.44168217	-0.18446168	0.08019312	-0.31752963
0.40718	115.53517	2.8e-07	0.00013707	0.00019949	1.27e-06	-0.0	0.00144508	0.00026747	2.05e-06	706.35859136	698.95489667	702.440884	-0.18440399	0.08015231	-0.317529
0.40723	115.54631	2.8e-07	0.00013705	0.00019952	1.27e-06	-0.0	0.00144508	0.00026747	2.05e-06	706.35677514	698.95613505	702.44008576	-0.18434629	0.08011148	-0.31752838
0.40729	115.55746	2.8e-07	0.00013702	0.00019954	1.27e-06	0.0	0.00144508	0.00026747	2.05e-06	706.35495896	698.95737279	702.43928746	-0.1842886	0.08007065	-0.31752775
0.40734	115.5686	2.8e-07	0.000137	0.00019957	1.27e-06	0.0	0.00144508	0.00026747	2.05e-06	706.3531428	698.9586099	702.43848911	-0.18423091	0.08002984	-0.31752712
0.4074	115.57975	2.8e-07	0.00013697	0.0001996	1.27e-06	0.0	0.00144508	0.00026747	2.05e-06	706.35132667	698.95984637	702.43769069	-0.18417323	0.07998904	-0.3175265
0.40745	115.59089	2.8e-07	0.00013694	0.00019962	1.27e-06	0.0	0.00144508	0.00026747	2.05e-06	706.34951057	698.96108221	702.43689221	-0.18411555	0.07994827	-0.31752587
0.41752	117.59692	2.1e-07	0.00013246	0.00020411	1.17e-06	0.0	0.00144513	0.00026758	2.05e-06	706.01820986	699.17670962	702.28973022	-0.17366342	0.07265134	-0.31741028
0.41757	117.6077	2.1e-07	0.00013244	0.00020414	1.17e-06	0.0	0.00144513	0.00026758	2.05e-06	706.0164077	699.1778313	702.28892031	-0.17360697	0.07261236	-0.31740965
0.41763	117.61848	2.1e-07	0.00013242	0.00020416	1.17e-06	-0.0	0.00144513	0.00026758	2.05e-06	706.01460566	699.17895237	702.28811033	-0.17355053	0.07257339	-0.31740901
0.41768	117.62926	2.1e-07	0.00013239	0.00020418	1.16e-06	-0.0	0.00144513	0.00026758	2.05e-06	706.01280374	699.18007283	702.28730029	-0.17349411	0.07253444	-0.31740838
0.41774	117.64003	2.1e-07	0.00013237	0.00020421	1.16e-06	-0.0	0.00144513	0.00026758	2.05e-06	706.01100192	699.18119269	702.28649018	-0.17343769	0.0724955	-0.31740774
0.41779	117.6508	2.1e-07	0.00013235	0.00020423	1.16e-06	-0.0	0.00144513	0.00026758	2.05e-06	706.00920022	699.18231194	702.28568002	-0.17338129	0.07245658	-0.3174071
0.41785	117.66157	2.1e-07	0.00013232	0.00020425	1.16e-06	-0.0	0.00144513	0.00026758	2.05e-06	706.00739864	699.18343059	702.28486979	-0.17332491	0.07241768	-0.31740647
0.4179	117.67234	2.1e-07	0.0001323	0.00020428	1.16e-06	-0.0	0.00144513	0.00026758	2.05e-06	706.00559717	699.18454863	702.28405949	-0.17326852	0.07237877	-0.31740583
0.41796	117.68311	2.1e-07	0.00013228	0.0002043	1.16e-06	0.0	0.00144513	0.00026758	2.05e-06	706.00379582	699.18566607	702.28324914	-0.17321213	0.07233985	-0.31740519
0.41801	117.69387	2.1e-07	0.00013225	0.00020432	1.16e-06	0.0	0.00144513	0.00026758	2.05e-06	706.00199459	699.1867829	702.28243872	-0.17315575	0.07230096	-0.31740456
0.41807	117.70464	2.1e-07	0.00013223	0.00020435	1.16e-06	0.0	0.00144513	0.00026759	2.05e-06	706.00019347	699.18789913	702.28162823	-0.17309939	0.07226209	-0.31740392
0.41812	117.7154	2.1e-07	0.00013221	0.00020437	1.16e-06	0.0	0.00144513	0.00026759	2.05e-06	705.99839246	699.18901476	702.28081769	-0.17304305	0.07222323	-0.31740328
0.41818	117.72616	2.1e-07	0.00013218	0.00020439	1.16e-06	0.0	0.00144513	0.00026759	2.05e-06	705.99659158	699.19012978	702.28000708	-0.17298671	0.07218438	-0.31740265
0.41823	117.73691	2.1e-07	0.00013216	0.00020442	1.16e-06	0.0	0.00144513	0.00026759	2.05e-06	705.99479081	699.1912442	702.27919641	-0.17293037	0.07214552	-0.31740201
0.41829	117.74767	2.1e-07	0.00013214	0.00020444	1.16e-06	-0.0	0.00144513	0.00026759	2.05e-06	705.99299016	699.19235802	702.27838567	-0.17287403	0.07210667	-0.31740137
0.41834	117.75842	2.1e-07	0.00013211	0.00020447	1.16e-06	-0.0	0.00144513	0.00026759	2.05e-06	705.99118963	699.19347123	702.27757487	-0.17281771	0.07206784	-0.31740074
0.4184	117.76917	2.1e-07	0.00013209	0.00020449	1.16e-06	-0.0	0.00144513	0.00026759	2.05e-06	705.98938921	699.19458384	702.27676401	-0.1727614	0.07202902	-0.3174001
0.41845	117.77992	2.1e-07	0.00013207	0.00020451	1.16e-06	-0.0	0.00144513	0.00026759	2.05e-06	705.98758891	699.19569584	702.27595309	-0.17270511	0.07199022	-0.31739946
0.42852	119.7123	1.6e-07	0.00012796	0.00020863	1.07e-06	0.0	0.00144517	0.00026768	2.05e-06	705.66042854	699.38920358	702.12649039	-0.16256054	0.06505095	-0.31728207
0.42857	119.72266	1.6e-07	0.00012794	0.00020865	1.07e-06	0.0	0.00144517	0.00026768	2.05e-06	705.65865471	699.3902073	702.12566784	-0.16250603	0.06501391	-0.31728142
0.42863	119.73303	1.6e-07	0.00012792	0.00020867	1.07e-06	0.0	0.00144517	0.00026768	2.05e-06	705.65688104	699.39121044	702.12484524	-0.16245156	0.0649769	-0.31728078
0.42868	119.74339	1.6e-07	0.00012789	0.00020869	1.07e-06	0.0	0.00144517	0.00026768	2.05e-06	705.65510753	699.39221301	702.12402257	-0.16239707	0.06493989	-0.31728013
0.42874	119.75375	1.6e-07	0.00012787	0.00020871	1.07e-06	-0.0	0.00144517	0.00026768	2.05e-06	705.65333419	699.39321501	702.12319983	-0.16234258	0.06490286	-0.31727949
0.42879	119.76411	1.6e-07	0.00012785	0.00020873	1.07e-06	-0.0	0.00144517	0.00026769	2.05e-06	705.65156102	699.39421643	702.12237704	-0.1622881	0.06486586	-0.31727884
0.42885	119.77447	1.6e-07	0.00012783	0.00020876	1.07e-06	-0.0	0.00144517	0.00026769	2.05e-06	705.64978801	699.39521728	702.12155418	-0.16223364	0.06482886	-0.31727819
0.4289	119.78482	1.6e-07	0.00012781	0.00020878	1.07e-06	-0.0	0.00144517	0.00026769	2.05e-06	705.64801516	699.39621755	702.12073126	-0.1621792	0.06479188	-0.31727755
0.42896	119.79517	1.6e-07	0.00012779	0.0002088	1.06e-06	-0.0	0.00144517	0.00026769	2.05e-06	705.64624249	699.39721725	702.11990827	-0.16212478	0.06475493	-0.3172769
0.42901	119.80552	1.6e-07	0.00012777	0.00020882	1.06e-06	-0.0	0.00144517	0.00026769	2.05e-06	705.64446997	699.39821638	702.11908522	-0.16207037	0.06471797	-0.31727625
0.42907	119.81587	1.6e-07	0.00012774	0.00020884	1.06e-06	-0.0	0.00144517	0.00026769	2.05e-06	705.64269762	699.39921494	702.11826211	-0.16201594	0.06468101	-0.31727561
0.42912	119.82622	1.6e-07	0.00012772	0.00020886	1.06e-06	0.0	0.00144517	0.00026769	2.05e-06	705.64092544	699.40021292	702.11743894	-0.16196153	0.06464405	-0.31727496
0.42918	119.83656	1.6e-07	0.0001277	0.00020888	1.06e-06	0.0	0.00144517	0.00026769	2.05e-06	705.63915343	699.40121033	702.1166157	-0.16190713	0.06460712	-0.31727431
0.42923	119.8469	1.6e-07	0.00012768	0.00020891	1.06e-06	0.0	0.00144517	0.00026769	2.05e-06	705.63738158	699.40220717	702.1157924	-0.16185275	0.06457019	-0.31727367
0.42929	119.85724	1.6e-07	0.00012766	0.00020893	1.06e-06	0.0	0.00144517	0.00026769	2.05e-06	705.63560989	699.40320344	702.11496904	-0.1617984	0.0645333	-0.31727302
0.42934	119.86758	1.6e-07	0.00012764	0.00020895	1.06e-06	0.0	0.00144517	0.00026769	2.05e-06	705.63383838	699.40419913	702.11414561	-0.16174405	0.0644964	-0.31727237
0.4294	119.87791	1.6e-07	0.00012762	0.00020897	1.06e-06	0.0	0.00144517	0.00026769	2.05e-06	705.63206702	699.40519425	702.11332213	-0.16168969	0.06445949	-0.31727173
0.42945	119.88824	1.6e-07	0.00012759	0.00020899	1.06e-06	-0.0	0.00144517	0.00026769	2.05e-06	705.63029584	699.4061888	702.11249857	-0.16163533	0.06442259	-0.31727108
0.43952	121.74223	1.2e-07	0.00012384	0.00021275	9.8e-07	0.0	0.00144519	0.00026777	2.05e-06	705.30911825	699.57871808	701.9607359	-0.15187608	0.05782928	-0.31715188
0.43957	121.75216	1.2e-07	0.00012382	0.00021277	9.8e-07	0.0	0.00144519	0.00026777	2.05e-06	705.3073799	699.57960993	701.95990089	-0.15182378	0.05779409	-0.31715123
0.43963	121.76208	1.2e-07	0.0001238	0.00021279	9.8e-07	0.0	0.00144519	0.00026777	2.05e-06	705.30564175	699.58050124	701.95906581	-0.15177152	0.05775895	-0.31715057
0.43968	121.772	1.2e-07	0.00012378	0.00021281	9.8e-07	0.0	0.00144519	0.00026777	2.05e-06	705.30390378	699.58139201	701.95823067	-0.15171924	0.05772378	-0.31714991
0.43974	121.78192	1.2e-07	0.00012376	0.00021283	9.8e-07	-0.0	0.00144519	0.00026777	2.05e-06	705.302166	699.58228223	701.95739546	-0.15166696	0.05768861	-0.31714926
0.43979	121.79184	1.2e-07	0.00012374	0.00021285	9.8e-07	-0.0	0.00144519	0.00026777	2.05e-06	705.30042841	699.58317191	701.9565602	-0.15161469	0.05765345	-0.3171486
0.43985	121.80175	1.2e-07	0.00012372	0.00021287	9.8e-07	-0.0	0.00144519	0.00026777	2.05e-06	705.298691	699.58406105	701.95572488	-0.15156244	0.05761831	-0.31714795
0.4399	121.81166	1.2e-07	0.0001237	0.00021289	9.8e-07	-0.0	0.0014452	0.00026777	2.05e-06	705.29695378	699.58494964	701.95488949	-0.15151021	0.05758318	-0.31714729
0.43996	121.82157	1.2e-07	0.00012368	0.00021291	9.8e-07	-0.0	0.0014452	0.00026777	2.05e-06	705.29521675	699.58583768	701.95405404	-0.151458	0.05754807	-0.31714663
0.44001	121.83148	1.2e-07	0.00012366	0.00021293	9.8e-07	-0.0	0.0014452	0.00026778	2.05e-06	705.29347991	699.58672519	701.95321853	-0.15140581	0.05751298	-0.31714598
0.44007	121.84138	1.2e-07	0.00012364	0.00021295	9.8e-07	-0.0	0.0014452	0.00026778	2.05e-06	705.29174325	699.58761215	701.95238296	-0.1513536	0.05747787	-0.31714532
0.44012	121.85129	1.2e-07	0.00012362	0.00021297	9.8e-07	0.0	0.0014452	0.00026778	2.05e-06	705.29000678	699.58849856	701.95154733	-0.15130139	0.05744276	-0.31714467
0.44018	121.86119	1.2e-07	0.0001236	0.00021299	9.8e-07	0.0	0.0014452	0.00026778	2.05e-06	705.2882705	699.58938444	701.95071163	-0.15124922	0.05740767	-0.31714401
0.44023	121.87108	1.2e-07	0.00012358	0.00021301	9.8e-07	0.0	0.0014452	0.00026778	2.05e-06	705.2865344	699.59026977	701.94987588	-0.15119705	0.05737259	-0.31714335
0.44029	121.88098	1.2e-07	0.00012356	0.00021303	9.8e-07	0.0	0.0014452	0.00026778	2.05e-06	705.2847985	699.59115456	701.94904006	-0.15114489	0.05733753	-0.3171427
0.44034	121.89087	1.2e-07	0.00012354	0.00021305	9.8e-07	0.0	0.0014452	0.00026778	2.05e-06	705.28306278	699.5920388	701.94820418	-0.15109279	0.0573025	-0.31714204
0.4404	121.90076	1.2e-07	0.00012353	0.00021307	9.8e-07	0.0	0.0014452	0.00026778	2.05e-06	705.28132724	699.5929225	701.94736824	-0.15104065	0.05726745	-0.31714138
0.44045	121.91065	1.2e-07	0.00012351	0.00021309	9.8e-07	-0.0	0.0014452	0.00026778	2.05e-06	705.2795919	699.59380566	701.94653224	-0.15098851	0.05723239	-0.31714073
0.45051	123.68083	1e-07	0.00012008	0.00021652	9.1e-07	0.0	0.00144521	0.00026785	2.05e-06	704.96521784	699.74643889	701.79251819	-0.14163995	0.05096943	-0.31701976
0.45057	123.69029	1e-07	0.00012006	0.00021653	9.1e-07	0.0	0.00144521	0.00026785	2.05e-06	704.96351748	699.74722465	701.79167103	-0.14158989	0.050936	-0.31701909
0.45062	123.69974	1e-07	0.00012004	0.00021655	9.1e-07	-0.0	0.00144521	0.00026785	2.05e-06	704.9618173	699.74800988	701.79082381	-0.14153982	0.05090258	-0.31701843
0.45068	123.70918	1e-07	0.00012003	0.00021657	9.1e-07	-0.0	0.00144521	0.00026785	2.05e-06	704.96011732	699.7487946	701.78997653	-0.14148977	0.05086916	-0.31701776
0.45073	123.71863	1e-07	0.00012001	0.00021659	9.1e-07	-0.0	0.00144521	0.00026785	2.05e-06	704.95841753	699.7495788	701.78912919	-0.14143974	0.05083576	-0.3170171
0.45079	123.72807	1e-07	0.00011999	0.00021661	9.1e-07	-0.0	0.00144521	0.00026785	2.05e-06	704.95671792	699.75036249	701.7882818	-0.14138973	0.05080237	-0.31701643
0.45084	123.73751	1e-07	0.00011997	0.00021662	9.1e-07	-0.0	0.00144521	0.00026785	2.05e-06	704.95501851	699.75114566	701.78743434	-0.14133973	0.050769	-0.31701577
0.4509	123.74695	1e-07	0.00011996	0.00021664	9.1e-07	-0.0	0.00144521	0.00026785	2.05e-06	704.95331929	699.75192831	701.78658682	-0.14128976	0.05073565	-0.3170151
0.45095	123.75639	1e-07	0.00011994	0.00021666	9.1e-07	-0.0	0.00144521	0.00026785	2.05e-06	704.95162026	699.75271045	701.78573924	-0.14123977	0.05070228	-0.31701444
0.45101	123.76582	1e-07	0.00011992	0.00021668	9.1e-07	0.0	0.00144521	0.00026785	2.05e-06	704.94992142	699.75349208	701.78489161	-0.14118978	0.05066891	-0.31701377
0.45106	123.77525	1e-07	0.0001199	0.0002167	9.1e-07	0.0	0.00144522	0.00026785	2.05e-06	704.94822276	699.75427318	701.78404391	-0.14113981	0.05063556	-0.3170131
0.45112	123.78468	1e-07	0.00011988	0.00021671	9.1e-07	0.0	0.00144522	0.00026785	2.05e-06	704.9465243	699.75505377	701.78319615	-0.14108986	0.05060222	-0.31701244
0.45117	123.7941	9e-08	0.00011987	0.00021673	9e-07	0.0	0.00144522	0.00026785	2.05e-06	704.94482603	699.75583385	701.78234834	-0.14103992	0.05056889	-0.31701177
0.45123	123.80353	9e-08	0.00011985	0.00021675	9e-07	0.0	0.00144522	0.00026785	2.05e-06	704.94312795	699.75661341	701.78150046	-0.14099001	0.05053559	-0.31701111
0.45128	123.81295	9e-08	0.00011983	0.00021677	9e-07	0.0	0.00144522	0.00026785	2.05e-06	704.94143006	699.75739246	701.78065252	-0.14094011	0.05050229	-0.31701044
0.45134	123.82236	9e-08	0.00011981	0.00021678	9e-07	0.0	0.00144522	0.00026785	2.05e-06	704.93973235	699.75817099	701.77980453	-0.14089019	0.05046897	-0.31700977
0.45139	123.83178	9e-08	0.00011979	0.0002168	9e-07	-0.0	0.00144522	0.00026785	2.05e-06	704.93803484	699.75894901	701.77895647	-0.14084028	0.05043566	-0.31700911
0.45145	123.84119	9e-08	0.00011978	0.00021682	9e-07	-0.0	0.00144522	0.00026785	2.05e-06	704.93633752	699.75972651	701.77810836	-0.14079039	0.05040238	-0.31700844
0.46151	125.52129	8e-08	0.00011666	0.00021994	8.4e-07	-0.0	0.00144523	0.00026791	2.05e-06	704.62888373	699.89348241	701.62190852	-0.1318402	0.04445129	-0.31688576
0.46157	125.53023	8e-08	0.00011665	0.00021995	8.4e-07	-0.0	0.00144523	0.00026791	2.05e-06	704.62722061	699.89416746	701.62104958	-0.13179224	0.04441952	-0.31688508
0.46162	125.53917	8e-08	0.00011663	0.00021997	8.4e-07	-0.0	0.00144523	0.00026791	2.05e-06	704.62555766	699.89485202	701.62019059	-0.1317443	0.04438777	-0.31688441
0.46168	125.54811	8e-08	0.00011662	0.00021999	8.4e-07	-0.0	0.00144523	0.00026791	2.05e-06	704.62389489	699.89553608	701.61933153	-0.13169638	0.04435604	-0.31688373
0.46173	125.55705	8e-08	0.0001166	0.00022	8.4e-07	-0.0	0.00144523	0.00026792	2.05e-06	704.62223231	699.89621966	701.61847242	-0.13164844	0.04432429	-0.31688306
0.46179	125.56598	8e-08	0.00011658	0.00022002	8.4e-07	0.0	0.00144523	0.00026792	2.05e-06	704.6205699	699.89690275	701.61761324	-0.1316005	0.04429254	-0.31688238
0.46184	125.57491	8e-08	0.00011657	0.00022003	8.4e-07	0.0	0.00144523	0.00026792	2.05e-06	704.61890768	699.89758534	701.61675401	-0.13155258	0.0442608	-0.31688171
0.4619	125.58384	8e-08	0.00011655	0.00022005	8.4e-07	0.0	0.00144523	0.00026792	2.05e-06	704.61724563	699.89826745	701.61589473	-0.13150467	0.04422908	-0.31688104
0.46195	125.59276	8e-08	0.00011653	0.00022007	8.4e-07	0.0	0.00144523	0.00026792	2.05e-06	704.61558376	699.89894907	701.61503538	-0.13145678	0.04419737	-0.31688036
0.46201	125.60168	8e-08	0.00011652	0.00022008	8.4e-07	0.0	0.00144523	0.00026792	2.05e-06	704.61392208	699.89963019	701.61417598	-0.1314089	0.04416566	-0.31687969
0.46206	125.6106	8e-08	0.0001165	0.0002201	8.4e-07	0.0	0.00144523	0.00026792	2.05e-06	704.61226057	699.90031083	701.61331651	-0.13136106	0.04413399	-0.31687901
0.46212	125.61952	8e-08	0.00011649	0.00022011	8.4e-07	0.0	0.00144523	0.00026792	2.05e-06	704.61059924	699.90099098	701.61245699	-0.13131318	0.0441023	-0.31687833
0.46217	125.62843	8e-08	0.00011647	0.00022013	8.4e-07	-0.0	0.00144523	0.00026792	2.05e-06	704.60893809	699.90167064	701.61159742	-0.13126531	0.04407061	-0.31687766
0.46223	125.63734	8e-08	0.00011645	0.00022015	8.4e-07	-0.0	0.00144523	0.00026792	2.05e-06	704.60727712	699.90234981	701.61073778	-0.13121745	0.04403892	-0.31687698
0.46228	125.64625	8e-08	0.00011644	0.00022016	8.4e-07	-0.0	0.00144523	0.00026792	2.05e-06	704.60561633	699.90302849	701.60987808	-0.13116962	0.04400726	-0.31687631
0.46234	125.65516	8e-08	0.00011642	0.00022018	8.4e-07	-0.0	0.00144523	0.00026792	2.05e-06	704.60395572	699.90370668	701.60901833	-0.13112179	0.0439756	-0.31687563
0.46239	125.66406	8e-08	0.00011641	0.0002202	8.4e-07	-0.0	0.00144523	0.00026792	2.05e-06	704.60229529	699.90438438	701.60815852	-0.13107397	0.04394394	-0.31687496
0.46245	125.67296	7e-08	0.00011639	0.00022021	8.4e-07	-0.0	0.00144523	0.00026792	2.05e-06	704.60063504	699.90506159	701.60729865	-0.1310262	0.04391234	-0.31687428
0.47251	127.2556	6e-08	0.00011358	0.00022303	7.9e-07	0.0	0.00144524	0.00026797	2.05e-06	704.29973004	700.02089086	701.448973	-0.12243346	0.0382524	-0.31674993
0.47257	127.26399	6e-08	0.00011356	0.00022304	7.9e-07	0.0	0.00144524	0.00026797	2.05e-06	704.29810115	700.02148022	701.44810256	-0.12238731	0.03822217	-0.31674925
0.47262	127.27238	6e-08	0.00011355	0.00022306	7.9e-07	0.0	0.00144524	0.00026797	2.05e-06	704.29647242	700.02206911	701.44723206	-0.12234116	0.03819194	-0.31674856
0.47268	127.28076	6e-08	0.00011353	0.00022307	7.9e-07	0.0	0.00144524	0.00026797	2.05e-06	704.29484385	700.02265754	701.44636151	-0.12229503	0.03816173	-0.31674788
0.47273	127.28914	6e-08	0.00011352	0.00022309	7.9e-07	0.0	0.00144524	0.00026797	2.05e-06	704.29321544	700.0232455	701.4454909	-0.12224891	0.03813153	-0.3167472
0.47279	127.29752	6e-08	0.0001135	0.0002231	7.9e-07	0.0	0.00144524	0.00026797	2.05e-06	704.29158719	700.023833	701.44462024	-0.12220281	0.03810134	-0.31674651
0.47284	127.30589	6e-08	0.00011349	0.00022312	7.9e-07	0.0	0.00144524	0.00026797	2.05e-06	704.2899591	700.02442003	701.44374952	-0.12215669	0.03807114	-0.31674583
0.4729	127.31427	6e-08	0.00011347	0.00022313	7.9e-07	-0.0	0.00144524	0.00026797	2.05e-06	704.28833117	700.02500659	701.44287874	-0.12211057	0.03804094	-0.31674514
0.47295	127.32263	6e-08	0.00011346	0.00022315	7.9e-07	-0.0	0.00144524	0.00026797	2.05e-06	704.2867034	700.02559269	701.4420079	-0.12206446	0.03801074	-0.31674446
0.47301	127.331	6e-08	0.00011344	0.00022316	7.9e-07	-0.0	0.00144524	0.00026797	2.05e-06	704.28507579	700.02617832	701.44113701	-0.12201837	0.03798057	-0.31674378
0.47306	127.33936	6e-08	0.00011343	0.00022317	7.9e-07	-0.0	0.00144524	0.00026797	2.05e-06	704.28344834	700.02676348	701.44026606	-0.12197228	0.0379504	-0.31674309
0.47312	127.34773	6e-08	0.00011342	0.00022319	7.9e-07	-0.0	0.00144524	0.00026797	2.05e-06	704.28182104	700.02734819	701.43939505	-0.12192621	0.03792024	-0.31674241
0.47317	127.35608	6e-08	0.0001134	0.0002232	7.8e-07	-0.0	0.00144524	0.00026797	2.05e-06	704.28019391	700.02793242	701.43852398	-0.12188017	0.03789011	-0.31674172
0.47323	127.36444	6e-08	0.00011339	0.00022322	7.8e-07	-0.0	0.00144524	0.00026797	2.05e-06	704.27856694	700.02851619	701.43765286	-0.12183412	0.03785997	-0.31674104
0.47328	127.37279	6e-08	0.00011337	0.00022323	7.8e-07	-0.0	0.00144524	0.00026797	2.05e-06	704.27694013	700.0290995	701.43678168	-0.12178807	0.03782983	-0.31674036
0.47334	127.38114	6e-08	0.00011336	0.00022325	7.8e-07	0.0	0.00144524	0.00026797	2.05e-06	704.27531347	700.02968234	701.43591045	-0.12174201	0.03779968	-0.31673967
0.47339	127.38948	6e-08	0.00011334	0.00022326	7.8e-07	0.0	0.00144524	0.00026798	2.05e-06	704.27368698	700.03026471	701.43503916	-0.12169597	0.03776955	-0.31673899
0.47345	127.39783	6e-08	0.00011333	0.00022328	7.8e-07	0.0	0.00144524	0.00026798	2.05e-06	704.27206064	700.03084662	701.43416781	-0.12164994	0.03773944	-0.3167383
0.48351	128.87417	5e-08	0.0001108	0.0002258	7.4e-07	0.0	0.00144525	0.00026802	2.05e-06	703.9769824	700.12962717	701.2737526	-0.11334874	0.0323477	-0.31661231
0.48357	128.88195	5e-08	0.00011079	0.00022582	7.4e-07	-0.0	0.00144525	0.00026802	2.05e-06	703.97538306	700.13012545	701.27287078	-0.11330396	0.03231885	-0.31661162
0.48362	128.88973	5e-08	0.00011078	0.00022583	7.4e-07	-0.0	0.00144525	0.00026802	2.05e-06	703.97378386	700.13062329	701.2719889	-0.11325919	0.03229002	-0.31661092
0.48368	128.89751	5e-08	0.00011076	0.00022584	7.4e-07	-0.0	0.00144525	0.00026802	2.05e-06	703.97218479	700.13112068	701.27110696	-0.11321443	0.0322612	-0.31661023
0.48373	128.90528	5e-08	0.00011075	0.00022586	7.4e-07	-0.0	0.00144525	0.00026802	2.05e-06	703.97058585	700.13161762	701.27022496	-0.11316967	0.03223239	-0.31660954
0.48379	128.91305	5e-08	0.00011074	0.00022587	7.4e-07	-0.0	0.00144525	0.00026802	2.05e-06	703.96898705	700.13211412	701.26934291	-0.11312493	0.03220358	-0.31660885
0.48384	128.92082	5e-08	0.00011073	0.00022588	7.4e-07	-0.0	0.00144525	0.00026802	2.05e-06	703.96738838	700.13261018	701.2684608	-0.1130802	0.0321748	-0.31660815
0.4839	128.92858	5e-08	0.00011071	0.00022589	7.4e-07	-0.0	0.00144525	0.00026802	2.05e-06	703.96578984	700.13310579	701.26757863	-0.11303548	0.03214603	-0.31660746
0.48395	128.93635	5e-08	0.0001107	0.00022591	7.4e-07	-0.0	0.00144525	0.00026802	2.05e-06	703.96419144	700.13360096	701.26669641	-0.11299074	0.03211724	-0.31660677
0.48401	128.9441	5e-08	0.00011069	0.00022592	7.4e-07	0.0	0.00144525	0.00026802	2.05e-06	703.96259316	700.13409568	701.26581413	-0.11294601	0.03208845	-0.31660607
0.48406	128.95186	5e-08	0.00011067	0.00022593	7.4e-07	0.0	0.00144525	0.00026802	2.05e-06	703.96099503	700.13458996	701.26493179	-0.11290127	0.03205966	-0.31660538
0.48412	128.95961	5e-08	0.00011066	0.00022595	7.4e-07	0.0	0.00144525	0.00026802	2.05e-06	703.95939702	700.1350838	701.2640494	-0.11285656	0.03203091	-0.31660469
0.48417	128.96736	5e-08	0.00011065	0.00022596	7.4e-07	0.0	0.00144525	0.00026802	2.05e-06	703.95779914	700.13557719	701.26316695	-0.11281185	0.03200214	-0.31660399
0.48423	128.9751	5e-08	0.00011063	0.00022597	7.4e-07	0.0	0.00144525	0.00026802	2.05e-06	703.9562014	700.13607014	701.26228444	-0.11276715	0.03197339	-0.3166033
0.48428	128.98284	5e-08	0.00011062	0.00022599	7.4e-07	0.0	0.00144525	0.00026802	2.05e-06	703.95460379	700.13656265	701.26140187	-0.11272245	0.03194465	-0.31660261
0.48434	128.99058	5e-08	0.00011061	0.000226	7.4e-07	0.0	0.00144525	0.00026802	2.05e-06	703.95300631	700.13705471	701.26051925	-0.11267779	0.03191594	-0.31660191
0.48439	128.99832	5e-08	0.0001106	0.00022601	7.4e-07	0.0	0.00144525	0.00026802	2.05e-06	703.95140896	700.13754633	701.25963657	-0.1126331	0.03188721	-0.31660122
0.48445	129.00605	5e-08	0.00011058	0.00022602	7.4e-07	0.0	0.00144525	0.00026802	2.05e-06	703.94981174	700.13803751	701.25875383	-0.11258841	0.03185848	-0.31660053
0.49451	130.36523	4e-08	0.00010834	0.00022827	7e-07	0.0	0.00144525	0.00026806	2.05e-06	703.65974215	700.20035634	701.10114102	-0.10438744	0.0131449	-0.31647675
0.49457	130.37234	4e-08	0.00010833	0.00022828	7e-07	0.0	0.00144525	0.00026806	2.05e-06	703.65817002	700.20055892	701.10029804	-0.10434255	0.01313493	-0.31647609
0.49462	130.37944	4e-08	0.00010832	0.00022829	7e-07	0.0	0.00144525	0.00026806	2.05e-06	703.65659803	700.20076135	701.09945492	-0.10429766	0.01312496	-0.31647543
0.49468	130.38655	4e-08	0.00010831	0.0002283	7e-07	0.0	0.00144525	0.00026806	2.05e-06	703.65502617	700.20096363	701.09861168	-0.10425282	0.013115	-0.31647477
0.49473	130.39365	4e-08	0.0001083	0.00022831	7e-07	0.0	0.00144525	0.00026806	2.05e-06	703.65345444	700.20116576	701.09776831	-0.10420794	0.01310503	-0.31647411
0.49479	130.40075	4e-08	0.00010828	0.00022832	7e-07	0.0	0.00144525	0.00026806	2.05e-06	703.65188285	700.20136773	701.09692481	-0.10416307	0.01309506	-0.31647344
0.49484	130.40784	4e-08	0.00010827	0.00022834	7e-07	-0.0	0.00144525	0.00026806	2.05e-06	703.65031139	700.20156954	701.09608119	-0.10411819	0.01308509	-0.31647278
0.4949	130.41493	4e-08	0.00010826	0.00022835	7e-07	-0.0	0.00144525	0.00026806	2.05e-06	703.64874006	700.20177121	701.09523743	-0.10407332	0.01307512	-0.31647212
0.49495	130.42202	4e-08	0.00010825	0.00022836	7e-07	-0.0	0.00144525	0.00026806	2.05e-06	703.64716887	700.20197271	701.09439355	-0.10402847	0.01306516	-0.31647145
0.49501	130.4291	4e-08	0.00010824	0.00022837	7e-07	-0.0	0.00144525	0.00026806	2.05e-06	703.64559781	700.20217407	701.09354954	-0.10398362	0.01305519	-0.31647079
0.49506	130.43618	4e-08	0.00010823	0.00022838	7e-07	-0.0	0.00144525	0.00026806	2.05e-06	703.64402689	700.20237527	701.0927054	-0.10393878	0.01304523	-0.31647013
0.49512	130.44326	4e-08	0.00010822	0.00022839	7e-07	-0.0	0.00144525	0.00026806	2.05e-06	703.64245609	700.20257632	701.09186113	-0.10389394	0.01303526	-0.31646947
0.49517	130.45033	4e-08	0.0001082	0.0002284	7e-07	-0.0	0.00144525	0.00026806	2.05e-06	703.64088543	700.20277721	701.09101673	-0.10384913	0.01302531	-0.3164688
0.49523	130.4574	4e-08	0.00010819	0.00022842	7e-07	-0.0	0.00144525	0.00026806	2.05e-06	703.63931489	700.20297795	701.09017221	-0.1038043	0.01301535	-0.31646814
0.49528	130.46446	4e-08	0.00010818	0.00022843	7e-07	-0.0	0.00144525	0.00026806	2.05e-06	703.63774449	700.20317854	701.08932756	-0.10375947	0.01300539	-0.31646748
0.49534	130.47152	4e-08	0.00010817	0.00022844	6.9e-07	0.0	0.00144525	0.00026806	2.05e-06	703.63617422	700.20337897	701.08848278	-0.10371464	0.01299543	-0.31646681
0.49539	130.47858	4e-08	0.00010816	0.00022845	6.9e-07	0.0	0.00144525	0.00026807	2.05e-06	703.63460408	700.20357925	701.08763787	-0.10366982	0.01298547	-0.31646615
0.49545	130.48564	4e-08	0.00010815	0.00022846	6.9e-07	0.0	0.00144525	0.00026807	2.05e-06	703.63303407	700.20377937	701.08679284	-0.10362501	0.01297551	-0.31646548
0.50551	131.71383	4e-08	0.00010619	0.00023042	6.6e-07	0.0	0.00144526	0.0002681	2.05e-06	703.34759849	700.23782762	700.93000741	-0.09547381	0.01116617	-0.31634234
0.50556	131.72019	4e-08	0.00010618	0.00023043	6.6e-07	0.0	0.00144526	0.0002681	2.05e-06	703.34604727	700.23799967	700.92913897	-0.09542935	0.01115634	-0.31634165
0.50562	131.72654	4e-08	0.00010617	0.00023044	6.6e-07	-0.0	0.00144526	0.0002681	2.05e-06	703.34449612	700.23817157	700.92827041	-0.0953849	0.01114651	-0.31634097
0.50567	131.73289	4e-08	0.00010616	0.00023045	6.6e-07	-0.0	0.00144526	0.0002681	2.05e-06	703.34294505	700.23834332	700.92740172	-0.09534044	0.01113668	-0.31634029
0.50573	131.73923	4e-08	0.00010615	0.00023046	6.6e-07	-0.0	0.00144526	0.0002681	2.05e-06	703.34139405	700.23851492	700.9265329	-0.09529597	0.01112685	-0.31633961
0.50578	131.74557	4e-08	0.00010614	0.00023047	6.6e-07	-0.0	0.00144526	0.0002681	2.05e-06	703.33984313	700.23868636	700.92566395	-0.0952515	0.01111703	-0.31633893
0.50584	131.7519	4e-08	0.00010613	0.00023048	6.6e-07	-0.0	0.00144526	0.0002681	2.05e-06	703.33829228	700.23885766	700.92479488	-0.09520704	0.0111072	-0.31633824
0.50589	131.75823	4e-08	0.00010612	0.00023049	6.6e-07	-0.0	0.00144526	0.0002681	2.05e-06	703.3367415	700.2390288	700.92392568	-0.09516257	0.01109738	-0.31633756
0.50595	131.76456	4e-08	0.00010611	0.0002305	6.6e-07	-0.0	0.00144526	0.0002681	2.05e-06	703.33519079	700.23919979	700.92305635	-0.0951181	0.01108755	-0.31633688
0.506	131.77088	4e-08	0.0001061	0.00023051	6.6e-07	-0.0	0.00144526	0.0002681	2.05e-06	703.33364016	700.23937063	700.92218689	-0.09507361	0.01107773	-0.31633619
0.50606	131.7772	4e-08	0.00010609	0.00023052	6.6e-07	-0.0	0.00144526	0.0002681	2.05e-06	703.33208959	700.23954132	700.92131731	-0.09502914	0.01106791	-0.31633551
0.50611	131.78351	4e-08	0.00010608	0.00023053	6.6e-07	-0.0	0.00144526	0.0002681	2.05e-06	703.3305391	700.23971185	700.9204476	-0.09498466	0.01105808	-0.31633483
0.50617	131.78982	4e-08	0.00010607	0.00023054	6.6e-07	-0.0	0.00144526	0.0002681	2.05e-06	703.32898867	700.23988224	700.91957777	-0.09494019	0.01104826	-0.31633414
0.50622	131.79613	4e-08	0.00010606	0.00023055	6.6e-07	0.0	0.00144526	0.0002681	2.05e-06	703.32743832	700.24005247	700.9187078	-0.09489571	0.01103844	-0.31633346
0.50628	131.80243	4e-08	0.00010605	0.00023056	6.6e-07	0.0	0.00144526	0.0002681	2.05e-06	703.32588804	700.24022255	700.91783771	-0.09485123	0.01102861	-0.31633278
0.50633	131.80873	4e-08	0.00010604	0.00023057	6.6e-07	0.0	0.00144526	0.0002681	2.05e-06	703.32433783	700.24039248	700.9169675	-0.09480675	0.01101879	-0.31633209
0.50639	131.81502	4e-08	0.00010603	0.00023058	6.6e-07	0.0	0.00144526	0.0002681	2.05e-06	703.32278769	700.24056226	700.91609715	-0.09476227	0.01100897	-0.31633141
0.50644	131.82131	4e-08	0.00010602	0.00023059	6.6e-07	0.0	0.00144526	0.0002681	2.05e-06	703.32123762	700.24073189	700.91522668	-0.09471778	0.01099915	-0.31633073
0.5065	131.82759	4e-08	0.00010601	0.0002306	6.6e-07	0.0	0.00144526	0.0002681	2.05e-06	703.31968762	700.24090136	700.91435608	-0.09467329	0.01098933	-0.31633004
0.51651	132.90012	3e-08	0.00010435	0.00023226	6.3e-07	0.0	0.00144526	0.00026813	2.05e-06	703.03842398	700.26922903	700.75377254	-0.08649525	0.00920704	-0.31620391
0.51656	132.9056	3e-08	0.00010435	0.00023227	6.3e-07	0.0	0.00144526	0.00026813	2.05e-06	703.03688142	700.26937086	700.75287835	-0.08644951	0.00919726	-0.31620321
0.51662	132.91107	3e-08	0.00010434	0.00023227	6.3e-07	0.0	0.00144526	0.00026813	2.05e-06	703.03533886	700.26951255	700.75198402	-0.08640382	0.00918747	-0.31620251
0.51667	132.91654	3e-08	0.00010433	0.00023228	6.3e-07	0.0	0.00144526	0.00026813	2.05e-06	703.03379632	700.26965408	700.75108957	-0.08635813	0.00917769	-0.3162018
0.51673	132.92201	3e-08	0.00010432	0.00023229	6.3e-07	-0.0	0.00144526	0.00026813	2.05e-06	703.03225379	700.26979547	700.75019498	-0.08631245	0.0091679	-0.3162011
0.51678	132.92747	3e-08	0.00010431	0.0002323	6.3e-07	-0.0	0.00144526	0.00026813	2.05e-06	703.03071127	700.2699367	700.74930026	-0.08626676	0.00915812	-0.3162004
0.51684	132.93293	3e-08	0.0001043	0.00023231	6.3e-07	-0.0	0.00144526	0.00026813	2.05e-06	703.02916876	700.27007779	700.74840541	-0.08622106	0.00914833	-0.3161997
0.51689	132.93838	3e-08	0.0001043	0.00023232	6.3e-07	-0.0	0.00144526	0.00026813	2.05e-06	703.02762626	700.27021872	700.74751043	-0.08617526	0.00913855	-0.31619899
0.51695	132.94383	3e-08	0.00010429	0.00023232	6.3e-07	-0.0	0.00144526	0.00026813	2.05e-06	703.02608377	700.2703595	700.74661532	-0.08612951	0.00912876	-0.31619829
0.517	132.94927	3e-08	0.00010428	0.00023233	6.3e-07	-0.0	0.00144526	0.00026813	2.05e-06	703.02454129	700.27050013	700.74572007	-0.08608375	0.00911898	-0.31619759
0.51706	132.95471	3e-08	0.00010427	0.00023234	6.3e-07	-0.0	0.00144526	0.00026813	2.05e-06	703.02299882	700.27064061	700.74482469	-0.08603793	0.00910919	-0.31619688
0.51711	132.96014	3e-08	0.00010426	0.00023235	6.3e-07	-0.0	0.00144526	0.00026813	2.05e-06	703.02145636	700.27078094	700.74392918	-0.08599214	0.00909941	-0.31619618
0.51717	132.96557	3e-08	0.00010425	0.00023236	6.3e-07	-0.0	0.00144526	0.00026813	2.05e-06	703.01991391	700.27092112	700.74303354	-0.08594628	0.00908962	-0.31619548
0.51722	132.971	3e-08	0.00010425	0.00023237	6.3e-07	-0.0	0.00144526	0.00026813	2.05e-06	703.01837146	700.27106114	700.74213776	-0.08590034	0.00907983	-0.31619477
0.51728	132.97642	3e-08	0.00010424	0.00023237	6.3e-07	-0.0	0.00144526	0.00026813	2.05e-06	703.01682902	700.27120102	700.74124185	-0.0858545	0.00907005	-0.31619407
0.51733	132.98183	3e-08	0.00010423	0.00023238	6.3e-07	-0.0	0.00144526	0.00026813	2.05e-06	703.01528659	700.27134074	700.74034581	-0.08580865	0.00906026	-0.31619336
0.51739	132.98724	3e-08	0.00010422	0.00023239	6.3e-07	-0.0	0.00144526	0.00026813	2.05e-06	703.01374416	700.27148032	700.73944964	-0.08576281	0.00905048	-0.31619266
0.51744	132.99264	3e-08	0.00010421	0.0002324	6.3e-07	0.0	0.00144526	0.00026813	2.05e-06	703.01220175	700.27161974	700.73855333	-0.08571697	0.00904069	-0.31619196
0.5175	132.99804	3e-08	0.00010421	0.00023241	6.3e-07	0.0	0.00144526	0.00026813	2.05e-06	703.01065934	700.27175901	700.7376569	-0.08567113	0.0090309	-0.31619125
0.52751	133.8956	3e-08	0.00010286	0.00023376	6.1e-07	0.0	0.00144526	0.00026815	2.05e-06	702.72971794	700.29458666	700.57223404	-0.0769939	0.00724	-0.31606132
0.52756	133.90003	3e-08	0.00010285	0.00023376	6.1e-07	0.0	0.00144526	0.00026815	2.05e-06	702.72817129	700.29469818	700.57131218	-0.07694278	0.00723002	-0.31606059
0.52762	133.90446	3e-08	0.00010284	0.00023377	6.1e-07	0.0	0.00144526	0.00026815	2.05e-06	702.72662458	700.29480954	700.57039017	-0.07689259	0.00722008	-0.31605987
0.52767	133.90888	3e-08	0.00010284	0.00023378	6.1e-07	0.0	0.00144526	0.00026815	2.05e-06	702.72507783	700.29492074	700.56946802	-0.07684241	0.00721014	-0.31605915
0.52773	133.91329	3e-08	0.00010283	0.00023378	6.1e-07	0.0	0.00144526	0.00026815	2.05e-06	702.72353102	700.2950318	700.56854571	-0.07679222	0.00720021	-0.31605842
0.52778	133.9177	3e-08	0.00010282	0.00023379	6.1e-07	0.0	0.00144526	0.00026815	2.05e-06	702.72198416	700.2951427	700.56762326	-0.07674204	0.00719027	-0.3160577
0.52784	133.9221	3e-08	0.00010282	0.00023379	6.1e-07	0.0	0.00144526	0.00026815	2.05e-06	702.72043724	700.29525345	700.56670066	-0.07669186	0.00718033	-0.31605697
0.52789	133.9265	3e-08	0.00010281	0.0002338	6.1e-07	0.0	0.00144526	0.00026815	2.05e-06	702.71889028	700.29536404	700.56577791	-0.07664167	0.00717039	-0.31605625
0.52795	133.93089	3e-08	0.0001028	0.00023381	6.1e-07	0.0	0.00144526	0.00026815	2.05e-06	702.71734326	700.29547448	700.56485502	-0.07659149	0.00716046	-0.31605552
0.528	133.93528	3e-08	0.0001028	0.00023381	6.1e-07	0.0	0.00144526	0.00026815	2.05e-06	702.71579619	700.29558477	700.56393197	-0.07654046	0.00715048	-0.3160548
0.52806	133.93965	3e-08	0.00010279	0.00023382	6.1e-07	0.0	0.00144526	0.00026815	2.05e-06	702.71424906	700.29569491	700.56300878	-0.07648947	0.00714051	-0.31605407
0.52811	133.94403	3e-08	0.00010279	0.00023383	6.1e-07	0.0	0.00144526	0.00026815	2.05e-06	702.71270187	700.29580489	700.56208543	-0.07643898	0.00713056	-0.31605335
0.52817	133.9484	3e-08	0.00010278	0.00023383	6.1e-07	0.0	0.00144526	0.00026815	2.05e-06	702.71115463	700.29591472	700.56116194	-0.07638849	0.00712061	-0.31605262
0.52822	133.95276	3e-08	0.00010277	0.00023384	6.1e-07	0.0	0.00144526	0.00026815	2.05e-06	702.70960734	700.29602439	700.5602383	-0.076338	0.00711066	-0.3160519
0.52828	133.95711	3e-08	0.00010277	0.00023385	6.1e-07	0.0	0.00144526	0.00026815	2.05e-06	702.70805999	700.29613391	700.5593145	-0.07628751	0.00710071	-0.31605117
0.52833	133.96146	3e-08	0.00010276	0.00023385	6.1e-07	0.0	0.00144526	0.00026815	2.05e-06	702.70651259	700.29624328	700.55839056	-0.07623702	0.00709076	-0.31605045
0.52839	133.9658	3e-08	0.00010275	0.00023386	6.1e-07	0.0	0.00144526	0.00026815	2.05e-06	702.70496513	700.29635249	700.55746647	-0.07618653	0.00708081	-0.31604972
0.52844	133.97014	3e-08	0.00010275	0.00023387	6.1e-07	0.0	0.00144526	0.00026815	2.05e-06	702.70341762	700.29646155	700.55654223	-0.07613597	0.00707085	-0.316049
0.5285	133.97447	3e-08	0.00010274	0.00023387	6.1e-07	0.0	0.00144526	0.00026815	2.05e-06	702.70187005	700.29657046	700.55561784	-0.07608386	0.00706083	-0.31604827
0.53851	134.65367	3e-08	0.00010175	0.00023487	5.9e-07	0.0	0.00144527	0.00026817	2.05e-06	702.41908105	700.31379087	700.3846781	-0.06578923	0.00519379	-0.315914
0.53856	134.65674	3e-08	0.00010174	0.00023487	5.9e-07	0.0	0.00144527	0.00026817	2.05e-06	702.41752094	700.31387086	700.38372251	-0.06572388	0.00518305	-0.31591325
0.53862	134.6598	3e-08	0.00010174	0.00023488	5.9e-07	0.0	0.00144527	0.00026817	2.05e-06	702.41596077	700.31395067	700.38276673	-0.06565815	0.0051723	-0.3159125
0.53867	134.66285	3e-08	0.00010173	0.00023488	5.9e-07	0.0	0.00144527	0.00026817	2.05e-06	702.41440055	700.31403032	700.38181074	-0.06559227	0.00516153	-0.31591175
0.53873	134.66589	3e-08	0.00010173	0.00023489	5.9e-07	0.0	0.00144527	0.00026817	2.05e-06	702.41284028	700.31410981	700.38085455	-0.06552639	0.00515076	-0.315911
0.53878	134.66893	3e-08	0.00010172	0.00023489	5.9e-07	0.0	0.00144527	0.00026817	2.05e-06	702.41127997	700.31418913	700.37989816	-0.06546036	0.00513999	-0.31591025
0.53884	134.67196	3e-08	0.00010172	0.00023489	5.9e-07	0.0	0.00144527	0.00026817	2.05e-06	702.4097196	700.31426828	700.37894156	-0.06539418	0.00512921	-0.3159095
0.53889	134.67497	3e-08	0.00010171	0.0002349	5.9e-07	0.0	0.00144527	0.00026817	2.05e-06	702.40815918	700.31434727	700.37798475	-0.06532786	0.00511841	-0.31590874
0.53895	134.67798	3e-08	0.00010171	0.0002349	5.9e-07	0.0	0.00144527	0.00026817	2.05e-06	702.40659872	700.31442609	700.37702775	-0.06526139	0.00510761	-0.31590799
0.539	134.68099	3e-08	0.00010171	0.00023491	5.9e-07	0.0	0.00144527	0.00026817	2.05e-06	702.40503821	700.31450474	700.37607053	-0.06519478	0.00509681	-0.31590724
0.53906	134.68398	3e-08	0.0001017	0.00023491	5.9e-07	0.0	0.00144527	0.00026817	2.05e-06	702.40347765	700.31458323	700.37511311	-0.06512802	0.00508599	-0.31590649
0.53911	134.68696	3e-08	0.0001017	0.00023492	5.9e-07	0.0	0.00144527	0.00026817	2.05e-06	702.40191705	700.31466155	700.37415549	-0.06506112	0.00507517	-0.31590574
0.53917	134.68994	3e-08	0.00010169	0.00023492	5.9e-07	0.0	0.00144527	0.00026817	2.05e-06	702.4003564	700.3147397	700.37319765	-0.06499361	0.00506431	-0.31590498
0.53922	134.69291	3e-08	0.00010169	0.00023492	5.9e-07	0.0	0.00144527	0.00026817	2.05e-06	702.39879571	700.31481769	700.37223961	-0.06492618	0.00505345	-0.31590423
0.53928	134.69587	3e-08	0.00010168	0.00023493	5.9e-07	0.0	0.00144527	0.00026817	2.05e-06	702.39723498	700.31489551	700.37128136	-0.06485866	0.00504259	-0.31590348
0.53933	134.69882	3e-08	0.00010168	0.00023493	5.9e-07	0.0	0.00144527	0.00026817	2.05e-06	702.39567421	700.31497316	700.3703229	-0.06479099	0.00503172	-0.31590273
0.53939	134.70177	3e-08	0.00010168	0.00023494	5.9e-07	0.0	0.00144527	0.00026817	2.05e-06	702.3941134	700.31505065	700.36936423	-0.06472315	0.00502085	-0.31590197
0.53944	134.7047	3e-08	0.00010167	0.00023494	5.9e-07	0.0	0.00144527	0.00026817	2.05e-06	702.39255255	700.31512796	700.36840535	-0.06465515	0.00500996	-0.31590122
0.5395	134.70763	3e-08	0.00010167	0.00023495	5.9e-07	0.0	0.00144527	0.00026817	2.05e-06	702.39099166	700.31520511	700.36744626	-0.06458699	0.00499906	-0.31590047
0.54951	135.06405	2e-08	0.00010116	0.00023546	5.8e-07	-0.0	0.00144527	0.00026818	2.05e-06	702.11178522	700.3260764	700.18794513	-0.0407333	0.00231495	-0.31575946
0.54956	135.06462	2e-08	0.00010115	0.00023546	5.8e-07	-0.0	0.00144527	0.00026818	2.05e-06	702.11042343	700.32611203	700.18690712	-0.0402037	0.00227496	-0.31575864
0.54962	135.06517	2e-08	0.00010115	0.00023546	5.8e-07	-0.0	0.00144527	0.00026818	2.05e-06	702.1090731	700.32614705	700.18586728	-0.03963172	0.00223223	-0.31575782
0.54967	135.06569	2e-08	0.00010115	0.00023546	5.8e-07	-0.0	0.00144527	0.00026818	2.05e-06	702.10773548	700.32618141	700.18482547	-0.03900928	0.00218625	-0.315757
0.54973	135.06618	2e-08	0.00010115	0.00023546	5.8e-07	-0.0	0.00144527	0.00026818	2.05e-06	702.10641211	700.32621506	700.1837815	-0.03832572	0.00213631	-0.31575618
0.54978	135.06663	2e-08	0.00010115	0.00023546	5.8e-07	-0.0	0.00144527	0.00026818	2.05e-06	702.10510487	700.32624794	700.18273516	-0.03756762	0.00208154	-0.31575536
0.54984	135.06705	2e-08	0.00010115	0.00023546	5.8e-07	-0.0	0.00144527	0.00026818	2.05e-06	702.10381606	700.32627998	700.1816862	-0.03671062	0.00202035	-0.31575454
0.54989	135.06744	2e-08	0.00010115	0.00023546	5.8e-07	-0.0	0.00144527	0.00026818	2.05e-06	702.1025488	700.32631108	700.18063426	-0.03572367	0.00195069	-0.31575371
0.54995	135.06778	2e-08	0.00010115	0.00023546	5.8e-07	-0.0	0.00144527	0.00026818	2.05e-06	702.10130723	700.3263411	700.17957889	-0.03455406	0.00186909	-0.31575288
0.55	135.06808	2e-08	0.00010115	0.00023546	5.8e-07	-0.0	0.00144527	0.00026818	2.05e-06	702.10009727	700.32636987	700.17851944	1654.71772284	118.13623292	180.99860809
