# Supplementary material for: Dataset for the simulated biomass pyrolysis in rotary kilns with varying particle residence time distributions
Source: Data Brief. 2021 Nov 23;39:107603. doi: 10.1016/j.dib.2021.107603 (PMC8633881; doi:10.1016/j.dib.2021.107603)
Supplement: Supplementary Data S1 — Supplementary Raw Research Data. This is open data under the CC BY license http://creativecommons.org/licenses/by/4.0/ [file mmc1.zip › supplementary/112/logFiles/log_Pe9]

l,m	Tau,s	F_w,kg/s	F_is,kg/s	F_c,kg/s	F_rt,kg/s	F_w_wet,kg/s	F_it,kg/s	F_g,kg/s	F_H2O_g,kg/s	T_b,K	T_g,K	T_w,K	q_bed,kW/m	q_gas,kW/m	q_loss,kW/m
5e-05	0.00931	0.0	0.0	0.0	0.0	0.00205285	0.0	0.0	0.0	298.62152048	300.54773715	833.01845492	31.66312037	3.02706457	-0.4200331
0.00011	0.02793	0.0	0.0	0.0	0.0	0.00205285	0.0	0.0	0.0	299.09243741	302.94114559	832.88704762	31.63085778	3.02260912	-0.41992994
0.00016	0.04654	0.0	0.0	0.0	0.0	0.00205285	0.0	0.0	0.0	299.5627518	305.33019117	832.75577812	31.59864044	3.01809588	-0.41982689
0.00022	0.06516	0.0	0.0	0.0	0.0	0.00205285	0.0	0.0	0.0	300.0324648	307.71483306	832.62464649	31.56646729	3.01352617	-0.41972396
0.00027	0.08377	0.0	0.0	0.0	0.0	0.00205285	0.0	0.0	0.0	300.50157754	310.09503134	832.49365276	31.53433842	3.00889868	-0.41962113
0.00033	0.10239	0.0	0.0	0.0	0.0	0.00205285	0.0	0.0	0.0	300.97009114	312.47074531	832.36279698	31.50225248	3.00421691	-0.41951841
0.00038	0.121	0.0	0.0	0.0	0.0	0.00205285	0.0	0.0	0.0	301.43800671	314.84193658	832.23207919	31.47020979	2.99947886	-0.4194158
0.00044	0.13961	0.0	0.0	0.0	0.0	0.00205285	0.0	0.0	0.0	301.90532536	317.20856551	832.10149945	31.43821022	2.99467898	-0.4193133
0.00049	0.15823	0.0	0.0	0.0	0.0	0.00205285	0.0	0.0	0.0	302.37204815	319.57058911	831.97105783	31.40625399	2.98982683	-0.4192109
0.0105	3.53603	5e-08	0.0	0.0	0.0	0.00205281	0.0	0.0	0.0	378.38059387	637.73927397	810.57808967	26.20182419	1.36607963	-0.40241893
0.01056	3.55453	5e-08	0.0	0.0	0.0	0.0020528	0.0	0.0	0.0	378.75377996	638.76846378	810.47340491	26.17590626	1.35613891	-0.40233676
0.01061	3.57304	5e-08	0.0	0.0	0.0	0.0020528	0.0	0.0	0.0	379.12652298	639.79001792	810.36885467	26.15001027	1.34623058	-0.40225471
0.01067	3.59154	5e-08	0.0	0.0	0.0	0.0020528	0.0	0.0	0.0	379.49882352	640.80396413	810.26443874	26.12413611	1.33635536	-0.40217276
0.01072	3.61005	5e-08	0.0	0.0	0.0	0.0020528	0.0	0.0	0.0	379.87068214	641.81033068	810.16015692	26.09828368	1.32651397	-0.40209091
0.01078	3.62855	5e-08	0.0	0.0	0.0	0.0020528	0.0	0.0	0.0	380.24209942	642.80914633	810.05600899	26.07245287	1.31670714	-0.40200917
0.01083	3.64705	5e-08	0.0	0.0	0.0	0.0020528	0.0	0.0	0.0	380.61307591	643.80044035	809.95199475	26.04664355	1.30693559	-0.40192754
0.01089	3.66555	6e-08	0.0	0.0	0.0	0.0020528	0.0	0.0	0.0	380.98361219	644.78424256	809.84811399	26.02088261	1.29703792	-0.40184597
0.01094	3.68406	6e-08	0.0	0.0	0.0	0.00205279	0.0	0.0	0.0	381.35370929	645.76045547	809.74436699	25.99512301	1.28729687	-0.40176454
0.011	3.70256	6e-08	0.0	0.0	0.0	0.00205279	0.0	0.0	0.0	381.72336742	646.72920438	809.64075316	25.96938388	1.2775974	-0.40168321
0.01105	3.72106	6e-08	0.0	0.0	0.0	0.00205279	0.0	0.0	0.0	382.09258713	647.69052387	809.53727228	25.94366636	1.26793286	-0.40160199
0.01111	3.73956	6e-08	0.0	0.0	0.0	0.00205279	0.0	0.0	0.0	382.46136897	648.64444321	809.43392412	25.91797035	1.25830386	-0.40152087
0.01116	3.75806	6e-08	0.0	0.0	0.0	0.00205279	0.0	0.0	0.0	382.82971351	649.59099209	809.33070848	25.89229575	1.24871102	-0.40143986
0.01122	3.77655	7e-08	0.0	0.0	0.0	0.00205278	0.0	0.0	0.0	383.19762131	650.53020064	809.22762514	25.86664249	1.23915493	-0.40135895
0.01127	3.79505	7e-08	0.0	0.0	0.0	0.00205278	0.0	0.0	0.0	383.56509293	651.4620994	809.12467387	25.84101045	1.22963623	-0.40127815
0.01133	3.81355	7e-08	0.0	0.0	0.0	0.00205278	0.0	0.0	0.0	383.93212893	652.38671932	809.02185447	25.81539957	1.2201555	-0.40119745
0.01138	3.83205	7e-08	0.0	0.0	0.0	0.00205278	0.0	0.0	0.0	384.29872984	653.30409179	808.91916671	25.78980973	1.21071338	-0.40111685
0.01144	3.85054	7e-08	0.0	0.0	0.0	0.00205278	0.0	0.0	0.0	384.66489624	654.21424862	808.81661037	25.76424085	1.20131047	-0.40103636
0.01149	3.86904	8e-08	0.0	0.0	0.0	0.00205277	0.0	0.0	0.0	385.03062866	655.11722204	808.71418521	25.73869284	1.19194738	-0.40095597
0.0215	7.2253	4.93e-06	0.0	0.0	0.0	0.00204792	0.0	0.0	0.0	444.88321233	733.85413392	792.01842502	21.4202349	0.17978418	-0.38785103
0.02156	7.24368	5.02e-06	0.0	0.0	0.0	0.00204783	0.0	0.0	1e-08	445.17784383	733.98705419	791.93613083	21.39831447	0.17739626	-0.38778644
0.02161	7.26207	5.11e-06	0.0	0.0	0.0	0.00204774	0.0	0.0	1e-08	445.47212855	734.11818568	791.85392787	21.37641411	0.17503129	-0.38772191
0.02167	7.28045	5.2e-06	0.0	0.0	0.0	0.00204764	0.0	0.0	1e-08	445.76606691	734.2475454	791.77181597	21.35453381	0.17268906	-0.38765745
0.02172	7.29884	5.3e-06	0.0	0.0	0.0	0.00204755	0.0	0.0	1e-08	446.05965933	734.37515021	791.68979496	21.33267359	0.17036938	-0.38759307
0.02178	7.31722	5.39e-06	0.0	0.0	0.0	0.00204745	0.0	0.0	1e-08	446.35290622	734.50101681	791.6078647	21.31083345	0.16807203	-0.38752876
0.02183	7.3356	5.49e-06	0.0	0.0	0.0	0.00204736	0.0	0.0	1e-08	446.64580802	734.62516175	791.52602501	21.28901265	0.16580176	-0.38746452
0.02189	7.35399	5.59e-06	0.0	0.0	0.0	0.00204726	0.0	0.0	1e-08	446.93836514	734.7476055	791.44427574	21.26721245	0.16355006	-0.38740035
0.02194	7.37237	5.69e-06	0.0	0.0	0.0	0.00204716	0.0	0.0	1e-08	447.23057799	734.86836153	791.36261672	21.24543233	0.16132019	-0.38733625
0.022	7.39075	5.79e-06	0.0	0.0	0.0	0.00204706	0.0	0.0	1e-08	447.52244701	734.98744598	791.2810478	21.22367228	0.15911204	-0.38727222
0.02205	7.40913	5.89e-06	0.0	0.0	0.0	0.00204695	0.0	0.0	1e-08	447.8139726	735.10487494	791.19956883	21.2019323	0.15692542	-0.38720826
0.02211	7.42751	5.99e-06	0.0	0.0	0.0	0.00204685	0.0	0.0	1e-08	448.10515518	735.22066436	791.11817965	21.18021241	0.15476013	-0.38714437
0.02216	7.44589	6.1e-06	0.0	0.0	0.0	0.00204674	0.0	0.0	1e-08	448.39599518	735.33483001	791.0368801	21.15851259	0.15261598	-0.38708056
0.02222	7.46427	6.21e-06	0.0	0.0	0.0	0.00204664	0.0	0.0	1e-08	448.686493	735.44738754	790.95567004	21.13683287	0.15049278	-0.38701681
0.02227	7.48265	6.32e-06	0.0	0.0	0.0	0.00204653	0.0	0.0	1e-08	448.97664908	735.55835243	790.87454929	21.11517323	0.14839032	-0.38695313
0.02233	7.50102	6.43e-06	0.0	0.0	0.0	0.00204642	0.0	0.0	1e-08	449.26646381	735.66774004	790.79351773	21.09353369	0.14630842	-0.38688952
0.02238	7.5194	6.54e-06	0.0	0.0	0.0	0.0020463	0.0	0.0	1e-08	449.55593762	735.77556554	790.71257518	21.07191425	0.14424689	-0.38682599
0.02244	7.53778	6.66e-06	0.0	0.0	0.0	0.00204619	0.0	0.0	1e-08	449.84507092	735.881844	790.6317215	21.05031491	0.14220552	-0.38676252
0.02249	7.55615	6.77e-06	0.0	0.0	0.0	0.00204607	0.0	0.0	1e-08	450.13386413	735.9865903	790.55095654	21.02873499	0.1401891	-0.38669912
0.0325	10.89041	8.976e-05	0.0	0.0	0.0	0.001963	0.0	0.0	9e-08	497.42634955	740.09899578	777.19870686	17.43085072	-0.01947582	-0.37621783
0.03256	10.90867	9.08e-05	0.0	0.0	0.0	0.00196196	0.0	0.0	9e-08	497.65927383	740.07746139	777.13213309	17.41284375	-0.01969809	-0.37616557
0.03261	10.92693	9.185e-05	0.0	0.0	0.0	0.00196091	0.0	0.0	9e-08	497.89192427	740.05570316	777.06562774	17.39485531	-0.01991665	-0.37611336
0.03267	10.9452	9.291e-05	0.0	0.0	0.0	0.00195985	0.0	0.0	9e-08	498.12430116	740.03372354	776.99919073	17.37688539	-0.02013151	-0.37606121
0.03272	10.96346	9.398e-05	0.0	0.0	0.0	0.00195878	0.0	0.0	9e-08	498.35640483	740.01152497	776.93282198	17.35893406	-0.02034345	-0.37600911
0.03278	10.98172	9.506e-05	0.0	0.0	0.0	0.0019577	0.0	0.0	1e-07	498.58823557	739.98910934	776.8665214	17.34100117	-0.0205513	-0.37595706
0.03283	10.99998	9.614e-05	0.0	0.0	0.0	0.00195661	0.0	0.0	1e-07	498.8197937	739.96647938	776.80028891	17.32308676	-0.02075553	-0.37590507
0.03289	11.01824	9.724e-05	0.0	0.0	0.0	0.00195551	0.0	0.0	1e-07	499.05107951	739.94363746	776.73412443	17.30519082	-0.02095623	-0.37585313
0.03294	11.0365	9.835e-05	0.0	0.0	0.0	0.0019544	0.0	0.0	1e-07	499.28209332	739.92058591	776.66802787	17.28731334	-0.02115342	-0.37580125
0.033	11.05476	9.947e-05	0.0	0.0	0.0	0.00195328	0.0	0.0	1e-07	499.51283542	739.89732704	776.60199916	17.26945429	-0.02134715	-0.37574941
0.03305	11.07302	0.0001006	0.0	0.0	0.0	0.00195215	0.0	0.0	1e-07	499.74330612	739.87386312	776.53603821	17.25161368	-0.02153743	-0.37569763
0.03311	11.09128	0.00010174	0.0	0.0	0.0	0.001951	0.0	0.0	1e-07	499.97350573	739.85019642	776.47014493	17.23379148	-0.02172429	-0.37564591
0.03316	11.10953	0.00010289	0.0	0.0	0.0	0.00194985	0.0	0.0	1e-07	500.20343455	739.82632915	776.40431925	17.21598768	-0.02190778	-0.37559424
0.03322	11.12779	0.00010405	0.0	0.0	0.0	0.00194869	0.0	0.0	1e-07	500.43309289	739.80226355	776.33856109	17.19820227	-0.02208791	-0.37554262
0.03327	11.14605	0.00010523	0.0	0.0	0.0	0.00194752	0.0	0.0	1.1e-07	500.66248103	739.7780018	776.27287036	17.18043523	-0.02226472	-0.37549105
0.03333	11.1643	0.00010641	0.0	0.0	0.0	0.00194634	0.0	0.0	1.1e-07	500.89159929	739.75354606	776.20724698	17.16268655	-0.02243824	-0.37543954
0.03338	11.18256	0.0001076	0.0	0.0	0.0	0.00194514	0.0	0.0	1.1e-07	501.12044797	739.7288985	776.14169087	17.14495621	-0.02260848	-0.37538807
0.03344	11.20081	0.0001088	0.0	0.0	0.0	0.00194394	0.0	0.0	1.1e-07	501.34902737	739.70406124	776.07620194	17.12724421	-0.02277549	-0.37533667
0.03349	11.21906	0.00011002	0.0	0.0	0.0	0.00194272	0.0	0.0	1.1e-07	501.57733779	739.6790364	776.01078013	17.10955052	-0.02293928	-0.37528531
0.0435	14.53083	0.00055821	4e-08	0.0	0.0	0.00149401	3e-08	0.0	5.6e-07	538.94564822	733.42681139	765.14535233	14.17951993	-0.02003721	-0.36675594
0.04356	14.54897	0.00056204	4e-08	0.0	0.0	0.00149017	3e-08	0.0	5.6e-07	539.12957848	733.38822297	765.09098486	14.16492898	-0.01991575	-0.36671326
0.04361	14.56711	0.00056589	4e-08	0.0	0.0	0.00148632	3e-08	0.0	5.7e-07	539.31329269	733.34962182	765.0366717	14.15035349	-0.01979365	-0.36667062
0.04367	14.58525	0.00056975	4e-08	0.0	0.0	0.00148246	3e-08	0.0	5.7e-07	539.49679114	733.31100821	764.9824128	14.13579346	-0.01967091	-0.36662803
0.04372	14.60338	0.00057362	4e-08	0.0	0.0	0.00147858	3e-08	0.0	5.7e-07	539.68007413	733.27238237	764.92820809	14.12124886	-0.01954752	-0.36658548
0.04378	14.62152	0.00057751	4e-08	0.0	0.0	0.00147469	3e-08	0.0	5.8e-07	539.86314197	733.23374455	764.87405751	14.10671967	-0.01942353	-0.36654297
0.04383	14.63966	0.00058141	4e-08	0.0	0.0	0.00147078	3e-08	0.0	5.8e-07	540.04599494	733.19509491	764.81996101	14.09220587	-0.0192989	-0.3665005
0.04389	14.65779	0.00058532	4e-08	0.0	0.0	0.00146686	3e-08	0.0	5.9e-07	540.22863334	733.15643365	764.76591852	14.07770746	-0.01917363	-0.36645808
0.04394	14.67593	0.00058925	4e-08	0.0	0.0	0.00146293	3e-08	0.0	5.9e-07	540.41105748	733.11776106	764.71192998	14.06322441	-0.01904775	-0.3664157
0.044	14.69406	0.00059319	4e-08	0.0	0.0	0.00145899	3e-08	0.0	5.9e-07	540.59326766	733.07907735	764.65799534	14.04875671	-0.01892124	-0.36637336
0.04405	14.7122	0.00059714	4e-08	0.0	0.0	0.00145503	3e-08	0.0	6e-07	540.77526418	733.04038274	764.60411453	14.03430433	-0.01879411	-0.36633106
0.04411	14.73033	0.00060111	5e-08	0.0	0.0	0.00145105	3e-08	0.0	6e-07	540.95704733	733.00167742	764.55028749	14.01986726	-0.01866638	-0.36628881
0.04416	14.74846	0.00060509	5e-08	0.0	0.0	0.00144707	4e-08	1e-08	6.1e-07	541.13861742	732.96296159	764.49651417	14.00544548	-0.01853804	-0.3662466
0.04422	14.76659	0.00060908	5e-08	0.0	0.0	0.00144307	4e-08	1e-08	6.1e-07	541.31997476	732.92423544	764.4427945	13.99103897	-0.01840909	-0.36620443
0.04427	14.78472	0.00061309	5e-08	0.0	0.0	0.00143906	4e-08	1e-08	6.1e-07	541.50111964	732.88549915	764.38912843	13.97664771	-0.01827954	-0.3661623
0.04433	14.80285	0.0006171	5e-08	0.0	0.0	0.00143504	4e-08	1e-08	6.2e-07	541.68205236	732.8467529	764.33551589	13.96227169	-0.01814939	-0.36612021
0.04438	14.82098	0.00062114	5e-08	0.0	0.0	0.001431	4e-08	1e-08	6.2e-07	541.86277323	732.80799687	764.28195682	13.94791088	-0.01801865	-0.36607817
0.04444	14.83911	0.00062518	5e-08	0.0	0.0	0.00142695	4e-08	1e-08	6.3e-07	542.04328254	732.76923121	764.22845118	13.93356528	-0.01788732	-0.36603617
0.04449	14.85724	0.00062923	5e-08	0.0	0.0	0.00142289	4e-08	1e-08	6.3e-07	542.22358061	732.7304561	764.17499889	13.91923485	-0.0177554	-0.3659942
0.05455	18.16403	0.00144719	6.1e-07	0.0	1e-08	0.00060277	7.2e-07	1.1e-07	1.45e-06	571.97658145	725.31913339	755.23348399	11.53220633	0.01735545	-0.35897502
0.05461	18.18205	0.00145124	6.2e-07	0.0	1e-08	0.0005987	7.3e-07	1.1e-07	1.45e-06	572.12310634	725.27444196	755.18891381	11.52033804	0.01763281	-0.35894004
0.05466	18.20006	0.00145528	6.2e-07	0.0	1e-08	0.00059464	7.4e-07	1.1e-07	1.46e-06	572.269473	725.22966476	755.14438715	11.50848137	0.01791154	-0.35890508
0.05472	18.21807	0.0014593	6.3e-07	0.0	1e-08	0.0005906	7.5e-07	1.1e-07	1.46e-06	572.41568164	725.18480104	755.09990394	11.4966363	0.01819164	-0.35887016
0.05477	18.23607	0.00146331	6.4e-07	0.0	1e-08	0.00058657	7.6e-07	1.1e-07	1.47e-06	572.56173249	725.13985005	755.05546415	11.48480282	0.01847313	-0.35883528
0.05483	18.25408	0.0014673	6.4e-07	0.0	1e-08	0.00058255	7.6e-07	1.1e-07	1.47e-06	572.70762577	725.09481104	755.01106773	11.47298094	0.01875596	-0.35880042
0.05488	18.27209	0.00147128	6.5e-07	0.0	1e-08	0.00057855	7.7e-07	1.2e-07	1.47e-06	572.85336171	725.04968328	754.96671463	11.46117068	0.01904002	-0.35876561
0.05494	18.2901	0.00147525	6.6e-07	0.0	1e-08	0.00057455	7.8e-07	1.2e-07	1.48e-06	572.99894055	725.00446608	754.92240479	11.4493719	0.01932564	-0.35873082
0.05499	18.3081	0.00147921	6.6e-07	0.0	1e-08	0.00057058	7.9e-07	1.2e-07	1.48e-06	573.14436248	724.95915864	754.87813818	11.43758463	0.01961267	-0.35869607
0.05505	18.32611	0.00148315	6.7e-07	0.0	1e-08	0.00056661	8e-07	1.2e-07	1.49e-06	573.28962772	724.91376021	754.83391474	11.42580888	0.01990112	-0.35866136
0.0551	18.34412	0.00148707	6.8e-07	0.0	1e-08	0.00056266	8.1e-07	1.2e-07	1.49e-06	573.4347365	724.86827005	754.78973442	11.41404461	0.02019099	-0.35862667
0.05516	18.36212	0.00149099	6.9e-07	0.0	1e-08	0.00055873	8.2e-07	1.2e-07	1.49e-06	573.57968903	724.82268743	754.74559718	11.40229183	0.0204823	-0.35859202
0.05521	18.38012	0.00149489	6.9e-07	0.0	1e-08	0.00055481	8.3e-07	1.3e-07	1.5e-06	573.72448552	724.7770116	754.70150296	11.39055049	0.02077504	-0.35855741
0.05527	18.39813	0.00149877	7e-07	0.0	1e-08	0.0005509	8.4e-07	1.3e-07	1.5e-06	573.86912619	724.73124183	754.65745172	11.3788206	0.02106924	-0.35852283
0.05532	18.41613	0.00150264	7.1e-07	0.0	1e-08	0.000547	8.6e-07	1.3e-07	1.51e-06	574.01361125	724.68537738	754.61344341	11.36710214	0.0213649	-0.35848828
0.05538	18.43413	0.0015065	7.1e-07	0.0	1e-08	0.00054312	8.7e-07	1.3e-07	1.51e-06	574.15794091	724.63941754	754.56947799	11.35539508	0.02166202	-0.35845377
0.05543	18.45213	0.00151034	7.2e-07	0.0	1e-08	0.00053926	8.8e-07	1.3e-07	1.51e-06	574.30211538	724.59336155	754.52555539	11.34369942	0.02196061	-0.35841929
0.05549	18.47013	0.00151417	7.3e-07	0.0	1e-08	0.00053541	8.9e-07	1.3e-07	1.52e-06	574.44613487	724.54720871	754.48167558	11.33201514	0.02226069	-0.35838484
0.06555	21.75329	0.00194625	3.42e-06	0.0	5e-08	9.479e-05	5.52e-06	8.6e-07	1.96e-06	598.35641497	713.99462237	747.12509999	9.36795781	0.10622888	-0.35260977
0.06561	21.77117	0.00194728	3.44e-06	0.0	5e-08	9.369e-05	5.57e-06	8.7e-07	1.96e-06	598.47443515	713.92489851	747.08832116	9.35815359	0.10684403	-0.3525809
0.06566	21.78905	0.00194829	3.46e-06	0.0	5e-08	9.26e-05	5.61e-06	8.7e-07	1.96e-06	598.59232419	713.85506239	747.05157683	9.34835907	0.10746057	-0.35255206
0.06572	21.80693	0.00194929	3.49e-06	0.0	5e-08	9.151e-05	5.66e-06	8.8e-07	1.96e-06	598.71008218	713.78511471	747.01486695	9.33857429	0.10807848	-0.35252324
0.06577	21.82481	0.00195029	3.51e-06	0.0	5e-08	9.044e-05	5.71e-06	8.9e-07	1.96e-06	598.8277092	713.71505617	746.9781915	9.32879928	0.10869775	-0.35249445
0.06583	21.84269	0.00195127	3.53e-06	0.0	5e-08	8.938e-05	5.75e-06	9e-07	1.96e-06	598.94520536	713.64488747	746.94155041	9.31903408	0.10931837	-0.35246568
0.06588	21.86057	0.00195224	3.56e-06	0.0	5e-08	8.833e-05	5.8e-06	9e-07	1.96e-06	599.06257072	713.57460933	746.90494366	9.30927872	0.10994034	-0.35243694
0.06594	21.87844	0.0019532	3.58e-06	0.0	5e-08	8.729e-05	5.85e-06	9.1e-07	1.97e-06	599.17980538	713.50422246	746.86837121	9.29953326	0.11056364	-0.35240823
0.06599	21.89632	0.00195415	3.61e-06	0.0	5e-08	8.626e-05	5.89e-06	9.2e-07	1.97e-06	599.29690944	713.43372759	746.831833	9.28979773	0.11118827	-0.35237955
0.06605	21.91419	0.00195509	3.63e-06	0.0	5e-08	8.524e-05	5.94e-06	9.3e-07	1.97e-06	599.41388298	713.36312545	746.795329	9.28006813	0.11181423	-0.35235089
0.0661	21.93207	0.00195602	3.65e-06	0.0	6e-08	8.423e-05	5.99e-06	9.3e-07	1.97e-06	599.53072603	713.29241677	746.75885917	9.27034793	0.11244149	-0.35232226
0.06616	21.94994	0.00195694	3.68e-06	0.0	6e-08	8.323e-05	6.04e-06	9.4e-07	1.97e-06	599.64743869	713.2216023	746.72242349	9.26063958	0.11307005	-0.35229366
0.06621	21.96781	0.00195785	3.7e-06	0.0	6e-08	8.224e-05	6.08e-06	9.5e-07	1.97e-06	599.76402107	713.15068278	746.6860219	9.25094086	0.11369988	-0.35226508
0.06627	21.98569	0.00195874	3.73e-06	0.0	6e-08	8.126e-05	6.13e-06	9.6e-07	1.97e-06	599.88047324	713.07965899	746.64965435	9.24125179	0.11433099	-0.35223653
0.06632	22.00356	0.00195963	3.75e-06	0.0	6e-08	8.029e-05	6.18e-06	9.7e-07	1.97e-06	599.99679531	713.00853167	746.61332082	9.23157238	0.11496337	-0.35220801
0.06638	22.02143	0.00196051	3.78e-06	0.0	6e-08	7.933e-05	6.23e-06	9.7e-07	1.97e-06	600.11298735	712.93730161	746.57702125	9.22190263	0.115597	-0.35217952
0.06643	22.0393	0.00196137	3.8e-06	0.0	6e-08	7.838e-05	6.28e-06	9.8e-07	1.97e-06	600.22904945	712.86596958	746.54075561	9.21224256	0.11623188	-0.35215105
0.06649	22.05717	0.00196223	3.83e-06	0.0	6e-08	7.744e-05	6.33e-06	9.9e-07	1.98e-06	600.34498169	712.79453637	746.50452385	9.20259218	0.11686799	-0.3521226
0.07655	25.31615	0.00200887	1.061e-05	1e-08	2e-07	5.93e-06	2.169e-05	3.49e-06	2.05e-06	619.46252707	699.00506347	740.40596898	7.58994967	0.2421691	-0.347335
0.07661	25.3339	0.00200876	1.066e-05	1e-08	2e-07	5.84e-06	2.182e-05	3.51e-06	2.05e-06	619.55602759	698.93150286	740.37535567	7.58196667	0.24283783	-0.34731097
0.07666	25.35164	0.00200866	1.072e-05	1e-08	2e-07	5.75e-06	2.195e-05	3.53e-06	2.05e-06	619.6494148	698.85802113	740.34476982	7.57400021	0.24350575	-0.34728696
0.07672	25.36939	0.00200855	1.077e-05	1e-08	2e-07	5.66e-06	2.207e-05	3.55e-06	2.05e-06	619.74268888	698.78461912	740.31421139	7.5659601	0.24417288	-0.34726297
0.07677	25.38714	0.00200844	1.082e-05	1e-08	2e-07	5.57e-06	2.22e-05	3.57e-06	2.05e-06	619.83584888	698.71129762	740.28368063	7.5579629	0.24483918	-0.347239
0.07683	25.40488	0.00200833	1.087e-05	1e-08	2e-07	5.48e-06	2.233e-05	3.59e-06	2.05e-06	619.92889534	698.63805747	740.25317741	7.54998722	0.24550465	-0.34721505
0.07688	25.42262	0.00200821	1.092e-05	1e-08	2.1e-07	5.39e-06	2.245e-05	3.61e-06	2.05e-06	620.0218285	698.56489951	740.22270163	7.54201986	0.24616928	-0.34719113
0.07694	25.44037	0.00200809	1.097e-05	1e-08	2.1e-07	5.31e-06	2.258e-05	3.63e-06	2.05e-06	620.11464848	698.49182456	740.19225327	7.53406087	0.24683306	-0.34716722
0.07699	25.45811	0.00200798	1.102e-05	1e-08	2.1e-07	5.23e-06	2.271e-05	3.65e-06	2.05e-06	620.20735535	698.41883345	740.16183231	7.52611035	0.24749599	-0.34714334
0.07705	25.47585	0.00200785	1.107e-05	1e-08	2.1e-07	5.14e-06	2.284e-05	3.67e-06	2.05e-06	620.29994922	698.345927	740.13143872	7.51816837	0.24815805	-0.34711948
0.0771	25.49359	0.00200773	1.112e-05	1e-08	2.1e-07	5.06e-06	2.297e-05	3.7e-06	2.05e-06	620.39243018	698.27310601	740.10107245	7.5102395	0.24881926	-0.34709564
0.07716	25.51133	0.00200761	1.118e-05	1e-08	2.1e-07	4.98e-06	2.31e-05	3.72e-06	2.05e-06	620.48479839	698.20037127	740.07073348	7.50232365	0.2494796	-0.34707183
0.07721	25.52907	0.00200748	1.123e-05	1e-08	2.1e-07	4.9e-06	2.323e-05	3.74e-06	2.05e-06	620.57705399	698.12772354	740.04042176	7.49441356	0.25013904	-0.34704803
0.07727	25.54681	0.00200735	1.128e-05	1e-08	2.1e-07	4.82e-06	2.336e-05	3.76e-06	2.05e-06	620.66919705	698.05516365	740.01013726	7.48651345	0.25079758	-0.34702426
0.07732	25.56455	0.00200722	1.133e-05	1e-08	2.2e-07	4.75e-06	2.35e-05	3.78e-06	2.05e-06	620.76122768	697.9826924	739.97987995	7.47862348	0.25145523	-0.3470005
0.07738	25.58228	0.00200709	1.139e-05	1e-08	2.2e-07	4.67e-06	2.363e-05	3.8e-06	2.05e-06	620.85314599	697.91031057	739.9496498	7.47074383	0.25211196	-0.34697677
0.07743	25.60002	0.00200695	1.144e-05	1e-08	2.2e-07	4.6e-06	2.376e-05	3.83e-06	2.05e-06	620.94495212	697.83801895	739.91944677	7.46287465	0.25276778	-0.34695306
0.07749	25.61776	0.00200682	1.149e-05	1e-08	2.2e-07	4.52e-06	2.39e-05	3.85e-06	2.05e-06	621.03664617	697.76581831	739.88927082	7.45501471	0.25342267	-0.34692937
0.08755	28.852	0.00195753	2.403e-05	5e-08	5.3e-07	1.8e-07	5.879e-05	9.67e-06	2.05e-06	636.02338961	686.66430209	734.79725166	6.14703182	0.35251583	-0.34293189
0.08761	28.86961	0.00195715	2.411e-05	5e-08	5.4e-07	1.8e-07	5.905e-05	9.72e-06	2.05e-06	636.09600424	686.61711558	734.77164226	6.14057215	0.35292829	-0.34291179
0.08766	28.88722	0.00195677	2.42e-05	5e-08	5.4e-07	1.8e-07	5.93e-05	9.76e-06	2.05e-06	636.16852357	686.57008428	734.74605556	6.13412293	0.3533393	-0.3428917
0.08772	28.90483	0.00195639	2.428e-05	5e-08	5.4e-07	1.7e-07	5.956e-05	9.8e-06	2.05e-06	636.24094774	686.52320814	734.72049154	6.12767355	0.35374885	-0.34287163
0.08777	28.92243	0.001956	2.437e-05	5e-08	5.4e-07	1.7e-07	5.981e-05	9.85e-06	2.05e-06	636.31327675	686.47648714	734.6949502	6.12121217	0.35415696	-0.34285158
0.08783	28.94004	0.00195562	2.445e-05	5e-08	5.5e-07	1.7e-07	6.007e-05	9.89e-06	2.05e-06	636.38551044	686.42992124	734.66943159	6.11475887	0.35456362	-0.34283155
0.08788	28.95765	0.00195523	2.454e-05	5e-08	5.5e-07	1.7e-07	6.033e-05	9.93e-06	2.05e-06	636.4576489	686.38351039	734.64393568	6.10830302	0.35496884	-0.34281153
0.08794	28.97525	0.00195484	2.462e-05	5e-08	5.5e-07	1.6e-07	6.059e-05	9.98e-06	2.05e-06	636.52969212	686.33725455	734.6184625	6.10187091	0.35537261	-0.34279153
0.08799	28.99286	0.00195446	2.471e-05	5e-08	5.5e-07	1.6e-07	6.085e-05	1.002e-05	2.05e-06	636.60164038	686.29115367	734.59301195	6.09545663	0.35577493	-0.34277155
0.08805	29.01046	0.00195407	2.48e-05	5e-08	5.5e-07	1.6e-07	6.111e-05	1.006e-05	2.05e-06	636.67349392	686.2452077	734.56758398	6.08904913	0.3561758	-0.34275159
0.0881	29.02807	0.00195368	2.488e-05	6e-08	5.6e-07	1.5e-07	6.137e-05	1.011e-05	2.05e-06	636.74525283	686.19941658	734.54217856	6.08265952	0.35657524	-0.34273165
0.08816	29.04567	0.00195328	2.497e-05	6e-08	5.6e-07	1.5e-07	6.163e-05	1.015e-05	2.05e-06	636.81691733	686.15378026	734.51679564	6.0762632	0.35697323	-0.34271172
0.08821	29.06327	0.00195289	2.506e-05	6e-08	5.6e-07	1.5e-07	6.189e-05	1.02e-05	2.05e-06	636.88848735	686.10829868	734.49143524	6.06988541	0.35736978	-0.34269181
0.08827	29.08088	0.0019525	2.514e-05	6e-08	5.6e-07	1.4e-07	6.215e-05	1.024e-05	2.05e-06	636.9599631	686.06297176	734.46609731	6.06352234	0.35776488	-0.34267192
0.08832	29.09848	0.0019521	2.523e-05	6e-08	5.7e-07	1.4e-07	6.242e-05	1.029e-05	2.05e-06	637.03134479	686.01779944	734.44078178	6.05717134	0.35815855	-0.34265204
0.08838	29.11608	0.00195171	2.532e-05	6e-08	5.7e-07	1.4e-07	6.268e-05	1.033e-05	2.05e-06	637.10263257	685.97278165	734.41548862	6.05081741	0.35855078	-0.34263219
0.08843	29.13368	0.00195131	2.54e-05	6e-08	5.7e-07	1.4e-07	6.294e-05	1.037e-05	2.05e-06	637.1738264	685.92791833	734.39021786	6.04447585	0.35894158	-0.34261235
0.08849	29.15128	0.00195091	2.549e-05	6e-08	5.7e-07	1.3e-07	6.321e-05	1.042e-05	2.05e-06	637.24492643	685.88320939	734.36496944	6.03813916	0.35933094	-0.34259253
0.09855	32.36018	0.00185914	4.444e-05	2.2e-07	1.12e-06	0.0	0.00012494	2.094e-05	2.05e-06	648.76688192	680.11947739	730.10043008	4.98881424	0.4083926	-0.33924465
0.09861	32.37765	0.00185853	4.456e-05	2.2e-07	1.12e-06	0.0	0.00012535	2.101e-05	2.05e-06	648.82220693	680.0998157	730.07896021	4.98366816	0.40855128	-0.33922782
0.09866	32.39512	0.00185793	4.468e-05	2.2e-07	1.13e-06	0.0	0.00012576	2.108e-05	2.05e-06	648.87745452	680.08026452	730.05750908	4.97851383	0.40871138	-0.33921097
0.09872	32.41259	0.00185732	4.48e-05	2.2e-07	1.13e-06	0.0	0.00012617	2.115e-05	2.05e-06	648.93262455	680.06082429	730.0360767	4.97338356	0.4088674	-0.33919418
0.09877	32.43006	0.00185672	4.492e-05	2.2e-07	1.13e-06	0.0	0.00012658	2.122e-05	2.05e-06	648.98771739	680.04149375	730.014663	4.96827332	0.40902002	-0.33917744
0.09883	32.44753	0.00185611	4.504e-05	2.2e-07	1.14e-06	0.0	0.00012699	2.129e-05	2.05e-06	649.04273334	680.02227187	729.99326792	4.96313814	0.40917687	-0.33916064
0.09888	32.465	0.0018555	4.516e-05	2.2e-07	1.14e-06	0.0	0.00012741	2.137e-05	2.05e-06	649.09767202	680.00315994	729.97189153	4.95800296	0.40933372	-0.33914384
0.09894	32.48246	0.00185489	4.528e-05	2.3e-07	1.14e-06	0.0	0.00012782	2.144e-05	2.05e-06	649.15253343	679.98415796	729.95053384	4.95286778	0.40949058	-0.33912703
0.09899	32.49993	0.00185428	4.54e-05	2.3e-07	1.15e-06	0.0	0.00012824	2.151e-05	2.05e-06	649.20731758	679.96526593	729.92919484	4.94773803	0.4096465	-0.33911024
0.09905	32.51739	0.00185366	4.552e-05	2.3e-07	1.15e-06	0.0	0.00012865	2.158e-05	2.05e-06	649.26202455	679.94648357	729.90787452	4.94263604	0.40979769	-0.33909352
0.0991	32.53486	0.00185305	4.564e-05	2.3e-07	1.16e-06	0.0	0.00012907	2.165e-05	2.05e-06	649.31665475	679.92780942	729.8865728	4.9375219	0.40995095	-0.33907677
0.09916	32.55232	0.00185244	4.576e-05	2.3e-07	1.16e-06	0.0	0.00012949	2.172e-05	2.05e-06	649.371208	679.90924412	729.8652897	4.93243199	0.41010013	-0.33906008
0.09921	32.56978	0.00185182	4.588e-05	2.3e-07	1.16e-06	0.0	0.00012991	2.179e-05	2.05e-06	649.42568465	679.8907864	729.84402516	4.92733427	0.41025062	-0.33904337
0.09927	32.58724	0.0018512	4.6e-05	2.4e-07	1.17e-06	0.0	0.00013033	2.187e-05	2.05e-06	649.48008461	679.87243667	729.82277919	4.92225052	0.41039877	-0.3390267
0.09932	32.6047	0.00185058	4.612e-05	2.4e-07	1.17e-06	0.0	0.00013075	2.194e-05	2.05e-06	649.53440807	679.85419421	729.80155176	4.91717004	0.41054638	-0.33901003
0.09938	32.62216	0.00184997	4.624e-05	2.4e-07	1.17e-06	0.0	0.00013117	2.201e-05	2.05e-06	649.58865508	679.83605883	729.78034286	4.91209394	0.41069324	-0.33899338
0.09943	32.63962	0.00184935	4.636e-05	2.4e-07	1.18e-06	0.0	0.00013159	2.208e-05	2.05e-06	649.64282571	679.81803032	729.75915247	4.90702909	0.4108382	-0.33897675
0.09949	32.65708	0.00184872	4.648e-05	2.4e-07	1.18e-06	0.0	0.00013201	2.216e-05	2.05e-06	649.69692013	679.80010806	729.73798055	4.90196001	0.41098389	-0.33896011
0.10955	35.84004	0.00171794	7.087e-05	6.7e-07	1.95e-06	0.0	0.00022168	3.769e-05	2.05e-06	658.40287454	678.00821133	726.15646686	4.06739603	0.42373557	-0.33614842
0.1096	35.85737	0.00171714	7.101e-05	6.7e-07	1.95e-06	0.0	0.00022224	3.778e-05	2.05e-06	658.44442037	678.00499697	726.13839976	4.06330067	0.42374402	-0.33613422
0.10966	35.8747	0.00171634	7.116e-05	6.8e-07	1.96e-06	0.0	0.00022279	3.788e-05	2.05e-06	658.48590591	678.00183895	726.12034801	4.0592143	0.42375145	-0.33612005
0.10971	35.89202	0.00171554	7.13e-05	6.8e-07	1.96e-06	0.0	0.00022334	3.798e-05	2.05e-06	658.52733132	677.99873686	726.10231158	4.05513332	0.42375826	-0.33610589
0.10977	35.90935	0.00171473	7.144e-05	6.8e-07	1.97e-06	0.0	0.0002239	3.807e-05	2.05e-06	658.5686967	677.99569043	726.08429045	4.05106404	0.42376373	-0.33609176
0.10982	35.92667	0.00171393	7.159e-05	6.9e-07	1.97e-06	0.0	0.00022445	3.817e-05	2.05e-06	658.61000226	677.99269913	726.06628458	4.04699363	0.42376934	-0.33607762
0.10988	35.944	0.00171313	7.173e-05	6.9e-07	1.98e-06	0.0	0.00022501	3.827e-05	2.05e-06	658.65124798	677.98976301	726.04829398	4.04292185	0.4237751	-0.33606348
0.10993	35.96132	0.00171232	7.188e-05	6.9e-07	1.98e-06	0.0	0.00022556	3.836e-05	2.05e-06	658.69243383	677.98688212	726.03031865	4.03885906	0.42377986	-0.33604937
0.10999	35.97864	0.00171152	7.202e-05	7e-07	1.98e-06	0.0	0.00022612	3.846e-05	2.05e-06	658.73355998	677.98405607	726.01235856	4.03480216	0.42378395	-0.33603527
0.11004	35.99596	0.00171071	7.216e-05	7e-07	1.99e-06	0.0	0.00022668	3.856e-05	2.05e-06	658.77462653	677.98128457	725.99441369	4.03075673	0.42378675	-0.3360212
0.1101	36.01328	0.0017099	7.231e-05	7e-07	1.99e-06	0.0	0.00022724	3.866e-05	2.05e-06	658.81563369	677.9785671	725.976484	4.02670891	0.42378981	-0.33600712
0.11015	36.0306	0.00170909	7.245e-05	7.1e-07	2e-06	0.0	0.00022779	3.875e-05	2.05e-06	658.85658141	677.97590375	725.95856951	4.02266127	0.42379286	-0.33599304
0.11021	36.04792	0.00170828	7.26e-05	7.1e-07	2e-06	0.0	0.00022835	3.885e-05	2.05e-06	658.89746971	677.97329454	725.9406702	4.01862232	0.42379495	-0.33597899
0.11026	36.06524	0.00170747	7.274e-05	7.1e-07	2.01e-06	0.0	0.00022891	3.895e-05	2.05e-06	658.93829873	677.97073905	725.92278606	4.01458929	0.42379638	-0.33596495
0.11032	36.08256	0.00170666	7.289e-05	7.2e-07	2.01e-06	0.0	0.00022947	3.905e-05	2.05e-06	658.97906858	677.96823702	725.90491706	4.01056827	0.42379646	-0.33595094
0.11037	36.09987	0.00170585	7.303e-05	7.2e-07	2.02e-06	0.0	0.00023003	3.914e-05	2.05e-06	659.01977948	677.96578789	725.88706316	4.00654154	0.42379718	-0.33593692
0.11043	36.11719	0.00170504	7.318e-05	7.3e-07	2.02e-06	0.0	0.0002306	3.924e-05	2.05e-06	659.06043132	677.96339192	725.86922438	4.00251861	0.42379749	-0.3359229
0.11048	36.1345	0.00170422	7.332e-05	7.3e-07	2.03e-06	0.0	0.00023116	3.934e-05	2.05e-06	659.10102419	677.96104896	725.85140071	3.99850353	0.42379693	-0.33590891
0.12055	39.29088	0.00154399	0.00010082	1.63e-06	2.93e-06	0.0	0.00034255	5.888e-05	2.05e-06	665.62439683	678.22711921	722.82819014	3.33740511	0.41659339	-0.33353547
0.1206	39.30806	0.00154306	0.00010097	1.63e-06	2.94e-06	0.0	0.00034319	5.9e-05	2.05e-06	665.65556069	678.23145488	722.81289169	3.33416218	0.41652323	-0.33352346
0.12066	39.32524	0.00154214	0.00010112	1.64e-06	2.94e-06	0.0	0.00034384	5.911e-05	2.05e-06	665.68668067	678.2358135	722.79760569	3.33092514	0.41645266	-0.33351145
0.12071	39.34242	0.00154121	0.00010128	1.65e-06	2.95e-06	0.0	0.00034449	5.922e-05	2.05e-06	665.71775687	678.24019488	722.78233211	3.32769536	0.41638157	-0.33349947
0.12077	39.3596	0.00154028	0.00010143	1.65e-06	2.95e-06	0.0	0.00034514	5.934e-05	2.05e-06	665.74878946	678.24459881	722.76707093	3.32446657	0.4163104	-0.33348749
0.12082	39.37677	0.00153936	0.00010158	1.66e-06	2.96e-06	0.0	0.00034578	5.945e-05	2.05e-06	665.77977845	678.24902525	722.75182215	3.3212384	0.4162392	-0.33347551
0.12088	39.39395	0.00153843	0.00010174	1.67e-06	2.96e-06	0.0	0.00034643	5.957e-05	2.05e-06	665.81072385	678.25347418	722.73658576	3.3180162	0.41616758	-0.33346355
0.12093	39.41112	0.0015375	0.00010189	1.67e-06	2.97e-06	0.0	0.00034708	5.968e-05	2.05e-06	665.8416258	678.25794543	722.72136174	3.31480085	0.41609548	-0.3334516
0.12099	39.4283	0.00153657	0.00010204	1.68e-06	2.97e-06	0.0	0.00034773	5.98e-05	2.05e-06	665.87248441	678.26243878	722.70615007	3.31158756	0.41602323	-0.33343966
0.12104	39.44547	0.00153564	0.0001022	1.69e-06	2.98e-06	0.0	0.00034838	5.991e-05	2.05e-06	665.90329975	678.26695418	722.69095074	3.30837409	0.415951	-0.33342772
0.1211	39.46265	0.00153471	0.00010235	1.69e-06	2.99e-06	-0.0	0.00034903	6.003e-05	2.05e-06	665.93407181	678.27149162	722.67576376	3.30516663	0.41587836	-0.3334158
0.12115	39.47982	0.00153378	0.0001025	1.7e-06	2.99e-06	0.0	0.00034968	6.014e-05	2.05e-06	665.96480071	678.27605092	722.6605891	3.30196561	0.41580526	-0.33340389
0.12121	39.49699	0.00153285	0.00010266	1.71e-06	3e-06	0.0	0.00035033	6.026e-05	2.05e-06	665.99548658	678.2806319	722.64542673	3.29876766	0.41573196	-0.33339199
0.12126	39.51416	0.00153192	0.00010281	1.71e-06	3e-06	0.0	0.00035098	6.037e-05	2.05e-06	666.02612949	678.28523446	722.63027665	3.29556888	0.41565871	-0.33338009
0.12132	39.53133	0.00153099	0.00010297	1.72e-06	3.01e-06	0.0	0.00035163	6.048e-05	2.05e-06	666.05672942	678.28985862	722.61513887	3.29237608	0.41558506	-0.3333682
0.12137	39.5485	0.00153006	0.00010312	1.73e-06	3.01e-06	0.0	0.00035228	6.06e-05	2.05e-06	666.0872865	678.29450421	722.60001335	3.28918939	0.41551098	-0.33335633
0.12143	39.56567	0.00152913	0.00010327	1.73e-06	3.02e-06	0.0	0.00035293	6.071e-05	2.05e-06	666.11780084	678.29917104	722.58490008	3.28600659	0.41543664	-0.33334447
0.12148	39.58284	0.0015282	0.00010343	1.74e-06	3.02e-06	0.0	0.00035359	6.083e-05	2.05e-06	666.14827254	678.303859	722.56979905	3.28282247	0.41536239	-0.33333261
0.13155	42.71196	0.00135334	0.00013132	3.29e-06	3.96e-06	0.0	0.00047631	8.259e-05	2.05e-06	671.08129318	679.42357124	719.99980848	2.7574245	0.39842033	-0.33131495
0.1316	42.72899	0.00135237	0.00013147	3.3e-06	3.96e-06	-0.0	0.00047699	8.271e-05	2.05e-06	671.10512721	679.43069001	719.98675706	2.75483613	0.39831385	-0.3313047
0.13166	42.74602	0.0013514	0.00013162	3.31e-06	3.97e-06	-0.0	0.00047767	8.284e-05	2.05e-06	671.1289313	679.43781586	719.97371577	2.75225203	0.39820719	-0.33129446
0.13171	42.76305	0.00135043	0.00013176	3.32e-06	3.97e-06	-0.0	0.00047835	8.296e-05	2.05e-06	671.15270555	679.4449487	719.96068458	2.74967337	0.39810032	-0.33128423
0.13177	42.78007	0.00134947	0.00013191	3.33e-06	3.98e-06	-0.0	0.00047903	8.308e-05	2.05e-06	671.17645009	679.45208844	719.94766348	2.74709444	0.39799346	-0.33127401
0.13182	42.7971	0.0013485	0.00013206	3.34e-06	3.98e-06	0.0	0.00047971	8.32e-05	2.05e-06	671.20016491	679.45923508	719.93465247	2.74451796	0.3978865	-0.33126379
0.13188	42.81413	0.00134753	0.00013221	3.35e-06	3.99e-06	0.0	0.00048039	8.332e-05	2.05e-06	671.22385005	679.46638859	719.92165154	2.74194592	0.39777937	-0.33125358
0.13193	42.83115	0.00134656	0.00013236	3.36e-06	3.99e-06	0.0	0.00048108	8.344e-05	2.05e-06	671.24750563	679.47354887	719.90866068	2.73937828	0.39767207	-0.33124339
0.13199	42.84817	0.0013456	0.00013251	3.37e-06	4e-06	-0.0	0.00048176	8.356e-05	2.05e-06	671.27113172	679.48071587	719.89567987	2.73680956	0.3975648	-0.33123319
0.13204	42.8652	0.00134463	0.00013266	3.38e-06	4e-06	-0.0	0.00048244	8.369e-05	2.05e-06	671.29472832	679.48788958	719.88270911	2.73424497	0.39745738	-0.33122301
0.1321	42.88222	0.00134366	0.00013281	3.4e-06	4.01e-06	-0.0	0.00048312	8.381e-05	2.05e-06	671.31829551	679.49506995	719.86974839	2.7316851	0.39734977	-0.33121284
0.13215	42.89924	0.00134269	0.00013296	3.41e-06	4.01e-06	-0.0	0.0004838	8.393e-05	2.05e-06	671.3418334	679.50225689	719.85679769	2.7291271	0.39724209	-0.33120267
0.13221	42.91626	0.00134173	0.00013311	3.42e-06	4.02e-06	0.0	0.00048448	8.405e-05	2.05e-06	671.36534202	679.50945037	719.84385701	2.72656974	0.39713438	-0.33119251
0.13226	42.93328	0.00134076	0.00013325	3.43e-06	4.02e-06	0.0	0.00048517	8.417e-05	2.05e-06	671.38882139	679.51665038	719.83092634	2.72401653	0.39702652	-0.33118235
0.13232	42.9503	0.00133979	0.0001334	3.44e-06	4.03e-06	0.0	0.00048585	8.429e-05	2.05e-06	671.4122716	679.52385685	719.81800567	2.72146902	0.39691843	-0.33117222
0.13237	42.96732	0.00133882	0.00013355	3.45e-06	4.03e-06	0.0	0.00048653	8.441e-05	2.05e-06	671.43569277	679.53106967	719.80509497	2.71892012	0.3968104	-0.33116208
0.13243	42.98434	0.00133786	0.0001337	3.46e-06	4.04e-06	-0.0	0.00048721	8.454e-05	2.05e-06	671.45908489	679.53828888	719.79219426	2.7163748	0.39670223	-0.33115194
0.13248	43.00136	0.00133689	0.00013385	3.47e-06	4.04e-06	-0.0	0.00048789	8.466e-05	2.05e-06	671.48244801	679.54551441	719.77930352	2.71383367	0.3965939	-0.33114183
0.14255	46.10252	0.00116162	0.00015991	5.79e-06	4.9e-06	0.0	0.00061174	0.00010683	2.05e-06	675.32927534	680.9340904	717.57832478	2.29128819	0.37547237	-0.32941383
0.1426	46.1194	0.00116068	0.00016004	5.81e-06	4.91e-06	0.0	0.00061241	0.00010695	2.05e-06	675.34825509	680.94186484	717.56711097	2.28919292	0.37535204	-0.32940503
0.14266	46.13627	0.00115974	0.00016018	5.82e-06	4.91e-06	-0.0	0.00061308	0.00010707	2.05e-06	675.36721573	680.94963979	717.55590549	2.2870973	0.37523171	-0.32939623
0.14271	46.15315	0.0011588	0.00016031	5.84e-06	4.91e-06	-0.0	0.00061374	0.00010719	2.05e-06	675.38615723	680.95741524	717.54470834	2.28500465	0.37511133	-0.32938744
0.14277	46.17002	0.00115786	0.00016045	5.85e-06	4.92e-06	-0.0	0.00061441	0.00010731	2.05e-06	675.40507967	680.96519117	717.5335195	2.28291587	0.3749909	-0.32937866
0.14282	46.18689	0.00115692	0.00016058	5.87e-06	4.92e-06	-0.0	0.00061507	0.00010743	2.05e-06	675.42398312	680.97296754	717.52233896	2.28082695	0.37487046	-0.32936988
0.14288	46.20376	0.00115599	0.00016072	5.88e-06	4.93e-06	0.0	0.00061574	0.00010755	2.05e-06	675.44286759	680.98074436	717.51116672	2.27874042	0.37475	-0.32936111
0.14293	46.22063	0.00115505	0.00016085	5.9e-06	4.93e-06	0.0	0.0006164	0.00010767	2.05e-06	675.46173312	680.9885216	717.50000278	2.27665725	0.37462948	-0.32935234
0.14299	46.2375	0.00115411	0.00016099	5.91e-06	4.94e-06	0.0	0.00061707	0.00010779	2.05e-06	675.48057979	680.99629924	717.48884712	2.27457561	0.37450894	-0.32934359
0.14304	46.25437	0.00115317	0.00016112	5.93e-06	4.94e-06	-0.0	0.00061773	0.00010791	2.05e-06	675.49940764	681.00407726	717.47769973	2.27249479	0.37438839	-0.32933483
0.1431	46.27124	0.00115223	0.00016125	5.94e-06	4.94e-06	-0.0	0.0006184	0.00010803	2.05e-06	675.51821667	681.01185565	717.46656061	2.27041743	0.37426778	-0.32932609
0.14315	46.2881	0.0011513	0.00016139	5.96e-06	4.95e-06	-0.0	0.00061906	0.00010815	2.05e-06	675.53700696	681.01963438	717.45542976	2.26834289	0.37414714	-0.32931735
0.14321	46.30497	0.00115036	0.00016152	5.97e-06	4.95e-06	0.0	0.00061972	0.00010827	2.05e-06	675.55577858	681.02741343	717.44430715	2.26626814	0.3740265	-0.32930862
0.14326	46.32184	0.00114942	0.00016166	5.99e-06	4.96e-06	0.0	0.00062039	0.00010838	2.05e-06	675.57453152	681.0351928	717.43319279	2.26419634	0.37390582	-0.32929989
0.14332	46.3387	0.00114849	0.00016179	6e-06	4.96e-06	0.0	0.00062105	0.0001085	2.05e-06	675.59326585	681.04297247	717.42208667	2.26212844	0.37378508	-0.32929117
0.14337	46.35556	0.00114755	0.00016193	6.02e-06	4.97e-06	0.0	0.00062172	0.00010862	2.05e-06	675.61198164	681.05075239	717.41098877	2.26006014	0.37366435	-0.32928246
0.14343	46.37243	0.00114661	0.00016206	6.03e-06	4.97e-06	-0.0	0.00062238	0.00010874	2.05e-06	675.63067889	681.05853258	717.3998991	2.25799438	0.37354359	-0.32927375
0.14348	46.38929	0.00114568	0.00016219	6.05e-06	4.98e-06	-0.0	0.00062304	0.00010886	2.05e-06	675.64935765	681.06631301	717.38881765	2.25593203	0.37342277	-0.32926505
0.15354	49.46177	0.00098021	0.00018503	9.19e-06	5.7e-06	0.0	0.00074057	0.0001301	2.05e-06	678.79884915	682.47960989	715.49177354	1.91000632	0.35109591	-0.32777566
0.1536	49.47849	0.00097934	0.00018514	9.21e-06	5.7e-06	-0.0	0.00074119	0.00013021	2.05e-06	678.81480291	682.48721397	715.48208413	1.90827324	0.35097389	-0.32776805
0.15365	49.4952	0.00097848	0.00018526	9.23e-06	5.7e-06	-0.0	0.00074181	0.00013032	2.05e-06	678.83074508	682.49481625	715.47240168	1.90654276	0.3508519	-0.32776045
0.15371	49.51192	0.00097761	0.00018537	9.25e-06	5.71e-06	-0.0	0.00074243	0.00013043	2.05e-06	678.84667574	682.50241673	715.4627262	1.9048139	0.35072992	-0.32775286
0.15376	49.52863	0.00097674	0.00018549	9.27e-06	5.71e-06	0.0	0.00074305	0.00013054	2.05e-06	678.86259491	682.5100154	715.45305767	1.90308542	0.35060794	-0.32774526
0.15382	49.54535	0.00097588	0.0001856	9.29e-06	5.71e-06	0.0	0.00074366	0.00013066	2.05e-06	678.87850259	682.51761227	715.4433961	1.90135952	0.35048598	-0.32773768
0.15387	49.56206	0.00097501	0.00018572	9.31e-06	5.72e-06	0.0	0.00074428	0.00013077	2.05e-06	678.89439884	682.52520732	715.43374148	1.89963551	0.35036403	-0.3277301
0.15393	49.57877	0.00097414	0.00018583	9.33e-06	5.72e-06	-0.0	0.0007449	0.00013088	2.05e-06	678.91028369	682.53280054	715.42409379	1.89791167	0.35024209	-0.32772252
0.15398	49.59548	0.00097328	0.00018595	9.35e-06	5.72e-06	-0.0	0.00074551	0.00013099	2.05e-06	678.92615716	682.54039193	715.41445303	1.89619026	0.35012017	-0.32771495
0.15404	49.61219	0.00097241	0.00018606	9.37e-06	5.73e-06	-0.0	0.00074613	0.0001311	2.05e-06	678.94201928	682.54798149	715.40481921	1.89447108	0.34999826	-0.32770739
0.15409	49.6289	0.00097155	0.00018617	9.39e-06	5.73e-06	0.0	0.00074674	0.00013121	2.05e-06	678.9578701	682.55556921	715.3951923	1.89275189	0.34987635	-0.32769983
0.15415	49.64561	0.00097068	0.00018629	9.41e-06	5.74e-06	0.0	0.00074736	0.00013133	2.05e-06	678.97370961	682.56315508	715.38557231	1.89103496	0.34975446	-0.32769228
0.1542	49.66231	0.00096982	0.0001864	9.42e-06	5.74e-06	0.0	0.00074797	0.00013144	2.05e-06	678.98953787	682.5707391	715.37595923	1.88932057	0.3496326	-0.32768473
0.15426	49.67902	0.00096896	0.00018652	9.44e-06	5.74e-06	-0.0	0.00074859	0.00013155	2.05e-06	679.00535493	682.57832127	715.36635306	1.88760601	0.34951073	-0.32767719
0.15431	49.69573	0.00096809	0.00018663	9.46e-06	5.75e-06	-0.0	0.0007492	0.00013166	2.05e-06	679.02116077	682.58590157	715.35675378	1.88589356	0.34938888	-0.32766965
0.15437	49.71243	0.00096723	0.00018675	9.48e-06	5.75e-06	-0.0	0.00074982	0.00013177	2.05e-06	679.03695545	682.59348	715.3471614	1.88418391	0.34926705	-0.32766212
0.15442	49.72913	0.00096637	0.00018686	9.5e-06	5.75e-06	0.0	0.00075043	0.00013188	2.05e-06	679.05273901	682.60105656	715.3375759	1.88247398	0.34914522	-0.3276546
0.15448	49.74584	0.00096551	0.00018697	9.52e-06	5.76e-06	0.0	0.00075104	0.000132	2.05e-06	679.06851145	682.60863124	715.32799728	1.88076608	0.34902341	-0.32764707
0.16454	52.78887	0.00081561	0.00020594	1.349e-05	6.31e-06	-0.0	0.00085797	0.00015149	2.05e-06	681.79603783	683.95909798	713.68527698	1.59193916	0.32709826	-0.32635734
0.1646	52.80542	0.00081483	0.00020603	1.351e-05	6.31e-06	-0.0	0.00085852	0.00015159	2.05e-06	681.81021276	683.9662671	713.67687312	1.5904802	0.32698112	-0.32635075
0.16465	52.82198	0.00081406	0.00020613	1.353e-05	6.31e-06	0.0	0.00085908	0.00015169	2.05e-06	681.82438112	683.97343383	713.66847519	1.58902122	0.32686397	-0.32634415
0.16471	52.83853	0.00081328	0.00020622	1.356e-05	6.32e-06	0.0	0.00085963	0.00015179	2.05e-06	681.83854291	683.98059817	713.66008318	1.58756394	0.32674688	-0.32633756
0.16476	52.85508	0.00081251	0.00020631	1.358e-05	6.32e-06	0.0	0.00086018	0.00015189	2.05e-06	681.85269815	683.98776011	713.65169708	1.58610843	0.32662983	-0.32633098
0.16482	52.87163	0.00081173	0.00020641	1.361e-05	6.32e-06	-0.0	0.00086073	0.00015199	2.05e-06	681.86684687	683.99491965	713.6433169	1.58465299	0.32651279	-0.3263244
0.16487	52.88818	0.00081096	0.0002065	1.363e-05	6.32e-06	-0.0	0.00086129	0.0001521	2.05e-06	681.88098907	684.00207679	713.63494263	1.58319936	0.3263958	-0.32631783
0.16493	52.90473	0.00081019	0.00020659	1.365e-05	6.33e-06	-0.0	0.00086184	0.0001522	2.05e-06	681.89512479	684.00923154	713.62657426	1.58174727	0.32627886	-0.32631126
0.16498	52.92127	0.00080942	0.00020669	1.368e-05	6.33e-06	0.0	0.00086239	0.0001523	2.05e-06	681.90925405	684.01638388	713.61821178	1.58029536	0.32616192	-0.32630469
0.16504	52.93782	0.00080865	0.00020678	1.37e-05	6.33e-06	0.0	0.00086294	0.0001524	2.05e-06	681.92337685	684.02353383	713.60985521	1.57884537	0.32604505	-0.32629813
0.16509	52.95437	0.00080788	0.00020687	1.373e-05	6.33e-06	0.0	0.00086349	0.0001525	2.05e-06	681.93749323	684.03068137	713.60150452	1.57739666	0.32592821	-0.32629157
0.16515	52.97091	0.00080711	0.00020696	1.375e-05	6.34e-06	-0.0	0.00086404	0.0001526	2.05e-06	681.95160319	684.03782652	713.59315972	1.57594831	0.32581138	-0.32628502
0.1652	52.98746	0.00080634	0.00020706	1.377e-05	6.34e-06	-0.0	0.00086459	0.0001527	2.05e-06	681.96570676	684.04496926	713.58482079	1.57450189	0.32569461	-0.32627847
0.16526	53.004	0.00080557	0.00020715	1.38e-05	6.34e-06	-0.0	0.00086514	0.0001528	2.05e-06	681.97980395	684.0521096	713.57648775	1.57305657	0.32557787	-0.32627193
0.16531	53.02054	0.0008048	0.00020724	1.382e-05	6.34e-06	0.0	0.00086569	0.0001529	2.05e-06	681.9938948	684.05924753	713.56816057	1.57161178	0.32546115	-0.32626539
0.16537	53.03708	0.00080403	0.00020733	1.384e-05	6.35e-06	0.0	0.00086624	0.000153	2.05e-06	682.0079793	684.06638306	713.55983927	1.57016891	0.32534449	-0.32625886
0.16542	53.05362	0.00080326	0.00020742	1.387e-05	6.35e-06	0.0	0.00086679	0.0001531	2.05e-06	682.02205749	684.07351618	713.55152382	1.56872695	0.32522786	-0.32625233
0.16548	53.07016	0.0008025	0.00020752	1.389e-05	6.35e-06	-0.0	0.00086734	0.0001532	2.05e-06	682.03612938	684.0806469	713.54321423	1.56728573	0.32511125	-0.32624581
0.17554	56.08294	0.00067052	0.00022249	1.865e-05	6.73e-06	-0.0	0.00096182	0.00017059	2.05e-06	684.52248495	685.34479939	712.11676443	1.32166006	0.30445017	-0.32512587
0.1756	56.09933	0.00066984	0.00022256	1.868e-05	6.73e-06	0.0	0.0009623	0.00017068	2.05e-06	684.53566923	685.35148533	712.10946152	1.32040873	0.30434127	-0.32512014
0.17565	56.11571	0.00066917	0.00022264	1.871e-05	6.73e-06	0.0	0.00096278	0.00017077	2.05e-06	684.54884993	685.35816888	712.10216372	1.31915857	0.30423243	-0.32511441
0.17571	56.1321	0.00066849	0.00022271	1.873e-05	6.74e-06	0.0	0.00096327	0.00017086	2.05e-06	684.56202704	685.36485004	712.09487104	1.3179098	0.30412366	-0.32510868
0.17576	56.14848	0.00066782	0.00022278	1.876e-05	6.74e-06	-0.0	0.00096375	0.00017095	2.05e-06	684.5752006	685.37152882	712.08758345	1.31666113	0.3040149	-0.32510296
0.17582	56.16486	0.00066714	0.00022285	1.879e-05	6.74e-06	-0.0	0.00096423	0.00017104	2.05e-06	684.58837059	685.37820522	712.08030097	1.31541393	0.30390621	-0.32509724
0.17587	56.18124	0.00066647	0.00022292	1.882e-05	6.74e-06	-0.0	0.00096472	0.00017113	2.05e-06	684.60153704	685.38487923	712.07302358	1.31416766	0.30379757	-0.32509153
0.17593	56.19763	0.0006658	0.00022299	1.885e-05	6.74e-06	0.0	0.0009652	0.00017122	2.05e-06	684.61469996	685.39155086	712.06575129	1.31292182	0.30368896	-0.32508582
0.17598	56.21401	0.00066513	0.00022307	1.887e-05	6.74e-06	0.0	0.00096568	0.00017131	2.05e-06	684.62785935	685.39822011	712.05848408	1.31167747	0.30358041	-0.32508011
0.17604	56.23038	0.00066446	0.00022314	1.89e-05	6.75e-06	0.0	0.00096616	0.0001714	2.05e-06	684.64101523	685.40488698	712.05122196	1.31043371	0.3034719	-0.32507441
0.17609	56.24676	0.00066379	0.00022321	1.893e-05	6.75e-06	-0.0	0.00096664	0.00017148	2.05e-06	684.65416761	685.41155146	712.04396493	1.30919072	0.30336343	-0.32506871
0.17615	56.26314	0.00066312	0.00022328	1.896e-05	6.75e-06	-0.0	0.00096712	0.00017157	2.05e-06	684.6673165	685.41821357	712.03671297	1.30794919	0.30325504	-0.32506302
0.1762	56.27952	0.00066245	0.00022335	1.899e-05	6.75e-06	-0.0	0.0009676	0.00017166	2.05e-06	684.68046191	685.42487329	712.02946609	1.30670797	0.30314666	-0.32505733
0.17626	56.29589	0.00066178	0.00022342	1.902e-05	6.75e-06	0.0	0.00096808	0.00017175	2.05e-06	684.69360384	685.43153064	712.02222427	1.30546776	0.30303833	-0.32505164
0.17631	56.31227	0.00066111	0.00022349	1.904e-05	6.75e-06	0.0	0.00096856	0.00017184	2.05e-06	684.70674232	685.43818561	712.01498753	1.30422904	0.30293008	-0.32504596
0.17637	56.32864	0.00066044	0.00022356	1.907e-05	6.75e-06	-0.0	0.00096904	0.00017193	2.05e-06	684.71987735	685.4448382	712.00775585	1.30299038	0.30282184	-0.32504028
0.17642	56.34501	0.00065977	0.00022363	1.91e-05	6.76e-06	-0.0	0.00096952	0.00017202	2.05e-06	684.73300894	685.45148842	712.00052923	1.30175309	0.30271366	-0.32503461
0.17648	56.36139	0.00065911	0.0002237	1.913e-05	6.76e-06	-0.0	0.00097	0.00017211	2.05e-06	684.74613711	685.45813626	711.99330767	1.30051686	0.30260554	-0.32502894
0.18654	59.34307	0.00054528	0.00023485	2.464e-05	6.97e-06	-0.0	0.00105174	0.00018731	2.05e-06	687.10014429	686.63553546	710.75337928	1.08838104	0.28364169	-0.32405544
0.1866	59.35928	0.0005447	0.0002349	2.467e-05	6.98e-06	-0.0	0.00105216	0.00018738	2.05e-06	687.11278536	686.64176037	710.74703135	1.08729391	0.28354269	-0.32405046
0.18665	59.37549	0.00054413	0.00023496	2.47e-05	6.98e-06	0.0	0.00105257	0.00018746	2.05e-06	687.12542438	686.64798306	710.74068789	1.08620734	0.28344373	-0.32404548
0.18671	59.39171	0.00054355	0.00023501	2.474e-05	6.98e-06	0.0	0.00105299	0.00018754	2.05e-06	687.13806137	686.65420354	710.73434887	1.08512193	0.28334486	-0.3240405
0.18676	59.40792	0.00054297	0.00023506	2.477e-05	6.98e-06	-0.0	0.0010534	0.00018762	2.05e-06	687.15069633	686.66042181	710.72801431	1.08403678	0.283246	-0.32403553
0.18682	59.42413	0.0005424	0.00023511	2.48e-05	6.98e-06	-0.0	0.00105382	0.00018769	2.05e-06	687.16332926	686.66663787	710.7216842	1.08295253	0.2831472	-0.32403056
0.18687	59.44034	0.00054182	0.00023516	2.483e-05	6.98e-06	-0.0	0.00105423	0.00018777	2.05e-06	687.17596016	686.67285171	710.71535854	1.08186928	0.28304847	-0.32402559
0.18693	59.45655	0.00054125	0.00023521	2.486e-05	6.98e-06	0.0	0.00105464	0.00018785	2.05e-06	687.18858906	686.67906334	710.70903732	1.08078625	0.28294976	-0.32402063
0.18698	59.47275	0.00054067	0.00023526	2.49e-05	6.98e-06	0.0	0.00105506	0.00018793	2.05e-06	687.20121593	686.68527277	710.70272054	1.07970439	0.28285114	-0.32401567
0.18704	59.48896	0.0005401	0.00023532	2.493e-05	6.98e-06	0.0	0.00105547	0.000188	2.05e-06	687.21384081	686.69147999	710.69640819	1.07862305	0.28275254	-0.32401072
0.18709	59.50517	0.00053953	0.00023537	2.496e-05	6.98e-06	-0.0	0.00105588	0.00018808	2.05e-06	687.22646367	686.697685	710.69010028	1.07754231	0.282654	-0.32400576
0.18715	59.52137	0.00053895	0.00023542	2.499e-05	6.98e-06	-0.0	0.00105629	0.00018816	2.05e-06	687.23908454	686.7038878	710.6837968	1.07646275	0.28255553	-0.32400081
0.1872	59.53758	0.00053838	0.00023547	2.503e-05	6.98e-06	0.0	0.00105671	0.00018823	2.05e-06	687.25170342	686.7100884	710.67749776	1.07538338	0.28245708	-0.32399587
0.18726	59.55378	0.00053781	0.00023552	2.506e-05	6.99e-06	0.0	0.00105712	0.00018831	2.05e-06	687.2643203	686.71628679	710.67120313	1.074305	0.2823587	-0.32399093
0.18731	59.56998	0.00053724	0.00023557	2.509e-05	6.99e-06	0.0	0.00105753	0.00018839	2.05e-06	687.2769352	686.72248298	710.66491293	1.07322748	0.28226038	-0.32398599
0.18737	59.58618	0.00053667	0.00023562	2.512e-05	6.99e-06	-0.0	0.00105794	0.00018846	2.05e-06	687.28954812	686.72867697	710.65862715	1.07215027	0.28216208	-0.32398105
0.18742	59.60238	0.0005361	0.00023567	2.515e-05	6.99e-06	-0.0	0.00105835	0.00018854	2.05e-06	687.30215906	686.73486875	710.65234579	1.07107423	0.28206386	-0.32397612
0.18748	59.61858	0.00053553	0.00023572	2.519e-05	6.99e-06	-0.0	0.00105876	0.00018862	2.05e-06	687.31476804	686.74105834	710.64606884	1.06999862	0.28196568	-0.32397119
0.19754	62.56828	0.00043893	0.00024335	3.141e-05	7.06e-06	0.0	0.00112834	0.0002017	2.05e-06	689.59244753	687.83763366	709.56881642	0.88458485	0.26486773	-0.32312542
0.1976	62.58432	0.00043845	0.00024339	3.145e-05	7.06e-06	-0.0	0.00112869	0.00020177	2.05e-06	689.6047439	687.84343339	709.56330499	0.88363022	0.26477903	-0.32312109
0.19765	62.60035	0.00043796	0.00024342	3.148e-05	7.06e-06	-0.0	0.00112904	0.00020183	2.05e-06	689.61703872	687.84923109	709.55779748	0.88267654	0.2646904	-0.32311677
0.19771	62.61639	0.00043747	0.00024345	3.152e-05	7.06e-06	0.0	0.00112939	0.0002019	2.05e-06	689.62933199	687.85502674	709.55229389	0.88172315	0.2646018	-0.32311245
0.19776	62.63242	0.00043699	0.00024349	3.155e-05	7.06e-06	0.0	0.00112974	0.00020197	2.05e-06	689.6416237	687.86082036	709.54679421	0.88077048	0.26451325	-0.32310813
0.19782	62.64846	0.0004365	0.00024352	3.159e-05	7.06e-06	0.0	0.00113009	0.00020203	2.05e-06	689.65391386	687.86661193	709.54129845	0.87981856	0.26442478	-0.32310381
0.19787	62.66449	0.00043602	0.00024355	3.162e-05	7.06e-06	-0.0	0.00113044	0.0002021	2.05e-06	689.66620246	687.87240146	709.5358066	0.87886692	0.26433632	-0.3230995
0.19793	62.68052	0.00043553	0.00024359	3.166e-05	7.06e-06	-0.0	0.00113079	0.00020217	2.05e-06	689.67848951	687.87818896	709.53031865	0.87791623	0.26424795	-0.32309519
0.19798	62.69655	0.00043505	0.00024362	3.17e-05	7.06e-06	-0.0	0.00113114	0.00020223	2.05e-06	689.69077501	687.88397442	709.52483461	0.87696587	0.2641596	-0.32309089
0.19804	62.71258	0.00043457	0.00024365	3.173e-05	7.06e-06	0.0	0.00113149	0.0002023	2.05e-06	689.70305895	687.88975784	709.51935448	0.87601617	0.26407131	-0.32308659
0.19809	62.72861	0.00043408	0.00024368	3.177e-05	7.06e-06	0.0	0.00113184	0.00020236	2.05e-06	689.71534134	687.89553923	709.51387825	0.87506727	0.26398309	-0.32308229
0.19815	62.74464	0.0004336	0.00024372	3.18e-05	7.06e-06	-0.0	0.00113218	0.00020243	2.05e-06	689.72762218	687.90131858	709.50840591	0.87411861	0.26389489	-0.32307799
0.1982	62.76066	0.00043312	0.00024375	3.184e-05	7.06e-06	-0.0	0.00113253	0.0002025	2.05e-06	689.73990146	687.9070959	709.50293747	0.8731709	0.26380677	-0.3230737
0.19826	62.77669	0.00043264	0.00024378	3.188e-05	7.06e-06	-0.0	0.00113288	0.00020256	2.05e-06	689.75217919	687.91287119	709.49747293	0.87222354	0.26371868	-0.32306941
0.19831	62.79271	0.00043216	0.00024381	3.191e-05	7.06e-06	0.0	0.00113323	0.00020263	2.05e-06	689.76445537	687.91864444	709.49201227	0.87127681	0.26363065	-0.32306512
0.19837	62.80874	0.00043168	0.00024385	3.195e-05	7.06e-06	0.0	0.00113357	0.00020269	2.05e-06	689.77672999	687.92441566	709.4865555	0.87033092	0.26354269	-0.32306084
0.19842	62.82476	0.0004312	0.00024388	3.198e-05	7.06e-06	-0.0	0.00113392	0.00020276	2.05e-06	689.78900307	687.93018485	709.48110262	0.86938523	0.26345474	-0.32305655
0.19848	62.84078	0.00043072	0.00024391	3.202e-05	7.06e-06	-0.0	0.00113427	0.00020282	2.05e-06	689.80127459	687.93595201	709.47565363	0.86844048	0.26336687	-0.32305228
0.20854	65.75757	0.00034989	0.0002484	3.891e-05	7.01e-06	-0.0	0.00119265	0.00021394	2.05e-06	692.01994357	688.95787285	708.54144365	0.70503954	0.24812726	-0.32231881
0.20859	65.77342	0.00034948	0.00024841	3.895e-05	7.01e-06	-0.0	0.00119295	0.000214	2.05e-06	692.03191055	688.96327781	708.53666988	0.70419609	0.24804847	-0.32231506
0.20865	65.78927	0.00034908	0.00024843	3.899e-05	7.01e-06	0.0	0.00119324	0.00021405	2.05e-06	692.04387568	688.96868085	708.53189958	0.70335323	0.24796974	-0.32231132
0.2087	65.80513	0.00034867	0.00024845	3.903e-05	7.01e-06	0.0	0.00119353	0.00021411	2.05e-06	692.05583896	688.97408199	708.52713274	0.70251097	0.24789106	-0.32230758
0.20876	65.82098	0.00034827	0.00024846	3.907e-05	7.01e-06	-0.0	0.00119382	0.00021417	2.05e-06	692.06780038	688.9794812	708.52236936	0.70166901	0.24781241	-0.32230384
0.20881	65.83683	0.00034787	0.00024848	3.91e-05	7.01e-06	-0.0	0.00119411	0.00021422	2.05e-06	692.07975994	688.98487851	708.51760944	0.70082785	0.24773383	-0.3223001
0.20887	65.85268	0.00034746	0.0002485	3.914e-05	7.01e-06	0.0	0.00119441	0.00021428	2.05e-06	692.09171763	688.99027391	708.51285297	0.69998691	0.24765527	-0.32229636
0.20892	65.86853	0.00034706	0.00024851	3.918e-05	7.01e-06	0.0	0.0011947	0.00021433	2.05e-06	692.10367346	688.99566739	708.50809996	0.69914668	0.24757678	-0.32229263
0.20898	65.88438	0.00034666	0.00024853	3.922e-05	7.01e-06	0.0	0.00119499	0.00021439	2.05e-06	692.11562742	689.00105897	708.5033504	0.69830692	0.24749834	-0.3222889
0.20903	65.90022	0.00034626	0.00024855	3.926e-05	7.01e-06	-0.0	0.00119528	0.00021445	2.05e-06	692.1275795	689.00644863	708.4986043	0.69746755	0.24741992	-0.32228518
0.20909	65.91607	0.00034586	0.00024856	3.93e-05	7.01e-06	-0.0	0.00119557	0.0002145	2.05e-06	692.13952971	689.01183638	708.49386164	0.69662898	0.24734159	-0.32228146
0.20914	65.93191	0.00034545	0.00024858	3.934e-05	7.01e-06	0.0	0.00119586	0.00021456	2.05e-06	692.15147804	689.01722223	708.48912243	0.69579056	0.24726326	-0.32227773
0.2092	65.94776	0.00034505	0.0002486	3.938e-05	7.01e-06	0.0	0.00119615	0.00021461	2.05e-06	692.16342449	689.02260617	708.48438666	0.69495293	0.24718501	-0.32227402
0.20925	65.9636	0.00034465	0.00024861	3.942e-05	7.01e-06	0.0	0.00119644	0.00021467	2.05e-06	692.17536905	689.0279882	708.47965434	0.69411566	0.2471068	-0.3222703
0.20931	65.97944	0.00034425	0.00024863	3.946e-05	7e-06	-0.0	0.00119673	0.00021472	2.05e-06	692.18731172	689.03336832	708.47492545	0.6932789	0.24702863	-0.32226659
0.20936	65.99529	0.00034385	0.00024865	3.95e-05	7e-06	-0.0	0.00119702	0.00021478	2.05e-06	692.1992525	689.03874653	708.4702	0.69244283	0.24695052	-0.32226288
0.20942	66.01113	0.00034346	0.00024866	3.954e-05	7e-06	0.0	0.0011973	0.00021483	2.05e-06	692.21119138	689.04412284	708.46547799	0.69160698	0.24687244	-0.32225917
0.20947	66.02697	0.00034306	0.00024868	3.958e-05	7e-06	0.0	0.00119759	0.00021489	2.05e-06	692.22312837	689.04949725	708.46075942	0.69077193	0.24679442	-0.32225547
0.21954	68.90985	0.00027631	0.0002504	4.707e-05	6.85e-06	-0.0	0.00124593	0.00022423	2.05e-06	694.37166015	690.00139617	707.65296221	0.54617846	0.23327962	-0.32162126
0.21959	68.92552	0.00027598	0.0002504	4.711e-05	6.85e-06	0.0	0.00124617	0.00022427	2.05e-06	694.3831797	690.00642736	707.64884119	0.54543168	0.23320975	-0.32161802
0.21965	68.94119	0.00027565	0.0002504	4.716e-05	6.85e-06	0.0	0.00124642	0.00022432	2.05e-06	694.39469656	690.01145672	707.64472324	0.54468561	0.23313994	-0.32161479
0.2197	68.95685	0.00027532	0.00025041	4.72e-05	6.85e-06	-0.0	0.00124666	0.00022437	2.05e-06	694.40621071	690.01648424	707.64060836	0.5439398	0.23307016	-0.32161156
0.21976	68.97251	0.00027499	0.00025041	4.724e-05	6.85e-06	-0.0	0.0012469	0.00022441	2.05e-06	694.41772214	690.02150994	707.63649654	0.54319456	0.23300044	-0.32160833
0.21981	68.98818	0.00027466	0.00025041	4.728e-05	6.85e-06	-0.0	0.00124714	0.00022446	2.05e-06	694.42923087	690.02653381	707.63238778	0.54244977	0.23293075	-0.3216051
0.21987	69.00384	0.00027433	0.00025042	4.733e-05	6.85e-06	0.0	0.00124738	0.00022451	2.05e-06	694.44073687	690.03155585	707.62828208	0.54170534	0.23286109	-0.32160188
0.21992	69.0195	0.000274	0.00025042	4.737e-05	6.85e-06	0.0	0.00124761	0.00022455	2.05e-06	694.45224014	690.03657606	707.62417944	0.54096157	0.23279149	-0.32159866
0.21998	69.03516	0.00027367	0.00025042	4.741e-05	6.84e-06	-0.0	0.00124785	0.0002246	2.05e-06	694.46374068	690.04159445	707.62007986	0.54021799	0.23272192	-0.32159544
0.22003	69.05082	0.00027334	0.00025042	4.745e-05	6.84e-06	-0.0	0.00124809	0.00022465	2.05e-06	694.47523849	690.046611	707.61598333	0.53947512	0.2326524	-0.32159222
0.22009	69.06648	0.00027301	0.00025043	4.75e-05	6.84e-06	0.0	0.00124833	0.00022469	2.05e-06	694.48673355	690.05162573	707.61188986	0.5387325	0.23258291	-0.32158901
0.22014	69.08213	0.00027268	0.00025043	4.754e-05	6.84e-06	0.0	0.00124857	0.00022474	2.05e-06	694.49822586	690.05663863	707.60779944	0.53799047	0.23251347	-0.3215858
0.2202	69.09779	0.00027235	0.00025043	4.758e-05	6.84e-06	0.0	0.00124881	0.00022479	2.05e-06	694.50971542	690.06164971	707.60371207	0.53724886	0.23244406	-0.32158259
0.22025	69.11344	0.00027202	0.00025043	4.762e-05	6.84e-06	-0.0	0.00124905	0.00022483	2.05e-06	694.52120222	690.06665896	707.59962774	0.53650762	0.2323747	-0.32157938
0.22031	69.1291	0.00027169	0.00025044	4.767e-05	6.84e-06	-0.0	0.00124928	0.00022488	2.05e-06	694.53268626	690.07166638	707.59554646	0.53576704	0.23230539	-0.32157618
0.22036	69.14475	0.00027137	0.00025044	4.771e-05	6.84e-06	0.0	0.00124952	0.00022493	2.05e-06	694.54416753	690.07667198	707.59146822	0.53502666	0.2322361	-0.32157298
0.22042	69.1604	0.00027104	0.00025044	4.775e-05	6.84e-06	0.0	0.00124976	0.00022497	2.05e-06	694.55564602	690.08167575	707.58739303	0.53428697	0.23216687	-0.32156978
0.22047	69.17606	0.00027071	0.00025044	4.779e-05	6.83e-06	-0.0	0.00125	0.00022502	2.05e-06	694.56712174	690.08667769	707.58332087	0.53354753	0.23209766	-0.32156658
0.23054	72.02401	0.00021634	0.00024979	5.582e-05	6.61e-06	-0.0	0.00128948	0.00023277	2.05e-06	696.61449755	690.97161719	706.8874038	0.40570947	0.22008209	-0.32102021
0.23059	72.03948	0.00021607	0.00024978	5.587e-05	6.6e-06	-0.0	0.00128967	0.00023281	2.05e-06	696.62536404	690.97628829	706.88386016	0.4050509	0.22001976	-0.32101743
0.23065	72.05495	0.0002158	0.00024977	5.591e-05	6.6e-06	0.0	0.00128987	0.00023284	2.05e-06	696.63622665	690.98095762	706.88031922	0.40439255	0.21995744	-0.32101465
0.2307	72.07043	0.00021553	0.00024976	5.596e-05	6.6e-06	0.0	0.00129006	0.00023288	2.05e-06	696.64708539	690.98562517	706.876781	0.40373479	0.21989517	-0.32101188
0.23076	72.0859	0.00021526	0.00024975	5.6e-05	6.6e-06	0.0	0.00129026	0.00023292	2.05e-06	696.65794024	690.99029095	706.87324548	0.40307735	0.21983292	-0.3210091
0.23081	72.10137	0.000215	0.00024974	5.605e-05	6.6e-06	-0.0	0.00129045	0.00023296	2.05e-06	696.66879121	690.99495496	706.86971267	0.40242037	0.21977071	-0.32100633
0.23087	72.11683	0.00021473	0.00024973	5.609e-05	6.6e-06	-0.0	0.00129065	0.000233	2.05e-06	696.67963829	690.9996172	706.86618255	0.40176386	0.21970854	-0.32100355
0.23092	72.1323	0.00021446	0.00024973	5.614e-05	6.6e-06	0.0	0.00129084	0.00023304	2.05e-06	696.69048146	691.00427766	706.86265514	0.40110765	0.21964639	-0.32100078
0.23098	72.14777	0.00021419	0.00024972	5.618e-05	6.59e-06	0.0	0.00129103	0.00023308	2.05e-06	696.70132073	691.00893635	706.85913043	0.40045206	0.21958429	-0.32099802
0.23103	72.16323	0.00021393	0.00024971	5.623e-05	6.59e-06	-0.0	0.00129123	0.00023311	2.05e-06	696.71215609	691.01359327	706.85560841	0.39979667	0.2195222	-0.32099525
0.23109	72.1787	0.00021366	0.0002497	5.627e-05	6.59e-06	-0.0	0.00129142	0.00023315	2.05e-06	696.72298753	691.01824842	706.85208909	0.39914192	0.21946016	-0.32099249
0.23114	72.19416	0.0002134	0.00024969	5.632e-05	6.59e-06	0.0	0.00129162	0.00023319	2.05e-06	696.73381504	691.0229018	706.84857246	0.39848739	0.21939815	-0.32098973
0.2312	72.20962	0.00021313	0.00024968	5.636e-05	6.59e-06	0.0	0.00129181	0.00023323	2.05e-06	696.74463863	691.02755341	706.84505852	0.39783345	0.21933617	-0.32098697
0.23125	72.22508	0.00021286	0.00024967	5.641e-05	6.59e-06	0.0	0.001292	0.00023327	2.05e-06	696.75545827	691.03220325	706.84154728	0.39717984	0.21927423	-0.32098421
0.23131	72.24054	0.0002126	0.00024966	5.646e-05	6.59e-06	-0.0	0.00129219	0.0002333	2.05e-06	696.76627397	691.03685132	706.83803872	0.39652668	0.21921231	-0.32098146
0.23136	72.256	0.00021233	0.00024965	5.65e-05	6.58e-06	-0.0	0.00129239	0.00023334	2.05e-06	696.77708572	691.04149761	706.83453285	0.39587398	0.21915044	-0.32097871
0.23142	72.27146	0.00021207	0.00024964	5.655e-05	6.58e-06	0.0	0.00129258	0.00023338	2.05e-06	696.78789352	691.04614214	706.83102966	0.3952216	0.21908859	-0.32097596
0.23147	72.28692	0.00021181	0.00024963	5.659e-05	6.58e-06	0.0	0.00129277	0.00023342	2.05e-06	696.79869735	691.0507849	706.82752916	0.39456982	0.21902678	-0.32097321
0.24154	75.09884	0.00016811	0.00024699	6.506e-05	6.29e-06	-0.0	0.00132457	0.00023978	2.05e-06	698.70260607	691.87087806	706.23035274	0.28231503	0.20822405	-0.32050437
0.24159	75.11412	0.0001679	0.00024697	6.511e-05	6.29e-06	0.0	0.00132473	0.00023981	2.05e-06	698.71257488	691.87519952	706.22731724	0.28173956	0.20816755	-0.32050198
0.24165	75.12939	0.00016768	0.00024695	6.515e-05	6.29e-06	0.0	0.00132488	0.00023984	2.05e-06	698.72253859	691.87951925	706.22428412	0.28116469	0.20811108	-0.3204996
0.2417	75.14466	0.00016747	0.00024693	6.52e-05	6.29e-06	-0.0	0.00132504	0.00023987	2.05e-06	698.73249719	691.88383726	706.22125336	0.28059006	0.20805463	-0.32049722
0.24176	75.15993	0.00016725	0.00024691	6.525e-05	6.29e-06	-0.0	0.00132519	0.0002399	2.05e-06	698.74245067	691.88815355	706.21822498	0.28001599	0.20799822	-0.32049485
0.24181	75.1752	0.00016704	0.0002469	6.529e-05	6.29e-06	-0.0	0.00132535	0.00023993	2.05e-06	698.75239903	691.89246812	706.21519897	0.27944221	0.20794182	-0.32049247
0.24187	75.19047	0.00016683	0.00024688	6.534e-05	6.28e-06	0.0	0.0013255	0.00023996	2.05e-06	698.76234227	691.89678096	706.21217532	0.27886891	0.20788545	-0.3204901
0.24192	75.20574	0.00016661	0.00024686	6.539e-05	6.28e-06	0.0	0.00132566	0.00024	2.05e-06	698.77228037	691.90109209	706.20915404	0.278296	0.2078291	-0.32048772
0.24198	75.221	0.0001664	0.00024684	6.544e-05	6.28e-06	-0.0	0.00132582	0.00024003	2.05e-06	698.78221333	691.9054015	706.20613513	0.27772348	0.20777278	-0.32048535
0.24203	75.23627	0.00016619	0.00024682	6.548e-05	6.28e-06	-0.0	0.00132597	0.00024006	2.05e-06	698.79214115	691.90970918	706.20311857	0.27715143	0.20771648	-0.32048299
0.24209	75.25153	0.00016598	0.0002468	6.553e-05	6.28e-06	0.0	0.00132612	0.00024009	2.05e-06	698.80206382	691.91401515	706.20010438	0.27657969	0.20766021	-0.32048062
0.24214	75.26679	0.00016576	0.00024678	6.558e-05	6.28e-06	0.0	0.00132628	0.00024012	2.05e-06	698.81198133	691.91831939	706.19709254	0.2760085	0.20760397	-0.32047826
0.2422	75.28206	0.00016555	0.00024676	6.563e-05	6.27e-06	-0.0	0.00132643	0.00024015	2.05e-06	698.82189368	691.92262192	706.19408307	0.27543754	0.20754774	-0.32047589
0.24225	75.29732	0.00016534	0.00024674	6.567e-05	6.27e-06	-0.0	0.00132659	0.00024018	2.05e-06	698.83180086	691.92692273	706.19107595	0.27486719	0.20749154	-0.32047353
0.24231	75.31258	0.00016513	0.00024672	6.572e-05	6.27e-06	0.0	0.00132674	0.00024021	2.05e-06	698.84170286	691.93122182	706.18807118	0.27429705	0.20743536	-0.32047117
0.24236	75.32784	0.00016492	0.0002467	6.577e-05	6.27e-06	0.0	0.0013269	0.00024025	2.05e-06	698.85159969	691.93551918	706.18506877	0.2737275	0.20737922	-0.32046882
0.24242	75.34309	0.00016471	0.00024668	6.581e-05	6.27e-06	-0.0	0.00132705	0.00024028	2.05e-06	698.86149133	691.93981484	706.1820687	0.27315819	0.20732309	-0.32046646
0.24247	75.35835	0.0001645	0.00024667	6.586e-05	6.26e-06	-0.0	0.0013272	0.00024031	2.05e-06	698.87137778	691.94410877	706.17907099	0.27258944	0.20726699	-0.32046411
0.25253	78.13309	0.00012987	0.00024242	7.465e-05	5.94e-06	0.0	0.00135246	0.00024546	2.05e-06	700.58742546	692.70128262	705.66836759	0.17533646	0.19736471	-0.32006316
0.25259	78.14816	0.0001297	0.0002424	7.47e-05	5.94e-06	-0.0	0.00135258	0.00024549	2.05e-06	700.596264	692.70526561	705.66577478	0.17484219	0.19731236	-0.32006112
0.25264	78.16322	0.00012953	0.00024237	7.475e-05	5.93e-06	-0.0	0.0013527	0.00024551	2.05e-06	700.60509639	692.70924694	705.66318402	0.17434832	0.19726002	-0.32005909
0.2527	78.17829	0.00012936	0.00024234	7.48e-05	5.93e-06	0.0	0.00135283	0.00024554	2.05e-06	700.61392262	692.71322661	705.66059531	0.17385482	0.1972077	-0.32005706
0.25275	78.19335	0.00012919	0.00024232	7.485e-05	5.93e-06	0.0	0.00135295	0.00024556	2.05e-06	700.62274268	692.71720463	705.65800865	0.17336178	0.19715539	-0.32005503
0.25281	78.20842	0.00012902	0.00024229	7.49e-05	5.93e-06	-0.0	0.00135307	0.00024559	2.05e-06	700.63155658	692.72118098	705.65542404	0.17286906	0.1971031	-0.320053
0.25286	78.22348	0.00012885	0.00024226	7.494e-05	5.93e-06	-0.0	0.00135319	0.00024561	2.05e-06	700.6403643	692.72515568	705.65284147	0.17237685	0.19705083	-0.32005097
0.25292	78.23854	0.00012869	0.00024224	7.499e-05	5.92e-06	0.0	0.00135332	0.00024564	2.05e-06	700.64916585	692.72912872	705.65026096	0.17188491	0.19699857	-0.32004894
0.25297	78.2536	0.00012852	0.00024221	7.504e-05	5.92e-06	0.0	0.00135344	0.00024567	2.05e-06	700.65796121	692.7331001	705.64768248	0.17139353	0.19694633	-0.32004692
0.25303	78.26866	0.00012835	0.00024218	7.509e-05	5.92e-06	-0.0	0.00135356	0.00024569	2.05e-06	700.66675039	692.73706983	705.64510605	0.17090238	0.1968941	-0.3200449
0.25308	78.28371	0.00012818	0.00024216	7.514e-05	5.92e-06	-0.0	0.00135368	0.00024572	2.05e-06	700.67553338	692.7410379	705.64253166	0.17041181	0.1968419	-0.32004288
0.25314	78.29877	0.00012802	0.00024213	7.519e-05	5.92e-06	0.0	0.0013538	0.00024574	2.05e-06	700.68431017	692.74500431	705.63995931	0.16992145	0.1967897	-0.32004086
0.25319	78.31383	0.00012785	0.0002421	7.524e-05	5.92e-06	0.0	0.00135393	0.00024577	2.05e-06	700.69308077	692.74896907	705.637389	0.16943168	0.19673753	-0.32003884
0.25325	78.32888	0.00012768	0.00024208	7.529e-05	5.91e-06	-0.0	0.00135405	0.00024579	2.05e-06	700.70184516	692.75293217	705.63482072	0.16894213	0.19668537	-0.32003682
0.2533	78.34393	0.00012752	0.00024205	7.533e-05	5.91e-06	-0.0	0.00135417	0.00024582	2.05e-06	700.71060334	692.75689362	705.63225448	0.16845315	0.19663323	-0.32003481
0.25336	78.35899	0.00012735	0.00024202	7.538e-05	5.91e-06	0.0	0.00135429	0.00024584	2.05e-06	700.71935531	692.76085342	705.62969027	0.16796442	0.1965811	-0.32003279
0.25341	78.37404	0.00012719	0.00024199	7.543e-05	5.91e-06	0.0	0.00135441	0.00024587	2.05e-06	700.72810107	692.76481155	705.6271281	0.16747622	0.19652899	-0.32003078
0.25347	78.38909	0.00012702	0.00024197	7.548e-05	5.91e-06	0.0	0.00135453	0.00024589	2.05e-06	700.73684061	692.76876804	705.62456795	0.16698832	0.1964769	-0.32002877
0.26353	81.12541	9.994e-05	0.0002365	8.446e-05	5.56e-06	0.0	0.00137432	0.00025003	2.05e-06	702.22749486	693.46537247	705.18862494	0.08441889	0.18717452	-0.31968652
0.26359	81.14026	9.981e-05	0.00023647	8.451e-05	5.56e-06	0.0	0.00137441	0.00025005	2.05e-06	702.23502796	693.46903152	705.18641195	0.08400404	0.18712475	-0.31968478
0.26364	81.15512	9.967e-05	0.00023643	8.456e-05	5.55e-06	-0.0	0.00137451	0.00025007	2.05e-06	702.24255423	693.472689	705.18420071	0.08358965	0.18707499	-0.31968305
0.2637	81.16997	9.954e-05	0.0002364	8.461e-05	5.55e-06	-0.0	0.00137461	0.00025009	2.05e-06	702.25007368	693.47634491	705.18199121	0.0831756	0.18702524	-0.31968131
0.26375	81.18482	9.941e-05	0.00023637	8.466e-05	5.55e-06	0.0	0.0013747	0.00025011	2.05e-06	702.25758629	693.47999923	705.17978345	0.08276197	0.1869755	-0.31967958
0.26381	81.19967	9.928e-05	0.00023634	8.471e-05	5.55e-06	0.0	0.0013748	0.00025013	2.05e-06	702.26509206	693.48365199	705.17757744	0.08234872	0.18692577	-0.31967785
0.26386	81.21452	9.915e-05	0.0002363	8.476e-05	5.55e-06	-0.0	0.00137489	0.00025015	2.05e-06	702.272591	693.48730317	705.17537316	0.08193585	0.18687605	-0.31967612
0.26392	81.22937	9.902e-05	0.00023627	8.48e-05	5.54e-06	-0.0	0.00137499	0.00025017	2.05e-06	702.2800831	693.49095277	705.17317062	0.08152341	0.18682634	-0.31967439
0.26397	81.24421	9.889e-05	0.00023624	8.485e-05	5.54e-06	0.0	0.00137508	0.00025019	2.05e-06	702.28756835	693.49460081	705.17096982	0.08111131	0.18677663	-0.31967266
0.26403	81.25906	9.876e-05	0.00023621	8.49e-05	5.54e-06	0.0	0.00137518	0.00025021	2.05e-06	702.29504677	693.49824726	705.16877075	0.08069966	0.18672694	-0.31967093
0.26408	81.2739	9.863e-05	0.00023617	8.495e-05	5.54e-06	-0.0	0.00137527	0.00025023	2.05e-06	702.30251833	693.50189215	705.16657342	0.08028833	0.18667725	-0.31966921
0.26414	81.28874	9.85e-05	0.00023614	8.5e-05	5.54e-06	-0.0	0.00137537	0.00025025	2.05e-06	702.30998306	693.50553547	705.16437781	0.07987748	0.18662758	-0.31966748
0.26419	81.30359	9.837e-05	0.00023611	8.505e-05	5.53e-06	0.0	0.00137546	0.00025027	2.05e-06	702.31744093	693.50917721	705.16218394	0.07946692	0.18657791	-0.31966576
0.26425	81.31843	9.824e-05	0.00023608	8.51e-05	5.53e-06	0.0	0.00137556	0.00025029	2.05e-06	702.32489195	693.51281738	705.1599918	0.07905687	0.18652826	-0.31966404
0.2643	81.33327	9.811e-05	0.00023604	8.515e-05	5.53e-06	-0.0	0.00137565	0.00025031	2.05e-06	702.33233611	693.51645598	705.15780138	0.07864707	0.18647861	-0.31966232
0.26436	81.34811	9.798e-05	0.00023601	8.52e-05	5.53e-06	-0.0	0.00137575	0.00025033	2.05e-06	702.33977342	693.52009301	705.15561269	0.07823782	0.18642897	-0.3196606
0.26441	81.36294	9.785e-05	0.00023598	8.525e-05	5.53e-06	0.0	0.00137584	0.00025035	2.05e-06	702.34720388	693.52372848	705.15342572	0.07782879	0.18637934	-0.31965888
0.26447	81.37778	9.773e-05	0.00023595	8.53e-05	5.52e-06	0.0	0.00137593	0.00025037	2.05e-06	702.35462747	693.52736237	705.15124048	0.07742033	0.18632972	-0.31965717
0.27453	84.07438	7.679e-05	0.0002296	9.432e-05	5.17e-06	-0.0	0.00139125	0.00025366	2.05e-06	703.59613049	694.16645951	704.7788032	0.00915825	0.17737275	-0.31936477
0.27459	84.08902	7.669e-05	0.00022957	9.437e-05	5.17e-06	0.0	0.00139132	0.00025368	2.05e-06	703.60227015	694.1698132	704.77690978	0.00882018	0.17732434	-0.31936329
0.27464	84.10365	7.659e-05	0.00022953	9.442e-05	5.16e-06	0.0	0.00139139	0.00025369	2.05e-06	703.60840277	694.17316541	704.77501781	0.00848264	0.17727593	-0.3193618
0.2747	84.11828	7.649e-05	0.00022949	9.447e-05	5.16e-06	-0.0	0.00139147	0.00025371	2.05e-06	703.61452837	694.17651614	704.77312729	0.00814531	0.17722752	-0.31936032
0.27475	84.13291	7.639e-05	0.00022946	9.452e-05	5.16e-06	-0.0	0.00139154	0.00025373	2.05e-06	703.62064695	694.17986541	704.77123822	0.00780852	0.17717912	-0.31935883
0.27481	84.14754	7.629e-05	0.00022942	9.457e-05	5.16e-06	0.0	0.00139162	0.00025374	2.05e-06	703.6267585	694.1832132	704.7693506	0.00747194	0.17713072	-0.31935735
0.27486	84.16217	7.619e-05	0.00022939	9.462e-05	5.16e-06	0.0	0.00139169	0.00025376	2.05e-06	703.63286302	694.18655951	704.76746443	0.0071359	0.17708233	-0.31935587
0.27492	84.17679	7.609e-05	0.00022935	9.467e-05	5.15e-06	-0.0	0.00139176	0.00025377	2.05e-06	703.63896051	694.18990436	704.76557969	0.00680007	0.17703394	-0.31935439
0.27497	84.19142	7.599e-05	0.00022931	9.472e-05	5.15e-06	-0.0	0.00139184	0.00025379	2.05e-06	703.64505099	694.19324774	704.76369641	0.00646477	0.17698556	-0.31935291
0.27503	84.20604	7.589e-05	0.00022928	9.477e-05	5.15e-06	0.0	0.00139191	0.00025381	2.05e-06	703.65113444	694.19658964	704.76181456	0.00612968	0.17693718	-0.31935143
0.27508	84.22067	7.579e-05	0.00022924	9.481e-05	5.15e-06	0.0	0.00139198	0.00025382	2.05e-06	703.65721086	694.19993008	704.75993416	0.00579513	0.1768888	-0.31934996
0.27514	84.23529	7.569e-05	0.0002292	9.486e-05	5.15e-06	-0.0	0.00139205	0.00025384	2.05e-06	703.66328026	694.20326904	704.75805519	0.0054608	0.17684043	-0.31934848
0.27519	84.24991	7.559e-05	0.00022917	9.491e-05	5.14e-06	-0.0	0.00139213	0.00025385	2.05e-06	703.66934264	694.20660654	704.75617766	0.00512698	0.17679207	-0.31934701
0.27525	84.26453	7.549e-05	0.00022913	9.496e-05	5.14e-06	0.0	0.0013922	0.00025387	2.05e-06	703.67539799	694.20994257	704.75430157	0.0047934	0.1767437	-0.31934554
0.2753	84.27915	7.539e-05	0.00022909	9.501e-05	5.14e-06	0.0	0.00139227	0.00025389	2.05e-06	703.68144632	694.21327713	704.75242691	0.00446033	0.17669534	-0.31934406
0.27536	84.29377	7.529e-05	0.00022906	9.506e-05	5.14e-06	-0.0	0.00139235	0.0002539	2.05e-06	703.68748763	694.21661022	704.75055369	0.0041275	0.17664699	-0.31934259
0.27541	84.30838	7.519e-05	0.00022902	9.511e-05	5.14e-06	-0.0	0.00139242	0.00025392	2.05e-06	703.69352192	694.21994184	704.74868189	0.00379517	0.17659864	-0.31934112
0.27547	84.323	7.51e-05	0.00022898	9.516e-05	5.14e-06	0.0	0.00139249	0.00025393	2.05e-06	703.69954918	694.223272	704.74681153	0.00346309	0.17655029	-0.31933966
0.28553	86.97849	5.906e-05	0.00022208	0.0001041	4.78e-06	0.0	0.00140423	0.00025654	2.05e-06	704.73925666	694.80909782	704.42287746	-0.04371466	0.16794728	-0.31908532
0.28559	86.9929	5.899e-05	0.00022204	0.00010415	4.78e-06	0.0	0.00140429	0.00025655	2.05e-06	704.74437318	694.81217366	704.42121825	-0.04397219	0.16790067	-0.31908402
0.28564	87.0073	5.891e-05	0.000222	0.0001042	4.78e-06	-0.0	0.00140435	0.00025656	2.05e-06	704.74948343	694.81524818	704.41956018	-0.04422954	0.16785405	-0.31908272
0.2857	87.0217	5.883e-05	0.00022197	0.00010424	4.78e-06	-0.0	0.0014044	0.00025657	2.05e-06	704.75458743	694.81832138	704.41790326	-0.04448649	0.16780744	-0.31908142
0.28575	87.0361	5.876e-05	0.00022193	0.00010429	4.78e-06	0.0	0.00140446	0.00025659	2.05e-06	704.75968516	694.82139324	704.41624747	-0.04474326	0.16776083	-0.31908011
0.28581	87.05051	5.868e-05	0.00022189	0.00010434	4.77e-06	0.0	0.00140452	0.0002566	2.05e-06	704.76477663	694.82446378	704.41459283	-0.04499963	0.16771423	-0.31907882
0.28586	87.0649	5.86e-05	0.00022185	0.00010439	4.77e-06	-0.0	0.00140457	0.00025661	2.05e-06	704.76986185	694.827533	704.41293933	-0.04525581	0.16766762	-0.31907752
0.28592	87.0793	5.853e-05	0.00022181	0.00010444	4.77e-06	-0.0	0.00140463	0.00025662	2.05e-06	704.7749408	694.83060089	704.41128696	-0.04551161	0.16762102	-0.31907622
0.28597	87.0937	5.845e-05	0.00022177	0.00010449	4.77e-06	0.0	0.00140468	0.00025664	2.05e-06	704.78001349	694.83366746	704.40963573	-0.0457672	0.16757443	-0.31907492
0.28603	87.1081	5.837e-05	0.00022173	0.00010454	4.77e-06	0.0	0.00140474	0.00025665	2.05e-06	704.78507992	694.8367327	704.40798564	-0.04602242	0.16752783	-0.31907363
0.28608	87.12249	5.83e-05	0.00022169	0.00010458	4.76e-06	-0.0	0.0014048	0.00025666	2.05e-06	704.79014009	694.83979662	704.40633668	-0.04627744	0.16748124	-0.31907233
0.28614	87.13688	5.822e-05	0.00022166	0.00010463	4.76e-06	-0.0	0.00140485	0.00025668	2.05e-06	704.795194	694.84285922	704.40468886	-0.04653207	0.16743465	-0.31907104
0.28619	87.15128	5.814e-05	0.00022162	0.00010468	4.76e-06	0.0	0.00140491	0.00025669	2.05e-06	704.80024165	694.8459205	704.40304216	-0.04678651	0.16738806	-0.31906975
0.28625	87.16567	5.807e-05	0.00022158	0.00010473	4.76e-06	0.0	0.00140496	0.0002567	2.05e-06	704.80528304	694.84898045	704.4013966	-0.04704057	0.16734147	-0.31906846
0.2863	87.18006	5.799e-05	0.00022154	0.00010478	4.76e-06	-0.0	0.00140502	0.00025671	2.05e-06	704.81031817	694.85203909	704.39975217	-0.04729442	0.16729489	-0.31906716
0.28636	87.19445	5.792e-05	0.0002215	0.00010483	4.76e-06	-0.0	0.00140507	0.00025673	2.05e-06	704.81534704	694.85509641	704.39810887	-0.0475479	0.16724831	-0.31906587
0.28641	87.20883	5.784e-05	0.00022146	0.00010487	4.75e-06	0.0	0.00140513	0.00025674	2.05e-06	704.82036965	694.85815241	704.39646669	-0.04780117	0.16720173	-0.31906458
0.28647	87.22322	5.777e-05	0.00022142	0.00010492	4.75e-06	0.0	0.00140518	0.00025675	2.05e-06	704.82538601	694.86120708	704.39482565	-0.04805407	0.16715515	-0.3190633
0.29653	89.83612	4.556e-05	0.00021422	0.00011366	4.41e-06	-0.0	0.00141413	0.0002588	2.05e-06	705.58473061	695.39832978	704.11668642	-0.10149815	0.15845783	-0.31884494
0.29659	89.85029	4.55e-05	0.00021418	0.00011371	4.41e-06	-0.0	0.00141417	0.00025881	2.05e-06	705.58803836	695.40114582	704.1152799	-0.10169131	0.1584094	-0.31884383
0.29664	89.86446	4.545e-05	0.00021414	0.00011376	4.41e-06	-0.0	0.00141422	0.00025882	2.05e-06	705.59134026	695.40396058	704.11387428	-0.10188424	0.15836098	-0.31884273
0.2967	89.87862	4.539e-05	0.0002141	0.0001138	4.41e-06	0.0	0.00141426	0.00025883	2.05e-06	705.59463632	695.40677408	704.11246957	-0.10207681	0.15831256	-0.31884163
0.29675	89.89279	4.533e-05	0.00021406	0.00011385	4.41e-06	0.0	0.0014143	0.00025884	2.05e-06	705.59792654	695.4095863	704.11106576	-0.10226915	0.15826413	-0.31884052
0.29681	89.90695	4.527e-05	0.00021402	0.0001139	4.4e-06	-0.0	0.00141435	0.00025885	2.05e-06	705.60121093	695.41239726	704.10966286	-0.10246114	0.15821572	-0.31883942
0.29686	89.92112	4.521e-05	0.00021398	0.00011395	4.4e-06	-0.0	0.00141439	0.00025886	2.05e-06	705.60448948	695.41520695	704.10826086	-0.1026529	0.1581673	-0.31883832
0.29692	89.93528	4.515e-05	0.00021395	0.00011399	4.4e-06	0.0	0.00141443	0.00025887	2.05e-06	705.6077622	695.41801537	704.10685977	-0.10284431	0.15811888	-0.31883722
0.29697	89.94944	4.51e-05	0.00021391	0.00011404	4.4e-06	0.0	0.00141447	0.00025888	2.05e-06	705.6110291	695.42082253	704.10545958	-0.10303548	0.15807047	-0.31883612
0.29703	89.9636	4.504e-05	0.00021387	0.00011409	4.4e-06	-0.0	0.00141452	0.00025889	2.05e-06	705.61429017	695.42362842	704.10406029	-0.10322632	0.15802205	-0.31883502
0.29708	89.97775	4.498e-05	0.00021383	0.00011413	4.4e-06	-0.0	0.00141456	0.0002589	2.05e-06	705.61754542	695.42643304	704.1026619	-0.1034169	0.15797364	-0.31883393
0.29714	89.99191	4.492e-05	0.00021379	0.00011418	4.39e-06	0.0	0.0014146	0.00025891	2.05e-06	705.62079486	695.4292364	704.10126441	-0.10360715	0.15792523	-0.31883283
0.29719	90.00606	4.487e-05	0.00021375	0.00011423	4.39e-06	0.0	0.00141464	0.00025892	2.05e-06	705.62403848	695.4320385	704.09986781	-0.10379716	0.15787682	-0.31883173
0.29725	90.02022	4.481e-05	0.00021371	0.00011427	4.39e-06	-0.0	0.00141469	0.00025893	2.05e-06	705.62727629	695.43483933	704.09847211	-0.10398683	0.15782841	-0.31883064
0.2973	90.03437	4.475e-05	0.00021367	0.00011432	4.39e-06	-0.0	0.00141473	0.00025894	2.05e-06	705.63050829	695.4376389	704.09707731	-0.10417625	0.15778001	-0.31882954
0.29736	90.04852	4.469e-05	0.00021363	0.00011437	4.39e-06	0.0	0.00141477	0.00025895	2.05e-06	705.63373449	695.44043721	704.0956834	-0.10436535	0.1577316	-0.31882845
0.29741	90.06267	4.464e-05	0.00021359	0.00011441	4.38e-06	0.0	0.00141481	0.00025896	2.05e-06	705.63695489	695.44323425	704.09429038	-0.10455418	0.1576832	-0.31882735
0.29747	90.07682	4.458e-05	0.00021355	0.00011446	4.38e-06	-0.0	0.00141485	0.00025897	2.05e-06	705.64016949	695.44603004	704.09289826	-0.10474271	0.1576348	-0.31882626
0.30753	92.64555	3.535e-05	0.0002063	0.00012287	4.06e-06	-0.0	0.00142162	0.00026059	2.05e-06	706.13442598	695.93705266	703.85205677	-0.1345679	0.14880051	-0.31863716
0.30758	92.65947	3.531e-05	0.00020626	0.00012292	4.06e-06	0.0	0.00142166	0.0002606	2.05e-06	706.13663416	695.93962655	703.85081094	-0.13470653	0.14875235	-0.31863618
0.30764	92.67339	3.526e-05	0.00020622	0.00012296	4.06e-06	0.0	0.00142169	0.00026061	2.05e-06	706.13883723	695.94219929	703.84956581	-0.13484479	0.1487042	-0.31863521
0.30769	92.68731	3.522e-05	0.00020618	0.00012301	4.06e-06	-0.0	0.00142172	0.00026061	2.05e-06	706.14103518	695.94477087	703.84832138	-0.1349829	0.14865605	-0.31863423
0.30775	92.70123	3.517e-05	0.00020614	0.00012305	4.06e-06	-0.0	0.00142175	0.00026062	2.05e-06	706.14322803	695.94734131	703.84707765	-0.13512067	0.1486079	-0.31863325
0.3078	92.71515	3.513e-05	0.0002061	0.0001231	4.06e-06	0.0	0.00142179	0.00026063	2.05e-06	706.14541579	695.94991059	703.84583462	-0.13525827	0.14855975	-0.31863228
0.30786	92.72907	3.509e-05	0.00020606	0.00012314	4.05e-06	0.0	0.00142182	0.00026064	2.05e-06	706.14759844	695.95247872	703.84459229	-0.13539553	0.1485116	-0.3186313
0.30791	92.74298	3.504e-05	0.00020602	0.00012319	4.05e-06	-0.0	0.00142185	0.00026064	2.05e-06	706.149776	695.95504569	703.84335065	-0.13553264	0.14846345	-0.31863033
0.30797	92.7569	3.5e-05	0.00020598	0.00012323	4.05e-06	-0.0	0.00142188	0.00026065	2.05e-06	706.15194847	695.95761152	703.84210972	-0.1356694	0.14841531	-0.31862935
0.30802	92.77081	3.495e-05	0.00020594	0.00012328	4.05e-06	0.0	0.00142191	0.00026066	2.05e-06	706.15411586	695.9601762	703.84086948	-0.135806	0.14836716	-0.31862838
0.30808	92.78472	3.491e-05	0.0002059	0.00012332	4.05e-06	0.0	0.00142195	0.00026067	2.05e-06	706.15627817	695.96273973	703.83962993	-0.13594226	0.14831902	-0.3186274
0.30813	92.79863	3.487e-05	0.00020586	0.00012337	4.05e-06	-0.0	0.00142198	0.00026068	2.05e-06	706.1584354	695.96530212	703.83839108	-0.13607835	0.14827088	-0.31862643
0.30819	92.81254	3.482e-05	0.00020582	0.00012341	4.04e-06	-0.0	0.00142201	0.00026068	2.05e-06	706.16058756	695.96786335	703.83715292	-0.13621411	0.14822274	-0.31862546
0.30824	92.82645	3.478e-05	0.00020578	0.00012346	4.04e-06	0.0	0.00142204	0.00026069	2.05e-06	706.16273465	695.97042344	703.83591545	-0.13634971	0.1481746	-0.31862449
0.3083	92.84036	3.474e-05	0.00020574	0.0001235	4.04e-06	0.0	0.00142207	0.0002607	2.05e-06	706.16487668	695.97298238	703.83467868	-0.13648497	0.14812646	-0.31862352
0.30835	92.85426	3.469e-05	0.0002057	0.00012355	4.04e-06	-0.0	0.00142211	0.00026071	2.05e-06	706.16701364	695.97554018	703.83344259	-0.13662006	0.14807833	-0.31862255
0.30841	92.86817	3.465e-05	0.00020566	0.00012359	4.04e-06	-0.0	0.00142214	0.00026072	2.05e-06	706.16914555	695.97809683	703.83220719	-0.13675483	0.14803019	-0.31862158
0.30846	92.88207	3.461e-05	0.00020562	0.00012364	4.04e-06	0.0	0.00142217	0.00026072	2.05e-06	706.17127241	695.98065233	703.83097249	-0.13688942	0.14798206	-0.31862061
0.31853	95.40492	2.763e-05	0.00019849	0.00013165	3.74e-06	-0.0	0.00142729	0.000262	2.05e-06	706.47983242	696.4295743	703.61567134	-0.15754194	0.13920012	-0.31845155
0.31858	95.41859	2.76e-05	0.00019845	0.00013169	3.74e-06	-0.0	0.00142731	0.000262	2.05e-06	706.48110221	696.43192791	703.61454812	-0.15763436	0.1391523	-0.31845067
0.31864	95.43226	2.757e-05	0.00019841	0.00013174	3.74e-06	0.0	0.00142734	0.00026201	2.05e-06	706.48236774	696.43428046	703.61342542	-0.15772654	0.13910449	-0.31844979
0.31869	95.44592	2.753e-05	0.00019837	0.00013178	3.74e-06	0.0	0.00142736	0.00026202	2.05e-06	706.48362902	696.43663197	703.61230326	-0.15781853	0.13905667	-0.31844891
0.31875	95.45959	2.75e-05	0.00019833	0.00013182	3.73e-06	-0.0	0.00142738	0.00026202	2.05e-06	706.48488605	696.43898242	703.61118161	-0.1579103	0.13900886	-0.31844803
0.3188	95.47325	2.747e-05	0.00019829	0.00013186	3.73e-06	-0.0	0.00142741	0.00026203	2.05e-06	706.48613883	696.44133182	703.6100605	-0.15800187	0.13896105	-0.31844715
0.31886	95.48691	2.743e-05	0.00019826	0.00013191	3.73e-06	0.0	0.00142743	0.00026204	2.05e-06	706.48738738	696.44368018	703.60893991	-0.15809323	0.13891324	-0.31844627
0.31891	95.50057	2.74e-05	0.00019822	0.00013195	3.73e-06	0.0	0.00142746	0.00026204	2.05e-06	706.48863168	696.44602748	703.60781984	-0.15818438	0.13886543	-0.31844539
0.31897	95.51423	2.737e-05	0.00019818	0.00013199	3.73e-06	-0.0	0.00142748	0.00026205	2.05e-06	706.48987176	696.44837374	703.6067003	-0.15827533	0.13881763	-0.31844451
0.31902	95.52789	2.733e-05	0.00019814	0.00013204	3.73e-06	-0.0	0.00142751	0.00026205	2.05e-06	706.49110761	696.45071894	703.60558128	-0.15836606	0.13876982	-0.31844363
0.31908	95.54154	2.73e-05	0.0001981	0.00013208	3.73e-06	0.0	0.00142753	0.00026206	2.05e-06	706.49233924	696.4530631	703.60446278	-0.1584566	0.13872202	-0.31844275
0.31913	95.5552	2.727e-05	0.00019806	0.00013212	3.72e-06	0.0	0.00142756	0.00026207	2.05e-06	706.49356665	696.45540621	703.6033448	-0.15854691	0.13867423	-0.31844187
0.31919	95.56885	2.724e-05	0.00019803	0.00013216	3.72e-06	-0.0	0.00142758	0.00026207	2.05e-06	706.49478984	696.45774828	703.60222735	-0.15863704	0.13862643	-0.318441
0.31924	95.5825	2.72e-05	0.00019799	0.00013221	3.72e-06	-0.0	0.0014276	0.00026208	2.05e-06	706.49600883	696.4600893	703.60111041	-0.15872693	0.13857864	-0.31844012
0.3193	95.59615	2.717e-05	0.00019795	0.00013225	3.72e-06	0.0	0.00142763	0.00026208	2.05e-06	706.49722361	696.46242927	703.59999399	-0.15881666	0.13853085	-0.31843924
0.31935	95.6098	2.714e-05	0.00019791	0.00013229	3.72e-06	0.0	0.00142765	0.00026209	2.05e-06	706.49843419	696.46476819	703.59887809	-0.15890613	0.13848306	-0.31843837
0.31941	95.62345	2.71e-05	0.00019787	0.00013233	3.72e-06	-0.0	0.00142768	0.0002621	2.05e-06	706.49964058	696.46710607	703.5977627	-0.15899546	0.13843527	-0.31843749
0.31946	95.6371	2.707e-05	0.00019783	0.00013238	3.71e-06	-0.0	0.0014277	0.0002621	2.05e-06	706.50084277	696.46944291	703.59664783	-0.15908451	0.13838749	-0.31843662
0.32953	98.11226	2.179e-05	0.00019093	0.00013994	3.44e-06	-0.0	0.00143158	0.00026312	2.05e-06	706.65476452	696.87995924	703.40054857	-0.17215321	0.12968739	-0.31828263
0.32958	98.12566	2.177e-05	0.00019089	0.00013998	3.44e-06	0.0	0.00143159	0.00026312	2.05e-06	706.65526882	696.88211137	703.39951627	-0.17220814	0.12964013	-0.31828182
0.32964	98.13906	2.174e-05	0.00019085	0.00014002	3.44e-06	0.0	0.00143161	0.00026313	2.05e-06	706.65576973	696.88426253	703.39848435	-0.17226294	0.12959287	-0.31828101
0.32969	98.15246	2.171e-05	0.00019082	0.00014006	3.44e-06	-0.0	0.00143163	0.00026313	2.05e-06	706.65626724	696.88641272	703.39745282	-0.17231756	0.12954562	-0.3182802
0.32975	98.16586	2.169e-05	0.00019078	0.0001401	3.44e-06	-0.0	0.00143165	0.00026314	2.05e-06	706.65676136	696.88856196	703.39642167	-0.17237201	0.12949837	-0.31827939
0.3298	98.17925	2.166e-05	0.00019074	0.00014014	3.44e-06	0.0	0.00143167	0.00026314	2.05e-06	706.65725208	696.89071023	703.39539091	-0.1724263	0.12945112	-0.31827858
0.32986	98.19265	2.164e-05	0.00019071	0.00014018	3.44e-06	0.0	0.00143169	0.00026315	2.05e-06	706.65773943	696.89285753	703.39436053	-0.17248042	0.12940388	-0.31827777
0.32991	98.20604	2.161e-05	0.00019067	0.00014022	3.43e-06	-0.0	0.00143171	0.00026315	2.05e-06	706.65822339	696.89500387	703.39333053	-0.17253439	0.12935664	-0.31827696
0.32997	98.21944	2.159e-05	0.00019063	0.00014026	3.43e-06	-0.0	0.00143172	0.00026315	2.05e-06	706.65870398	696.89714925	703.39230091	-0.17258817	0.12930941	-0.31827615
0.33002	98.23283	2.156e-05	0.0001906	0.0001403	3.43e-06	0.0	0.00143174	0.00026316	2.05e-06	706.6591812	696.89929367	703.39127168	-0.17264182	0.12926217	-0.31827535
0.33008	98.24622	2.154e-05	0.00019056	0.00014034	3.43e-06	0.0	0.00143176	0.00026316	2.05e-06	706.65965505	696.90143713	703.39024282	-0.17269526	0.12921495	-0.31827454
0.33013	98.25961	2.151e-05	0.00019052	0.00014038	3.43e-06	-0.0	0.00143178	0.00026317	2.05e-06	706.66012553	696.90357962	703.38921435	-0.17274859	0.12916772	-0.31827373
0.33019	98.27299	2.149e-05	0.00019048	0.00014042	3.43e-06	-0.0	0.0014318	0.00026317	2.05e-06	706.66059266	696.90572115	703.38818625	-0.1728017	0.1291205	-0.31827292
0.33024	98.28638	2.146e-05	0.00019045	0.00014046	3.43e-06	0.0	0.00143182	0.00026318	2.05e-06	706.66105643	696.90786173	703.38715854	-0.17285471	0.12907328	-0.31827212
0.3303	98.29977	2.144e-05	0.00019041	0.0001405	3.42e-06	0.0	0.00143183	0.00026318	2.05e-06	706.66151685	696.91000134	703.3861312	-0.17290748	0.12902607	-0.31827131
0.33035	98.31315	2.141e-05	0.00019037	0.00014054	3.42e-06	-0.0	0.00143185	0.00026319	2.05e-06	706.66197392	696.91213999	703.38510424	-0.17296016	0.12897886	-0.3182705
0.33041	98.32653	2.139e-05	0.00019034	0.00014058	3.42e-06	-0.0	0.00143187	0.00026319	2.05e-06	706.66242765	696.91427769	703.38407765	-0.17301261	0.12893165	-0.3182697
0.33046	98.33991	2.136e-05	0.0001903	0.00014062	3.42e-06	0.0	0.00143189	0.0002632	2.05e-06	706.66287804	696.91641442	703.38305144	-0.17306497	0.12888445	-0.31826889
0.34053	100.7654	1.735e-05	0.0001837	0.00014772	3.18e-06	0.0	0.00143484	0.00026401	2.05e-06	706.69324345	697.29168696	703.20097378	-0.18010314	0.12031448	-0.31812591
0.34058	100.77853	1.733e-05	0.00018367	0.00014776	3.17e-06	-0.0	0.00143485	0.00026401	2.05e-06	706.69314698	697.29365365	703.2000069	-0.18012886	0.12026806	-0.31812515
0.34064	100.79165	1.731e-05	0.00018363	0.0001478	3.17e-06	-0.0	0.00143487	0.00026402	2.05e-06	706.6930479	697.29561945	703.19904029	-0.18015439	0.12022165	-0.31812439
0.34069	100.80478	1.729e-05	0.0001836	0.00014784	3.17e-06	0.0	0.00143488	0.00026402	2.05e-06	706.6929462	697.29758436	703.19807396	-0.18017986	0.12017524	-0.31812363
0.34075	100.8179	1.727e-05	0.00018356	0.00014787	3.17e-06	0.0	0.0014349	0.00026402	2.05e-06	706.69284189	697.29954838	703.19710789	-0.18020514	0.12012884	-0.31812288
0.3408	100.83102	1.725e-05	0.00018353	0.00014791	3.17e-06	-0.0	0.00143491	0.00026403	2.05e-06	706.69273497	697.3015115	703.1961421	-0.18023036	0.12008245	-0.31812212
0.34086	100.84414	1.723e-05	0.00018349	0.00014795	3.17e-06	-0.0	0.00143492	0.00026403	2.05e-06	706.69262544	697.30347374	703.19517658	-0.18025539	0.12003605	-0.31812136
0.34091	100.85726	1.721e-05	0.00018346	0.00014799	3.17e-06	0.0	0.00143494	0.00026404	2.05e-06	706.69251332	697.3054351	703.19421133	-0.18028034	0.11998967	-0.3181206
0.34097	100.87037	1.719e-05	0.00018342	0.00014802	3.16e-06	0.0	0.00143495	0.00026404	2.05e-06	706.69239859	697.30739556	703.19324635	-0.18030513	0.11994329	-0.31811984
0.34102	100.88349	1.717e-05	0.00018339	0.00014806	3.16e-06	0.0	0.00143497	0.00026404	2.05e-06	706.69228127	697.30935513	703.19228163	-0.18032982	0.11989691	-0.31811909
0.34108	100.8966	1.716e-05	0.00018335	0.0001481	3.16e-06	-0.0	0.00143498	0.00026405	2.05e-06	706.69216136	697.31131382	703.19131719	-0.18035437	0.11985054	-0.31811833
0.34113	100.90971	1.714e-05	0.00018332	0.00014814	3.16e-06	-0.0	0.00143499	0.00026405	2.05e-06	706.69203886	697.31327161	703.19035301	-0.1803788	0.11980417	-0.31811757
0.34119	100.92282	1.712e-05	0.00018328	0.00014817	3.16e-06	0.0	0.00143501	0.00026406	2.05e-06	706.69191378	697.31522852	703.1893891	-0.1804031	0.11975781	-0.31811681
0.34124	100.93593	1.71e-05	0.00018325	0.00014821	3.16e-06	0.0	0.00143502	0.00026406	2.05e-06	706.69178612	697.31718454	703.18842546	-0.18042727	0.11971145	-0.31811606
0.3413	100.94904	1.708e-05	0.00018321	0.00014825	3.16e-06	-0.0	0.00143504	0.00026406	2.05e-06	706.69165588	697.31913968	703.18746209	-0.18045134	0.1196651	-0.3181153
0.34135	100.96214	1.706e-05	0.00018318	0.00014829	3.16e-06	-0.0	0.00143505	0.00026407	2.05e-06	706.69152306	697.32109393	703.18649898	-0.18047525	0.11961875	-0.31811454
0.34141	100.97525	1.704e-05	0.00018314	0.00014832	3.15e-06	0.0	0.00143506	0.00026407	2.05e-06	706.69138769	697.32304729	703.18553614	-0.18049907	0.11957241	-0.31811379
0.34146	100.98835	1.702e-05	0.00018311	0.00014836	3.15e-06	0.0	0.00143508	0.00026408	2.05e-06	706.69124974	697.32499977	703.18457356	-0.18052272	0.11952608	-0.31811303
0.35152	103.36206	1.395e-05	0.00017687	0.00015499	2.93e-06	-0.0	0.00143733	0.00026473	2.05e-06	706.62640117	697.66772894	703.01241445	-0.18293573	0.11113845	-0.31797783
0.35158	103.37489	1.393e-05	0.00017683	0.00015502	2.93e-06	-0.0	0.00143734	0.00026473	2.05e-06	706.6258492	697.66952393	703.01149306	-0.18293936	0.11109315	-0.31797711
0.35163	103.38773	1.392e-05	0.0001768	0.00015506	2.93e-06	0.0	0.00143736	0.00026473	2.05e-06	706.62529528	697.6713181	703.01057187	-0.18294289	0.11104786	-0.31797639
0.35169	103.40056	1.39e-05	0.00017677	0.00015509	2.93e-06	0.0	0.00143737	0.00026474	2.05e-06	706.62473941	697.67311144	703.00965086	-0.18294632	0.11100258	-0.31797566
0.35174	103.4134	1.389e-05	0.00017673	0.00015513	2.93e-06	-0.0	0.00143738	0.00026474	2.05e-06	706.62418159	697.67490395	703.00873003	-0.18294967	0.1109573	-0.31797494
0.3518	103.42623	1.388e-05	0.0001767	0.00015516	2.93e-06	-0.0	0.00143739	0.00026474	2.05e-06	706.62362183	697.67669563	703.00780939	-0.18295291	0.11091204	-0.31797422
0.35185	103.43906	1.386e-05	0.00017667	0.0001552	2.92e-06	0.0	0.0014374	0.00026475	2.05e-06	706.62306013	697.67848649	703.00688893	-0.18295608	0.11086677	-0.3179735
0.35191	103.45189	1.385e-05	0.00017663	0.00015523	2.92e-06	0.0	0.00143741	0.00026475	2.05e-06	706.62249649	697.68027652	703.00596866	-0.18295912	0.11082152	-0.31797277
0.35196	103.46471	1.383e-05	0.0001766	0.00015527	2.92e-06	-0.0	0.00143742	0.00026475	2.05e-06	706.62193091	697.68206573	703.00504857	-0.18296211	0.11077626	-0.31797205
0.35202	103.47754	1.382e-05	0.00017657	0.0001553	2.92e-06	-0.0	0.00143743	0.00026476	2.05e-06	706.62136341	697.68385411	703.00412866	-0.18296496	0.11073102	-0.31797133
0.35207	103.49036	1.38e-05	0.00017654	0.00015534	2.92e-06	0.0	0.00143744	0.00026476	2.05e-06	706.62079398	697.68564167	703.00320894	-0.18296777	0.11068578	-0.31797061
0.35213	103.50318	1.379e-05	0.0001765	0.00015537	2.92e-06	0.0	0.00143745	0.00026476	2.05e-06	706.62022262	697.6874284	703.0022894	-0.18297044	0.11064055	-0.31796988
0.35218	103.516	1.377e-05	0.00017647	0.00015541	2.92e-06	0.0	0.00143746	0.00026477	2.05e-06	706.61964934	697.68921431	703.00137004	-0.18297305	0.11059532	-0.31796916
0.35224	103.52882	1.376e-05	0.00017644	0.00015544	2.92e-06	-0.0	0.00143747	0.00026477	2.05e-06	706.61907414	697.69099939	703.00045086	-0.18297554	0.11055011	-0.31796844
0.35229	103.54164	1.374e-05	0.0001764	0.00015548	2.92e-06	-0.0	0.00143748	0.00026477	2.05e-06	706.61849703	697.69278365	702.99953187	-0.18297796	0.11050489	-0.31796772
0.35235	103.55446	1.373e-05	0.00017637	0.00015551	2.91e-06	0.0	0.0014375	0.00026478	2.05e-06	706.617918	697.69456709	702.99861305	-0.18298028	0.11045968	-0.317967
0.3524	103.56727	1.371e-05	0.00017634	0.00015555	2.91e-06	0.0	0.00143751	0.00026478	2.05e-06	706.61733706	697.6963497	702.99769442	-0.1829825	0.11041449	-0.31796628
0.35246	103.58009	1.37e-05	0.0001763	0.00015558	2.91e-06	-0.0	0.00143752	0.00026478	2.05e-06	706.61675421	697.6981315	702.99677597	-0.18298465	0.11036929	-0.31796555
0.36252	105.8997	1.133e-05	0.00017044	0.00016175	2.71e-06	-0.0	0.00143925	0.00026531	2.05e-06	706.48093189	698.01064102	702.83137423	-0.18197191	0.10221116	-0.31783566
0.36258	105.91223	1.132e-05	0.00017041	0.00016178	2.71e-06	0.0	0.00143926	0.00026531	2.05e-06	706.48004564	698.0122762	702.83048318	-0.18195947	0.10216722	-0.31783496
0.36263	105.92476	1.131e-05	0.00017038	0.00016181	2.71e-06	0.0	0.00143927	0.00026532	2.05e-06	706.47915798	698.01391061	702.82959226	-0.18194695	0.1021233	-0.31783426
0.36269	105.9373	1.13e-05	0.00017035	0.00016185	2.71e-06	-0.0	0.00143928	0.00026532	2.05e-06	706.47826891	698.01554425	702.82870145	-0.18193438	0.10207937	-0.31783356
0.36274	105.94983	1.129e-05	0.00017031	0.00016188	2.71e-06	-0.0	0.00143929	0.00026532	2.05e-06	706.47737844	698.01717711	702.82781077	-0.18192172	0.10203546	-0.31783286
0.3628	105.96236	1.127e-05	0.00017028	0.00016191	2.71e-06	0.0	0.0014393	0.00026532	2.05e-06	706.47648657	698.01880921	702.82692021	-0.18190902	0.10199155	-0.31783216
0.36285	105.97488	1.126e-05	0.00017025	0.00016194	2.71e-06	0.0	0.00143931	0.00026533	2.05e-06	706.4755933	698.02044053	702.82602976	-0.18189622	0.10194765	-0.31783146
0.36291	105.98741	1.125e-05	0.00017022	0.00016198	2.71e-06	-0.0	0.00143931	0.00026533	2.05e-06	706.47469864	698.02207108	702.82513943	-0.18188339	0.10190376	-0.31783076
0.36296	105.99994	1.124e-05	0.00017019	0.00016201	2.7e-06	-0.0	0.00143932	0.00026533	2.05e-06	706.47380258	698.02370087	702.82424923	-0.18187047	0.10185987	-0.31783006
0.36302	106.01246	1.123e-05	0.00017016	0.00016204	2.7e-06	-0.0	0.00143933	0.00026534	2.05e-06	706.47290513	698.02532988	702.82335914	-0.18185749	0.10181599	-0.31782936
0.36307	106.02498	1.122e-05	0.00017013	0.00016207	2.7e-06	0.0	0.00143934	0.00026534	2.05e-06	706.47200629	698.02695812	702.82246917	-0.18184445	0.10177212	-0.31782866
0.36313	106.0375	1.121e-05	0.0001701	0.00016211	2.7e-06	0.0	0.00143935	0.00026534	2.05e-06	706.47110607	698.0285856	702.82157931	-0.18183132	0.10172826	-0.31782797
0.36318	106.05002	1.119e-05	0.00017007	0.00016214	2.7e-06	-0.0	0.00143936	0.00026534	2.05e-06	706.47020446	698.0302123	702.82068958	-0.18181816	0.1016844	-0.31782727
0.36324	106.06254	1.118e-05	0.00017003	0.00016217	2.7e-06	-0.0	0.00143936	0.00026535	2.05e-06	706.46930146	698.03183824	702.81979996	-0.18180489	0.10164056	-0.31782657
0.36329	106.07505	1.117e-05	0.00017	0.0001622	2.7e-06	0.0	0.00143937	0.00026535	2.05e-06	706.4683971	698.0334634	702.81891046	-0.1817916	0.10159671	-0.31782587
0.36335	106.08756	1.116e-05	0.00016997	0.00016224	2.7e-06	0.0	0.00143938	0.00026535	2.05e-06	706.46749135	698.0350878	702.81802108	-0.18177821	0.10155288	-0.31782517
0.3634	106.10008	1.115e-05	0.00016994	0.00016227	2.7e-06	-0.0	0.00143939	0.00026535	2.05e-06	706.46658422	698.03671143	702.81713181	-0.18176478	0.10150905	-0.31782447
0.36346	106.11259	1.114e-05	0.00016991	0.0001623	2.7e-06	-0.0	0.0014394	0.00026536	2.05e-06	706.46567573	698.03833429	702.81624266	-0.18175126	0.10146523	-0.31782377
0.37352	108.37559	9.3e-06	0.00016443	0.00016802	2.52e-06	-0.0	0.00144075	0.00026579	2.05e-06	706.27864663	698.32265084	702.65522221	-0.17829094	0.09357431	-0.31769732
0.37358	108.3878	9.29e-06	0.0001644	0.00016805	2.52e-06	0.0	0.00144075	0.00026579	2.05e-06	706.27752308	698.32413665	702.65435023	-0.17826723	0.09353191	-0.31769663
0.37363	108.40002	9.28e-06	0.00016437	0.00016808	2.51e-06	0.0	0.00144076	0.0002658	2.05e-06	706.27639855	698.32562174	702.65347832	-0.17824345	0.09348952	-0.31769595
0.37369	108.41224	9.27e-06	0.00016434	0.00016811	2.51e-06	-0.0	0.00144077	0.0002658	2.05e-06	706.27527304	698.3271061	702.65260649	-0.17821966	0.09344713	-0.31769526
0.37374	108.42445	9.26e-06	0.00016431	0.00016814	2.51e-06	-0.0	0.00144077	0.0002658	2.05e-06	706.27414655	698.32858975	702.65173473	-0.1781958	0.09340476	-0.31769458
0.3738	108.43667	9.26e-06	0.00016428	0.00016817	2.51e-06	-0.0	0.00144078	0.0002658	2.05e-06	706.27301909	698.33007267	702.65086304	-0.1781719	0.09336239	-0.31769389
0.37385	108.44888	9.25e-06	0.00016425	0.0001682	2.51e-06	0.0	0.00144079	0.0002658	2.05e-06	706.27189066	698.33155487	702.64999142	-0.17814795	0.09332003	-0.31769321
0.37391	108.46109	9.24e-06	0.00016422	0.00016823	2.51e-06	0.0	0.00144079	0.00026581	2.05e-06	706.27076125	698.33303634	702.64911987	-0.17812396	0.09327768	-0.31769252
0.37396	108.47329	9.23e-06	0.00016419	0.00016826	2.51e-06	-0.0	0.0014408	0.00026581	2.05e-06	706.26963087	698.3345171	702.6482484	-0.17809993	0.09323534	-0.31769184
0.37402	108.4855	9.22e-06	0.00016417	0.00016829	2.51e-06	-0.0	0.00144081	0.00026581	2.05e-06	706.26849953	698.33599714	702.64737699	-0.17807583	0.093193	-0.31769115
0.37407	108.49771	9.21e-06	0.00016414	0.00016832	2.51e-06	0.0	0.00144081	0.00026581	2.05e-06	706.26736722	698.33747645	702.64650566	-0.17805172	0.09315068	-0.31769047
0.37413	108.50991	9.2e-06	0.00016411	0.00016835	2.51e-06	0.0	0.00144082	0.00026581	2.05e-06	706.26623394	698.33895504	702.6456344	-0.17802753	0.09310836	-0.31768979
0.37418	108.52211	9.19e-06	0.00016408	0.00016838	2.51e-06	0.0	0.00144082	0.00026582	2.05e-06	706.26509971	698.34043292	702.6447632	-0.17800332	0.09306605	-0.3176891
0.37424	108.53431	9.18e-06	0.00016405	0.00016841	2.5e-06	-0.0	0.00144083	0.00026582	2.05e-06	706.26396451	698.34191007	702.64389208	-0.17797906	0.09302374	-0.31768842
0.37429	108.54651	9.18e-06	0.00016402	0.00016844	2.5e-06	-0.0	0.00144084	0.00026582	2.05e-06	706.26282835	698.34338651	702.64302103	-0.17795474	0.09298145	-0.31768773
0.37435	108.55871	9.17e-06	0.00016399	0.00016847	2.5e-06	0.0	0.00144084	0.00026582	2.05e-06	706.26169124	698.34486222	702.64215005	-0.1779304	0.09293916	-0.31768705
0.3744	108.5709	9.16e-06	0.00016396	0.0001685	2.5e-06	0.0	0.00144085	0.00026583	2.05e-06	706.26055317	698.34633722	702.64127913	-0.17790599	0.09289689	-0.31768637
0.37446	108.58309	9.15e-06	0.00016393	0.00016853	2.5e-06	-0.0	0.00144086	0.00026583	2.05e-06	706.25941414	698.34781149	702.64040829	-0.17788155	0.09285461	-0.31768568
0.38452	110.78673	7.71e-06	0.00015883	0.00017382	2.34e-06	0.0	0.00144191	0.00026619	2.05e-06	706.036704	698.60573025	702.48202273	-0.17274188	0.08525783	-0.31756129
0.38458	110.79862	7.7e-06	0.0001588	0.00017385	2.34e-06	-0.0	0.00144192	0.00026619	2.05e-06	706.03541814	698.607076	702.48116162	-0.1727106	0.08521709	-0.31756061
0.38463	110.8105	7.7e-06	0.00015877	0.00017388	2.34e-06	-0.0	0.00144192	0.00026619	2.05e-06	706.03413163	698.60842108	702.48030054	-0.17267929	0.08517636	-0.31755994
0.38469	110.82239	7.69e-06	0.00015875	0.0001739	2.34e-06	0.0	0.00144193	0.00026619	2.05e-06	706.03284446	698.60976548	702.4794395	-0.17264796	0.08513563	-0.31755926
0.38474	110.83427	7.68e-06	0.00015872	0.00017393	2.34e-06	0.0	0.00144193	0.0002662	2.05e-06	706.03155664	698.6111092	702.47857851	-0.17261658	0.08509492	-0.31755858
0.3848	110.84615	7.67e-06	0.00015869	0.00017396	2.34e-06	-0.0	0.00144194	0.0002662	2.05e-06	706.03026817	698.61245224	702.47771755	-0.17258519	0.08505421	-0.31755791
0.38485	110.85803	7.67e-06	0.00015866	0.00017399	2.34e-06	-0.0	0.00144194	0.0002662	2.05e-06	706.02897905	698.61379461	702.47685662	-0.17255376	0.08501351	-0.31755723
0.38491	110.86991	7.66e-06	0.00015864	0.00017402	2.33e-06	-0.0	0.00144195	0.0002662	2.05e-06	706.02768927	698.6151363	702.47599573	-0.17252231	0.08497282	-0.31755656
0.38496	110.88178	7.65e-06	0.00015861	0.00017404	2.33e-06	0.0	0.00144195	0.0002662	2.05e-06	706.02639886	698.61647731	702.47513489	-0.17249082	0.08493214	-0.31755588
0.38502	110.89366	7.65e-06	0.00015858	0.00017407	2.33e-06	0.0	0.00144196	0.0002662	2.05e-06	706.02510779	698.61781764	702.47427407	-0.1724593	0.08489147	-0.3175552
0.38507	110.90553	7.64e-06	0.00015856	0.0001741	2.33e-06	-0.0	0.00144196	0.00026621	2.05e-06	706.02381608	698.6191573	702.4734133	-0.17242776	0.0848508	-0.31755453
0.38513	110.9174	7.63e-06	0.00015853	0.00017413	2.33e-06	-0.0	0.00144197	0.00026621	2.05e-06	706.02252373	698.62049628	702.47255256	-0.17239618	0.08481015	-0.31755385
0.38518	110.92927	7.63e-06	0.0001585	0.00017415	2.33e-06	0.0	0.00144197	0.00026621	2.05e-06	706.02123073	698.62183459	702.47169186	-0.17236458	0.0847695	-0.31755318
0.38524	110.94114	7.62e-06	0.00015848	0.00017418	2.33e-06	0.0	0.00144198	0.00026621	2.05e-06	706.0199371	698.62317222	702.47083119	-0.17233295	0.08472886	-0.3175525
0.38529	110.953	7.61e-06	0.00015845	0.00017421	2.33e-06	0.0	0.00144198	0.00026621	2.05e-06	706.01864282	698.62450917	702.46997056	-0.17230128	0.08468823	-0.31755182
0.38535	110.96487	7.61e-06	0.00015842	0.00017424	2.33e-06	-0.0	0.00144199	0.00026621	2.05e-06	706.0173479	698.62584545	702.46910997	-0.17226959	0.0846476	-0.31755115
0.3854	110.97673	7.6e-06	0.0001584	0.00017427	2.33e-06	-0.0	0.00144199	0.00026622	2.05e-06	706.01605235	698.62718105	702.46824941	-0.17223786	0.08460699	-0.31755047
0.38546	110.98859	7.59e-06	0.00015837	0.00017429	2.33e-06	0.0	0.001442	0.00026622	2.05e-06	706.01475617	698.62851597	702.46738889	-0.17220612	0.08456638	-0.3175498
0.39552	113.12983	6.46e-06	0.00015362	0.00017918	2.18e-06	-0.0	0.00144283	0.00026652	2.05e-06	705.76818433	698.86165027	702.31038107	-0.16597123	0.07728042	-0.31742648
0.39558	113.14137	6.45e-06	0.0001536	0.00017921	2.18e-06	-0.0	0.00144284	0.00026652	2.05e-06	705.76679247	698.86286439	702.30952498	-0.16593517	0.0772414	-0.31742581
0.39563	113.15291	6.44e-06	0.00015357	0.00017923	2.18e-06	0.0	0.00144284	0.00026652	2.05e-06	705.7654002	698.86407788	702.3086689	-0.1658991	0.07720239	-0.31742514
0.39569	113.16444	6.44e-06	0.00015355	0.00017926	2.18e-06	0.0	0.00144285	0.00026652	2.05e-06	705.76400752	698.86529073	702.30781284	-0.165863	0.0771634	-0.31742447
0.39574	113.17598	6.43e-06	0.00015352	0.00017929	2.18e-06	0.0	0.00144285	0.00026653	2.05e-06	705.76261442	698.86650294	702.30695679	-0.16582689	0.0771244	-0.3174238
0.3958	113.18751	6.43e-06	0.0001535	0.00017931	2.18e-06	-0.0	0.00144285	0.00026653	2.05e-06	705.76122091	698.86771451	702.30610075	-0.16579076	0.07708542	-0.31742312
0.39585	113.19904	6.42e-06	0.00015347	0.00017934	2.18e-06	-0.0	0.00144286	0.00026653	2.05e-06	705.75982699	698.86892545	702.30524473	-0.1657546	0.07704645	-0.31742245
0.39591	113.21056	6.42e-06	0.00015345	0.00017936	2.18e-06	0.0	0.00144286	0.00026653	2.05e-06	705.75843266	698.87013574	702.30438871	-0.16571844	0.07700748	-0.31742178
0.39596	113.22209	6.41e-06	0.00015342	0.00017939	2.18e-06	0.0	0.00144287	0.00026653	2.05e-06	705.75703792	698.87134541	702.30353272	-0.16568225	0.07696853	-0.31742111
0.39602	113.23361	6.41e-06	0.0001534	0.00017941	2.18e-06	0.0	0.00144287	0.00026653	2.05e-06	705.75564277	698.87255443	702.30267673	-0.16564605	0.07692958	-0.31742043
0.39607	113.24514	6.4e-06	0.00015337	0.00017944	2.18e-06	-0.0	0.00144287	0.00026653	2.05e-06	705.75424721	698.87376282	702.30182076	-0.16560983	0.07689064	-0.31741976
0.39613	113.25666	6.4e-06	0.00015335	0.00017946	2.18e-06	-0.0	0.00144288	0.00026654	2.05e-06	705.75285125	698.87497057	702.3009648	-0.16557359	0.07685172	-0.31741909
0.39618	113.26818	6.39e-06	0.00015332	0.00017949	2.17e-06	0.0	0.00144288	0.00026654	2.05e-06	705.75145488	698.87617768	702.30010885	-0.16553734	0.07681279	-0.31741842
0.39624	113.27969	6.38e-06	0.0001533	0.00017952	2.17e-06	0.0	0.00144289	0.00026654	2.05e-06	705.75005811	698.87738416	702.29925292	-0.16550106	0.07677388	-0.31741774
0.39629	113.29121	6.38e-06	0.00015327	0.00017954	2.17e-06	0.0	0.00144289	0.00026654	2.05e-06	705.74866094	698.87859	702.298397	-0.16546477	0.07673498	-0.31741707
0.39635	113.30272	6.37e-06	0.00015325	0.00017957	2.17e-06	-0.0	0.00144289	0.00026654	2.05e-06	705.74726336	698.87979521	702.29754109	-0.16542846	0.07669608	-0.3174164
0.3964	113.31423	6.37e-06	0.00015323	0.00017959	2.17e-06	-0.0	0.0014429	0.00026654	2.05e-06	705.74586538	698.88099978	702.29668519	-0.16539213	0.0766572	-0.31741573
0.39646	113.32574	6.36e-06	0.0001532	0.00017962	2.17e-06	0.0	0.0014429	0.00026654	2.05e-06	705.744467	698.88220372	702.2958293	-0.16535579	0.07661832	-0.31741506
0.40652	115.40125	5.46e-06	0.00014881	0.00018413	2.04e-06	0.0	0.00144356	0.0002668	2.05e-06	705.48278376	699.09202059	702.13931189	-0.15845661	0.06965093	-0.31729213
0.40657	115.41242	5.45e-06	0.00014878	0.00018415	2.04e-06	-0.0	0.00144357	0.0002668	2.05e-06	705.48132706	699.09311077	702.13845674	-0.15841779	0.06961366	-0.31729146
0.40663	115.42359	5.45e-06	0.00014876	0.00018418	2.04e-06	-0.0	0.00144357	0.0002668	2.05e-06	705.47987012	699.09420036	702.13760157	-0.15837896	0.0695764	-0.31729078
0.40668	115.43475	5.45e-06	0.00014874	0.0001842	2.04e-06	-0.0	0.00144357	0.0002668	2.05e-06	705.47841293	699.09528934	702.13674641	-0.15834012	0.06953915	-0.31729011
0.40674	115.44592	5.44e-06	0.00014871	0.00018422	2.04e-06	0.0	0.00144358	0.0002668	2.05e-06	705.4769555	699.09637773	702.13589124	-0.15830128	0.0695019	-0.31728944
0.40679	115.45708	5.44e-06	0.00014869	0.00018425	2.04e-06	0.0	0.00144358	0.0002668	2.05e-06	705.47549784	699.09746551	702.13503607	-0.15826241	0.06946467	-0.31728877
0.40685	115.46824	5.43e-06	0.00014867	0.00018427	2.04e-06	-0.0	0.00144358	0.00026681	2.05e-06	705.47403993	699.09855269	702.13418089	-0.15822355	0.06942744	-0.3172881
0.4069	115.4794	5.43e-06	0.00014864	0.0001843	2.04e-06	-0.0	0.00144359	0.00026681	2.05e-06	705.47258179	699.09963927	702.13332572	-0.15818467	0.06939023	-0.31728743
0.40696	115.49056	5.42e-06	0.00014862	0.00018432	2.04e-06	-0.0	0.00144359	0.00026681	2.05e-06	705.4711234	699.10072525	702.13247053	-0.15814578	0.06935302	-0.31728675
0.40701	115.50171	5.42e-06	0.0001486	0.00018434	2.04e-06	0.0	0.00144359	0.00026681	2.05e-06	705.46966478	699.10181063	702.13161535	-0.15810689	0.06931582	-0.31728608
0.40707	115.51287	5.41e-06	0.00014857	0.00018437	2.04e-06	0.0	0.0014436	0.00026681	2.05e-06	705.46820593	699.10289541	702.13076016	-0.15806798	0.06927863	-0.31728541
0.40712	115.52402	5.41e-06	0.00014855	0.00018439	2.04e-06	0.0	0.0014436	0.00026681	2.05e-06	705.46674684	699.10397959	702.12990496	-0.15802907	0.06924145	-0.31728474
0.40718	115.53517	5.41e-06	0.00014853	0.00018441	2.03e-06	-0.0	0.0014436	0.00026681	2.05e-06	705.46528751	699.10506317	702.12904976	-0.15799014	0.06920427	-0.31728407
0.40723	115.54632	5.4e-06	0.00014851	0.00018444	2.03e-06	-0.0	0.00144361	0.00026681	2.05e-06	705.46382795	699.10614615	702.12819456	-0.1579512	0.06916711	-0.3172834
0.40729	115.55746	5.4e-06	0.00014848	0.00018446	2.03e-06	0.0	0.00144361	0.00026682	2.05e-06	705.46236816	699.10722853	702.12733936	-0.15791226	0.06912995	-0.31728272
0.40734	115.56861	5.39e-06	0.00014846	0.00018448	2.03e-06	0.0	0.00144361	0.00026682	2.05e-06	705.46090813	699.10831032	702.12648415	-0.15787331	0.06909281	-0.31728205
0.4074	115.57975	5.39e-06	0.00014844	0.00018451	2.03e-06	0.0	0.00144362	0.00026682	2.05e-06	705.45944787	699.1093915	702.12562893	-0.15783435	0.06905567	-0.31728138
0.40745	115.59089	5.38e-06	0.00014841	0.00018453	2.03e-06	-0.0	0.00144362	0.00026682	2.05e-06	705.45798738	699.11047209	702.12477371	-0.15779538	0.06901854	-0.31728071
0.41752	117.59692	4.66e-06	0.00014435	0.00018869	1.92e-06	0.0	0.00144415	0.00026703	2.05e-06	705.18749656	699.29831693	701.96813182	-0.15054001	0.0623702	-0.31715768
0.41757	117.6077	4.66e-06	0.00014433	0.00018871	1.92e-06	-0.0	0.00144415	0.00026703	2.05e-06	705.18600425	699.29929025	701.96727479	-0.15049985	0.06233467	-0.31715701
0.41763	117.61848	4.65e-06	0.00014431	0.00018873	1.92e-06	-0.0	0.00144416	0.00026704	2.05e-06	705.18451182	699.30026301	701.96641774	-0.15045969	0.06229914	-0.31715634
0.41768	117.62926	4.65e-06	0.00014429	0.00018875	1.91e-06	0.0	0.00144416	0.00026704	2.05e-06	705.18301926	699.3012352	701.96556067	-0.15041952	0.06226363	-0.31715566
0.41774	117.64003	4.65e-06	0.00014427	0.00018877	1.91e-06	0.0	0.00144416	0.00026704	2.05e-06	705.18152659	699.30220682	701.96470359	-0.15037935	0.06222812	-0.31715499
0.41779	117.65081	4.64e-06	0.00014424	0.0001888	1.91e-06	0.0	0.00144416	0.00026704	2.05e-06	705.1800338	699.30317788	701.9638465	-0.15033918	0.06219262	-0.31715432
0.41785	117.66158	4.64e-06	0.00014422	0.00018882	1.91e-06	-0.0	0.00144417	0.00026704	2.05e-06	705.17854088	699.30414837	701.96298939	-0.150299	0.06215712	-0.31715364
0.4179	117.67234	4.64e-06	0.0001442	0.00018884	1.91e-06	-0.0	0.00144417	0.00026704	2.05e-06	705.17704785	699.30511829	701.96213227	-0.15025881	0.06212164	-0.31715297
0.41796	117.68311	4.63e-06	0.00014418	0.00018886	1.91e-06	-0.0	0.00144417	0.00026704	2.05e-06	705.1755547	699.30608764	701.96127513	-0.15021863	0.06208617	-0.3171523
0.41801	117.69388	4.63e-06	0.00014416	0.00018888	1.91e-06	0.0	0.00144417	0.00026704	2.05e-06	705.17406144	699.30705643	701.96041797	-0.15017844	0.0620507	-0.31715162
0.41807	117.70464	4.62e-06	0.00014414	0.0001889	1.91e-06	0.0	0.00144418	0.00026704	2.05e-06	705.17256806	699.30802466	701.9595608	-0.15013824	0.06201525	-0.31715095
0.41812	117.7154	4.62e-06	0.00014412	0.00018893	1.91e-06	-0.0	0.00144418	0.00026705	2.05e-06	705.17107456	699.30899232	701.95870362	-0.15009805	0.0619798	-0.31715028
0.41818	117.72616	4.62e-06	0.0001441	0.00018895	1.91e-06	-0.0	0.00144418	0.00026705	2.05e-06	705.16958094	699.30995941	701.95784642	-0.15005785	0.06194436	-0.3171496
0.41823	117.73691	4.61e-06	0.00014407	0.00018897	1.91e-06	-0.0	0.00144418	0.00026705	2.05e-06	705.16808721	699.31092593	701.9569892	-0.15001764	0.06190893	-0.31714893
0.41829	117.74767	4.61e-06	0.00014405	0.00018899	1.91e-06	0.0	0.00144419	0.00026705	2.05e-06	705.16659336	699.31189189	701.95613197	-0.14997743	0.0618735	-0.31714826
0.41834	117.75842	4.61e-06	0.00014403	0.00018901	1.91e-06	0.0	0.00144419	0.00026705	2.05e-06	705.1650994	699.31285729	701.95527473	-0.14993722	0.06183809	-0.31714758
0.4184	117.76917	4.6e-06	0.00014401	0.00018903	1.91e-06	0.0	0.00144419	0.00026705	2.05e-06	705.16360533	699.31382212	701.95441746	-0.14989701	0.06180269	-0.31714691
0.41845	117.77992	4.6e-06	0.00014399	0.00018906	1.91e-06	-0.0	0.00144419	0.00026705	2.05e-06	705.16211114	699.31478638	701.95356019	-0.14985679	0.06176729	-0.31714624
0.42852	119.7123	4.02e-06	0.00014024	0.00019288	1.8e-06	-0.0	0.00144462	0.00026723	2.05e-06	704.88721958	699.48189973	701.79637448	-0.1424575	0.0554328	-0.31702278
0.42857	119.72267	4.01e-06	0.00014022	0.0001929	1.8e-06	0.0	0.00144462	0.00026724	2.05e-06	704.88571177	699.48276273	701.79551366	-0.14241696	0.05539896	-0.31702211
0.42863	119.73303	4.01e-06	0.00014021	0.00019292	1.8e-06	0.0	0.00144463	0.00026724	2.05e-06	704.88420391	699.48362519	701.79465283	-0.14237642	0.05536513	-0.31702143
0.42868	119.74339	4.01e-06	0.00014019	0.00019294	1.8e-06	0.0	0.00144463	0.00026724	2.05e-06	704.88269601	699.48448712	701.79379196	-0.14233587	0.0553313	-0.31702075
0.42874	119.75375	4e-06	0.00014017	0.00019296	1.8e-06	-0.0	0.00144463	0.00026724	2.05e-06	704.88118807	699.48534851	701.79293108	-0.14229533	0.05529749	-0.31702008
0.42879	119.76411	4e-06	0.00014015	0.00019298	1.8e-06	-0.0	0.00144463	0.00026724	2.05e-06	704.8796801	699.48620937	701.79207017	-0.14225479	0.05526368	-0.3170194
0.42885	119.77447	4e-06	0.00014013	0.000193	1.8e-06	0.0	0.00144463	0.00026724	2.05e-06	704.87817208	699.48706969	701.79120925	-0.14221425	0.05522988	-0.31701873
0.4289	119.78482	4e-06	0.00014011	0.00019302	1.8e-06	0.0	0.00144464	0.00026724	2.05e-06	704.87666403	699.48792947	701.79034829	-0.14217371	0.05519609	-0.31701805
0.42896	119.79517	3.99e-06	0.00014009	0.00019304	1.8e-06	0.0	0.00144464	0.00026724	2.05e-06	704.87515594	699.48878872	701.78948732	-0.14213317	0.05516231	-0.31701737
0.42901	119.80552	3.99e-06	0.00014007	0.00019306	1.8e-06	-0.0	0.00144464	0.00026724	2.05e-06	704.87364782	699.48964744	701.78862632	-0.14209263	0.05512854	-0.3170167
0.42907	119.81587	3.99e-06	0.00014005	0.00019308	1.8e-06	-0.0	0.00144464	0.00026724	2.05e-06	704.87213965	699.49050562	701.7877653	-0.14205208	0.05509477	-0.31701602
0.42912	119.82622	3.98e-06	0.00014003	0.0001931	1.8e-06	-0.0	0.00144465	0.00026724	2.05e-06	704.87063145	699.49136326	701.78690426	-0.14201154	0.05506102	-0.31701535
0.42918	119.83656	3.98e-06	0.00014001	0.00019312	1.8e-06	0.0	0.00144465	0.00026725	2.05e-06	704.86912322	699.49222037	701.7860432	-0.141971	0.05502727	-0.31701467
0.42923	119.8469	3.98e-06	0.00013999	0.00019314	1.8e-06	0.0	0.00144465	0.00026725	2.05e-06	704.86761495	699.49307695	701.78518211	-0.14193046	0.05499353	-0.31701399
0.42929	119.85724	3.98e-06	0.00013997	0.00019316	1.8e-06	0.0	0.00144465	0.00026725	2.05e-06	704.86610664	699.49393299	701.784321	-0.14188992	0.0549598	-0.31701332
0.42934	119.86758	3.97e-06	0.00013995	0.00019318	1.8e-06	-0.0	0.00144465	0.00026725	2.05e-06	704.8645983	699.4947885	701.78345986	-0.14184938	0.05492607	-0.31701264
0.4294	119.87791	3.97e-06	0.00013993	0.0001932	1.8e-06	-0.0	0.00144466	0.00026725	2.05e-06	704.86308992	699.49564347	701.7825987	-0.14180884	0.05489236	-0.31701196
0.42945	119.88824	3.97e-06	0.00013991	0.00019322	1.8e-06	-0.0	0.00144466	0.00026725	2.05e-06	704.86158151	699.49649791	701.78173752	-0.14176829	0.05485865	-0.31701129
0.43952	121.74223	3.49e-06	0.00013647	0.00019672	1.7e-06	-0.0	0.00144501	0.00026741	2.05e-06	704.58525431	699.6440268	701.62372473	-0.13436383	0.04882843	-0.31688718
0.43957	121.75216	3.49e-06	0.00013645	0.00019674	1.7e-06	-0.0	0.00144501	0.00026741	2.05e-06	704.58374419	699.64478552	701.62285884	-0.13432351	0.04879623	-0.3168865
0.43963	121.76208	3.49e-06	0.00013643	0.00019676	1.7e-06	0.0	0.00144501	0.00026741	2.05e-06	704.58223408	699.64554373	701.62199293	-0.13428319	0.04876402	-0.31688582
0.43968	121.772	3.49e-06	0.00013641	0.00019678	1.7e-06	0.0	0.00144501	0.00026741	2.05e-06	704.58072399	699.64630144	701.621127	-0.13424288	0.04873183	-0.31688514
0.43974	121.78192	3.48e-06	0.0001364	0.0001968	1.7e-06	0.0	0.00144501	0.00026741	2.05e-06	704.57921391	699.64705864	701.62026103	-0.13420256	0.04869965	-0.31688446
0.43979	121.79184	3.48e-06	0.00013638	0.00019681	1.7e-06	-0.0	0.00144501	0.00026741	2.05e-06	704.57770384	699.64781533	701.61939504	-0.13416225	0.04866747	-0.31688378
0.43985	121.80175	3.48e-06	0.00013636	0.00019683	1.7e-06	-0.0	0.00144502	0.00026741	2.05e-06	704.57619379	699.64857152	701.61852901	-0.13412195	0.04863531	-0.3168831
0.4399	121.81166	3.48e-06	0.00013634	0.00019685	1.7e-06	-0.0	0.00144502	0.00026741	2.05e-06	704.57468375	699.6493272	701.61766297	-0.13408164	0.04860315	-0.31688242
0.43996	121.82157	3.47e-06	0.00013632	0.00019687	1.7e-06	0.0	0.00144502	0.00026741	2.05e-06	704.57317372	699.65008237	701.61679689	-0.13404134	0.048571	-0.31688174
0.44001	121.83148	3.47e-06	0.00013631	0.00019689	1.7e-06	0.0	0.00144502	0.00026741	2.05e-06	704.57166371	699.65083704	701.61593078	-0.13400103	0.04853885	-0.31688106
0.44007	121.84139	3.47e-06	0.00013629	0.00019691	1.7e-06	0.0	0.00144502	0.00026741	2.05e-06	704.57015371	699.6515912	701.61506465	-0.13396074	0.04850672	-0.31688038
0.44012	121.85129	3.47e-06	0.00013627	0.00019692	1.7e-06	-0.0	0.00144502	0.00026742	2.05e-06	704.56864372	699.65234485	701.61419849	-0.13392044	0.04847459	-0.3168797
0.44018	121.86119	3.47e-06	0.00013625	0.00019694	1.7e-06	-0.0	0.00144503	0.00026742	2.05e-06	704.56713375	699.653098	701.6133323	-0.13388014	0.04844247	-0.31687902
0.44023	121.87109	3.46e-06	0.00013623	0.00019696	1.7e-06	-0.0	0.00144503	0.00026742	2.05e-06	704.56562379	699.65385065	701.61246608	-0.13383985	0.04841036	-0.31687834
0.44029	121.88098	3.46e-06	0.00013622	0.00019698	1.7e-06	0.0	0.00144503	0.00026742	2.05e-06	704.56411385	699.65460279	701.61159984	-0.13379956	0.04837826	-0.31687766
0.44034	121.89088	3.46e-06	0.0001362	0.000197	1.7e-06	0.0	0.00144503	0.00026742	2.05e-06	704.56260393	699.65535442	701.61073356	-0.13375927	0.04834616	-0.31687698
0.4404	121.90077	3.46e-06	0.00013618	0.00019701	1.7e-06	0.0	0.00144503	0.00026742	2.05e-06	704.56109402	699.65610555	701.60986726	-0.13371899	0.04831407	-0.3168763
0.44045	121.91066	3.45e-06	0.00013616	0.00019703	1.7e-06	-0.0	0.00144503	0.00026742	2.05e-06	704.55958412	699.65685618	701.60900093	-0.1336787	0.04828199	-0.31687562
0.45051	123.68084	3.07e-06	0.00013301	0.00020024	1.61e-06	-0.0	0.00144532	0.00026755	2.05e-06	704.28370482	699.78586169	701.44996842	-0.12635176	0.04254313	-0.31675071
0.45057	123.69029	3.06e-06	0.00013299	0.00020026	1.61e-06	-0.0	0.00144532	0.00026755	2.05e-06	704.28220046	699.78652172	701.44909659	-0.126312	0.04251248	-0.31675003
0.45062	123.69974	3.06e-06	0.00013297	0.00020027	1.61e-06	0.0	0.00144532	0.00026756	2.05e-06	704.28069614	699.78718127	701.44822472	-0.12627224	0.04248183	-0.31674934
0.45068	123.70919	3.06e-06	0.00013296	0.00020029	1.61e-06	0.0	0.00144532	0.00026756	2.05e-06	704.27919187	699.78784034	701.44735282	-0.12623248	0.0424512	-0.31674866
0.45073	123.71863	3.06e-06	0.00013294	0.00020031	1.61e-06	0.0	0.00144532	0.00026756	2.05e-06	704.27768764	699.78849893	701.4464809	-0.12619273	0.04242057	-0.31674797
0.45079	123.72808	3.06e-06	0.00013292	0.00020032	1.61e-06	-0.0	0.00144532	0.00026756	2.05e-06	704.27618345	699.78915704	701.44560894	-0.12615298	0.04238995	-0.31674729
0.45084	123.73752	3.05e-06	0.00013291	0.00020034	1.61e-06	-0.0	0.00144533	0.00026756	2.05e-06	704.2746793	699.78981467	701.44473694	-0.12611324	0.04235933	-0.3167466
0.4509	123.74695	3.05e-06	0.00013289	0.00020036	1.61e-06	-0.0	0.00144533	0.00026756	2.05e-06	704.27317519	699.79047183	701.44386492	-0.1260735	0.04232873	-0.31674592
0.45095	123.75639	3.05e-06	0.00013287	0.00020037	1.61e-06	0.0	0.00144533	0.00026756	2.05e-06	704.27167113	699.7911285	701.44299286	-0.12603375	0.04229813	-0.31674523
0.45101	123.76582	3.05e-06	0.00013286	0.00020039	1.61e-06	0.0	0.00144533	0.00026756	2.05e-06	704.27016711	699.79178469	701.44212078	-0.12599402	0.04226753	-0.31674455
0.45106	123.77525	3.05e-06	0.00013284	0.00020041	1.61e-06	0.0	0.00144533	0.00026756	2.05e-06	704.26866314	699.79244041	701.44124866	-0.12595429	0.04223695	-0.31674386
0.45112	123.78468	3.05e-06	0.00013282	0.00020042	1.61e-06	-0.0	0.00144533	0.00026756	2.05e-06	704.2671592	699.79309564	701.44037651	-0.12591455	0.04220637	-0.31674318
0.45117	123.79411	3.04e-06	0.00013281	0.00020044	1.61e-06	-0.0	0.00144533	0.00026756	2.05e-06	704.26565531	699.7937504	701.43950433	-0.12587483	0.0421758	-0.31674249
0.45123	123.80353	3.04e-06	0.00013279	0.00020046	1.61e-06	-0.0	0.00144534	0.00026756	2.05e-06	704.26415147	699.79440468	701.43863211	-0.12583511	0.04214525	-0.31674181
0.45128	123.81295	3.04e-06	0.00013278	0.00020047	1.61e-06	-0.0	0.00144534	0.00026756	2.05e-06	704.26264766	699.79505848	701.43775987	-0.12579538	0.04211469	-0.31674112
0.45134	123.82237	3.04e-06	0.00013276	0.00020049	1.61e-06	0.0	0.00144534	0.00026756	2.05e-06	704.2611439	699.7957118	701.43688759	-0.12575567	0.04208414	-0.31674044
0.45139	123.83178	3.04e-06	0.00013274	0.00020051	1.61e-06	0.0	0.00144534	0.00026756	2.05e-06	704.25964019	699.79636464	701.43601528	-0.12571596	0.0420536	-0.31673975
0.45145	123.8412	3.03e-06	0.00013273	0.00020052	1.61e-06	0.0	0.00144534	0.00026757	2.05e-06	704.25813651	699.797017	701.43514294	-0.12567624	0.04202307	-0.31673907
0.46151	125.5213	2.72e-06	0.00012985	0.00020344	1.53e-06	-0.0	0.00144557	0.00026768	2.05e-06	703.98378146	699.90847901	701.27495405	-0.11846636	0.03655999	-0.31661325
0.46157	125.53024	2.72e-06	0.00012983	0.00020346	1.53e-06	0.0	0.00144558	0.00026768	2.05e-06	703.98228707	699.90904551	701.27407561	-0.11842727	0.0365308	-0.31661256
0.46162	125.53918	2.71e-06	0.00012982	0.00020347	1.53e-06	0.0	0.00144558	0.00026768	2.05e-06	703.98079274	699.90961155	701.27319714	-0.11838819	0.03650162	-0.31661187
0.46168	125.54812	2.71e-06	0.0001298	0.00020349	1.53e-06	0.0	0.00144558	0.00026768	2.05e-06	703.97929846	699.91017714	701.27231863	-0.11834912	0.03647245	-0.31661118
0.46173	125.55705	2.71e-06	0.00012979	0.00020351	1.53e-06	0.0	0.00144558	0.00026768	2.05e-06	703.97780423	699.91074227	701.27144009	-0.11831004	0.03644328	-0.31661049
0.46179	125.56598	2.71e-06	0.00012977	0.00020352	1.53e-06	-0.0	0.00144558	0.00026768	2.05e-06	703.97631006	699.91130694	701.27056151	-0.11827097	0.03641412	-0.3166098
0.46184	125.57491	2.71e-06	0.00012976	0.00020354	1.53e-06	-0.0	0.00144558	0.00026768	2.05e-06	703.97481595	699.91187117	701.2696829	-0.11823191	0.03638497	-0.31660911
0.4619	125.58384	2.71e-06	0.00012974	0.00020355	1.53e-06	-0.0	0.00144558	0.00026769	2.05e-06	703.97332189	699.91243493	701.26880425	-0.11819285	0.03635582	-0.31660842
0.46195	125.59276	2.7e-06	0.00012973	0.00020357	1.53e-06	0.0	0.00144558	0.00026769	2.05e-06	703.97182789	699.91299825	701.26792557	-0.11815379	0.03632668	-0.31660773
0.46201	125.60169	2.7e-06	0.00012971	0.00020358	1.53e-06	0.0	0.00144558	0.00026769	2.05e-06	703.97033395	699.9135611	701.26704686	-0.11811473	0.03629755	-0.31660704
0.46206	125.6106	2.7e-06	0.0001297	0.0002036	1.53e-06	0.0	0.00144559	0.00026769	2.05e-06	703.96884006	699.91412351	701.26616811	-0.11807568	0.03626843	-0.31660635
0.46212	125.61952	2.7e-06	0.00012968	0.00020361	1.53e-06	-0.0	0.00144559	0.00026769	2.05e-06	703.96734622	699.91468546	701.26528932	-0.11803663	0.0362393	-0.31660566
0.46217	125.62843	2.7e-06	0.00012967	0.00020363	1.53e-06	-0.0	0.00144559	0.00026769	2.05e-06	703.96585244	699.91524695	701.2644105	-0.11799758	0.03621019	-0.31660497
0.46223	125.63735	2.7e-06	0.00012965	0.00020364	1.53e-06	-0.0	0.00144559	0.00026769	2.05e-06	703.96435871	699.91580799	701.26353165	-0.11795854	0.03618109	-0.31660428
0.46228	125.64625	2.69e-06	0.00012964	0.00020366	1.53e-06	-0.0	0.00144559	0.00026769	2.05e-06	703.96286505	699.91636858	701.26265276	-0.1179195	0.03615199	-0.31660359
0.46234	125.65516	2.69e-06	0.00012962	0.00020367	1.53e-06	0.0	0.00144559	0.00026769	2.05e-06	703.96137143	699.91692871	701.26177384	-0.11788047	0.0361229	-0.3166029
0.46239	125.66406	2.69e-06	0.00012961	0.00020369	1.53e-06	0.0	0.00144559	0.00026769	2.05e-06	703.95987787	699.91748839	701.26089488	-0.11784144	0.03609382	-0.31660221
0.46245	125.67296	2.69e-06	0.00012959	0.0002037	1.53e-06	0.0	0.00144559	0.00026769	2.05e-06	703.95838437	699.91804761	701.26001589	-0.11780241	0.03606475	-0.31660152
0.47251	127.2556	2.43e-06	0.00012698	0.00020635	1.46e-06	0.0	0.00144578	0.00026779	2.05e-06	703.68602344	700.01286715	701.09856284	-0.1107144	0.03085951	-0.31647471
0.47257	127.26399	2.43e-06	0.00012697	0.00020636	1.46e-06	0.0	0.00144579	0.00026779	2.05e-06	703.68454032	700.01334485	701.09767724	-0.11067595	0.03083168	-0.31647402
0.47262	127.27238	2.43e-06	0.00012695	0.00020638	1.46e-06	0.0	0.00144579	0.00026779	2.05e-06	703.68305725	700.0138221	701.0967916	-0.1106375	0.03080386	-0.31647332
0.47268	127.28076	2.43e-06	0.00012694	0.00020639	1.46e-06	0.0	0.00144579	0.00026779	2.05e-06	703.68157423	700.01429893	701.09590593	-0.11059904	0.03077604	-0.31647263
0.47273	127.28914	2.42e-06	0.00012693	0.0002064	1.46e-06	-0.0	0.00144579	0.00026779	2.05e-06	703.68009127	700.01477532	701.09502022	-0.1105606	0.03074823	-0.31647193
0.47279	127.29752	2.42e-06	0.00012691	0.00020642	1.46e-06	-0.0	0.00144579	0.00026779	2.05e-06	703.67860837	700.01525128	701.09413447	-0.11052215	0.03072043	-0.31647124
0.47284	127.3059	2.42e-06	0.0001269	0.00020643	1.46e-06	-0.0	0.00144579	0.00026779	2.05e-06	703.67712552	700.01572681	701.09324868	-0.11048371	0.03069264	-0.31647054
0.4729	127.31427	2.42e-06	0.00012689	0.00020645	1.46e-06	0.0	0.00144579	0.00026779	2.05e-06	703.67564273	700.01620191	701.09236286	-0.11044527	0.03066484	-0.31646984
0.47295	127.32264	2.42e-06	0.00012687	0.00020646	1.46e-06	0.0	0.00144579	0.00026779	2.05e-06	703.67416	700.01667657	701.091477	-0.11040683	0.03063706	-0.31646915
0.47301	127.33101	2.42e-06	0.00012686	0.00020647	1.46e-06	0.0	0.00144579	0.0002678	2.05e-06	703.67267732	700.0171508	701.09059111	-0.1103684	0.03060929	-0.31646845
0.47306	127.33937	2.42e-06	0.00012684	0.00020649	1.46e-06	0.0	0.00144579	0.0002678	2.05e-06	703.67119469	700.0176246	701.08970517	-0.11032997	0.03058152	-0.31646776
0.47312	127.34773	2.42e-06	0.00012683	0.0002065	1.46e-06	-0.0	0.00144579	0.0002678	2.05e-06	703.66971212	700.01809797	701.0888192	-0.11029154	0.03055375	-0.31646706
0.47317	127.35609	2.41e-06	0.00012682	0.00020651	1.46e-06	-0.0	0.0014458	0.0002678	2.05e-06	703.6682296	700.0185709	701.08793319	-0.11025311	0.030526	-0.31646636
0.47323	127.36444	2.41e-06	0.0001268	0.00020653	1.46e-06	-0.0	0.0014458	0.0002678	2.05e-06	703.66674714	700.01904341	701.08704715	-0.11021469	0.03049825	-0.31646567
0.47328	127.37279	2.41e-06	0.00012679	0.00020654	1.46e-06	0.0	0.0014458	0.0002678	2.05e-06	703.66526474	700.01951548	701.08616106	-0.11017627	0.0304705	-0.31646497
0.47334	127.38114	2.41e-06	0.00012678	0.00020656	1.46e-06	0.0	0.0014458	0.0002678	2.05e-06	703.66378239	700.01998712	701.08527494	-0.11013785	0.03044276	-0.31646428
0.47339	127.38949	2.41e-06	0.00012676	0.00020657	1.46e-06	0.0	0.0014458	0.0002678	2.05e-06	703.6623001	700.02045833	701.08438878	-0.11009944	0.03041504	-0.31646358
0.47345	127.39783	2.41e-06	0.00012675	0.00020658	1.46e-06	0.0	0.0014458	0.0002678	2.05e-06	703.66081786	700.02092911	701.08350259	-0.11006102	0.03038731	-0.31646288
0.48351	128.87417	2.19e-06	0.0001244	0.00020896	1.4e-06	-0.0	0.00144596	0.00026788	2.05e-06	703.39086421	700.07066773	700.92775373	-0.10291805	0.01275378	-0.31634036
0.48357	128.88195	2.19e-06	0.00012439	0.00020897	1.4e-06	-0.0	0.00144596	0.00026789	2.05e-06	703.38939689	700.07086604	700.92690721	-0.10286843	0.01274157	-0.31633951
0.48362	128.88973	2.19e-06	0.00012437	0.00020899	1.4e-06	-0.0	0.00144596	0.00026789	2.05e-06	703.38792966	700.07106416	700.92606057	-0.10280162	0.01272512	-0.31633837
0.48368	128.89751	2.19e-06	0.00012436	0.000209	1.4e-06	-0.0	0.00144596	0.00026789	2.05e-06	703.38646256	700.07126201	700.92521373	-0.10277895	0.01271954	-0.31633798
0.48373	128.90528	2.19e-06	0.00012435	0.00020901	1.4e-06	0.0	0.00144596	0.00026789	2.05e-06	703.38499551	700.07145978	700.92436684	-0.1026729	0.01269343	-0.31633616
0.48379	128.91305	2.19e-06	0.00012434	0.00020902	1.4e-06	0.0	0.00144596	0.00026789	2.05e-06	703.38352866	700.07165714	700.92351965	-0.1026729	0.01269343	-0.31633616
0.48384	128.92082	2.19e-06	0.00012433	0.00020904	1.4e-06	0.0	0.00144596	0.00026789	2.05e-06	703.38206182	700.0718545	700.92267247	-0.1026729	0.01269343	-0.31633616
0.4839	128.92858	2.19e-06	0.00012431	0.00020905	1.4e-06	0.0	0.00144596	0.00026789	2.05e-06	703.38059497	700.07205186	700.92182528	-0.1026443	0.01268639	-0.31633567
0.48395	128.93634	2.18e-06	0.0001243	0.00020906	1.4e-06	0.0	0.00144596	0.00026789	2.05e-06	703.37912817	700.07224911	700.92097801	-0.10259309	0.01267379	-0.31633479
0.48401	128.9441	2.18e-06	0.00012429	0.00020907	1.4e-06	0.0	0.00144596	0.00026789	2.05e-06	703.37766148	700.07244616	700.92013061	-0.10253143	0.01265861	-0.31633373
0.48406	128.95186	2.18e-06	0.00012428	0.00020909	1.4e-06	0.0	0.00144597	0.00026789	2.05e-06	703.37619491	700.07264298	700.91928303	-0.1025247	0.01265695	-0.31633362
0.48412	128.95961	2.18e-06	0.00012426	0.0002091	1.4e-06	0.0	0.00144597	0.00026789	2.05e-06	703.37472835	700.07283976	700.91843543	-0.10248722	0.01264773	-0.31633297
0.48417	128.96736	2.18e-06	0.00012425	0.00020911	1.4e-06	0.0	0.00144597	0.00026789	2.05e-06	703.37326186	700.07303641	700.91758773	-0.10239655	0.0126254	-0.31633141
0.48423	128.9751	2.18e-06	0.00012424	0.00020912	1.4e-06	-0.0	0.00144597	0.00026789	2.05e-06	703.37179554	700.0732327	700.91673978	-0.1023446	0.01261261	-0.31633052
0.48428	128.98284	2.18e-06	0.00012423	0.00020913	1.4e-06	-0.0	0.00144597	0.00026789	2.05e-06	703.37032932	700.07342879	700.91589169	-0.1023446	0.01261261	-0.31633052
0.48434	128.99058	2.18e-06	0.00012422	0.00020915	1.4e-06	-0.0	0.00144597	0.00026789	2.05e-06	703.3688631	700.07362488	700.9150436	-0.10231633	0.01260565	-0.31633004
0.48439	128.99832	2.18e-06	0.0001242	0.00020916	1.4e-06	-0.0	0.00144597	0.00026789	2.05e-06	703.36739693	700.07382086	700.91419543	-0.10225487	0.01259052	-0.31632898
0.48445	129.00605	2.18e-06	0.00012419	0.00020917	1.4e-06	-0.0	0.00144597	0.00026789	2.05e-06	703.36593088	700.0740166	700.91334709	-0.10222903	0.01258416	-0.31632854
0.49451	130.36517	2e-06	0.0001221	0.00021129	1.35e-06	0.0	0.0014461	0.00026796	2.05e-06	703.09867327	700.1073514	700.75632557	-0.09520782	0.01085767	-0.31620562
0.49457	130.37228	2e-06	0.00012209	0.0002113	1.35e-06	0.0	0.0014461	0.00026797	2.05e-06	703.09721742	700.10751998	700.75545781	-0.09517052	0.01084853	-0.31620496
0.49462	130.37939	2e-06	0.00012208	0.00021131	1.35e-06	0.0	0.0014461	0.00026797	2.05e-06	703.09576162	700.10768841	700.75458994	-0.09508122	0.01082664	-0.31620337
0.49468	130.38649	2e-06	0.00012207	0.00021132	1.35e-06	0.0	0.0014461	0.00026797	2.05e-06	703.0943059	700.1078565	700.75372182	-0.09504352	0.0108174	-0.3162027
0.49473	130.39359	2e-06	0.00012206	0.00021133	1.35e-06	0.0	0.0014461	0.00026797	2.05e-06	703.09285022	700.10802445	700.7528536	-0.09504352	0.0108174	-0.3162027
0.49479	130.40069	1.99e-06	0.00012205	0.00021134	1.35e-06	0.0	0.0014461	0.00026797	2.05e-06	703.09139453	700.1081924	700.75198538	-0.09495817	0.01079649	-0.31620119
0.49484	130.40778	1.99e-06	0.00012204	0.00021135	1.35e-06	0.0	0.0014461	0.00026797	2.05e-06	703.08993893	700.10836002	700.75111692	-0.0949327	0.01079025	-0.31620073
0.4949	130.41487	1.99e-06	0.00012202	0.00021136	1.35e-06	0.0	0.0014461	0.00026797	2.05e-06	703.08848335	700.10852755	700.75024839	-0.0949327	0.01079025	-0.31620073
0.49495	130.42196	1.99e-06	0.00012201	0.00021137	1.35e-06	0.0	0.0014461	0.00026797	2.05e-06	703.08702777	700.10869507	700.74937987	-0.09483511	0.01076635	-0.316199
0.49501	130.42904	1.99e-06	0.000122	0.00021139	1.35e-06	0.0	0.0014461	0.00026797	2.05e-06	703.08557229	700.10886222	700.74851107	-0.09482188	0.01076311	-0.31619876
0.49506	130.43612	1.99e-06	0.00012199	0.0002114	1.34e-06	0.0	0.00144611	0.00026797	2.05e-06	703.08411681	700.10902932	700.74764224	-0.09482188	0.01076311	-0.31619876
0.49512	130.4432	1.99e-06	0.00012198	0.00021141	1.34e-06	0.0	0.00144611	0.00026797	2.05e-06	703.08266134	700.10919642	700.74677341	-0.09477124	0.01075071	-0.31619786
0.49517	130.45027	1.99e-06	0.00012197	0.00021142	1.34e-06	0.0	0.00144611	0.00026797	2.05e-06	703.08120591	700.10936332	700.74590444	-0.09474534	0.01074436	-0.3161974
0.49523	130.45734	1.99e-06	0.00012196	0.00021143	1.34e-06	0.0	0.00144611	0.00026797	2.05e-06	703.07975051	700.10953013	700.74503539	-0.09471978	0.0107381	-0.31619694
0.49528	130.4644	1.99e-06	0.00012195	0.00021144	1.34e-06	-0.0	0.00144611	0.00026797	2.05e-06	703.07829513	700.10969683	700.74416628	-0.09467748	0.01072774	-0.31619619
0.49534	130.47146	1.99e-06	0.00012194	0.00021145	1.34e-06	0.0	0.00144611	0.00026797	2.05e-06	703.0768398	700.10986338	700.74329705	-0.09464319	0.01071935	-0.31619558
0.49539	130.47852	1.99e-06	0.00012193	0.00021146	1.34e-06	0.0	0.00144611	0.00026797	2.05e-06	703.07538449	700.11002979	700.74242772	-0.0946091	0.010711	-0.31619497
0.49545	130.48557	1.98e-06	0.00012192	0.00021147	1.34e-06	0.0	0.00144611	0.00026797	2.05e-06	703.07392922	700.11019608	700.7415583	-0.09456949	0.0107013	-0.31619427
0.50551	131.71367	1.84e-06	0.00012008	0.00021332	1.3e-06	0.0	0.00144621	0.00026803	2.05e-06	702.80799921	700.13816022	700.58066325	-0.08753319	0.00899362	-0.31606795
0.50556	131.72002	1.84e-06	0.00012007	0.00021333	1.3e-06	0.0	0.00144622	0.00026803	2.05e-06	702.80654696	700.13829969	700.57977425	-0.08749443	0.00898433	-0.31606726
0.50562	131.72637	1.84e-06	0.00012007	0.00021334	1.3e-06	0.0	0.00144622	0.00026803	2.05e-06	702.8050947	700.13843901	700.57888514	-0.08745569	0.00897503	-0.31606656
0.50567	131.73272	1.84e-06	0.00012006	0.00021335	1.3e-06	0.0	0.00144622	0.00026803	2.05e-06	702.80364244	700.13857819	700.57799592	-0.08741694	0.00896574	-0.31606586
0.50573	131.73906	1.84e-06	0.00012005	0.00021336	1.3e-06	0.0	0.00144622	0.00026803	2.05e-06	702.80219018	700.13871722	700.5771066	-0.08737818	0.00895645	-0.31606516
0.50578	131.7454	1.84e-06	0.00012004	0.00021337	1.3e-06	0.0	0.00144622	0.00026803	2.05e-06	702.80073791	700.13885611	700.57621717	-0.08733942	0.00894716	-0.31606446
0.50584	131.75173	1.84e-06	0.00012003	0.00021338	1.3e-06	0.0	0.00144622	0.00026803	2.05e-06	702.79928564	700.13899485	700.57532763	-0.08730066	0.00893787	-0.31606376
0.50589	131.75806	1.84e-06	0.00012002	0.00021339	1.3e-06	0.0	0.00144622	0.00026803	2.05e-06	702.79783336	700.13913345	700.57443799	-0.08726189	0.00892858	-0.31606307
0.50595	131.76439	1.84e-06	0.00012001	0.0002134	1.3e-06	0.0	0.00144622	0.00026804	2.05e-06	702.79638108	700.1392719	700.57354824	-0.08722312	0.00891929	-0.31606237
0.506	131.77071	1.84e-06	0.00012	0.00021341	1.3e-06	0.0	0.00144622	0.00026804	2.05e-06	702.7949288	700.13941021	700.57265838	-0.08718433	0.00891	-0.31606167
0.50606	131.77703	1.83e-06	0.00011999	0.00021342	1.3e-06	0.0	0.00144622	0.00026804	2.05e-06	702.79347651	700.13954837	700.57176841	-0.08713343	0.00889781	-0.31606075
0.50611	131.78334	1.83e-06	0.00011998	0.00021343	1.3e-06	0.0	0.00144622	0.00026804	2.05e-06	702.79202422	700.13968635	700.5708783	-0.08704117	0.00887573	-0.31605909
0.50617	131.78965	1.83e-06	0.00011997	0.00021344	1.3e-06	0.0	0.00144622	0.00026804	2.05e-06	702.79057191	700.13982398	700.56998793	-0.08699546	0.00886479	-0.31605826
0.50622	131.79595	1.83e-06	0.00011996	0.00021345	1.3e-06	0.0	0.00144622	0.00026804	2.05e-06	702.78911959	700.13996143	700.56909744	-0.08699546	0.00886479	-0.31605826
0.50628	131.80225	1.83e-06	0.00011995	0.00021346	1.3e-06	-0.0	0.00144622	0.00026804	2.05e-06	702.78766727	700.14009889	700.56820694	-0.08694836	0.00885352	-0.31605742
0.50633	131.80855	1.83e-06	0.00011994	0.00021347	1.3e-06	-0.0	0.00144622	0.00026804	2.05e-06	702.78621494	700.14023618	700.56731632	-0.08689988	0.00884193	-0.31605654
0.50639	131.81484	1.83e-06	0.00011994	0.00021347	1.3e-06	-0.0	0.00144622	0.00026804	2.05e-06	702.78476261	700.14037328	700.56642556	-0.08687399	0.00883574	-0.31605607
0.50644	131.82113	1.83e-06	0.00011993	0.00021348	1.3e-06	-0.0	0.00144622	0.00026804	2.05e-06	702.78331027	700.14051028	700.56553473	-0.0868481	0.00882955	-0.31605561
0.5065	131.82742	1.83e-06	0.00011992	0.00021349	1.3e-06	-0.0	0.00144622	0.00026804	2.05e-06	702.78185792	700.14064719	700.56464382	-0.08682222	0.00882335	-0.31605514
0.51651	132.89977	1.71e-06	0.00011836	0.00021506	1.26e-06	-0.0	0.00144631	0.00026809	2.05e-06	702.51718696	700.16317154	700.40068253	-0.07963675	0.00713955	-0.31592659
0.51656	132.90525	1.71e-06	0.00011835	0.00021507	1.26e-06	-0.0	0.00144631	0.00026809	2.05e-06	702.51572953	700.16328215	700.39977144	-0.07959618	0.00713028	-0.31592587
0.51662	132.91072	1.71e-06	0.00011835	0.00021508	1.26e-06	-0.0	0.00144631	0.00026809	2.05e-06	702.51427204	700.1633926	700.39886024	-0.07955564	0.00712102	-0.31592516
0.51667	132.91619	1.71e-06	0.00011834	0.00021509	1.26e-06	0.0	0.00144631	0.00026809	2.05e-06	702.51281451	700.16350292	700.39794893	-0.07951509	0.00711175	-0.31592444
0.51673	132.92166	1.71e-06	0.00011833	0.0002151	1.26e-06	0.0	0.00144631	0.00026809	2.05e-06	702.51135692	700.16361309	700.3970375	-0.07947452	0.00710249	-0.31592373
0.51678	132.92712	1.71e-06	0.00011832	0.0002151	1.26e-06	0.0	0.00144631	0.00026809	2.05e-06	702.50989929	700.16372311	700.39612596	-0.07943393	0.00709322	-0.31592301
0.51684	132.93258	1.71e-06	0.00011831	0.00021511	1.26e-06	0.0	0.00144631	0.00026809	2.05e-06	702.5084416	700.16383299	700.3952143	-0.0793933	0.00708395	-0.31592229
0.51689	132.93803	1.71e-06	0.00011831	0.00021512	1.26e-06	0.0	0.00144631	0.00026809	2.05e-06	702.50698386	700.16394273	700.39430253	-0.07935267	0.00707469	-0.31592158
0.51695	132.94347	1.71e-06	0.0001183	0.00021513	1.26e-06	0.0	0.00144631	0.00026809	2.05e-06	702.50552607	700.16405232	700.39339064	-0.07931205	0.00706542	-0.31592086
0.517	132.94892	1.71e-06	0.00011829	0.00021513	1.26e-06	-0.0	0.00144631	0.00026809	2.05e-06	702.50406823	700.16416177	700.39247864	-0.07927141	0.00705615	-0.31592015
0.51706	132.95435	1.71e-06	0.00011828	0.00021514	1.26e-06	-0.0	0.00144631	0.00026809	2.05e-06	702.50261033	700.16427108	700.39156652	-0.07923075	0.00704689	-0.31591943
0.51711	132.95979	1.71e-06	0.00011828	0.00021515	1.26e-06	-0.0	0.00144631	0.00026809	2.05e-06	702.50115239	700.16438024	700.39065429	-0.07919007	0.00703762	-0.31591871
0.51717	132.96521	1.71e-06	0.00011827	0.00021516	1.26e-06	-0.0	0.00144631	0.00026809	2.05e-06	702.49969439	700.16448926	700.38974194	-0.07914934	0.00702835	-0.315918
0.51722	132.97064	1.71e-06	0.00011826	0.00021517	1.26e-06	-0.0	0.00144631	0.00026809	2.05e-06	702.49823634	700.16459813	700.38882948	-0.07910863	0.00701908	-0.31591728
0.51728	132.97605	1.71e-06	0.00011825	0.00021517	1.26e-06	0.0	0.00144631	0.00026809	2.05e-06	702.49677823	700.16470686	700.38791691	-0.07906793	0.00700981	-0.31591656
0.51733	132.98147	1.71e-06	0.00011824	0.00021518	1.26e-06	0.0	0.00144631	0.00026809	2.05e-06	702.49532007	700.16481544	700.38700422	-0.0790272	0.00700055	-0.31591585
0.51739	132.98687	1.71e-06	0.00011824	0.00021519	1.26e-06	0.0	0.00144631	0.00026809	2.05e-06	702.49386186	700.16492389	700.38609141	-0.07898644	0.00699128	-0.31591513
0.51744	132.99228	1.71e-06	0.00011823	0.0002152	1.26e-06	0.0	0.00144631	0.00026809	2.05e-06	702.4924036	700.16503218	700.38517849	-0.07894567	0.00698201	-0.31591441
0.5175	132.99768	1.7e-06	0.00011822	0.00021521	1.26e-06	0.0	0.00144631	0.00026809	2.05e-06	702.49094528	700.16514033	700.38426545	-0.07890485	0.00697274	-0.31591369
0.52751	133.89503	1.62e-06	0.00011695	0.00021648	1.23e-06	0.0	0.00144638	0.00026813	2.05e-06	702.22436807	700.18241938	700.21610267	-0.0711341	0.00527677	-0.31578161
0.52756	133.89946	1.62e-06	0.00011695	0.00021649	1.23e-06	0.0	0.00144638	0.00026813	2.05e-06	702.22289551	700.18250105	700.21516728	-0.07108889	0.00526737	-0.31578088
0.52762	133.90388	1.62e-06	0.00011694	0.0002165	1.23e-06	0.0	0.00144638	0.00026813	2.05e-06	702.22142286	700.18258258	700.21423175	-0.0710436	0.00525796	-0.31578014
0.52767	133.9083	1.62e-06	0.00011694	0.0002165	1.23e-06	0.0	0.00144638	0.00026813	2.05e-06	702.21995011	700.18266396	700.2132961	-0.07099826	0.00524855	-0.31577941
0.52773	133.91271	1.62e-06	0.00011693	0.00021651	1.23e-06	0.0	0.00144638	0.00026813	2.05e-06	702.21847725	700.18274519	700.21236031	-0.07095288	0.00523914	-0.31577867
0.52778	133.91712	1.61e-06	0.00011692	0.00021652	1.23e-06	0.0	0.00144638	0.00026813	2.05e-06	702.21700429	700.18282628	700.21142439	-0.07090735	0.00522973	-0.31577794
0.52784	133.92152	1.61e-06	0.00011692	0.00021652	1.23e-06	0.0	0.00144638	0.00026813	2.05e-06	702.21553123	700.18290723	700.21048834	-0.07086193	0.00522032	-0.3157772
0.52789	133.92592	1.61e-06	0.00011691	0.00021653	1.23e-06	-0.0	0.00144638	0.00026814	2.05e-06	702.21405806	700.18298802	700.20955215	-0.0708165	0.0052109	-0.31577647
0.52795	133.93031	1.61e-06	0.0001169	0.00021653	1.23e-06	-0.0	0.00144638	0.00026814	2.05e-06	702.2125848	700.18306868	700.20861584	-0.07077103	0.00520149	-0.31577573
0.528	133.93469	1.61e-06	0.0001169	0.00021654	1.23e-06	-0.0	0.00144638	0.00026814	2.05e-06	702.21111143	700.18314918	700.20767939	-0.07072547	0.00519207	-0.315775
0.52806	133.93907	1.61e-06	0.00011689	0.00021655	1.23e-06	-0.0	0.00144638	0.00026814	2.05e-06	702.20963795	700.18322954	700.20674281	-0.07067987	0.00518266	-0.31577426
0.52811	133.94344	1.61e-06	0.00011689	0.00021655	1.23e-06	-0.0	0.00144638	0.00026814	2.05e-06	702.20816438	700.18330975	700.20580609	-0.07063422	0.00517323	-0.31577352
0.52817	133.94781	1.61e-06	0.00011688	0.00021656	1.23e-06	-0.0	0.00144638	0.00026814	2.05e-06	702.2066907	700.18338982	700.20486925	-0.07058841	0.00516381	-0.31577279
0.52822	133.95217	1.61e-06	0.00011687	0.00021657	1.23e-06	-0.0	0.00144638	0.00026814	2.05e-06	702.20521692	700.18346974	700.20393227	-0.07054272	0.00515439	-0.31577205
0.52828	133.95652	1.61e-06	0.00011687	0.00021657	1.23e-06	0.0	0.00144638	0.00026814	2.05e-06	702.20374303	700.18354952	700.20299515	-0.07049702	0.00514496	-0.31577132
0.52833	133.96087	1.61e-06	0.00011686	0.00021658	1.23e-06	0.0	0.00144638	0.00026814	2.05e-06	702.20226904	700.18362914	700.20205791	-0.07045128	0.00513554	-0.31577058
0.52839	133.96521	1.61e-06	0.00011686	0.00021658	1.23e-06	0.0	0.00144638	0.00026814	2.05e-06	702.20079494	700.18370863	700.20112053	-0.07040544	0.00512611	-0.31576984
0.52844	133.96955	1.61e-06	0.00011685	0.00021659	1.23e-06	0.0	0.00144638	0.00026814	2.05e-06	702.19932074	700.18378796	700.20018301	-0.07035957	0.00511668	-0.31576911
0.5285	133.97388	1.61e-06	0.00011684	0.0002166	1.23e-06	0.0	0.00144638	0.00026814	2.05e-06	702.19784644	700.18386715	700.19924537	-0.07031365	0.00510725	-0.31576837
0.53851	134.65284	1.55e-06	0.00011591	0.00021754	1.21e-06	-0.0	0.00144643	0.00026817	2.05e-06	701.92762856	700.1958069	700.02617041	-0.06094191	0.00334409	-0.31563243
0.53856	134.6559	1.55e-06	0.0001159	0.00021755	1.21e-06	-0.0	0.00144643	0.00026817	2.05e-06	701.92613349	700.19585862	700.02520466	-0.06088244	0.00333401	-0.31563167
0.53862	134.65896	1.55e-06	0.0001159	0.00021755	1.21e-06	-0.0	0.00144643	0.00026817	2.05e-06	701.92463832	700.19591018	700.02423873	-0.06082204	0.00332388	-0.31563091
0.53867	134.66201	1.55e-06	0.00011589	0.00021755	1.21e-06	0.0	0.00144643	0.00026817	2.05e-06	701.92314306	700.19596159	700.02327261	-0.06076087	0.00331371	-0.31563015
0.53873	134.66505	1.55e-06	0.00011589	0.00021756	1.21e-06	0.0	0.00144643	0.00026817	2.05e-06	701.92164771	700.19601283	700.02230631	-0.06070067	0.00330359	-0.31562939
0.53878	134.66809	1.55e-06	0.00011589	0.00021756	1.21e-06	0.0	0.00144643	0.00026817	2.05e-06	701.92015226	700.19606392	700.02133982	-0.06064047	0.00329347	-0.31562863
0.53884	134.67111	1.55e-06	0.00011588	0.00021757	1.21e-06	0.0	0.00144643	0.00026817	2.05e-06	701.91865672	700.19611485	700.02037315	-0.06058027	0.00328334	-0.31562787
0.53889	134.67413	1.55e-06	0.00011588	0.00021757	1.21e-06	0.0	0.00144643	0.00026817	2.05e-06	701.91716109	700.19616563	700.01940629	-0.0605195	0.00327319	-0.31562711
0.53895	134.67714	1.54e-06	0.00011587	0.00021758	1.21e-06	0.0	0.00144643	0.00026817	2.05e-06	701.91566536	700.19621625	700.01843925	-0.06045586	0.00326289	-0.31562635
0.539	134.68014	1.54e-06	0.00011587	0.00021758	1.21e-06	0.0	0.00144643	0.00026817	2.05e-06	701.91416956	700.19626671	700.01747201	-0.06039435	0.0032527	-0.31562559
0.53906	134.68313	1.54e-06	0.00011587	0.00021758	1.21e-06	0.0	0.00144643	0.00026817	2.05e-06	701.91267367	700.19631701	700.01650458	-0.06033279	0.00324251	-0.31562483
0.53911	134.68611	1.54e-06	0.00011586	0.00021759	1.21e-06	0.0	0.00144643	0.00026817	2.05e-06	701.91117769	700.19636715	700.01553696	-0.0602712	0.00323232	-0.31562407
0.53917	134.68909	1.54e-06	0.00011586	0.00021759	1.2e-06	0.0	0.00144643	0.00026817	2.05e-06	701.90968163	700.19641714	700.01456915	-0.06020956	0.00322212	-0.31562331
0.53922	134.69205	1.54e-06	0.00011585	0.0002176	1.2e-06	0.0	0.00144643	0.00026817	2.05e-06	701.90818548	700.19646697	700.01360115	-0.06014788	0.00321193	-0.31562255
0.53928	134.69501	1.54e-06	0.00011585	0.0002176	1.2e-06	0.0	0.00144643	0.00026817	2.05e-06	701.90668924	700.19651664	700.01263296	-0.06008616	0.00320173	-0.31562179
0.53933	134.69796	1.54e-06	0.00011585	0.0002176	1.2e-06	0.0	0.00144643	0.00026817	2.05e-06	701.90519292	700.19656615	700.01166458	-0.0600244	0.00319152	-0.31562103
0.53939	134.7009	1.54e-06	0.00011584	0.00021761	1.2e-06	0.0	0.00144643	0.00026817	2.05e-06	701.90369652	700.1966155	700.01069601	-0.05996259	0.00318132	-0.31562027
0.53944	134.70384	1.54e-06	0.00011584	0.00021761	1.2e-06	0.0	0.00144643	0.00026817	2.05e-06	701.90220002	700.1966647	700.00972725	-0.05990075	0.00317111	-0.31561951
0.5395	134.70676	1.54e-06	0.00011583	0.00021762	1.2e-06	0.0	0.00144643	0.00026817	2.05e-06	701.90070345	700.19671374	700.00875831	-0.05983886	0.0031609	-0.31561875
0.54951	135.06275	1.51e-06	0.00011535	0.0002181	1.19e-06	-0.0	0.00144646	0.00026818	2.05e-06	701.63230219	700.20267184	699.82785674	-0.03771441	0.00068545	-0.31547664
0.54956	135.06332	1.51e-06	0.00011535	0.0002181	1.19e-06	-0.0	0.00144646	0.00026818	2.05e-06	701.63099093	700.20268243	699.82681459	-0.03721577	0.0006496	-0.31547582
0.54962	135.06387	1.51e-06	0.00011535	0.0002181	1.19e-06	-0.0	0.00144646	0.00026818	2.05e-06	701.62969087	700.20269246	699.82577071	-0.0366778	0.0006114	-0.315475
0.54967	135.06438	1.51e-06	0.00011535	0.0002181	1.19e-06	-0.0	0.00144646	0.00026818	2.05e-06	701.62840323	700.2027019	699.82472496	-0.03609106	0.00057026	-0.31547418
0.54973	135.06486	1.51e-06	0.00011535	0.00021811	1.19e-06	-0.0	0.00144646	0.00026818	2.05e-06	701.62712957	700.20271071	699.82367718	-0.03544514	0.00052556	-0.31547336
0.54978	135.06531	1.51e-06	0.00011535	0.00021811	1.19e-06	-0.0	0.00144646	0.00026818	2.05e-06	701.62587176	700.20271882	699.82262715	-0.03472546	0.00047641	-0.31547253
0.54984	135.06572	1.51e-06	0.00011535	0.00021811	1.19e-06	-0.0	0.00144646	0.00026818	2.05e-06	701.62463218	700.20272618	699.82157461	-0.03391186	0.0004216	-0.3154717
0.54989	135.0661	1.51e-06	0.00011535	0.00021811	1.19e-06	-0.0	0.00144646	0.00026818	2.05e-06	701.62341393	700.20273269	699.82051924	-0.03296913	0.00035897	-0.31547087
0.54995	135.06644	1.51e-06	0.00011535	0.00021811	1.19e-06	-0.0	0.00144646	0.00026818	2.05e-06	701.62222128	700.20273824	699.81946057	-0.03184536	0.00028535	-0.31547004
0.55	135.06673	1.51e-06	0.00011535	0.00021811	1.19e-06	-0.0	0.00144646	0.00026818	2.05e-06	701.62106033	700.20274265	699.81839798	1664.60473644	113.56630542	180.97306452
