# Supplementary material for: Dataset for the simulated biomass pyrolysis in rotary kilns with varying particle residence time distributions
Source: Data Brief. 2021 Nov 23;39:107603. doi: 10.1016/j.dib.2021.107603 (PMC8633881; doi:10.1016/j.dib.2021.107603)
Supplement: Supplementary Data S1 — Supplementary Raw Research Data. This is open data under the CC BY license http://creativecommons.org/licenses/by/4.0/ [file mmc1.zip › supplementary/112/logFiles/log_Pe90]

l,m	Tau,s	F_w,kg/s	F_is,kg/s	F_c,kg/s	F_rt,kg/s	F_w_wet,kg/s	F_it,kg/s	F_g,kg/s	F_H2O_g,kg/s	T_b,K	T_g,K	T_w,K	q_bed,kW/m	q_gas,kW/m	q_loss,kW/m
5e-05	0.00931	0.0	0.0	0.0	0.0	0.00205261	0.0	0.0	0.0	298.6223828	300.54773622	833.01825179	31.71727574	3.02706111	-0.42003286
0.00011	0.02793	0.0	0.0	0.0	0.0	0.00205261	0.0	0.0	0.0	299.09415979	302.9411419	832.88664181	31.68489424	3.02260324	-0.41992954
0.00016	0.04654	0.0	0.0	0.0	0.0	0.00205261	0.0	0.0	0.0	299.56533195	305.33018283	832.7551701	31.65255827	3.01808749	-0.41982634
0.00022	0.06516	0.0	0.0	0.0	0.0	0.00205261	0.0	0.0	0.0	300.03590046	307.71481809	832.6238367	31.62026661	3.01351536	-0.41972324
0.00027	0.08377	0.0	0.0	0.0	0.0	0.00205261	0.0	0.0	0.0	300.50586644	310.09500784	832.49264166	31.58801941	3.00888555	-0.41962026
0.00033	0.10239	0.0	0.0	0.0	0.0	0.00205261	0.0	0.0	0.0	300.97523104	312.47071144	832.36158502	31.55581534	3.00420146	-0.41951738
0.00038	0.121	0.0	0.0	0.0	0.0	0.00205261	0.0	0.0	0.0	301.44399536	314.84189053	832.23066683	31.52365471	2.99946078	-0.41941461
0.00044	0.13961	0.0	0.0	0.0	0.0	0.00205261	0.0	0.0	0.0	301.9121605	317.20850526	832.09988713	31.49153741	2.99465881	-0.41931195
0.00049	0.15823	0.0	0.0	0.0	0.0	0.00205261	0.0	0.0	0.0	302.37972755	319.57051297	831.969246	31.45946366	2.98980443	-0.4192094
0.0105	3.53603	5e-08	0.0	0.0	0.0	0.00205257	0.0	0.0	0.0	378.50960035	637.72095852	810.54669875	26.23658983	1.36592583	-0.40239422
0.01056	3.55453	5e-08	0.0	0.0	0.0	0.00205256	0.0	0.0	0.0	378.88329944	638.75003467	810.44188454	26.21058548	1.35598529	-0.40231196
0.01061	3.57304	5e-08	0.0	0.0	0.0	0.00205256	0.0	0.0	0.0	379.25655402	639.77147526	810.33720517	26.18460324	1.3460771	-0.4022298
0.01067	3.59154	5e-08	0.0	0.0	0.0	0.00205256	0.0	0.0	0.0	379.62936467	640.78530802	810.23266044	26.15864298	1.33620201	-0.40214775
0.01072	3.61005	5e-08	0.0	0.0	0.0	0.00205256	0.0	0.0	0.0	380.00173197	641.79156119	810.12825013	26.1327046	1.32636071	-0.4020658
0.01078	3.62855	5e-08	0.0	0.0	0.0	0.00205256	0.0	0.0	0.0	380.37365648	642.79026352	810.02397405	26.10678798	1.31655395	-0.40198396
0.01083	3.64705	5e-08	0.0	0.0	0.0	0.00205256	0.0	0.0	0.0	380.74513878	643.78144426	809.91983197	26.08089303	1.30678244	-0.40190223
0.01089	3.66555	6e-08	0.0	0.0	0.0	0.00205256	0.0	0.0	0.0	381.11617944	644.76513317	809.81582369	26.05503724	1.29694079	-0.40182057
0.01094	3.68406	6e-08	0.0	0.0	0.0	0.00205255	0.0	0.0	0.0	381.48677932	645.74127697	809.71194932	26.02920032	1.28715131	-0.40173903
0.011	3.70256	6e-08	0.0	0.0	0.0	0.00205255	0.0	0.0	0.0	381.85693896	646.70991864	809.60820859	26.00337593	1.27745219	-0.4016576
0.01105	3.72106	6e-08	0.0	0.0	0.0	0.00205255	0.0	0.0	0.0	382.22665875	647.67113115	809.50460112	25.9775733	1.26778797	-0.40157628
0.01111	3.73956	6e-08	0.0	0.0	0.0	0.00205255	0.0	0.0	0.0	382.59593925	648.62494375	809.4011267	25.95179233	1.25815924	-0.40149506
0.01116	3.75806	7e-08	0.0	0.0	0.0	0.00205255	0.0	0.0	0.0	382.96478105	649.5713861	809.29778511	25.92603294	1.24856663	-0.40141395
0.01122	3.77655	7e-08	0.0	0.0	0.0	0.00205254	0.0	0.0	0.0	383.33318469	650.5104883	809.19457613	25.90029502	1.23901074	-0.40133295
0.01127	3.79505	7e-08	0.0	0.0	0.0	0.00205254	0.0	0.0	0.0	383.70115075	651.44228084	809.09149956	25.8745785	1.22949217	-0.40125204
0.01133	3.81355	7e-08	0.0	0.0	0.0	0.00205254	0.0	0.0	0.0	384.06867977	652.36679465	808.98855516	25.84888327	1.22001155	-0.40117124
0.01138	3.83205	7e-08	0.0	0.0	0.0	0.00205254	0.0	0.0	0.0	384.43577232	653.28406108	808.88574272	25.82320925	1.21056947	-0.40109055
0.01144	3.85054	8e-08	0.0	0.0	0.0	0.00205254	0.0	0.0	0.0	384.80242895	654.19411189	808.783062	25.79755634	1.20116655	-0.40100996
0.01149	3.86904	8e-08	0.0	0.0	0.0	0.00205253	0.0	0.0	0.0	385.16865021	655.09697928	808.6805128	25.77192445	1.1918034	-0.40092947
0.0215	7.2253	5.01e-06	0.0	0.0	0.0	0.00204759	0.0	0.0	1e-08	445.08987116	733.8231643	791.96685739	21.44039669	0.17974684	-0.3878105
0.02156	7.24368	5.11e-06	0.0	0.0	0.0	0.0020475	0.0	0.0	1e-08	445.3847822	733.95604432	791.88448804	21.41841546	0.17735988	-0.38774584
0.02161	7.26207	5.2e-06	0.0	0.0	0.0	0.00204741	0.0	0.0	1e-08	445.67934552	734.08713611	791.80221013	21.39645439	0.17499595	-0.38768126
0.02167	7.28045	5.29e-06	0.0	0.0	0.0	0.00204731	0.0	0.0	1e-08	445.97356155	734.21645676	791.72002351	21.37451349	0.17265484	-0.38761674
0.02172	7.29884	5.39e-06	0.0	0.0	0.0	0.00204722	0.0	0.0	1e-08	446.2674307	734.34402319	791.63792801	21.35259275	0.17033634	-0.3875523
0.02178	7.31722	5.48e-06	0.0	0.0	0.0	0.00204712	0.0	0.0	1e-08	446.56095342	734.46985218	791.55592347	21.33069218	0.16804027	-0.38748793
0.02183	7.3356	5.58e-06	0.0	0.0	0.0	0.00204702	0.0	0.0	1e-08	446.8541301	734.59396035	791.47400973	21.3088118	0.16576642	-0.38742363
0.02189	7.35399	5.68e-06	0.0	0.0	0.0	0.00204692	0.0	0.0	1e-08	447.14696119	734.7163642	791.39218663	21.28695159	0.16351458	-0.38735941
0.02194	7.37237	5.78e-06	0.0	0.0	0.0	0.00204682	0.0	0.0	1e-08	447.43944709	734.83708002	791.31045402	21.26511156	0.16128457	-0.38729525
0.022	7.39075	5.89e-06	0.0	0.0	0.0	0.00204672	0.0	0.0	1e-08	447.73158823	734.95612402	791.22881174	21.2432915	0.15907857	-0.38723116
0.02205	7.40913	5.99e-06	0.0	0.0	0.0	0.00204661	0.0	0.0	1e-08	448.02338502	735.07351379	791.14725962	21.22149167	0.15689358	-0.38716715
0.02211	7.42751	6.1e-06	0.0	0.0	0.0	0.00204651	0.0	0.0	1e-08	448.3148379	735.18926494	791.06579751	21.1997121	0.15472906	-0.3871032
0.02216	7.44589	6.21e-06	0.0	0.0	0.0	0.0020464	0.0	0.0	1e-08	448.60594727	735.3033927	790.98442525	21.17795271	0.15258575	-0.38703933
0.02222	7.46427	6.32e-06	0.0	0.0	0.0	0.00204629	0.0	0.0	1e-08	448.89671355	735.41591276	790.90314269	21.15621351	0.15046346	-0.38697552
0.02227	7.48265	6.43e-06	0.0	0.0	0.0	0.00204618	0.0	0.0	1e-08	449.18713718	735.52684067	790.82194968	21.13449449	0.148362	-0.38691179
0.02233	7.50102	6.54e-06	0.0	0.0	0.0	0.00204606	0.0	0.0	1e-08	449.47721855	735.63619184	790.74084606	21.11279566	0.14628119	-0.38684813
0.02238	7.5194	6.66e-06	0.0	0.0	0.0	0.00204595	0.0	0.0	1e-08	449.76695809	735.74398155	790.65983167	21.09111702	0.14422084	-0.38678453
0.02244	7.53778	6.77e-06	0.0	0.0	0.0	0.00204583	0.0	0.0	1e-08	450.05635621	735.85022494	790.57890638	21.06945857	0.14218079	-0.38672101
0.02249	7.55615	6.89e-06	0.0	0.0	0.0	0.00204571	0.0	0.0	1e-08	450.34541334	735.95493699	790.49807002	21.04782031	0.14016084	-0.38665755
0.0325	10.89041	9.16e-05	0.0	0.0	0.0	0.00196092	0.0	0.0	9e-08	497.67227425	740.0578151	777.13608428	17.44089888	-0.01938956	-0.37616863
0.03256	10.90867	9.266e-05	0.0	0.0	0.0	0.00195985	0.0	0.0	9e-08	497.90531718	740.03618991	777.06947276	17.42285087	-0.0196102	-0.37611634
0.03261	10.92693	9.374e-05	0.0	0.0	0.0	0.00195878	0.0	0.0	9e-08	498.13808552	740.01434037	777.00292982	17.40482181	-0.01982973	-0.3760641
0.03267	10.9452	9.483e-05	0.0	0.0	0.0	0.00195769	0.0	0.0	9e-08	498.37057957	739.99226702	776.93645536	17.38681122	-0.02004439	-0.37601192
0.03272	10.96346	9.592e-05	0.0	0.0	0.0	0.00195659	0.0	0.0	1e-07	498.60279964	739.96997313	776.87004932	17.36881912	-0.02025458	-0.37595979
0.03278	10.98172	9.703e-05	0.0	0.0	0.0	0.00195549	0.0	0.0	1e-07	498.83474603	739.9474617	776.8037116	17.35084561	-0.02046116	-0.37590772
0.03283	10.99998	9.814e-05	0.0	0.0	0.0	0.00195437	0.0	0.0	1e-07	499.06641905	739.92473511	776.73744211	17.33289067	-0.02066415	-0.3758557
0.03289	11.01824	9.927e-05	0.0	0.0	0.0	0.00195324	0.0	0.0	1e-07	499.29781899	739.90179568	776.67124078	17.31495429	-0.02086359	-0.37580373
0.03294	11.0365	0.0001004	0.0	0.0	0.0	0.00195211	0.0	0.0	1e-07	499.52894616	739.87864575	776.60510752	17.29703646	-0.0210595	-0.37575181
0.033	11.05476	0.00010155	0.0	0.0	0.0	0.00195096	0.0	0.0	1e-07	499.75980088	739.8552876	776.53904225	17.27913716	-0.02125193	-0.37569995
0.03305	11.07302	0.00010271	0.0	0.0	0.0	0.0019498	0.0	0.0	1e-07	499.99038343	739.83172352	776.47304488	17.26125638	-0.02144089	-0.37564815
0.03311	11.09128	0.00010388	0.0	0.0	0.0	0.00194863	0.0	0.0	1e-07	500.22069412	739.80795577	776.40711534	17.2433941	-0.02162641	-0.37559639
0.03316	11.10953	0.00010506	0.0	0.0	0.0	0.00194745	0.0	0.0	1.1e-07	500.45073327	739.78398656	776.34125354	17.22555032	-0.02180853	-0.37554469
0.03322	11.12779	0.00010625	0.0	0.0	0.0	0.00194626	0.0	0.0	1.1e-07	500.68050115	739.75981812	776.2754594	17.207725	-0.02198727	-0.37549304
0.03327	11.14605	0.00010745	0.0	0.0	0.0	0.00194506	0.0	0.0	1.1e-07	500.90999809	739.73545264	776.20973283	17.18991816	-0.02216266	-0.37544145
0.03333	11.1643	0.00010866	0.0	0.0	0.0	0.00194384	0.0	0.0	1.1e-07	501.13922438	739.71089229	776.14407377	17.17212975	-0.02233473	-0.3753899
0.03338	11.18256	0.00010988	0.0	0.0	0.0	0.00194262	0.0	0.0	1.1e-07	501.36818031	739.68613922	776.07848211	17.15435979	-0.0225035	-0.37533842
0.03344	11.20081	0.00011111	0.0	0.0	0.0	0.00194139	0.0	0.0	1.1e-07	501.5968662	739.66119557	776.01295779	17.13660824	-0.02266899	-0.37528698
0.03349	11.21906	0.00011236	0.0	0.0	0.0	0.00194014	0.0	0.0	1.1e-07	501.82528234	739.63606344	775.94750072	17.1188751	-0.02283125	-0.3752356
0.0435	14.53083	0.00057914	3e-08	0.0	0.0	0.00147283	3e-08	0.0	5.8e-07	539.19765738	733.33870589	765.07761442	14.18323108	-0.01937016	-0.36670273
0.04356	14.54897	0.00058319	4e-08	0.0	0.0	0.00146877	3e-08	0.0	5.8e-07	539.38150974	733.29971191	765.02323076	14.16861842	-0.01924388	-0.36666004
0.04361	14.56711	0.00058726	4e-08	0.0	0.0	0.0014647	3e-08	0.0	5.9e-07	539.5651448	733.2607041	764.96890148	14.15402134	-0.01911693	-0.36661739
0.04367	14.58525	0.00059134	4e-08	0.0	0.0	0.00146062	3e-08	0.0	5.9e-07	539.74856286	733.22168274	764.91462652	14.13943981	-0.01898934	-0.36657478
0.04372	14.60338	0.00059543	4e-08	0.0	0.0	0.00145651	3e-08	0.0	6e-07	539.93176422	733.18264811	764.86040581	14.12487382	-0.01886109	-0.36653222
0.04378	14.62152	0.00059954	4e-08	0.0	0.0	0.0014524	3e-08	0.0	6e-07	540.11474918	733.14360048	764.80623929	14.11032336	-0.0187322	-0.3664897
0.04383	14.63966	0.00060367	4e-08	0.0	0.0	0.00144826	3e-08	0.0	6e-07	540.29751803	733.10454014	764.75212691	14.0957884	-0.01860267	-0.36644722
0.04389	14.65779	0.00060781	4e-08	0.0	0.0	0.00144412	3e-08	0.0	6.1e-07	540.48007109	733.06546735	764.69806861	14.08126893	-0.0184725	-0.36640479
0.04394	14.67593	0.00061197	4e-08	0.0	0.0	0.00143995	3e-08	0.0	6.1e-07	540.66240864	733.02638237	764.64406432	14.06676493	-0.0183417	-0.36636239
0.044	14.69406	0.00061614	4e-08	0.0	0.0	0.00143578	3e-08	0.0	6.2e-07	540.844531	732.98728546	764.59011398	14.05227635	-0.0182103	-0.36632004
0.04405	14.7122	0.00062033	4e-08	0.0	0.0	0.00143158	3e-08	0.0	6.2e-07	541.02643845	732.9481767	764.53621754	14.03780308	-0.01807836	-0.36627773
0.04411	14.73033	0.00062453	4e-08	0.0	0.0	0.00142737	3e-08	0.0	6.3e-07	541.20813126	732.90905589	764.48237493	14.02334535	-0.01794571	-0.36623546
0.04416	14.74846	0.00062875	4e-08	0.0	0.0	0.00142315	3e-08	0.0	6.3e-07	541.38960977	732.86992374	764.42858609	14.00890301	-0.01781245	-0.36619324
0.04422	14.76659	0.00063298	4e-08	0.0	0.0	0.00141892	3e-08	0.0	6.3e-07	541.57087428	732.83078048	764.37485096	13.99447605	-0.01767858	-0.36615106
0.04427	14.78472	0.00063723	4e-08	0.0	0.0	0.00141466	3e-08	0.0	6.4e-07	541.7519251	732.79162631	764.32116949	13.98006444	-0.0175441	-0.36610892
0.04433	14.80285	0.00064149	4e-08	0.0	0.0	0.0014104	3e-08	0.0	6.4e-07	541.93276252	732.75246145	764.26754161	13.96566818	-0.01740902	-0.36606682
0.04438	14.82098	0.00064576	5e-08	0.0	0.0	0.00140612	4e-08	1e-08	6.5e-07	542.11338686	732.7132861	764.21396727	13.95128723	-0.01727333	-0.36602476
0.04444	14.83911	0.00065005	5e-08	0.0	0.0	0.00140182	4e-08	1e-08	6.5e-07	542.29379841	732.67410048	764.16044639	13.93692159	-0.01713706	-0.36598275
0.04449	14.85724	0.00065436	5e-08	0.0	0.0	0.00139751	4e-08	1e-08	6.6e-07	542.47399748	732.63490476	764.10697893	13.92257124	-0.01700018	-0.36594078
0.05455	18.16403	0.00153064	5.9e-07	0.0	1e-08	0.00051903	7e-07	1.1e-07	1.53e-06	572.19880311	725.17420059	755.16337555	11.53312576	0.0186347	-0.35891996
0.05461	18.18205	0.00153491	6e-07	0.0	1e-08	0.00051474	7.1e-07	1.1e-07	1.54e-06	572.34521735	725.12947748	755.11879735	11.52124569	0.01891207	-0.35888496
0.05466	18.20006	0.00153916	6.1e-07	0.0	1e-08	0.00051047	7.2e-07	1.1e-07	1.54e-06	572.49147509	725.08466963	755.0742627	11.50937719	0.01919079	-0.35885
0.05472	18.21807	0.00154339	6.1e-07	0.0	1e-08	0.00050621	7.3e-07	1.1e-07	1.55e-06	572.63757657	725.03977623	755.02977156	11.49752024	0.01947088	-0.35881508
0.05477	18.23607	0.00154761	6.2e-07	0.0	1e-08	0.00050197	7.4e-07	1.1e-07	1.55e-06	572.78352204	724.99479645	754.98532389	11.48567482	0.01975235	-0.35878018
0.05483	18.25408	0.00155182	6.3e-07	0.0	1e-08	0.00049774	7.5e-07	1.1e-07	1.55e-06	572.92931173	724.94972948	754.94091962	11.47384091	0.02003519	-0.35874533
0.05488	18.27209	0.001556	6.3e-07	0.0	1e-08	0.00049353	7.6e-07	1.1e-07	1.56e-06	573.07494587	724.90457448	754.89655871	11.46201851	0.02031943	-0.3587105
0.05494	18.2901	0.00156017	6.4e-07	0.0	1e-08	0.00048934	7.7e-07	1.2e-07	1.56e-06	573.22042472	724.85933064	754.85224112	11.45020758	0.02060507	-0.35867571
0.05499	18.3081	0.00156432	6.5e-07	0.0	1e-08	0.00048517	7.8e-07	1.2e-07	1.57e-06	573.36574849	724.81399713	754.8079668	11.43840811	0.02089213	-0.35864096
0.05505	18.32611	0.00156846	6.6e-07	0.0	1e-08	0.00048101	7.9e-07	1.2e-07	1.57e-06	573.51091742	724.76857315	754.76373569	11.42662008	0.0211806	-0.35860623
0.0551	18.34412	0.00157257	6.6e-07	0.0	1e-08	0.00047687	8e-07	1.2e-07	1.58e-06	573.65593175	724.72305786	754.71954776	11.41484349	0.02147048	-0.35857155
0.05516	18.36212	0.00157667	6.7e-07	0.0	1e-08	0.00047275	8.1e-07	1.2e-07	1.58e-06	573.8007917	724.67745046	754.67540294	11.40307838	0.0217616	-0.35853689
0.05521	18.38012	0.00158075	6.8e-07	0.0	1e-08	0.00046865	8.2e-07	1.2e-07	1.58e-06	573.94549753	724.63175016	754.6313012	11.3913246	0.02205432	-0.35850227
0.05527	18.39813	0.00158481	6.8e-07	0.0	1e-08	0.00046456	8.3e-07	1.2e-07	1.59e-06	574.09004945	724.58595613	754.58724248	11.3795822	0.02234849	-0.35846768
0.05532	18.41613	0.00158886	6.9e-07	0.0	1e-08	0.00046049	8.4e-07	1.3e-07	1.59e-06	574.23444768	724.54006755	754.54322674	11.36785117	0.02264412	-0.35843313
0.05538	18.43413	0.00159289	7e-07	0.0	1e-08	0.00045644	8.5e-07	1.3e-07	1.6e-06	574.37869245	724.49408362	754.49925393	11.35613147	0.02294121	-0.35839861
0.05543	18.45213	0.0015969	7.1e-07	0.0	1e-08	0.00045241	8.6e-07	1.3e-07	1.6e-06	574.52278399	724.44800353	754.455324	11.3444231	0.02323978	-0.35836413
0.05549	18.47013	0.00160089	7.1e-07	0.0	1e-08	0.00044839	8.7e-07	1.3e-07	1.6e-06	574.66672251	724.40182647	754.4114369	11.33272605	0.02353984	-0.35832967
0.06555	21.75329	0.00199945	3.47e-06	0.0	5e-08	4.111e-05	5.64e-06	8.8e-07	2.01e-06	598.59741977	713.77977262	747.05295122	9.36822556	0.10832954	-0.35255311
0.06561	21.77117	0.00200009	3.49e-06	0.0	5e-08	4.039e-05	5.69e-06	8.9e-07	2.01e-06	598.71563677	713.70925336	747.01616374	9.35839731	0.108954	-0.35252423
0.06566	21.78905	0.00200072	3.51e-06	0.0	5e-08	3.968e-05	5.73e-06	8.9e-07	2.01e-06	598.83372204	713.63862005	746.97941081	9.3485779	0.10957984	-0.35249537
0.06572	21.80693	0.00200134	3.54e-06	0.0	5e-08	3.898e-05	5.78e-06	9e-07	2.01e-06	598.95167565	713.56787347	746.94269239	9.33876727	0.11020708	-0.35246655
0.06577	21.82481	0.00200195	3.56e-06	0.0	5e-08	3.829e-05	5.83e-06	9.1e-07	2.01e-06	599.06949764	713.49701438	746.90600846	9.32896537	0.11083569	-0.35243775
0.06583	21.84269	0.00200255	3.59e-06	0.0	5e-08	3.761e-05	5.88e-06	9.2e-07	2.02e-06	599.18718807	713.42604358	746.86935897	9.31917214	0.11146567	-0.35240898
0.06588	21.86057	0.00200314	3.61e-06	0.0	5e-08	3.694e-05	5.92e-06	9.2e-07	2.02e-06	599.304747	713.35496184	746.83274388	9.30938948	0.112097	-0.35238024
0.06594	21.87844	0.00200372	3.64e-06	0.0	5e-08	3.628e-05	5.97e-06	9.3e-07	2.02e-06	599.42217449	713.28376997	746.79616315	9.29962726	0.11272971	-0.35235152
0.06599	21.89632	0.00200429	3.66e-06	0.0	6e-08	3.563e-05	6.02e-06	9.4e-07	2.02e-06	599.53947077	713.21246878	746.75961669	9.28986529	0.11336373	-0.35232283
0.06605	21.91419	0.00200484	3.69e-06	0.0	6e-08	3.499e-05	6.07e-06	9.5e-07	2.02e-06	599.65663576	713.14105906	746.72310451	9.28011272	0.11399908	-0.35229417
0.0661	21.93207	0.00200539	3.71e-06	0.0	6e-08	3.436e-05	6.12e-06	9.6e-07	2.02e-06	599.77366954	713.06954165	746.68662655	9.27036957	0.11463574	-0.35226553
0.06616	21.94994	0.00200593	3.74e-06	0.0	6e-08	3.374e-05	6.17e-06	9.6e-07	2.02e-06	599.89057216	712.99791734	746.65018279	9.26063589	0.1152737	-0.35223692
0.06621	21.96781	0.00200646	3.76e-06	0.0	6e-08	3.313e-05	6.22e-06	9.7e-07	2.02e-06	600.00734371	712.92618699	746.61377317	9.25091169	0.11591296	-0.35220834
0.06627	21.98569	0.00200697	3.79e-06	0.0	6e-08	3.253e-05	6.27e-06	9.8e-07	2.02e-06	600.12398423	712.85435142	746.57739767	9.24119701	0.1165535	-0.35217978
0.06632	22.00356	0.00200748	3.81e-06	0.0	6e-08	3.193e-05	6.32e-06	9.9e-07	2.02e-06	600.24049381	712.78241146	746.54105623	9.23149188	0.1171953	-0.35215125
0.06638	22.02143	0.00200798	3.84e-06	0.0	6e-08	3.135e-05	6.37e-06	1e-06	2.02e-06	600.35687249	712.71036797	746.50474882	9.22179635	0.11783837	-0.35212275
0.06643	22.0393	0.00200847	3.86e-06	0.0	6e-08	3.077e-05	6.42e-06	1e-06	2.02e-06	600.47312036	712.6382218	746.4684754	9.21211045	0.11848268	-0.35209427
0.06649	22.05717	0.00200895	3.89e-06	0.0	6e-08	3.021e-05	6.47e-06	1.01e-06	2.02e-06	600.58923748	712.56597381	746.43223593	9.20243422	0.11912823	-0.35206582
0.07655	25.31615	0.00201336	1.082e-05	1e-08	2e-07	3.8e-07	2.221e-05	3.57e-06	2.05e-06	619.71913954	698.66485896	740.33294704	7.5867124	0.24565064	-0.34727765
0.07661	25.3339	0.00201317	1.088e-05	1e-08	2e-07	3.7e-07	2.234e-05	3.59e-06	2.05e-06	619.81259375	698.5909853	740.30233303	7.57869791	0.24632257	-0.34725362
0.07666	25.35164	0.00201298	1.093e-05	1e-08	2.1e-07	3.6e-07	2.247e-05	3.61e-06	2.05e-06	619.90593344	698.51719344	740.2717466	7.57069126	0.24699366	-0.34722961
0.07672	25.36939	0.00201279	1.098e-05	1e-08	2.1e-07	3.5e-07	2.26e-05	3.63e-06	2.05e-06	619.9991587	698.44348418	740.2411877	7.56269227	0.24766391	-0.34720562
0.07677	25.38714	0.00201259	1.103e-05	1e-08	2.1e-07	3.4e-07	2.273e-05	3.66e-06	2.05e-06	620.09226963	698.36985835	740.21065633	7.55470079	0.24833331	-0.34718165
0.07683	25.40488	0.0020124	1.108e-05	1e-08	2.1e-07	3.3e-07	2.286e-05	3.68e-06	2.05e-06	620.1852663	698.29631676	740.18015245	7.54671664	0.24900184	-0.3471577
0.07688	25.42262	0.0020122	1.113e-05	1e-08	2.1e-07	3.2e-07	2.299e-05	3.7e-06	2.05e-06	620.2781488	698.22286022	740.14967604	7.53873963	0.24966951	-0.34713378
0.07694	25.44037	0.00201201	1.119e-05	1e-08	2.1e-07	3.1e-07	2.312e-05	3.72e-06	2.05e-06	620.37091721	698.14948952	740.11922708	7.53076956	0.25033631	-0.34710987
0.07699	25.45811	0.00201181	1.124e-05	1e-08	2.1e-07	3e-07	2.325e-05	3.74e-06	2.05e-06	620.46357162	698.07620546	740.08880553	7.52280624	0.25100222	-0.34708599
0.07705	25.47585	0.00201161	1.129e-05	1e-08	2.1e-07	2.9e-07	2.338e-05	3.76e-06	2.05e-06	620.5561121	698.00300883	740.0584114	7.51484945	0.25166724	-0.34706213
0.0771	25.49359	0.00201141	1.134e-05	1e-08	2.2e-07	2.8e-07	2.352e-05	3.79e-06	2.05e-06	620.64853872	697.92990043	740.02804464	7.50691179	0.25233138	-0.34703829
0.07716	25.51133	0.00201121	1.14e-05	1e-08	2.2e-07	2.7e-07	2.365e-05	3.81e-06	2.05e-06	620.74085172	697.85688107	739.99770519	7.49898787	0.25299462	-0.34701447
0.07721	25.52907	0.002011	1.145e-05	1e-08	2.2e-07	2.7e-07	2.378e-05	3.83e-06	2.05e-06	620.83305127	697.78395155	739.96739301	7.49106068	0.25365693	-0.34699068
0.07727	25.54681	0.0020108	1.15e-05	1e-08	2.2e-07	2.6e-07	2.392e-05	3.85e-06	2.05e-06	620.92513732	697.71111263	739.9371081	7.48314105	0.25431832	-0.3469669
0.07732	25.56455	0.0020106	1.156e-05	1e-08	2.2e-07	2.5e-07	2.405e-05	3.87e-06	2.05e-06	621.01710995	697.63836506	739.90685046	7.47522891	0.25497879	-0.34694315
0.07738	25.58228	0.00201039	1.161e-05	1e-08	2.2e-07	2.4e-07	2.419e-05	3.9e-06	2.05e-06	621.10896925	697.56570963	739.87662004	7.46732419	0.25563832	-0.34691942
0.07743	25.60002	0.00201018	1.166e-05	1e-08	2.2e-07	2.3e-07	2.433e-05	3.92e-06	2.05e-06	621.20071531	697.4931471	739.84641682	7.45942681	0.25629691	-0.34689571
0.07749	25.61776	0.00200998	1.172e-05	1e-08	2.2e-07	2.3e-07	2.446e-05	3.94e-06	2.05e-06	621.29234822	697.42067822	739.81624079	7.4515367	0.25695455	-0.34687202
0.08755	28.852	0.00195539	2.451e-05	4e-08	5.5e-07	0.0	6.016e-05	9.9e-06	2.05e-06	636.25750629	686.3019908	734.72440813	6.14528168	0.35627783	-0.34287468
0.08761	28.86961	0.001955	2.46e-05	5e-08	5.5e-07	0.0	6.042e-05	9.95e-06	2.05e-06	636.32998535	686.25481882	734.69879141	6.13885573	0.35669086	-0.34285457
0.08766	28.88722	0.0019546	2.469e-05	5e-08	5.5e-07	0.0	6.068e-05	9.99e-06	2.05e-06	636.40236903	686.20780264	734.67319727	6.13243661	0.35710244	-0.34283447
0.08772	28.90483	0.00195421	2.477e-05	5e-08	5.5e-07	0.0	6.094e-05	1.003e-05	2.05e-06	636.47465744	686.16094222	734.64762569	6.12602163	0.35751255	-0.3428144
0.08777	28.92243	0.00195381	2.486e-05	5e-08	5.6e-07	0.0	6.121e-05	1.008e-05	2.05e-06	636.54685061	686.11423752	734.62207666	6.11961625	0.35792123	-0.34279434
0.08783	28.94004	0.00195341	2.495e-05	5e-08	5.6e-07	0.0	6.147e-05	1.012e-05	2.05e-06	636.61894868	686.06768848	734.59655014	6.11321797	0.35832845	-0.3427743
0.08788	28.95765	0.00195302	2.503e-05	5e-08	5.6e-07	0.0	6.173e-05	1.017e-05	2.05e-06	636.69095172	686.02129506	734.57104613	6.10682679	0.35873423	-0.34275428
0.08794	28.97525	0.00195262	2.512e-05	5e-08	5.6e-07	0.0	6.2e-05	1.021e-05	2.05e-06	636.76285983	685.9750572	734.54556459	6.10044267	0.35913855	-0.34273427
0.08799	28.99286	0.00195222	2.521e-05	5e-08	5.7e-07	0.0	6.226e-05	1.026e-05	2.05e-06	636.83467309	685.92897486	734.52010551	6.09406558	0.35954144	-0.34271429
0.08805	29.01046	0.00195181	2.53e-05	5e-08	5.7e-07	0.0	6.253e-05	1.03e-05	2.05e-06	636.9063916	685.88304796	734.49466886	6.08769552	0.35994287	-0.34269432
0.0881	29.02807	0.00195141	2.539e-05	5e-08	5.7e-07	0.0	6.279e-05	1.035e-05	2.05e-06	636.97801544	685.83727646	734.46925463	6.08133244	0.36034287	-0.34267437
0.08816	29.04567	0.00195101	2.548e-05	5e-08	5.7e-07	0.0	6.306e-05	1.039e-05	2.05e-06	637.0495447	685.79166028	734.44386279	6.07497632	0.36074142	-0.34265443
0.08821	29.06327	0.0019506	2.556e-05	5e-08	5.8e-07	0.0	6.333e-05	1.044e-05	2.05e-06	637.12097946	685.74619936	734.41849332	6.06862713	0.36113852	-0.34263452
0.08827	29.08088	0.0019502	2.565e-05	5e-08	5.8e-07	0.0	6.36e-05	1.048e-05	2.05e-06	637.19231981	685.70089363	734.3931462	6.06228485	0.36153419	-0.34261462
0.08832	29.09848	0.00194979	2.574e-05	5e-08	5.8e-07	0.0	6.387e-05	1.053e-05	2.05e-06	637.26356585	685.65574302	734.36782141	6.0559514	0.36192841	-0.34259474
0.08838	29.11608	0.00194938	2.583e-05	5e-08	5.8e-07	0.0	6.414e-05	1.057e-05	2.05e-06	637.33471767	685.61074743	734.34251893	6.04962402	0.3623212	-0.34257487
0.08843	29.13368	0.00194897	2.592e-05	5e-08	5.9e-07	0.0	6.441e-05	1.062e-05	2.05e-06	637.40577535	685.56590679	734.31723873	6.04330328	0.36271255	-0.34255503
0.08849	29.15128	0.00194856	2.601e-05	5e-08	5.9e-07	0.0	6.468e-05	1.067e-05	2.05e-06	637.47673899	685.52122102	734.2919808	6.03698949	0.36310247	-0.3425352
0.09855	32.36018	0.0018542	4.545e-05	1.9e-07	1.15e-06	0.0	0.00012809	2.147e-05	2.05e-06	648.97013183	679.76498153	730.02361495	4.99359873	0.41230779	-0.3391843
0.09861	32.37765	0.00185358	4.557e-05	1.9e-07	1.16e-06	0.0	0.00012851	2.155e-05	2.05e-06	649.02526989	679.74535811	730.00211276	4.98847539	0.41246931	-0.33916742
0.09866	32.39512	0.00185296	4.57e-05	1.9e-07	1.16e-06	0.0	0.00012893	2.162e-05	2.05e-06	649.08032992	679.72584553	729.98062919	4.98335798	0.41262982	-0.33915055
0.09872	32.41259	0.00185233	4.582e-05	2e-07	1.16e-06	0.0	0.00012936	2.169e-05	2.05e-06	649.135312	679.70644349	729.95916424	4.97824648	0.41278932	-0.3391337
0.09877	32.43006	0.00185171	4.594e-05	2e-07	1.17e-06	0.0	0.00012978	2.176e-05	2.05e-06	649.19021622	679.68715168	729.93771789	4.97314089	0.41294783	-0.33911686
0.09883	32.44753	0.00185108	4.606e-05	2e-07	1.17e-06	0.0	0.00013021	2.184e-05	2.05e-06	649.24504266	679.6679698	729.91629011	4.9680412	0.41310534	-0.33910004
0.09888	32.465	0.00185045	4.619e-05	2e-07	1.17e-06	0.0	0.00013063	2.191e-05	2.05e-06	649.29979141	679.64889753	729.8948809	4.96294741	0.41326186	-0.33908324
0.09894	32.48246	0.00184983	4.631e-05	2e-07	1.18e-06	0.0	0.00013106	2.198e-05	2.05e-06	649.35446255	679.62993458	729.87349023	4.9578595	0.41341739	-0.33906644
0.09899	32.49993	0.0018492	4.643e-05	2e-07	1.18e-06	0.0	0.00013149	2.206e-05	2.05e-06	649.40905617	679.61108063	729.85211808	4.95277748	0.41357193	-0.33904966
0.09905	32.51739	0.00184856	4.656e-05	2e-07	1.19e-06	0.0	0.00013192	2.213e-05	2.05e-06	649.46357236	679.59233537	729.83076443	4.94770134	0.41372548	-0.3390329
0.0991	32.53486	0.00184793	4.668e-05	2e-07	1.19e-06	0.0	0.00013235	2.22e-05	2.05e-06	649.5180112	679.5736985	729.80942928	4.94263108	0.41387806	-0.33901615
0.09916	32.55232	0.0018473	4.68e-05	2.1e-07	1.19e-06	0.0	0.00013278	2.228e-05	2.05e-06	649.57237277	679.55516972	729.78811259	4.93756667	0.41402965	-0.33899942
0.09921	32.56978	0.00184666	4.693e-05	2.1e-07	1.2e-06	0.0	0.00013321	2.235e-05	2.05e-06	649.62665717	679.53674871	729.76681435	4.93250813	0.41418026	-0.3389827
0.09927	32.58724	0.00184603	4.705e-05	2.1e-07	1.2e-06	0.0	0.00013364	2.243e-05	2.05e-06	649.68086447	679.51843516	729.74553454	4.92745545	0.4143299	-0.33896599
0.09932	32.6047	0.00184539	4.718e-05	2.1e-07	1.2e-06	0.0	0.00013407	2.25e-05	2.05e-06	649.73499477	679.50022878	729.72427314	4.92240862	0.41447857	-0.3389493
0.09938	32.62216	0.00184475	4.73e-05	2.1e-07	1.21e-06	-0.0	0.00013451	2.258e-05	2.05e-06	649.78904816	679.48212924	729.70303014	4.91736763	0.41462626	-0.33893262
0.09943	32.63962	0.00184412	4.743e-05	2.1e-07	1.21e-06	-0.0	0.00013494	2.265e-05	2.05e-06	649.8430247	679.46413626	729.68180552	4.91233247	0.41477299	-0.33891596
0.09949	32.65708	0.00184348	4.755e-05	2.1e-07	1.22e-06	-0.0	0.00013538	2.273e-05	2.05e-06	649.8969245	679.44624952	729.66059925	4.90730315	0.41491876	-0.33889931
0.10955	35.84004	0.00170821	7.279e-05	6e-07	2.02e-06	-0.0	0.00022815	3.879e-05	2.05e-06	658.55736908	677.65608942	726.07051722	4.07915112	0.42795413	-0.33608087
0.1096	35.85737	0.00170738	7.294e-05	6e-07	2.02e-06	-0.0	0.00022873	3.889e-05	2.05e-06	658.59860188	677.65285789	726.05239059	4.07509771	0.42796374	-0.33606664
0.10966	35.8747	0.00170655	7.309e-05	6e-07	2.03e-06	-0.0	0.0002293	3.899e-05	2.05e-06	658.6397737	677.6496821	726.03427914	4.07104812	0.42797294	-0.33605242
0.10971	35.89202	0.00170571	7.324e-05	6.1e-07	2.03e-06	-0.0	0.00022988	3.909e-05	2.05e-06	658.68088462	677.64656188	726.01618287	4.06700383	0.42798153	-0.33603821
0.10977	35.90935	0.00170488	7.339e-05	6.1e-07	2.04e-06	-0.0	0.00023045	3.919e-05	2.05e-06	658.72193473	677.64349697	725.99810176	4.06296455	0.42798954	-0.33602402
0.10982	35.92667	0.00170404	7.354e-05	6.1e-07	2.04e-06	-0.0	0.00023103	3.929e-05	2.05e-06	658.76292412	677.64048715	725.98003579	4.05893017	0.42799699	-0.33600983
0.10988	35.944	0.00170321	7.369e-05	6.2e-07	2.05e-06	-0.0	0.0002316	3.939e-05	2.05e-06	658.80385287	677.63753219	725.96198494	4.0549007	0.42800389	-0.33599566
0.10993	35.96132	0.00170237	7.384e-05	6.2e-07	2.05e-06	-0.0	0.00023218	3.949e-05	2.05e-06	658.84472108	677.63463185	725.94394921	4.05087564	0.42801031	-0.3359815
0.10999	35.97864	0.00170154	7.399e-05	6.2e-07	2.06e-06	-0.0	0.00023276	3.959e-05	2.05e-06	658.88552881	677.63178593	725.92592856	4.04685487	0.42801627	-0.33596735
0.11004	35.99596	0.0017007	7.414e-05	6.3e-07	2.06e-06	-0.0	0.00023334	3.969e-05	2.05e-06	658.92627615	677.62899424	725.907923	4.0428394	0.42802161	-0.33595322
0.1101	36.01328	0.00169986	7.429e-05	6.3e-07	2.07e-06	-0.0	0.00023392	3.98e-05	2.05e-06	658.9669632	677.62625653	725.88993249	4.03882872	0.4280264	-0.3359391
0.11015	36.0306	0.00169902	7.444e-05	6.3e-07	2.07e-06	-0.0	0.0002345	3.99e-05	2.05e-06	659.00759002	677.62357258	725.87195704	4.03482285	0.42803066	-0.33592498
0.11021	36.04792	0.00169818	7.459e-05	6.4e-07	2.08e-06	-0.0	0.00023508	4e-05	2.05e-06	659.04815672	677.62094216	725.85399661	4.03082178	0.42803437	-0.33591088
0.11026	36.06524	0.00169734	7.474e-05	6.4e-07	2.08e-06	-0.0	0.00023566	4.01e-05	2.05e-06	659.08866337	677.61836506	725.83605119	4.02682472	0.42803772	-0.3358968
0.11032	36.08256	0.00169649	7.489e-05	6.4e-07	2.08e-06	-0.0	0.00023625	4.02e-05	2.05e-06	659.12911005	677.61584109	725.81812078	4.02283281	0.42804045	-0.33588272
0.11037	36.09987	0.00169565	7.504e-05	6.5e-07	2.09e-06	-0.0	0.00023683	4.03e-05	2.05e-06	659.16949685	677.61337003	725.80020535	4.01884566	0.42804264	-0.33586865
0.11043	36.11719	0.00169481	7.519e-05	6.5e-07	2.09e-06	-0.0	0.00023741	4.04e-05	2.05e-06	659.20982386	677.61095165	725.78230488	4.01486324	0.42804431	-0.3358546
0.11048	36.1345	0.00169396	7.534e-05	6.5e-07	2.1e-06	-0.0	0.000238	4.051e-05	2.05e-06	659.25009115	677.60858572	725.76441937	4.01088556	0.42804545	-0.33584056
0.12055	39.29088	0.00152675	0.00010413	1.47e-06	3.06e-06	0.0	0.00035425	6.089e-05	2.05e-06	665.69967206	677.86438359	722.72747362	3.35642035	0.42119009	-0.33345638
0.1206	39.30806	0.00152578	0.00010429	1.47e-06	3.07e-06	0.0	0.00035493	6.101e-05	2.05e-06	665.73035275	677.8686301	722.71208709	3.35320475	0.42112239	-0.33344427
0.12066	39.32524	0.00152481	0.00010445	1.48e-06	3.07e-06	0.0	0.00035561	6.113e-05	2.05e-06	665.76098852	677.87289945	722.6967129	3.35001862	0.42105256	-0.33343224
0.12071	39.34242	0.00152384	0.00010461	1.49e-06	3.08e-06	0.0	0.00035629	6.125e-05	2.05e-06	665.79157998	677.87719071	722.68135094	3.3468278	0.42098307	-0.3334202
0.12077	39.3596	0.00152287	0.00010477	1.49e-06	3.08e-06	0.0	0.00035697	6.137e-05	2.05e-06	665.82212705	677.88150402	722.66600123	3.34362787	0.42091424	-0.33340813
0.12082	39.37677	0.0015219	0.00010494	1.5e-06	3.09e-06	0.0	0.00035765	6.149e-05	2.05e-06	665.85262953	677.88583968	722.6506638	3.34042794	0.42084541	-0.33339607
0.12088	39.39395	0.00152093	0.0001051	1.5e-06	3.09e-06	0.0	0.00035833	6.161e-05	2.05e-06	665.88308741	677.89019769	722.63533865	3.33723686	0.42077597	-0.33338403
0.12093	39.41112	0.00151995	0.00010526	1.51e-06	3.1e-06	0.0	0.00035901	6.173e-05	2.05e-06	665.91350089	677.89457777	722.62002574	3.33407597	0.42070442	-0.33337206
0.12099	39.4283	0.00151898	0.00010542	1.52e-06	3.1e-06	0.0	0.00035969	6.185e-05	2.05e-06	665.9438706	677.898979	722.60472498	3.33089615	0.42063419	-0.33336005
0.12104	39.44547	0.00151801	0.00010558	1.52e-06	3.11e-06	0.0	0.00036037	6.197e-05	2.05e-06	665.97419613	677.90340197	722.58943643	3.32771813	0.42056383	-0.33334804
0.1211	39.46265	0.00151703	0.00010574	1.53e-06	3.12e-06	-0.0	0.00036105	6.209e-05	2.05e-06	666.00447752	677.90784661	722.57416008	3.3245419	0.42049335	-0.33333603
0.12115	39.47982	0.00151606	0.00010591	1.53e-06	3.12e-06	-0.0	0.00036173	6.221e-05	2.05e-06	666.03471482	677.91231288	722.55889592	3.32136748	0.42042274	-0.33332403
0.12121	39.49699	0.00151508	0.00010607	1.54e-06	3.13e-06	-0.0	0.00036241	6.233e-05	2.05e-06	666.06490805	677.91680071	722.54364396	3.31819485	0.42035201	-0.33331204
0.12126	39.51416	0.00151411	0.00010623	1.55e-06	3.13e-06	-0.0	0.00036309	6.245e-05	2.05e-06	666.09505727	677.92131006	722.52840418	3.31502694	0.42028095	-0.33330006
0.12132	39.53133	0.00151313	0.00010639	1.55e-06	3.14e-06	-0.0	0.00036378	6.257e-05	2.05e-06	666.12516256	677.92584077	722.51317657	3.31188481	0.42020809	-0.33328814
0.12137	39.5485	0.00151215	0.00010655	1.56e-06	3.14e-06	-0.0	0.00036446	6.269e-05	2.05e-06	666.15522447	677.93039209	722.49796103	3.30872897	0.42013618	-0.33327619
0.12143	39.56567	0.00151118	0.00010672	1.56e-06	3.15e-06	-0.0	0.00036514	6.281e-05	2.05e-06	666.18524271	677.93496441	722.48275762	3.30557631	0.42006406	-0.33326425
0.12148	39.58284	0.0015102	0.00010688	1.57e-06	3.15e-06	-0.0	0.00036583	6.293e-05	2.05e-06	666.21521735	677.93955764	722.46756632	3.30242684	0.41999171	-0.33325231
0.13155	42.71196	0.00132614	0.00013644	3e-06	4.16e-06	0.0	0.00049501	8.582e-05	2.05e-06	671.04396655	679.03614696	719.8788703	2.78284813	0.40336913	-0.33121991
0.1316	42.72899	0.00132512	0.00013659	3.01e-06	4.16e-06	0.0	0.00049573	8.595e-05	2.05e-06	671.06716625	679.04310982	719.86570556	2.78028952	0.40326414	-0.33120957
0.13166	42.74602	0.0013241	0.00013675	3.02e-06	4.17e-06	0.0	0.00049645	8.608e-05	2.05e-06	671.09033547	679.05007943	719.85255083	2.77773378	0.40315902	-0.33119925
0.13171	42.76305	0.00132307	0.00013691	3.03e-06	4.18e-06	0.0	0.00049717	8.62e-05	2.05e-06	671.11347429	679.05705573	719.83940609	2.77518093	0.40305378	-0.33118893
0.13177	42.78007	0.00132205	0.00013707	3.04e-06	4.18e-06	0.0	0.00049789	8.633e-05	2.05e-06	671.13658275	679.06403867	719.82627135	2.77263096	0.40294842	-0.33117861
0.13182	42.7971	0.00132103	0.00013723	3.05e-06	4.19e-06	0.0	0.00049861	8.646e-05	2.05e-06	671.15966095	679.0710282	719.81314657	2.77008387	0.40284294	-0.33116831
0.13188	42.81413	0.00132001	0.00013739	3.06e-06	4.19e-06	0.0	0.00049933	8.659e-05	2.05e-06	671.18270893	679.07802426	719.80003177	2.76753937	0.40273736	-0.33115801
0.13193	42.83115	0.00131899	0.00013755	3.06e-06	4.2e-06	0.0	0.00050005	8.672e-05	2.05e-06	671.20572676	679.08502682	719.78692692	2.76499771	0.40263166	-0.33114772
0.13199	42.84817	0.00131796	0.00013771	3.07e-06	4.2e-06	0.0	0.00050077	8.685e-05	2.05e-06	671.22871451	679.09203581	719.77383202	2.76245878	0.40252585	-0.33113744
0.13204	42.8652	0.00131694	0.00013787	3.08e-06	4.21e-06	0.0	0.00050149	8.697e-05	2.05e-06	671.25167224	679.0990512	719.76074705	2.75992262	0.40241993	-0.33112717
0.1321	42.88222	0.00131592	0.00013803	3.09e-06	4.21e-06	0.0	0.00050221	8.71e-05	2.05e-06	671.27460001	679.10607293	719.74767201	2.75738915	0.4023139	-0.33111691
0.13215	42.89924	0.0013149	0.00013818	3.1e-06	4.22e-06	0.0	0.00050293	8.723e-05	2.05e-06	671.29749789	679.11310096	719.73460689	2.75485839	0.40220777	-0.33110665
0.13221	42.91626	0.00131387	0.00013834	3.11e-06	4.22e-06	0.0	0.00050365	8.736e-05	2.05e-06	671.32036594	679.12013525	719.72155168	2.75233042	0.40210152	-0.3310964
0.13226	42.93328	0.00131285	0.0001385	3.12e-06	4.23e-06	0.0	0.00050437	8.749e-05	2.05e-06	671.34320422	679.12717574	719.70850636	2.74980513	0.40199516	-0.33108616
0.13232	42.9503	0.00131183	0.00013866	3.13e-06	4.23e-06	0.0	0.00050509	8.761e-05	2.05e-06	671.3660128	679.13422238	719.69547094	2.74728255	0.4018887	-0.33107592
0.13237	42.96732	0.00131081	0.00013882	3.14e-06	4.24e-06	0.0	0.00050581	8.774e-05	2.05e-06	671.38879174	679.14127514	719.68244539	2.74476273	0.40178212	-0.3310657
0.13243	42.98434	0.00130978	0.00013898	3.15e-06	4.25e-06	-0.0	0.00050653	8.787e-05	2.05e-06	671.4115411	679.14833396	719.6694297	2.74224561	0.40167544	-0.33105548
0.13248	43.00136	0.00130876	0.00013914	3.16e-06	4.25e-06	0.0	0.00050725	8.8e-05	2.05e-06	671.43426095	679.1553988	719.65642388	2.73973121	0.40156865	-0.33104527
0.14255	46.10252	0.00112301	0.00016708	5.33e-06	5.19e-06	0.0	0.00063849	0.00011147	2.05e-06	675.15697985	680.5102895	717.43279619	2.3211978	0.38068248	-0.32929949
0.1426	46.1194	0.00112201	0.00016722	5.34e-06	5.19e-06	0.0	0.0006392	0.00011159	2.05e-06	675.17526273	680.51786053	717.42145137	2.31911612	0.38056324	-0.32929058
0.14266	46.13627	0.00112101	0.00016737	5.36e-06	5.2e-06	0.0	0.0006399	0.00011172	2.05e-06	675.19352644	680.52543191	717.41011482	2.31703691	0.38044397	-0.32928168
0.14271	46.15315	0.00112002	0.00016751	5.37e-06	5.2e-06	0.0	0.00064061	0.00011185	2.05e-06	675.21177102	680.53300363	717.39878653	2.31496745	0.38032452	-0.32927281
0.14277	46.17002	0.00111902	0.00016766	5.38e-06	5.21e-06	0.0	0.00064132	0.00011197	2.05e-06	675.22999671	680.5405756	717.38746647	2.3128942	0.38020514	-0.32926393
0.14282	46.18689	0.00111802	0.0001678	5.4e-06	5.21e-06	0.0	0.00064202	0.0001121	2.05e-06	675.24820343	680.54814785	717.37615464	2.31081918	0.38008579	-0.32925504
0.14288	46.20376	0.00111702	0.00016795	5.41e-06	5.22e-06	-0.0	0.00064273	0.00011223	2.05e-06	675.26639112	680.55572039	717.36485106	2.30874416	0.37996644	-0.32924615
0.14293	46.22063	0.00111603	0.00016809	5.43e-06	5.22e-06	-0.0	0.00064344	0.00011236	2.05e-06	675.28455979	680.56329324	717.35355573	2.30667458	0.379847	-0.32923728
0.14299	46.2375	0.00111503	0.00016824	5.44e-06	5.23e-06	-0.0	0.00064414	0.00011248	2.05e-06	675.30270957	680.57086633	717.34226863	2.30460627	0.37972755	-0.32922841
0.14304	46.25437	0.00111403	0.00016838	5.45e-06	5.23e-06	-0.0	0.00064485	0.00011261	2.05e-06	675.32084049	680.57843966	717.33098974	2.30254273	0.37960801	-0.32921956
0.1431	46.27124	0.00111304	0.00016853	5.47e-06	5.24e-06	-0.0	0.00064555	0.00011274	2.05e-06	675.33895266	680.58601318	717.31971906	2.30048073	0.37948845	-0.32921072
0.14315	46.2881	0.00111204	0.00016867	5.48e-06	5.24e-06	-0.0	0.00064626	0.00011286	2.05e-06	675.35704612	680.59358689	717.30845658	2.29842706	0.37936875	-0.3292019
0.14321	46.30497	0.00111105	0.00016882	5.5e-06	5.25e-06	-0.0	0.00064696	0.00011299	2.05e-06	675.37512107	680.60116071	717.29720226	2.29636717	0.37924915	-0.32919306
0.14326	46.32184	0.00111005	0.00016896	5.51e-06	5.25e-06	-0.0	0.00064767	0.00011312	2.05e-06	675.39317737	680.60873469	717.28595614	2.29430729	0.37912955	-0.32918422
0.14332	46.3387	0.00110906	0.00016911	5.52e-06	5.26e-06	0.0	0.00064838	0.00011324	2.05e-06	675.41121501	680.61630884	717.2747182	2.29224891	0.37900993	-0.32917538
0.14337	46.35556	0.00110806	0.00016925	5.54e-06	5.26e-06	0.0	0.00064908	0.00011337	2.05e-06	675.42923402	680.62388313	717.26348845	2.29019653	0.37889022	-0.32916657
0.14343	46.37243	0.00110707	0.00016939	5.55e-06	5.27e-06	0.0	0.00064978	0.0001135	2.05e-06	675.44723456	680.63145753	717.25226687	2.28814471	0.3787705	-0.32915775
0.14348	46.38929	0.00110607	0.00016954	5.57e-06	5.27e-06	0.0	0.00065049	0.00011362	2.05e-06	675.46521663	680.63903202	717.24105344	2.28609569	0.37865074	-0.32914895
0.15354	49.46177	0.00093003	0.00019426	8.54e-06	6.06e-06	-0.0	0.00077549	0.00013617	2.05e-06	678.49131205	682.01292823	715.3192063	1.94143009	0.35648217	-0.3276401
0.1536	49.47849	0.00092911	0.00019439	8.55e-06	6.07e-06	-0.0	0.00077615	0.00013629	2.05e-06	678.50663305	682.02031232	715.30937962	1.9396959	0.3563609	-0.32763238
0.15365	49.4952	0.00092819	0.00019451	8.57e-06	6.07e-06	-0.0	0.00077681	0.00013641	2.05e-06	678.52194314	682.02769462	715.29955992	1.9379617	0.35623963	-0.32762466
0.15371	49.51192	0.00092726	0.00019464	8.59e-06	6.08e-06	0.0	0.00077746	0.00013653	2.05e-06	678.5372423	682.03507513	715.28974719	1.93622862	0.35611837	-0.32761695
0.15376	49.52863	0.00092634	0.00019476	8.61e-06	6.08e-06	0.0	0.00077812	0.00013665	2.05e-06	678.55253058	682.04245383	715.27994143	1.93449953	0.35599713	-0.32760925
0.15382	49.54535	0.00092542	0.00019489	8.63e-06	6.08e-06	0.0	0.00077878	0.00013677	2.05e-06	678.56780806	682.04983073	715.27014262	1.93277139	0.35587591	-0.32760155
0.15387	49.56206	0.00092449	0.00019501	8.65e-06	6.09e-06	0.0	0.00077943	0.00013689	2.05e-06	678.58307476	682.05720582	715.26035076	1.93104475	0.35575469	-0.32759386
0.15393	49.57877	0.00092357	0.00019514	8.66e-06	6.09e-06	0.0	0.00078009	0.000137	2.05e-06	678.59833072	682.06457909	715.25056585	1.92932582	0.35563353	-0.3275862
0.15398	49.59548	0.00092265	0.00019526	8.68e-06	6.1e-06	0.0	0.00078074	0.00013712	2.05e-06	678.61357612	682.07195051	715.24078785	1.92760198	0.35551234	-0.32757853
0.15404	49.61219	0.00092173	0.00019539	8.7e-06	6.1e-06	0.0	0.0007814	0.00013724	2.05e-06	678.62881085	682.0793201	715.23101679	1.92587814	0.35539114	-0.32757085
0.15409	49.6289	0.00092081	0.00019551	8.72e-06	6.1e-06	-0.0	0.00078205	0.00013736	2.05e-06	678.6440349	682.08668787	715.22125267	1.92415522	0.35526996	-0.32756317
0.15415	49.64561	0.00091989	0.00019564	8.74e-06	6.11e-06	-0.0	0.00078271	0.00013748	2.05e-06	678.65924829	682.09405381	715.21149547	1.92243642	0.3551488	-0.32755551
0.1542	49.66231	0.00091897	0.00019576	8.76e-06	6.11e-06	-0.0	0.00078336	0.0001376	2.05e-06	678.67445112	682.1014179	715.20174519	1.92071839	0.35502766	-0.32754785
0.15426	49.67902	0.00091805	0.00019588	8.78e-06	6.12e-06	-0.0	0.00078402	0.00013772	2.05e-06	678.68964342	682.10878015	715.19200182	1.91900187	0.35490652	-0.3275402
0.15431	49.69573	0.00091713	0.00019601	8.79e-06	6.12e-06	-0.0	0.00078467	0.00013783	2.05e-06	678.7048252	682.11614054	715.18226535	1.9172931	0.35478545	-0.32753258
0.15437	49.71243	0.00091621	0.00019613	8.81e-06	6.12e-06	-0.0	0.00078533	0.00013795	2.05e-06	678.71999666	682.12349906	715.17253577	1.91557949	0.35466434	-0.32752494
0.15442	49.72913	0.0009153	0.00019625	8.83e-06	6.13e-06	-0.0	0.00078598	0.00013807	2.05e-06	678.73515768	682.13085571	715.16281308	1.91386585	0.35454323	-0.3275173
0.15448	49.74584	0.00091438	0.00019638	8.85e-06	6.13e-06	0.0	0.00078663	0.00013819	2.05e-06	678.75030825	682.13821051	715.15309728	1.91215305	0.35442213	-0.32750966
0.16454	52.78887	0.00075487	0.00021706	1.264e-05	6.74e-06	0.0	0.00090035	0.00015889	2.05e-06	681.37932964	683.44941913	713.48575689	1.62127889	0.33262947	-0.32620061
0.1646	52.80542	0.00075405	0.00021716	1.267e-05	6.74e-06	-0.0	0.00090094	0.000159	2.05e-06	681.39306779	683.45638314	713.47722311	1.61979773	0.33251303	-0.3261939
0.16465	52.82198	0.00075322	0.00021727	1.269e-05	6.75e-06	-0.0	0.00090153	0.0001591	2.05e-06	681.40680062	683.4633449	713.46869533	1.6183185	0.33239665	-0.3261872
0.16471	52.83853	0.0007524	0.00021737	1.271e-05	6.75e-06	-0.0	0.00090212	0.00015921	2.05e-06	681.42052816	683.47030441	713.46017355	1.61684077	0.33228032	-0.32618051
0.16476	52.85508	0.00075158	0.00021747	1.273e-05	6.75e-06	-0.0	0.0009027	0.00015932	2.05e-06	681.43425044	683.47726167	713.45165776	1.61536493	0.33216406	-0.32617382
0.16482	52.87163	0.00075076	0.00021757	1.276e-05	6.76e-06	-0.0	0.00090329	0.00015943	2.05e-06	681.44796749	683.48421667	713.44314795	1.6138914	0.33204787	-0.32616715
0.16487	52.88818	0.00074994	0.00021767	1.278e-05	6.76e-06	-0.0	0.00090388	0.00015953	2.05e-06	681.46167937	683.49116943	713.43464412	1.61241924	0.33193173	-0.32616048
0.16493	52.90473	0.00074912	0.00021777	1.28e-05	6.76e-06	-0.0	0.00090446	0.00015964	2.05e-06	681.47538611	683.49811993	713.42614626	1.61094533	0.33181553	-0.3261538
0.16498	52.92127	0.0007483	0.00021788	1.283e-05	6.76e-06	0.0	0.00090505	0.00015975	2.05e-06	681.48908766	683.50506818	713.41765437	1.60947142	0.33169934	-0.32614713
0.16504	52.93782	0.00074748	0.00021798	1.285e-05	6.77e-06	0.0	0.00090564	0.00015986	2.05e-06	681.50278403	683.51201417	713.40916846	1.60800087	0.33158325	-0.32614046
0.16509	52.95437	0.00074666	0.00021808	1.287e-05	6.77e-06	0.0	0.00090622	0.00015996	2.05e-06	681.51647529	683.51895792	713.40068852	1.60653054	0.33146717	-0.3261338
0.16515	52.97091	0.00074584	0.00021818	1.289e-05	6.77e-06	0.0	0.0009068	0.00016007	2.05e-06	681.53016144	683.52589941	713.39221453	1.60506185	0.33135115	-0.32612715
0.1652	52.98746	0.00074502	0.00021828	1.292e-05	6.78e-06	0.0	0.00090739	0.00016018	2.05e-06	681.54384251	683.53283865	713.3837465	1.60359765	0.33123529	-0.32612052
0.16526	53.004	0.0007442	0.00021838	1.294e-05	6.78e-06	0.0	0.00090797	0.00016028	2.05e-06	681.55751859	683.53977564	713.37528441	1.60213134	0.33111935	-0.32611387
0.16531	53.02054	0.00074339	0.00021848	1.296e-05	6.78e-06	0.0	0.00090856	0.00016039	2.05e-06	681.57118965	683.54671037	713.36682827	1.60066461	0.33100339	-0.32610723
0.16537	53.03708	0.00074257	0.00021858	1.299e-05	6.78e-06	-0.0	0.00090914	0.0001605	2.05e-06	681.58485568	683.55364285	713.35837808	1.59919873	0.33088747	-0.32610059
0.16542	53.05362	0.00074175	0.00021868	1.301e-05	6.79e-06	-0.0	0.00090972	0.0001606	2.05e-06	681.59851668	683.56057307	713.34993383	1.5977354	0.33077164	-0.32609396
0.16548	53.07016	0.00074094	0.00021878	1.303e-05	6.79e-06	-0.0	0.0009103	0.00016071	2.05e-06	681.61217272	683.56750105	713.34149552	1.59627316	0.33065584	-0.32608733
0.17554	56.08294	0.00060107	0.00023516	1.765e-05	7.2e-06	-0.0	0.00101037	0.0001791	2.05e-06	684.04768849	684.79767966	711.89312451	1.34523435	0.31018076	-0.32495019
0.1756	56.09933	0.00060036	0.00023524	1.767e-05	7.21e-06	-0.0	0.00101089	0.0001792	2.05e-06	684.06074745	684.80419976	711.88571258	1.34394671	0.31007324	-0.32494438
0.17565	56.11571	0.00059964	0.00023532	1.77e-05	7.21e-06	-0.0	0.0010114	0.00017929	2.05e-06	684.07380463	684.81071772	711.8783059	1.34265808	0.30996565	-0.32493856
0.17571	56.1321	0.00059893	0.0002354	1.773e-05	7.21e-06	0.0	0.00101191	0.00017939	2.05e-06	684.08686004	684.81723353	711.87090446	1.34136987	0.30985809	-0.32493274
0.17576	56.14848	0.00059822	0.00023547	1.776e-05	7.21e-06	0.0	0.00101242	0.00017948	2.05e-06	684.09991366	684.8237472	711.86350827	1.34008373	0.30975065	-0.32492693
0.17582	56.16486	0.00059751	0.00023555	1.778e-05	7.21e-06	0.0	0.00101293	0.00017957	2.05e-06	684.11296554	684.83025873	711.85611731	1.33879835	0.30964327	-0.32492113
0.17587	56.18124	0.0005968	0.00023563	1.781e-05	7.22e-06	0.0	0.00101343	0.00017967	2.05e-06	684.12601568	684.83676812	711.84873159	1.33751441	0.30953596	-0.32491533
0.17593	56.19763	0.00059609	0.00023571	1.784e-05	7.22e-06	0.0	0.00101394	0.00017976	2.05e-06	684.13906411	684.84327536	711.8413511	1.33623276	0.3094288	-0.32490955
0.17598	56.21401	0.00059538	0.00023579	1.787e-05	7.22e-06	0.0	0.00101445	0.00017986	2.05e-06	684.15211087	684.84978047	711.83397582	1.33494939	0.30932154	-0.32490375
0.17604	56.23038	0.00059467	0.00023586	1.789e-05	7.22e-06	-0.0	0.00101496	0.00017995	2.05e-06	684.16515592	684.85628345	711.82660578	1.33366603	0.30921427	-0.32489796
0.17609	56.24676	0.00059396	0.00023594	1.792e-05	7.22e-06	-0.0	0.00101547	0.00018004	2.05e-06	684.17819927	684.86278428	711.81924096	1.33238481	0.30910714	-0.32489218
0.17615	56.26314	0.00059326	0.00023602	1.795e-05	7.22e-06	-0.0	0.00101597	0.00018014	2.05e-06	684.19124096	684.86928298	711.81188136	1.33110413	0.30900004	-0.3248864
0.1762	56.27952	0.00059255	0.0002361	1.798e-05	7.23e-06	-0.0	0.00101648	0.00018023	2.05e-06	684.20428098	684.87577954	711.80452697	1.32982453	0.308893	-0.32488062
0.17626	56.29589	0.00059184	0.00023617	1.8e-05	7.23e-06	-0.0	0.00101699	0.00018033	2.05e-06	684.21731936	684.88227397	711.79717779	1.32854849	0.30878619	-0.32487487
0.17631	56.31227	0.00059114	0.00023625	1.803e-05	7.23e-06	-0.0	0.00101749	0.00018042	2.05e-06	684.23035615	684.88876626	711.78983382	1.32727039	0.30867925	-0.3248691
0.17637	56.32864	0.00059043	0.00023633	1.806e-05	7.23e-06	0.0	0.001018	0.00018051	2.05e-06	684.24339131	684.89525643	711.78249504	1.32599225	0.30857231	-0.32486333
0.17642	56.34501	0.00058973	0.00023641	1.809e-05	7.23e-06	0.0	0.0010185	0.00018061	2.05e-06	684.25642486	684.90174447	711.77516148	1.32471529	0.30846544	-0.32485757
0.17648	56.36139	0.00058902	0.00023648	1.811e-05	7.23e-06	0.0	0.00101901	0.0001807	2.05e-06	684.26945681	684.90823037	711.76783311	1.32343964	0.30835865	-0.32485181
0.18654	59.34307	0.00046947	0.00024863	2.354e-05	7.46e-06	-0.0	0.00110481	0.00019665	2.05e-06	686.63880544	686.06042824	710.51100957	1.10289624	0.28972467	-0.32386507
0.1866	59.35928	0.00046887	0.00024868	2.357e-05	7.46e-06	0.0	0.00110525	0.00019673	2.05e-06	686.65172028	686.06654087	710.50458527	1.10175563	0.2896279	-0.32386002
0.18665	59.37549	0.00046827	0.00024874	2.36e-05	7.46e-06	0.0	0.00110568	0.00019681	2.05e-06	686.66463523	686.07265157	710.49816561	1.10061657	0.28953126	-0.32385498
0.18671	59.39171	0.00046767	0.00024879	2.363e-05	7.46e-06	0.0	0.00110611	0.00019689	2.05e-06	686.67755031	686.07876035	710.4917506	1.09947823	0.28943468	-0.32384994
0.18676	59.40792	0.00046706	0.00024885	2.366e-05	7.46e-06	0.0	0.00110655	0.00019697	2.05e-06	686.69046551	686.08486719	710.48534023	1.0983412	0.28933822	-0.32384491
0.18682	59.42413	0.00046646	0.00024891	2.37e-05	7.46e-06	0.0	0.00110698	0.00019705	2.05e-06	686.70338085	686.09097211	710.47893449	1.09720532	0.28924186	-0.32383989
0.18687	59.44034	0.00046586	0.00024896	2.373e-05	7.46e-06	0.0	0.00110741	0.00019713	2.05e-06	686.71629635	686.09707511	710.47253338	1.09606841	0.2891454	-0.32383486
0.18693	59.45655	0.00046526	0.00024902	2.376e-05	7.47e-06	-0.0	0.00110784	0.00019721	2.05e-06	686.72921199	686.10317619	710.46613691	1.09493178	0.28904897	-0.32382983
0.18698	59.47275	0.00046466	0.00024907	2.379e-05	7.47e-06	-0.0	0.00110827	0.00019729	2.05e-06	686.74212777	686.10927534	710.45974508	1.09379672	0.28895268	-0.32382481
0.18704	59.48896	0.00046407	0.00024913	2.382e-05	7.47e-06	-0.0	0.0011087	0.00019737	2.05e-06	686.75504371	686.11537257	710.45335787	1.09266232	0.28885645	-0.3238198
0.18709	59.50517	0.00046347	0.00024918	2.386e-05	7.47e-06	-0.0	0.00110913	0.00019745	2.05e-06	686.76795982	686.12146788	710.44697528	1.0915292	0.28876032	-0.32381479
0.18715	59.52137	0.00046287	0.00024924	2.389e-05	7.47e-06	-0.0	0.00110956	0.00019753	2.05e-06	686.78087611	686.12756127	710.44059732	1.09039736	0.28866431	-0.32380979
0.1872	59.53757	0.00046227	0.00024929	2.392e-05	7.47e-06	-0.0	0.00110999	0.00019761	2.05e-06	686.79379258	686.13365274	710.43422397	1.08926445	0.28856821	-0.32380478
0.18726	59.55378	0.00046168	0.00024935	2.395e-05	7.47e-06	0.0	0.00111042	0.00019769	2.05e-06	686.80670923	686.13974229	710.42785523	1.08813176	0.28847212	-0.32379977
0.18731	59.56998	0.00046108	0.0002494	2.398e-05	7.47e-06	0.0	0.00111085	0.00019778	2.05e-06	686.81962606	686.14582993	710.42149112	1.08700068	0.28837618	-0.32379478
0.18737	59.58618	0.00046049	0.00024946	2.401e-05	7.47e-06	0.0	0.00111128	0.00019786	2.05e-06	686.83254309	686.15191565	710.41513161	1.0858702	0.28828029	-0.32378978
0.18742	59.60238	0.00045989	0.00024951	2.405e-05	7.47e-06	0.0	0.0011117	0.00019794	2.05e-06	686.84546031	686.15799945	710.40877672	1.08474099	0.28818451	-0.3237848
0.18748	59.61858	0.0004593	0.00024956	2.408e-05	7.47e-06	0.0	0.00111213	0.00019802	2.05e-06	686.85837775	686.16408135	710.40242643	1.08361314	0.28808885	-0.32377982
0.19754	62.56828	0.00035936	0.00025772	3.031e-05	7.53e-06	-0.0	0.00118408	0.00021156	2.05e-06	689.23017683	687.24580734	709.31517697	0.88743036	0.27155026	-0.32292621
0.1976	62.58432	0.00035886	0.00025776	3.034e-05	7.53e-06	-0.0	0.00118444	0.00021163	2.05e-06	689.24319732	687.2515523	709.30963062	0.88641168	0.27146525	-0.32292185
0.19765	62.60035	0.00035837	0.00025779	3.038e-05	7.53e-06	0.0	0.0011848	0.0002117	2.05e-06	689.25621855	687.25729549	709.30408842	0.88539367	0.27138032	-0.32291749
0.19771	62.61639	0.00035787	0.00025783	3.041e-05	7.53e-06	0.0	0.00118516	0.00021177	2.05e-06	689.26924053	687.26303693	709.29855037	0.88437659	0.27129548	-0.32291315
0.19776	62.63242	0.00035737	0.00025786	3.045e-05	7.52e-06	0.0	0.00118552	0.00021183	2.05e-06	689.28226326	687.26877661	709.29301646	0.8833602	0.27121072	-0.3229088
0.19782	62.64846	0.00035687	0.0002579	3.049e-05	7.52e-06	0.0	0.00118587	0.0002119	2.05e-06	689.29528675	687.27451453	709.28748668	0.88234563	0.27112615	-0.32290447
0.19787	62.66449	0.00035638	0.00025793	3.052e-05	7.52e-06	0.0	0.00118623	0.00021197	2.05e-06	689.30831099	687.2802507	709.28196104	0.88133033	0.2710415	-0.32290013
0.19793	62.68052	0.00035588	0.00025797	3.056e-05	7.52e-06	-0.0	0.00118659	0.00021204	2.05e-06	689.32133597	687.2859851	709.27643952	0.88031486	0.27095683	-0.32289579
0.19798	62.69655	0.00035539	0.000258	3.059e-05	7.52e-06	-0.0	0.00118695	0.00021211	2.05e-06	689.33436172	687.29171775	709.27092215	0.87930044	0.27087228	-0.32289146
0.19804	62.71258	0.00035489	0.00025804	3.063e-05	7.52e-06	-0.0	0.0011873	0.00021217	2.05e-06	689.34738821	687.29744864	709.2654089	0.87828668	0.27078779	-0.32288713
0.19809	62.72861	0.0003544	0.00025807	3.067e-05	7.52e-06	-0.0	0.00118766	0.00021224	2.05e-06	689.36041545	687.30317778	709.25989977	0.87727374	0.2707034	-0.3228828
0.19815	62.74464	0.0003539	0.00025811	3.07e-05	7.52e-06	-0.0	0.00118802	0.00021231	2.05e-06	689.37344345	687.30890516	709.25439477	0.87626252	0.27061919	-0.32287849
0.1982	62.76066	0.00035341	0.00025814	3.074e-05	7.52e-06	-0.0	0.00118837	0.00021238	2.05e-06	689.38647221	687.31463079	709.24889389	0.87525024	0.27053486	-0.32287417
0.19826	62.77669	0.00035292	0.00025817	3.078e-05	7.52e-06	0.0	0.00118873	0.00021244	2.05e-06	689.39950171	687.32035467	709.24339713	0.87423802	0.27045054	-0.32286985
0.19831	62.79271	0.00035242	0.00025821	3.081e-05	7.52e-06	0.0	0.00118908	0.00021251	2.05e-06	689.41253197	687.32607679	709.23790448	0.87322714	0.27036637	-0.32286553
0.19837	62.80874	0.00035193	0.00025824	3.085e-05	7.52e-06	0.0	0.00118944	0.00021258	2.05e-06	689.42556298	687.33179716	709.23241596	0.87221671	0.27028224	-0.32286122
0.19842	62.82476	0.00035144	0.00025827	3.088e-05	7.52e-06	0.0	0.00118979	0.00021264	2.05e-06	689.43859474	687.33751578	709.22693154	0.87120738	0.27019823	-0.32285692
0.19848	62.84078	0.00035095	0.00025831	3.092e-05	7.52e-06	0.0	0.00119015	0.00021271	2.05e-06	689.45162726	687.34323265	709.22145123	0.87019911	0.27011434	-0.32285262
0.20854	65.75757	0.0002692	0.00026282	3.794e-05	7.42e-06	-0.0	0.00124918	0.000224	2.05e-06	691.84801503	688.36045507	708.28543549	0.69439985	0.25572888	-0.32211775
0.20859	65.77342	0.0002688	0.00026283	3.798e-05	7.42e-06	-0.0	0.00124947	0.00022405	2.05e-06	691.86115921	688.36585765	708.28067385	0.69348586	0.25565557	-0.32211401
0.20865	65.78927	0.0002684	0.00026285	3.802e-05	7.42e-06	-0.0	0.00124976	0.00022411	2.05e-06	691.87430371	688.37125857	708.27591591	0.69257322	0.25558242	-0.32211028
0.2087	65.80513	0.00026799	0.00026287	3.806e-05	7.42e-06	-0.0	0.00125005	0.00022417	2.05e-06	691.88744851	688.3766578	708.27116167	0.69166025	0.25550923	-0.32210655
0.20876	65.82098	0.00026759	0.00026288	3.81e-05	7.42e-06	0.0	0.00125034	0.00022422	2.05e-06	691.90059363	688.38205536	708.26641114	0.69074707	0.25543602	-0.32210282
0.20881	65.83683	0.00026719	0.0002629	3.814e-05	7.42e-06	0.0	0.00125063	0.00022428	2.05e-06	691.91373906	688.38745124	708.26166432	0.68983485	0.25536292	-0.32209909
0.20887	65.85268	0.00026679	0.00026291	3.818e-05	7.42e-06	0.0	0.00125093	0.00022434	2.05e-06	691.92688479	688.39284544	708.2569212	0.68892316	0.25528988	-0.32209536
0.20892	65.86853	0.00026639	0.00026293	3.822e-05	7.42e-06	0.0	0.00125122	0.00022439	2.05e-06	691.94003082	688.39823797	708.25218177	0.68801237	0.25521694	-0.32209164
0.20898	65.88438	0.00026598	0.00026294	3.826e-05	7.42e-06	0.0	0.00125151	0.00022445	2.05e-06	691.95317714	688.40362883	708.24744605	0.68710258	0.25514412	-0.32208793
0.20903	65.90022	0.00026558	0.00026296	3.83e-05	7.42e-06	0.0	0.00125179	0.0002245	2.05e-06	691.96632374	688.40901801	708.24271401	0.68619208	0.25507122	-0.32208421
0.20909	65.91607	0.00026518	0.00026297	3.834e-05	7.41e-06	-0.0	0.00125208	0.00022456	2.05e-06	691.97947062	688.41440551	708.23798567	0.6852819	0.25499835	-0.3220805
0.20914	65.93191	0.00026479	0.00026299	3.838e-05	7.41e-06	-0.0	0.00125237	0.00022461	2.05e-06	691.99261779	688.41979134	708.23326102	0.68437266	0.25492559	-0.32207679
0.2092	65.94776	0.00026439	0.00026301	3.842e-05	7.41e-06	-0.0	0.00125266	0.00022467	2.05e-06	692.00576524	688.42517549	708.22854006	0.68346403	0.2548529	-0.32207308
0.20925	65.9636	0.00026399	0.00026302	3.846e-05	7.41e-06	-0.0	0.00125295	0.00022473	2.05e-06	692.01891295	688.43055797	708.22382279	0.68255676	0.25478037	-0.32206938
0.20931	65.97944	0.00026359	0.00026303	3.85e-05	7.41e-06	-0.0	0.00125324	0.00022478	2.05e-06	692.03206092	688.43593878	708.2191092	0.68164913	0.2547078	-0.32206568
0.20936	65.99529	0.00026319	0.00026305	3.855e-05	7.41e-06	0.0	0.00125352	0.00022484	2.05e-06	692.04520915	688.44131791	708.21439929	0.6807413	0.25463521	-0.32206198
0.20942	66.01113	0.0002628	0.00026306	3.859e-05	7.41e-06	0.0	0.00125381	0.00022489	2.05e-06	692.05835763	688.44669536	708.20969306	0.67983445	0.25456272	-0.32205829
0.20947	66.02697	0.0002624	0.00026308	3.863e-05	7.41e-06	0.0	0.0012541	0.00022495	2.05e-06	692.07150637	688.45207115	708.20499052	0.67892811	0.2544903	-0.32205459
0.21954	68.90985	0.00019706	0.00026432	4.642e-05	7.18e-06	0.0	0.00130142	0.00023417	2.05e-06	694.47581066	689.40777961	707.4042873	0.52103591	0.2421505	-0.32142597
0.21959	68.92552	0.00019674	0.00026432	4.646e-05	7.18e-06	0.0	0.00130165	0.00023421	2.05e-06	694.48889964	689.41284902	707.40022791	0.52021627	0.24208793	-0.32142279
0.21965	68.94119	0.00019642	0.00026431	4.651e-05	7.18e-06	0.0	0.00130188	0.00023426	2.05e-06	694.50198759	689.41791676	707.39617184	0.51939631	0.24202532	-0.32141961
0.2197	68.95685	0.0001961	0.00026431	4.655e-05	7.17e-06	-0.0	0.00130211	0.0002343	2.05e-06	694.51507451	689.42298283	707.39211908	0.51857622	0.2419627	-0.32141642
0.21976	68.97251	0.00019579	0.00026431	4.659e-05	7.17e-06	-0.0	0.00130234	0.00023435	2.05e-06	694.52816041	689.42804725	707.38806964	0.5177571	0.24190019	-0.32141324
0.21981	68.98818	0.00019547	0.00026431	4.664e-05	7.17e-06	-0.0	0.00130257	0.00023439	2.05e-06	694.54124528	689.43311	707.3840235	0.51693843	0.24183772	-0.32141006
0.21987	69.00384	0.00019515	0.00026431	4.668e-05	7.17e-06	-0.0	0.0013028	0.00023444	2.05e-06	694.5543291	689.43817108	707.37998068	0.51612077	0.24177537	-0.32140689
0.21992	69.0195	0.00019483	0.00026431	4.673e-05	7.17e-06	-0.0	0.00130303	0.00023449	2.05e-06	694.56741185	689.4432305	707.37594117	0.51530342	0.24171305	-0.32140372
0.21998	69.03516	0.00019452	0.00026431	4.677e-05	7.17e-06	0.0	0.00130326	0.00023453	2.05e-06	694.58049353	689.44828826	707.37190495	0.51448568	0.24165068	-0.32140055
0.22003	69.05082	0.0001942	0.00026431	4.682e-05	7.17e-06	0.0	0.00130349	0.00023458	2.05e-06	694.59357414	689.45334435	707.36787205	0.51366864	0.24158839	-0.32139738
0.22009	69.06648	0.00019389	0.0002643	4.686e-05	7.16e-06	0.0	0.00130372	0.00023462	2.05e-06	694.60665367	689.45839878	707.36384244	0.51285221	0.24152617	-0.32139422
0.22014	69.08213	0.00019357	0.0002643	4.691e-05	7.16e-06	0.0	0.00130395	0.00023467	2.05e-06	694.61973211	689.46345155	707.35981614	0.51203659	0.24146404	-0.32139106
0.2202	69.09779	0.00019326	0.0002643	4.695e-05	7.16e-06	0.0	0.00130418	0.00023471	2.05e-06	694.63280945	689.46850264	707.35579313	0.51122178	0.24140199	-0.32138791
0.22025	69.11344	0.00019294	0.0002643	4.7e-05	7.16e-06	0.0	0.00130441	0.00023476	2.05e-06	694.64588566	689.47355208	707.35177342	0.5104064	0.24133989	-0.32138475
0.22031	69.1291	0.00019263	0.0002643	4.704e-05	7.16e-06	-0.0	0.00130463	0.0002348	2.05e-06	694.65896076	689.47859985	707.34775701	0.50959145	0.24127783	-0.32138159
0.22036	69.14475	0.00019232	0.0002643	4.709e-05	7.16e-06	-0.0	0.00130486	0.00023485	2.05e-06	694.67203474	689.48364595	707.34374388	0.50877728	0.24121585	-0.32137844
0.22042	69.1604	0.000192	0.00026429	4.713e-05	7.15e-06	-0.0	0.00130509	0.00023489	2.05e-06	694.68510759	689.48869039	707.33973405	0.5079637	0.24115394	-0.32137529
0.22047	69.17606	0.00019169	0.00026429	4.717e-05	7.15e-06	-0.0	0.00130531	0.00023493	2.05e-06	694.69817929	689.49373317	707.33572751	0.50715138	0.24109216	-0.32137215
0.23054	72.02401	0.00014079	0.00026266	5.57e-05	6.82e-06	-0.0	0.00134228	0.00024231	2.05e-06	697.06107925	690.3884375	706.65597368	0.36583698	0.23053906	-0.32083849
0.23059	72.03948	0.00014055	0.00026265	5.574e-05	6.82e-06	-0.0	0.00134246	0.00024234	2.05e-06	697.07377374	690.39317231	706.65254081	0.36510573	0.23048531	-0.3208358
0.23065	72.05495	0.0001403	0.00026263	5.579e-05	6.82e-06	-0.0	0.00134264	0.00024238	2.05e-06	697.08646519	690.39790544	706.64911089	0.36437522	0.23043163	-0.32083311
0.2307	72.07043	0.00014006	0.00026262	5.584e-05	6.81e-06	-0.0	0.00134281	0.00024241	2.05e-06	697.0991536	690.40263689	706.64568392	0.3636442	0.2303779	-0.32083042
0.23076	72.0859	0.00013982	0.0002626	5.589e-05	6.81e-06	0.0	0.00134299	0.00024245	2.05e-06	697.11183896	690.40736665	706.6422599	0.3629137	0.23032422	-0.32082773
0.23081	72.10136	0.00013957	0.00026258	5.594e-05	6.81e-06	0.0	0.00134317	0.00024249	2.05e-06	697.12452127	690.41209473	706.63883881	0.36218389	0.2302706	-0.32082504
0.23087	72.11683	0.00013933	0.00026257	5.599e-05	6.81e-06	0.0	0.00134335	0.00024252	2.05e-06	697.13720051	690.41682113	706.63542068	0.36145482	0.23021705	-0.32082236
0.23092	72.1323	0.00013909	0.00026255	5.603e-05	6.81e-06	0.0	0.00134352	0.00024256	2.05e-06	697.14987666	690.42154584	706.63200548	0.36072653	0.23016356	-0.32081968
0.23098	72.14777	0.00013884	0.00026254	5.608e-05	6.8e-06	0.0	0.0013437	0.00024259	2.05e-06	697.1625497	690.42626886	706.62859321	0.35999773	0.23011003	-0.320817
0.23103	72.16323	0.0001386	0.00026252	5.613e-05	6.8e-06	-0.0	0.00134388	0.00024263	2.05e-06	697.17521965	690.4309902	706.62518389	0.35926942	0.23005654	-0.32081432
0.23109	72.1787	0.00013836	0.0002625	5.618e-05	6.8e-06	-0.0	0.00134405	0.00024266	2.05e-06	697.18788649	690.43570986	706.6217775	0.35854182	0.23000311	-0.32081165
0.23114	72.19416	0.00013812	0.00026249	5.623e-05	6.8e-06	-0.0	0.00134423	0.0002427	2.05e-06	697.2005502	690.44042783	706.61837404	0.35781494	0.22994974	-0.32080898
0.2312	72.20962	0.00013788	0.00026247	5.628e-05	6.8e-06	-0.0	0.0013444	0.00024274	2.05e-06	697.21321076	690.44514412	706.61497351	0.35708887	0.22989645	-0.32080631
0.23125	72.22508	0.00013763	0.00026246	5.632e-05	6.79e-06	-0.0	0.00134458	0.00024277	2.05e-06	697.22586816	690.44985872	706.61157591	0.35636229	0.22984311	-0.32080364
0.23131	72.24054	0.00013739	0.00026244	5.637e-05	6.79e-06	0.0	0.00134475	0.00024281	2.05e-06	697.23852241	690.45457164	706.60818124	0.35563617	0.22978981	-0.32080097
0.23136	72.256	0.00013715	0.00026242	5.642e-05	6.79e-06	0.0	0.00134493	0.00024284	2.05e-06	697.25117349	690.45928287	706.6047895	0.35491077	0.22973657	-0.32079831
0.23142	72.27146	0.00013691	0.00026241	5.647e-05	6.79e-06	0.0	0.0013451	0.00024288	2.05e-06	697.26382139	690.46399242	706.60140068	0.35418609	0.2296834	-0.32079565
0.23147	72.28692	0.00013667	0.00026239	5.652e-05	6.79e-06	0.0	0.00134528	0.00024291	2.05e-06	697.27646609	690.46870028	706.59801478	0.35346224	0.22963029	-0.320793
0.24154	75.09884	9.816e-05	0.00025833	6.569e-05	6.38e-06	-0.0	0.00137332	0.00024867	2.05e-06	699.52465735	691.30178995	706.02572781	0.2283474	0.22047501	-0.32034372
0.24159	75.11412	9.798e-05	0.0002583	6.575e-05	6.38e-06	0.0	0.00137346	0.0002487	2.05e-06	699.53651697	691.30618669	706.02284905	0.22770442	0.22042771	-0.32034146
0.24165	75.12939	9.779e-05	0.00025827	6.58e-05	6.37e-06	0.0	0.00137359	0.00024873	2.05e-06	699.54837126	691.31058173	706.01997288	0.22706215	0.22038046	-0.3203392
0.2417	75.14466	9.761e-05	0.00025825	6.585e-05	6.37e-06	0.0	0.00137372	0.00024876	2.05e-06	699.56022019	691.31497508	706.01709929	0.22642066	0.22033325	-0.32033695
0.24176	75.15993	9.743e-05	0.00025822	6.59e-05	6.37e-06	0.0	0.00137386	0.00024879	2.05e-06	699.57206375	691.31936674	706.0142283	0.22577983	0.22028608	-0.32033469
0.24181	75.1752	9.725e-05	0.00025819	6.595e-05	6.37e-06	0.0	0.00137399	0.00024881	2.05e-06	699.58390192	691.32375671	706.01135988	0.22513854	0.22023888	-0.32033244
0.24187	75.19047	9.707e-05	0.00025816	6.6e-05	6.36e-06	-0.0	0.00137412	0.00024884	2.05e-06	699.5957347	691.32814499	706.00849405	0.22449791	0.22019172	-0.32033019
0.24192	75.20573	9.689e-05	0.00025814	6.606e-05	6.36e-06	-0.0	0.00137425	0.00024887	2.05e-06	699.6075621	691.33253157	706.00563081	0.2238579	0.22014459	-0.32032794
0.24198	75.221	9.671e-05	0.00025811	6.611e-05	6.36e-06	-0.0	0.00137438	0.0002489	2.05e-06	699.61938408	691.33691646	706.00277014	0.2232188	0.22009752	-0.3203257
0.24203	75.23627	9.652e-05	0.00025808	6.616e-05	6.36e-06	-0.0	0.00137452	0.00024892	2.05e-06	699.63120062	691.34129967	705.99991205	0.22258003	0.22005047	-0.32032345
0.24209	75.25153	9.634e-05	0.00025805	6.621e-05	6.35e-06	0.0	0.00137465	0.00024895	2.05e-06	699.64301173	691.34568118	705.99705654	0.22194093	0.22000339	-0.32032121
0.24214	75.26679	9.616e-05	0.00025802	6.626e-05	6.35e-06	0.0	0.00137478	0.00024898	2.05e-06	699.6548174	691.350061	705.9942036	0.22130268	0.21995636	-0.32031897
0.2422	75.28206	9.598e-05	0.000258	6.631e-05	6.35e-06	0.0	0.00137491	0.00024901	2.05e-06	699.66661761	691.35443913	705.99135324	0.22066491	0.21990936	-0.32031673
0.24225	75.29732	9.581e-05	0.00025797	6.637e-05	6.35e-06	0.0	0.00137504	0.00024903	2.05e-06	699.67841235	691.35881557	705.98850544	0.22002822	0.21986242	-0.3203145
0.24231	75.31258	9.563e-05	0.00025794	6.642e-05	6.34e-06	0.0	0.00137517	0.00024906	2.05e-06	699.6902016	691.36319031	705.98566022	0.21939149	0.21981548	-0.32031227
0.24236	75.32784	9.545e-05	0.00025791	6.647e-05	6.34e-06	-0.0	0.0013753	0.00024909	2.05e-06	699.70198535	691.36756337	705.98281756	0.21875465	0.21976853	-0.32031003
0.24242	75.34309	9.527e-05	0.00025788	6.652e-05	6.34e-06	-0.0	0.00137543	0.00024912	2.05e-06	699.71376361	691.37193474	705.97997747	0.21811865	0.21972163	-0.3203078
0.24247	75.35835	9.509e-05	0.00025785	6.657e-05	6.34e-06	-0.0	0.00137556	0.00024914	2.05e-06	699.72553636	691.37630441	705.97713994	0.21748318	0.21967476	-0.32030557
0.25253	78.13309	6.685e-05	0.00025183	7.628e-05	5.88e-06	0.0	0.00139617	0.00025354	2.05e-06	701.77557888	692.14763334	705.49917701	0.10888243	0.21144304	-0.31993036
0.25259	78.14816	6.672e-05	0.00025179	7.634e-05	5.88e-06	0.0	0.00139627	0.00025356	2.05e-06	701.78615098	692.15169463	705.49678072	0.10833138	0.21139956	-0.31992847
0.25264	78.16322	6.659e-05	0.00025176	7.639e-05	5.87e-06	0.0	0.00139637	0.00025358	2.05e-06	701.79671562	692.15575428	705.49438666	0.10778101	0.2113561	-0.3199266
0.2527	78.17829	6.646e-05	0.00025172	7.645e-05	5.87e-06	0.0	0.00139646	0.0002536	2.05e-06	701.80727278	692.15981227	705.49199483	0.1072316	0.21131266	-0.31992472
0.25275	78.19335	6.633e-05	0.00025168	7.65e-05	5.87e-06	0.0	0.00139656	0.00025362	2.05e-06	701.81782245	692.16386861	705.48960523	0.10668169	0.21126921	-0.31992284
0.25281	78.20841	6.619e-05	0.00025164	7.655e-05	5.87e-06	-0.0	0.00139665	0.00025365	2.05e-06	701.82836463	692.16792329	705.48721785	0.10613229	0.21122578	-0.31992097
0.25286	78.22348	6.606e-05	0.00025161	7.661e-05	5.86e-06	-0.0	0.00139675	0.00025367	2.05e-06	701.83889931	692.17197633	705.4848327	0.10558361	0.21118236	-0.31991909
0.25292	78.23854	6.593e-05	0.00025157	7.666e-05	5.86e-06	-0.0	0.00139685	0.00025369	2.05e-06	701.84942648	692.17602771	705.48244978	0.10503583	0.21113897	-0.31991723
0.25297	78.2536	6.58e-05	0.00025153	7.672e-05	5.86e-06	-0.0	0.00139694	0.00025371	2.05e-06	701.85994612	692.18007744	705.48006907	0.10448844	0.21109558	-0.31991536
0.25303	78.26866	6.567e-05	0.00025149	7.677e-05	5.86e-06	0.0	0.00139704	0.00025373	2.05e-06	701.87045823	692.18412552	705.47769058	0.10394073	0.21105219	-0.31991349
0.25308	78.28371	6.554e-05	0.00025146	7.682e-05	5.85e-06	0.0	0.00139713	0.00025375	2.05e-06	701.8809628	692.18817196	705.47531431	0.10339386	0.21100882	-0.31991162
0.25314	78.29877	6.541e-05	0.00025142	7.688e-05	5.85e-06	0.0	0.00139723	0.00025377	2.05e-06	701.89145983	692.19221674	705.47294026	0.10284754	0.21096546	-0.31990976
0.25319	78.31383	6.528e-05	0.00025138	7.693e-05	5.85e-06	0.0	0.00139732	0.00025379	2.05e-06	701.9019493	692.19625987	705.47056842	0.10230239	0.21092213	-0.3199079
0.25325	78.32888	6.515e-05	0.00025134	7.699e-05	5.85e-06	0.0	0.00139741	0.00025381	2.05e-06	701.91243119	692.20030135	705.46819879	0.10175692	0.2108788	-0.31990604
0.2533	78.34393	6.503e-05	0.00025131	7.704e-05	5.84e-06	-0.0	0.00139751	0.00025383	2.05e-06	701.92290551	692.20434118	705.46583137	0.10121161	0.21083546	-0.31990418
0.25336	78.35899	6.49e-05	0.00025127	7.71e-05	5.84e-06	-0.0	0.0013976	0.00025385	2.05e-06	701.93337225	692.20837937	705.46346616	0.10066711	0.21079215	-0.31990232
0.25341	78.37404	6.477e-05	0.00025123	7.715e-05	5.84e-06	-0.0	0.0013977	0.00025387	2.05e-06	701.9438314	692.2124159	705.46110316	0.10012331	0.21074885	-0.31990047
0.25347	78.38909	6.464e-05	0.00025119	7.72e-05	5.84e-06	-0.0	0.00139779	0.00025389	2.05e-06	701.95428294	692.21645079	705.45874236	0.09958043	0.21070558	-0.31989862
0.26353	81.12541	4.46e-05	0.00024369	8.728e-05	5.35e-06	-0.0	0.00141245	0.00025718	2.05e-06	703.73047274	692.92753104	705.06196425	0.00808064	0.20291094	-0.31958713
0.26359	81.14026	4.451e-05	0.00024365	8.734e-05	5.35e-06	-0.0	0.00141252	0.0002572	2.05e-06	703.73939256	692.93127028	705.05997845	0.0076247	0.20286872	-0.31958557
0.26364	81.15512	4.442e-05	0.00024361	8.739e-05	5.35e-06	0.0	0.00141258	0.00025721	2.05e-06	703.74830346	692.93500795	705.05799452	0.00716846	0.20282649	-0.31958401
0.2637	81.16997	4.432e-05	0.00024356	8.745e-05	5.35e-06	0.0	0.00141265	0.00025723	2.05e-06	703.75720543	692.93874407	705.05601246	0.00671305	0.20278427	-0.31958246
0.26375	81.18482	4.423e-05	0.00024352	8.75e-05	5.34e-06	0.0	0.00141272	0.00025724	2.05e-06	703.76609848	692.94247863	705.05403227	0.00625821	0.20274204	-0.3195809
0.26381	81.19967	4.414e-05	0.00024347	8.756e-05	5.34e-06	0.0	0.00141279	0.00025726	2.05e-06	703.77498258	692.94621163	705.05205394	0.00580461	0.20269982	-0.31957935
0.26386	81.21452	4.405e-05	0.00024343	8.762e-05	5.34e-06	0.0	0.00141285	0.00025727	2.05e-06	703.78385774	692.94994307	705.05007748	0.0053505	0.20265759	-0.3195778
0.26392	81.22937	4.396e-05	0.00024339	8.767e-05	5.34e-06	-0.0	0.00141292	0.00025729	2.05e-06	703.79272395	692.95367296	705.04810288	0.00489675	0.20261537	-0.31957625
0.26397	81.24421	4.387e-05	0.00024334	8.773e-05	5.33e-06	-0.0	0.00141299	0.0002573	2.05e-06	703.80158121	692.9574013	705.04613014	0.00444378	0.20257315	-0.3195747
0.26403	81.25906	4.378e-05	0.0002433	8.778e-05	5.33e-06	-0.0	0.00141305	0.00025732	2.05e-06	703.81042952	692.96112808	705.04415926	0.00399165	0.20253092	-0.31957315
0.26408	81.2739	4.369e-05	0.00024325	8.784e-05	5.33e-06	-0.0	0.00141312	0.00025734	2.05e-06	703.81926887	692.96485331	705.04219024	0.00354009	0.2024887	-0.31957161
0.26414	81.28874	4.359e-05	0.00024321	8.789e-05	5.33e-06	0.0	0.00141319	0.00025735	2.05e-06	703.82809924	692.96857699	705.04022307	0.00308815	0.20244648	-0.31957006
0.26419	81.30359	4.35e-05	0.00024316	8.795e-05	5.32e-06	0.0	0.00141325	0.00025737	2.05e-06	703.83692064	692.97229911	705.03825776	0.00263703	0.20240426	-0.31956852
0.26425	81.31843	4.341e-05	0.00024312	8.801e-05	5.32e-06	0.0	0.00141332	0.00025738	2.05e-06	703.84573307	692.97601968	705.0362943	0.00218648	0.20236204	-0.31956698
0.2643	81.33327	4.332e-05	0.00024308	8.806e-05	5.32e-06	0.0	0.00141338	0.0002574	2.05e-06	703.85453652	692.9797387	705.03433268	0.00173711	0.20231982	-0.31956544
0.26436	81.34811	4.323e-05	0.00024303	8.812e-05	5.31e-06	0.0	0.00141345	0.00025741	2.05e-06	703.86333098	692.98345617	705.03237292	0.00128739	0.20227759	-0.3195639
0.26441	81.36294	4.314e-05	0.00024299	8.817e-05	5.31e-06	-0.0	0.00141351	0.00025743	2.05e-06	703.87211645	692.98717209	705.030415	0.00083791	0.20223537	-0.31956236
0.26447	81.37778	4.306e-05	0.00024294	8.823e-05	5.31e-06	-0.0	0.00141358	0.00025744	2.05e-06	703.88089293	692.99088646	705.02845893	0.00038924	0.20219315	-0.31956083
0.27453	84.07438	2.926e-05	0.00023444	9.849e-05	4.83e-06	0.0	0.00142369	0.00025986	2.05e-06	705.40324035	693.64580743	704.69440176	-0.06394984	0.1946858	-0.31929857
0.27459	84.08902	2.92e-05	0.00023439	9.854e-05	4.83e-06	0.0	0.00142374	0.00025987	2.05e-06	705.41081911	693.64925523	704.69271741	-0.06429868	0.19464471	-0.31929724
0.27464	84.10365	2.913e-05	0.00023434	9.86e-05	4.82e-06	0.0	0.00142378	0.00025988	2.05e-06	705.41838926	693.65270164	704.69103453	-0.0646468	0.1946036	-0.31929592
0.2747	84.11828	2.907e-05	0.00023429	9.866e-05	4.82e-06	0.0	0.00142383	0.00025989	2.05e-06	705.4259508	693.65614668	704.68935311	-0.06499459	0.1945625	-0.3192946
0.27475	84.13291	2.901e-05	0.00023424	9.871e-05	4.82e-06	-0.0	0.00142387	0.0002599	2.05e-06	705.43350371	693.65959034	704.68767315	-0.06534259	0.1945214	-0.31929328
0.27481	84.14754	2.895e-05	0.00023419	9.877e-05	4.82e-06	-0.0	0.00142392	0.00025992	2.05e-06	705.44104801	693.66303262	704.68599465	-0.06568992	0.19448029	-0.31929197
0.27486	84.16217	2.889e-05	0.00023415	9.882e-05	4.81e-06	-0.0	0.00142396	0.00025993	2.05e-06	705.44858369	693.66647353	704.68431761	-0.06603675	0.19443917	-0.31929065
0.27492	84.17679	2.882e-05	0.0002341	9.888e-05	4.81e-06	-0.0	0.00142401	0.00025994	2.05e-06	705.45611073	693.66991305	704.68264202	-0.06638269	0.19439804	-0.31928934
0.27497	84.19142	2.876e-05	0.00023405	9.894e-05	4.81e-06	-0.0	0.00142405	0.00025995	2.05e-06	705.46362914	693.67335121	704.68096789	-0.06672903	0.19435692	-0.31928802
0.27503	84.20604	2.87e-05	0.000234	9.899e-05	4.8e-06	0.0	0.0014241	0.00025996	2.05e-06	705.47113891	693.67678799	704.67929522	-0.06707496	0.19431579	-0.31928671
0.27508	84.22067	2.864e-05	0.00023395	9.905e-05	4.8e-06	0.0	0.00142414	0.00025997	2.05e-06	705.47864005	693.68022339	704.67762399	-0.06742031	0.19427465	-0.31928539
0.27514	84.23529	2.858e-05	0.0002339	9.911e-05	4.8e-06	0.0	0.00142419	0.00025998	2.05e-06	705.48613254	693.68365742	704.67595422	-0.06776487	0.19423351	-0.31928408
0.27519	84.24991	2.852e-05	0.00023386	9.916e-05	4.8e-06	0.0	0.00142423	0.00025999	2.05e-06	705.49361638	693.68709008	704.6742859	-0.06810929	0.19419236	-0.31928277
0.27525	84.26453	2.845e-05	0.00023381	9.922e-05	4.79e-06	-0.0	0.00142428	0.00026001	2.05e-06	705.50109157	693.69052137	704.67261902	-0.06845379	0.19415121	-0.31928147
0.2753	84.27915	2.839e-05	0.00023376	9.927e-05	4.79e-06	-0.0	0.00142432	0.00026002	2.05e-06	705.50855811	693.69395128	704.6709536	-0.06879762	0.19411006	-0.31928016
0.27536	84.29377	2.833e-05	0.00023371	9.933e-05	4.79e-06	-0.0	0.00142437	0.00026003	2.05e-06	705.51601599	693.69737982	704.66928962	-0.0691409	0.19406889	-0.31927885
0.27541	84.30838	2.827e-05	0.00023366	9.939e-05	4.79e-06	-0.0	0.00142441	0.00026004	2.05e-06	705.52346521	693.700807	704.66762708	-0.06948342	0.19402772	-0.31927755
0.27547	84.323	2.821e-05	0.00023361	9.944e-05	4.78e-06	-0.0	0.00142446	0.00026005	2.05e-06	705.53090576	693.7042328	704.66596599	-0.06982632	0.19398655	-0.31927624
0.28553	86.97849	1.897e-05	0.00022454	0.00010968	4.32e-06	-0.0	0.00143124	0.00026181	2.05e-06	706.62341327	694.3078969	704.39381868	-0.13983045	0.1858762	-0.31906261
0.28559	86.9929	1.893e-05	0.00022449	0.00010974	4.32e-06	-0.0	0.00143127	0.00026182	2.05e-06	706.62849915	694.31107201	704.39245218	-0.14009519	0.18583085	-0.31906154
0.28564	87.0073	1.889e-05	0.00022444	0.00010979	4.32e-06	-0.0	0.0014313	0.00026183	2.05e-06	706.63357619	694.31424582	704.39108685	-0.14035975	0.1857855	-0.31906047
0.2857	87.0217	1.885e-05	0.00022439	0.00010985	4.31e-06	0.0	0.00143133	0.00026183	2.05e-06	706.6386444	694.31741833	704.38972269	-0.1406244	0.18574015	-0.3190594
0.28575	87.0361	1.881e-05	0.00022434	0.0001099	4.31e-06	0.0	0.00143136	0.00026184	2.05e-06	706.64370378	694.32058955	704.38835969	-0.14088832	0.18569478	-0.31905833
0.28581	87.05051	1.877e-05	0.00022429	0.00010996	4.31e-06	0.0	0.00143139	0.00026185	2.05e-06	706.64875432	694.32375947	704.38699785	-0.14115161	0.1856494	-0.31905726
0.28586	87.0649	1.873e-05	0.00022424	0.00011001	4.31e-06	0.0	0.00143142	0.00026186	2.05e-06	706.65379604	694.32692811	704.38563716	-0.14141416	0.185604	-0.31905619
0.28592	87.0793	1.869e-05	0.00022418	0.00011007	4.3e-06	0.0	0.00143145	0.00026187	2.05e-06	706.65882893	694.33009545	704.38427764	-0.14167709	0.18555861	-0.31905512
0.28597	87.0937	1.864e-05	0.00022413	0.00011013	4.3e-06	-0.0	0.00143148	0.00026188	2.05e-06	706.66385301	694.3332615	704.38291928	-0.1419394	0.1855132	-0.31905406
0.28603	87.1081	1.86e-05	0.00022408	0.00011018	4.3e-06	-0.0	0.00143151	0.00026188	2.05e-06	706.66886827	694.33642625	704.38156206	-0.14220117	0.18546779	-0.31905299
0.28608	87.12249	1.856e-05	0.00022403	0.00011024	4.3e-06	-0.0	0.00143154	0.00026189	2.05e-06	706.67387472	694.33958972	704.38020601	-0.14246193	0.18542235	-0.31905193
0.28614	87.13688	1.852e-05	0.00022398	0.00011029	4.29e-06	-0.0	0.00143157	0.0002619	2.05e-06	706.67887236	694.3427519	704.3788511	-0.14272294	0.18537691	-0.31905086
0.28619	87.15128	1.848e-05	0.00022393	0.00011035	4.29e-06	0.0	0.0014316	0.00026191	2.05e-06	706.6838612	694.34591279	704.37749735	-0.14298373	0.18533147	-0.3190498
0.28625	87.16567	1.844e-05	0.00022388	0.0001104	4.29e-06	0.0	0.00143163	0.00026192	2.05e-06	706.68884123	694.3490724	704.37614474	-0.14324383	0.18528601	-0.31904874
0.2863	87.18006	1.84e-05	0.00022383	0.00011046	4.29e-06	0.0	0.00143166	0.00026192	2.05e-06	706.69381247	694.35223071	704.37479328	-0.14350319	0.18524054	-0.31904768
0.28636	87.19445	1.836e-05	0.00022378	0.00011051	4.28e-06	0.0	0.00143169	0.00026193	2.05e-06	706.69877491	694.35538774	704.37344297	-0.1437621	0.18519505	-0.31904662
0.28641	87.20883	1.832e-05	0.00022373	0.00011057	4.28e-06	-0.0	0.00143172	0.00026194	2.05e-06	706.70372856	694.35854349	704.3720938	-0.14402128	0.18514958	-0.31904556
0.28647	87.22322	1.828e-05	0.00022368	0.00011062	4.28e-06	-0.0	0.00143174	0.00026195	2.05e-06	706.70867342	694.36169795	704.37074577	-0.14427974	0.18510408	-0.3190445
0.29653	89.83612	1.224e-05	0.00021444	0.00012063	3.85e-06	0.0	0.00143618	0.00026323	2.05e-06	707.47007091	694.91808029	704.14174049	-0.18472934	0.17660568	-0.31886471
0.29659	89.85029	1.222e-05	0.00021439	0.00012068	3.85e-06	-0.0	0.0014362	0.00026323	2.05e-06	707.4734754	694.92101039	704.14057748	-0.18491482	0.1765583	-0.3188638
0.29664	89.86446	1.219e-05	0.00021434	0.00012073	3.84e-06	-0.0	0.00143622	0.00026324	2.05e-06	707.47687201	694.92393934	704.13941534	-0.1850997	0.1765109	-0.31886289
0.2967	89.87862	1.216e-05	0.00021429	0.00012079	3.84e-06	-0.0	0.00143624	0.00026324	2.05e-06	707.48026074	694.92686712	704.13825408	-0.18528389	0.17646349	-0.31886197
0.29675	89.89279	1.214e-05	0.00021423	0.00012084	3.84e-06	-0.0	0.00143626	0.00026325	2.05e-06	707.48364162	694.92979375	704.13709368	-0.18546777	0.17641607	-0.31886106
0.29681	89.90695	1.211e-05	0.00021418	0.0001209	3.84e-06	0.0	0.00143628	0.00026326	2.05e-06	707.48701463	694.93271923	704.13593416	-0.18565183	0.17636865	-0.31886015
0.29686	89.92111	1.208e-05	0.00021413	0.00012095	3.83e-06	0.0	0.0014363	0.00026326	2.05e-06	707.49037979	694.93564355	704.1347755	-0.18583526	0.17632122	-0.31885924
0.29692	89.93528	1.206e-05	0.00021408	0.000121	3.83e-06	0.0	0.00143632	0.00026327	2.05e-06	707.4937371	694.93856671	704.13361771	-0.18601818	0.17627377	-0.31885833
0.29697	89.94944	1.203e-05	0.00021403	0.00012106	3.83e-06	0.0	0.00143633	0.00026327	2.05e-06	707.49708657	694.94148872	704.13246079	-0.18620032	0.1762263	-0.31885743
0.29703	89.96359	1.201e-05	0.00021398	0.00012111	3.83e-06	0.0	0.00143635	0.00026328	2.05e-06	707.50042821	694.94440957	704.13130473	-0.18638283	0.17617884	-0.31885652
0.29708	89.97775	1.198e-05	0.00021393	0.00012116	3.82e-06	-0.0	0.00143637	0.00026329	2.05e-06	707.50376202	694.94732927	704.13014953	-0.18656489	0.17613137	-0.31885561
0.29714	89.99191	1.195e-05	0.00021388	0.00012122	3.82e-06	-0.0	0.00143639	0.00026329	2.05e-06	707.507088	694.95024782	704.1289952	-0.18674642	0.17608388	-0.3188547
0.29719	90.00606	1.193e-05	0.00021383	0.00012127	3.82e-06	-0.0	0.00143641	0.0002633	2.05e-06	707.51040617	694.95316522	704.12784172	-0.18692715	0.17603637	-0.3188538
0.29725	90.02022	1.19e-05	0.00021378	0.00012132	3.82e-06	-0.0	0.00143643	0.0002633	2.05e-06	707.51371653	694.95608146	704.12668911	-0.18710789	0.17598886	-0.31885289
0.2973	90.03437	1.187e-05	0.00021373	0.00012138	3.82e-06	0.0	0.00143645	0.00026331	2.05e-06	707.51701908	694.95899656	704.12553735	-0.18728859	0.17594135	-0.31885199
0.29736	90.04852	1.185e-05	0.00021368	0.00012143	3.81e-06	0.0	0.00143647	0.00026331	2.05e-06	707.52031383	694.9619105	704.12438645	-0.18746867	0.17589383	-0.31885109
0.29741	90.06267	1.182e-05	0.00021363	0.00012149	3.81e-06	0.0	0.00143649	0.00026332	2.05e-06	707.52360079	694.9648233	704.1232364	-0.18764815	0.17584629	-0.31885018
0.29747	90.07682	1.18e-05	0.00021358	0.00012154	3.81e-06	0.0	0.00143651	0.00026333	2.05e-06	707.52687997	694.96773494	704.12208721	-0.18782711	0.17579873	-0.31884928
0.30753	92.64555	7.91e-06	0.00020445	0.00013116	3.42e-06	0.0	0.00143937	0.00026426	2.05e-06	708.00264005	695.48181176	703.92481842	-0.214771	0.16693883	-0.3186944
0.30758	92.65947	7.89e-06	0.0002044	0.00013121	3.41e-06	0.0	0.00143938	0.00026427	2.05e-06	708.00459886	695.48452147	703.92380467	-0.21488792	0.16688961	-0.3186936
0.30764	92.67339	7.87e-06	0.00020435	0.00013126	3.41e-06	0.0	0.00143939	0.00026427	2.05e-06	708.00655114	695.48723012	703.92279153	-0.21500434	0.16684038	-0.31869281
0.30769	92.68731	7.86e-06	0.0002043	0.00013131	3.41e-06	0.0	0.0014394	0.00026428	2.05e-06	708.0084969	695.48993773	703.92177902	-0.21512103	0.16679116	-0.31869201
0.30775	92.70123	7.84e-06	0.00020425	0.00013136	3.41e-06	-0.0	0.00143942	0.00026428	2.05e-06	708.01043613	695.49264429	703.92076714	-0.21523725	0.16674192	-0.31869122
0.3078	92.71515	7.82e-06	0.00020421	0.00013141	3.41e-06	-0.0	0.00143943	0.00026428	2.05e-06	708.01236885	695.4953498	703.91975587	-0.21535309	0.16669268	-0.31869042
0.30786	92.72907	7.81e-06	0.00020416	0.00013146	3.4e-06	-0.0	0.00143944	0.00026429	2.05e-06	708.01429505	695.49805426	703.91874523	-0.21546819	0.16664342	-0.31868963
0.30791	92.74298	7.79e-06	0.00020411	0.00013151	3.4e-06	-0.0	0.00143945	0.00026429	2.05e-06	708.01621476	695.50075767	703.9177352	-0.21558347	0.16659416	-0.31868884
0.30797	92.7569	7.77e-06	0.00020406	0.00013157	3.4e-06	0.0	0.00143947	0.0002643	2.05e-06	708.01812797	695.50346004	703.9167258	-0.2156986	0.1665449	-0.31868805
0.30802	92.77081	7.75e-06	0.00020401	0.00013162	3.4e-06	0.0	0.00143948	0.0002643	2.05e-06	708.0200347	695.50616135	703.91571701	-0.21581322	0.16649562	-0.31868725
0.30808	92.78472	7.74e-06	0.00020396	0.00013167	3.4e-06	0.0	0.00143949	0.00026431	2.05e-06	708.02193494	695.50886163	703.91470884	-0.21592731	0.16644634	-0.31868646
0.30813	92.79863	7.72e-06	0.00020391	0.00013172	3.39e-06	0.0	0.0014395	0.00026431	2.05e-06	708.02382871	695.51156085	703.91370128	-0.21604107	0.16639704	-0.31868567
0.30819	92.81254	7.7e-06	0.00020386	0.00013177	3.39e-06	-0.0	0.00143952	0.00026432	2.05e-06	708.02571602	695.51425903	703.91269433	-0.21615502	0.16634775	-0.31868488
0.30824	92.82645	7.69e-06	0.00020381	0.00013182	3.39e-06	-0.0	0.00143953	0.00026432	2.05e-06	708.02759687	695.51695617	703.911688	-0.21626846	0.16629845	-0.31868409
0.3083	92.84036	7.67e-06	0.00020376	0.00013187	3.39e-06	-0.0	0.00143954	0.00026432	2.05e-06	708.02947126	695.51965226	703.91068228	-0.21638153	0.16624913	-0.3186833
0.30835	92.85426	7.65e-06	0.00020371	0.00013192	3.39e-06	-0.0	0.00143955	0.00026433	2.05e-06	708.03133921	695.5223473	703.90967718	-0.21649385	0.1661998	-0.31868251
0.30841	92.86817	7.64e-06	0.00020367	0.00013198	3.38e-06	-0.0	0.00143956	0.00026433	2.05e-06	708.03320073	695.5250413	703.90867268	-0.21660649	0.16615048	-0.31868172
0.30846	92.88207	7.62e-06	0.00020362	0.00013203	3.38e-06	0.0	0.00143958	0.00026434	2.05e-06	708.03505582	695.52773426	703.90766879	-0.21671884	0.16610114	-0.31868093
0.31853	95.40492	5.13e-06	0.00019481	0.00014115	3.03e-06	-0.0	0.0014414	0.00026503	2.05e-06	708.27370998	696.0034227	703.73310849	-0.23249471	0.15696298	-0.31854387
0.31858	95.41859	5.12e-06	0.00019476	0.0001412	3.03e-06	-0.0	0.00144141	0.00026504	2.05e-06	708.27450356	696.00593078	703.73219897	-0.23255685	0.15691255	-0.31854316
0.31864	95.43226	5.11e-06	0.00019471	0.00014125	3.03e-06	-0.0	0.00144142	0.00026504	2.05e-06	708.27529202	696.00843789	703.73128987	-0.23261847	0.15686211	-0.31854244
0.31869	95.44592	5.1e-06	0.00019466	0.0001413	3.03e-06	-0.0	0.00144143	0.00026504	2.05e-06	708.27607538	696.01094403	703.73038119	-0.23268035	0.15681167	-0.31854173
0.31875	95.45959	5.09e-06	0.00019462	0.00014134	3.02e-06	0.0	0.00144144	0.00026505	2.05e-06	708.27685364	696.01344921	703.72947294	-0.23274194	0.15676123	-0.31854102
0.3188	95.47325	5.08e-06	0.00019457	0.00014139	3.02e-06	0.0	0.00144144	0.00026505	2.05e-06	708.2776268	696.01595341	703.72856511	-0.23280318	0.15671078	-0.3185403
0.31886	95.48691	5.07e-06	0.00019452	0.00014144	3.02e-06	0.0	0.00144145	0.00026505	2.05e-06	708.27839487	696.01845664	703.72765769	-0.23286392	0.15666033	-0.31853959
0.31891	95.50057	5.06e-06	0.00019448	0.00014149	3.02e-06	0.0	0.00144146	0.00026506	2.05e-06	708.27915787	696.02095891	703.7267507	-0.2329246	0.15660987	-0.31853888
0.31897	95.51423	5.05e-06	0.00019443	0.00014154	3.02e-06	-0.0	0.00144147	0.00026506	2.05e-06	708.2799158	696.02346021	703.72584413	-0.23298532	0.15655941	-0.31853817
0.31902	95.52789	5.04e-06	0.00019438	0.00014159	3.01e-06	-0.0	0.00144148	0.00026506	2.05e-06	708.28066865	696.02596054	703.72493797	-0.23304563	0.15650895	-0.31853746
0.31908	95.54154	5.03e-06	0.00019433	0.00014163	3.01e-06	-0.0	0.00144148	0.00026507	2.05e-06	708.28141645	696.02845991	703.72403223	-0.2331056	0.15645848	-0.31853674
0.31913	95.5552	5.02e-06	0.00019429	0.00014168	3.01e-06	-0.0	0.00144149	0.00026507	2.05e-06	708.28215919	696.03095831	703.72312691	-0.23316509	0.156408	-0.31853603
0.31919	95.56885	5e-06	0.00019424	0.00014173	3.01e-06	-0.0	0.0014415	0.00026507	2.05e-06	708.2828969	696.03345574	703.722222	-0.23322482	0.15635753	-0.31853532
0.31924	95.5825	4.99e-06	0.00019419	0.00014178	3.01e-06	0.0	0.00144151	0.00026508	2.05e-06	708.28362957	696.03595221	703.72131751	-0.23328426	0.15630705	-0.31853461
0.3193	95.59615	4.98e-06	0.00019415	0.00014183	3.01e-06	0.0	0.00144152	0.00026508	2.05e-06	708.2843572	696.03844771	703.72041343	-0.23334335	0.15625656	-0.3185339
0.31935	95.6098	4.97e-06	0.0001941	0.00014188	3e-06	0.0	0.00144152	0.00026508	2.05e-06	708.2850798	696.04094225	703.71950976	-0.23340194	0.15620607	-0.31853319
0.31941	95.62345	4.96e-06	0.00019405	0.00014192	3e-06	0.0	0.00144153	0.00026509	2.05e-06	708.2857974	696.04343582	703.71860651	-0.23346051	0.15615557	-0.31853248
0.31946	95.6371	4.95e-06	0.00019401	0.00014197	3e-06	-0.0	0.00144154	0.00026509	2.05e-06	708.28650998	696.04592843	703.71770366	-0.23351909	0.15610508	-0.31853178
0.32953	98.11225	3.36e-06	0.00018564	0.00015054	2.69e-06	-0.0	0.00144271	0.00026562	2.05e-06	708.3395432	696.48616898	703.55855268	-0.24055751	0.14681731	-0.3184068
0.32958	98.12566	3.36e-06	0.00018559	0.00015059	2.69e-06	-0.0	0.00144271	0.00026562	2.05e-06	708.33944728	696.48848945	703.55771182	-0.24057766	0.14676641	-0.31840614
0.32964	98.13906	3.35e-06	0.00018555	0.00015063	2.69e-06	0.0	0.00144272	0.00026562	2.05e-06	708.33934755	696.490809	703.55687123	-0.24059797	0.1467155	-0.31840548
0.32969	98.15246	3.34e-06	0.0001855	0.00015068	2.69e-06	0.0	0.00144272	0.00026562	2.05e-06	708.33924402	696.49312765	703.55603091	-0.24061799	0.1466646	-0.31840482
0.32975	98.16586	3.34e-06	0.00018546	0.00015072	2.68e-06	0.0	0.00144273	0.00026563	2.05e-06	708.3391367	696.49544539	703.55519085	-0.24063779	0.1466137	-0.31840416
0.3298	98.17925	3.33e-06	0.00018542	0.00015077	2.68e-06	0.0	0.00144273	0.00026563	2.05e-06	708.3390256	696.49776223	703.55435106	-0.24065716	0.1465628	-0.3184035
0.32986	98.19265	3.32e-06	0.00018537	0.00015082	2.68e-06	0.0	0.00144274	0.00026563	2.05e-06	708.33891072	696.50007815	703.55351154	-0.2406766	0.14651189	-0.31840284
0.32991	98.20604	3.32e-06	0.00018533	0.00015086	2.68e-06	-0.0	0.00144274	0.00026563	2.05e-06	708.33879207	696.50239317	703.55267228	-0.24069601	0.14646099	-0.31840218
0.32997	98.21944	3.31e-06	0.00018528	0.00015091	2.68e-06	-0.0	0.00144275	0.00026564	2.05e-06	708.33866964	696.50470728	703.55183329	-0.24071511	0.14641009	-0.31840153
0.33002	98.23283	3.3e-06	0.00018524	0.00015095	2.68e-06	-0.0	0.00144275	0.00026564	2.05e-06	708.33854346	696.50702048	703.55099456	-0.24073394	0.14635918	-0.31840087
0.33008	98.24622	3.3e-06	0.00018519	0.000151	2.67e-06	-0.0	0.00144276	0.00026564	2.05e-06	708.33841352	696.50933278	703.55015609	-0.24075245	0.14630828	-0.31840021
0.33013	98.25961	3.29e-06	0.00018515	0.00015104	2.67e-06	-0.0	0.00144276	0.00026565	2.05e-06	708.33827984	696.51164417	703.54931789	-0.24077114	0.14625737	-0.31839955
0.33019	98.27299	3.28e-06	0.0001851	0.00015109	2.67e-06	0.0	0.00144277	0.00026565	2.05e-06	708.33814241	696.51395465	703.54847995	-0.24078959	0.14620647	-0.31839889
0.33024	98.28638	3.27e-06	0.00018506	0.00015113	2.67e-06	0.0	0.00144277	0.00026565	2.05e-06	708.33800124	696.51626423	703.54764228	-0.2408078	0.14615556	-0.31839823
0.3303	98.29976	3.27e-06	0.00018502	0.00015118	2.67e-06	0.0	0.00144278	0.00026565	2.05e-06	708.33785634	696.5185729	703.54680486	-0.24082562	0.14610465	-0.31839758
0.33035	98.31315	3.26e-06	0.00018497	0.00015122	2.67e-06	0.0	0.00144278	0.00026566	2.05e-06	708.33770772	696.52088067	703.5459677	-0.24084343	0.14605375	-0.31839692
0.33041	98.32653	3.25e-06	0.00018493	0.00015127	2.67e-06	-0.0	0.00144279	0.00026566	2.05e-06	708.33755539	696.52318753	703.54513081	-0.24086126	0.14600284	-0.31839626
0.33046	98.33991	3.25e-06	0.00018488	0.00015131	2.66e-06	-0.0	0.00144279	0.00026566	2.05e-06	708.33739933	696.52549349	703.54429417	-0.24087878	0.14595193	-0.31839561
0.34053	100.7654	2.23e-06	0.00017702	0.0001593	2.39e-06	0.0	0.00144354	0.00026607	2.05e-06	708.25230637	696.93250905	703.39491875	-0.24142258	0.13665082	-0.3182783
0.34058	100.77853	2.23e-06	0.00017698	0.00015934	2.39e-06	-0.0	0.00144354	0.00026607	2.05e-06	708.25156357	696.93465271	703.39411966	-0.24141261	0.13660016	-0.31827767
0.34064	100.79165	2.22e-06	0.00017694	0.00015939	2.39e-06	-0.0	0.00144355	0.00026607	2.05e-06	708.25081806	696.93679551	703.39332072	-0.24140244	0.13654952	-0.31827705
0.34069	100.80478	2.22e-06	0.0001769	0.00015943	2.39e-06	-0.0	0.00144355	0.00026608	2.05e-06	708.25006987	696.93893745	703.39252193	-0.24139203	0.13649887	-0.31827642
0.34075	100.8179	2.21e-06	0.00017686	0.00015947	2.39e-06	-0.0	0.00144355	0.00026608	2.05e-06	708.24931898	696.94107853	703.3917233	-0.2413815	0.13644823	-0.31827579
0.3408	100.83102	2.21e-06	0.00017682	0.00015951	2.39e-06	0.0	0.00144356	0.00026608	2.05e-06	708.24856542	696.94321875	703.39092482	-0.24137107	0.13639759	-0.31827516
0.34086	100.84414	2.2e-06	0.00017677	0.00015956	2.38e-06	0.0	0.00144356	0.00026608	2.05e-06	708.24780918	696.94535811	703.3901265	-0.24136041	0.13634696	-0.31827454
0.34091	100.85726	2.2e-06	0.00017673	0.0001596	2.38e-06	0.0	0.00144356	0.00026608	2.05e-06	708.24705026	696.94749661	703.38932832	-0.24134961	0.13629632	-0.31827391
0.34097	100.87037	2.2e-06	0.00017669	0.00015964	2.38e-06	0.0	0.00144357	0.00026609	2.05e-06	708.24628867	696.94963425	703.3885303	-0.24133851	0.1362457	-0.31827328
0.34102	100.88349	2.19e-06	0.00017665	0.00015968	2.38e-06	0.0	0.00144357	0.00026609	2.05e-06	708.24552442	696.95177104	703.38773243	-0.24132745	0.13619507	-0.31827266
0.34108	100.8966	2.19e-06	0.00017661	0.00015972	2.38e-06	-0.0	0.00144357	0.00026609	2.05e-06	708.24475751	696.95390696	703.38693471	-0.24131639	0.13614445	-0.31827203
0.34113	100.90971	2.18e-06	0.00017657	0.00015977	2.38e-06	-0.0	0.00144358	0.00026609	2.05e-06	708.24398795	696.95604203	703.38613714	-0.2413051	0.13609382	-0.3182714
0.34119	100.92282	2.18e-06	0.00017653	0.00015981	2.38e-06	-0.0	0.00144358	0.00026609	2.05e-06	708.24321574	696.95817623	703.38533971	-0.24129364	0.13604321	-0.31827078
0.34124	100.93593	2.17e-06	0.00017648	0.00015985	2.37e-06	-0.0	0.00144358	0.0002661	2.05e-06	708.24244088	696.96030958	703.38454244	-0.2412819	0.1359926	-0.31827015
0.3413	100.94904	2.17e-06	0.00017644	0.00015989	2.37e-06	-0.0	0.00144359	0.0002661	2.05e-06	708.24166339	696.96244208	703.38374532	-0.24127031	0.13594198	-0.31826953
0.34135	100.96214	2.16e-06	0.0001764	0.00015993	2.37e-06	0.0	0.00144359	0.0002661	2.05e-06	708.24088326	696.96457371	703.38294834	-0.24125859	0.13589137	-0.3182689
0.34141	100.97525	2.16e-06	0.00017636	0.00015998	2.37e-06	0.0	0.00144359	0.0002661	2.05e-06	708.2401005	696.96670449	703.38215151	-0.24124668	0.13584077	-0.31826827
0.34146	100.98835	2.16e-06	0.00017632	0.00016002	2.37e-06	0.0	0.00144359	0.0002661	2.05e-06	708.23931512	696.96883441	703.38135483	-0.24123453	0.13579017	-0.31826765
0.35152	103.36206	1.5e-06	0.000169	0.00016743	2.13e-06	-0.0	0.00144408	0.00026643	2.05e-06	708.05617822	697.34439933	703.23758527	-0.23718864	0.12659724	-0.31815474
0.35158	103.37489	1.5e-06	0.00016896	0.00016747	2.13e-06	-0.0	0.00144408	0.00026643	2.05e-06	708.05498668	697.34637512	703.23680842	-0.23715766	0.12654744	-0.31815413
0.35163	103.38773	1.49e-06	0.00016892	0.0001675	2.13e-06	-0.0	0.00144408	0.00026643	2.05e-06	708.05379331	697.34835009	703.23603164	-0.23712644	0.12649767	-0.31815352
0.35169	103.40056	1.49e-06	0.00016888	0.00016754	2.13e-06	-0.0	0.00144408	0.00026643	2.05e-06	708.05259813	697.35032425	703.23525494	-0.23709533	0.12644788	-0.31815291
0.35174	103.41339	1.49e-06	0.00016884	0.00016758	2.13e-06	0.0	0.00144409	0.00026643	2.05e-06	708.05140113	697.35229758	703.2344783	-0.23706417	0.1263981	-0.3181523
0.3518	103.42623	1.49e-06	0.0001688	0.00016762	2.13e-06	0.0	0.00144409	0.00026644	2.05e-06	708.05020231	697.3542701	703.23370174	-0.23703287	0.12634833	-0.31815169
0.35185	103.43906	1.48e-06	0.00016876	0.00016766	2.13e-06	0.0	0.00144409	0.00026644	2.05e-06	708.04900169	697.3562418	703.23292525	-0.23700144	0.12629857	-0.31815108
0.35191	103.45188	1.48e-06	0.00016873	0.0001677	2.12e-06	0.0	0.00144409	0.00026644	2.05e-06	708.04779927	697.35821268	703.23214884	-0.23696983	0.12624882	-0.31815047
0.35196	103.46471	1.48e-06	0.00016869	0.00016774	2.12e-06	0.0	0.00144409	0.00026644	2.05e-06	708.04659505	697.36018274	703.23137249	-0.23693831	0.12619906	-0.31814986
0.35202	103.47754	1.47e-06	0.00016865	0.00016778	2.12e-06	-0.0	0.0014441	0.00026644	2.05e-06	708.04538903	697.36215198	703.23059621	-0.23690672	0.12614931	-0.31814925
0.35207	103.49036	1.47e-06	0.00016861	0.00016782	2.12e-06	-0.0	0.0014441	0.00026644	2.05e-06	708.04418121	697.36412041	703.22982	-0.23687499	0.12609957	-0.31814864
0.35213	103.50318	1.47e-06	0.00016857	0.00016786	2.12e-06	-0.0	0.0014441	0.00026644	2.05e-06	708.04297161	697.36608802	703.22904387	-0.23684312	0.12604984	-0.31814803
0.35218	103.516	1.47e-06	0.00016853	0.00016789	2.12e-06	-0.0	0.0014441	0.00026645	2.05e-06	708.04176022	697.36805482	703.2282678	-0.23681113	0.12600011	-0.31814742
0.35224	103.52882	1.46e-06	0.00016849	0.00016793	2.12e-06	-0.0	0.0014441	0.00026645	2.05e-06	708.04054706	697.3700208	703.2274918	-0.23677922	0.12595038	-0.31814681
0.35229	103.54164	1.46e-06	0.00016846	0.00016797	2.12e-06	0.0	0.00144411	0.00026645	2.05e-06	708.03933211	697.37198596	703.22671587	-0.23674719	0.12590066	-0.3181462
0.35235	103.55446	1.46e-06	0.00016842	0.00016801	2.11e-06	0.0	0.00144411	0.00026645	2.05e-06	708.03811539	697.3739503	703.22594001	-0.23671505	0.12585095	-0.31814559
0.3524	103.56727	1.45e-06	0.00016838	0.00016805	2.11e-06	0.0	0.00144411	0.00026645	2.05e-06	708.0368969	697.37591383	703.22516421	-0.23668274	0.12580125	-0.31814499
0.35246	103.58009	1.45e-06	0.00016834	0.00016809	2.11e-06	0.0	0.00144411	0.00026645	2.05e-06	708.03567665	697.37787654	703.22438848	-0.23665037	0.12575155	-0.31814438
0.36252	105.89969	1.02e-06	0.00016155	0.00017494	1.91e-06	0.0	0.00144443	0.00026672	2.05e-06	707.78626313	697.72351881	703.08325793	-0.2295347	0.1167638	-0.31803354
0.36258	105.91223	1.02e-06	0.00016152	0.00017497	1.91e-06	0.0	0.00144443	0.00026672	2.05e-06	707.78477606	697.7253347	703.08248969	-0.22949008	0.11671534	-0.31803293
0.36263	105.92476	1.02e-06	0.00016148	0.00017501	1.9e-06	0.0	0.00144443	0.00026672	2.05e-06	707.78328784	697.7271498	703.08172147	-0.22944545	0.11666688	-0.31803233
0.36269	105.9373	1.02e-06	0.00016144	0.00017504	1.9e-06	-0.0	0.00144443	0.00026672	2.05e-06	707.78179845	697.72896412	703.08095326	-0.22940085	0.11661841	-0.31803173
0.36274	105.94983	1.02e-06	0.00016141	0.00017508	1.9e-06	-0.0	0.00144443	0.00026672	2.05e-06	707.7803079	697.73077766	703.08018508	-0.22935614	0.11656996	-0.31803112
0.3628	105.96236	1.01e-06	0.00016137	0.00017512	1.9e-06	-0.0	0.00144443	0.00026672	2.05e-06	707.7788162	697.73259043	703.0794169	-0.22931138	0.11652152	-0.31803052
0.36285	105.97488	1.01e-06	0.00016134	0.00017515	1.9e-06	-0.0	0.00144444	0.00026672	2.05e-06	707.77732335	697.73440241	703.07864875	-0.22926648	0.1164731	-0.31802992
0.36291	105.98741	1.01e-06	0.0001613	0.00017519	1.9e-06	-0.0	0.00144444	0.00026672	2.05e-06	707.77582936	697.73621361	703.07788061	-0.2292216	0.11642467	-0.31802931
0.36296	105.99993	1.01e-06	0.00016126	0.00017522	1.9e-06	0.0	0.00144444	0.00026673	2.05e-06	707.77433421	697.73802403	703.07711248	-0.22917674	0.11637625	-0.31802871
0.36302	106.01246	1.01e-06	0.00016123	0.00017526	1.9e-06	0.0	0.00144444	0.00026673	2.05e-06	707.77283793	697.73983368	703.07634437	-0.22913177	0.11632783	-0.31802811
0.36307	106.02498	1e-06	0.00016119	0.00017529	1.9e-06	0.0	0.00144444	0.00026673	2.05e-06	707.7713405	697.74164254	703.07557628	-0.22908674	0.11627943	-0.3180275
0.36313	106.0375	1e-06	0.00016116	0.00017533	1.9e-06	0.0	0.00144444	0.00026673	2.05e-06	707.76984193	697.74345063	703.0748082	-0.22904159	0.11623105	-0.3180269
0.36318	106.05002	1e-06	0.00016112	0.00017537	1.89e-06	0.0	0.00144444	0.00026673	2.05e-06	707.76834224	697.74525794	703.07404014	-0.22899646	0.11618266	-0.3180263
0.36324	106.06253	1e-06	0.00016109	0.0001754	1.89e-06	-0.0	0.00144445	0.00026673	2.05e-06	707.76684141	697.74706447	703.07327208	-0.22895133	0.11613427	-0.31802569
0.36329	106.07505	1e-06	0.00016105	0.00017544	1.89e-06	-0.0	0.00144445	0.00026673	2.05e-06	707.76533945	697.74887022	703.07250405	-0.22890611	0.1160859	-0.31802509
0.36335	106.08756	9.9e-07	0.00016102	0.00017547	1.89e-06	-0.0	0.00144445	0.00026674	2.05e-06	707.76383637	697.75067519	703.07173603	-0.22886083	0.11603753	-0.31802449
0.3634	106.10008	9.9e-07	0.00016098	0.00017551	1.89e-06	-0.0	0.00144445	0.00026674	2.05e-06	707.76233216	697.75247939	703.07096802	-0.22881541	0.11598919	-0.31802388
0.36346	106.11259	9.9e-07	0.00016094	0.00017555	1.89e-06	-0.0	0.00144445	0.00026674	2.05e-06	707.76082683	697.75428281	703.07020002	-0.22877004	0.11594084	-0.31802328
0.37352	108.37558	7.1e-07	0.00015467	0.00018186	1.71e-06	0.0	0.00144466	0.00026695	2.05e-06	707.46914049	698.07140758	702.92967959	-0.21973938	0.10722903	-0.31791292
0.37358	108.3878	7.1e-07	0.00015464	0.00018189	1.71e-06	0.0	0.00144466	0.00026695	2.05e-06	707.4674714	698.07307105	702.92891083	-0.21968671	0.10718221	-0.31791231
0.37363	108.40002	7.1e-07	0.00015461	0.00018192	1.71e-06	0.0	0.00144466	0.00026695	2.05e-06	707.46580163	698.07473377	702.92814205	-0.21963397	0.1071354	-0.31791171
0.37369	108.41224	7.1e-07	0.00015457	0.00018196	1.71e-06	0.0	0.00144466	0.00026696	2.05e-06	707.46413118	698.07639575	702.92737325	-0.21958127	0.10708859	-0.3179111
0.37374	108.42445	7e-07	0.00015454	0.00018199	1.71e-06	-0.0	0.00144466	0.00026696	2.05e-06	707.46246005	698.07805699	702.92660443	-0.21952855	0.10704178	-0.3179105
0.3738	108.43666	7e-07	0.00015451	0.00018202	1.71e-06	-0.0	0.00144466	0.00026696	2.05e-06	707.46078824	698.07971749	702.92583558	-0.21947578	0.10699499	-0.3179099
0.37385	108.44888	7e-07	0.00015447	0.00018206	1.71e-06	-0.0	0.00144466	0.00026696	2.05e-06	707.45911576	698.08137724	702.92506672	-0.21942296	0.10694821	-0.31790929
0.37391	108.46109	7e-07	0.00015444	0.00018209	1.7e-06	-0.0	0.00144466	0.00026696	2.05e-06	707.45744261	698.08303624	702.92429784	-0.21937007	0.10690145	-0.31790869
0.37396	108.47329	7e-07	0.00015441	0.00018212	1.7e-06	-0.0	0.00144467	0.00026696	2.05e-06	707.45576878	698.08469451	702.92352894	-0.21931723	0.10685468	-0.31790808
0.37402	108.4855	7e-07	0.00015438	0.00018216	1.7e-06	0.0	0.00144467	0.00026696	2.05e-06	707.45409429	698.08635203	702.92276002	-0.21926436	0.10680792	-0.31790748
0.37407	108.49771	7e-07	0.00015434	0.00018219	1.7e-06	0.0	0.00144467	0.00026696	2.05e-06	707.45241913	698.08800881	702.92199107	-0.21921144	0.10676117	-0.31790688
0.37413	108.50991	7e-07	0.00015431	0.00018222	1.7e-06	0.0	0.00144467	0.00026696	2.05e-06	707.45074331	698.08966485	702.92122211	-0.21915849	0.10671444	-0.31790627
0.37418	108.52211	6.9e-07	0.00015428	0.00018225	1.7e-06	0.0	0.00144467	0.00026696	2.05e-06	707.44906682	698.09132015	702.92045312	-0.21910545	0.10666773	-0.31790567
0.37424	108.53431	6.9e-07	0.00015424	0.00018229	1.7e-06	0.0	0.00144467	0.00026697	2.05e-06	707.44738967	698.0929747	702.91968412	-0.21905246	0.106621	-0.31790506
0.37429	108.54651	6.9e-07	0.00015421	0.00018232	1.7e-06	-0.0	0.00144467	0.00026697	2.05e-06	707.44571187	698.09462852	702.91891509	-0.21899945	0.10657428	-0.31790446
0.37435	108.5587	6.9e-07	0.00015418	0.00018235	1.7e-06	-0.0	0.00144467	0.00026697	2.05e-06	707.44403341	698.09628159	702.91814604	-0.21894639	0.10652758	-0.31790386
0.3744	108.5709	6.9e-07	0.00015415	0.00018239	1.7e-06	-0.0	0.00144467	0.00026697	2.05e-06	707.44235429	698.09793392	702.91737697	-0.2188933	0.10648088	-0.31790325
0.37446	108.58309	6.9e-07	0.00015411	0.00018242	1.7e-06	-0.0	0.00144467	0.00026697	2.05e-06	707.44067451	698.09958551	702.91660788	-0.21884013	0.10643422	-0.31790265
0.38452	110.78673	5e-07	0.00014833	0.00018823	1.54e-06	0.0	0.00144481	0.00026715	2.05e-06	707.12415639	698.38953769	702.77536983	-0.20873612	0.09804546	-0.31779172
0.38458	110.79862	5e-07	0.0001483	0.00018826	1.54e-06	-0.0	0.00144481	0.00026715	2.05e-06	707.12238634	698.39105599	702.77459471	-0.20867928	0.09800047	-0.31779111
0.38463	110.8105	5e-07	0.00014827	0.00018829	1.54e-06	-0.0	0.00144481	0.00026715	2.05e-06	707.12061593	698.39257358	702.77381955	-0.20862242	0.09795551	-0.3177905
0.38469	110.82239	5e-07	0.00014824	0.00018832	1.54e-06	-0.0	0.00144481	0.00026715	2.05e-06	707.11884518	698.39409047	702.77304435	-0.20856554	0.09791055	-0.31778989
0.38474	110.83427	5e-07	0.00014821	0.00018835	1.54e-06	-0.0	0.00144481	0.00026715	2.05e-06	707.11707409	698.39560664	702.7722691	-0.20850862	0.09786562	-0.31778928
0.3848	110.84615	5e-07	0.00014818	0.00018838	1.54e-06	-0.0	0.00144482	0.00026715	2.05e-06	707.11530265	698.39712211	702.77149381	-0.20845173	0.09782068	-0.31778867
0.38485	110.85803	4.9e-07	0.00014815	0.00018841	1.54e-06	0.0	0.00144482	0.00026715	2.05e-06	707.11353088	698.39863688	702.77071848	-0.20839483	0.09777574	-0.31778806
0.38491	110.86991	4.9e-07	0.00014812	0.00018844	1.54e-06	0.0	0.00144482	0.00026715	2.05e-06	707.11175876	698.40015093	702.76994311	-0.2083379	0.09773082	-0.31778746
0.38496	110.88178	4.9e-07	0.00014809	0.00018847	1.53e-06	0.0	0.00144482	0.00026716	2.05e-06	707.10998631	698.40166428	702.76916769	-0.20828096	0.09768591	-0.31778685
0.38502	110.89366	4.9e-07	0.00014806	0.0001885	1.53e-06	0.0	0.00144482	0.00026716	2.05e-06	707.10821352	698.40317692	702.76839223	-0.20822398	0.09764103	-0.31778624
0.38507	110.90553	4.9e-07	0.00014803	0.00018853	1.53e-06	0.0	0.00144482	0.00026716	2.05e-06	707.10644039	698.40468886	702.76761673	-0.20816701	0.09759614	-0.31778563
0.38513	110.9174	4.9e-07	0.000148	0.00018856	1.53e-06	-0.0	0.00144482	0.00026716	2.05e-06	707.10466693	698.40620009	702.76684119	-0.20811005	0.09755125	-0.31778502
0.38518	110.92927	4.9e-07	0.00014797	0.00018859	1.53e-06	-0.0	0.00144482	0.00026716	2.05e-06	707.10289314	698.40771061	702.7660656	-0.20805306	0.09750637	-0.31778441
0.38524	110.94113	4.9e-07	0.00014794	0.00018862	1.53e-06	-0.0	0.00144482	0.00026716	2.05e-06	707.10111902	698.40922043	702.76528997	-0.20799605	0.09746151	-0.3177838
0.38529	110.953	4.9e-07	0.00014791	0.00018865	1.53e-06	-0.0	0.00144482	0.00026716	2.05e-06	707.09934456	698.41072954	702.7645143	-0.20793902	0.09741667	-0.31778319
0.38535	110.96486	4.9e-07	0.00014788	0.00018868	1.53e-06	-0.0	0.00144482	0.00026716	2.05e-06	707.09756978	698.41223795	702.76373858	-0.20788198	0.09737184	-0.31778258
0.3854	110.97673	4.9e-07	0.00014785	0.00018871	1.53e-06	-0.0	0.00144482	0.00026716	2.05e-06	707.09579467	698.41374565	702.76296282	-0.20782495	0.097327	-0.31778197
0.38546	110.98859	4.9e-07	0.00014782	0.00018874	1.53e-06	0.0	0.00144482	0.00026716	2.05e-06	707.09401924	698.41525264	702.76218702	-0.2077679	0.09728217	-0.31778136
0.39552	113.12983	3.6e-07	0.0001425	0.00019408	1.39e-06	0.0	0.00144492	0.00026731	2.05e-06	706.76490192	698.67934111	702.61940891	-0.19718048	0.08924414	-0.31766922
0.39558	113.14137	3.6e-07	0.00014247	0.00019411	1.39e-06	0.0	0.00144492	0.00026731	2.05e-06	706.76308678	698.68072132	702.61862394	-0.19712213	0.08920112	-0.31766861
0.39563	113.15291	3.6e-07	0.00014244	0.00019414	1.39e-06	0.0	0.00144492	0.00026731	2.05e-06	706.76127152	698.68210085	702.61783892	-0.19706378	0.08915812	-0.31766799
0.39569	113.16444	3.6e-07	0.00014241	0.00019417	1.39e-06	0.0	0.00144492	0.00026731	2.05e-06	706.75945614	698.68347972	702.61705384	-0.19700542	0.08911514	-0.31766737
0.39574	113.17597	3.6e-07	0.00014238	0.0001942	1.39e-06	0.0	0.00144492	0.00026732	2.05e-06	706.75764065	698.68485791	702.6162687	-0.19694707	0.08907215	-0.31766676
0.3958	113.18751	3.5e-07	0.00014236	0.00019422	1.39e-06	-0.0	0.00144492	0.00026732	2.05e-06	706.75582504	698.68623542	702.61548351	-0.19688871	0.08902916	-0.31766614
0.39585	113.19904	3.5e-07	0.00014233	0.00019425	1.39e-06	-0.0	0.00144492	0.00026732	2.05e-06	706.75400932	698.68761227	702.61469827	-0.19683035	0.08898619	-0.31766552
0.39591	113.21056	3.5e-07	0.0001423	0.00019428	1.39e-06	-0.0	0.00144492	0.00026732	2.05e-06	706.75219348	698.68898844	702.61391297	-0.19677199	0.08894323	-0.31766491
0.39596	113.22209	3.5e-07	0.00014227	0.00019431	1.39e-06	-0.0	0.00144492	0.00026732	2.05e-06	706.75037752	698.69036394	702.61312761	-0.19671362	0.0889003	-0.31766429
0.39602	113.23361	3.5e-07	0.00014225	0.00019434	1.39e-06	-0.0	0.00144492	0.00026732	2.05e-06	706.74856146	698.69173877	702.6123422	-0.19665525	0.08885737	-0.31766367
0.39607	113.24514	3.5e-07	0.00014222	0.00019436	1.39e-06	0.0	0.00144492	0.00026732	2.05e-06	706.74674528	698.69311292	702.61155674	-0.19659688	0.08881443	-0.31766306
0.39613	113.25666	3.5e-07	0.00014219	0.00019439	1.39e-06	0.0	0.00144492	0.00026732	2.05e-06	706.74492899	698.69448641	702.61077121	-0.19653851	0.08877151	-0.31766244
0.39618	113.26818	3.5e-07	0.00014216	0.00019442	1.38e-06	0.0	0.00144492	0.00026732	2.05e-06	706.74311259	698.69585922	702.60998564	-0.19648014	0.0887286	-0.31766182
0.39624	113.27969	3.5e-07	0.00014213	0.00019445	1.38e-06	0.0	0.00144492	0.00026732	2.05e-06	706.74129609	698.69723137	702.6092	-0.19642176	0.08868571	-0.3176612
0.39629	113.29121	3.5e-07	0.00014211	0.00019447	1.38e-06	0.0	0.00144492	0.00026732	2.05e-06	706.73947947	698.69860284	702.60841432	-0.19636338	0.08864284	-0.31766059
0.39635	113.30272	3.5e-07	0.00014208	0.0001945	1.38e-06	0.0	0.00144492	0.00026732	2.05e-06	706.73766275	698.69997364	702.60762857	-0.196305	0.08859996	-0.31765997
0.3964	113.31423	3.5e-07	0.00014205	0.00019453	1.38e-06	-0.0	0.00144492	0.00026732	2.05e-06	706.73584592	698.70134377	702.60684277	-0.19624662	0.08855708	-0.31765935
0.39646	113.32574	3.5e-07	0.00014202	0.00019456	1.38e-06	-0.0	0.00144492	0.00026733	2.05e-06	706.73402899	698.70271323	702.60605692	-0.19618824	0.08851422	-0.31765874
0.40652	115.40125	2.6e-07	0.00013713	0.00019946	1.26e-06	-0.0	0.00144499	0.00026745	2.05e-06	706.40058852	698.94221478	702.46126806	-0.18551425	0.08083962	-0.31754501
0.40657	115.41242	2.6e-07	0.00013711	0.00019949	1.26e-06	0.0	0.00144499	0.00026745	2.05e-06	706.39876539	698.94346379	702.46047135	-0.18545617	0.08079859	-0.31754439
0.40663	115.42359	2.6e-07	0.00013708	0.00019951	1.26e-06	0.0	0.00144499	0.00026745	2.05e-06	706.39694229	698.94471215	702.45967458	-0.18539809	0.08075758	-0.31754376
0.40668	115.43475	2.6e-07	0.00013706	0.00019954	1.26e-06	0.0	0.00144499	0.00026745	2.05e-06	706.39511922	698.94595988	702.45887774	-0.18534002	0.08071658	-0.31754314
0.40674	115.44592	2.6e-07	0.00013703	0.00019956	1.26e-06	0.0	0.00144499	0.00026745	2.05e-06	706.39329618	698.94720696	702.45808085	-0.18528197	0.08067562	-0.31754251
0.40679	115.45708	2.6e-07	0.00013701	0.00019959	1.26e-06	0.0	0.00144499	0.00026746	2.05e-06	706.39147317	698.94845341	702.45728389	-0.1852239	0.08063464	-0.31754189
0.40685	115.46824	2.6e-07	0.00013698	0.00019961	1.26e-06	-0.0	0.00144499	0.00026746	2.05e-06	706.38965019	698.94969922	702.45648687	-0.18516584	0.08059366	-0.31754126
0.4069	115.4794	2.6e-07	0.00013695	0.00019964	1.26e-06	-0.0	0.00144499	0.00026746	2.05e-06	706.38782725	698.9509444	702.45568979	-0.18510779	0.0805527	-0.31754063
0.40696	115.49056	2.6e-07	0.00013693	0.00019967	1.26e-06	-0.0	0.00144499	0.00026746	2.05e-06	706.38600433	698.95218893	702.45489264	-0.18504974	0.08051174	-0.31754001
0.40701	115.50171	2.6e-07	0.0001369	0.00019969	1.26e-06	-0.0	0.00144499	0.00026746	2.05e-06	706.38418145	698.95343283	702.45409544	-0.1849917	0.08047081	-0.31753938
0.40707	115.51287	2.6e-07	0.00013688	0.00019972	1.26e-06	-0.0	0.00144499	0.00026746	2.05e-06	706.3823586	698.95467609	702.45329817	-0.18493367	0.0804299	-0.31753875
0.40712	115.52402	2.6e-07	0.00013685	0.00019974	1.26e-06	-0.0	0.00144499	0.00026746	2.05e-06	706.38053578	698.95591871	702.45250085	-0.18487564	0.08038898	-0.31753813
0.40718	115.53517	2.6e-07	0.00013683	0.00019977	1.26e-06	0.0	0.00144499	0.00026746	2.05e-06	706.378713	698.95716069	702.45170346	-0.1848176	0.08034806	-0.3175375
0.40723	115.54631	2.5e-07	0.0001368	0.00019979	1.26e-06	0.0	0.00144499	0.00026746	2.05e-06	706.37689025	698.95840204	702.45090601	-0.18475958	0.08030716	-0.31753688
0.40729	115.55746	2.5e-07	0.00013678	0.00019982	1.26e-06	0.0	0.00144499	0.00026746	2.05e-06	706.37506754	698.95964275	702.45010849	-0.18470156	0.08026627	-0.31753625
0.40734	115.5686	2.5e-07	0.00013675	0.00019985	1.26e-06	0.0	0.00144499	0.00026746	2.05e-06	706.37324487	698.96088282	702.44931092	-0.18464355	0.0802254	-0.31753562
0.4074	115.57975	2.5e-07	0.00013672	0.00019987	1.25e-06	0.0	0.00144499	0.00026746	2.05e-06	706.37142223	698.96212226	702.44851328	-0.18458555	0.08018454	-0.317535
0.40745	115.59089	2.5e-07	0.0001367	0.0001999	1.25e-06	0.0	0.00144499	0.00026746	2.05e-06	706.36959962	698.96336106	702.44771558	-0.18452754	0.08014368	-0.31753437
0.41752	117.59692	1.9e-07	0.00013221	0.00020439	1.15e-06	0.0	0.00144504	0.00026757	2.05e-06	706.03720212	699.17951536	702.3006812	-0.17402048	0.0728341	-0.31741888
0.41757	117.6077	1.9e-07	0.00013219	0.00020442	1.15e-06	0.0	0.00144504	0.00026757	2.05e-06	706.03539446	699.18063983	702.29987191	-0.17396376	0.07279507	-0.31741825
0.41763	117.61848	1.9e-07	0.00013217	0.00020444	1.15e-06	0.0	0.00144504	0.00026757	2.05e-06	706.03358692	699.18176369	702.29906255	-0.17390708	0.07275607	-0.31741761
0.41768	117.62926	1.9e-07	0.00013214	0.00020446	1.15e-06	0.0	0.00144504	0.00026757	2.05e-06	706.03177949	699.18288695	702.29825313	-0.17385038	0.07271705	-0.31741698
0.41774	117.64003	1.9e-07	0.00013212	0.00020449	1.15e-06	-0.0	0.00144504	0.00026757	2.05e-06	706.02997219	699.1840096	702.29744364	-0.17379368	0.07267804	-0.31741634
0.41779	117.6508	1.9e-07	0.00013209	0.00020451	1.15e-06	-0.0	0.00144504	0.00026757	2.05e-06	706.028165	699.18513164	702.29663409	-0.173737	0.07263903	-0.31741571
0.41785	117.66157	1.9e-07	0.00013207	0.00020453	1.15e-06	-0.0	0.00144504	0.00026757	2.05e-06	706.02635794	699.18625308	702.29582448	-0.17368032	0.07260005	-0.31741507
0.4179	117.67234	1.9e-07	0.00013205	0.00020456	1.15e-06	-0.0	0.00144504	0.00026757	2.05e-06	706.02455099	699.18737392	702.2950148	-0.17362366	0.07256107	-0.31741443
0.41796	117.68311	1.9e-07	0.00013202	0.00020458	1.15e-06	-0.0	0.00144504	0.00026758	2.05e-06	706.02274417	699.18849415	702.29420506	-0.17356703	0.07252213	-0.3174138
0.41801	117.69387	1.9e-07	0.000132	0.00020461	1.15e-06	-0.0	0.00144504	0.00026758	2.05e-06	706.02093746	699.18961377	702.29339525	-0.17351038	0.07248318	-0.31741316
0.41807	117.70464	1.9e-07	0.00013198	0.00020463	1.15e-06	0.0	0.00144504	0.00026758	2.05e-06	706.01913088	699.19073279	702.29258538	-0.17345374	0.07244422	-0.31741253
0.41812	117.7154	1.9e-07	0.00013195	0.00020465	1.15e-06	0.0	0.00144504	0.00026758	2.05e-06	706.01732442	699.1918512	702.29177545	-0.1733971	0.07240528	-0.31741189
0.41818	117.72616	1.9e-07	0.00013193	0.00020468	1.15e-06	0.0	0.00144504	0.00026758	2.05e-06	706.01551808	699.19296901	702.29096545	-0.17334048	0.07236635	-0.31741125
0.41823	117.73691	1.9e-07	0.00013191	0.0002047	1.15e-06	0.0	0.00144504	0.00026758	2.05e-06	706.01371186	699.19408621	702.29015539	-0.17328387	0.07232743	-0.31741062
0.41829	117.74767	1.9e-07	0.00013188	0.00020472	1.15e-06	0.0	0.00144504	0.00026758	2.05e-06	706.01190577	699.19520281	702.28934527	-0.1732273	0.07228856	-0.31740998
0.41834	117.75842	1.9e-07	0.00013186	0.00020475	1.14e-06	0.0	0.00144504	0.00026758	2.05e-06	706.0100998	699.19631881	702.28853508	-0.1731707	0.07224966	-0.31740934
0.4184	117.76917	1.9e-07	0.00013184	0.00020477	1.14e-06	-0.0	0.00144504	0.00026758	2.05e-06	706.00829395	699.1974342	702.28772482	-0.17311411	0.07221076	-0.31740871
0.41845	117.77992	1.9e-07	0.00013181	0.00020479	1.14e-06	-0.0	0.00144504	0.00026758	2.05e-06	706.00648822	699.19854899	702.28691451	-0.17305753	0.07217188	-0.31740807
0.42852	119.7123	1.4e-07	0.0001277	0.00020891	1.06e-06	-0.0	0.00144507	0.00026767	2.05e-06	705.67841257	699.3925509	702.13755083	-0.16286725	0.06522106	-0.31729076
0.42857	119.72267	1.4e-07	0.00012768	0.00020893	1.05e-06	-0.0	0.00144507	0.00026767	2.05e-06	705.67663414	699.39355724	702.13672876	-0.16281251	0.06518396	-0.31729011
0.42863	119.73303	1.4e-07	0.00012766	0.00020896	1.05e-06	-0.0	0.00144507	0.00026767	2.05e-06	705.67485587	699.394563	702.13590663	-0.16275778	0.06514687	-0.31728947
0.42868	119.74339	1.4e-07	0.00012764	0.00020898	1.05e-06	-0.0	0.00144507	0.00026767	2.05e-06	705.67307778	699.39556819	702.13508444	-0.16270309	0.06510982	-0.31728882
0.42874	119.75375	1.4e-07	0.00012762	0.000209	1.05e-06	-0.0	0.00144507	0.00026767	2.05e-06	705.67129985	699.3965728	702.13426218	-0.16264839	0.06507275	-0.31728817
0.42879	119.76411	1.4e-07	0.00012759	0.00020902	1.05e-06	-0.0	0.00144507	0.00026767	2.05e-06	705.6695221	699.39757684	702.13343986	-0.16259368	0.06503568	-0.31728753
0.42885	119.77447	1.4e-07	0.00012757	0.00020904	1.05e-06	0.0	0.00144507	0.00026768	2.05e-06	705.66774451	699.39858031	702.13261748	-0.16253899	0.06499862	-0.31728688
0.4289	119.78482	1.4e-07	0.00012755	0.00020906	1.05e-06	0.0	0.00144507	0.00026768	2.05e-06	705.66596709	699.3995832	702.13179503	-0.16248431	0.06496157	-0.31728624
0.42896	119.79517	1.4e-07	0.00012753	0.00020908	1.05e-06	0.0	0.00144507	0.00026768	2.05e-06	705.66418984	699.40058551	702.13097252	-0.16242965	0.06492454	-0.31728559
0.42901	119.80552	1.4e-07	0.00012751	0.00020911	1.05e-06	0.0	0.00144507	0.00026768	2.05e-06	705.66241276	699.40158726	702.13014995	-0.16237501	0.06488753	-0.31728494
0.42907	119.81587	1.4e-07	0.00012749	0.00020913	1.05e-06	0.0	0.00144507	0.00026768	2.05e-06	705.66063585	699.40258842	702.12932731	-0.16232038	0.06485053	-0.3172843
0.42912	119.82622	1.4e-07	0.00012747	0.00020915	1.05e-06	0.0	0.00144507	0.00026768	2.05e-06	705.65885911	699.40358902	702.12850461	-0.16226574	0.06481352	-0.31728365
0.42918	119.83656	1.4e-07	0.00012744	0.00020917	1.05e-06	-0.0	0.00144507	0.00026768	2.05e-06	705.65708254	699.40458904	702.12768184	-0.16221111	0.06477651	-0.31728301
0.42923	119.8469	1.4e-07	0.00012742	0.00020919	1.05e-06	-0.0	0.00144507	0.00026768	2.05e-06	705.65530614	699.40558849	702.12685901	-0.1621565	0.06473952	-0.31728236
0.42929	119.85724	1.4e-07	0.0001274	0.00020921	1.05e-06	-0.0	0.00144507	0.00026768	2.05e-06	705.65352991	699.40658736	702.12603612	-0.1621019	0.06470255	-0.31728171
0.42934	119.86758	1.4e-07	0.00012738	0.00020923	1.05e-06	-0.0	0.00144507	0.00026768	2.05e-06	705.65175385	699.40758566	702.12521317	-0.16204732	0.06466559	-0.31728107
0.4294	119.87791	1.4e-07	0.00012736	0.00020926	1.05e-06	-0.0	0.00144508	0.00026768	2.05e-06	705.64997797	699.40858339	702.12439015	-0.16199277	0.06462865	-0.31728042
0.42945	119.88824	1.4e-07	0.00012734	0.00020928	1.05e-06	-0.0	0.00144508	0.00026768	2.05e-06	705.64820225	699.40958055	702.12356706	-0.1619382	0.0645917	-0.31727977
0.43952	121.74223	1.1e-07	0.00012358	0.00021304	9.7e-07	0.0	0.0014451	0.00026776	2.05e-06	705.32625941	699.58257264	701.97188033	-0.15214077	0.05798778	-0.31716064
0.43957	121.75216	1.1e-07	0.00012356	0.00021306	9.7e-07	0.0	0.0014451	0.00026776	2.05e-06	705.32451722	699.58346695	701.97104568	-0.1520883	0.05795255	-0.31715998
0.43963	121.76208	1.1e-07	0.00012354	0.00021308	9.7e-07	0.0	0.0014451	0.00026776	2.05e-06	705.32277522	699.58436072	701.97021096	-0.15203583	0.05791734	-0.31715932
0.43968	121.772	1.1e-07	0.00012352	0.0002131	9.7e-07	0.0	0.0014451	0.00026776	2.05e-06	705.32103341	699.58525393	701.96937619	-0.15198335	0.05788211	-0.31715867
0.43974	121.78192	1.1e-07	0.0001235	0.00021312	9.7e-07	-0.0	0.0014451	0.00026776	2.05e-06	705.31929178	699.58614661	701.96854135	-0.15193087	0.05784688	-0.31715801
0.43979	121.79184	1.1e-07	0.00012348	0.00021314	9.7e-07	-0.0	0.0014451	0.00026776	2.05e-06	705.31755035	699.58703874	701.96770645	-0.15187843	0.05781168	-0.31715736
0.43985	121.80175	1.1e-07	0.00012346	0.00021316	9.7e-07	-0.0	0.0014451	0.00026776	2.05e-06	705.31580911	699.58793032	701.96687148	-0.15182599	0.05777648	-0.3171567
0.4399	121.81166	1.1e-07	0.00012344	0.00021318	9.7e-07	-0.0	0.0014451	0.00026776	2.05e-06	705.31406806	699.58882136	701.96603646	-0.15177356	0.05774129	-0.31715605
0.43996	121.82157	1.1e-07	0.00012342	0.0002132	9.7e-07	-0.0	0.0014451	0.00026776	2.05e-06	705.3123272	699.58971185	701.96520137	-0.15172119	0.05770614	-0.31715539
0.44001	121.83148	1.1e-07	0.0001234	0.00021322	9.7e-07	-0.0	0.0014451	0.00026776	2.05e-06	705.31058654	699.5906018	701.96436622	-0.15166878	0.05767097	-0.31715473
0.44007	121.84138	1.1e-07	0.00012338	0.00021324	9.7e-07	0.0	0.0014451	0.00026776	2.05e-06	705.30884606	699.59149121	701.96353101	-0.15161638	0.0576358	-0.31715408
0.44012	121.85129	1.1e-07	0.00012336	0.00021326	9.7e-07	0.0	0.0014451	0.00026776	2.05e-06	705.30710577	699.59238007	701.96269574	-0.15156398	0.05760064	-0.31715342
0.44018	121.86119	1.1e-07	0.00012334	0.00021328	9.7e-07	0.0	0.0014451	0.00026777	2.05e-06	705.30536568	699.59326839	701.9618604	-0.15151161	0.0575655	-0.31715277
0.44023	121.87108	1.1e-07	0.00012332	0.0002133	9.7e-07	0.0	0.0014451	0.00026777	2.05e-06	705.30362577	699.59415616	701.96102501	-0.15145926	0.05753037	-0.31715211
0.44029	121.88098	1.1e-07	0.0001233	0.00021332	9.6e-07	0.0	0.0014451	0.00026777	2.05e-06	705.30188606	699.59504339	701.96018955	-0.15140692	0.05749526	-0.31715145
0.44034	121.89087	1.1e-07	0.00012328	0.00021334	9.6e-07	0.0	0.0014451	0.00026777	2.05e-06	705.30014653	699.59593008	701.95935402	-0.15135462	0.05746017	-0.3171508
0.4404	121.90076	1.1e-07	0.00012326	0.00021336	9.6e-07	0.0	0.0014451	0.00026777	2.05e-06	705.2984072	699.59681622	701.95851844	-0.15130229	0.05742506	-0.31715014
0.44045	121.91065	1.1e-07	0.00012324	0.00021338	9.6e-07	-0.0	0.0014451	0.00026777	2.05e-06	705.29666806	699.59770182	701.9576828	-0.15124996	0.05738995	-0.31714948
0.45051	123.68083	9e-08	0.00011981	0.00021681	9e-07	0.0	0.00144512	0.00026784	2.05e-06	704.98165181	699.75076813	701.80372607	-0.1418694	0.05111723	-0.31702856
0.45057	123.69029	9e-08	0.0001198	0.00021683	9e-07	0.0	0.00144512	0.00026784	2.05e-06	704.97994821	699.75155617	701.80287919	-0.14181918	0.05108376	-0.3170279
0.45062	123.69974	9e-08	0.00011978	0.00021685	9e-07	0.0	0.00144512	0.00026784	2.05e-06	704.9782448	699.7523437	701.80203224	-0.14176897	0.05105029	-0.31702723
0.45068	123.70918	9e-08	0.00011976	0.00021686	9e-07	0.0	0.00144512	0.00026784	2.05e-06	704.97654159	699.75313072	701.80118523	-0.14171877	0.05101683	-0.31702657
0.45073	123.71863	9e-08	0.00011974	0.00021688	9e-07	0.0	0.00144512	0.00026784	2.05e-06	704.97483856	699.75391721	701.80033817	-0.14166862	0.05098341	-0.3170259
0.45079	123.72807	8e-08	0.00011972	0.0002169	8.9e-07	0.0	0.00144512	0.00026784	2.05e-06	704.97313573	699.75470319	701.79949104	-0.14161844	0.05094997	-0.31702524
0.45084	123.73751	8e-08	0.00011971	0.00021692	8.9e-07	0.0	0.00144512	0.00026784	2.05e-06	704.97143309	699.75548865	701.79864385	-0.14156826	0.05091653	-0.31702457
0.4509	123.74695	8e-08	0.00011969	0.00021694	8.9e-07	-0.0	0.00144512	0.00026784	2.05e-06	704.96973065	699.7562736	701.7977966	-0.14151809	0.05088309	-0.31702391
0.45095	123.75639	8e-08	0.00011967	0.00021695	8.9e-07	-0.0	0.00144512	0.00026784	2.05e-06	704.9680284	699.75705802	701.7969493	-0.14146795	0.05084968	-0.31702324
0.45101	123.76582	8e-08	0.00011965	0.00021697	8.9e-07	-0.0	0.00144512	0.00026784	2.05e-06	704.96632634	699.75784193	701.79610193	-0.14141781	0.05081627	-0.31702257
0.45106	123.77525	8e-08	0.00011964	0.00021699	8.9e-07	-0.0	0.00144512	0.00026784	2.05e-06	704.96462447	699.75862533	701.7952545	-0.14136769	0.05078287	-0.31702191
0.45112	123.78468	8e-08	0.00011962	0.00021701	8.9e-07	-0.0	0.00144512	0.00026784	2.05e-06	704.9629228	699.75940821	701.79440701	-0.14131762	0.05074951	-0.31702124
0.45117	123.7941	8e-08	0.0001196	0.00021703	8.9e-07	-0.0	0.00144512	0.00026784	2.05e-06	704.96122132	699.76019057	701.79355946	-0.14126752	0.05071613	-0.31702058
0.45123	123.80353	8e-08	0.00011958	0.00021704	8.9e-07	0.0	0.00144512	0.00026784	2.05e-06	704.95952003	699.76097242	701.79271186	-0.14121741	0.05068275	-0.31701991
0.45128	123.81295	8e-08	0.00011956	0.00021706	8.9e-07	0.0	0.00144512	0.00026784	2.05e-06	704.95781894	699.76175375	701.79186419	-0.14116732	0.05064937	-0.31701925
0.45134	123.82236	8e-08	0.00011955	0.00021708	8.9e-07	0.0	0.00144512	0.00026784	2.05e-06	704.95611804	699.76253456	701.79101646	-0.14111725	0.05061602	-0.31701858
0.45139	123.83178	8e-08	0.00011953	0.0002171	8.9e-07	0.0	0.00144512	0.00026784	2.05e-06	704.95441733	699.76331486	701.79016867	-0.1410672	0.05058267	-0.31701791
0.45145	123.84119	8e-08	0.00011951	0.00021712	8.9e-07	0.0	0.00144512	0.00026784	2.05e-06	704.95271681	699.76409465	701.78932082	-0.14101715	0.05054933	-0.31701725
0.46151	125.52129	7e-08	0.00011639	0.00022023	8.3e-07	0.0	0.00144513	0.0002679	2.05e-06	704.64472138	699.8982556	701.63316328	-0.13204003	0.04458929	-0.3168946
0.46157	125.53024	7e-08	0.00011638	0.00022025	8.3e-07	0.0	0.00144513	0.0002679	2.05e-06	704.64305552	699.89894279	701.63230454	-0.13199194	0.04455748	-0.31689392
0.46162	125.53918	7e-08	0.00011636	0.00022027	8.3e-07	0.0	0.00144513	0.0002679	2.05e-06	704.64138984	699.8996295	701.63144574	-0.13194384	0.04452566	-0.31689325
0.46168	125.54811	7e-08	0.00011635	0.00022028	8.3e-07	0.0	0.00144513	0.0002679	2.05e-06	704.63972434	699.90031571	701.63058688	-0.13189576	0.04449387	-0.31689257
0.46173	125.55705	7e-08	0.00011633	0.0002203	8.3e-07	0.0	0.00144513	0.0002679	2.05e-06	704.63805902	699.90100143	701.62972797	-0.13184771	0.04446208	-0.3168919
0.46179	125.56598	7e-08	0.00011631	0.00022032	8.3e-07	0.0	0.00144513	0.0002679	2.05e-06	704.63639388	699.90168666	701.62886899	-0.13179967	0.04443032	-0.31689123
0.46184	125.57491	7e-08	0.0001163	0.00022033	8.3e-07	0.0	0.00144513	0.0002679	2.05e-06	704.63472893	699.9023714	701.62800996	-0.13175161	0.04439854	-0.31689055
0.4619	125.58384	7e-08	0.00011628	0.00022035	8.3e-07	-0.0	0.00144513	0.0002679	2.05e-06	704.63306415	699.90305564	701.62715087	-0.13170356	0.04436676	-0.31688988
0.46195	125.59276	7e-08	0.00011626	0.00022036	8.3e-07	-0.0	0.00144513	0.0002679	2.05e-06	704.63139956	699.9037394	701.62629172	-0.13165551	0.04433499	-0.3168892
0.46201	125.60168	7e-08	0.00011625	0.00022038	8.3e-07	-0.0	0.00144513	0.0002679	2.05e-06	704.62973516	699.90442267	701.62543251	-0.13160749	0.04430323	-0.31688853
0.46206	125.6106	7e-08	0.00011623	0.0002204	8.3e-07	-0.0	0.00144513	0.0002679	2.05e-06	704.62807093	699.90510544	701.62457324	-0.13155948	0.04427149	-0.31688785
0.46212	125.61952	7e-08	0.00011622	0.00022041	8.3e-07	-0.0	0.00144513	0.0002679	2.05e-06	704.62640689	699.90578773	701.62371391	-0.13151148	0.04423975	-0.31688718
0.46217	125.62843	7e-08	0.0001162	0.00022043	8.3e-07	-0.0	0.00144513	0.00026791	2.05e-06	704.62474303	699.90646953	701.62285453	-0.13146353	0.04420806	-0.3168865
0.46223	125.63734	7e-08	0.00011618	0.00022045	8.3e-07	-0.0	0.00144513	0.00026791	2.05e-06	704.62307934	699.90715083	701.62199509	-0.13141555	0.04417633	-0.31688583
0.46228	125.64625	7e-08	0.00011617	0.00022046	8.3e-07	-0.0	0.00144513	0.00026791	2.05e-06	704.62141584	699.90783165	701.62113559	-0.13136756	0.04414461	-0.31688515
0.46234	125.65516	7e-08	0.00011615	0.00022048	8.3e-07	0.0	0.00144513	0.00026791	2.05e-06	704.61975253	699.90851198	701.62027603	-0.13131958	0.04411289	-0.31688448
0.46239	125.66406	7e-08	0.00011614	0.00022049	8.3e-07	0.0	0.00144513	0.00026791	2.05e-06	704.61808939	699.90919182	701.61941641	-0.13127164	0.0440812	-0.3168838
0.46245	125.67296	7e-08	0.00011612	0.00022051	8.3e-07	0.0	0.00144513	0.00026791	2.05e-06	704.61642644	699.90987116	701.61855674	-0.13122369	0.0440495	-0.31688313
0.47251	127.2556	5e-08	0.0001133	0.00022333	7.8e-07	0.0	0.00144514	0.00026796	2.05e-06	704.31506191	700.02607917	701.4602612	-0.12260812	0.03838133	-0.3167588
0.47257	127.26399	5e-08	0.00011329	0.00022334	7.8e-07	0.0	0.00144514	0.00026796	2.05e-06	704.31343069	700.02667053	701.45939091	-0.12256184	0.03835105	-0.31675811
0.47262	127.27238	5e-08	0.00011327	0.00022336	7.8e-07	0.0	0.00144514	0.00026796	2.05e-06	704.31179963	700.02726143	701.45852055	-0.12251558	0.03832078	-0.31675743
0.47268	127.28076	5e-08	0.00011326	0.00022337	7.8e-07	0.0	0.00144514	0.00026796	2.05e-06	704.31016873	700.02785186	701.45765013	-0.12246934	0.03829053	-0.31675675
0.47273	127.28914	5e-08	0.00011324	0.00022339	7.8e-07	0.0	0.00144514	0.00026796	2.05e-06	704.308538	700.02844183	701.45677966	-0.12242312	0.0382603	-0.31675606
0.47279	127.29752	5e-08	0.00011323	0.0002234	7.7e-07	0.0	0.00144514	0.00026796	2.05e-06	704.30690742	700.02903133	701.45590913	-0.12237688	0.03823005	-0.31675538
0.47284	127.30589	5e-08	0.00011321	0.00022342	7.7e-07	-0.0	0.00144514	0.00026796	2.05e-06	704.30527701	700.02962036	701.45503855	-0.12233063	0.03819979	-0.31675469
0.4729	127.31427	5e-08	0.0001132	0.00022343	7.7e-07	-0.0	0.00144514	0.00026796	2.05e-06	704.30364676	700.03020893	701.45416791	-0.12228439	0.03816954	-0.31675401
0.47295	127.32264	5e-08	0.00011319	0.00022345	7.7e-07	-0.0	0.00144514	0.00026796	2.05e-06	704.30201667	700.03079703	701.4532972	-0.12223818	0.03813932	-0.31675333
0.47301	127.331	5e-08	0.00011317	0.00022346	7.7e-07	-0.0	0.00144514	0.00026796	2.05e-06	704.30038675	700.03138466	701.45242645	-0.12219197	0.0381091	-0.31675264
0.47306	127.33936	5e-08	0.00011316	0.00022348	7.7e-07	-0.0	0.00144514	0.00026796	2.05e-06	704.29875698	700.03197183	701.45155563	-0.12214578	0.03807889	-0.31675196
0.47312	127.34773	5e-08	0.00011314	0.00022349	7.7e-07	-0.0	0.00144514	0.00026796	2.05e-06	704.29712738	700.03255853	701.45068476	-0.1220996	0.0380487	-0.31675127
0.47317	127.35608	5e-08	0.00011313	0.0002235	7.7e-07	-0.0	0.00144514	0.00026796	2.05e-06	704.29549794	700.03314476	701.44981383	-0.12205345	0.03801853	-0.31675059
0.47323	127.36444	5e-08	0.00011311	0.00022352	7.7e-07	-0.0	0.00144514	0.00026796	2.05e-06	704.29386866	700.03373053	701.44894284	-0.12200727	0.03798833	-0.31674991
0.47328	127.37279	5e-08	0.0001131	0.00022353	7.7e-07	0.0	0.00144514	0.00026796	2.05e-06	704.29223954	700.03431583	701.4480718	-0.12196109	0.03795814	-0.31674922
0.47334	127.38114	5e-08	0.00011308	0.00022355	7.7e-07	0.0	0.00144514	0.00026796	2.05e-06	704.29061058	700.03490067	701.4472007	-0.12191492	0.03792795	-0.31674854
0.47339	127.38948	5e-08	0.00011307	0.00022356	7.7e-07	0.0	0.00144514	0.00026796	2.05e-06	704.28898178	700.03548504	701.44632954	-0.12186877	0.03789778	-0.31674785
0.47345	127.39783	5e-08	0.00011305	0.00022358	7.7e-07	0.0	0.00144514	0.00026796	2.05e-06	704.28735314	700.03606895	701.44545832	-0.12182262	0.03786762	-0.31674717
0.48351	128.87417	4e-08	0.00011053	0.00022611	7.3e-07	0.0	0.00144515	0.00026801	2.05e-06	703.99188257	700.1352036	701.28506333	-0.11350182	0.03246821	-0.31662119
0.48357	128.88195	4e-08	0.00011051	0.00022612	7.3e-07	0.0	0.00144515	0.00026801	2.05e-06	703.99028123	700.13570375	701.2841816	-0.11345695	0.03243934	-0.3166205
0.48362	128.88973	4e-08	0.0001105	0.00022613	7.3e-07	0.0	0.00144515	0.00026801	2.05e-06	703.98868004	700.13620346	701.2832998	-0.11341211	0.03241051	-0.31661981
0.48368	128.89751	4e-08	0.00011049	0.00022615	7.3e-07	0.0	0.00144515	0.00026801	2.05e-06	703.98707897	700.13670273	701.28241795	-0.11336725	0.03238165	-0.31661911
0.48373	128.90528	4e-08	0.00011048	0.00022616	7.3e-07	0.0	0.00144515	0.00026801	2.05e-06	703.98547804	700.13720155	701.28153604	-0.11332239	0.03235278	-0.31661842
0.48379	128.91305	4e-08	0.00011046	0.00022617	7.3e-07	-0.0	0.00144515	0.00026801	2.05e-06	703.98387725	700.13769992	701.28065408	-0.11327753	0.03232392	-0.31661773
0.48384	128.92082	4e-08	0.00011045	0.00022619	7.3e-07	-0.0	0.00144515	0.00026801	2.05e-06	703.98227659	700.13819785	701.27977206	-0.11323269	0.03229508	-0.31661704
0.4839	128.92858	4e-08	0.00011044	0.0002262	7.3e-07	-0.0	0.00144515	0.00026801	2.05e-06	703.98067607	700.13869533	701.27888998	-0.11318785	0.03226625	-0.31661634
0.48395	128.93635	4e-08	0.00011042	0.00022621	7.3e-07	-0.0	0.00144515	0.00026801	2.05e-06	703.97907568	700.13919237	701.27800784	-0.11314302	0.03223742	-0.31661565
0.48401	128.9441	4e-08	0.00011041	0.00022622	7.3e-07	-0.0	0.00144515	0.00026801	2.05e-06	703.97747542	700.13968897	701.27712565	-0.11309819	0.0322086	-0.31661496
0.48406	128.95186	4e-08	0.0001104	0.00022624	7.3e-07	-0.0	0.00144515	0.00026801	2.05e-06	703.9758753	700.14018512	701.2762434	-0.11305339	0.03217981	-0.31661426
0.48412	128.95961	4e-08	0.00011038	0.00022625	7.3e-07	-0.0	0.00144515	0.00026801	2.05e-06	703.97427532	700.14068082	701.27536109	-0.11300859	0.03215103	-0.31661357
0.48417	128.96736	4e-08	0.00011037	0.00022626	7.3e-07	-0.0	0.00144515	0.00026801	2.05e-06	703.97267546	700.14117609	701.27447872	-0.11296378	0.03212222	-0.31661288
0.48423	128.9751	4e-08	0.00011036	0.00022628	7.3e-07	-0.0	0.00144515	0.00026801	2.05e-06	703.97107574	700.1416709	701.2735963	-0.11291897	0.03209342	-0.31661219
0.48428	128.98285	4e-08	0.00011035	0.00022629	7.2e-07	0.0	0.00144515	0.00026801	2.05e-06	703.96947615	700.14216528	701.27271382	-0.11287415	0.03206462	-0.31661149
0.48434	128.99058	4e-08	0.00011033	0.0002263	7.2e-07	0.0	0.00144515	0.00026801	2.05e-06	703.9678767	700.14265921	701.27183128	-0.11282937	0.03203585	-0.3166108
0.48439	128.99832	4e-08	0.00011032	0.00022632	7.2e-07	0.0	0.00144515	0.00026801	2.05e-06	703.96627738	700.1431527	701.27094869	-0.11278457	0.03200706	-0.31661011
0.48445	129.00605	4e-08	0.00011031	0.00022633	7.2e-07	0.0	0.00144515	0.00026801	2.05e-06	703.96467819	700.14364574	701.27006603	-0.1127398	0.03197831	-0.31660941
0.49451	130.36523	4e-08	0.00010806	0.00022857	6.9e-07	-0.0	0.00144515	0.00026805	2.05e-06	703.6742816	700.20564823	701.11262136	-0.10451899	0.01319435	-0.31648577
0.49457	130.37234	4e-08	0.00010805	0.00022858	6.9e-07	-0.0	0.00144515	0.00026805	2.05e-06	703.67270786	700.20585159	701.11177865	-0.10447402	0.01318437	-0.31648511
0.49462	130.37945	4e-08	0.00010804	0.0002286	6.9e-07	-0.0	0.00144515	0.00026805	2.05e-06	703.67113426	700.20605478	701.11093581	-0.10442905	0.01317439	-0.31648445
0.49468	130.38655	4e-08	0.00010803	0.00022861	6.9e-07	-0.0	0.00144515	0.00026805	2.05e-06	703.66956079	700.20625783	701.11009284	-0.10438412	0.01316441	-0.31648378
0.49473	130.39365	4e-08	0.00010802	0.00022862	6.9e-07	-0.0	0.00144515	0.00026805	2.05e-06	703.66798745	700.20646072	701.10924974	-0.10433915	0.01315443	-0.31648312
0.49479	130.40075	4e-08	0.00010801	0.00022863	6.9e-07	-0.0	0.00144515	0.00026805	2.05e-06	703.66641425	700.20666345	701.10840651	-0.10429419	0.01314445	-0.31648246
0.49484	130.40784	4e-08	0.00010799	0.00022864	6.9e-07	0.0	0.00144515	0.00026805	2.05e-06	703.66484119	700.20686603	701.10756316	-0.10424923	0.01313447	-0.3164818
0.4949	130.41493	4e-08	0.00010798	0.00022865	6.9e-07	0.0	0.00144515	0.00026805	2.05e-06	703.66326826	700.20706846	701.10671968	-0.10420427	0.01312449	-0.31648114
0.49495	130.42202	4e-08	0.00010797	0.00022867	6.9e-07	0.0	0.00144515	0.00026805	2.05e-06	703.66169546	700.20727074	701.10587606	-0.10415934	0.01311452	-0.31648047
0.49501	130.4291	4e-08	0.00010796	0.00022868	6.8e-07	0.0	0.00144515	0.00026805	2.05e-06	703.6601228	700.20747286	701.10503232	-0.10411439	0.01310454	-0.31647981
0.49506	130.43618	4e-08	0.00010795	0.00022869	6.8e-07	0.0	0.00144515	0.00026805	2.05e-06	703.65855028	700.20767482	701.10418846	-0.10406947	0.01309457	-0.31647915
0.49512	130.44326	4e-08	0.00010794	0.0002287	6.8e-07	0.0	0.00144515	0.00026805	2.05e-06	703.65697788	700.20787663	701.10334446	-0.10402454	0.0130846	-0.31647849
0.49517	130.45033	4e-08	0.00010793	0.00022871	6.8e-07	0.0	0.00144515	0.00026805	2.05e-06	703.65540562	700.20807829	701.10250033	-0.10397965	0.01307463	-0.31647782
0.49523	130.4574	4e-08	0.00010791	0.00022872	6.8e-07	0.0	0.00144515	0.00026805	2.05e-06	703.65383349	700.2082798	701.10165608	-0.10393474	0.01306466	-0.31647716
0.49528	130.46446	4e-08	0.0001079	0.00022873	6.8e-07	0.0	0.00144515	0.00026805	2.05e-06	703.65226149	700.20848115	701.1008117	-0.10388982	0.01305469	-0.3164765
0.49534	130.47152	4e-08	0.00010789	0.00022875	6.8e-07	-0.0	0.00144515	0.00026805	2.05e-06	703.65068962	700.20868234	701.09996719	-0.1038449	0.01304472	-0.31647583
0.49539	130.47858	4e-08	0.00010788	0.00022876	6.8e-07	-0.0	0.00144515	0.00026805	2.05e-06	703.64911789	700.20888338	701.09912255	-0.10379999	0.01303475	-0.31647517
0.49545	130.48564	4e-08	0.00010787	0.00022877	6.8e-07	-0.0	0.00144515	0.00026805	2.05e-06	703.64754628	700.20908427	701.09827778	-0.1037551	0.01302478	-0.31647451
0.50551	131.71383	3e-08	0.00010591	0.00023073	6.5e-07	-0.0	0.00144516	0.00026808	2.05e-06	703.3618385	700.24326968	700.94153701	-0.09558906	0.01121357	-0.31635139
0.50556	131.72019	3e-08	0.0001059	0.00023074	6.5e-07	-0.0	0.00144516	0.00026808	2.05e-06	703.36028589	700.24344246	700.94066879	-0.09554452	0.01120374	-0.31635071
0.50562	131.72654	3e-08	0.00010589	0.00023075	6.5e-07	-0.0	0.00144516	0.00026808	2.05e-06	703.35873336	700.2436151	700.93980044	-0.09549998	0.0111939	-0.31635003
0.50567	131.73289	3e-08	0.00010588	0.00023076	6.5e-07	-0.0	0.00144516	0.00026808	2.05e-06	703.35718091	700.24378758	700.93893197	-0.09545544	0.01118406	-0.31634935
0.50573	131.73923	3e-08	0.00010587	0.00023077	6.5e-07	-0.0	0.00144516	0.00026808	2.05e-06	703.35562852	700.24395991	700.93806337	-0.09541089	0.01117423	-0.31634866
0.50578	131.74557	3e-08	0.00010586	0.00023078	6.5e-07	-0.0	0.00144516	0.00026808	2.05e-06	703.35407621	700.24413209	700.93719464	-0.09536635	0.01116439	-0.31634798
0.50584	131.7519	3e-08	0.00010585	0.00023079	6.5e-07	-0.0	0.00144516	0.00026808	2.05e-06	703.35252397	700.24430412	700.93632579	-0.09532181	0.01115456	-0.3163473
0.50589	131.75823	3e-08	0.00010584	0.0002308	6.5e-07	0.0	0.00144516	0.00026808	2.05e-06	703.35097181	700.244476	700.93545681	-0.09527727	0.01114472	-0.31634662
0.50595	131.76456	3e-08	0.00010583	0.00023081	6.5e-07	0.0	0.00144516	0.00026808	2.05e-06	703.34941972	700.24464772	700.9345877	-0.09523272	0.01113488	-0.31634593
0.506	131.77088	3e-08	0.00010582	0.00023082	6.5e-07	0.0	0.00144516	0.00026808	2.05e-06	703.34786771	700.24481929	700.93371846	-0.09518817	0.01112505	-0.31634525
0.50606	131.7772	3e-08	0.00010581	0.00023083	6.5e-07	0.0	0.00144516	0.00026808	2.05e-06	703.34631576	700.24499072	700.9328491	-0.09514362	0.01111521	-0.31634457
0.50611	131.78351	3e-08	0.0001058	0.00023084	6.5e-07	0.0	0.00144516	0.00026808	2.05e-06	703.34476389	700.24516199	700.9319796	-0.09509907	0.01110538	-0.31634389
0.50617	131.78982	3e-08	0.00010579	0.00023085	6.5e-07	0.0	0.00144516	0.00026809	2.05e-06	703.3432121	700.2453331	700.93110998	-0.09505451	0.01109555	-0.3163432
0.50622	131.79613	3e-08	0.00010578	0.00023086	6.5e-07	0.0	0.00144516	0.00026809	2.05e-06	703.34166037	700.24550407	700.93024024	-0.09500996	0.01108572	-0.31634252
0.50628	131.80243	3e-08	0.00010577	0.00023087	6.5e-07	0.0	0.00144516	0.00026809	2.05e-06	703.34010872	700.24567488	700.92937036	-0.09496539	0.01107589	-0.31634183
0.50633	131.80873	3e-08	0.00010576	0.00023088	6.5e-07	0.0	0.00144516	0.00026809	2.05e-06	703.33855713	700.24584555	700.92850036	-0.09492083	0.01106606	-0.31634115
0.50639	131.81502	3e-08	0.00010575	0.00023089	6.5e-07	0.0	0.00144516	0.00026809	2.05e-06	703.33700562	700.24601606	700.92763023	-0.09487627	0.01105623	-0.31634047
0.50644	131.82131	3e-08	0.00010574	0.0002309	6.5e-07	0.0	0.00144516	0.00026809	2.05e-06	703.33545417	700.24618642	700.92675998	-0.09483171	0.0110464	-0.31633978
0.5065	131.82759	3e-08	0.00010573	0.00023091	6.5e-07	-0.0	0.00144516	0.00026809	2.05e-06	703.3339028	700.24635663	700.92588959	-0.09478715	0.01103656	-0.3163391
0.51651	132.90012	3e-08	0.00010407	0.00023257	6.2e-07	0.0	0.00144516	0.00026811	2.05e-06	703.05240552	700.27481509	700.76534133	-0.08659584	0.00925248	-0.316213
0.51656	132.9056	3e-08	0.00010406	0.00023258	6.2e-07	0.0	0.00144516	0.00026811	2.05e-06	703.05086176	700.27495763	700.76444731	-0.0865501	0.00924268	-0.31621229
0.51662	132.91107	3e-08	0.00010406	0.00023258	6.2e-07	0.0	0.00144516	0.00026811	2.05e-06	703.049318	700.27510002	700.76355316	-0.08650437	0.00923289	-0.31621159
0.51667	132.91655	3e-08	0.00010405	0.00023259	6.2e-07	-0.0	0.00144516	0.00026811	2.05e-06	703.04777426	700.27524226	700.76265888	-0.08645863	0.0092231	-0.31621089
0.51673	132.92201	3e-08	0.00010404	0.0002326	6.2e-07	-0.0	0.00144516	0.00026811	2.05e-06	703.04623053	700.27538435	700.76176446	-0.0864129	0.0092133	-0.31621019
0.51678	132.92747	3e-08	0.00010403	0.00023261	6.2e-07	-0.0	0.00144516	0.00026811	2.05e-06	703.04468681	700.27552629	700.76086991	-0.08636707	0.00920351	-0.31620949
0.51684	132.93293	3e-08	0.00010402	0.00023262	6.2e-07	-0.0	0.00144516	0.00026811	2.05e-06	703.04314311	700.27566808	700.75997523	-0.08632126	0.00919371	-0.31620878
0.51689	132.93838	3e-08	0.00010401	0.00023263	6.2e-07	-0.0	0.00144516	0.00026811	2.05e-06	703.04159942	700.27580971	700.75908042	-0.08627546	0.00918392	-0.31620808
0.51695	132.94383	3e-08	0.00010401	0.00023263	6.2e-07	-0.0	0.00144516	0.00026811	2.05e-06	703.04005573	700.2759512	700.75818548	-0.08622959	0.00917412	-0.31620738
0.517	132.94927	3e-08	0.000104	0.00023264	6.2e-07	-0.0	0.00144516	0.00026811	2.05e-06	703.03851206	700.27609253	700.7572904	-0.08618375	0.00916433	-0.31620667
0.51706	132.95471	3e-08	0.00010399	0.00023265	6.2e-07	-0.0	0.00144516	0.00026811	2.05e-06	703.0369684	700.27623372	700.7563952	-0.08613791	0.00915453	-0.31620597
0.51711	132.96014	3e-08	0.00010398	0.00023266	6.2e-07	-0.0	0.00144516	0.00026811	2.05e-06	703.03542474	700.27637475	700.75549986	-0.08609187	0.00914474	-0.31620527
0.51717	132.96557	3e-08	0.00010397	0.00023267	6.2e-07	-0.0	0.00144516	0.00026811	2.05e-06	703.03388109	700.27651563	700.75460438	-0.08604597	0.00913494	-0.31620456
0.51722	132.971	3e-08	0.00010396	0.00023267	6.2e-07	-0.0	0.00144516	0.00026811	2.05e-06	703.03233745	700.27665636	700.75370878	-0.08600008	0.00912515	-0.31620386
0.51728	132.97642	3e-08	0.00010396	0.00023268	6.2e-07	-0.0	0.00144516	0.00026811	2.05e-06	703.03079382	700.27679694	700.75281304	-0.08595419	0.00911535	-0.31620316
0.51733	132.98183	3e-08	0.00010395	0.00023269	6.2e-07	0.0	0.00144516	0.00026811	2.05e-06	703.0292502	700.27693736	700.75191717	-0.0859083	0.00910555	-0.31620245
0.51739	132.98724	3e-08	0.00010394	0.0002327	6.2e-07	0.0	0.00144516	0.00026811	2.05e-06	703.02770659	700.27707764	700.75102116	-0.0858624	0.00909576	-0.31620175
0.51744	132.99264	3e-08	0.00010393	0.00023271	6.2e-07	0.0	0.00144516	0.00026811	2.05e-06	703.02616299	700.27721777	700.75012503	-0.08581649	0.00908596	-0.31620105
0.5175	132.99804	3e-08	0.00010392	0.00023272	6.2e-07	0.0	0.00144516	0.00026811	2.05e-06	703.02461939	700.27735774	700.74922876	-0.08577048	0.00907617	-0.31620034
