# Supplementary material for: Dataset for the simulated biomass pyrolysis in rotary kilns with varying particle residence time distributions
Source: Data Brief. 2021 Nov 23;39:107603. doi: 10.1016/j.dib.2021.107603 (PMC8633881; doi:10.1016/j.dib.2021.107603)
Supplement: Supplementary Data S1 — Supplementary Raw Research Data. This is open data under the CC BY license http://creativecommons.org/licenses/by/4.0/ [file mmc1.zip › supplementary/113/logFiles/log_Pe10]

l,m	Tau,s	F_w,kg/s	F_is,kg/s	F_c,kg/s	F_rt,kg/s	F_w_wet,kg/s	F_it,kg/s	F_g,kg/s	F_H2O_g,kg/s	T_b,K	T_g,K	T_w,K	q_bed,kW/m	q_gas,kW/m	q_loss,kW/m
0.0001	0.02	0.0	0.0	0.0	0.0	0.0020527	0.0	0.0	0.0	299.05078073	302.25864475	832.90106567	33.23947208	2.84976131	-0.41989491
0.002	0.77965	0.0	0.0	0.0	0.0	0.0020527	0.0	0.0	0.0	315.75707056	377.54233655	828.26491057	32.04211819	2.67474303	-0.41625736
0.004	1.5789	0.0	0.0	0.0	0.0	0.0020527	0.0	0.0	0.0	332.54047624	450.03352677	823.57724754	30.83891805	2.4280692	-0.41257956
0.006	2.37776	0.0	0.0	0.0	0.0	0.00205269	0.0	0.0	0.0	348.55224081	514.13510115	819.0876221	29.68927916	2.12613165	-0.4090573
0.008	3.17621	1e-08	0.0	0.0	0.0	0.00205268	0.0	0.0	0.0	363.83884583	568.78180319	814.79543083	28.58773094	1.78879114	-0.40569006
0.01	3.97427	5e-08	0.0	0.0	0.0	0.00205265	0.0	0.0	0.0	378.44131481	613.60023623	810.69744628	27.52805006	1.44594189	-0.40247526
0.012	4.77193	1.5e-07	0.0	0.0	0.0	0.00205254	0.0	0.0	0.0	392.39568597	648.99221637	806.78720437	26.50529267	1.12476554	-0.39940778
0.014	5.56918	4.1e-07	0.0	0.0	0.0	0.00205228	0.0	0.0	0.0	405.73406245	675.96126995	803.05559162	25.51586476	0.8446919	-0.39648038
0.016	6.36604	1.01e-06	0.0	0.0	0.0	0.00205168	0.0	0.0	0.0	418.48555954	695.851169	799.49193774	24.5577364	0.61432748	-0.39368469
0.018	7.16249	2.28e-06	0.0	0.0	0.0	0.00205042	0.0	0.0	0.0	430.67714128	710.08039412	796.08519755	23.63001454	0.43342513	-0.39101203
0.02	7.95854	4.76e-06	0.0	0.0	0.0	0.00204793	0.0	0.0	0.0	442.33417972	719.95481629	792.82482392	22.73242448	0.29647667	-0.3884541
0.022	8.75418	9.34e-06	0.0	0.0	0.0	0.00204335	0.0	0.0	1e-08	453.48073168	726.57577222	789.70122188	21.86493765	0.19559972	-0.38600342
0.024	9.54942	1.732e-05	0.0	0.0	0.0	0.00203536	0.0	0.0	2e-08	464.13961787	730.8176262	786.70588479	21.02747196	0.12299774	-0.38365333
0.026	10.34425	3.052e-05	0.0	0.0	0.0	0.00202215	0.0	0.0	3e-08	474.33240759	733.34622961	783.8313352	20.21981398	0.07181403	-0.38139796
0.028	11.13867	5.137e-05	0.0	0.0	0.0	0.00200127	0.0	0.0	5e-08	484.07938756	734.65401386	781.07098248	19.44158838	0.03654512	-0.37923217
0.03	11.93268	8.291e-05	0.0	0.0	0.0	0.0019697	0.0	0.0	8e-08	493.3995659	735.0978479	778.41896182	18.6922858	0.0129563	-0.37715135
0.032	12.72629	0.00012864	0.0	0.0	0.0	0.00192393	0.0	0.0	1.3e-07	502.31075149	734.93283582	775.86998869	17.97129222	-0.00209457	-0.37515136
0.034	13.51948	0.00019229	0.0	0.0	0.0	0.00186021	0.0	0.0	1.9e-07	510.82973808	734.34046362	773.41923827	17.27791996	-0.01091002	-0.37322843
0.036	14.31226	0.00027729	1e-08	0.0	0.0	0.00177511	0.0	0.0	2.8e-07	518.97260828	733.450196	771.0622546	16.61142351	-0.01516948	-0.37137906
0.038	15.10463	0.00038613	1e-08	0.0	0.0	0.00166615	1e-08	0.0	3.9e-07	526.75514401	732.35527858	768.7948851	15.97100147	-0.01610471	-0.36959999
0.04	15.89659	0.00051949	3e-08	0.0	0.0	0.00153264	2e-08	0.0	5.2e-07	534.19328426	731.12312279	766.61323615	15.35578546	-0.01461831	-0.36788817
0.042	16.68813	0.00067551	6e-08	0.0	0.0	0.00137639	5e-08	1e-08	6.8e-07	541.3035183	729.80094503	764.51364338	14.76482387	-0.01135152	-0.36624073
0.044	17.47925	0.00084943	1.1e-07	0.0	0.0	0.0012022	9e-08	1e-08	8.5e-07	548.10306707	728.41753294	762.4926503	14.19707021	-0.00670885	-0.36465496
0.046	18.26996	0.00103368	1.9e-07	0.0	0.0	0.00101759	1.8e-07	3e-08	1.04e-06	554.60972074	726.98272678	760.54698888	13.65138907	-0.00085748	-0.36312829
0.048	19.06025	0.00121879	3.2e-07	0.0	0.0	0.000832	3.2e-07	5e-08	1.22e-06	560.84129131	725.48676358	758.67355764	13.12658622	0.00627177	-0.36165828
0.05	19.85013	0.00139487	5e-07	0.0	1e-08	0.00065528	5.6e-07	8e-08	1.4e-06	566.81477886	723.90170571	756.86939541	12.62146362	0.01495802	-0.36024263
0.05199	20.63958	0.00155322	7.7e-07	0.0	1e-08	0.00049608	9.1e-07	1.4e-07	1.56e-06	572.54548202	722.18640987	755.13165344	12.13480171	0.02562189	-0.35887909
0.05399	21.42861	0.00168774	1.14e-06	0.0	1e-08	0.00036046	1.44e-06	2.2e-07	1.69e-06	578.04601679	720.2949705	753.45766153	11.66422578	0.03872216	-0.35756556
0.05599	22.21722	0.00179557	1.62e-06	0.0	2e-08	0.00025118	2.19e-06	3.3e-07	1.8e-06	583.32634675	718.1870361	751.84483291	11.21089313	0.05463334	-0.35630002
0.05799	23.00541	0.00187705	2.23e-06	0.0	3e-08	0.00016781	3.2e-06	4.9e-07	1.88e-06	588.39467249	715.83729725	750.29046476	10.77362093	0.07354053	-0.35508035
0.05999	23.79317	0.00193493	2.99e-06	0.0	4e-08	0.00010754	4.55e-06	7e-07	1.95e-06	593.25716018	713.24198204	748.79198806	10.35203054	0.09537748	-0.35390452
0.06199	24.58051	0.00197331	3.92e-06	0.0	6e-08	6.616e-05	6.28e-06	9.8e-07	1.99e-06	597.91890508	710.4210458	747.34690759	9.94558004	0.11981717	-0.35277058
0.06399	25.36743	0.00199663	5.03e-06	0.0	8e-08	3.913e-05	8.49e-06	1.33e-06	2.01e-06	602.38445919	707.41620064	745.95285272	9.55426007	0.14631154	-0.35167667
0.06599	26.15391	0.00200895	6.34e-06	0.0	1e-07	2.228e-05	1.123e-05	1.77e-06	2.03e-06	606.65837912	704.28585438	744.60756581	9.1773439	0.1741628	-0.35062102
0.06799	26.93997	0.00201352	7.87e-06	0.0	1.3e-07	1.223e-05	1.458e-05	2.31e-06	2.04e-06	610.74531298	701.09848152	743.3089575	8.81470788	0.20260632	-0.34960199
0.06999	27.7256	0.00201275	9.63e-06	1e-08	1.7e-07	6.49e-06	1.863e-05	2.97e-06	2.05e-06	614.6502258	697.92565888	742.05506358	8.46587641	0.23088867	-0.34861804
0.07199	28.5108	0.00200823	1.164e-05	1e-08	2.1e-07	3.33e-06	2.346e-05	3.76e-06	2.05e-06	618.37819565	694.83578783	740.84408951	8.13063753	0.25833003	-0.34766777
0.07399	29.29557	0.00200094	1.391e-05	1e-08	2.7e-07	1.66e-06	2.915e-05	4.7e-06	2.05e-06	621.93444613	691.88914282	739.67436752	7.80854306	0.28436611	-0.34674987
0.07599	30.0799	0.00199144	1.646e-05	2e-08	3.3e-07	8e-07	3.58e-05	5.8e-06	2.05e-06	625.32425994	689.1345403	738.54434407	7.49926287	0.30856964	-0.34586311
0.07799	30.86381	0.00198002	1.929e-05	3e-08	4e-07	3.8e-07	4.346e-05	7.07e-06	2.05e-06	628.55289438	686.60773362	737.45257083	7.20242679	0.33065312	-0.34500637
0.07999	31.64727	0.00196678	2.241e-05	4e-08	4.7e-07	1.7e-07	5.222e-05	8.54e-06	2.05e-06	631.62559473	684.33132913	736.39767448	6.9174924	0.35045739	-0.34417857
0.08199	32.43031	0.00195176	2.583e-05	6e-08	5.6e-07	8e-08	6.215e-05	1.021e-05	2.05e-06	634.54752095	682.31587887	735.37835948	6.64429765	0.367932	-0.34337869
0.08399	33.2129	0.00193494	2.955e-05	8e-08	6.6e-07	3e-08	7.329e-05	1.208e-05	2.05e-06	637.32376769	680.56168991	734.39339046	6.382065	0.38311189	-0.34260576
0.08599	33.99506	0.0019163	3.357e-05	1e-07	7.7e-07	1e-08	8.569e-05	1.418e-05	2.05e-06	639.95940826	679.06098577	733.4415735	6.13104235	0.39609376	-0.34185884
0.08799	34.77678	0.00189583	3.788e-05	1.4e-07	8.9e-07	1e-08	9.939e-05	1.651e-05	2.05e-06	642.459729	677.80005217	732.52168617	5.89070064	0.4070124	-0.34113702
0.08999	35.55806	0.00187351	4.248e-05	1.8e-07	1.03e-06	0.0	0.00011438	1.907e-05	2.05e-06	644.82984394	676.76127372	731.6325864	5.66047859	0.41603616	-0.34043931
0.09199	36.3389	0.00184935	4.735e-05	2.4e-07	1.17e-06	0.0	0.00013069	2.186e-05	2.05e-06	647.0748775	675.92478562	730.7731617	5.44004513	0.42333252	-0.33976489
0.09399	37.11929	0.00182338	5.247e-05	3e-07	1.32e-06	0.0	0.00014829	2.488e-05	2.05e-06	649.19998618	675.26979941	729.94232395	5.22904261	0.42907556	-0.3391129
0.09599	37.89925	0.00179566	5.784e-05	3.8e-07	1.48e-06	0.0	0.00016715	2.812e-05	2.05e-06	651.21036289	674.77559341	729.13900885	5.02712979	0.43343125	-0.3384825
0.09799	38.67876	0.00176625	6.343e-05	4.8e-07	1.66e-06	0.0	0.00018723	3.159e-05	2.05e-06	653.11123103	674.42222469	728.36217734	4.83395951	0.43655706	-0.33787288
0.09999	39.45782	0.00173524	6.922e-05	5.9e-07	1.84e-06	0.0	0.00020848	3.527e-05	2.05e-06	654.90783724	674.19098695	727.61081653	4.64919375	0.43859732	-0.33728325
0.10199	40.23644	0.00170273	7.518e-05	7.3e-07	2.02e-06	0.0	0.00023083	3.915e-05	2.05e-06	656.60543833	674.06468351	726.88394135	4.47249539	0.43968366	-0.33671284
0.10399	41.0146	0.00166883	8.13e-05	8.8e-07	2.22e-06	0.0	0.0002542	4.322e-05	2.05e-06	658.20928535	674.02775582	726.18059586	4.30350917	0.43993677	-0.33616087
0.10599	41.79232	0.00163366	8.754e-05	1.06e-06	2.42e-06	0.0	0.0002785	4.746e-05	2.05e-06	659.72460327	674.06631399	725.49985494	4.14191476	0.43946112	-0.33562665
0.10799	42.56959	0.00159738	9.388e-05	1.27e-06	2.62e-06	-0.0	0.00030364	5.186e-05	2.05e-06	661.1565707	674.1680919	724.84082538	3.98737665	0.43835154	-0.33510948
0.10999	43.34641	0.0015601	0.00010029	1.51e-06	2.83e-06	-0.0	0.00032952	5.64e-05	2.05e-06	662.51029751	674.32236015	724.20264698	3.83955642	0.4366925	-0.33460865
0.11199	44.12278	0.00152198	0.00010674	1.77e-06	3.04e-06	-0.0	0.00035604	6.107e-05	2.05e-06	663.79080237	674.51981156	723.58449336	3.69814003	0.43455716	-0.33412353
0.11399	44.89869	0.00148317	0.00011322	2.06e-06	3.25e-06	-0.0	0.00038311	6.583e-05	2.05e-06	665.00299192	674.7524315	722.98557242	3.56280794	0.43201099	-0.33365351
0.11599	45.67415	0.0014438	0.0001197	2.39e-06	3.46e-06	-0.0	0.0004106	7.069e-05	2.05e-06	666.15164074	675.01336506	722.40512648	3.43324741	0.42911177	-0.33319799
0.11799	46.44915	0.00140401	0.00012615	2.75e-06	3.67e-06	0.0	0.00043844	7.562e-05	2.05e-06	667.24137348	675.29678617	721.84243228	3.30915823	0.42591024	-0.33275639
0.11999	47.2237	0.00136395	0.00013255	3.15e-06	3.88e-06	-0.0	0.00046652	8.059e-05	2.05e-06	668.27664942	675.59777266	721.29680058	3.19024646	0.42245138	-0.33232818
0.12199	47.99778	0.00132373	0.00013888	3.59e-06	4.08e-06	-0.0	0.00049475	8.561e-05	2.05e-06	669.26174954	675.91219035	720.76757562	3.07622942	0.41877491	-0.33191284
0.12399	48.77141	0.00128349	0.00014513	4.06e-06	4.29e-06	0.0	0.00052303	9.064e-05	2.05e-06	670.20076617	676.23658711	720.25413431	2.96683948	0.41491582	-0.33150989
0.12599	49.54458	0.00124333	0.00015127	4.57e-06	4.48e-06	0.0	0.0005513	9.569e-05	2.05e-06	671.09759578	676.56809721	719.7558853	2.8618129	0.41090544	-0.33111886
0.12799	50.31728	0.00120337	0.0001573	5.12e-06	4.68e-06	0.0	0.00057946	0.00010072	2.05e-06	671.95593366	676.90435664	719.27226788	2.76090382	0.40677139	-0.33073931
0.12999	51.08952	0.00116369	0.00016319	5.71e-06	4.86e-06	0.0	0.00060746	0.00010573	2.05e-06	672.77927155	677.24342798	718.80275077	2.6638761	0.40253832	-0.33037082
0.13199	51.8613	0.00112438	0.00016894	6.34e-06	5.04e-06	-0.0	0.00063522	0.00011071	2.05e-06	673.57089729	677.58373499	718.34683087	2.57050548	0.3982282	-0.330013
0.13399	52.63261	0.00108554	0.00017453	7.02e-06	5.22e-06	-0.0	0.00066269	0.00011565	2.05e-06	674.33389616	677.92400562	717.9040319	2.48058225	0.39386057	-0.32966548
0.13599	53.40345	0.00104721	0.00017996	7.73e-06	5.39e-06	0.0	0.00068982	0.00012053	2.05e-06	675.07115432	678.26322285	717.47390305	2.39390691	0.38945296	-0.32932791
0.13799	54.17383	0.00100948	0.00018522	8.49e-06	5.55e-06	0.0	0.00071656	0.00012536	2.05e-06	675.78536322	678.60058248	717.05601762	2.31029183	0.38502102	-0.32899993
0.13999	54.94374	0.00097239	0.00019029	9.29e-06	5.7e-06	-0.0	0.00074287	0.00013012	2.05e-06	676.47902534	678.93545702	716.64997164	2.22956247	0.38057879	-0.32868126
0.14199	55.71317	0.00093598	0.00019519	1.013e-05	5.84e-06	0.0	0.00076871	0.0001348	2.05e-06	677.15446073	679.267365	716.25538255	2.15155282	0.37613883	-0.32837157
0.14399	56.48214	0.0009003	0.0001999	1.101e-05	5.98e-06	0.0	0.00079406	0.0001394	2.05e-06	677.81381414	679.59594491	715.87188791	2.07611042	0.37171241	-0.32807059
0.14599	57.25063	0.00086539	0.00020441	1.194e-05	6.1e-06	0.0	0.00081889	0.00014391	2.05e-06	678.45906262	679.92093324	715.49914412	2.0030906	0.36730965	-0.32777804
0.14799	58.01865	0.00083127	0.00020874	1.291e-05	6.22e-06	0.0	0.00084318	0.00014834	2.05e-06	679.09202327	680.24214598	715.13682527	1.93235926	0.36293959	-0.32749368
0.14999	58.78619	0.00079796	0.00021286	1.392e-05	6.33e-06	-0.0	0.0008669	0.00015267	2.05e-06	679.71436113	680.55946313	714.78462198	1.86379182	0.35861038	-0.32721725
0.15198	59.55326	0.00076548	0.0002168	1.497e-05	6.43e-06	-0.0	0.00089006	0.00015691	2.05e-06	680.3275969	680.87281568	714.44224031	1.79727129	0.35432927	-0.32694854
0.15398	60.31985	0.00073384	0.00022054	1.606e-05	6.53e-06	0.0	0.00091263	0.00016105	2.05e-06	680.93311462	681.18217491	714.10940076	1.73268918	0.35010277	-0.32668731
0.15598	61.08595	0.00070305	0.00022408	1.72e-05	6.61e-06	-0.0	0.00093461	0.00016509	2.05e-06	681.53216889	681.48754333	713.78583734	1.6699441	0.34593668	-0.32643336
0.15798	61.85158	0.00067313	0.00022742	1.838e-05	6.69e-06	0.0	0.000956	0.00016902	2.05e-06	682.12589189	681.78894733	713.47129665	1.60894179	0.34183615	-0.3261865
0.15998	62.61673	0.00064406	0.00023058	1.96e-05	6.76e-06	0.0	0.00097679	0.00017286	2.05e-06	682.71529994	682.08643105	713.16553708	1.5495942	0.33780573	-0.32594653
0.16198	63.38139	0.00061585	0.00023354	2.087e-05	6.82e-06	-0.0	0.00099697	0.00017659	2.05e-06	683.3012996	682.38005134	712.86832804	1.49181979	0.33384947	-0.32571326
0.16398	64.14557	0.00058851	0.00023631	2.218e-05	6.87e-06	-0.0	0.00101656	0.00018023	2.05e-06	683.88469337	682.66987368	712.57944922	1.4355417	0.32997087	-0.32548654
0.16598	64.90926	0.00056201	0.0002389	2.353e-05	6.91e-06	-0.0	0.00103554	0.00018376	2.05e-06	684.46618487	682.95596885	712.29868998	1.38068881	0.32617299	-0.32526619
0.16798	65.67246	0.00053636	0.00024129	2.492e-05	6.95e-06	-0.0	0.00105394	0.00018718	2.05e-06	685.04638358	683.23841023	712.02584869	1.32719463	0.32245843	-0.32505205
0.16998	66.43518	0.00051155	0.00024351	2.635e-05	6.98e-06	-0.0	0.00107174	0.00019051	2.05e-06	685.62580916	683.51727162	711.76073217	1.27499702	0.31882939	-0.32484398
0.17198	67.19741	0.00048757	0.00024554	2.783e-05	7e-06	0.0	0.00108897	0.00019373	2.05e-06	686.20489525	683.79262557	711.50315516	1.22403806	0.31528769	-0.32464183
0.17398	67.95914	0.00046441	0.0002474	2.934e-05	7.02e-06	0.0	0.00110561	0.00019686	2.05e-06	686.78399296	684.06454199	711.25293986	1.17426371	0.31183476	-0.32444545
0.17598	68.72038	0.00044206	0.00024908	3.09e-05	7.02e-06	-0.0	0.00112169	0.00019989	2.05e-06	687.36337394	684.33308717	711.00991538	1.12562366	0.30847169	-0.32425472
0.17798	69.48113	0.0004205	0.00025059	3.251e-05	7.03e-06	-0.0	0.0011372	0.00020282	2.05e-06	687.94323318	684.59832297	710.77391739	1.07807099	0.30519922	-0.3240695
0.17998	70.24139	0.00039972	0.00025194	3.415e-05	7.02e-06	0.0	0.00115217	0.00020565	2.05e-06	688.52369148	684.86030627	710.54478766	1.03156208	0.30201776	-0.32388968
0.18198	71.00114	0.00037971	0.00025311	3.584e-05	7.01e-06	0.0	0.00116659	0.00020839	2.05e-06	689.10479773	685.11908866	710.32237365	0.98605645	0.2989274	-0.32371513
0.18398	71.7604	0.00036046	0.00025413	3.756e-05	6.99e-06	-0.0	0.00118047	0.00021103	2.05e-06	689.68653105	685.37471612	710.10652817	0.94151679	0.2959279	-0.32354573
0.18598	72.51916	0.00034194	0.00025498	3.933e-05	6.97e-06	-0.0	0.00119383	0.00021359	2.05e-06	690.2688028	685.62722905	709.89710899	0.89790866	0.29301874	-0.32338138
0.18798	73.27742	0.00032415	0.00025568	4.114e-05	6.94e-06	0.0	0.00120668	0.00021605	2.05e-06	690.85145853	685.87666223	709.69397847	0.85520054	0.29019908	-0.32322196
0.18998	74.03518	0.00030707	0.00025623	4.3e-05	6.9e-06	0.0	0.00121902	0.00021843	2.05e-06	691.43428003	686.12304498	709.49700323	0.81336372	0.28746779	-0.32306738
0.19198	74.79243	0.00029068	0.00025663	4.489e-05	6.86e-06	-0.0	0.00123087	0.00022071	2.05e-06	692.01698739	686.36640138	709.30605381	0.77237229	0.28482343	-0.32291752
0.19398	75.54918	0.00027497	0.00025688	4.682e-05	6.82e-06	0.0	0.00124224	0.00022292	2.05e-06	692.59924127	686.60675055	709.12100431	0.73220313	0.28226429	-0.3227723
0.19598	76.30542	0.00025992	0.00025699	4.88e-05	6.77e-06	-0.0	0.00125313	0.00022504	2.05e-06	693.18064533	686.84410701	708.94173209	0.69283582	0.27978837	-0.32263161
0.19798	77.06115	0.00024552	0.00025696	5.081e-05	6.71e-06	0.0	0.00126356	0.00022707	2.05e-06	693.76074898	687.07848112	708.76811739	0.65425264	0.27739339	-0.32249536
0.19998	77.81638	0.00023175	0.0002568	5.287e-05	6.66e-06	0.0	0.00127355	0.00022903	2.05e-06	694.33905038	687.3098795	708.60004303	0.61643858	0.27507682	-0.32236347
0.20198	78.57109	0.00021859	0.0002565	5.496e-05	6.59e-06	0.0	0.00128309	0.00023091	2.05e-06	694.91499989	687.53830558	708.43739411	0.57938121	0.27283584	-0.32223583
0.20398	79.32529	0.00020603	0.00025608	5.709e-05	6.53e-06	0.0	0.0012922	0.00023271	2.05e-06	695.48800381	687.7637601	708.28005763	0.54307072	0.27066739	-0.32211236
0.20598	80.07898	0.00019406	0.00025553	5.926e-05	6.45e-06	0.0	0.0013009	0.00023444	2.05e-06	696.05742856	687.98624172	708.12792222	0.50749983	0.26856818	-0.32199297
0.20798	80.83216	0.00018265	0.00025486	6.146e-05	6.38e-06	-0.0	0.0013092	0.00023609	2.05e-06	696.62260535	688.20574758	707.98087781	0.47266367	0.26653469	-0.32187758
0.20998	81.58481	0.00017178	0.00025408	6.371e-05	6.3e-06	-0.0	0.00131709	0.00023768	2.05e-06	697.18283462	688.4222739	707.83881527	0.4385598	0.26456318	-0.3217661
0.21198	82.33695	0.00016145	0.00025319	6.598e-05	6.22e-06	0.0	0.00132461	0.00023919	2.05e-06	697.7373937	688.63581658	707.70162642	0.4051879	0.26264977	-0.32165845
0.21398	83.08857	0.00015164	0.00025218	6.829e-05	6.14e-06	-0.0	0.00133176	0.00024064	2.05e-06	698.28553923	688.84637179	707.56920331	0.37254986	0.26079035	-0.32155454
0.21598	83.83967	0.00014232	0.00025107	7.064e-05	6.05e-06	-0.0	0.00133854	0.00024202	2.05e-06	698.82651545	689.05393657	707.44143827	0.34064939	0.2589807	-0.32145428
0.21798	84.59025	0.00013349	0.00024986	7.301e-05	5.97e-06	-0.0	0.00134498	0.00024334	2.05e-06	699.35956018	689.25850929	707.31822358	0.30949204	0.25721647	-0.3213576
0.21998	85.3403	0.00012512	0.00024856	7.542e-05	5.88e-06	-0.0	0.00135108	0.00024459	2.05e-06	699.88391126	689.46009026	707.19945129	0.27908482	0.25549325	-0.3212644
0.22198	86.08983	0.0001172	0.00024716	7.785e-05	5.78e-06	-0.0	0.00135686	0.00024579	2.05e-06	700.39881328	689.65868212	707.08501303	0.24943607	0.25380652	-0.3211746
0.22398	86.83883	0.00010972	0.00024568	8.031e-05	5.69e-06	0.0	0.00136232	0.00024693	2.05e-06	700.90352424	689.85429026	706.97479984	0.22055517	0.25215175	-0.32108813
0.22598	87.5873	0.00010265	0.00024411	8.28e-05	5.59e-06	0.0	0.00136748	0.00024801	2.05e-06	701.39732217	690.04692318	706.86870207	0.19245229	0.25052443	-0.32100488
0.22798	88.33524	9.598e-05	0.00024247	8.53e-05	5.5e-06	-0.0	0.00137235	0.00024904	2.05e-06	701.87951153	690.23659277	706.76660926	0.1651381	0.24892006	-0.32092477
0.22998	89.08265	8.969e-05	0.00024075	8.783e-05	5.4e-06	0.0	0.00137695	0.00025002	2.05e-06	702.3494294	690.42331449	706.66841011	0.13862352	0.24733419	-0.32084772
0.23198	89.82953	8.378e-05	0.00023896	9.038e-05	5.3e-06	0.0	0.00138127	0.00025095	2.05e-06	702.80645123	690.60710753	706.57399244	0.11291938	0.24576249	-0.32077364
0.23398	90.57588	7.821e-05	0.00023711	9.295e-05	5.2e-06	-0.0	0.00138535	0.00025182	2.05e-06	703.24999612	690.78799486	706.48324323	0.08803623	0.24420073	-0.32070243
0.23598	91.32168	7.298e-05	0.0002352	9.553e-05	5.1e-06	-0.0	0.00138917	0.00025266	2.05e-06	703.67953166	690.96600318	706.3960486	0.06398394	0.24264487	-0.32063402
0.23798	92.06695	6.807e-05	0.00023323	9.812e-05	5e-06	-0.0	0.00139277	0.00025345	2.05e-06	704.09457797	691.1411629	706.31229397	0.04077156	0.241091	-0.32056831
0.23998	92.81168	6.347e-05	0.00023121	0.00010073	4.9e-06	-0.0	0.00139614	0.00025419	2.05e-06	704.49471126	691.31350792	706.2318641	0.01840703	0.23953545	-0.3205052
0.24198	93.55587	5.915e-05	0.00022914	0.00010334	4.8e-06	0.0	0.0013993	0.0002549	2.05e-06	704.87956652	691.48307547	706.15464327	-0.00310312	0.23797475	-0.32044461
0.24398	94.29952	5.511e-05	0.00022704	0.00010596	4.7e-06	0.0	0.00140227	0.00025557	2.05e-06	705.25489783	691.64991232	706.08002396	-0.01439378	0.23643245	-0.32038604
0.24598	95.04262	5.133e-05	0.00022489	0.00010858	4.6e-06	-0.0	0.00140504	0.0002562	2.05e-06	705.62502723	691.81412393	706.00752782	-0.03323212	0.23492075	-0.32032916
0.24798	95.78518	4.78e-05	0.00022271	0.00011121	4.51e-06	0.0	0.00140763	0.0002568	2.05e-06	705.98090127	691.97577252	705.93776428	-0.05137129	0.23340132	-0.32027442
0.24998	96.52719	4.449e-05	0.00022049	0.00011384	4.41e-06	-0.0	0.00141006	0.00025736	2.05e-06	706.32217239	692.13490571	705.87063852	-0.06880162	0.23187082	-0.32022175
0.25197	97.26865	4.141e-05	0.00021825	0.00011646	4.31e-06	0.0	0.00141232	0.00025789	2.05e-06	706.64856485	692.29157149	705.80605497	-0.08551564	0.23032624	-0.32017107
0.25397	98.00956	3.853e-05	0.00021599	0.00011909	4.21e-06	-0.0	0.00141443	0.00025839	2.05e-06	706.94294524	692.44579506	705.74529974	-0.11869542	0.22869154	-0.32012345
0.25597	98.74992	3.585e-05	0.00021371	0.0001217	4.12e-06	-0.0	0.0014164	0.00025887	2.05e-06	707.20999949	692.59753026	705.68786471	-0.1338807	0.22699162	-0.32007839
0.25797	99.48973	3.335e-05	0.00021141	0.00012431	4.03e-06	0.0	0.00141824	0.00025931	2.05e-06	707.46148361	692.74682341	705.63268201	-0.14824639	0.22527093	-0.32003509
0.25997	100.22898	3.103e-05	0.00020911	0.0001269	3.93e-06	0.0	0.00141994	0.00025973	2.05e-06	707.69752771	692.89373164	705.5796433	-0.16180114	0.22352823	-0.31999347
0.26197	100.96767	2.887e-05	0.0002068	0.00012948	3.84e-06	0.0	0.00142153	0.00026013	2.05e-06	707.91831544	693.03831125	705.52864173	-0.17455583	0.22176262	-0.31995346
0.26397	101.7058	2.686e-05	0.00020448	0.00013204	3.75e-06	0.0	0.00142301	0.0002605	2.05e-06	708.12407963	693.18061748	705.47957216	-0.18652332	0.21997346	-0.31991495
0.26597	102.44338	2.499e-05	0.00020217	0.00013459	3.66e-06	0.0	0.00142438	0.00026085	2.05e-06	708.31509783	693.32070433	705.43233144	-0.19771845	0.21816037	-0.31987789
0.26797	103.18039	2.326e-05	0.00019985	0.00013712	3.58e-06	0.0	0.00142566	0.00026118	2.05e-06	708.49168771	693.45862434	705.38681857	-0.20815783	0.21632323	-0.31984217
0.26997	103.91683	2.164e-05	0.00019755	0.00013962	3.49e-06	0.0	0.00142684	0.0002615	2.05e-06	708.65420251	693.59442851	705.34293495	-0.21785967	0.21446215	-0.31980774
0.27197	104.65272	2.015e-05	0.00019525	0.00014211	3.41e-06	-0.0	0.00142794	0.00026179	2.05e-06	708.80302646	693.72816612	705.30058452	-0.22684363	0.21257745	-0.3197745
0.27397	105.38803	1.876e-05	0.00019296	0.00014457	3.32e-06	-0.0	0.00142897	0.00026207	2.05e-06	708.93857037	693.85988468	705.25967396	-0.2351306	0.21066961	-0.3197424
0.27597	106.12278	1.747e-05	0.00019068	0.000147	3.24e-06	-0.0	0.00142991	0.00026233	2.05e-06	709.06126728	693.98962982	705.22011276	-0.24274258	0.20873933	-0.31971136
0.27797	106.85695	1.627e-05	0.00018842	0.00014941	3.16e-06	0.0	0.00143079	0.00026258	2.05e-06	709.17156832	694.11744531	705.1818134	-0.24970253	0.20678741	-0.3196813
0.27997	107.59055	1.516e-05	0.00018617	0.0001518	3.09e-06	0.0	0.00143161	0.00026281	2.05e-06	709.26993879	694.24337298	705.14469142	-0.25603405	0.20481482	-0.31965217
0.28197	108.32358	1.413e-05	0.00018394	0.00015416	3.01e-06	0.0	0.00143237	0.00026303	2.05e-06	709.35685441	694.36745276	705.10866546	-0.2617614	0.20282262	-0.31962389
0.28397	109.05603	1.318e-05	0.00018173	0.00015649	2.94e-06	-0.0	0.00143307	0.00026324	2.05e-06	709.43279787	694.48972271	705.07365739	-0.26690923	0.20081198	-0.31959642
0.28597	109.78791	1.229e-05	0.00017954	0.00015879	2.87e-06	-0.0	0.00143373	0.00026344	2.05e-06	709.49825566	694.61021905	705.03959225	-0.27150244	0.19878414	-0.31956968
0.28797	110.5192	1.147e-05	0.00017737	0.00016106	2.8e-06	0.0	0.00143433	0.00026362	2.05e-06	709.55371507	694.72897619	705.00639834	-0.27556608	0.1967404	-0.31954362
0.28997	111.24992	1.07e-05	0.00017522	0.0001633	2.73e-06	-0.0	0.0014349	0.0002638	2.05e-06	709.59966157	694.84602682	704.9740072	-0.27912517	0.19468212	-0.3195182
0.29197	111.98005	9.99e-06	0.0001731	0.00016551	2.66e-06	-0.0	0.00143542	0.00026396	2.05e-06	709.63657643	694.96140201	704.94235357	-0.28220461	0.19261067	-0.31949335
0.29397	112.70959	9.33e-06	0.000171	0.00016769	2.6e-06	0.0	0.0014359	0.00026412	2.05e-06	709.66493457	695.07513123	704.91137541	-0.28482907	0.19052748	-0.31946904
0.29597	113.43855	8.72e-06	0.00016893	0.00016984	2.53e-06	0.0	0.00143635	0.00026427	2.05e-06	709.68520266	695.18724248	704.88101379	-0.28702285	0.18843396	-0.3194452
0.29797	114.16692	8.16e-06	0.00016688	0.00017195	2.47e-06	-0.0	0.00143677	0.00026441	2.05e-06	709.69783759	695.29776237	704.85121292	-0.28880987	0.18633153	-0.31942181
0.29997	114.8947	7.63e-06	0.00016486	0.00017404	2.41e-06	-0.0	0.00143716	0.00026455	2.05e-06	709.70328498	695.40671617	704.82192	-0.29021349	0.18422161	-0.31939881
0.30197	115.62189	7.14e-06	0.00016286	0.0001761	2.35e-06	0.0	0.00143752	0.00026467	2.05e-06	709.7019781	695.51412798	704.79308523	-0.29125656	0.18210557	-0.31937617
0.30397	116.34848	6.68e-06	0.00016089	0.00017812	2.3e-06	0.0	0.00143786	0.00026479	2.05e-06	709.69433685	695.62002074	704.76466166	-0.29196124	0.17998481	-0.31935385
0.30597	117.07448	6.26e-06	0.00015895	0.00018012	2.24e-06	0.0	0.00143817	0.00026491	2.05e-06	709.68076704	695.72441635	704.73660516	-0.29234908	0.17786065	-0.31933183
0.30797	117.79988	5.86e-06	0.00015704	0.00018208	2.19e-06	-0.0	0.00143846	0.00026502	2.05e-06	709.66165976	695.82733574	704.7088743	-0.29244087	0.1757344	-0.31931005
0.30997	118.52468	5.5e-06	0.00015515	0.00018401	2.13e-06	-0.0	0.00143873	0.00026512	2.05e-06	709.63739099	695.92879897	704.68143027	-0.29225667	0.17360732	-0.3192885
0.31197	119.24888	5.15e-06	0.00015329	0.00018591	2.08e-06	0.0	0.00143898	0.00026522	2.05e-06	709.60832126	696.02882528	704.65423676	-0.29181578	0.17148064	-0.31926715
0.31397	119.97247	4.84e-06	0.00015146	0.00018778	2.03e-06	0.0	0.00143921	0.00026531	2.05e-06	709.57479552	696.12743317	704.62725988	-0.29113671	0.16935554	-0.31924597
0.31597	120.69546	4.54e-06	0.00014966	0.00018962	1.98e-06	0.0	0.00143943	0.0002654	2.05e-06	709.53714313	696.22464047	704.60046807	-0.29023719	0.16723314	-0.31922493
0.31797	121.41784	4.26e-06	0.00014788	0.00019143	1.94e-06	0.0	0.00143964	0.00026549	2.05e-06	709.49567784	696.32046437	704.57383197	-0.28913415	0.16511451	-0.31920401
0.31997	122.13962	4.01e-06	0.00014613	0.00019322	1.89e-06	0.0	0.00143983	0.00026557	2.05e-06	709.450698	696.41492152	704.54732435	-0.28784374	0.16300069	-0.31918319
0.32197	122.86078	3.77e-06	0.00014441	0.00019497	1.85e-06	0.0	0.00144	0.00026565	2.05e-06	709.40248677	696.50802807	704.52091996	-0.28638131	0.16089266	-0.31916246
0.32397	123.58132	3.54e-06	0.00014272	0.00019669	1.8e-06	-0.0	0.00144017	0.00026572	2.05e-06	709.35131236	696.59979969	704.49459549	-0.28476143	0.15879133	-0.31914178
0.32597	124.30126	3.33e-06	0.00014105	0.00019839	1.76e-06	-0.0	0.00144032	0.00026579	2.05e-06	709.29742844	696.69025165	704.46832944	-0.28299792	0.15669757	-0.31912115
0.32797	125.02057	3.14e-06	0.00013941	0.00020005	1.72e-06	-0.0	0.00144047	0.00026586	2.05e-06	709.24106103	696.77939112	704.44210215	-0.28110272	0.15461181	-0.31910055
0.32997	125.73927	2.95e-06	0.00013779	0.00020169	1.68e-06	0.0	0.0014406	0.00026593	2.05e-06	709.18245436	696.86724224	704.41589513	-0.2790684	0.15251406	-0.31907975
0.33197	126.45734	2.78e-06	0.0001362	0.00020331	1.64e-06	-0.0	0.00144072	0.00026599	2.05e-06	709.12180536	696.9538093	704.38969175	-0.27694966	0.15045002	-0.31905919
0.33397	127.17479	2.62e-06	0.00013463	0.00020489	1.6e-06	-0.0	0.00144084	0.00026605	2.05e-06	709.05933177	697.03911772	704.36347681	-0.27475565	0.14841437	-0.3190388
0.33597	127.89162	2.47e-06	0.00013309	0.00020645	1.57e-06	-0.0	0.00144095	0.00026611	2.05e-06	708.99521643	697.12317865	704.33723656	-0.27242857	0.14634648	-0.31901796
0.33797	128.60782	2.33e-06	0.00013158	0.00020798	1.53e-06	-0.0	0.00144105	0.00026616	2.05e-06	708.92962877	697.20600059	704.3109583	-0.27007951	0.14433735	-0.31899755
0.33997	129.32339	2.2e-06	0.00013009	0.00020949	1.5e-06	0.0	0.00144115	0.00026621	2.05e-06	708.86274029	697.28760318	704.28463091	-0.26760125	0.14228785	-0.31897658
0.34197	130.03832	2.08e-06	0.00012862	0.00021098	1.46e-06	-0.0	0.00144124	0.00026626	2.05e-06	708.79469937	697.36799503	704.258244	-0.26509016	0.14027285	-0.31895577
0.34397	130.75263	1.97e-06	0.00012717	0.00021243	1.43e-06	-0.0	0.00144133	0.00026631	2.05e-06	708.72565196	697.4471924	704.23178861	-0.26256596	0.13829998	-0.31893521
0.34597	131.4663	1.86e-06	0.00012575	0.00021387	1.4e-06	-0.0	0.00144141	0.00026636	2.05e-06	708.65573206	697.52521032	704.20525675	-0.25996375	0.13631309	-0.3189143
0.34797	132.17933	1.76e-06	0.00012436	0.00021528	1.37e-06	-0.0	0.00144148	0.0002664	2.05e-06	708.58505783	697.60205332	704.17864063	-0.25733469	0.13434748	-0.3188934
0.34997	132.89172	1.66e-06	0.00012298	0.00021667	1.34e-06	-0.0	0.00144155	0.00026645	2.05e-06	708.51374726	697.6777384	704.15193415	-0.2546835	0.13240164	-0.31887249
0.35196	133.60347	1.57e-06	0.00012163	0.00021803	1.31e-06	0.0	0.00144161	0.00026649	2.05e-06	708.44190648	697.75227743	704.12513166	-0.25200668	0.13046898	-0.31885149
0.35396	134.31457	1.49e-06	0.00012029	0.00021938	1.28e-06	0.0	0.00144168	0.00026653	2.05e-06	708.36963399	697.82568263	704.0982283	-0.24928756	0.12853421	-0.31883021
0.35596	135.02503	1.41e-06	0.00011898	0.0002207	1.25e-06	0.0	0.00144173	0.00026657	2.05e-06	708.29702082	697.89796635	704.07121991	-0.24657506	0.12662886	-0.31880902
0.35796	135.73484	1.34e-06	0.00011769	0.000222	1.22e-06	0.0	0.00144179	0.0002666	2.05e-06	708.22415078	697.96914001	704.04410287	-0.2438534	0.12473855	-0.31878773
0.35996	136.444	1.27e-06	0.00011642	0.00022328	1.2e-06	-0.0	0.00144184	0.00026664	2.05e-06	708.15110119	698.03921543	704.01687421	-0.24112536	0.12286244	-0.31876634
0.36196	137.15251	1.2e-06	0.00011517	0.00022453	1.17e-06	-0.0	0.00144189	0.00026667	2.05e-06	708.07794312	698.10820382	703.98953144	-0.23839726	0.12100238	-0.31874486
0.36396	137.86036	1.14e-06	0.00011394	0.00022577	1.15e-06	0.0	0.00144193	0.00026671	2.05e-06	708.00474187	698.17611702	703.96207262	-0.23567375	0.1191592	-0.3187233
0.36596	138.56755	1.08e-06	0.00011273	0.00022699	1.12e-06	0.0	0.00144198	0.00026674	2.05e-06	707.93155724	698.24296611	703.93449621	-0.23295455	0.11733061	-0.31870163
0.36796	139.27409	1.03e-06	0.00011154	0.00022819	1.1e-06	0.0	0.00144202	0.00026677	2.05e-06	707.85844389	698.30876245	703.90680114	-0.23024674	0.11551942	-0.31867988
0.36996	139.97996	9.8e-07	0.00011037	0.00022937	1.08e-06	-0.0	0.00144205	0.0002668	2.05e-06	707.78545169	698.37351726	703.87898669	-0.22754946	0.11372333	-0.31865802
0.37196	140.68517	9.3e-07	0.00010921	0.00023053	1.05e-06	-0.0	0.00144209	0.00026683	2.05e-06	707.71262605	698.43724144	703.85105248	-0.22486908	0.11194496	-0.31863609
0.37396	141.38971	8.8e-07	0.00010808	0.00023167	1.03e-06	0.0	0.00144212	0.00026686	2.05e-06	707.64000816	698.49994607	703.82299847	-0.22220382	0.11018168	-0.31861404
0.37596	142.09358	8.4e-07	0.00010696	0.0002328	1.01e-06	-0.0	0.00144216	0.00026688	2.05e-06	707.56763531	698.56164197	703.79482492	-0.21956007	0.10843639	-0.31859193
0.37796	142.79679	8e-07	0.00010586	0.00023391	9.9e-07	-0.0	0.00144219	0.00026691	2.05e-06	707.49554124	698.62233967	703.76653228	-0.21693413	0.10670546	-0.31856969
0.37996	143.49932	7.6e-07	0.00010477	0.000235	9.7e-07	0.0	0.00144221	0.00026693	2.05e-06	707.42375612	698.68205019	703.73812135	-0.21433186	0.10499165	-0.31854737
0.38196	144.20117	7.2e-07	0.0001037	0.00023607	9.5e-07	-0.0	0.00144224	0.00026696	2.05e-06	707.35230717	698.74078379	703.70959303	-0.21175653	0.10329616	-0.31852498
0.38396	144.90235	6.9e-07	0.00010265	0.00023713	9.3e-07	-0.0	0.00144227	0.00026698	2.05e-06	707.28121864	698.79855089	703.68094847	-0.20920299	0.10161469	-0.31850246
0.38596	145.60285	6.5e-07	0.00010161	0.00023817	9.1e-07	0.0	0.00144229	0.00026701	2.05e-06	707.21051193	698.8553621	703.65218902	-0.20667608	0.09994963	-0.31847986
0.38796	146.30266	6.2e-07	0.00010059	0.00023919	8.9e-07	-0.0	0.00144231	0.00026703	2.05e-06	707.14020611	698.91122748	703.62331612	-0.20417812	0.09830182	-0.31845718
0.38996	147.00179	5.9e-07	9.959e-05	0.0002402	8.7e-07	0.0	0.00144234	0.00026705	2.05e-06	707.07031787	698.96615722	703.59433137	-0.20170885	0.09667046	-0.31843442
0.39196	147.70024	5.7e-07	9.86e-05	0.0002412	8.6e-07	-0.0	0.00144236	0.00026707	2.05e-06	707.00086174	699.02016136	703.5652365	-0.19926769	0.09505457	-0.31841156
0.39396	148.39799	5.4e-07	9.762e-05	0.00024218	8.4e-07	0.0	0.00144237	0.00026709	2.05e-06	706.93185029	699.07324981	703.53603333	-0.19685899	0.09345657	-0.31838864
0.39596	149.09505	5.1e-07	9.666e-05	0.00024314	8.2e-07	-0.0	0.00144239	0.00026711	2.05e-06	706.86329424	699.12543247	703.50672378	-0.19447969	0.09187398	-0.31836563
0.39796	149.79142	4.9e-07	9.571e-05	0.00024409	8.1e-07	0.0	0.00144241	0.00026713	2.05e-06	706.79520262	699.17671914	703.47730985	-0.1921287	0.09030568	-0.31834251
0.39996	150.48709	4.7e-07	9.478e-05	0.00024503	7.9e-07	-0.0	0.00144243	0.00026715	2.05e-06	706.72758294	699.22711943	703.44779359	-0.18980882	0.08875321	-0.31831931
0.40196	151.18206	4.5e-07	9.386e-05	0.00024595	7.8e-07	0.0	0.00144244	0.00026717	2.05e-06	706.6604413	699.27664289	703.41817713	-0.18752273	0.08721809	-0.31829605
0.40396	151.87632	4.3e-07	9.296e-05	0.00024686	7.6e-07	-0.0	0.00144246	0.00026718	2.05e-06	706.59378246	699.32529901	703.38846263	-0.18526699	0.08569777	-0.3182727
0.40596	152.56989	4.1e-07	9.206e-05	0.00024775	7.5e-07	0.0	0.00144247	0.0002672	2.05e-06	706.52760999	699.37309717	703.35865229	-0.18304334	0.08419324	-0.31824928
0.40796	153.26275	3.9e-07	9.118e-05	0.00024864	7.3e-07	-0.0	0.00144248	0.00026722	2.05e-06	706.46192638	699.42004665	703.32874835	-0.18085366	0.0827056	-0.31822581
0.40996	153.95489	3.7e-07	9.031e-05	0.00024951	7.2e-07	-0.0	0.0014425	0.00026723	2.05e-06	706.39673303	699.46615679	703.29875306	-0.1786921	0.08123075	-0.31820223
0.41196	154.64633	3.6e-07	8.946e-05	0.00025036	7e-07	0.0	0.00144251	0.00026725	2.05e-06	706.33203074	699.5114363	703.26866867	-0.17656496	0.07977289	-0.31817861
0.41396	155.33705	3.4e-07	8.862e-05	0.00025121	6.9e-07	-0.0	0.00144252	0.00026727	2.05e-06	706.26781913	699.55589441	703.23849746	-0.17447015	0.07833054	-0.31815492
0.41596	156.02705	3.3e-07	8.779e-05	0.00025204	6.8e-07	-0.0	0.00144253	0.00026728	2.05e-06	706.20409712	699.59954015	703.20824172	-0.1724047	0.07690161	-0.31813114
0.41796	156.71634	3.1e-07	8.697e-05	0.00025286	6.7e-07	0.0	0.00144254	0.00026729	2.05e-06	706.14086326	699.64238197	703.1779037	-0.17037188	0.07548835	-0.31810731
0.41996	157.4049	3e-07	8.616e-05	0.00025367	6.5e-07	0.0	0.00144255	0.00026731	2.05e-06	706.07811503	699.68442897	703.1474857	-0.16836992	0.07408954	-0.31808341
0.42196	158.09274	2.9e-07	8.536e-05	0.00025447	6.4e-07	-0.0	0.00144256	0.00026732	2.05e-06	706.01584985	699.72568934	703.11698993	-0.16640024	0.0727062	-0.31805946
0.42396	158.77985	2.7e-07	8.458e-05	0.00025526	6.3e-07	-0.0	0.00144257	0.00026734	2.05e-06	705.95406413	699.76617203	703.08641868	-0.16446095	0.07133708	-0.31803545
0.42596	159.46623	2.6e-07	8.38e-05	0.00025604	6.2e-07	0.0	0.00144258	0.00026735	2.05e-06	705.89275432	699.80588511	703.05577412	-0.16255347	0.06998322	-0.3180114
0.42796	160.15187	2.5e-07	8.304e-05	0.0002568	6.1e-07	0.0	0.00144259	0.00026736	2.05e-06	705.83191607	699.84483721	703.02505848	-0.16067334	0.06864155	-0.31798725
0.42996	160.83679	2.4e-07	8.229e-05	0.00025756	5.9e-07	0.0	0.00144259	0.00026737	2.05e-06	705.77154494	699.88303648	702.99427392	-0.15882423	0.06731477	-0.31796307
0.43196	161.52096	2.3e-07	8.154e-05	0.0002583	5.8e-07	0.0	0.0014426	0.00026739	2.05e-06	705.71163617	699.92049094	702.96342259	-0.15700779	0.06600421	-0.31793887
0.43396	162.20439	2.2e-07	8.081e-05	0.00025903	5.7e-07	-0.0	0.00144261	0.0002674	2.05e-06	705.65218456	699.95720882	702.9325066	-0.15521578	0.06470403	-0.31791456
0.43596	162.88708	2.1e-07	8.009e-05	0.00025976	5.6e-07	-0.0	0.00144261	0.00026741	2.05e-06	705.59318477	699.99319815	702.90152806	-0.15345379	0.06341838	-0.31789021
0.43796	163.56902	2e-07	7.937e-05	0.00026047	5.5e-07	-0.0	0.00144262	0.00026742	2.05e-06	705.53463129	700.02846672	702.870489	-0.15172137	0.06214711	-0.31786584
0.43996	164.25021	2e-07	7.867e-05	0.00026118	5.4e-07	-0.0	0.00144263	0.00026743	2.05e-06	705.4765184	700.06302238	702.83939144	-0.1500169	0.06088918	-0.31784141
0.44196	164.93065	1.9e-07	7.798e-05	0.00026187	5.3e-07	-0.0	0.00144263	0.00026744	2.05e-06	705.41884025	700.09687282	702.80823738	-0.14834094	0.05964516	-0.31781695
0.44396	165.61034	1.8e-07	7.729e-05	0.00026256	5.2e-07	-0.0	0.00144264	0.00026745	2.05e-06	705.36159082	700.13002571	702.77702875	-0.1466916	0.05841381	-0.31779243
0.44596	166.28927	1.7e-07	7.661e-05	0.00026324	5.1e-07	-0.0	0.00144264	0.00026746	2.05e-06	705.30476403	700.1624886	702.74576746	-0.14506894	0.05719536	-0.31776788
0.44796	166.96744	1.7e-07	7.595e-05	0.00026391	5.1e-07	-0.0	0.00144265	0.00026747	2.05e-06	705.2483537	700.19426897	702.71445541	-0.14347218	0.05598937	-0.31774327
0.44996	167.64484	1.6e-07	7.529e-05	0.00026456	5e-07	-0.0	0.00144265	0.00026748	2.05e-06	705.19235361	700.22537417	702.6830944	-0.14190326	0.05479751	-0.31771865
0.45195	168.32148	1.5e-07	7.464e-05	0.00026521	4.9e-07	-0.0	0.00144266	0.00026749	2.05e-06	705.13675745	700.25581156	702.65168625	-0.14035835	0.05361704	-0.31769397
0.45395	168.99735	1.5e-07	7.4e-05	0.00026586	4.8e-07	-0.0	0.00144266	0.0002675	2.05e-06	705.08155893	700.28558834	702.62023271	-0.13884153	0.05245127	-0.31766929
0.45595	169.67244	1.4e-07	7.337e-05	0.00026649	4.7e-07	0.0	0.00144267	0.00026751	2.05e-06	705.02675166	700.31471175	702.58873551	-0.1373497	0.05129805	-0.31764459
0.45795	170.34677	1.4e-07	7.274e-05	0.00026712	4.6e-07	0.0	0.00144267	0.00026752	2.05e-06	704.97232938	700.34318875	702.55719632	-0.13587653	0.05015262	-0.31761975
0.45995	171.02031	1.3e-07	7.212e-05	0.00026773	4.6e-07	0.0	0.00144267	0.00026752	2.05e-06	704.9182858	700.37102628	702.52561677	-0.1344306	0.04902183	-0.31759494
0.46195	171.69307	1.3e-07	7.152e-05	0.00026834	4.5e-07	-0.0	0.00144268	0.00026753	2.05e-06	704.86461455	700.39823138	702.49399848	-0.13301253	0.04790642	-0.31757017
0.46395	172.36505	1.2e-07	7.091e-05	0.00026894	4.4e-07	-0.0	0.00144268	0.00026754	2.05e-06	704.81130935	700.42481087	702.462343	-0.13161005	0.04679691	-0.31754524
0.46595	173.03624	1.2e-07	7.032e-05	0.00026954	4.3e-07	-0.0	0.00144269	0.00026755	2.05e-06	704.75836409	700.45077135	702.43065186	-0.13023619	0.04570377	-0.31752038
0.46795	173.70664	1.1e-07	6.974e-05	0.00027013	4.3e-07	0.0	0.00144269	0.00026756	2.05e-06	704.70577239	700.47611979	702.39892655	-0.12888175	0.04461992	-0.31749545
0.46995	174.37625	1.1e-07	6.916e-05	0.0002707	4.2e-07	0.0	0.00144269	0.00026756	2.05e-06	704.65352832	700.50086246	702.36716851	-0.12755121	0.04354911	-0.31747052
0.47195	175.04506	1e-07	6.859e-05	0.00027128	4.1e-07	-0.0	0.00144269	0.00026757	2.05e-06	704.6016256	700.52500622	702.33537917	-0.12624006	0.04248793	-0.31744552
0.47395	175.71308	1e-07	6.802e-05	0.00027184	4e-07	-0.0	0.0014427	0.00026758	2.05e-06	704.55005841	700.54855724	702.30355987	-0.12495446	0.04144156	-0.31742059
0.47595	176.38029	1e-07	6.747e-05	0.0002724	4e-07	0.0	0.0014427	0.00026759	2.05e-06	704.49882065	700.57152215	702.27171199	-0.12368392	0.04040165	-0.31739552
0.47795	177.04669	9e-08	6.692e-05	0.00027295	3.9e-07	-0.0	0.0014427	0.00026759	2.05e-06	704.44790649	700.59390719	702.2398368	-0.12243682	0.03937523	-0.31737048
0.47995	177.71229	9e-08	6.637e-05	0.00027349	3.8e-07	-0.0	0.00144271	0.0002676	2.05e-06	704.39731023	700.61571845	702.20793557	-0.1212125	0.03836198	-0.31734548
0.48195	178.37707	9e-08	6.584e-05	0.00027403	3.8e-07	0.0	0.00144271	0.00026761	2.05e-06	704.34702601	700.63696234	702.17600954	-0.12000228	0.03735489	-0.31732035
0.48395	179.04104	8e-08	6.531e-05	0.00027456	3.7e-07	-0.0	0.00144271	0.00026761	2.05e-06	704.29704824	700.65764491	702.14405991	-0.11881438	0.03636098	-0.31729526
0.48595	179.70419	8e-08	6.478e-05	0.00027508	3.7e-07	0.0	0.00144271	0.00026762	2.05e-06	704.24737136	700.67777215	702.11208783	-0.11764533	0.03537754	-0.31727015
0.48795	180.36652	8e-08	6.427e-05	0.0002756	3.6e-07	-0.0	0.00144271	0.00026763	2.05e-06	704.19798992	700.69735006	702.08009444	-0.11649478	0.03440446	-0.31724501
0.48995	181.02802	7e-08	6.376e-05	0.00027611	3.5e-07	0.0	0.00144272	0.00026763	2.05e-06	704.14889856	700.71638447	702.04808084	-0.11536569	0.03344444	-0.31721994
0.49195	181.6887	7e-08	6.325e-05	0.00027662	3.5e-07	-0.0	0.00144272	0.00026764	2.05e-06	704.10009193	700.73488133	702.01604808	-0.11425211	0.03249262	-0.31719479
0.49395	182.34854	7e-08	6.275e-05	0.00027711	3.4e-07	-0.0	0.00144272	0.00026764	2.05e-06	704.05156483	700.7528464	701.98399722	-0.11315536	0.03155027	-0.31716961
0.49595	183.00755	7e-08	6.226e-05	0.00027761	3.4e-07	-0.0	0.00144272	0.00026765	2.05e-06	704.00331214	700.77028539	701.95192924	-0.11207633	0.03061834	-0.31714443
0.49795	183.66572	6e-08	6.177e-05	0.00027809	3.3e-07	0.0	0.00144272	0.00026765	2.05e-06	703.95532882	700.78720396	701.91984513	-0.11101347	0.02969565	-0.31711922
0.49995	184.32305	6e-08	6.129e-05	0.00027858	3.3e-07	-0.0	0.00144272	0.00026766	2.05e-06	703.90760994	700.80360771	701.88774583	-0.10996511	0.0287809	-0.31709394
0.50195	184.97954	6e-08	6.082e-05	0.00027905	3.2e-07	0.0	0.00144273	0.00026766	2.05e-06	703.86015067	700.81950209	701.85563225	-0.10893565	0.02787812	-0.31706871
0.50395	185.63517	6e-08	6.035e-05	0.00027952	3.2e-07	-0.0	0.00144273	0.00026767	2.05e-06	703.81294842	700.83308272	701.82394465	-0.10790753	0.01406869	-0.31704388
0.50595	186.28996	6e-08	5.989e-05	0.00027998	3.1e-07	0.0	0.00144273	0.00026768	2.05e-06	703.76604147	700.84088301	701.79352243	-0.10686173	0.01373069	-0.31701997
0.50795	186.94388	5e-08	5.943e-05	0.00028044	3.1e-07	-0.0	0.00144273	0.00026768	2.05e-06	703.71943666	700.84849414	701.76300837	-0.10583995	0.01339592	-0.31699607
0.50995	187.59695	5e-08	5.898e-05	0.0002809	3e-07	-0.0	0.00144273	0.00026769	2.05e-06	703.67312303	700.85591738	701.732405	-0.10483234	0.01306131	-0.31697196
0.51195	188.24916	5e-08	5.853e-05	0.00028134	3e-07	0.0	0.00144273	0.00026769	2.05e-06	703.62709038	700.86315384	701.7017147	-0.10384748	0.01272988	-0.31694786
0.51395	188.9005	5e-08	5.809e-05	0.00028179	2.9e-07	-0.0	0.00144273	0.00026769	2.05e-06	703.58132876	700.87020477	701.67093983	-0.1028839	0.01240134	-0.31692375
0.51595	189.55097	5e-08	5.765e-05	0.00028222	2.9e-07	-0.0	0.00144274	0.0002677	2.05e-06	703.5358288	700.87707139	701.64008267	-0.10193348	0.01207308	-0.31689945
0.51795	190.20057	5e-08	5.722e-05	0.00028266	2.8e-07	0.0	0.00144274	0.0002677	2.05e-06	703.49058172	700.88375474	701.60914537	-0.10100407	0.01174796	-0.31687516
0.51995	190.84929	4e-08	5.679e-05	0.00028308	2.8e-07	0.0	0.00144274	0.00026771	2.05e-06	703.44557894	700.89025608	701.57813008	-0.10009037	0.0114243	-0.31685078
0.52195	191.49712	4e-08	5.637e-05	0.00028351	2.8e-07	-0.0	0.00144274	0.00026771	2.05e-06	703.40081258	700.89657639	701.54703881	-0.09919481	0.01110311	-0.31682638
0.52395	192.14408	4e-08	5.595e-05	0.00028392	2.7e-07	-0.0	0.00144274	0.00026772	2.05e-06	703.35627481	700.90271691	701.51587357	-0.09831408	0.01078337	-0.31680188
0.52595	192.79015	4e-08	5.554e-05	0.00028434	2.7e-07	0.0	0.00144274	0.00026772	2.05e-06	703.3119585	700.90867861	701.48463626	-0.09745201	0.01046661	-0.31677741
0.52795	193.43532	4e-08	5.513e-05	0.00028474	2.6e-07	0.0	0.00144274	0.00026772	2.05e-06	703.26785657	700.91446264	701.45332876	-0.09660056	0.01015001	-0.31675275
0.52995	194.0796	4e-08	5.473e-05	0.00028515	2.6e-07	0.0	0.00144274	0.00026773	2.05e-06	703.22396246	700.92007004	701.42195286	-0.09576613	0.00983607	-0.3167281
0.53195	194.72298	4e-08	5.433e-05	0.00028555	2.6e-07	-0.0	0.00144274	0.00026773	2.05e-06	703.1802699	700.92550177	701.39051029	-0.09494867	0.00952493	-0.31670348
0.53395	195.36546	3e-08	5.393e-05	0.00028594	2.5e-07	-0.0	0.00144274	0.00026774	2.05e-06	703.13677277	700.93075898	701.35900278	-0.09414011	0.00921365	-0.31667865
0.53595	196.00702	3e-08	5.355e-05	0.00028633	2.5e-07	-0.0	0.00144275	0.00026774	2.05e-06	703.09346534	700.93584262	701.32743194	-0.09334781	0.00890515	-0.31665385
0.53795	196.64768	3e-08	5.316e-05	0.00028671	2.5e-07	-0.0	0.00144275	0.00026774	2.05e-06	703.05034214	700.9407537	701.29579939	-0.09256915	0.00859857	-0.31662902
0.53995	197.28742	3e-08	5.278e-05	0.0002871	2.4e-07	-0.0	0.00144275	0.00026775	2.05e-06	703.00739793	700.94549319	701.26410666	-0.0918049	0.00829432	-0.31660418
0.54195	197.92625	3e-08	5.24e-05	0.00028747	2.4e-07	0.0	0.00144275	0.00026775	2.05e-06	702.96462766	700.9500621	701.23235527	-0.09105284	0.00799167	-0.31657929
0.54395	198.56415	3e-08	5.203e-05	0.00028785	2.3e-07	0.0	0.00144275	0.00026775	2.05e-06	702.92202651	700.95446139	701.20054668	-0.09031077	0.0076898	-0.31655428
0.54595	199.20112	3e-08	5.166e-05	0.00028821	2.3e-07	0.0	0.00144275	0.00026776	2.05e-06	702.87958989	700.95869203	701.16868231	-0.08958108	0.00738979	-0.31652924
0.54795	199.83717	3e-08	5.13e-05	0.00028858	2.3e-07	0.0	0.00144275	0.00026776	2.05e-06	702.83731339	700.96275496	701.13676355	-0.08886345	0.00709162	-0.31650418
0.54995	200.47227	3e-08	5.094e-05	0.00028894	2.2e-07	0.0	0.00144275	0.00026776	2.05e-06	702.79519281	700.96665111	701.10479175	-0.0881576	0.00679529	-0.31647908
0.55194	201.10644	3e-08	5.058e-05	0.00028929	2.2e-07	-0.0	0.00144275	0.00026777	2.05e-06	702.75322408	700.97038143	701.0727682	-0.08746251	0.00650045	-0.31645394
0.55394	201.73967	3e-08	5.023e-05	0.00028965	2.2e-07	-0.0	0.00144275	0.00026777	2.05e-06	702.71140332	700.97394682	701.04069419	-0.08677581	0.0062062	-0.31642866
0.55594	202.37194	2e-08	4.988e-05	0.00029	2.2e-07	-0.0	0.00144275	0.00026777	2.05e-06	702.66972683	700.97734819	701.00857095	-0.08610095	0.00591409	-0.3164034
0.55794	203.00327	2e-08	4.954e-05	0.00029034	2.1e-07	-0.0	0.00144275	0.00026778	2.05e-06	702.62819103	700.98058643	700.9763997	-0.08543737	0.00562399	-0.31637813
0.55994	203.63364	2e-08	4.92e-05	0.00029068	2.1e-07	-0.0	0.00144275	0.00026778	2.05e-06	702.58679249	700.98366244	700.9441816	-0.0847845	0.00533574	-0.31635285
0.56194	204.26305	2e-08	4.886e-05	0.00029102	2.1e-07	-0.0	0.00144275	0.00026778	2.05e-06	702.54552788	700.98657714	700.91191781	-0.08414343	0.00504995	-0.31632761
0.56394	204.89149	2e-08	4.853e-05	0.00029135	2e-07	0.0	0.00144275	0.00026779	2.05e-06	702.50439403	700.98933139	700.87960946	-0.08350601	0.00476303	-0.3163021
0.56594	205.51896	2e-08	4.82e-05	0.00029168	2e-07	0.0	0.00144276	0.00026779	2.05e-06	702.46338793	700.99192602	700.84725761	-0.08288128	0.00447911	-0.31627668
0.56794	206.14547	2e-08	4.787e-05	0.00029201	2e-07	-0.0	0.00144276	0.00026779	2.05e-06	702.4225066	700.99436194	700.81486334	-0.08226839	0.00419794	-0.31625135
0.56994	206.77099	2e-08	4.755e-05	0.00029233	2e-07	-0.0	0.00144276	0.00026779	2.05e-06	702.38174722	700.99664	700.78242769	-0.08165938	0.00391592	-0.31622577
0.57194	207.39553	2e-08	4.723e-05	0.00029265	1.9e-07	-0.0	0.00144276	0.0002678	2.05e-06	702.34110709	700.99876101	700.74995165	-0.0810646	0.00363793	-0.31620038
0.57394	208.01909	2e-08	4.691e-05	0.00029297	1.9e-07	0.0	0.00144276	0.0002678	2.05e-06	702.30058353	701.00072587	700.71743624	-0.08047257	0.00335867	-0.31617471
0.57594	208.64165	2e-08	4.66e-05	0.00029328	1.9e-07	0.0	0.00144276	0.0002678	2.05e-06	702.26017407	701.00253535	700.68488239	-0.07989527	0.00308388	-0.31614929
0.57794	209.26322	2e-08	4.629e-05	0.00029359	1.9e-07	-0.0	0.00144276	0.00026781	2.05e-06	702.21987621	701.00419034	700.65229106	-0.07931954	0.00280736	-0.31612355
0.57994	209.88378	2e-08	4.598e-05	0.00029389	1.8e-07	0.0	0.00144276	0.00026781	2.05e-06	702.17968762	701.00569163	700.61966316	-0.07875605	0.00253428	-0.31609795
0.58194	210.50335	2e-08	4.568e-05	0.0002942	1.8e-07	0.0	0.00144276	0.00026781	2.05e-06	702.13960604	701.00704001	700.58699958	-0.07820041	0.00226262	-0.31607233
0.58394	211.1219	2e-08	4.538e-05	0.0002945	1.8e-07	-0.0	0.00144276	0.00026781	2.05e-06	702.09962921	701.00823635	700.55430121	-0.07765018	0.00199124	-0.31604658
0.58594	211.73944	2e-08	4.509e-05	0.00029479	1.8e-07	0.0	0.00144276	0.00026781	2.05e-06	702.05975505	701.00928143	700.5215689	-0.07710913	0.00172205	-0.31602086
0.58794	212.35596	2e-08	4.479e-05	0.00029509	1.7e-07	0.0	0.00144276	0.00026782	2.05e-06	702.01998152	701.01017599	700.48880347	-0.07657876	0.00145592	-0.31599528
0.58994	212.97145	1e-08	4.45e-05	0.00029538	1.7e-07	-0.0	0.00144276	0.00026782	2.05e-06	701.98030658	701.0109209	700.45600576	-0.07605071	0.00118867	-0.31596944
0.59194	213.58592	1e-08	4.422e-05	0.00029566	1.7e-07	0.0	0.00144276	0.00026782	2.05e-06	701.94072832	701.01151693	700.42317655	-0.07553023	0.00092302	-0.31594358
0.59394	214.19935	1e-08	4.393e-05	0.00029595	1.7e-07	-0.0	0.00144276	0.00026782	2.05e-06	701.90124488	701.01196484	700.39031663	-0.07501804	0.00065939	-0.31591777
0.59594	214.81174	1e-08	4.365e-05	0.00029623	1.6e-07	0.0	0.00144276	0.00026783	2.05e-06	701.86185446	701.01226542	700.35742676	-0.07451288	0.00039722	-0.31589194
0.59794	215.42309	1e-08	4.337e-05	0.00029651	1.6e-07	-0.0	0.00144276	0.00026783	2.05e-06	701.8225553	701.01241943	700.32450768	-0.07401448	0.00013641	-0.31586608
0.59994	216.03339	1e-08	4.31e-05	0.00029678	1.6e-07	0.0	0.00144276	0.00026783	2.05e-06	701.78334571	701.01242765	700.29156012	-0.07352265	-0.00012306	-0.3158402
0.60194	216.64264	1e-08	4.283e-05	0.00029705	1.6e-07	-0.0	0.00144276	0.00026783	2.05e-06	701.74422404	701.01229082	700.25858479	-0.07303735	-0.00038118	-0.31581431
0.60394	217.25083	1e-08	4.256e-05	0.00029732	1.6e-07	0.0	0.00144276	0.00026783	2.05e-06	701.70518871	701.01200971	700.2255824	-0.07255822	-0.00063806	-0.31578837
0.60594	217.85795	1e-08	4.229e-05	0.00029759	1.5e-07	-0.0	0.00144276	0.00026784	2.05e-06	701.66623814	701.01158507	700.19255361	-0.07208566	-0.00089345	-0.31576244
0.60794	218.46401	1e-08	4.203e-05	0.00029785	1.5e-07	0.0	0.00144276	0.00026784	2.05e-06	701.62737086	701.01101764	700.15949911	-0.07162003	-0.00114709	-0.31573652
0.60994	219.06899	1e-08	4.176e-05	0.00029812	1.5e-07	-0.0	0.00144276	0.00026784	2.05e-06	701.58858538	701.01030818	700.12641954	-0.07116162	-0.00139875	-0.31571066
0.61194	219.67289	1e-08	4.151e-05	0.00029837	1.5e-07	-0.0	0.00144276	0.00026784	2.05e-06	701.54988028	701.00945743	700.09331555	-0.07070488	-0.00165145	-0.31568453
0.61394	220.27571	1e-08	4.125e-05	0.00029863	1.5e-07	0.0	0.00144276	0.00026784	2.05e-06	701.5112542	701.00846609	700.06018775	-0.07025532	-0.00190211	-0.31565847
0.61594	220.87744	1e-08	4.1e-05	0.00029888	1.4e-07	-0.0	0.00144276	0.00026785	2.05e-06	701.4727058	701.00733489	700.02703676	-0.0698131	-0.00215056	-0.31563247
0.61794	221.47807	1e-08	4.075e-05	0.00029913	1.4e-07	-0.0	0.00144276	0.00026785	2.05e-06	701.43423726	701.00428637	699.99429468	-0.06936392	-0.01036104	-0.31560689
0.61994	222.0776	1e-08	4.05e-05	0.00029938	1.4e-07	0.0	0.00144276	0.00026785	2.05e-06	701.39587416	700.99835097	699.96219486	-0.0689009	-0.01085049	-0.31558162
0.62194	222.67602	1e-08	4.025e-05	0.00029963	1.4e-07	-0.0	0.00144276	0.00026785	2.05e-06	701.3576206	700.99214326	699.93010215	-0.06844384	-0.01133532	-0.31555633
0.62394	223.27334	1e-08	4.001e-05	0.00029987	1.4e-07	0.0	0.00144276	0.00026785	2.05e-06	701.31947403	700.98566635	699.89801672	-0.0679944	-0.01181367	-0.31553111
0.62594	223.86953	1e-08	3.977e-05	0.00030011	1.4e-07	-0.0	0.00144276	0.00026785	2.05e-06	701.28143194	700.97892352	699.8659387	-0.06755436	-0.01228351	-0.31550607
0.62794	224.4646	1e-08	3.953e-05	0.00030035	1.3e-07	0.0	0.00144276	0.00026786	2.05e-06	701.24349204	700.97191776	699.83386824	-0.06711761	-0.01275127	-0.31548089
0.62994	225.05854	1e-08	3.929e-05	0.00030059	1.3e-07	0.0	0.00144276	0.00026786	2.05e-06	701.20565284	700.96465003	699.80180553	-0.06668634	-0.01321458	-0.31545568
0.63194	225.65135	1e-08	3.906e-05	0.00030082	1.3e-07	-0.0	0.00144276	0.00026786	2.05e-06	701.16791181	700.95712421	699.76975066	-0.06625841	-0.01367561	-0.31543034
0.63394	226.24302	1e-08	3.883e-05	0.00030105	1.3e-07	-0.0	0.00144276	0.00026786	2.05e-06	701.13026697	700.94934293	699.73770375	-0.06584036	-0.01412728	-0.31540524
0.63594	226.83354	1e-08	3.86e-05	0.00030128	1.3e-07	-0.0	0.00144276	0.00026786	2.05e-06	701.09271628	700.94130912	699.7056649	-0.06542522	-0.014577	-0.31538
0.63794	227.42291	1e-08	3.838e-05	0.00030151	1.3e-07	-0.0	0.00144276	0.00026786	2.05e-06	701.05525789	700.93302539	699.67363421	-0.06501852	-0.01501873	-0.31535494
0.63994	228.01112	1e-08	3.815e-05	0.00030173	1.2e-07	-0.0	0.00144277	0.00026787	2.05e-06	701.01788993	700.92449447	699.64161177	-0.06461416	-0.015459	-0.3153297
0.64194	228.59816	1e-08	3.793e-05	0.00030195	1.2e-07	-0.0	0.00144277	0.00026787	2.05e-06	700.98061069	700.91571891	699.60959767	-0.06421685	-0.01589265	-0.31530458
0.64394	229.18404	1e-08	3.771e-05	0.00030217	1.2e-07	0.0	0.00144277	0.00026787	2.05e-06	700.94341852	700.90670112	699.57759197	-0.06382554	-0.01632074	-0.31527953
0.64594	229.76874	1e-08	3.749e-05	0.00030239	1.2e-07	-0.0	0.00144277	0.00026787	2.05e-06	700.90631168	700.89744397	699.54559475	-0.06343905	-0.0167445	-0.31525447
0.64794	230.35225	1e-08	3.728e-05	0.0003026	1.2e-07	0.0	0.00144277	0.00026787	2.05e-06	700.86928863	700.88794979	699.51360606	-0.06305422	-0.01716735	-0.3152292
0.64994	230.93458	1e-08	3.706e-05	0.00030282	1.2e-07	-0.0	0.00144277	0.00026787	2.05e-06	700.83234784	700.8782211	699.48162597	-0.06267904	-0.01758045	-0.31520426
0.65193	231.51571	1e-08	3.685e-05	0.00030303	1.2e-07	-0.0	0.00144277	0.00026787	2.05e-06	700.79548769	700.86826068	699.4496545	-0.062304	-0.01799422	-0.31517902
0.65393	232.09564	1e-08	3.664e-05	0.00030324	1.1e-07	0.0	0.00144277	0.00026788	2.05e-06	700.75870688	700.85807064	699.41769172	-0.06193137	-0.01840612	-0.31515363
0.65593	232.67436	1e-08	3.644e-05	0.00030344	1.1e-07	-0.0	0.00144277	0.00026788	2.05e-06	700.72200406	700.84765317	699.38573767	-0.06157247	-0.01880358	-0.31512887
0.65793	233.25187	1e-08	3.623e-05	0.00030365	1.1e-07	-0.0	0.00144277	0.00026788	2.05e-06	700.68537773	700.83701111	699.35379236	-0.06121044	-0.01920521	-0.3151036
0.65993	233.82816	1e-08	3.603e-05	0.00030385	1.1e-07	0.0	0.00144277	0.00026788	2.05e-06	700.64882659	700.82614669	699.32185583	-0.06085853	-0.01959627	-0.31507873
0.66193	234.40321	1e-08	3.583e-05	0.00030405	1.1e-07	0.0	0.00144277	0.00026788	2.05e-06	700.61234941	700.8150622	699.28992809	-0.06050782	-0.01998663	-0.31505366
0.66393	234.97704	1e-08	3.563e-05	0.00030425	1.1e-07	-0.0	0.00144277	0.00026788	2.05e-06	700.57594488	700.80376002	699.25800918	-0.06015895	-0.02037555	-0.31502841
0.66593	235.54962	1e-08	3.543e-05	0.00030445	1.1e-07	-0.0	0.00144277	0.00026788	2.05e-06	700.53961185	700.79224234	699.2260991	-0.05981925	-0.02075481	-0.31500354
0.66793	236.12096	1e-08	3.524e-05	0.00030464	1.1e-07	-0.0	0.00144277	0.00026788	2.05e-06	700.50334905	700.78051162	699.19419785	-0.05948052	-0.02113352	-0.31497845
0.66993	236.69103	1e-08	3.504e-05	0.00030484	1e-07	-0.0	0.00144277	0.00026789	2.05e-06	700.4671554	700.76856997	699.16230545	-0.05914391	-0.02151038	-0.31495322
0.67193	237.25985	0.0	3.485e-05	0.00030503	1e-07	-0.0	0.00144277	0.00026789	2.05e-06	700.43102981	700.75641946	699.1304219	-0.05881615	-0.02187781	-0.31492837
0.67393	237.8274	0.0	3.466e-05	0.00030522	1e-07	0.0	0.00144277	0.00026789	2.05e-06	700.3949711	700.74406257	699.09854719	-0.05848601	-0.02224836	-0.31490305
0.67593	238.39367	0.0	3.448e-05	0.00030541	1e-07	0.0	0.00144277	0.00026789	2.05e-06	700.35897831	700.73150117	699.06668133	-0.05816183	-0.02261266	-0.31487789
0.67793	238.95866	0.0	3.429e-05	0.00030559	1e-07	-0.0	0.00144277	0.00026789	2.05e-06	700.32305044	700.71873728	699.03482431	-0.05784729	-0.02296652	-0.31485321
0.67993	239.52236	0.0	3.411e-05	0.00030577	1e-07	0.0	0.00144277	0.00026789	2.05e-06	700.28718627	700.70577365	699.0029761	-0.05753296	-0.02332051	-0.31482826
0.68193	240.08477	0.0	3.393e-05	0.00030596	1e-07	-0.0	0.00144277	0.00026789	2.05e-06	700.25138499	700.69261189	698.97113671	-0.05721786	-0.02367572	-0.31480297
0.68393	240.64586	0.0	3.374e-05	0.00030614	1e-07	0.0	0.00144277	0.00026789	2.05e-06	700.21564565	700.67925402	698.93930611	-0.05691322	-0.02401948	-0.31477824
0.68593	241.20565	0.0	3.357e-05	0.00030632	1e-07	-0.0	0.00144277	0.00026789	2.05e-06	700.17996726	700.66570221	698.90748429	-0.05660728	-0.024365	-0.31475313
0.68793	241.76411	0.0	3.339e-05	0.00030649	1e-07	-0.0	0.00144277	0.0002679	2.05e-06	700.14434893	700.65195849	698.87567122	-0.05630539	-0.02470623	-0.31472807
0.68993	242.32125	0.0	3.321e-05	0.00030667	9e-08	-0.0	0.00144277	0.0002679	2.05e-06	700.10878976	700.63802481	698.84386688	-0.05600843	-0.02504216	-0.31470315
0.69193	242.87705	0.0	3.304e-05	0.00030684	9e-08	-0.0	0.00144277	0.0002679	2.05e-06	700.07328887	700.62390325	698.81207124	-0.05571405	-0.02537541	-0.31467818
0.69393	243.4315	0.0	3.287e-05	0.00030701	9e-08	-0.0	0.00144277	0.0002679	2.05e-06	700.03784543	700.60959562	698.78028428	-0.05542439	-0.02570353	-0.31465334
0.69593	243.98461	0.0	3.27e-05	0.00030718	9e-08	0.0	0.00144277	0.0002679	2.05e-06	700.00245859	700.59510396	698.74850596	-0.05513704	-0.02602924	-0.31462843
0.69793	244.53636	0.0	3.253e-05	0.00030735	9e-08	0.0	0.00144277	0.0002679	2.05e-06	699.96712754	700.58043014	698.71673625	-0.0548524	-0.02635207	-0.31460348
0.69993	245.08674	0.0	3.236e-05	0.00030752	9e-08	0.0	0.00144277	0.0002679	2.05e-06	699.93185149	700.56557607	698.68497513	-0.05457091	-0.02667149	-0.31457855
0.70193	245.63574	0.0	3.22e-05	0.00030768	9e-08	0.0	0.00144277	0.0002679	2.05e-06	699.89662966	700.5505436	698.65322254	-0.05429217	-0.02698795	-0.31455359
0.70393	246.18336	0.0	3.204e-05	0.00030785	9e-08	-0.0	0.00144277	0.0002679	2.05e-06	699.86146129	700.53533457	698.62147846	-0.0540164	-0.02730116	-0.31452864
0.70593	246.72959	0.0	3.187e-05	0.00030801	9e-08	-0.0	0.00144277	0.0002679	2.05e-06	699.82634562	700.51995084	698.58974285	-0.05374288	-0.02761194	-0.31450363
0.70793	247.27442	0.0	3.171e-05	0.00030817	9e-08	-0.0	0.00144277	0.0002679	2.05e-06	699.79128195	700.50439417	698.55801567	-0.05347242	-0.02791933	-0.31447864
0.70993	247.81784	0.0	3.155e-05	0.00030833	8e-08	-0.0	0.00144277	0.00026791	2.05e-06	699.75626956	700.48866634	698.52629686	-0.05320526	-0.02822307	-0.31445369
0.71193	248.35984	0.0	3.14e-05	0.00030849	8e-08	-0.0	0.00144277	0.00026791	2.05e-06	699.72130773	700.4727692	698.4945864	-0.05294041	-0.02852425	-0.3144287
0.71393	248.90042	0.0	3.124e-05	0.00030864	8e-08	-0.0	0.00144277	0.00026791	2.05e-06	699.6863958	700.45670436	698.46288424	-0.05268005	-0.02882038	-0.31440387
0.71593	249.43956	0.0	3.109e-05	0.0003088	8e-08	-0.0	0.00144277	0.00026791	2.05e-06	699.65153308	700.44047367	698.43119032	-0.05242193	-0.02911401	-0.31437901
0.71793	249.97726	0.0	3.093e-05	0.00030895	8e-08	-0.0	0.00144277	0.00026791	2.05e-06	699.61671895	700.42407869	698.39950461	-0.05216747	-0.0294035	-0.31435425
0.71993	250.5135	0.0	3.078e-05	0.0003091	8e-08	-0.0	0.00144277	0.00026791	2.05e-06	699.58195273	700.40752123	698.36782706	-0.05191486	-0.02969089	-0.31432941
0.72193	251.04829	0.0	3.063e-05	0.00030925	8e-08	-0.0	0.00144277	0.00026791	2.05e-06	699.54723379	700.39080294	698.33615761	-0.05166322	-0.02997719	-0.31430443
0.72393	251.5816	0.0	3.048e-05	0.0003094	8e-08	-0.0	0.00144277	0.00026791	2.05e-06	699.51256148	700.37392558	698.30449621	-0.05141085	-0.03026431	-0.31427911
0.72593	252.11343	0.0	3.034e-05	0.00030955	8e-08	-0.0	0.00144277	0.00026791	2.05e-06	699.47793529	700.35689048	698.27284282	-0.05117163	-0.03053643	-0.31425487
0.72793	252.64378	0.0	3.019e-05	0.00030969	8e-08	-0.0	0.00144277	0.00026791	2.05e-06	699.44335456	700.33969943	698.24119739	-0.05092777	-0.0308138	-0.31422992
0.72993	253.17262	0.0	3.005e-05	0.00030984	8e-08	-0.0	0.00144277	0.00026791	2.05e-06	699.40881871	700.32235404	698.20955986	-0.05068693	-0.03108769	-0.31420503
0.73193	253.69995	0.0	2.99e-05	0.00030998	8e-08	0.0	0.00144277	0.00026791	2.05e-06	699.37432716	700.30485593	698.17793017	-0.05044612	-0.03136148	-0.31417989
0.73393	254.22577	0.0	2.976e-05	0.00031012	8e-08	0.0	0.00144277	0.00026791	2.05e-06	699.33987939	700.28720646	698.14630827	-0.05021424	-0.03162505	-0.31415545
0.73593	254.75006	0.0	2.962e-05	0.00031026	7e-08	-0.0	0.00144277	0.00026792	2.05e-06	699.30547479	700.26940742	698.11469411	-0.04997814	-0.03189333	-0.31413032
0.73793	255.27281	0.0	2.948e-05	0.0003104	7e-08	-0.0	0.00144277	0.00026792	2.05e-06	699.27111287	700.25146013	698.08308764	-0.04974802	-0.03215473	-0.31410559
0.73993	255.79401	0.0	2.934e-05	0.00031054	7e-08	-0.0	0.00144277	0.00026792	2.05e-06	699.2367931	700.23336612	698.05148879	-0.04952072	-0.03241282	-0.31408093
0.74193	256.31365	0.0	2.921e-05	0.00031068	7e-08	0.0	0.00144277	0.00026792	2.05e-06	699.2025149	700.2151271	698.01989749	-0.04929048	-0.03267412	-0.31405571
0.74393	256.83172	0.0	2.907e-05	0.00031081	7e-08	-0.0	0.00144277	0.00026792	2.05e-06	699.16827785	700.19674418	697.98831372	-0.0490696	-0.0329247	-0.31403128
0.74593	257.34821	0.0	2.894e-05	0.00031094	7e-08	-0.0	0.00144277	0.00026792	2.05e-06	699.1340814	700.17821902	697.9567374	-0.04884846	-0.03317542	-0.31400659
0.74793	257.86312	0.0	2.881e-05	0.00031108	7e-08	0.0	0.00144277	0.00026792	2.05e-06	699.09992505	700.15955308	697.92516847	-0.04862823	-0.03342497	-0.31398178
0.74993	258.37642	0.0	2.868e-05	0.00031121	7e-08	-0.0	0.00144277	0.00026792	2.05e-06	699.06580832	700.14074775	697.89360687	-0.04840814	-0.03367421	-0.31395674
0.75192	258.88811	0.0	2.855e-05	0.00031134	7e-08	-0.0	0.00144277	0.00026792	2.05e-06	699.03173076	700.12180433	697.86205254	-0.04819433	-0.03391617	-0.3139322
0.75392	259.39817	0.0	2.842e-05	0.00031147	7e-08	-0.0	0.00144277	0.00026792	2.05e-06	698.99769187	700.10272443	697.83050543	-0.04797596	-0.03416313	-0.31390689
0.75592	259.90661	0.0	2.829e-05	0.00031159	7e-08	-0.0	0.00144277	0.00026792	2.05e-06	698.96369126	700.08350909	697.79896547	-0.04776766	-0.03439852	-0.31388253
0.75792	260.41339	0.0	2.816e-05	0.00031172	7e-08	0.0	0.00144277	0.00026792	2.05e-06	698.92972842	700.06415994	697.7674326	-0.04755517	-0.03463844	-0.31385745
0.75992	260.91852	0.0	2.804e-05	0.00031184	7e-08	-0.0	0.00144277	0.00026792	2.05e-06	698.89580294	700.04467819	697.73590677	-0.04734844	-0.03487167	-0.31383283
0.76192	261.42198	0.0	2.791e-05	0.00031197	7e-08	-0.0	0.00144277	0.00026792	2.05e-06	698.86191439	700.02506518	697.7043879	-0.04714502	-0.03510097	-0.31380839
0.76392	261.92376	0.0	2.779e-05	0.00031209	7e-08	0.0	0.00144277	0.00026792	2.05e-06	698.82806231	700.00532233	697.67287593	-0.04693781	-0.03533431	-0.31378327
0.76592	262.42385	0.0	2.767e-05	0.00031221	6e-08	-0.0	0.00144277	0.00026793	2.05e-06	698.79424636	699.98545069	697.64137082	-0.04673701	-0.03556022	-0.31375871
0.76792	262.92224	0.0	2.755e-05	0.00031233	6e-08	0.0	0.00144277	0.00026793	2.05e-06	698.76046607	699.96545171	697.60987248	-0.04653782	-0.03578409	-0.31373414
0.76992	263.4189	0.0	2.743e-05	0.00031245	6e-08	-0.0	0.00144277	0.00026793	2.05e-06	698.72672104	699.94532669	697.57838086	-0.04633679	-0.03600979	-0.31370911
0.77192	263.91384	0.0	2.731e-05	0.00031257	6e-08	0.0	0.00144277	0.00026793	2.05e-06	698.6930109	699.9250768	697.54689589	-0.04613592	-0.03623505	-0.31368389
0.77392	264.40704	0.0	2.72e-05	0.00031269	6e-08	-0.0	0.00144277	0.00026793	2.05e-06	698.65933531	699.90470313	697.51541752	-0.04594496	-0.03644895	-0.3136597
0.77592	264.89848	0.0	2.708e-05	0.0003128	6e-08	0.0	0.00144277	0.00026793	2.05e-06	698.62569383	699.88420704	697.48394567	-0.04575335	-0.03666332	-0.31363523
0.77792	265.38815	0.0	2.697e-05	0.00031292	6e-08	-0.0	0.00144277	0.00026793	2.05e-06	698.59208609	699.86358981	697.45248029	-0.04555998	-0.0368794	-0.31361033
0.77992	265.87605	0.0	2.685e-05	0.00031303	6e-08	0.0	0.00144277	0.00026793	2.05e-06	698.55851175	699.84285253	697.4210213	-0.04536837	-0.03709323	-0.31358544
0.78192	266.36215	0.0	2.674e-05	0.00031314	6e-08	-0.0	0.00144277	0.00026793	2.05e-06	698.52497048	699.82199624	697.38956866	-0.04518322	-0.03729957	-0.31356119
0.78392	266.84644	0.0	2.663e-05	0.00031325	6e-08	-0.0	0.00144277	0.00026793	2.05e-06	698.49146187	699.80102235	697.35812228	-0.04499342	-0.03751081	-0.31353612
0.78592	267.32891	0.0	2.652e-05	0.00031336	6e-08	-0.0	0.00144277	0.00026793	2.05e-06	698.45798563	699.77993179	697.3266821	-0.04480954	-0.03771516	-0.31351164
0.78792	267.80955	0.0	2.641e-05	0.00031347	6e-08	-0.0	0.00144277	0.00026793	2.05e-06	698.42454139	699.75872586	697.29524807	-0.04462523	-0.03791969	-0.3134869
0.78992	268.28834	0.0	2.63e-05	0.00031358	6e-08	-0.0	0.00144277	0.00026793	2.05e-06	698.39112885	699.73740552	697.26382011	-0.04444348	-0.03812106	-0.3134623
0.79192	268.76526	0.0	2.619e-05	0.00031369	6e-08	-0.0	0.00144277	0.00026793	2.05e-06	698.35774768	699.71597195	697.23239816	-0.04426268	-0.03832108	-0.31343764
0.79392	269.24031	0.0	2.609e-05	0.00031379	6e-08	-0.0	0.00144277	0.00026793	2.05e-06	698.32439754	699.69442625	697.20098215	-0.04408209	-0.03852053	-0.31341282
0.79592	269.71346	0.0	2.598e-05	0.0003139	6e-08	0.0	0.00144277	0.00026793	2.05e-06	698.29107818	699.67276938	697.16957203	-0.04390527	-0.03871549	-0.31338832
0.79792	270.1847	0.0	2.588e-05	0.000314	6e-08	-0.0	0.00144277	0.00026793	2.05e-06	698.25778925	699.6510025	697.13816771	-0.04372845	-0.03891012	-0.31336363
0.79992	270.65403	0.0	2.578e-05	0.00031411	6e-08	-0.0	0.00144277	0.00026793	2.05e-06	698.22453046	699.62912665	697.10676915	-0.04355286	-0.03910305	-0.31333893
0.80192	271.12141	0.0	2.568e-05	0.00031421	6e-08	-0.0	0.00144277	0.00026793	2.05e-06	698.19130155	699.60714282	697.07537626	-0.04337808	-0.03929473	-0.31331415
0.80392	271.58684	0.0	2.557e-05	0.00031431	5e-08	-0.0	0.00144277	0.00026793	2.05e-06	698.15810222	699.58505198	697.04398899	-0.04320624	-0.03948285	-0.31328961
0.80592	272.0503	0.0	2.547e-05	0.00031441	5e-08	-0.0	0.00144277	0.00026794	2.05e-06	698.12493218	699.56285527	697.01260726	-0.04303385	-0.0396712	-0.3132648
0.80792	272.51178	0.0	2.538e-05	0.00031451	5e-08	-0.0	0.00144277	0.00026794	2.05e-06	698.09179118	699.54055357	696.98123102	-0.04286365	-0.03985679	-0.31324013
0.80992	272.97125	0.0	2.528e-05	0.00031461	5e-08	0.0	0.00144277	0.00026794	2.05e-06	698.05867894	699.51814791	696.94986019	-0.04269407	-0.04004133	-0.31321538
0.81192	273.4287	0.0	2.518e-05	0.0003147	5e-08	-0.0	0.00144277	0.00026794	2.05e-06	698.02559524	699.49563915	696.91849471	-0.04252559	-0.04022427	-0.3131906
0.81392	273.88412	0.0	2.509e-05	0.0003148	5e-08	0.0	0.00144277	0.00026794	2.05e-06	697.99253981	699.47302832	696.88713451	-0.04236085	-0.04040279	-0.31316621
0.81592	274.33748	0.0	2.499e-05	0.00031489	5e-08	-0.0	0.00144277	0.00026794	2.05e-06	697.95951238	699.45031644	696.85577953	-0.04219235	-0.04058498	-0.31314108
0.81792	274.78877	0.0	2.49e-05	0.00031499	5e-08	-0.0	0.00144277	0.00026794	2.05e-06	697.92651276	699.42750426	696.82442969	-0.04203138	-0.04075863	-0.31311692
0.81992	275.23798	0.0	2.48e-05	0.00031508	5e-08	0.0	0.00144277	0.00026794	2.05e-06	697.89354069	699.40459279	696.79308492	-0.04187054	-0.04093175	-0.31309261
0.82192	275.68507	0.0	2.471e-05	0.00031517	5e-08	0.0	0.00144277	0.00026794	2.05e-06	697.86059597	699.38158284	696.76174518	-0.04170505	-0.04110946	-0.31306743
0.82392	276.13004	0.0	2.462e-05	0.00031526	5e-08	0.0	0.00144277	0.00026794	2.05e-06	697.82767839	699.35847528	696.73041038	-0.04154693	-0.04127884	-0.31304322
0.82592	276.57287	0.0	2.453e-05	0.00031535	5e-08	-0.0	0.00144277	0.00026794	2.05e-06	697.79478768	699.33527115	696.69908045	-0.04138731	-0.0414494	-0.31301862
0.82792	277.01353	0.0	2.444e-05	0.00031544	5e-08	-0.0	0.00144277	0.00026794	2.05e-06	697.76192368	699.31197122	696.66775532	-0.04122943	-0.04161769	-0.31299413
0.82992	277.45201	0.0	2.435e-05	0.00031553	5e-08	0.0	0.00144277	0.00026794	2.05e-06	697.7290862	699.28857629	696.63643494	-0.0410703	-0.04178687	-0.3129693
0.83192	277.88829	0.0	2.426e-05	0.00031562	5e-08	0.0	0.00144277	0.00026794	2.05e-06	697.69627505	699.26508714	696.60511923	-0.04091312	-0.04195353	-0.31294463
0.83392	278.32235	0.0	2.418e-05	0.00031571	5e-08	0.0	0.00144277	0.00026794	2.05e-06	697.66349001	699.24150474	696.57380812	-0.0407592	-0.04211629	-0.31292032
0.83592	278.75416	0.0	2.409e-05	0.00031579	5e-08	-0.0	0.00144277	0.00026794	2.05e-06	697.63073094	699.2178298	696.54250154	-0.04060306	-0.04228095	-0.31289551
0.83792	279.18371	0.0	2.401e-05	0.00031588	5e-08	0.0	0.00144277	0.00026794	2.05e-06	697.59799762	699.19406324	696.51119942	-0.04044369	-0.04244853	-0.31287005
0.83992	279.61097	0.0	2.392e-05	0.00031596	5e-08	-0.0	0.00144277	0.00026794	2.05e-06	697.56529	699.17020546	696.47990171	-0.04029673	-0.04260261	-0.31284644
0.84192	280.03593	0.0	2.384e-05	0.00031604	5e-08	0.0	0.00144277	0.00026794	2.05e-06	697.5326078	699.14625769	696.44860831	-0.04014302	-0.04276331	-0.31282161
0.84392	280.45856	0.0	2.376e-05	0.00031612	5e-08	-0.0	0.00144277	0.00026794	2.05e-06	697.49995096	699.12222034	696.41731917	-0.03999323	-0.04291943	-0.31279728
0.84592	280.87883	0.0	2.368e-05	0.00031621	5e-08	0.0	0.00144277	0.00026794	2.05e-06	697.46731929	699.09809433	696.38603421	-0.03984065	-0.04307797	-0.31277238
0.84792	281.29673	0.0	2.36e-05	0.00031629	5e-08	-0.0	0.00144277	0.00026794	2.05e-06	697.43471267	699.07388035	696.35475336	-0.03969375	-0.04323013	-0.31274828
0.84992	281.71224	0.0	2.352e-05	0.00031637	5e-08	0.0	0.00144277	0.00026794	2.05e-06	697.40213099	699.04957909	696.32347655	-0.0395434	-0.04338537	-0.3127235
0.85191	282.12532	0.0	2.344e-05	0.00031644	5e-08	0.0	0.00144277	0.00026794	2.05e-06	697.36957411	699.02519128	696.29220371	-0.03939662	-0.04353642	-0.31269919
0.85391	282.53596	0.0	2.336e-05	0.00031652	5e-08	0.0	0.00144277	0.00026794	2.05e-06	697.33704195	699.00071754	696.26093476	-0.03924782	-0.04368904	-0.31267443
0.85591	282.94412	0.0	2.328e-05	0.0003166	5e-08	-0.0	0.00144277	0.00026794	2.05e-06	697.30453436	698.97615868	696.22966964	-0.03910234	-0.04383774	-0.31265012
0.85791	283.34979	0.0	2.321e-05	0.00031668	4e-08	-0.0	0.00144277	0.00026794	2.05e-06	697.27205131	698.95151522	696.19840827	-0.03895391	-0.04398893	-0.31262522
0.85991	283.75294	0.0	2.313e-05	0.00031675	4e-08	0.0	0.00144277	0.00026794	2.05e-06	697.23959268	698.92678789	696.16715058	-0.03880979	-0.0441352	-0.31260094
0.86191	284.15353	0.0	2.306e-05	0.00031682	4e-08	0.0	0.00144277	0.00026795	2.05e-06	697.20715842	698.90197723	696.13589649	-0.03866385	-0.0442828	-0.31257625
0.86391	284.55156	0.0	2.299e-05	0.0003169	4e-08	-0.0	0.00144277	0.00026795	2.05e-06	697.17474844	698.877084	696.10464592	-0.03852017	-0.04442755	-0.31255186
0.86591	284.94697	0.0	2.291e-05	0.00031697	4e-08	-0.0	0.00144277	0.00026795	2.05e-06	697.14236269	698.85210874	696.07339881	-0.03836969	-0.04457858	-0.31252623
0.86791	285.33976	0.0	2.284e-05	0.00031704	4e-08	-0.0	0.00144277	0.00026795	2.05e-06	697.11000121	698.82705184	696.04215508	-0.03823281	-0.04471542	-0.31250283
0.86991	285.72989	0.0	2.277e-05	0.00031711	4e-08	0.0	0.00144277	0.00026795	2.05e-06	697.07766386	698.80191415	696.01091464	-0.03808844	-0.04485919	-0.31247808
0.87191	286.11733	0.0	2.27e-05	0.00031718	4e-08	0.0	0.00144277	0.00026795	2.05e-06	697.04535069	698.77669609	695.97967743	-0.03794673	-0.04499975	-0.31245372
0.87391	286.50205	0.0	2.263e-05	0.00031725	4e-08	0.0	0.00144277	0.00026795	2.05e-06	697.01306162	698.75139837	695.94844336	-0.03780162	-0.04514308	-0.31242871
0.87591	286.88401	0.0	2.256e-05	0.00031732	4e-08	-0.0	0.00144277	0.00026795	2.05e-06	696.98079666	698.7260215	695.91721234	-0.03766164	-0.04528077	-0.31240452
0.87791	287.2632	0.0	2.249e-05	0.00031739	4e-08	-0.0	0.00144277	0.00026795	2.05e-06	696.94855587	698.70056593	695.88598431	-0.03752117	-0.04541835	-0.3123802
0.87991	287.63957	0.0	2.243e-05	0.00031746	4e-08	-0.0	0.00144277	0.00026795	2.05e-06	696.91633927	698.67503212	695.85475918	-0.03737729	-0.04555865	-0.31235523
0.88191	288.01309	0.0	2.236e-05	0.00031752	4e-08	-0.0	0.00144277	0.00026795	2.05e-06	696.88414691	698.64942056	695.82353687	-0.03723503	-0.04569675	-0.31233051
0.88391	288.38373	0.0	2.23e-05	0.00031759	4e-08	0.0	0.00144277	0.00026795	2.05e-06	696.85197888	698.62373165	695.7923173	-0.03709669	-0.04583043	-0.31230644
0.88591	288.75146	0.0	2.223e-05	0.00031765	4e-08	0.0	0.00144277	0.00026795	2.05e-06	696.81983522	698.59796594	695.76110038	-0.03695687	-0.04596492	-0.31228207
0.88791	289.11623	0.0	2.217e-05	0.00031772	4e-08	0.0	0.00144277	0.00026795	2.05e-06	696.78771602	698.57212382	695.72988603	-0.03681638	-0.04609942	-0.31225758
0.88991	289.47801	0.0	2.21e-05	0.00031778	4e-08	0.0	0.00144277	0.00026795	2.05e-06	696.75562141	698.5462057	695.69867415	-0.03667543	-0.04623371	-0.31223299
0.89191	289.83677	0.0	2.204e-05	0.00031784	4e-08	0.0	0.00144277	0.00026795	2.05e-06	696.7235515	698.52021201	695.66746467	-0.03653423	-0.04636757	-0.31220834
0.89391	290.19246	0.0	2.198e-05	0.0003179	4e-08	-0.0	0.00144277	0.00026795	2.05e-06	696.69150643	698.49414313	695.63625748	-0.03639084	-0.0465028	-0.31218332
0.89591	290.54505	0.0	2.192e-05	0.00031796	4e-08	-0.0	0.00144277	0.00026795	2.05e-06	696.6594864	698.46799933	695.6050525	-0.03625182	-0.04663323	-0.31215907
0.89791	290.89449	0.0	2.186e-05	0.00031802	4e-08	-0.0	0.00144277	0.00026795	2.05e-06	696.6274916	698.44178099	695.57384963	-0.03611378	-0.04676208	-0.31213502
0.89991	291.24074	0.0	2.18e-05	0.00031808	4e-08	0.0	0.00144277	0.00026795	2.05e-06	696.59552218	698.41548858	695.54264877	-0.03596822	-0.04689722	-0.31210967
0.90191	291.58376	0.0	2.174e-05	0.00031814	4e-08	0.0	0.00144277	0.00026795	2.05e-06	696.56357847	698.38912213	695.51144983	-0.03583173	-0.04702323	-0.31208595
0.90391	291.92351	0.0	2.169e-05	0.0003182	4e-08	-0.0	0.00144277	0.00026795	2.05e-06	696.53166065	698.36268219	695.4802527	-0.03568647	-0.0471566	-0.31206075
0.90591	292.25994	0.0	2.163e-05	0.00031825	4e-08	-0.0	0.00144277	0.00026795	2.05e-06	696.4997691	698.33616877	695.44905729	-0.0355483	-0.04728272	-0.31203683
0.90791	292.593	0.0	2.157e-05	0.00031831	4e-08	0.0	0.00144277	0.00026795	2.05e-06	696.46790406	698.30958231	695.41786349	-0.03540686	-0.04741109	-0.31201242
0.90991	292.92264	0.0	2.152e-05	0.00031836	4e-08	-0.0	0.00144277	0.00026795	2.05e-06	696.43606593	698.28292294	695.38667117	-0.03526371	-0.04754023	-0.31198779
0.91191	293.24881	0.0	2.147e-05	0.00031842	4e-08	0.0	0.00144277	0.00026795	2.05e-06	696.40425509	698.25619083	695.35548025	-0.03511884	-0.04767012	-0.31196296
0.91391	293.57146	0.0	2.141e-05	0.00031847	4e-08	-0.0	0.00144277	0.00026795	2.05e-06	696.372472	698.22938613	695.32429059	-0.03497531	-0.04779801	-0.31193846
0.91591	293.89055	0.0	2.136e-05	0.00031852	4e-08	0.0	0.00144277	0.00026795	2.05e-06	696.34071711	698.20250896	695.29310208	-0.03483346	-0.0479236	-0.31191436
0.91791	294.206	0.0	2.131e-05	0.00031858	4e-08	-0.0	0.00144277	0.00026795	2.05e-06	696.30899095	698.17555943	695.26191459	-0.03468897	-0.04805069	-0.31188995
0.91991	294.51777	0.0	2.126e-05	0.00031863	4e-08	0.0	0.00144277	0.00026795	2.05e-06	696.27729408	698.14853763	695.230728	-0.03454194	-0.04817917	-0.31186524
0.92191	294.82579	0.0	2.121e-05	0.00031868	4e-08	0.0	0.00144277	0.00026795	2.05e-06	696.2456271	698.12144364	695.19954218	-0.0343925	-0.04830884	-0.31184031
0.92391	295.13001	0.0	2.116e-05	0.00031873	4e-08	-0.0	0.00144277	0.00026795	2.05e-06	696.21399077	698.09427726	695.16835698	-0.03424824	-0.04843315	-0.3118164
0.92591	295.43036	0.0	2.111e-05	0.00031877	4e-08	-0.0	0.00144277	0.00026795	2.05e-06	696.18238572	698.06703872	695.13717226	-0.03409736	-0.04856224	-0.3117916
0.92791	295.72677	0.0	2.106e-05	0.00031882	4e-08	-0.0	0.00144277	0.00026795	2.05e-06	696.15081288	698.03972767	695.10598788	-0.03394581	-0.04869095	-0.3117669
0.92991	296.01918	0.0	2.102e-05	0.00031887	4e-08	0.0	0.00144277	0.00026795	2.05e-06	696.11927324	698.01234377	695.07480367	-0.03379714	-0.04881627	-0.3117429
0.93191	296.30751	0.0	2.097e-05	0.00031891	4e-08	0.0	0.00144277	0.00026795	2.05e-06	696.08776735	697.98488782	695.04361947	-0.03364384	-0.0489445	-0.3117184
0.93391	296.59169	0.0	2.092e-05	0.00031896	4e-08	0.0	0.00144277	0.00026795	2.05e-06	696.05629648	697.9573591	695.01243511	-0.03349203	-0.04907051	-0.3116944
0.93591	296.87163	0.0	2.088e-05	0.000319	4e-08	0.0	0.00144277	0.00026795	2.05e-06	696.02486184	697.92975731	694.98125041	-0.03333348	-0.04920106	-0.31166963
0.93791	297.14727	0.0	2.084e-05	0.00031905	4e-08	0.0	0.00144277	0.00026795	2.05e-06	695.99346513	697.90208129	694.95006517	-0.03317157	-0.04933325	-0.31164467
0.93991	297.41851	0.0	2.079e-05	0.00031909	4e-08	0.0	0.00144277	0.00026795	2.05e-06	695.96210722	697.8743317	694.91887919	-0.03300944	-0.04946447	-0.31162004
0.94191	297.68527	0.0	2.075e-05	0.00031913	4e-08	-0.0	0.00144277	0.00026795	2.05e-06	695.93078957	697.84650827	694.88769226	-0.03284761	-0.04959432	-0.31159581
0.94391	297.94745	0.0	2.071e-05	0.00031917	4e-08	-0.0	0.00144277	0.00026795	2.05e-06	695.89951392	697.81861041	694.85650416	-0.03268559	-0.04972318	-0.31157195
0.94591	298.20496	0.0	2.067e-05	0.00031921	4e-08	-0.0	0.00144277	0.00026795	2.05e-06	695.86828255	697.79063688	694.82531463	-0.03251606	-0.04985678	-0.31154741
0.94791	298.45769	0.0	2.063e-05	0.00031925	4e-08	-0.0	0.00144277	0.00026795	2.05e-06	695.8370962	697.76258914	694.79412346	-0.03234387	-0.04999121	-0.31152295
0.94991	298.70553	0.0	2.059e-05	0.00031929	3e-08	0.0	0.00144277	0.00026795	2.05e-06	695.80595774	697.7344655	694.76293037	-0.03215992	-0.0501334	-0.31149737
0.9519	298.94838	0.0	2.056e-05	0.00031933	3e-08	-0.0	0.00144277	0.00026795	2.05e-06	695.7748709	697.70626321	694.73173499	-0.03198776	-0.05026511	-0.31147395
0.9539	299.18612	0.0	2.052e-05	0.00031936	3e-08	0.0	0.00144277	0.00026795	2.05e-06	695.74383722	697.67798332	694.70053707	-0.03180336	-0.05040477	-0.31144945
0.9559	299.41861	0.0	2.048e-05	0.0003194	3e-08	0.0	0.00144277	0.00026795	2.05e-06	695.71286056	697.64962366	694.66933622	-0.03161409	-0.05054656	-0.31142495
0.9579	299.64572	0.0	2.045e-05	0.00031943	3e-08	0.0	0.00144277	0.00026795	2.05e-06	695.68194451	697.62118295	694.63813206	-0.03141941	-0.05069078	-0.31140044
0.9599	299.86731	0.0	2.042e-05	0.00031947	3e-08	0.0	0.00144277	0.00026795	2.05e-06	695.65109313	697.59265974	694.60692415	-0.0312187	-0.05083774	-0.31137593
0.9619	300.08322	0.0	2.038e-05	0.0003195	3e-08	0.0	0.00144277	0.00026796	2.05e-06	695.62031099	697.56405238	694.57571203	-0.03101124	-0.05098782	-0.31135141
0.9639	300.29329	0.0	2.035e-05	0.00031953	3e-08	0.0	0.00144277	0.00026796	2.05e-06	695.5896033	697.53535901	694.54449519	-0.03079621	-0.05114142	-0.3113269
0.9659	300.49733	0.0	2.032e-05	0.00031956	3e-08	-0.0	0.00144277	0.00026796	2.05e-06	695.558976	697.5065775	694.51327303	-0.03057258	-0.05129907	-0.31130237
0.9679	300.69516	0.0	2.029e-05	0.00031959	3e-08	-0.0	0.00144277	0.00026796	2.05e-06	695.52843593	697.47770544	694.48204491	-0.03033925	-0.05146131	-0.31127785
0.9699	300.88657	0.0	2.026e-05	0.00031962	3e-08	0.0	0.00144277	0.00026796	2.05e-06	695.49799101	697.44874005	694.45081008	-0.03009479	-0.05162884	-0.31125332
0.9719	301.07133	0.0	2.023e-05	0.00031965	3e-08	-0.0	0.00144277	0.00026796	2.05e-06	695.46765046	697.41967814	694.4195677	-0.02983753	-0.05180248	-0.31122878
0.9739	301.24919	0.0	2.021e-05	0.00031968	3e-08	0.0	0.00144277	0.00026796	2.05e-06	695.43742512	697.39051602	694.38831679	-0.02956541	-0.05198322	-0.31120423
0.9759	301.41988	0.0	2.018e-05	0.0003197	3e-08	0.0	0.00144277	0.00026796	2.05e-06	695.40732785	697.36124937	694.35705622	-0.02927583	-0.0521723	-0.31117968
0.9779	301.58309	0.0	2.016e-05	0.00031973	3e-08	-0.0	0.00144277	0.00026796	2.05e-06	695.37737409	697.33187313	694.32578463	-0.02896576	-0.05237113	-0.31115512
0.9799	301.73847	0.0	2.014e-05	0.00031975	3e-08	-0.0	0.00144277	0.00026796	2.05e-06	695.34758258	697.30238129	694.29450043	-0.02863088	-0.05258172	-0.31113055
0.9819	301.88564	0.0	2.011e-05	0.00031977	3e-08	-0.0	0.00144277	0.00026796	2.05e-06	695.31797647	697.27276661	694.26320167	-0.0282658	-0.05280653	-0.31110597
0.9839	302.02415	0.0	2.009e-05	0.00031979	3e-08	-0.0	0.00144277	0.00026796	2.05e-06	695.28858498	697.2430202	694.2318859	-0.02786268	-0.0530491	-0.31108137
0.9859	302.15348	0.0	2.007e-05	0.00031981	3e-08	0.0	0.00144277	0.00026796	2.05e-06	695.25944526	697.2131311	694.20055009	-0.02741223	-0.05331354	-0.31105676
0.9879	302.27302	0.0	2.006e-05	0.00031983	3e-08	-0.0	0.00144277	0.00026796	2.05e-06	695.23060701	697.18308514	694.16919018	-0.02689829	-0.05360691	-0.31103213
0.9899	302.382	0.0	2.004e-05	0.00031984	3e-08	0.0	0.00144277	0.00026796	2.05e-06	695.20213678	697.15286406	694.13780084	-0.0263013	-0.05393752	-0.31100747
0.9919	302.4795	0.0	2.003e-05	0.00031986	3e-08	0.0	0.00144277	0.00026796	2.05e-06	695.17413093	697.12244251	694.10637438	-0.02557938	-0.05432302	-0.31098279
0.9939	302.56425	0.0	2.001e-05	0.00031987	3e-08	-0.0	0.00144277	0.00026796	2.05e-06	695.14673835	697.09178315	694.07489902	-0.02466469	-0.05479113	-0.31095807
0.9959	302.63447	0.0	2e-05	0.00031988	3e-08	0.0	0.00144277	0.00026796	2.05e-06	695.1202116	697.0608261	694.04335491	-0.02341038	-0.05540018	-0.31093329
0.9979	302.68731	0.0	2e-05	0.00031989	3e-08	0.0	0.00144277	0.00026796	2.05e-06	695.09506838	697.02945698	694.01170144	-0.02137717	-0.05631774	-0.31090843
0.9999	302.71612	0.0	1.999e-05	0.00031989	3e-08	0.0	0.00144277	0.00026796	2.05e-06	695.0731597	696.99731348	693.97979253	-0.01428643	-0.05900475	-0.31088336
1.0	302.71654	0.0	1.999e-05	0.00031989	3e-08	0.0	0.00144277	0.00026796	2.05e-06	695.07233124	696.99565475	693.97817573	1613.82030168	109.03377649	322.10491998
