# Supplementary material for: Dataset for the simulated biomass pyrolysis in rotary kilns with varying particle residence time distributions
Source: Data Brief. 2021 Nov 23;39:107603. doi: 10.1016/j.dib.2021.107603 (PMC8633881; doi:10.1016/j.dib.2021.107603)
Supplement: Supplementary Data S1 — Supplementary Raw Research Data. This is open data under the CC BY license http://creativecommons.org/licenses/by/4.0/ [file mmc1.zip › supplementary/113/logFiles/log_Pe100]

l,m	Tau,s	F_w,kg/s	F_is,kg/s	F_c,kg/s	F_rt,kg/s	F_w_wet,kg/s	F_it,kg/s	F_g,kg/s	F_H2O_g,kg/s	T_b,K	T_g,K	T_w,K	q_bed,kW/m	q_gas,kW/m	q_loss,kW/m
0.0001	0.02	0.0	0.0	0.0	0.0	0.00205261	0.0	0.0	0.0	299.05239603	302.25864159	832.90066871	33.2975696	2.84975474	-0.41989445
0.002	0.77965	0.0	0.0	0.0	0.0	0.00205261	0.0	0.0	0.0	315.78787014	377.54117006	828.25728079	32.09580645	2.67466265	-0.41625122
0.004	1.5789	0.0	0.0	0.0	0.0	0.00205261	0.0	0.0	0.0	332.59908734	450.02930696	823.56261236	30.88823849	2.42793281	-0.41256794
0.006	2.37776	0.0	0.0	0.0	0.0	0.00205261	0.0	0.0	0.0	348.63593654	514.12665241	819.06656541	29.73449661	2.12596475	-0.40904064
0.008	3.17621	2e-08	0.0	0.0	0.0	0.0020526	0.0	0.0	0.0	363.94513423	568.76865961	814.76849782	28.62909727	1.78861695	-0.4056688
0.01	3.97427	5e-08	0.0	0.0	0.0	0.00205256	0.0	0.0	0.0	378.56791608	613.58251966	810.6651458	27.5658023	1.44578404	-0.40244979
0.012	4.77193	1.6e-07	0.0	0.0	0.0	0.00205245	0.0	0.0	0.0	392.54051197	648.97046987	806.75001142	26.5396575	1.12463163	-0.39937847
0.014	5.56918	4.2e-07	0.0	0.0	0.0	0.00205219	0.0	0.0	0.0	405.89519935	675.93620239	803.01395013	25.54705727	0.8445818	-0.39644759
0.016	6.36604	1.03e-06	0.0	0.0	0.0	0.00205158	0.0	0.0	0.0	418.66125137	695.82346844	799.44626308	24.58595848	0.61424447	-0.39364874
0.018	7.16249	2.32e-06	0.0	0.0	0.0	0.00205029	0.0	0.0	0.0	430.86577429	710.05062107	796.03587854	23.65545792	0.43336653	-0.39097323
0.02	7.95854	4.84e-06	0.0	0.0	0.0	0.00204776	0.0	0.0	0.0	442.53426734	719.92337089	792.77222431	22.75527139	0.29643411	-0.38841273
0.022	8.75418	9.5e-06	0.0	0.0	0.0	0.0020431	0.0	0.0	1e-08	453.69090002	726.5428283	789.64568191	21.88535947	0.19557482	-0.38595975
0.024	9.54942	1.762e-05	0.0	0.0	0.0	0.00203497	0.0	0.0	2e-08	464.35858996	730.78320448	786.64772178	21.04563223	0.12299017	-0.3836076
0.026	10.34425	3.107e-05	0.0	0.0	0.0	0.00202151	0.0	0.0	3e-08	474.55898667	733.31013417	783.77084452	20.23586884	0.07182652	-0.38135041
0.028	11.13867	5.234e-05	0.0	0.0	0.0	0.00200022	0.0	0.0	5e-08	484.31243653	734.61578666	781.00843813	19.4556879	0.03658359	-0.37918301
0.03	11.93268	8.455e-05	0.0	0.0	0.0	0.00196797	0.0	0.0	8e-08	493.63798007	735.05672713	778.35461654	18.70457552	0.01303031	-0.37710078
0.032	12.72629	0.00013138	0.0	0.0	0.0	0.00192109	0.0	0.0	1.3e-07	502.55342085	734.88760354	775.80407399	17.98191482	-0.0019695	-0.37509957
0.034	13.51948	0.0001968	0.0	0.0	0.0	0.00185561	0.0	0.0	2e-07	511.07549609	734.2893258	773.35196384	17.28701777	-0.01071373	-0.37317557
0.036	14.31226	0.00028458	1e-08	0.0	0.0	0.00176774	0.0	0.0	2.8e-07	519.22016997	733.39068678	770.9938073	16.61914104	-0.01487344	-0.37132528
0.038	15.10463	0.00039766	1e-08	0.0	0.0	0.00165453	1e-08	0.0	4e-07	527.00304747	732.28436076	768.72542758	15.97748861	-0.01567538	-0.36954542
0.04	15.89659	0.00053722	3e-08	0.0	0.0	0.00151481	2e-08	0.0	5.4e-07	534.43986905	731.03762383	766.54290553	15.36119895	-0.01402147	-0.36783292
0.042	16.68813	0.00070182	5e-08	0.0	0.0	0.00134999	4e-08	1e-08	7e-07	541.54699203	729.698401	764.44255091	14.76932542	-0.01056315	-0.36618488
0.044	17.47925	0.00088672	1e-07	0.0	0.0	0.0011648	9e-08	1e-08	8.9e-07	548.34171102	728.29723711	762.42088335	14.20081759	-0.00572723	-0.36459858
0.046	18.26996	0.00108376	1.8e-07	0.0	0.0	0.00096739	1.7e-07	2e-08	1.09e-06	554.84224779	726.84656503	760.47461615	13.65451759	0.00028999	-0.36307143
0.048	19.06025	0.00128207	3e-07	0.0	0.0	0.00076859	3.1e-07	5e-08	1.28e-06	561.06728508	725.33911904	758.6006377	13.1291847	0.00753089	-0.361601
0.05	19.85013	0.0014696	4.9e-07	0.0	1e-08	0.00058042	5.4e-07	8e-08	1.47e-06	567.03504672	723.7479849	756.79598719	12.62355184	0.01626677	-0.36018497
0.05199	20.63958	0.0016353	7.6e-07	0.0	1e-08	0.00041386	9.1e-07	1.4e-07	1.64e-06	572.76211391	722.03046902	755.05782495	12.13640787	0.02694133	-0.35882109
0.05399	21.42861	0.00177125	1.13e-06	0.0	1e-08	0.00027678	1.44e-06	2.2e-07	1.78e-06	578.26232849	720.13662936	753.38340203	11.66668586	0.04006244	-0.35750723
0.05599	22.21722	0.00187409	1.62e-06	0.0	2e-08	0.00017246	2.21e-06	3.4e-07	1.88e-06	583.54618089	718.02117327	751.77003628	11.21352789	0.0560591	-0.35624127
0.05799	23.00541	0.00194515	2.25e-06	0.0	3e-08	9.948e-05	3.25e-06	5e-07	1.95e-06	588.62088165	715.6553952	750.21511511	10.77578047	0.07515173	-0.35502116
0.05999	23.79317	0.00198938	3.03e-06	0.0	4e-08	5.281e-05	4.64e-06	7.2e-07	2e-06	593.49096079	713.03537911	748.71616055	10.35356019	0.09726919	-0.35384496
0.06199	24.58051	0.00201346	3.98e-06	0.0	6e-08	2.566e-05	6.43e-06	1e-06	2.03e-06	598.16007087	710.18405358	747.27066308	9.94624524	0.12204503	-0.35271069
0.06399	25.36743	0.00202396	5.12e-06	0.0	8e-08	1.136e-05	8.69e-06	1.36e-06	2.04e-06	602.63155794	707.14753374	745.87625606	9.55406499	0.14887952	-0.3516165
0.06599	26.15391	0.00202612	6.46e-06	0.0	1.1e-07	4.57e-06	1.15e-05	1.81e-06	2.05e-06	606.9092951	703.98812709	744.53069431	9.17621293	0.17703285	-0.35056064
0.06799	26.93997	0.00202344	8.02e-06	0.0	1.4e-07	1.66e-06	1.493e-05	2.37e-06	2.05e-06	610.99782364	700.77663639	743.2318879	8.81282871	0.20571865	-0.34954146
0.06999	27.7256	0.0020179	9.82e-06	1e-08	1.7e-07	5.5e-07	1.907e-05	3.04e-06	2.05e-06	614.90235215	697.58537533	741.97786923	8.46330869	0.23418034	-0.34855741
0.07199	28.5108	0.00201045	1.187e-05	1e-08	2.2e-07	1.6e-07	2.4e-05	3.85e-06	2.05e-06	618.62826365	694.4824895	740.76685805	8.12714736	0.26174569	-0.34760711
0.07399	29.29557	0.00200142	1.418e-05	1e-08	2.7e-07	4e-08	2.982e-05	4.81e-06	2.05e-06	622.1809058	691.52758243	739.59724465	7.80335343	0.2878618	-0.3466893
0.07599	30.0799	0.00199088	1.678e-05	2e-08	3.3e-07	1e-08	3.66e-05	5.93e-06	2.05e-06	625.56584275	688.76873586	738.46745973	7.49475227	0.31211194	-0.34580273
0.07799	30.86381	0.00197879	1.966e-05	3e-08	4.1e-07	0.0	4.444e-05	7.24e-06	2.05e-06	628.78947713	686.24083394	737.37575603	7.19891053	0.33421828	-0.34494604
0.07999	31.64727	0.00196505	2.285e-05	4e-08	4.9e-07	0.0	5.34e-05	8.73e-06	2.05e-06	631.85702717	683.96566119	736.32077687	6.91529152	0.35403149	-0.34411817
0.08199	32.43031	0.0019496	2.634e-05	5e-08	5.8e-07	0.0	6.355e-05	1.044e-05	2.05e-06	634.77368303	681.95308241	735.30120932	6.64330078	0.371508	-0.34331809
0.08399	33.2129	0.00193234	3.015e-05	7e-08	6.8e-07	0.0	7.496e-05	1.236e-05	2.05e-06	637.54453397	680.20282591	734.31579918	6.38264201	0.3866882	-0.34254481
0.08599	33.99506	0.00191323	3.426e-05	9e-08	7.9e-07	0.0	8.767e-05	1.451e-05	2.05e-06	640.17461916	678.70664524	733.36333399	6.13292484	0.39967281	-0.34179738
0.08799	34.77678	0.00189222	3.867e-05	1.2e-07	9.2e-07	-0.0	0.00010172	1.69e-05	2.05e-06	642.66895615	677.45047795	732.44263467	5.89378313	0.41060223	-0.34107487
0.08999	35.55806	0.0018693	4.339e-05	1.6e-07	1.05e-06	-0.0	0.00011712	1.953e-05	2.05e-06	645.0325588	676.41642852	731.55255149	5.66485186	0.41963974	-0.34037639
0.09199	36.3389	0.00184447	4.839e-05	2.1e-07	1.2e-06	0.0	0.00013389	2.239e-05	2.05e-06	647.27046369	675.58437832	730.69195941	5.44587039	0.42694175	-0.33970129
0.09399	37.11929	0.00181775	5.367e-05	2.7e-07	1.36e-06	0.0	0.00015201	2.55e-05	2.05e-06	649.38776661	674.93322005	729.85975128	5.23621282	0.43272752	-0.33904807
0.09599	37.89925	0.00178917	5.92e-05	3.4e-07	1.53e-06	0.0	0.00017146	2.885e-05	2.05e-06	651.38944878	674.44254761	729.05487674	5.03574833	0.43712064	-0.33841642
0.09799	38.67876	0.00175881	6.497e-05	4.3e-07	1.71e-06	0.0	0.0001922	3.243e-05	2.05e-06	653.28069656	674.09205393	728.2762752	4.84418967	0.4402766	-0.33780568
0.09999	39.45782	0.00172674	7.097e-05	5.4e-07	1.9e-06	-0.0	0.00021418	3.624e-05	2.05e-06	655.06662025	673.86311509	727.52293454	4.66081527	0.44238404	-0.33721417
0.10199	40.23644	0.00169307	7.715e-05	6.6e-07	2.09e-06	-0.0	0.00023733	4.026e-05	2.05e-06	656.75239959	673.73844	726.79386248	4.48580763	0.4435101	-0.33664237
0.10399	41.0146	0.0016579	8.351e-05	8e-07	2.3e-06	-0.0	0.00026158	4.448e-05	2.05e-06	658.34319595	673.70246992	726.08810133	4.31833174	0.44382782	-0.33608839
0.10599	41.79232	0.00162136	9.001e-05	9.7e-07	2.51e-06	0.0	0.00028683	4.889e-05	2.05e-06	659.84417667	673.74128055	725.40472296	4.15821036	0.44342343	-0.33555188
0.10799	42.56959	0.00158358	9.662e-05	1.15e-06	2.72e-06	0.0	0.00031301	5.346e-05	2.05e-06	661.26042928	673.84269898	724.74284195	4.00522718	0.4423771	-0.33503245
0.10999	43.34641	0.00154472	0.00010333	1.37e-06	2.94e-06	0.0	0.00034	5.82e-05	2.05e-06	662.59707838	673.9958946	724.10159264	3.8589516	0.44078184	-0.33452921
0.11199	44.12278	0.0015049	0.00011011	1.61e-06	3.16e-06	0.0	0.00036771	6.306e-05	2.05e-06	663.85914059	674.19156627	723.48015163	3.71904868	0.43871076	-0.33404151
0.11399	44.89869	0.00146429	0.00011692	1.88e-06	3.39e-06	-0.0	0.00039602	6.805e-05	2.05e-06	665.05154896	674.42170366	722.87773069	3.58520733	0.43622731	-0.33356878
0.11599	45.67415	0.00142304	0.00012374	2.19e-06	3.61e-06	-0.0	0.00042484	7.313e-05	2.05e-06	666.17913349	674.67945929	722.293577	3.45707679	0.43339047	-0.33311036
0.11799	46.44915	0.00138129	0.00013055	2.52e-06	3.84e-06	-0.0	0.00045406	7.83e-05	2.05e-06	667.24657083	674.95905473	721.72697819	3.33433213	0.43025055	-0.33266564
0.11999	47.2237	0.00133918	0.00013733	2.89e-06	4.06e-06	0.0	0.00048356	8.353e-05	2.05e-06	668.25842417	675.25558506	721.17725336	3.21671137	0.42684978	-0.33223421
0.12199	47.99778	0.00129686	0.00014405	3.3e-06	4.28e-06	-0.0	0.00051327	8.88e-05	2.05e-06	669.21909514	675.56494702	720.64375763	3.10390244	0.42322851	-0.33181552
0.12399	48.77141	0.00125446	0.00015069	3.74e-06	4.5e-06	0.0	0.00054307	9.41e-05	2.05e-06	670.13281807	675.88372514	720.12588046	2.99562883	0.41942141	-0.33140909
0.12599	49.54458	0.00121209	0.00015723	4.22e-06	4.72e-06	-0.0	0.00057288	9.941e-05	2.05e-06	671.00365135	676.20909518	719.62304451	2.89161096	0.41545985	-0.33101446
0.12799	50.31728	0.00116989	0.00016367	4.74e-06	4.93e-06	-0.0	0.00060262	0.00010472	2.05e-06	671.83546913	676.53873944	719.13470469	2.79158529	0.41137161	-0.33063118
0.12999	51.08952	0.00112795	0.00016997	5.29e-06	5.13e-06	0.0	0.0006322	0.00011001	2.05e-06	672.63195736	676.87077059	718.66034675	2.69532636	0.4071808	-0.3302589
0.13199	51.8613	0.00108638	0.00017613	5.89e-06	5.33e-06	0.0	0.00066156	0.00011527	2.05e-06	673.39661117	677.20366545	718.19948589	2.60257784	0.4029102	-0.32989719
0.13399	52.63261	0.00104526	0.00018214	6.53e-06	5.52e-06	0.0	0.00069063	0.00012049	2.05e-06	674.13273359	677.53620755	717.7516654	2.51313411	0.39857932	-0.32954572
0.13599	53.40345	0.00100467	0.00018798	7.2e-06	5.7e-06	0.0	0.00071935	0.00012565	2.05e-06	674.84343644	677.86743712	717.3164552	2.4267869	0.39420614	-0.32920416
0.13799	54.17383	0.0009647	0.00019364	7.92e-06	5.87e-06	-0.0	0.00074767	0.00013075	2.05e-06	675.5316434	678.196608	716.89345027	2.34333885	0.38980685	-0.32887217
0.13999	54.94374	0.0009254	0.00019912	8.69e-06	6.04e-06	-0.0	0.00077554	0.00013578	2.05e-06	676.20009348	678.52315093	716.48226916	2.26260746	0.38539607	-0.32854945
0.14199	55.71317	0.00088682	0.00020441	9.49e-06	6.2e-06	0.0	0.00080291	0.00014074	2.05e-06	676.85134565	678.84664212	716.08255254	2.18442336	0.380987	-0.32823573
0.14399	56.48214	0.00084902	0.0002095	1.033e-05	6.35e-06	0.0	0.00082976	0.0001456	2.05e-06	677.48778454	679.16677668	715.69396177	2.10862934	0.37659164	-0.32793075
0.14599	57.25063	0.00081204	0.00021439	1.122e-05	6.49e-06	0.0	0.00085604	0.00015037	2.05e-06	678.11162678	679.483346	715.31617743	2.03508014	0.37222094	-0.32763425
0.14799	58.01865	0.00077592	0.00021908	1.215e-05	6.62e-06	0.0	0.00088174	0.00015505	2.05e-06	678.72492758	679.79621881	714.94889801	1.96363842	0.36788482	-0.327346
0.14999	58.78619	0.00074067	0.00022356	1.313e-05	6.74e-06	-0.0	0.00090684	0.00015963	2.05e-06	679.32958742	680.1053253	714.59183861	1.89417369	0.36359221	-0.32706575
0.15198	59.55326	0.00070634	0.00022782	1.415e-05	6.85e-06	-0.0	0.0009313	0.0001641	2.05e-06	679.92735896	680.41064376	714.24472975	1.82657787	0.35935157	-0.32679333
0.15398	60.31985	0.00067293	0.00023188	1.521e-05	6.95e-06	0.0	0.00095513	0.00016846	2.05e-06	680.51985418	680.7121895	713.90731613	1.76073429	0.35517013	-0.32652851
0.15598	61.08595	0.00064046	0.00023573	1.632e-05	7.04e-06	-0.0	0.0009783	0.00017271	2.05e-06	681.10855061	681.01000568	713.57935563	1.69655051	0.35105496	-0.32627111
0.15798	61.85158	0.00060894	0.00023936	1.747e-05	7.12e-06	-0.0	0.00100081	0.00017685	2.05e-06	681.69479785	681.30415567	713.26061827	1.63393361	0.34701226	-0.32602096
0.15998	62.61673	0.00057838	0.00024278	1.867e-05	7.2e-06	0.0	0.00102265	0.00018088	2.05e-06	682.27982359	681.59471679	712.95088522	1.57279806	0.34304765	-0.32577787
0.16198	63.38139	0.00054878	0.00024599	1.991e-05	7.26e-06	-0.0	0.00104382	0.0001848	2.05e-06	682.86473899	681.88177521	712.649948	1.51306601	0.33916626	-0.32554169
0.16398	64.14557	0.00052014	0.00024899	2.119e-05	7.32e-06	0.0	0.00106432	0.0001886	2.05e-06	683.4505436	682.16542172	712.35760762	1.45466647	0.33537276	-0.32531225
0.16598	64.90926	0.00049247	0.00025178	2.253e-05	7.36e-06	-0.0	0.00108414	0.00019228	2.05e-06	684.03812984	682.44574837	712.07367385	1.39753342	0.33167132	-0.32508941
0.16798	65.67246	0.00046575	0.00025436	2.391e-05	7.4e-06	-0.0	0.00110329	0.00019585	2.05e-06	684.62828671	682.7228457	711.79796457	1.34160679	0.32806575	-0.32487302
0.16998	66.43518	0.00043998	0.00025674	2.533e-05	7.42e-06	0.0	0.00112178	0.0001993	2.05e-06	685.22170305	682.99680061	711.5303051	1.28683183	0.32455949	-0.32466296
0.17198	67.19741	0.00041516	0.00025892	2.68e-05	7.44e-06	-0.0	0.00113959	0.00020264	2.05e-06	685.8189701	683.26769461	711.27052762	1.23315669	0.32115543	-0.32445909
0.17398	67.95914	0.00039128	0.00026089	2.832e-05	7.45e-06	-0.0	0.00115675	0.00020587	2.05e-06	686.42058337	683.53560249	711.0184707	1.18053234	0.31785596	-0.32426127
0.17598	68.72038	0.00036832	0.00026266	2.989e-05	7.45e-06	0.0	0.00117326	0.00020898	2.05e-06	687.02694405	683.80059132	710.77397877	1.12891812	0.31466352	-0.3240694
0.17798	69.48113	0.00034627	0.00026424	3.15e-05	7.45e-06	0.0	0.00118912	0.00021198	2.05e-06	687.63835978	684.06271975	710.53690167	1.07827285	0.31157975	-0.32388334
0.17998	70.24139	0.00032513	0.00026562	3.317e-05	7.43e-06	0.0	0.00120434	0.00021487	2.05e-06	688.25504496	684.32203748	710.30709425	1.02855901	0.30860594	-0.32370299
0.18198	71.00114	0.00030487	0.00026681	3.488e-05	7.41e-06	0.0	0.00121893	0.00021766	2.05e-06	688.87712056	684.57858497	710.08441601	0.97974439	0.30574322	-0.32352824
0.18398	71.7604	0.00028549	0.00026781	3.664e-05	7.38e-06	0.0	0.00123291	0.00022033	2.05e-06	689.50461358	684.83239338	709.86873068	0.9317986	0.30299219	-0.32335897
0.18598	72.51916	0.00026697	0.00026863	3.846e-05	7.34e-06	0.0	0.00124627	0.0002229	2.05e-06	690.13745632	685.0834846	709.65990591	0.8846941	0.30035305	-0.3231951
0.18798	73.27742	0.00024929	0.00026926	4.032e-05	7.3e-06	0.0	0.00125903	0.00022536	2.05e-06	690.77548536	685.33187145	709.45781292	0.83840591	0.29782551	-0.32303651
0.18998	74.03518	0.00023244	0.00026971	4.223e-05	7.24e-06	-0.0	0.00127121	0.00022772	2.05e-06	691.41844063	685.57755805	709.26232619	0.79291136	0.29540879	-0.3228831
0.19198	74.79243	0.0002164	0.00026999	4.42e-05	7.19e-06	-0.0	0.0012828	0.00022998	2.05e-06	692.06596459	685.8205403	709.07332313	0.74819323	0.29310202	-0.32273478
0.19398	75.54918	0.00020116	0.00027009	4.622e-05	7.12e-06	0.0	0.00129383	0.00023214	2.05e-06	692.71760161	686.06080647	708.89068373	0.70423365	0.29090336	-0.32259146
0.19598	76.30542	0.0001867	0.00027003	4.828e-05	7.05e-06	0.0	0.0013043	0.0002342	2.05e-06	693.37279795	686.29833794	708.71429028	0.66102081	0.28881095	-0.32245304
0.19798	77.06115	0.00017299	0.00026979	5.04e-05	6.97e-06	-0.0	0.00131424	0.00023616	2.05e-06	694.03090221	686.53311007	708.54402701	0.61854337	0.28682208	-0.32231944
0.19998	77.81638	0.00016002	0.0002694	5.258e-05	6.89e-06	0.0	0.00132364	0.00023803	2.05e-06	694.69116672	686.76509315	708.37977973	0.57679422	0.28493369	-0.32219055
0.20198	78.57109	0.00014778	0.00026884	5.48e-05	6.8e-06	-0.0	0.00133253	0.00023981	2.05e-06	695.35274988	686.99425347	708.22143552	0.53576949	0.28314225	-0.32206631
0.20398	79.32529	0.00013623	0.00026813	5.708e-05	6.71e-06	0.0	0.00134091	0.0002415	2.05e-06	696.01471957	687.22055445	708.06888234	0.49546794	0.28144363	-0.3219466
0.20598	80.07898	0.00012537	0.00026727	5.941e-05	6.61e-06	0.0	0.0013488	0.0002431	2.05e-06	696.67605794	687.44395795	707.92200869	0.45589181	0.27983324	-0.32183136
0.20798	80.83216	0.00011516	0.00026626	6.179e-05	6.5e-06	-0.0	0.00135622	0.00024462	2.05e-06	697.33566758	687.66442547	707.78070319	0.41704748	0.27830607	-0.32172049
0.20998	81.58481	0.0001056	0.0002651	6.422e-05	6.4e-06	-0.0	0.00136318	0.00024606	2.05e-06	697.99237901	687.88191957	707.64485426	0.37894238	0.27685643	-0.32161389
0.21198	82.33695	9.665e-05	0.00026381	6.67e-05	6.29e-06	0.0	0.0013697	0.00024741	2.05e-06	698.64495993	688.09640514	707.5143497	0.34158974	0.27547841	-0.3215115
0.21398	83.08857	8.829e-05	0.00026239	6.923e-05	6.17e-06	0.0	0.00137579	0.00024869	2.05e-06	699.29212562	688.30785074	707.38907636	0.30500386	0.2741655	-0.32141321
0.21598	83.83967	8.051e-05	0.00026083	7.181e-05	6.05e-06	0.0	0.00138146	0.00024989	2.05e-06	699.93255096	688.51622988	707.26891976	0.26920256	0.2729109	-0.32131894
0.21798	84.59025	7.328e-05	0.00025916	7.443e-05	5.93e-06	0.0	0.00138674	0.00025102	2.05e-06	700.56488359	688.72152212	707.15376378	0.23420648	0.27170747	-0.3212286
0.21998	85.3403	6.657e-05	0.00025736	7.71e-05	5.81e-06	0.0	0.00139164	0.00025208	2.05e-06	701.18775805	688.92371418	707.04349037	0.20003829	0.2705478	-0.32114208
0.22198	86.08983	6.036e-05	0.00025545	7.981e-05	5.68e-06	-0.0	0.00139618	0.00025307	2.05e-06	701.79981084	689.12280073	706.93797925	0.16672327	0.26942431	-0.32105931
0.22398	86.83883	5.463e-05	0.00025344	8.257e-05	5.55e-06	-0.0	0.00140037	0.000254	2.05e-06	702.39969577	689.31878513	706.83710773	0.13428757	0.26832924	-0.32098017
0.22598	87.5873	4.935e-05	0.00025133	8.536e-05	5.43e-06	0.0	0.00140423	0.00025487	2.05e-06	702.98609958	689.51167984	706.74075054	0.10275831	0.26725479	-0.32090458
0.22798	88.33524	4.45e-05	0.00024912	8.819e-05	5.29e-06	-0.0	0.00140777	0.00025568	2.05e-06	703.55775733	689.70150666	706.64877972	0.07216328	0.2661932	-0.32083243
0.22998	89.08265	4.006e-05	0.00024682	9.105e-05	5.16e-06	0.0	0.00141103	0.00025643	2.05e-06	704.11346715	689.88829671	706.56106456	0.04253088	0.26513683	-0.32076362
0.23198	89.82953	3.599e-05	0.00024445	9.395e-05	5.03e-06	-0.0	0.00141401	0.00025714	2.05e-06	704.65210402	690.07209015	706.47747165	0.01388796	0.26407818	-0.32069805
0.23398	90.57588	3.229e-05	0.00024199	9.687e-05	4.9e-06	0.0	0.00141672	0.00025779	2.05e-06	705.17263239	690.25293568	706.39786497	-0.0137395	0.26301006	-0.3206356
0.23598	91.32168	2.891e-05	0.00023947	9.982e-05	4.77e-06	-0.0	0.0014192	0.00025839	2.05e-06	705.68596774	690.43090814	706.32119778	-0.02903403	0.26197767	-0.32057543
0.23798	92.06695	2.585e-05	0.00023689	0.00010279	4.64e-06	0.0	0.00142145	0.00025896	2.05e-06	706.18916009	690.60614259	706.24750741	-0.0532255	0.26096082	-0.32051762
0.23998	92.81168	2.307e-05	0.00023424	0.00010578	4.5e-06	0.0	0.00142348	0.00025948	2.05e-06	706.67441499	690.77871711	706.17720182	-0.07656359	0.25992532	-0.32046247
0.24198	93.55587	2.056e-05	0.00023154	0.00010879	4.37e-06	-0.0	0.00142533	0.00025996	2.05e-06	707.13899324	690.94870522	706.11030793	-0.11626245	0.25885318	-0.32041004
0.24398	94.29952	1.829e-05	0.0002288	0.00011182	4.25e-06	-0.0	0.00142699	0.00026041	2.05e-06	707.55222854	691.11610477	706.0490184	-0.13986383	0.25761894	-0.32036197
0.24598	95.04262	1.626e-05	0.00022603	0.00011485	4.12e-06	-0.0	0.00142849	0.00026082	2.05e-06	707.94372577	691.28093551	705.99083837	-0.16073987	0.25634281	-0.32031633
0.24798	95.78518	1.443e-05	0.00022322	0.00011788	3.99e-06	-0.0	0.00142983	0.0002612	2.05e-06	708.31339116	691.44328415	705.93561073	-0.18051064	0.25502131	-0.32027301
0.24998	96.52719	1.279e-05	0.00022039	0.00012092	3.87e-06	0.0	0.00143104	0.00026156	2.05e-06	708.66109544	691.60323651	705.88319103	-0.19917448	0.25365115	-0.3202319
0.25197	97.26865	1.133e-05	0.00021754	0.00012395	3.75e-06	0.0	0.00143211	0.00026188	2.05e-06	708.98683199	691.76087651	705.83343522	-0.21673376	0.25222963	-0.32019287
0.25397	98.00956	1.002e-05	0.00021467	0.00012698	3.63e-06	0.0	0.00143307	0.00026219	2.05e-06	709.29070979	691.91628531	705.78620021	-0.23319514	0.25075471	-0.32015582
0.25597	98.74992	8.86e-06	0.0002118	0.00012999	3.51e-06	-0.0	0.00143393	0.00026247	2.05e-06	709.57294532	692.06954059	705.74134434	-0.2485696	0.24922495	-0.32012064
0.25797	99.48973	7.83e-06	0.00020892	0.000133	3.4e-06	-0.0	0.00143469	0.00026273	2.05e-06	709.83385361	692.22071596	705.69872787	-0.26287196	0.24763949	-0.32008721
0.25997	100.22898	6.91e-06	0.00020605	0.00013598	3.28e-06	-0.0	0.00143537	0.00026297	2.05e-06	710.07383874	692.3698805	705.65821348	-0.27612122	0.24599804	-0.32005543
0.26197	100.96767	6.09e-06	0.00020318	0.00013895	3.17e-06	-0.0	0.00143597	0.00026319	2.05e-06	710.29338391	692.51709847	705.61966664	-0.28833995	0.2443008	-0.32002519
0.26397	101.7058	5.37e-06	0.00020032	0.0001419	3.07e-06	0.0	0.0014365	0.0002634	2.05e-06	710.49304138	692.6624291	705.58295605	-0.29955379	0.24254845	-0.31999639
0.26597	102.44338	4.73e-06	0.00019748	0.00014483	2.96e-06	0.0	0.00143697	0.00026359	2.05e-06	710.67342254	692.80592655	705.54795397	-0.30979047	0.24074203	-0.31996893
0.26797	103.18039	4.17e-06	0.00019465	0.00014772	2.86e-06	0.0	0.00143738	0.00026377	2.05e-06	710.83518811	692.94763995	705.51453654	-0.31908153	0.23888302	-0.31994272
0.26997	103.91683	3.67e-06	0.00019184	0.0001506	2.77e-06	-0.0	0.00143775	0.00026393	2.05e-06	710.97903881	693.08761354	705.482584	-0.32745961	0.23697317	-0.31991765
0.27197	104.65272	3.23e-06	0.00018905	0.00015344	2.67e-06	-0.0	0.00143807	0.00026409	2.05e-06	711.1057064	693.22588688	705.45198097	-0.33495925	0.23501452	-0.31989364
0.27397	105.38803	2.85e-06	0.00018629	0.00015625	2.58e-06	0.0	0.00143836	0.00026423	2.05e-06	711.21594545	693.36249513	705.42261659	-0.34161682	0.23300937	-0.3198706
0.27597	106.12278	2.5e-06	0.00018356	0.00015902	2.49e-06	0.0	0.00143861	0.00026437	2.05e-06	711.31052559	693.49746937	705.39438464	-0.3474688	0.23096013	-0.31984845
0.27797	106.85695	2.2e-06	0.00018086	0.00016176	2.4e-06	-0.0	0.00143883	0.0002645	2.05e-06	711.39022459	693.63083694	705.36718367	-0.35255343	0.22886943	-0.3198271
0.27997	107.59055	1.94e-06	0.00017818	0.00016447	2.32e-06	-0.0	0.00143903	0.00026462	2.05e-06	711.45582199	693.76262179	705.34091704	-0.35690825	0.22673997	-0.31980649
0.28197	108.32358	1.71e-06	0.00017555	0.00016714	2.24e-06	0.0	0.0014392	0.00026473	2.05e-06	711.50809359	693.89284483	705.31549291	-0.3605719	0.22457453	-0.31978654
0.28397	109.05603	1.5e-06	0.00017294	0.00016977	2.16e-06	0.0	0.00143935	0.00026484	2.05e-06	711.54780648	694.02152436	705.29082429	-0.36358201	0.22237594	-0.31976718
0.28597	109.78791	1.32e-06	0.00017037	0.00017236	2.08e-06	-0.0	0.00143948	0.00026494	2.05e-06	711.57571484	694.14867631	705.26682893	-0.3659765	0.22014705	-0.31974835
0.28797	110.5192	1.17e-06	0.00016784	0.00017491	2.01e-06	-0.0	0.0014396	0.00026503	2.05e-06	711.59255631	694.27431466	705.24342932	-0.36779226	0.21789067	-0.31972998
0.28997	111.24992	1.03e-06	0.00016535	0.00017742	1.94e-06	0.0	0.0014397	0.00026512	2.05e-06	711.59904897	694.39845172	705.22055256	-0.3690657	0.21560963	-0.31971202
0.29197	111.98005	9.1e-07	0.00016289	0.0001799	1.87e-06	0.0	0.00143979	0.0002652	2.05e-06	711.59588889	694.52109837	705.19813025	-0.36983221	0.21330667	-0.31969442
0.29397	112.70959	8e-07	0.00016047	0.00018233	1.81e-06	-0.0	0.00143987	0.00026528	2.05e-06	711.58374814	694.64226439	705.17609842	-0.37012622	0.21098448	-0.31967712
0.29597	113.43855	7.1e-07	0.00015809	0.00018472	1.74e-06	-0.0	0.00143994	0.00026536	2.05e-06	711.56327328	694.76195865	705.15439732	-0.36998099	0.20864569	-0.31966008
0.29797	114.16692	6.2e-07	0.00015575	0.00018708	1.68e-06	0.0	0.00144	0.00026543	2.05e-06	711.53508426	694.88018931	705.13297133	-0.36942869	0.20629283	-0.31964326
0.29997	114.8947	5.5e-07	0.00015345	0.00018939	1.63e-06	0.0	0.00144005	0.00026549	2.05e-06	711.49977364	694.99696403	705.11176878	-0.36850005	0.20392833	-0.31962661
0.30197	115.62189	4.9e-07	0.00015118	0.00019166	1.57e-06	-0.0	0.0014401	0.00026556	2.05e-06	711.45790622	695.11229008	705.0907418	-0.36722479	0.20155452	-0.3196101
0.30397	116.34848	4.3e-07	0.00014896	0.00019389	1.51e-06	-0.0	0.00144014	0.00026562	2.05e-06	711.41001881	695.22617452	705.06984614	-0.36563087	0.19917365	-0.31959369
0.30597	117.07448	3.8e-07	0.00014677	0.00019609	1.46e-06	-0.0	0.00144018	0.00026568	2.05e-06	711.35662039	695.33862432	705.04904101	-0.36374541	0.19678783	-0.31957735
0.30797	117.79988	3.4e-07	0.00014462	0.00019824	1.41e-06	0.0	0.00144021	0.00026573	2.05e-06	711.29819234	695.44964638	705.02828893	-0.36159378	0.19439907	-0.31956105
0.30997	118.52468	3e-07	0.00014251	0.00020036	1.36e-06	0.0	0.00144024	0.00026579	2.05e-06	711.23518894	695.55924769	705.00755551	-0.35920016	0.19200929	-0.31954477
0.31197	119.24888	2.6e-07	0.00014044	0.00020243	1.32e-06	0.0	0.00144026	0.00026584	2.05e-06	711.16803793	695.66743536	704.98680934	-0.35658752	0.18962027	-0.31952848
0.31397	119.97247	2.3e-07	0.00013841	0.00020447	1.27e-06	-0.0	0.00144029	0.00026589	2.05e-06	711.09714128	695.77421665	704.96602181	-0.35377732	0.1872337	-0.31951215
0.31597	120.69546	2.1e-07	0.00013641	0.00020647	1.23e-06	-0.0	0.00144031	0.00026593	2.05e-06	711.02287591	695.87959903	704.94516693	-0.35078983	0.18485117	-0.31949577
0.31797	121.41784	1.8e-07	0.00013445	0.00020844	1.19e-06	-0.0	0.00144032	0.00026598	2.05e-06	710.94559467	695.98359023	704.92422117	-0.34764415	0.18247415	-0.31947931
0.31997	122.13962	1.6e-07	0.00013252	0.00021037	1.15e-06	-0.0	0.00144034	0.00026602	2.05e-06	710.86562718	696.0861982	704.90316334	-0.34435814	0.18010402	-0.31946277
0.32197	122.86078	1.5e-07	0.00013063	0.00021226	1.11e-06	-0.0	0.00144035	0.00026606	2.05e-06	710.78328084	696.18743116	704.88197443	-0.34094848	0.17774205	-0.31944613
0.32397	123.58132	1.3e-07	0.00012878	0.00021412	1.07e-06	0.0	0.00144036	0.0002661	2.05e-06	710.69884182	696.2872976	704.86063746	-0.33743074	0.17538943	-0.31942937
0.32597	124.30126	1.2e-07	0.00012696	0.00021594	1.03e-06	0.0	0.00144037	0.00026614	2.05e-06	710.61257603	696.38580628	704.83913733	-0.33381944	0.17304725	-0.31941248
0.32797	125.02057	1e-07	0.00012517	0.00021773	1e-06	0.0	0.00144038	0.00026617	2.05e-06	710.52473016	696.48296623	704.81746073	-0.33012809	0.17071654	-0.31939545
0.32997	125.73927	9e-08	0.00012342	0.00021949	9.7e-07	0.0	0.00144039	0.00026621	2.05e-06	710.43553264	696.57878673	704.79559599	-0.32636922	0.1683982	-0.31937827
0.33197	126.45734	8e-08	0.00012169	0.00022121	9.3e-07	0.0	0.0014404	0.00026624	2.05e-06	710.34519465	696.67327729	704.77353295	-0.32255443	0.1660931	-0.31936094
0.33397	127.17479	7e-08	0.00012	0.00022291	9e-07	0.0	0.0014404	0.00026627	2.05e-06	710.25391105	696.76644767	704.75126288	-0.31869446	0.16380201	-0.31934345
0.33597	127.89162	6e-08	0.00011834	0.00022457	8.7e-07	0.0	0.00144041	0.0002663	2.05e-06	710.16186135	696.85830786	704.72877835	-0.31479921	0.16152564	-0.31932578
0.33797	128.60782	6e-08	0.00011671	0.0002262	8.4e-07	0.0	0.00144042	0.00026633	2.05e-06	710.06921057	696.94886804	704.70607313	-0.31087779	0.15926462	-0.31930795
0.33997	129.32339	5e-08	0.00011511	0.0002278	8.2e-07	-0.0	0.00144042	0.00026636	2.05e-06	709.97611019	697.03813856	704.68314211	-0.30693859	0.15701955	-0.31928993
0.34197	130.03833	5e-08	0.00011354	0.00022937	7.9e-07	-0.0	0.00144042	0.00026638	2.05e-06	709.88269891	697.12612998	704.65998119	-0.30298929	0.15479093	-0.31927174
0.34397	130.75263	4e-08	0.000112	0.00023091	7.6e-07	-0.0	0.00144043	0.00026641	2.05e-06	709.78910356	697.21285299	704.63658721	-0.29903692	0.15257922	-0.31925336
0.34597	131.4663	4e-08	0.00011049	0.00023243	7.4e-07	-0.0	0.00144043	0.00026643	2.05e-06	709.69543975	697.29831842	704.61295788	-0.2950879	0.15038486	-0.31923479
0.34797	132.17933	3e-08	0.000109	0.00023391	7.1e-07	0.0	0.00144043	0.00026646	2.05e-06	709.60181275	697.38253724	704.58909167	-0.29114808	0.14820819	-0.31921605
0.34997	132.89172	3e-08	0.00010754	0.00023537	6.9e-07	0.0	0.00144044	0.00026648	2.05e-06	709.50831808	697.46552052	704.56498777	-0.28722275	0.14604956	-0.31919711
0.35196	133.60347	3e-08	0.00010611	0.00023681	6.7e-07	0.0	0.00144044	0.0002665	2.05e-06	709.41504224	697.54727941	704.54064604	-0.28331673	0.14390922	-0.31917799
0.35396	134.31457	2e-08	0.0001047	0.00023822	6.5e-07	-0.0	0.00144044	0.00026652	2.05e-06	709.32206331	697.62782514	704.5160669	-0.27943436	0.14178743	-0.31915868
0.35596	135.02503	2e-08	0.00010332	0.0002396	6.3e-07	-0.0	0.00144044	0.00026655	2.05e-06	709.22945161	697.70716903	704.49125132	-0.27557954	0.13968439	-0.31913918
0.35796	135.73484	2e-08	0.00010196	0.00024096	6.1e-07	-0.0	0.00144044	0.00026656	2.05e-06	709.13727017	697.78532241	704.46620074	-0.27175575	0.13760027	-0.3191195
0.35996	136.444	2e-08	0.00010063	0.00024229	5.9e-07	0.0	0.00144045	0.00026658	2.05e-06	709.04557535	697.86229668	704.44091702	-0.26796616	0.13553522	-0.31909964
0.36196	137.15251	2e-08	9.932e-05	0.0002436	5.7e-07	0.0	0.00144045	0.0002666	2.05e-06	708.95441729	697.93810325	704.41540244	-0.26421349	0.13348933	-0.3190796
0.36396	137.86036	1e-08	9.803e-05	0.00024489	5.5e-07	-0.0	0.00144045	0.00026662	2.05e-06	708.8638404	698.01275355	704.38965958	-0.26050024	0.13146271	-0.31905937
0.36596	138.56755	1e-08	9.677e-05	0.00024615	5.3e-07	0.0	0.00144045	0.00026664	2.05e-06	708.77388381	698.086259	704.36369135	-0.25682852	0.1294554	-0.31903897
0.36796	139.27409	1e-08	9.553e-05	0.0002474	5.2e-07	0.0	0.00144045	0.00026665	2.05e-06	708.68458178	698.15863103	704.33750092	-0.25320025	0.12746746	-0.3190184
0.36996	139.97996	1e-08	9.431e-05	0.00024862	5e-07	-0.0	0.00144045	0.00026667	2.05e-06	708.59596405	698.22988104	704.3110917	-0.24961704	0.12549889	-0.31899765
0.37196	140.68517	1e-08	9.311e-05	0.00024982	4.9e-07	-0.0	0.00144045	0.00026668	2.05e-06	708.50805627	698.30002041	704.2844673	-0.24608025	0.12354968	-0.31897674
0.37396	141.38972	1e-08	9.193e-05	0.000251	4.7e-07	0.0	0.00144045	0.0002667	2.05e-06	708.42088028	698.3690605	704.25763151	-0.24259111	0.12161984	-0.31895566
0.37596	142.09359	1e-08	9.077e-05	0.00025216	4.6e-07	-0.0	0.00144045	0.00026671	2.05e-06	708.33445446	698.43701261	704.23058826	-0.23915057	0.11970932	-0.31893442
0.37796	142.7968	1e-08	8.963e-05	0.0002533	4.4e-07	0.0	0.00144045	0.00026673	2.05e-06	708.24879402	698.50388801	704.20334161	-0.23575942	0.11781806	-0.31891301
0.37996	143.49933	1e-08	8.851e-05	0.00025442	4.3e-07	0.0	0.00144045	0.00026674	2.05e-06	708.16391125	698.5696979	704.17589575	-0.2324183	0.115946	-0.31889145
0.38196	144.20118	1e-08	8.741e-05	0.00025552	4.2e-07	-0.0	0.00144045	0.00026675	2.05e-06	708.07981579	698.63445345	704.14825491	-0.22912769	0.11409309	-0.31886974
0.38396	144.90236	1e-08	8.633e-05	0.0002566	4e-07	0.0	0.00144045	0.00026677	2.05e-06	707.99651488	698.69816572	704.12042342	-0.22588795	0.11225921	-0.31884788
0.38596	145.60286	0.0	8.526e-05	0.00025767	3.9e-07	-0.0	0.00144045	0.00026678	2.05e-06	707.91401356	698.76084576	704.09240565	-0.22269927	0.11044429	-0.31882587
0.38796	146.30267	0.0	8.421e-05	0.00025872	3.8e-07	0.0	0.00144046	0.00026679	2.05e-06	707.83231488	698.82250449	704.06420601	-0.21956177	0.10864821	-0.31880372
0.38996	147.0018	0.0	8.318e-05	0.00025974	3.7e-07	-0.0	0.00144046	0.0002668	2.05e-06	707.75142008	698.88315279	704.03582893	-0.21647543	0.10687086	-0.31878143
0.39196	147.70025	0.0	8.217e-05	0.00026076	3.6e-07	0.0	0.00144046	0.00026681	2.05e-06	707.67132879	698.94280146	704.00727883	-0.21344018	0.10511212	-0.318759
0.39396	148.398	0.0	8.118e-05	0.00026175	3.5e-07	-0.0	0.00144046	0.00026682	2.05e-06	707.59203914	699.0014612	703.97856017	-0.21045582	0.10337187	-0.31873644
0.39596	149.09506	0.0	8.02e-05	0.00026273	3.4e-07	0.0	0.00144046	0.00026683	2.05e-06	707.51354797	699.05914263	703.94967734	-0.20752211	0.10164996	-0.31871375
0.39796	149.79143	0.0	7.923e-05	0.0002637	3.3e-07	-0.0	0.00144046	0.00026684	2.05e-06	707.43585093	699.11585629	703.92063477	-0.20463873	0.09994627	-0.31869094
0.39996	150.4871	0.0	7.828e-05	0.00026465	3.2e-07	0.0	0.00144046	0.00026685	2.05e-06	707.3589426	699.17161262	703.89143682	-0.20180528	0.09826064	-0.318668
0.40196	151.18207	0.0	7.735e-05	0.00026558	3.1e-07	-0.0	0.00144046	0.00026686	2.05e-06	707.28281665	699.22642197	703.86208783	-0.19902133	0.09659294	-0.31864495
0.40396	151.87634	0.0	7.643e-05	0.0002665	3e-07	0.0	0.00144046	0.00026687	2.05e-06	707.2074659	699.28029461	703.83259209	-0.1962864	0.09494301	-0.31862178
0.40596	152.56991	0.0	7.553e-05	0.0002674	2.9e-07	0.0	0.00144046	0.00026688	2.05e-06	707.13288242	699.3332407	703.80295384	-0.19359997	0.0933107	-0.3185985
0.40796	153.26276	0.0	7.464e-05	0.00026829	2.8e-07	-0.0	0.00144046	0.00026689	2.05e-06	707.05905766	699.3852703	703.77317728	-0.19096148	0.09169586	-0.31857511
0.40996	153.95491	0.0	7.376e-05	0.00026917	2.7e-07	0.0	0.00144046	0.00026689	2.05e-06	706.9859825	699.4363934	703.74326654	-0.18837031	0.09009832	-0.31855162
0.41196	154.64635	0.0	7.29e-05	0.00027003	2.7e-07	-0.0	0.00144046	0.0002669	2.05e-06	706.91364734	699.48661985	703.71322568	-0.18582583	0.08851793	-0.31852802
0.41396	155.33707	0.0	7.205e-05	0.00027088	2.6e-07	-0.0	0.00144046	0.00026691	2.05e-06	706.84204216	699.53595945	703.68305872	-0.18332743	0.08695452	-0.31850433
0.41596	156.02708	0.0	7.122e-05	0.00027171	2.5e-07	0.0	0.00144046	0.00026692	2.05e-06	706.77115659	699.58442187	703.65276959	-0.18087443	0.08540795	-0.31848053
0.41796	156.71636	0.0	7.04e-05	0.00027253	2.4e-07	-0.0	0.00144046	0.00026692	2.05e-06	706.70097995	699.63201669	703.62236216	-0.17846611	0.08387802	-0.31845665
0.41996	157.40493	0.0	6.959e-05	0.00027334	2.4e-07	-0.0	0.00144046	0.00026693	2.05e-06	706.63150134	699.67875338	703.59184022	-0.17610181	0.0823646	-0.31843268
0.42196	158.09277	0.0	6.879e-05	0.00027414	2.3e-07	0.0	0.00144046	0.00026694	2.05e-06	706.56270966	699.72464134	703.5612075	-0.17378082	0.08086751	-0.31840862
0.42396	158.77988	0.0	6.801e-05	0.00027493	2.2e-07	-0.0	0.00144046	0.00026694	2.05e-06	706.49459364	699.76968985	703.53046764	-0.17150239	0.07938658	-0.31838447
0.42596	159.46626	0.0	6.724e-05	0.0002757	2.2e-07	-0.0	0.00144046	0.00026695	2.05e-06	706.42714192	699.81390808	703.49962421	-0.16926585	0.07792166	-0.31836024
0.42796	160.15191	0.0	6.647e-05	0.00027646	2.1e-07	0.0	0.00144046	0.00026695	2.05e-06	706.36034307	699.85730514	703.46868071	-0.1670704	0.07647257	-0.31833594
0.42996	160.83682	0.0	6.573e-05	0.00027721	2.1e-07	0.0	0.00144046	0.00026696	2.05e-06	706.29418558	699.89989	703.43764054	-0.16491539	0.07503917	-0.31831156
0.43196	161.52099	0.0	6.499e-05	0.00027795	2e-07	-0.0	0.00144046	0.00026697	2.05e-06	706.22865797	699.94167157	703.40650706	-0.16280002	0.07362127	-0.3182871
0.43396	162.20443	0.0	6.426e-05	0.00027867	1.9e-07	-0.0	0.00144046	0.00026697	2.05e-06	706.16374875	699.98265863	703.37528352	-0.16072363	0.07221872	-0.31826258
0.43596	162.88712	0.0	6.354e-05	0.00027939	1.9e-07	0.0	0.00144046	0.00026698	2.05e-06	706.09944645	700.02285989	703.34397311	-0.15868542	0.07083136	-0.31823799
0.43796	163.56906	0.0	6.284e-05	0.0002801	1.8e-07	0.0	0.00144046	0.00026698	2.05e-06	706.03573968	700.06228394	703.31257893	-0.15668473	0.06945902	-0.31821333
0.43996	164.25025	0.0	6.214e-05	0.00028079	1.8e-07	0.0	0.00144046	0.00026699	2.05e-06	705.97261712	700.1009393	703.28110401	-0.1547208	0.06810155	-0.31818861
0.44196	164.9307	0.0	6.146e-05	0.00028148	1.7e-07	-0.0	0.00144046	0.00026699	2.05e-06	705.91006753	700.13883439	703.24955131	-0.15279293	0.06675878	-0.31816382
0.44396	165.61038	0.0	6.078e-05	0.00028215	1.7e-07	-0.0	0.00144046	0.000267	2.05e-06	705.84807979	700.17597752	703.21792371	-0.15090045	0.06543056	-0.31813898
0.44596	166.28931	0.0	6.012e-05	0.00028282	1.6e-07	-0.0	0.00144046	0.000267	2.05e-06	705.78664288	700.21237692	703.18622401	-0.14904262	0.06411673	-0.31811408
0.44796	166.96748	0.0	5.946e-05	0.00028347	1.6e-07	0.0	0.00144046	0.00026701	2.05e-06	705.72574593	700.24804073	703.15445495	-0.14721875	0.06281713	-0.31808913
0.44996	167.64489	0.0	5.882e-05	0.00028412	1.6e-07	0.0	0.00144046	0.00026701	2.05e-06	705.6653782	700.28297699	703.12261919	-0.14542819	0.06153161	-0.31806413
0.45195	168.32153	0.0	5.818e-05	0.00028475	1.5e-07	0.0	0.00144046	0.00026701	2.05e-06	705.60552909	700.31719366	703.09071931	-0.14367026	0.06026003	-0.31803907
0.45395	168.9974	0.0	5.755e-05	0.00028538	1.5e-07	0.0	0.00144046	0.00026702	2.05e-06	705.54618816	700.35069861	703.05875784	-0.14194428	0.05900221	-0.31801397
0.45595	169.6725	0.0	5.694e-05	0.000286	1.4e-07	0.0	0.00144046	0.00026702	2.05e-06	705.48734515	700.38349962	703.02673721	-0.14024961	0.05775801	-0.31798882
0.45795	170.34682	0.0	5.633e-05	0.00028661	1.4e-07	-0.0	0.00144046	0.00026703	2.05e-06	705.42898994	700.41560437	702.99465983	-0.13858561	0.05652729	-0.31796362
0.45995	171.02037	0.0	5.573e-05	0.00028721	1.4e-07	-0.0	0.00144046	0.00026703	2.05e-06	705.3711228	700.44700553	702.96252684	-0.13689827	0.05526978	-0.31793754
0.46195	171.69313	0.0	5.513e-05	0.0002878	1.3e-07	-0.0	0.00144046	0.00026703	2.05e-06	705.31372107	700.47772893	702.93034198	-0.13534823	0.0541062	-0.3179131
0.46395	172.36511	0.0	5.455e-05	0.00028839	1.3e-07	0.0	0.00144046	0.00026704	2.05e-06	705.25677487	700.50778274	702.89810745	-0.13371581	0.05287195	-0.31788686
0.46595	173.03631	0.0	5.397e-05	0.00028896	1.3e-07	0.0	0.00144046	0.00026704	2.05e-06	705.20028408	700.53716044	702.86582438	-0.13216098	0.05168752	-0.31786135
0.46795	173.70671	0.0	5.341e-05	0.00028953	1.2e-07	0.0	0.00144046	0.00026704	2.05e-06	705.14422834	700.56588576	702.833496	-0.13070649	0.05057188	-0.31783704
0.46995	174.37632	0.0	5.285e-05	0.00029009	1.2e-07	0.0	0.00144046	0.00026705	2.05e-06	705.08859943	700.59396504	702.80112422	-0.12921381	0.04941903	-0.31781161
0.47195	175.04513	0.0	5.23e-05	0.00029064	1.2e-07	-0.0	0.00144046	0.00026705	2.05e-06	705.03338894	700.6214049	702.76871091	-0.1277474	0.04827856	-0.31778616
0.47395	175.71315	0.0	5.175e-05	0.00029118	1.1e-07	0.0	0.00144046	0.00026705	2.05e-06	704.9786006	700.64819315	702.73625675	-0.12625102	0.04710631	-0.31775966
0.47595	176.38036	0.0	5.122e-05	0.00029172	1.1e-07	-0.0	0.00144046	0.00026705	2.05e-06	704.92421855	700.67434769	702.70376431	-0.12488379	0.04602773	-0.31773498
0.47795	177.04677	0.0	5.069e-05	0.00029225	1.1e-07	0.0	0.00144046	0.00026706	2.05e-06	704.87022704	700.69988717	702.67123603	-0.12350315	0.04493133	-0.3177096
0.47995	177.71236	0.0	5.017e-05	0.00029277	1e-07	0.0	0.00144046	0.00026706	2.05e-06	704.81662795	700.7248026	702.63867273	-0.12209305	0.04380374	-0.31768317
0.48195	178.37715	0.0	4.965e-05	0.00029328	1e-07	-0.0	0.00144046	0.00026706	2.05e-06	704.76340962	700.74910639	702.60607641	-0.12078386	0.04274969	-0.31765818
0.48395	179.04112	0.0	4.914e-05	0.00029379	1e-07	-0.0	0.00144046	0.00026706	2.05e-06	704.71056108	700.77281036	702.57344897	-0.11945154	0.04166993	-0.31763227
0.48595	179.70427	0.0	4.864e-05	0.00029429	1e-07	-0.0	0.00144046	0.00026707	2.05e-06	704.65807911	700.79591385	702.54079159	-0.11815301	0.04061047	-0.31760655
0.48795	180.3666	0.0	4.815e-05	0.00029479	9e-08	0.0	0.00144046	0.00026707	2.05e-06	704.60595219	700.81843014	702.50810612	-0.11690978	0.03958955	-0.31758147
0.48995	181.02811	0.0	4.766e-05	0.00029527	9e-08	0.0	0.00144046	0.00026707	2.05e-06	704.55417448	700.84036327	702.47539392	-0.11564308	0.03854266	-0.31755546
0.49195	181.68879	0.0	4.718e-05	0.00029575	9e-08	-0.0	0.00144046	0.00026707	2.05e-06	704.50274394	700.86171098	702.44265604	-0.11440453	0.03751224	-0.31752955
0.49395	182.34863	0.0	4.671e-05	0.00029623	9e-08	0.0	0.00144046	0.00026708	2.05e-06	704.45164683	700.88249091	702.40989436	-0.11320885	0.03651117	-0.31750408
0.49595	183.00764	0.0	4.624e-05	0.0002967	8e-08	0.0	0.00144046	0.00026708	2.05e-06	704.40088034	700.90270244	702.37710995	-0.11201745	0.03550736	-0.31747825
0.49795	183.66582	0.0	4.578e-05	0.00029716	8e-08	-0.0	0.00144046	0.00026708	2.05e-06	704.35043591	700.92235498	702.34430422	-0.11083905	0.03450827	-0.31745225
0.49995	184.32315	0.0	4.532e-05	0.00029761	8e-08	-0.0	0.00144046	0.00026708	2.05e-06	704.30030566	700.94145702	702.31147852	-0.10971645	0.03355058	-0.31742703
0.50195	184.97963	0.0	4.487e-05	0.00029806	8e-08	0.0	0.00144046	0.00026708	2.05e-06	704.2504812	700.96001847	702.27863417	-0.10858444	0.03257908	-0.31740117
0.50395	185.63527	0.0	4.443e-05	0.0002985	8e-08	-0.0	0.00144046	0.00026709	2.05e-06	704.20095788	700.97804267	702.24577225	-0.10747425	0.03162052	-0.31737536
0.50595	186.29005	0.0	4.399e-05	0.00029894	7e-08	-0.0	0.00144046	0.00026709	2.05e-06	704.1517332	700.99552919	702.21289367	-0.10633152	0.03062775	-0.31734832
0.50795	186.94398	0.0	4.356e-05	0.00029937	7e-08	-0.0	0.00144046	0.00026709	2.05e-06	704.10280529	701.01247619	702.17999935	-0.10522388	0.02965939	-0.31732162
0.50995	187.59705	0.0	4.314e-05	0.0002998	7e-08	0.0	0.00144046	0.00026709	2.05e-06	704.05416338	701.02889829	702.14709063	-0.10423589	0.02879064	-0.3172974
0.51195	188.24926	0.0	4.272e-05	0.00030022	7e-08	-0.0	0.00144046	0.00026709	2.05e-06	704.00579917	701.04480617	702.11416867	-0.10318693	0.02786304	-0.31727126
0.51395	188.9006	0.0	4.23e-05	0.00030063	7e-08	-0.0	0.00144046	0.0002671	2.05e-06	703.95770783	701.0602043	702.08123442	-0.10213708	0.02692919	-0.31724464
0.51595	189.55107	0.0	4.189e-05	0.00030104	7e-08	-0.0	0.00144046	0.0002671	2.05e-06	703.90989248	701.07115834	702.04924391	-0.10109639	0.01348301	-0.31721951
0.51795	190.20067	0.0	4.149e-05	0.00030145	6e-08	-0.0	0.00144046	0.0002671	2.05e-06	703.86239807	701.07864129	702.01795496	-0.1001231	0.01316248	-0.31719635
0.51995	190.84939	0.0	4.109e-05	0.00030185	6e-08	0.0	0.00144046	0.0002671	2.05e-06	703.81521137	701.08593538	701.986577	-0.09910421	0.01282228	-0.31717154
0.52195	191.49723	0.0	4.07e-05	0.00030224	6e-08	0.0	0.00144046	0.0002671	2.05e-06	703.76832466	701.09303992	701.95511167	-0.0981256	0.01249093	-0.31714716
0.52395	192.14419	0.0	4.031e-05	0.00030263	6e-08	-0.0	0.00144046	0.0002671	2.05e-06	703.72172143	701.09996025	701.92356326	-0.09711463	0.01214391	-0.31712139
0.52595	192.79026	0.0	3.992e-05	0.00030301	6e-08	-0.0	0.00144046	0.0002671	2.05e-06	703.6754051	701.1066888	701.89193025	-0.09619825	0.01182487	-0.31709747
0.52795	193.43543	0.0	3.954e-05	0.00030339	6e-08	-0.0	0.00144046	0.00026711	2.05e-06	703.62935993	701.11323079	701.8602168	-0.09524875	0.01148987	-0.31707214
0.52995	194.07971	0.0	3.917e-05	0.00030377	6e-08	-0.0	0.00144046	0.00026711	2.05e-06	703.58357172	701.11959118	701.82842672	-0.09434178	0.01116564	-0.31704742
0.53195	194.72309	0.0	3.88e-05	0.00030414	5e-08	0.0	0.00144046	0.00026711	2.05e-06	703.53803641	701.12576799	701.79656084	-0.09345249	0.01084356	-0.31702264
0.53395	195.36557	0.0	3.844e-05	0.0003045	5e-08	-0.0	0.00144046	0.00026711	2.05e-06	703.49274543	701.13176279	701.76462142	-0.09256334	0.01051733	-0.31699734
0.53595	196.00714	0.0	3.808e-05	0.00030486	5e-08	0.0	0.00144046	0.00026711	2.05e-06	703.44769017	701.13757736	701.73261073	-0.09169244	0.01019368	-0.31697202
0.53795	196.6478	0.0	3.772e-05	0.00030521	5e-08	0.0	0.00144046	0.00026711	2.05e-06	703.4028663	701.14321043	701.70052982	-0.09083377	0.0098704	-0.31694652
0.53995	197.28754	0.0	3.737e-05	0.00030557	5e-08	0.0	0.00144046	0.00026711	2.05e-06	703.35826415	701.14866511	701.66838137	-0.0900237	0.00956163	-0.31692196
0.54195	197.92637	0.0	3.703e-05	0.00030591	5e-08	-0.0	0.00144046	0.00026711	2.05e-06	703.31387674	701.15394279	701.63616732	-0.08917453	0.00923396	-0.3168957
0.54395	198.56427	0.0	3.668e-05	0.00030625	5e-08	0.0	0.00144046	0.00026712	2.05e-06	703.26969954	701.15904292	701.60388888	-0.08838336	0.00892483	-0.31687072
0.54595	199.20124	0.0	3.635e-05	0.00030659	5e-08	-0.0	0.00144046	0.00026712	2.05e-06	703.2257252	701.1639676	701.57154816	-0.08761151	0.00861964	-0.31684586
0.54795	199.83729	0.0	3.601e-05	0.00030692	4e-08	0.0	0.00144046	0.00026712	2.05e-06	703.18194667	701.16871897	701.5391472	-0.0868061	0.00829737	-0.31681942
0.54995	200.47239	0.0	3.568e-05	0.00030725	4e-08	-0.0	0.00144046	0.00026712	2.05e-06	703.13836243	701.17329435	701.50668637	-0.08607416	0.00800098	-0.3167949
0.55194	201.10656	0.0	3.536e-05	0.00030758	4e-08	-0.0	0.00144046	0.00026712	2.05e-06	703.09496198	701.17769946	701.47416885	-0.08531593	0.00769043	-0.31676903
0.55394	201.73979	0.0	3.504e-05	0.0003079	4e-08	0.0	0.00144046	0.00026712	2.05e-06	703.0517435	701.18193227	701.44159517	-0.08459108	0.00739008	-0.31674382
0.55594	202.37206	0.0	3.472e-05	0.00030822	4e-08	-0.0	0.00144046	0.00026712	2.05e-06	703.00869771	701.18599806	701.40896816	-0.0838683	0.00708726	-0.31671821
0.55794	203.00339	0.0	3.441e-05	0.00030853	4e-08	0.0	0.00144046	0.00026712	2.05e-06	702.96582552	701.18989241	701.37628756	-0.08314386	0.00678021	-0.31669205
0.55994	203.63376	0.0	3.41e-05	0.00030884	4e-08	0.0	0.00144046	0.00026712	2.05e-06	702.92312255	701.19361597	701.34355473	-0.08244804	0.00648191	-0.31666645
0.56194	204.26317	0.0	3.379e-05	0.00030915	4e-08	-0.0	0.00144046	0.00026712	2.05e-06	702.8805817	701.19717244	701.31077188	-0.0817653	0.00618599	-0.31664088
0.56394	204.89161	0.0	3.349e-05	0.00030945	4e-08	0.0	0.00144046	0.00026713	2.05e-06	702.8382008	701.20056074	701.27793975	-0.08105814	0.00587601	-0.31661389
0.56594	205.51909	0.0	3.319e-05	0.00030975	4e-08	0.0	0.00144046	0.00026713	2.05e-06	702.79597387	701.20378385	701.24506026	-0.08042715	0.00559643	-0.31658937
0.56794	206.14559	0.0	3.29e-05	0.00031004	4e-08	0.0	0.00144046	0.00026713	2.05e-06	702.75389711	701.20684275	701.21213465	-0.07977524	0.00530454	-0.3165636
0.56994	206.77112	0.0	3.261e-05	0.00031033	3e-08	-0.0	0.00144046	0.00026713	2.05e-06	702.71196748	701.20973766	701.17916398	-0.07913175	0.00501336	-0.31653772
0.57194	207.39566	0.0	3.232e-05	0.00031062	3e-08	0.0	0.00144046	0.00026713	2.05e-06	702.67017973	701.21247155	701.14614997	-0.07847539	0.00471319	-0.31651085
0.57394	208.01921	0.0	3.203e-05	0.0003109	3e-08	-0.0	0.00144046	0.00026713	2.05e-06	702.62853413	701.21504106	701.11309267	-0.07784807	0.00442319	-0.3164847
0.57594	208.64178	0.0	3.175e-05	0.00031118	3e-08	0.0	0.00144046	0.00026713	2.05e-06	702.58702468	701.21745026	701.07999405	-0.07724062	0.00413946	-0.31645895
0.57794	209.26334	0.0	3.148e-05	0.00031146	3e-08	0.0	0.00144046	0.00026713	2.05e-06	702.54565035	701.2196975	701.04685458	-0.07665713	0.00386416	-0.3164338
0.57994	209.88391	0.0	3.12e-05	0.00031173	3e-08	0.0	0.00144046	0.00026713	2.05e-06	702.5044051	701.2217873	701.01367625	-0.07605182	0.0035757	-0.31640727
0.58194	210.50347	-0.0	3.093e-05	0.000312	3e-08	0.0	0.00144046	0.00026713	2.05e-06	702.46328886	701.22371707	700.98045927	-0.0754706	0.00329589	-0.31638136
0.58394	211.12203	0.0	3.067e-05	0.00031227	3e-08	0.0	0.00144046	0.00026713	2.05e-06	702.42229776	701.22548894	700.94720497	-0.07489704	0.00301701	-0.31635537
0.58594	211.73956	0.0	3.04e-05	0.00031254	3e-08	0.0	0.00144046	0.00026713	2.05e-06	702.38142814	701.22710502	700.91391464	-0.07428078	0.00271427	-0.31632696
0.58794	212.35608	0.0	3.014e-05	0.0003128	3e-08	-0.0	0.00144046	0.00026713	2.05e-06	702.34067855	701.22856467	700.88058892	-0.07376397	0.0024579	-0.31630275
0.58994	212.97158	0.0	2.988e-05	0.00031305	3e-08	-0.0	0.00144046	0.00026713	2.05e-06	702.30004644	701.22986873	700.84722878	-0.07321775	0.00218437	-0.31627676
0.59194	213.58604	0.0	2.963e-05	0.00031331	3e-08	-0.0	0.00144046	0.00026714	2.05e-06	702.25952917	701.23101834	700.8138352	-0.0726739	0.0019094	-0.31625046
0.59394	214.19948	0.0	2.938e-05	0.00031356	3e-08	0.0	0.00144046	0.00026714	2.05e-06	702.21912329	701.23201582	700.78040941	-0.07210197	0.00161736	-0.31622234
0.59594	214.81187	0.0	2.913e-05	0.00031381	3e-08	-0.0	0.00144046	0.00026714	2.05e-06	702.17882855	701.23285923	700.74695172	-0.07157683	0.00134657	-0.3161961
0.59794	215.42322	-0.0	2.888e-05	0.00031405	3e-08	0.0	0.00144046	0.00026714	2.05e-06	702.13864181	701.23355062	700.71346327	-0.07109725	0.00109702	-0.31617177
0.59994	216.03352	0.0	2.864e-05	0.0003143	2e-08	0.0	0.00144046	0.00026714	2.05e-06	702.09856128	701.23409035	700.6799448	-0.07058116	0.00082603	-0.31614518
0.60194	216.64277	0.0	2.84e-05	0.00031454	2e-08	0.0	0.00144046	0.00026714	2.05e-06	702.05858441	701.23447991	700.64639729	-0.07008399	0.00056254	-0.31611917
0.60394	217.25095	0.0	2.816e-05	0.00031477	2e-08	0.0	0.00144046	0.00026714	2.05e-06	702.01870739	701.23472284	700.61282205	-0.06957239	0.00028894	-0.316092
0.60594	217.85808	0.0	2.793e-05	0.00031501	2e-08	0.0	0.00144046	0.00026714	2.05e-06	701.97893078	701.23481629	700.57921918	-0.06908337	2.495e-05	-0.31606561
0.60794	218.46413	0.0	2.77e-05	0.00031524	2e-08	0.0	0.00144046	0.00026714	2.05e-06	701.93925258	701.23476123	700.54558949	-0.06860391	-0.00023623	-0.31603935
0.60994	219.06911	0.0	2.747e-05	0.00031547	2e-08	0.0	0.00144046	0.00026714	2.05e-06	701.89967079	701.23455871	700.51193379	-0.06812278	-0.00050069	-0.31601259
0.61194	219.67302	-0.0	2.724e-05	0.00031569	2e-08	0.0	0.00144046	0.00026714	2.05e-06	701.86018308	701.23421036	700.47825297	-0.06766047	-0.00075707	-0.31598648
0.61394	220.27583	0.0	2.702e-05	0.00031592	2e-08	0.0	0.00144046	0.00026714	2.05e-06	701.82078855	701.23371573	700.44454753	-0.06721041	-0.00100886	-0.3159607
0.61594	220.87756	0.0	2.68e-05	0.00031614	2e-08	0.0	0.00144046	0.00026714	2.05e-06	701.78148422	701.2330777	700.41081854	-0.0667214	-0.00128486	-0.31593226
0.61794	221.47819	0.0	2.658e-05	0.00031636	2e-08	0.0	0.00144046	0.00026714	2.05e-06	701.74227058	701.23229365	700.37706612	-0.0663005	-0.00152456	-0.31590741
0.61994	222.07772	0.0	2.636e-05	0.00031657	2e-08	-0.0	0.00144046	0.00026714	2.05e-06	701.70314326	701.23136889	700.34329169	-0.06584972	-0.0017834	-0.31588042
0.62194	222.67614	-0.0	2.615e-05	0.00031679	2e-08	0.0	0.00144046	0.00026714	2.05e-06	701.66410438	701.23029823	700.30949499	-0.06541815	-0.00203343	-0.31585419
0.62394	223.27345	0.0	2.594e-05	0.000317	2e-08	-0.0	0.00144046	0.00026714	2.05e-06	701.62514959	701.22908713	700.27567737	-0.06497632	-0.00229157	-0.31582694
0.62594	223.86964	-0.0	2.573e-05	0.00031721	2e-08	0.0	0.00144046	0.00026714	2.05e-06	701.58627883	701.22773405	700.24183913	-0.06454903	-0.0025434	-0.3158002
0.62794	224.46471	0.0	2.553e-05	0.00031741	2e-08	0.0	0.00144046	0.00026714	2.05e-06	701.54749865	701.22324882	700.20870618	-0.06411833	-0.01098126	-0.31577489
0.62994	225.05865	0.0	2.532e-05	0.00031761	2e-08	-0.0	0.00144046	0.00026714	2.05e-06	701.50883327	701.21695188	700.17595558	-0.06363086	-0.01152162	-0.31574662
0.63194	225.65146	-0.0	2.512e-05	0.00031782	2e-08	0.0	0.00144046	0.00026714	2.05e-06	701.4702827	701.21037864	700.14321517	-0.06324041	-0.01195622	-0.31572365
0.63394	226.24312	0.0	2.492e-05	0.00031801	2e-08	-0.0	0.00144046	0.00026714	2.05e-06	701.43184298	701.20353578	700.11048499	-0.06279761	-0.012451	-0.31569723
0.63594	226.83364	-0.0	2.473e-05	0.00031821	2e-08	0.0	0.00144046	0.00026714	2.05e-06	701.39351349	701.19642199	700.07776536	-0.06237819	-0.01292154	-0.31567182
0.63794	227.423	0.0	2.453e-05	0.00031841	2e-08	0.0	0.00144046	0.00026715	2.05e-06	701.35529026	701.18904443	700.04505625	-0.0619644	-0.0133875	-0.31564641
0.63994	228.01121	0.0	2.434e-05	0.0003186	2e-08	-0.0	0.00144046	0.00026715	2.05e-06	701.31717195	701.1814039	700.01235789	-0.06151316	-0.01389763	-0.31561828
0.64194	228.59825	-0.0	2.415e-05	0.00031879	2e-08	0.0	0.00144046	0.00026715	2.05e-06	701.2791572	701.17350136	699.97967047	-0.06114659	-0.01431355	-0.31559511
0.64394	229.18412	0.0	2.396e-05	0.00031898	2e-08	-0.0	0.00144046	0.00026715	2.05e-06	701.24124239	701.16534361	699.94699395	-0.06073947	-0.01477703	-0.31556902
0.64594	229.76882	0.0	2.378e-05	0.00031916	2e-08	0.0	0.00144046	0.00026715	2.05e-06	701.20342699	701.1569298	699.91432859	-0.06032547	-0.01525005	-0.3155421
0.64794	230.35233	-0.0	2.359e-05	0.00031934	2e-08	0.0	0.00144046	0.00026715	2.05e-06	701.16570825	701.14826483	699.8816744	-0.05995849	-0.01567074	-0.31551792
0.64994	230.93465	0.0	2.341e-05	0.00031953	1e-08	-0.0	0.00144046	0.00026715	2.05e-06	701.12808431	701.13935151	699.84903145	-0.05956412	-0.01612428	-0.31549157
0.65193	231.51578	-0.0	2.323e-05	0.00031971	1e-08	0.0	0.00144046	0.00026715	2.05e-06	701.09055441	701.13018985	699.81639996	-0.05918012	-0.01656735	-0.31546556
0.65393	232.0957	-0.0	2.305e-05	0.00031988	1e-08	0.0	0.00144046	0.00026715	2.05e-06	701.05311559	701.12078574	699.78377985	-0.05882251	-0.01698124	-0.315441
0.65593	232.67442	0.0	2.288e-05	0.00032006	1e-08	-0.0	0.00144046	0.00026715	2.05e-06	701.01576653	701.11114093	699.75117122	-0.05844673	-0.01741744	-0.31541486
0.65793	233.25192	-0.0	2.271e-05	0.00032023	1e-08	0.0	0.00144046	0.00026715	2.05e-06	700.97850645	701.10125571	699.71857425	-0.05807555	-0.01784963	-0.31538868
0.65993	233.8282	-0.0	2.253e-05	0.0003204	1e-08	0.0	0.00144046	0.00026715	2.05e-06	700.94133268	701.09113564	699.68598886	-0.05773534	-0.01824686	-0.31536436
0.66193	234.40325	0.0	2.237e-05	0.00032057	1e-08	-0.0	0.00144046	0.00026715	2.05e-06	700.90424399	701.0807825	699.65341511	-0.05737513	-0.01866861	-0.31533829
0.66393	234.97707	0.0	2.22e-05	0.00032074	1e-08	0.0	0.00144046	0.00026715	2.05e-06	700.86723942	701.07019734	699.62085314	-0.05700322	-0.01910531	-0.31531099
0.66593	235.54965	-0.0	2.203e-05	0.00032091	1e-08	0.0	0.00144046	0.00026715	2.05e-06	700.83031732	701.05938323	699.58830294	-0.05669133	-0.01947248	-0.3152878
0.66793	236.12097	0.0	2.187e-05	0.00032107	1e-08	0.0	0.00144046	0.00026715	2.05e-06	700.79347572	701.04834425	699.55576447	-0.05635332	-0.01987139	-0.31526235
0.66993	236.69105	0.0	2.171e-05	0.00032123	1e-08	-0.0	0.00144046	0.00026715	2.05e-06	700.75671376	701.03708142	699.52323782	-0.05599697	-0.02029304	-0.31523517
0.67193	237.25986	-0.0	2.155e-05	0.00032139	1e-08	0.0	0.00144046	0.00026715	2.05e-06	700.72003069	701.02559554	699.4907231	-0.05567654	-0.02067313	-0.3152104
0.67393	237.8274	-0.0	2.139e-05	0.00032155	1e-08	0.0	0.00144046	0.00026715	2.05e-06	700.68342403	701.01389236	699.45822015	-0.05535613	-0.02105407	-0.31518533
0.67593	238.39366	0.0	2.123e-05	0.00032171	1e-08	-0.0	0.00144046	0.00026715	2.05e-06	700.64689314	701.00197255	699.42572907	-0.05503367	-0.02143836	-0.31515978
0.67793	238.95864	0.0	2.108e-05	0.00032186	1e-08	-0.0	0.00144046	0.00026715	2.05e-06	700.61043685	700.98983828	699.39324987	-0.05468269	-0.02185762	-0.31513159
0.67993	239.52234	-0.0	2.092e-05	0.00032202	1e-08	0.0	0.00144046	0.00026715	2.05e-06	700.57405458	700.97749008	699.36078267	-0.05440021	-0.02219581	-0.31510862
0.68193	240.08473	-0.0	2.077e-05	0.00032217	1e-08	0.0	0.00144046	0.00026715	2.05e-06	700.53774386	700.96493402	699.32832724	-0.05409309	-0.02256423	-0.31508335
0.68393	240.64581	0.0	2.062e-05	0.00032232	1e-08	-0.0	0.00144046	0.00026715	2.05e-06	700.50150431	700.95217027	699.2958837	-0.05379015	-0.0229284	-0.31505811
0.68593	241.20559	0.0	2.047e-05	0.00032247	1e-08	-0.0	0.00144046	0.00026715	2.05e-06	700.46533481	700.93920103	699.26345205	-0.05346735	-0.02331726	-0.31503087
0.68793	241.76404	-0.0	2.033e-05	0.00032261	1e-08	0.0	0.00144046	0.00026715	2.05e-06	700.42923476	700.92602716	699.23103235	-0.05317425	-0.02367106	-0.31500582
0.68993	242.32117	-0.0	2.018e-05	0.00032276	1e-08	0.0	0.00144046	0.00026715	2.05e-06	700.39320226	700.91265334	699.19862444	-0.05289453	-0.02400932	-0.31498163
0.69193	242.87696	-0.0	2.004e-05	0.0003229	1e-08	0.0	0.00144046	0.00026715	2.05e-06	700.35723652	700.89908107	699.16622835	-0.05259788	-0.02436872	-0.31495567
0.69393	243.4314	0.0	1.99e-05	0.00032304	1e-08	-0.0	0.00144046	0.00026715	2.05e-06	700.32133675	700.88531188	699.13384409	-0.05230896	-0.02471941	-0.31493008
0.69593	243.9845	0.0	1.976e-05	0.00032318	1e-08	-0.0	0.00144046	0.00026715	2.05e-06	700.28550202	700.8713477	699.10147165	-0.0520048	-0.02508926	-0.31490279
0.69793	244.53623	-0.0	1.962e-05	0.00032332	1e-08	0.0	0.00144046	0.00026715	2.05e-06	700.24973176	700.85718952	699.06911107	-0.05173758	-0.02541476	-0.31487852
0.69993	245.0866	-0.0	1.948e-05	0.00032346	1e-08	0.0	0.00144046	0.00026715	2.05e-06	700.21402428	700.84284167	699.03676219	-0.05147653	-0.02573325	-0.31485454
0.70193	245.63559	-0.0	1.934e-05	0.00032359	1e-08	0.0	0.00144046	0.00026715	2.05e-06	700.17837881	700.82830579	699.004425	-0.05120013	-0.02607099	-0.31482885
0.70393	246.1832	0.0	1.921e-05	0.00032373	1e-08	-0.0	0.00144046	0.00026715	2.05e-06	700.14279474	700.81358303	698.97209952	-0.05093564	-0.02639468	-0.31480398
0.70593	246.72942	0.0	1.908e-05	0.00032386	1e-08	-0.0	0.00144046	0.00026715	2.05e-06	700.10727108	700.79867583	698.9397857	-0.05065811	-0.02673485	-0.31477758
0.70793	247.27423	0.0	1.895e-05	0.00032399	1e-08	-0.0	0.00144046	0.00026715	2.05e-06	700.07180716	700.78358554	698.90748352	-0.05037397	-0.02708366	-0.3147502
0.70993	247.81764	-0.0	1.882e-05	0.00032412	1e-08	0.0	0.00144046	0.00026715	2.05e-06	700.03640241	700.76831337	698.87519301	-0.05012269	-0.02739258	-0.31472569
0.71193	248.35963	-0.0	1.869e-05	0.00032425	1e-08	0.0	0.00144046	0.00026715	2.05e-06	700.00105549	700.75286281	698.84291402	-0.04988172	-0.0276892	-0.31470193
0.71393	248.90019	-0.0	1.856e-05	0.00032438	1e-08	0.0	0.00144046	0.00026715	2.05e-06	699.96576559	700.73723588	698.81064651	-0.0496306	-0.02799871	-0.3146769
0.71593	249.43931	-0.0	1.844e-05	0.0003245	1e-08	0.0	0.00144046	0.00026715	2.05e-06	699.93053212	700.72143383	698.77839047	-0.04937741	-0.02831117	-0.31465137
0.71793	249.977	-0.0	1.831e-05	0.00032463	1e-08	0.0	0.00144046	0.00026715	2.05e-06	699.8953544	700.70545835	698.74614586	-0.04912919	-0.02861788	-0.31462604
0.71993	250.51323	0.0	1.819e-05	0.00032475	1e-08	-0.0	0.00144046	0.00026715	2.05e-06	699.86023164	700.68931136	698.71391265	-0.04888718	-0.02891726	-0.31460107
0.72193	251.04799	0.0	1.807e-05	0.00032487	1e-08	-0.0	0.00144046	0.00026715	2.05e-06	699.82516308	700.67299477	698.68169076	-0.04863492	-0.02922967	-0.31457474
0.72393	251.58129	0.0	1.795e-05	0.00032499	1e-08	-0.0	0.00144046	0.00026715	2.05e-06	699.79014819	700.65650987	698.64948019	-0.04839672	-0.02952501	-0.31454959
0.72593	252.1131	0.0	1.783e-05	0.00032511	1e-08	-0.0	0.00144046	0.00026715	2.05e-06	699.75518606	700.63985904	698.61728084	-0.04813412	-0.02985096	-0.31452153
0.72793	252.64343	-0.0	1.771e-05	0.00032523	1e-08	0.0	0.00144046	0.00026715	2.05e-06	699.72027639	700.62304286	698.58509275	-0.04790873	-0.03013101	-0.31449717
0.72993	253.17225	-0.0	1.759e-05	0.00032534	1e-08	0.0	0.00144046	0.00026715	2.05e-06	699.68541814	700.6060642	698.55291579	-0.04768506	-0.03040918	-0.31447273
0.73193	253.69957	-0.0	1.748e-05	0.00032546	1e-08	0.0	0.00144046	0.00026715	2.05e-06	699.65061069	700.5889247	698.5207499	-0.04746308	-0.03068548	-0.31444821
0.73393	254.22536	-0.0	1.737e-05	0.00032557	1e-08	0.0	0.00144046	0.00026715	2.05e-06	699.61585341	700.57162599	698.48859503	-0.04724277	-0.03095994	-0.31442362
0.73593	254.74963	-0.0	1.725e-05	0.00032568	1e-08	0.0	0.00144046	0.00026716	2.05e-06	699.5811457	700.55416967	698.45645114	-0.04702196	-0.03123525	-0.3143987
0.73793	255.27236	-0.0	1.714e-05	0.0003258	1e-08	0.0	0.00144046	0.00026716	2.05e-06	699.54648696	700.53655734	698.42431816	-0.0468009	-0.03151108	-0.31437348
0.73993	255.79354	-0.0	1.703e-05	0.00032591	1e-08	0.0	0.00144046	0.00026716	2.05e-06	699.51187659	700.51879059	698.39219606	-0.04658224	-0.03178412	-0.31434826
0.74193	256.31316	-0.0	1.692e-05	0.00032602	1e-08	0.0	0.00144046	0.00026716	2.05e-06	699.47731404	700.50087095	698.36008476	-0.04636564	-0.03205477	-0.31432301
0.74393	256.83121	-0.0	1.682e-05	0.00032612	1e-08	0.0	0.00144046	0.00026716	2.05e-06	699.44279871	700.48280002	698.32798423	-0.04615176	-0.0323222	-0.3142978
0.74593	257.34767	-0.0	1.671e-05	0.00032623	1e-08	0.0	0.00144046	0.00026716	2.05e-06	699.40833005	700.46457938	698.29589438	-0.0459402	-0.03258689	-0.3142726
0.74793	257.86255	-0.0	1.66e-05	0.00032633	1e-08	0.0	0.00144046	0.00026716	2.05e-06	699.3739075	700.44621058	698.26381517	-0.04573094	-0.03284885	-0.31424741
0.74993	258.37583	-0.0	1.65e-05	0.00032644	1e-08	0.0	0.00144046	0.00026716	2.05e-06	699.33953051	700.42769513	698.23174653	-0.04552394	-0.03310811	-0.31422222
0.75192	258.88749	-0.0	1.64e-05	0.00032654	1e-08	0.0	0.00144046	0.00026716	2.05e-06	699.30519855	700.40903457	698.1996884	-0.04531918	-0.03336469	-0.31419703
0.75392	259.39753	-0.0	1.629e-05	0.00032664	1e-08	0.0	0.00144046	0.00026716	2.05e-06	699.27091111	700.39023038	698.16764073	-0.04511672	-0.0336185	-0.31417187
0.75592	259.90594	-0.0	1.619e-05	0.00032675	1e-08	0.0	0.00144046	0.00026716	2.05e-06	699.23666768	700.37128398	698.13560344	-0.04491632	-0.03386982	-0.3141467
0.75792	260.4127	-0.0	1.609e-05	0.00032685	1e-08	0.0	0.00144046	0.00026716	2.05e-06	699.20246775	700.35219691	698.10357648	-0.04471809	-0.03411851	-0.31412155
0.75992	260.9178	-0.0	1.599e-05	0.00032694	1e-08	0.0	0.00144046	0.00026716	2.05e-06	699.1683108	700.33297064	698.07155977	-0.0445201	-0.03436697	-0.31409616
0.76192	261.42123	-0.0	1.59e-05	0.00032704	1e-08	0.0	0.00144046	0.00026716	2.05e-06	699.13419635	700.31360665	698.03955326	-0.04432073	-0.03461723	-0.31407032
0.76392	261.92298	-0.0	1.58e-05	0.00032714	1e-08	0.0	0.00144046	0.00026716	2.05e-06	699.10012391	700.29410637	698.00755686	-0.04412268	-0.03486588	-0.31404439
0.76592	262.42304	-0.0	1.57e-05	0.00032723	1e-08	0.0	0.00144046	0.00026716	2.05e-06	699.06609301	700.27447127	697.97557051	-0.04392594	-0.03511295	-0.31401835
0.76792	262.9214	0.0	1.561e-05	0.00032733	1e-08	-0.0	0.00144046	0.00026716	2.05e-06	699.03210316	700.25470275	697.94359415	-0.04373047	-0.03535844	-0.31399221
0.76992	263.41803	0.0	1.552e-05	0.00032742	0.0	-0.0	0.00144046	0.00026716	2.05e-06	698.99815422	700.23480126	697.91162778	-0.04356472	-0.03556661	-0.31396983
0.77192	263.91294	0.0	1.542e-05	0.00032751	0.0	-0.0	0.00144046	0.00026716	2.05e-06	698.96424552	700.21476889	697.87967126	-0.04338084	-0.03579758	-0.31394477
0.77392	264.4061	0.0	1.533e-05	0.00032761	0.0	-0.0	0.00144046	0.00026716	2.05e-06	698.93037673	700.19460663	697.84772457	-0.04320669	-0.0360163	-0.3139208
0.77592	264.89751	-0.0	1.524e-05	0.0003277	0.0	0.0	0.00144046	0.00026716	2.05e-06	698.89654733	700.17431611	697.81578761	-0.04302261	-0.03624749	-0.31389521
0.77792	265.38715	-0.0	1.515e-05	0.00032779	0.0	0.0	0.00144046	0.00026716	2.05e-06	698.86275694	700.15389859	697.78386032	-0.04284531	-0.03647015	-0.31387032
0.77992	265.875	-0.0	1.506e-05	0.00032787	0.0	0.0	0.00144046	0.00026716	2.05e-06	698.82900518	700.13335522	697.75194263	-0.04266901	-0.03669152	-0.31384533
0.78192	266.36107	-0.0	1.498e-05	0.00032796	0.0	0.0	0.00144046	0.00026716	2.05e-06	698.7952916	700.11268748	697.72003447	-0.04248936	-0.03691704	-0.31381962
0.78392	266.84532	-0.0	1.489e-05	0.00032805	0.0	0.0	0.00144046	0.00026716	2.05e-06	698.76161564	700.09189719	697.68813572	-0.04230269	-0.03715132	-0.31379263
0.78592	267.32776	0.0	1.48e-05	0.00032813	0.0	-0.0	0.00144046	0.00026716	2.05e-06	698.72797709	700.07098501	697.65624635	-0.04213657	-0.03735975	-0.31376838
0.78792	267.80835	0.0	1.472e-05	0.00032822	0.0	-0.0	0.00144046	0.00026716	2.05e-06	698.69437586	700.04995132	697.62436637	-0.04197309	-0.0375648	-0.3137443
0.78992	268.2871	-0.0	1.464e-05	0.0003283	0.0	0.0	0.00144046	0.00026716	2.05e-06	698.66081145	700.02879772	697.59249567	-0.04180843	-0.03777124	-0.31371982
0.79192	268.76398	-0.0	1.455e-05	0.00032839	0.0	0.0	0.00144046	0.00026716	2.05e-06	698.62728339	700.00752579	697.56063416	-0.04164359	-0.03797782	-0.31369508
0.79392	269.23898	-0.0	1.447e-05	0.00032847	0.0	0.0	0.00144046	0.00026716	2.05e-06	698.59379137	699.98613662	697.52878177	-0.04147551	-0.03818837	-0.31366963
0.79592	269.71209	-0.0	1.439e-05	0.00032855	0.0	0.0	0.00144046	0.00026716	2.05e-06	698.56033472	699.96463243	697.49693834	-0.04129438	-0.03841513	-0.31364193
0.79792	270.1833	0.0	1.431e-05	0.00032863	0.0	-0.0	0.00144046	0.00026716	2.05e-06	698.52691356	699.9430129	697.46510393	-0.04114873	-0.03859737	-0.31361946
0.79992	270.65257	-0.0	1.423e-05	0.00032871	0.0	0.0	0.00144046	0.00026716	2.05e-06	698.49352769	699.92127882	697.43327849	-0.04099262	-0.03879256	-0.31359516
0.80192	271.11991	-0.0	1.415e-05	0.00032879	0.0	0.0	0.00144046	0.00026716	2.05e-06	698.46017654	699.89943207	697.40146189	-0.04083281	-0.03899227	-0.31357007
0.80392	271.58529	-0.0	1.407e-05	0.00032886	0.0	0.0	0.00144046	0.00026716	2.05e-06	698.42685979	699.87747384	697.36965405	-0.04066747	-0.03919871	-0.31354387
0.80592	272.0487	0.0	1.4e-05	0.00032894	0.0	-0.0	0.00144046	0.00026716	2.05e-06	698.39357678	699.8554064	697.33785482	-0.04050281	-0.03940414	-0.31351754
0.80792	272.51013	0.0	1.392e-05	0.00032902	0.0	-0.0	0.00144046	0.00026716	2.05e-06	698.36032805	699.83322808	697.30606432	-0.04036635	-0.03957424	-0.31349554
0.80992	272.96955	-0.0	1.385e-05	0.00032909	0.0	0.0	0.00144046	0.00026716	2.05e-06	698.32711292	699.81094129	697.2742824	-0.04021002	-0.03976895	-0.31347013
0.81192	273.42695	-0.0	1.377e-05	0.00032917	0.0	0.0	0.00144046	0.00026716	2.05e-06	698.29393107	699.78854718	697.24250896	-0.04005049	-0.03996743	-0.31344397
0.81392	273.88231	0.0	1.37e-05	0.00032924	0.0	-0.0	0.00144046	0.00026716	2.05e-06	698.26078184	699.76604805	697.21074384	-0.0399034	-0.04015026	-0.31341964
0.81592	274.33562	-0.0	1.363e-05	0.00032931	0.0	0.0	0.00144046	0.00026716	2.05e-06	698.22766582	699.74344221	697.17898718	-0.03975805	-0.04033073	-0.31339541
0.81792	274.78685	-0.0	1.356e-05	0.00032938	0.0	0.0	0.00144046	0.00026716	2.05e-06	698.19458235	699.72073195	697.14723881	-0.03960902	-0.04051557	-0.31337036
0.81992	275.236	-0.0	1.348e-05	0.00032945	0.0	0.0	0.00144046	0.00026716	2.05e-06	698.16153081	699.69791946	697.11549856	-0.03944203	-0.04072241	-0.31334205
0.82192	275.68303	0.0	1.341e-05	0.00032952	0.0	-0.0	0.00144046	0.00026716	2.05e-06	698.12851149	699.67500406	697.08376649	-0.0393153	-0.04087919	-0.31332039
0.82392	276.12794	-0.0	1.335e-05	0.00032959	0.0	0.0	0.00144046	0.00026716	2.05e-06	698.0955242	699.65198654	697.05204254	-0.03917143	-0.04105696	-0.31329562
0.82592	276.57071	-0.0	1.328e-05	0.00032966	0.0	0.0	0.00144046	0.00026716	2.05e-06	698.06256829	699.62886929	697.02032653	-0.03901174	-0.04125398	-0.3132679
0.82792	277.01131	0.0	1.321e-05	0.00032973	0.0	-0.0	0.00144046	0.00026716	2.05e-06	698.02964368	699.60565275	696.98861842	-0.0388821	-0.04141372	-0.31324522
0.82992	277.44972	-0.0	1.314e-05	0.0003298	0.0	0.0	0.00144046	0.00026716	2.05e-06	697.99675062	699.58233647	696.95691825	-0.0387442	-0.04158336	-0.31322092
0.83192	277.88593	-0.0	1.308e-05	0.00032986	0.0	0.0	0.00144046	0.00026716	2.05e-06	697.96388819	699.55892356	696.92522578	-0.03858431	-0.04177974	-0.31319253
0.83392	278.31992	0.0	1.301e-05	0.00032993	0.0	-0.0	0.00144046	0.00026716	2.05e-06	697.93105675	699.53541325	696.89354106	-0.03846676	-0.04192389	-0.31317151
0.83592	278.75166	-0.0	1.295e-05	0.00032999	0.0	0.0	0.00144046	0.00026716	2.05e-06	697.89825614	699.51180637	696.86186403	-0.03832666	-0.0420954	-0.31314628
0.83792	279.18114	0.0	1.288e-05	0.00033006	0.0	-0.0	0.00144046	0.00026716	2.05e-06	697.8654855	699.48810588	696.83019444	-0.0381895	-0.04226304	-0.31312141
0.83992	279.60833	-0.0	1.282e-05	0.00033012	0.0	0.0	0.00144046	0.00026716	2.05e-06	697.83274556	699.46430988	696.79853245	-0.03804729	-0.0424365	-0.31309544
0.84192	280.03321	-0.0	1.276e-05	0.00033018	0.0	0.0	0.00144046	0.00026716	2.05e-06	697.8000354	699.4404216	696.76687779	-0.03791813	-0.04259375	-0.31307169
0.84392	280.45576	-0.0	1.269e-05	0.00033024	0.0	0.0	0.00144046	0.00026716	2.05e-06	697.76735497	699.41644157	696.73523041	-0.03778727	-0.04275277	-0.31304747
0.84592	280.87596	0.0	1.263e-05	0.0003303	0.0	-0.0	0.00144046	0.00026716	2.05e-06	697.73470369	699.39237201	696.70359012	-0.03764537	-0.04292487	-0.31302104
0.84792	281.29378	-0.0	1.257e-05	0.00033036	0.0	0.0	0.00144046	0.00026716	2.05e-06	697.70208243	699.36821068	696.6719571	-0.03751905	-0.04307773	-0.31299737
0.84992	281.7092	0.0	1.251e-05	0.00033042	0.0	-0.0	0.00144046	0.00026716	2.05e-06	697.66949091	699.34395877	696.64033124	-0.03738958	-0.04323406	-0.31297295
0.85191	282.1222	-0.0	1.245e-05	0.00033048	0.0	0.0	0.00144046	0.00026716	2.05e-06	697.63692887	699.3196176	696.60871242	-0.03725489	-0.04339633	-0.3129474
0.85391	282.53275	0.0	1.24e-05	0.00033054	0.0	-0.0	0.00144046	0.00026716	2.05e-06	697.6043969	699.29518578	696.57710073	-0.0371101	-0.04357031	-0.31291975
0.85591	282.94084	0.0	1.234e-05	0.0003306	0.0	-0.0	0.00144046	0.00026716	2.05e-06	697.5718938	699.27066741	696.54549585	-0.03699353	-0.04371006	-0.31289737
0.85791	283.34642	-0.0	1.228e-05	0.00033066	0.0	0.0	0.00144046	0.00026716	2.05e-06	697.53942032	699.24606075	696.51389788	-0.03687051	-0.04385715	-0.31287362
0.85991	283.74948	-0.0	1.223e-05	0.00033071	0.0	0.0	0.00144046	0.00026716	2.05e-06	697.50697566	699.2213687	696.48230658	-0.03674267	-0.04400963	-0.31284882
0.86191	284.14999	-0.0	1.217e-05	0.00033077	0.0	0.0	0.00144046	0.00026716	2.05e-06	697.47455991	699.19659154	696.45072191	-0.03660752	-0.0441704	-0.31282246
0.86391	284.54792	0.0	1.212e-05	0.00033082	0.0	-0.0	0.00144046	0.00026716	2.05e-06	697.44217449	699.17172559	696.41914413	-0.03648611	-0.04431436	-0.31279866
0.86591	284.94325	-0.0	1.206e-05	0.00033088	0.0	0.0	0.00144046	0.00026716	2.05e-06	697.40981738	699.14677737	696.38757272	-0.0363631	-0.04445984	-0.31277444
0.86791	285.33595	-0.0	1.201e-05	0.00033093	0.0	0.0	0.00144046	0.00026716	2.05e-06	697.37748909	699.12174606	696.3560077	-0.03623078	-0.04461585	-0.31274826
0.86991	285.72598	0.0	1.196e-05	0.00033098	0.0	-0.0	0.00144046	0.00026716	2.05e-06	697.34518997	699.09663117	696.3244491	-0.03610562	-0.04476295	-0.31272339
0.87191	286.11332	-0.0	1.19e-05	0.00033103	0.0	0.0	0.00144046	0.00026716	2.05e-06	697.31292005	699.07143331	696.29289683	-0.03598801	-0.04490073	-0.31269993
0.87391	286.49794	-0.0	1.185e-05	0.00033109	0.0	0.0	0.00144046	0.00026716	2.05e-06	697.28068	699.04615125	696.26135095	-0.03585125	-0.0450604	-0.31267254
0.87591	286.87981	-0.0	1.18e-05	0.00033114	0.0	0.0	0.00144046	0.00026716	2.05e-06	697.24846924	699.02078731	696.22981126	-0.03572645	-0.04520555	-0.31264745
0.87791	287.2589	-0.0	1.175e-05	0.00033119	0.0	0.0	0.00144046	0.00026716	2.05e-06	697.21628776	698.99534224	696.19827765	-0.0356102	-0.04534028	-0.312624
0.87991	287.63516	0.0	1.17e-05	0.00033124	0.0	-0.0	0.00144046	0.00026716	2.05e-06	697.18413554	698.96981682	696.16675004	-0.03549412	-0.04547435	-0.31260051
0.88191	288.00858	0.0	1.165e-05	0.00033128	0.0	-0.0	0.00144046	0.00026716	2.05e-06	697.1520127	698.94421156	696.13522835	-0.03537168	-0.04561525	-0.31257568
0.88391	288.37911	0.0	1.161e-05	0.00033133	0.0	-0.0	0.00144046	0.00026716	2.05e-06	697.11991911	698.91852757	696.10371244	-0.03525208	-0.04575234	-0.31255136
0.88591	288.74672	-0.0	1.156e-05	0.00033138	0.0	0.0	0.00144046	0.00026716	2.05e-06	697.08785338	698.8927694	696.07220194	-0.03513129	-0.04589028	-0.31252675
0.88791	289.11138	-0.0	1.151e-05	0.00033143	0.0	0.0	0.00144046	0.00026716	2.05e-06	697.05581757	698.86693251	696.04069715	-0.03500689	-0.04603176	-0.31250135
0.88991	289.47305	0.0	1.147e-05	0.00033147	0.0	-0.0	0.00144046	0.00026716	2.05e-06	697.0238125	698.84101557	696.00919811	-0.03487013	-0.04618652	-0.31247338
0.89191	289.83169	0.0	1.142e-05	0.00033152	0.0	-0.0	0.00144046	0.00026716	2.05e-06	696.99183795	698.81502009	695.97770464	-0.03476809	-0.0463015	-0.31245249
0.89391	290.18727	-0.0	1.137e-05	0.00033156	0.0	0.0	0.00144046	0.00026716	2.05e-06	696.95989228	698.7889513	695.94621633	-0.03464757	-0.04643675	-0.3124278
0.89591	290.53974	0.0	1.133e-05	0.00033161	0.0	-0.0	0.00144046	0.00026716	2.05e-06	696.92797795	698.76280392	695.91473349	-0.03452393	-0.04657481	-0.31240245
0.89791	290.88906	0.0	1.129e-05	0.00033165	0.0	-0.0	0.00144046	0.00026716	2.05e-06	696.89609476	698.73657948	695.88325594	-0.03440632	-0.0467055	-0.31237834
0.89991	291.23519	-0.0	1.124e-05	0.00033169	0.0	0.0	0.00144046	0.00026716	2.05e-06	696.86424171	698.71028155	695.85178339	-0.03428308	-0.04684178	-0.31235308
0.90191	291.57809	-0.0	1.12e-05	0.00033174	0.0	0.0	0.00144046	0.00026716	2.05e-06	696.83242092	698.68390601	695.82031603	-0.03416509	-0.04697154	-0.31232892
0.90391	291.91772	0.0	1.116e-05	0.00033178	0.0	-0.0	0.00144046	0.00026716	2.05e-06	696.80063072	698.65745806	695.78885345	-0.0340443	-0.04710371	-0.31230421
0.90591	292.25402	-0.0	1.112e-05	0.00033182	0.0	0.0	0.00144046	0.00026716	2.05e-06	696.76887264	698.63093528	695.75739574	-0.03392332	-0.04723535	-0.3122795
0.90791	292.58695	-0.0	1.108e-05	0.00033186	0.0	0.0	0.00144046	0.00026716	2.05e-06	696.73714716	698.60433778	695.7259428	-0.03379257	-0.04737679	-0.31225285
0.90991	292.91647	-0.0	1.104e-05	0.0003319	0.0	0.0	0.00144046	0.00026716	2.05e-06	696.70545596	698.577663	695.69449472	-0.03368059	-0.04749714	-0.3122301
0.91191	293.24251	-0.0	1.1e-05	0.00033194	0.0	0.0	0.00144046	0.00026716	2.05e-06	696.67379757	698.55091566	695.66305109	-0.03354381	-0.04764327	-0.31220239
0.91391	293.56504	0.0	1.096e-05	0.00033198	0.0	-0.0	0.00144046	0.00026716	2.05e-06	696.64217319	698.52409445	695.63161192	-0.0334236	-0.04777084	-0.31217814
0.91591	293.88399	0.0	1.092e-05	0.00033202	0.0	-0.0	0.00144046	0.00026716	2.05e-06	696.61058318	698.49719997	695.60017706	-0.03331353	-0.04788692	-0.31215602
0.91791	294.19931	-0.0	1.088e-05	0.00033205	0.0	0.0	0.00144046	0.00026716	2.05e-06	696.57902771	698.4702334	695.56874635	-0.0331901	-0.04801629	-0.31213134
0.91991	294.51095	0.0	1.085e-05	0.00033209	0.0	-0.0	0.00144046	0.00026716	2.05e-06	696.54750813	698.44319345	695.53731975	-0.03306598	-0.04814547	-0.31210665
0.92191	294.81884	0.0	1.081e-05	0.00033213	0.0	-0.0	0.00144046	0.00026716	2.05e-06	696.51602517	698.41608021	695.50589713	-0.03294108	-0.04827451	-0.31208197
0.92391	295.12293	0.0	1.077e-05	0.00033216	0.0	-0.0	0.00144046	0.00026716	2.05e-06	696.48457966	698.38889374	695.47447838	-0.03281531	-0.04840348	-0.3120573
0.92591	295.42315	0.0	1.074e-05	0.0003322	0.0	-0.0	0.00144046	0.00026716	2.05e-06	696.45317246	698.36163404	695.44306336	-0.03268857	-0.04853245	-0.31203263
0.92791	295.71943	-0.0	1.07e-05	0.00033223	0.0	0.0	0.00144046	0.00026716	2.05e-06	696.42180454	698.3343011	695.41165193	-0.03256073	-0.04866148	-0.31200796
0.92991	296.01171	-0.0	1.067e-05	0.00033227	0.0	0.0	0.00144046	0.00026716	2.05e-06	696.39047694	698.30689485	695.38024396	-0.03243168	-0.04879067	-0.31198329
0.93191	296.29991	-0.0	1.064e-05	0.0003323	0.0	0.0	0.00144046	0.00026716	2.05e-06	696.3591908	698.27941518	695.34883929	-0.03230128	-0.04892008	-0.31195862
0.93391	296.58396	0.0	1.061e-05	0.00033233	0.0	-0.0	0.00144046	0.00026716	2.05e-06	696.32794736	698.25186193	695.31743777	-0.03216938	-0.04904981	-0.31193396
0.93591	296.86378	0.0	1.057e-05	0.00033236	0.0	-0.0	0.00144046	0.00026716	2.05e-06	696.29674796	698.2242349	695.28603923	-0.03203583	-0.04917995	-0.3119093
0.93791	297.13929	-0.0	1.054e-05	0.0003324	0.0	0.0	0.00144046	0.00026716	2.05e-06	696.2655941	698.19653381	695.25464349	-0.03190046	-0.04931061	-0.31188464
0.93991	297.41041	0.0	1.051e-05	0.00033243	0.0	-0.0	0.00144046	0.00026716	2.05e-06	696.23448737	698.16875835	695.22325038	-0.03176305	-0.04944191	-0.31185999
0.94191	297.67704	0.0	1.048e-05	0.00033246	0.0	-0.0	0.00144046	0.00026716	2.05e-06	696.20342956	698.14090811	695.19185971	-0.03162344	-0.04957395	-0.31183533
0.94391	297.9391	-0.0	1.045e-05	0.00033249	0.0	0.0	0.00144046	0.00026716	2.05e-06	696.17242261	698.11298264	695.16047125	-0.03148136	-0.04970687	-0.31181068
0.94591	298.19649	0.0	1.042e-05	0.00033252	0.0	-0.0	0.00144046	0.00026716	2.05e-06	696.14146865	698.08498139	695.1290848	-0.03133655	-0.04984084	-0.31178603
0.94791	298.4491	-0.0	1.039e-05	0.00033254	0.0	0.0	0.00144046	0.00026716	2.05e-06	696.11057004	698.05690374	695.09770011	-0.03118874	-0.049976	-0.31176138
0.94991	298.69682	0.0	1.037e-05	0.00033257	0.0	-0.0	0.00144046	0.00026716	2.05e-06	696.07972939	698.02874895	695.06631693	-0.03103761	-0.05011253	-0.31173673
0.9519	298.93955	-0.0	1.034e-05	0.0003326	0.0	0.0	0.00144046	0.00026716	2.05e-06	696.04894958	698.0005162	695.03493499	-0.0308828	-0.05025064	-0.31171208
0.9539	299.17716	0.0	1.031e-05	0.00033262	0.0	-0.0	0.00144046	0.00026716	2.05e-06	696.01823381	697.97220453	695.00355398	-0.03072389	-0.05039054	-0.31168744
0.9559	299.40952	-0.0	1.029e-05	0.00033265	0.0	0.0	0.00144046	0.00026716	2.05e-06	695.98758564	697.94381286	694.97217358	-0.03056048	-0.05053247	-0.31166279
0.9579	299.6365	0.0	1.026e-05	0.00033267	0.0	-0.0	0.00144046	0.00026716	2.05e-06	695.95700908	697.91533997	694.94079343	-0.03039195	-0.05067675	-0.31163814
0.9599	299.85795	-0.0	1.024e-05	0.0003327	0.0	0.0	0.00144046	0.00026716	2.05e-06	695.92650858	697.88678444	694.90941314	-0.0302177	-0.05082369	-0.3116135
0.9619	300.07372	-0.0	1.022e-05	0.00033272	0.0	0.0	0.00144046	0.00026716	2.05e-06	695.8960892	697.85814469	694.87803228	-0.03003702	-0.05097366	-0.31158885
0.9639	300.28365	0.0	1.019e-05	0.00033274	0.0	-0.0	0.00144046	0.00026716	2.05e-06	695.86575665	697.8294189	694.84665035	-0.02984926	-0.05112702	-0.3115642
0.9659	300.48754	0.0	1.017e-05	0.00033277	0.0	-0.0	0.00144046	0.00026716	2.05e-06	695.83551742	697.80060499	694.81526683	-0.02965315	-0.0512844	-0.31153956
0.9679	300.68522	-0.0	1.015e-05	0.00033279	0.0	0.0	0.00144046	0.00026716	2.05e-06	695.80537898	697.77170058	694.78388109	-0.02944793	-0.0514462	-0.31151491
0.9699	300.87647	-0.0	1.013e-05	0.00033281	0.0	0.0	0.00144046	0.00026716	2.05e-06	695.77534988	697.74270297	694.75249244	-0.02923195	-0.05161322	-0.31149025
0.9719	301.06106	0.0	1.011e-05	0.00033283	0.0	-0.0	0.00144046	0.00026716	2.05e-06	695.74544022	697.71360895	694.72110008	-0.0290036	-0.05178629	-0.3114656
0.9739	301.23875	-0.0	1.009e-05	0.00033285	0.0	0.0	0.00144046	0.00026716	2.05e-06	695.71566154	697.68441492	694.68970308	-0.0287608	-0.0519664	-0.31144094
0.9759	301.40926	0.0	1.007e-05	0.00033287	0.0	-0.0	0.00144046	0.00026716	2.05e-06	695.68602763	697.6551166	694.65830037	-0.02850105	-0.05215476	-0.31141627
0.9779	301.57227	-0.0	1.006e-05	0.00033288	0.0	0.0	0.00144046	0.00026716	2.05e-06	695.65655494	697.62570897	694.62689066	-0.02822109	-0.05235293	-0.3113916
0.9799	301.72746	-0.0	1.004e-05	0.0003329	0.0	0.0	0.00144046	0.00026716	2.05e-06	695.62726403	697.59618584	694.59547236	-0.02791614	-0.05256315	-0.31136693
0.9819	301.87441	0.0	1.002e-05	0.00033291	0.0	-0.0	0.00144046	0.00026716	2.05e-06	695.59817793	697.56654043	694.56404369	-0.02758462	-0.05278609	-0.31134224
0.9839	302.0127	0.0	1.001e-05	0.00033293	0.0	-0.0	0.00144046	0.00026716	2.05e-06	695.56932726	697.5367639	694.53260233	-0.02721452	-0.05302731	-0.31131755
0.9859	302.14179	0.0	1e-05	0.00033294	0.0	-0.0	0.00144046	0.00026716	2.05e-06	695.54075155	697.50684512	694.50114525	-0.02679742	-0.05329056	-0.31129284
0.9879	302.26107	-0.0	9.98e-06	0.00033295	0.0	0.0	0.00144046	0.00026716	2.05e-06	695.51250201	697.47677007	694.46966855	-0.02631842	-0.05358237	-0.31126812
0.9899	302.36978	-0.0	9.97e-06	0.00033297	0.0	0.0	0.00144046	0.00026716	2.05e-06	695.48464837	697.44652022	694.43816695	-0.02575484	-0.05391255	-0.31124338
0.9919	302.46697	0.0	9.96e-06	0.00033298	0.0	-0.0	0.00144046	0.00026716	2.05e-06	695.4572902	697.41607004	694.40663286	-0.02506885	-0.05429711	-0.31121861
0.9939	302.55138	-0.0	9.95e-06	0.00033298	0.0	0.0	0.00144046	0.00026716	2.05e-06	695.43057964	697.38538209	694.37505472	-0.02419144	-0.0547645	-0.31119381
0.9959	302.62122	0.0	9.95e-06	0.00033299	0.0	-0.0	0.00144046	0.00026716	2.05e-06	695.4047741	697.35439599	694.34341282	-0.02297145	-0.05537526	-0.31116896
0.9979	302.67356	0.0	9.94e-06	0.000333	0.0	-0.0	0.00144046	0.00026716	2.05e-06	695.38040253	697.32299512	694.31166641	-0.02096308	-0.05630073	-0.31114402
0.9999	302.70154	0.0	9.94e-06	0.000333	0.0	-0.0	0.00144046	0.00026716	2.05e-06	695.35939419	697.29079926	694.27966353	-0.01315177	-0.0592434	-0.31111887
1.0	302.70187	0.0	9.94e-06	0.000333	0.0	-0.0	0.00144046	0.00026716	2.05e-06	695.35864808	697.28913147	694.27803904	1603.95972272	114.30460005	322.28855247
