# Supplementary material for: Dataset for the simulated biomass pyrolysis in rotary kilns with varying particle residence time distributions
Source: Data Brief. 2021 Nov 23;39:107603. doi: 10.1016/j.dib.2021.107603 (PMC8633881; doi:10.1016/j.dib.2021.107603)
Supplement: Supplementary Data S1 — Supplementary Raw Research Data. This is open data under the CC BY license http://creativecommons.org/licenses/by/4.0/ [file mmc1.zip › supplementary/113/logFiles/log_Pe12]

l,m	Tau,s	F_w,kg/s	F_is,kg/s	F_c,kg/s	F_rt,kg/s	F_w_wet,kg/s	F_it,kg/s	F_g,kg/s	F_H2O_g,kg/s	T_b,K	T_g,K	T_w,K	q_bed,kW/m	q_gas,kW/m	q_loss,kW/m
0.0001	0.02	0.0	0.0	0.0	0.0	0.00205301	0.0	0.0	0.0	299.05071908	302.25864438	832.90104647	33.24228966	2.84976072	-0.41989489
0.002	0.77965	0.0	0.0	0.0	0.0	0.00205301	0.0	0.0	0.0	315.75587905	377.54225364	828.26453192	32.0448655	2.67473774	-0.41625705
0.004	1.5789	0.0	0.0	0.0	0.0	0.00205301	0.0	0.0	0.0	332.53817252	450.03337254	823.57650087	30.8415708	2.42808945	-0.41257897
0.006	2.37776	0.0	0.0	0.0	0.0	0.00205301	0.0	0.0	0.0	348.54890151	514.13471704	819.08651787	29.69186955	2.12616306	-0.40905642
0.008	3.17621	1e-08	0.0	0.0	0.0	0.002053	0.0	0.0	0.0	363.83456432	568.77826677	814.79398964	28.59026693	1.78876412	-0.40568893
0.01	3.97427	5e-08	0.0	0.0	0.0	0.00205296	0.0	0.0	0.0	378.43613006	613.5970928	810.69566372	27.53050698	1.44597661	-0.40247385
0.012	4.77193	1.5e-07	0.0	0.0	0.0	0.00205286	0.0	0.0	0.0	392.38965909	648.989228	806.78509033	26.50768859	1.12477812	-0.3994061
0.014	5.56918	4.1e-07	0.0	0.0	0.0	0.0020526	0.0	0.0	0.0	405.7272516	675.95817127	803.05315599	25.51820237	0.84467965	-0.39647846
0.016	6.36604	1.01e-06	0.0	0.0	0.0	0.002052	0.0	0.0	0.0	418.47801672	695.84786716	799.4891894	24.5600111	0.61431352	-0.39368251
0.018	7.16249	2.28e-06	0.0	0.0	0.0	0.00205073	0.0	0.0	0.0	430.66891564	710.07694782	796.08214444	23.63222617	0.43344926	-0.39100961
0.02	7.95854	4.76e-06	0.0	0.0	0.0	0.00204825	0.0	0.0	0.0	442.32531884	719.95130063	792.82147363	22.73458372	0.29646424	-0.38845146
0.022	8.75418	9.34e-06	0.0	0.0	0.0	0.00204366	0.0	0.0	1e-08	453.47128104	726.5720179	789.69758303	21.86704069	0.19559116	-0.38600056
0.024	9.54942	1.732e-05	0.0	0.0	0.0	0.00203568	0.0	0.0	2e-08	464.12961928	730.81356071	786.70196511	21.02952139	0.12298615	-0.38365025
0.026	10.34425	3.052e-05	0.0	0.0	0.0	0.00202246	0.0	0.0	3e-08	474.32189987	733.3419052	783.8271417	20.22181076	0.07180809	-0.38139467
0.028	11.13867	5.138e-05	0.0	0.0	0.0	0.00200158	0.0	0.0	5e-08	484.06840554	734.64944714	781.06652186	19.44353593	0.03653592	-0.37922866
0.03	11.93268	8.294e-05	0.0	0.0	0.0	0.00196999	0.0	0.0	8e-08	493.38813753	735.09289608	778.41424097	18.69418598	0.01294784	-0.37714764
0.032	12.72629	0.00012872	0.0	0.0	0.0	0.00192416	0.0	0.0	1.3e-07	502.29889278	734.92738675	775.86501356	17.97314801	-0.00209987	-0.37514745
0.034	13.51948	0.00019249	0.0	0.0	0.0	0.00186033	0.0	0.0	1.9e-07	510.81744485	734.33428408	773.41401418	17.27973515	-0.01090997	-0.37322432
0.036	14.31226	0.00027774	1e-08	0.0	0.0	0.00177498	0.0	0.0	2.8e-07	518.95984498	733.44294659	771.05678577	16.61320318	-0.01515972	-0.37137476
0.038	15.10463	0.00038702	1e-08	0.0	0.0	0.00166558	1e-08	0.0	3.9e-07	526.74183215	732.34651746	768.78917434	15.97275274	-0.01608039	-0.3695955
0.04	15.89659	0.0005211	3e-08	0.0	0.0	0.00153134	2e-08	0.0	5.2e-07	534.17929644	731.11238594	766.60728447	15.35751804	-0.01457414	-0.36788349
0.042	16.68813	0.00067822	6e-08	0.0	0.0	0.001374	4e-08	1e-08	6.8e-07	541.2886878	729.78792036	764.50744974	14.76654953	-0.01128528	-0.36623586
0.044	17.47925	0.00085363	1.1e-07	0.0	0.0	0.00119831	9e-08	1e-08	8.5e-07	548.08721955	728.40224818	762.48621184	14.19880186	-0.00662187	-0.3646499
0.046	18.26996	0.0010397	1.9e-07	0.0	0.0	0.00101188	1.8e-07	3e-08	1.04e-06	554.59272835	726.96570667	760.54030157	13.65313835	-0.0007566	-0.36312303
0.048	19.06025	0.00122676	3.1e-07	0.0	0.0	0.00082434	3.2e-07	5e-08	1.23e-06	560.82314128	725.46905328	758.66661748	13.12835951	0.00637398	-0.36165283
0.05	19.85013	0.00140463	5e-07	0.0	1e-08	0.00064583	5.5e-07	8e-08	1.41e-06	566.79562631	723.88464112	756.86219997	12.62325921	0.01504602	-0.36023697
0.05199	20.63958	0.00156428	7.7e-07	0.0	1e-08	0.00048535	9.1e-07	1.4e-07	1.57e-06	572.52566133	722.17120526	755.12420265	12.13667321	0.02568299	-0.35887323
0.05399	21.42861	0.00169933	1.13e-06	0.0	1e-08	0.00034918	1.43e-06	2.2e-07	1.7e-06	578.02609956	720.28229942	753.44992716	11.6664822	0.03874995	-0.35755948
0.05599	22.21722	0.00180685	1.61e-06	0.0	2e-08	0.0002402	2.18e-06	3.3e-07	1.81e-06	583.3068788	718.17682567	751.83680678	11.21286007	0.05463051	-0.35629371
0.05799	23.00541	0.00188728	2.22e-06	0.0	3e-08	0.0001579	3.19e-06	4.9e-07	1.9e-06	588.37606927	715.82886279	750.28215785	10.77558484	0.07351638	-0.35507382
0.05999	23.79317	0.00194359	2.98e-06	0.0	4e-08	9.92e-05	4.54e-06	7e-07	1.95e-06	593.23967447	713.23435482	748.78341616	10.3540425	0.09534383	-0.35389778
0.06199	24.58051	0.00198018	3.91e-06	0.0	6e-08	5.96e-05	6.28e-06	9.8e-07	1.99e-06	597.90268128	710.41331669	747.33806708	9.94755541	0.11978428	-0.35276363
0.06399	25.36743	0.00200178	5.03e-06	0.0	8e-08	3.429e-05	8.48e-06	1.33e-06	2.02e-06	602.36937938	707.40773645	745.94377154	9.55599427	0.14628617	-0.35166953
0.06599	26.15391	0.00201262	6.34e-06	0.0	1e-07	1.892e-05	1.123e-05	1.77e-06	2.03e-06	606.6443041	704.27632177	744.59824838	9.17922618	0.17414799	-0.3506137
0.06799	26.93997	0.00201604	7.87e-06	0.0	1.3e-07	1.003e-05	1.458e-05	2.31e-06	2.04e-06	610.73211459	701.08770409	743.29939158	8.81640428	0.20260333	-0.34959447
0.06999	27.7256	0.00201443	9.63e-06	1e-08	1.7e-07	5.12e-06	1.863e-05	2.97e-06	2.05e-06	614.63766073	697.91351357	742.04527011	8.46769523	0.23089824	-0.34861035
0.07199	28.5108	0.00200935	1.164e-05	1e-08	2.1e-07	2.52e-06	2.347e-05	3.76e-06	2.05e-06	618.36614535	694.82211686	740.83405948	8.13250615	0.2583533	-0.34765989
0.07399	29.29557	0.0020017	1.392e-05	1e-08	2.7e-07	1.2e-06	2.916e-05	4.7e-06	2.05e-06	621.92282652	691.87372538	739.66409024	7.81034092	0.28440514	-0.34674179
0.07599	30.0799	0.00199199	1.646e-05	2e-08	3.3e-07	5.5e-07	3.581e-05	5.8e-06	2.05e-06	625.31300422	689.1171253	738.5338109	7.50116743	0.30862712	-0.34585484
0.07799	30.86381	0.00198043	1.93e-05	3e-08	4e-07	2.5e-07	4.348e-05	7.08e-06	2.05e-06	628.54196807	686.58807378	737.44176803	7.20435499	0.33073121	-0.34499788
0.07999	31.64727	0.00196712	2.242e-05	4e-08	4.8e-07	1.1e-07	5.225e-05	8.54e-06	2.05e-06	631.61489158	684.30922702	736.38661042	6.91942102	0.35055871	-0.34416988
0.08199	32.43031	0.00195205	2.585e-05	6e-08	5.6e-07	5e-08	6.218e-05	1.021e-05	2.05e-06	634.53700429	682.29120107	735.36702117	6.6462574	0.36805837	-0.34336978
0.08399	33.2129	0.00193519	2.958e-05	8e-08	6.6e-07	2e-08	7.334e-05	1.209e-05	2.05e-06	637.31334894	680.53436382	734.38177655	6.38420767	0.38326469	-0.34259663
0.08599	33.99506	0.00191652	3.36e-05	1e-07	7.7e-07	1e-08	8.576e-05	1.419e-05	2.05e-06	639.94922776	679.03093686	733.42961309	6.13351576	0.39627459	-0.34184944
0.08799	34.77678	0.001896	3.792e-05	1.4e-07	9e-07	0.0	9.948e-05	1.652e-05	2.05e-06	642.44974501	677.76735262	732.50935212	5.89334904	0.40722057	-0.34112733
0.08999	35.55806	0.00187363	4.253e-05	1.8e-07	1.03e-06	0.0	0.00011451	1.909e-05	2.05e-06	644.81999556	676.7259901	731.61985118	5.66329238	0.41627499	-0.34042928
0.09199	36.3389	0.00184941	4.741e-05	2.3e-07	1.17e-06	0.0	0.00013085	2.188e-05	2.05e-06	647.06508269	675.88701236	730.75999668	5.44306744	0.42359579	-0.33975458
0.09399	37.11929	0.00182338	5.255e-05	3e-07	1.32e-06	0.0	0.0001485	2.491e-05	2.05e-06	649.19013914	675.22965756	729.92869967	5.23223433	0.42937041	-0.33910218
0.09599	37.89925	0.00179557	5.794e-05	3.8e-07	1.49e-06	0.0	0.00016742	2.817e-05	2.05e-06	651.20032652	674.73324242	729.12489675	5.03052601	0.43375235	-0.33847143
0.09799	38.67876	0.00176607	6.355e-05	4.7e-07	1.66e-06	0.0	0.00018757	3.165e-05	2.05e-06	653.10085055	674.3778007	728.34754711	4.8375492	0.4369059	-0.33786139
0.09999	39.45782	0.00173494	6.936e-05	5.8e-07	1.84e-06	0.0	0.0002089	3.534e-05	2.05e-06	654.89693397	674.14462514	727.59563778	4.65298039	0.43897297	-0.33727132
0.10199	40.23644	0.00170229	7.535e-05	7.1e-07	2.03e-06	0.0	0.00023134	3.924e-05	2.05e-06	656.59381219	674.01651002	726.86818355	4.47647327	0.44008605	-0.33670045
0.10399	41.0146	0.00166824	8.15e-05	8.7e-07	2.22e-06	0.0	0.00025481	4.332e-05	2.05e-06	658.19671692	673.97788501	726.16422865	4.30768845	0.44036381	-0.33614801
0.10599	41.79232	0.0016329	8.777e-05	1.04e-06	2.43e-06	0.0	0.00027922	4.759e-05	2.05e-06	659.7108573	674.01484503	725.48284818	4.14629421	0.43991192	-0.33561329
0.10799	42.56959	0.00159643	9.415e-05	1.25e-06	2.63e-06	0.0	0.00030449	5.201e-05	2.05e-06	661.14139968	674.11510778	724.82314935	3.99194375	0.43882595	-0.33509558
0.10999	43.34641	0.00155894	0.0001006	1.48e-06	2.84e-06	-0.0	0.00033052	5.657e-05	2.05e-06	662.49344528	674.26792842	724.18427264	3.84431869	0.43718849	-0.33459421
0.11199	44.12278	0.0015206	0.00010711	1.74e-06	3.05e-06	0.0	0.0003572	6.126e-05	2.05e-06	663.77200926	674.46398329	723.56539244	3.70308533	0.43507417	-0.33410852
0.11399	44.89869	0.00148154	0.00011363	2.03e-06	3.27e-06	0.0	0.00038443	6.606e-05	2.05e-06	664.98199887	674.69524323	722.96571762	3.56792639	0.43254807	-0.3336379
0.11599	45.67415	0.00144191	0.00012016	2.35e-06	3.48e-06	-0.0	0.00041211	7.095e-05	2.05e-06	666.12819386	674.95484033	722.38449174	3.43853696	0.42966736	-0.33318177
0.11799	46.44915	0.00140185	0.00012666	2.71e-06	3.69e-06	-0.0	0.00044014	7.59e-05	2.05e-06	667.21522895	675.23693678	721.82099288	3.31460569	0.42648338	-0.33273954
0.11999	47.2237	0.0013615	0.00013312	3.1e-06	3.9e-06	-0.0	0.00046842	8.092e-05	2.05e-06	668.24757751	675.53660105	721.2745334	3.19584173	0.42304082	-0.33231068
0.12199	47.99778	0.00132098	0.00013951	3.53e-06	4.11e-06	-0.0	0.00049686	8.597e-05	2.05e-06	669.22953887	675.84969139	720.7444593	3.08195942	0.41937949	-0.33189467
0.12399	48.77141	0.00128042	0.00014582	3.99e-06	4.31e-06	0.0	0.00052536	9.104e-05	2.05e-06	670.16522735	676.17275016	720.23014948	2.97269053	0.41553438	-0.33149104
0.12599	49.54458	0.00123994	0.00015203	4.5e-06	4.51e-06	-0.0	0.00055385	9.612e-05	2.05e-06	671.05856476	676.50290799	719.73101474	2.86776894	0.41153689	-0.33109931
0.12799	50.31728	0.00119964	0.00015812	5.04e-06	4.71e-06	0.0	0.00058225	0.0001012	2.05e-06	671.91327458	676.83779898	719.24649672	2.76694843	0.40741464	-0.33071905
0.12999	51.08952	0.00115963	0.00016407	5.63e-06	4.9e-06	-0.0	0.00061048	0.00010625	2.05e-06	672.73287917	677.17548545	718.77606667	2.66999174	0.40319234	-0.33034985
0.13199	51.8613	0.00111999	0.00016988	6.25e-06	5.08e-06	0.0	0.00063848	0.00011127	2.05e-06	673.52069893	677.51439223	718.31922415	2.57667246	0.39889204	-0.3299913
0.13399	52.63261	0.0010808	0.00017554	6.92e-06	5.26e-06	0.0	0.00066619	0.00011625	2.05e-06	674.27985329	677.8532496	717.8754957	2.48678066	0.39453339	-0.32964306
0.13599	53.40345	0.00104214	0.00018103	7.63e-06	5.43e-06	0.0	0.00069356	0.00012118	2.05e-06	675.01326363	678.19104381	717.44443345	2.40011447	0.39013399	-0.32930474
0.13799	54.17383	0.00100406	0.00018636	8.37e-06	5.59e-06	0.0	0.00072053	0.00012604	2.05e-06	675.72365734	678.52697476	717.02561376	2.31648725	0.38570959	-0.32897604
0.13999	54.94374	0.00096663	0.0001915	9.17e-06	5.74e-06	0.0	0.00074708	0.00013084	2.05e-06	676.41357323	678.86041965	716.61863577	2.2357226	0.38127434	-0.32865663
0.14199	55.71317	0.00092989	0.00019646	1e-05	5.89e-06	0.0	0.00077316	0.00013556	2.05e-06	677.08536779	679.19090212	716.22312013	2.15765465	0.37684092	-0.32834621
0.14399	56.48214	0.00089389	0.00020123	1.087e-05	6.03e-06	-0.0	0.00079873	0.0001402	2.05e-06	677.74122195	679.51806608	715.83870761	2.08213025	0.37242074	-0.32804451
0.14599	57.25063	0.00085866	0.0002058	1.179e-05	6.16e-06	0.0	0.00082379	0.00014476	2.05e-06	678.38314853	679.84165357	715.4650579	2.00900448	0.36802403	-0.32775125
0.14799	58.01865	0.00082423	0.00021018	1.275e-05	6.28e-06	-0.0	0.00084829	0.00014922	2.05e-06	679.01299979	680.16148614	715.10184831	1.93814396	0.36365999	-0.32746619
0.14999	58.78619	0.00079062	0.00021437	1.376e-05	6.39e-06	0.0	0.00087223	0.00015359	2.05e-06	679.63247509	680.47744925	714.74877267	1.86942359	0.3593369	-0.32718908
0.15198	59.55326	0.00075785	0.00021836	1.48e-05	6.49e-06	-0.0	0.00089559	0.00015787	2.05e-06	680.2431286	680.78947922	714.40554022	1.80272701	0.35506217	-0.3269197
0.15398	60.31985	0.00072593	0.00022215	1.589e-05	6.59e-06	0.0	0.00091836	0.00016204	2.05e-06	680.84637671	681.09755237	714.07187459	1.73794537	0.35084245	-0.32665782
0.15598	61.08595	0.00069488	0.00022574	1.702e-05	6.67e-06	0.0	0.00094053	0.00016611	2.05e-06	681.44350526	681.40167596	713.7475128	1.67497869	0.34668369	-0.32640325
0.15798	61.85158	0.0006647	0.00022914	1.819e-05	6.75e-06	0.0	0.00096209	0.00017008	2.05e-06	682.03567646	681.70188078	713.43220437	1.6137327	0.34259119	-0.32615578
0.15998	62.61673	0.00063539	0.00023234	1.941e-05	6.82e-06	0.0	0.00098305	0.00017395	2.05e-06	682.62393535	681.99821495	713.12571054	1.55412049	0.33856969	-0.32591523
0.16198	63.38139	0.00060696	0.00023534	2.067e-05	6.88e-06	0.0	0.00100339	0.00017771	2.05e-06	683.20921583	682.2907389	712.82780339	1.4960609	0.33462335	-0.32568142
0.16398	64.14557	0.0005794	0.00023815	2.197e-05	6.93e-06	0.0	0.00102313	0.00018137	2.05e-06	683.79234633	682.57952123	712.53826519	1.43947817	0.33075584	-0.32545418
0.16598	64.90926	0.00055271	0.00024077	2.332e-05	6.98e-06	-0.0	0.00104225	0.00018492	2.05e-06	684.37405485	682.86463539	712.2568877	1.38430208	0.32697037	-0.32523335
0.16798	65.67246	0.00052689	0.00024321	2.47e-05	7.02e-06	-0.0	0.00106077	0.00018838	2.05e-06	684.95497364	683.14615696	711.98347159	1.33046686	0.32326969	-0.32501876
0.16998	66.43518	0.00050191	0.00024545	2.613e-05	7.05e-06	0.0	0.00107869	0.00019172	2.05e-06	685.53564339	683.42416145	711.71782581	1.27791168	0.31965616	-0.32481027
0.17198	67.19741	0.00047778	0.00024751	2.76e-05	7.07e-06	-0.0	0.00109602	0.00019497	2.05e-06	686.11651694	683.69872265	711.45976707	1.22657933	0.31613172	-0.32460774
0.17398	67.95914	0.00045449	0.00024939	2.912e-05	7.08e-06	-0.0	0.00111276	0.00019811	2.05e-06	686.69796259	683.96991126	711.20911939	1.17641692	0.31269797	-0.32441103
0.17598	68.72038	0.00043202	0.0002511	3.068e-05	7.09e-06	0.0	0.00112892	0.00020115	2.05e-06	687.28026704	684.23779386	710.96571359	1.12737489	0.3093561	-0.32422
0.17798	69.48113	0.00041036	0.00025263	3.228e-05	7.09e-06	0.0	0.0011445	0.0002041	2.05e-06	687.86363798	684.50243217	710.72938685	1.07940725	0.30610697	-0.32403452
0.17998	70.24139	0.0003895	0.00025398	3.392e-05	7.08e-06	0.0	0.00115952	0.00020694	2.05e-06	688.44820637	684.76388246	710.49998233	1.03247135	0.30295111	-0.32385448
0.18198	71.00114	0.00036943	0.00025517	3.561e-05	7.07e-06	0.0	0.00117399	0.00020969	2.05e-06	689.03402852	685.02219527	710.27734876	0.98652767	0.29988873	-0.32367976
0.18398	71.7604	0.00035012	0.00025619	3.734e-05	7.05e-06	0.0	0.00118791	0.00021235	2.05e-06	689.62108794	685.27741515	710.06134007	0.94153964	0.29691968	-0.32351024
0.18598	72.51916	0.00033157	0.00025705	3.911e-05	7.03e-06	0.0	0.0012013	0.00021491	2.05e-06	690.20929715	685.52958062	709.85181503	0.89747358	0.29404351	-0.3233458
0.18798	73.27742	0.00031376	0.00025775	4.093e-05	6.99e-06	-0.0	0.00121415	0.00021737	2.05e-06	690.79849941	685.77872422	709.6486369	0.8542989	0.29125945	-0.32318635
0.18998	74.03518	0.00029668	0.00025829	4.278e-05	6.96e-06	0.0	0.0012265	0.00021975	2.05e-06	691.38847044	686.02487269	709.45167305	0.8119875	0.2885664	-0.32303177
0.19198	74.79243	0.0002803	0.00025868	4.468e-05	6.92e-06	-0.0	0.00123834	0.00022204	2.05e-06	691.97892031	686.2680472	709.26079471	0.77051427	0.28596298	-0.32288198
0.19398	75.54918	0.00026462	0.00025892	4.663e-05	6.87e-06	0.0	0.00124968	0.00022424	2.05e-06	692.56949549	686.50826364	709.07587654	0.72985679	0.28344747	-0.32273686
0.19598	76.30542	0.00024962	0.00025902	4.861e-05	6.82e-06	0.0	0.00126055	0.00022635	2.05e-06	693.15978105	686.74553309	708.89679635	0.68999536	0.28101787	-0.32259632
0.19798	77.06115	0.00023527	0.00025897	5.064e-05	6.76e-06	-0.0	0.00127094	0.00022839	2.05e-06	693.74930331	686.9798622	708.72343477	0.650913	0.27867187	-0.32246028
0.19998	77.81638	0.00022157	0.00025878	5.27e-05	6.7e-06	-0.0	0.00128087	0.00023034	2.05e-06	694.33753271	687.21125377	708.55567489	0.61259546	0.27640686	-0.32232863
0.20198	78.57109	0.0002085	0.00025846	5.481e-05	6.63e-06	-0.0	0.00129035	0.00023221	2.05e-06	694.92388719	687.43970725	708.39340199	0.57503112	0.27421995	-0.32220128
0.20398	79.32529	0.00019604	0.00025801	5.696e-05	6.56e-06	0.0	0.00129939	0.000234	2.05e-06	695.50773603	687.66521935	708.23650315	0.53821101	0.27210798	-0.32207816
0.20598	80.07898	0.00018418	0.00025743	5.914e-05	6.49e-06	0.0	0.00130801	0.00023571	2.05e-06	696.08840403	687.88778468	708.08486697	0.50212873	0.27006752	-0.32195917
0.20798	80.83216	0.00017289	0.00025672	6.137e-05	6.41e-06	-0.0	0.00131621	0.00023735	2.05e-06	696.66517643	688.1073964	707.93838327	0.46678046	0.26809488	-0.32184422
0.20998	81.58481	0.00016216	0.0002559	6.363e-05	6.33e-06	0.0	0.00132401	0.00023892	2.05e-06	697.23730409	688.32404684	707.79694273	0.43216477	0.26618616	-0.32173323
0.21198	82.33695	0.00015198	0.00025496	6.593e-05	6.24e-06	0.0	0.00133142	0.00024042	2.05e-06	697.80400934	688.5377282	707.66043666	0.39828257	0.26433723	-0.32162611
0.21398	83.08857	0.00014232	0.00025391	6.827e-05	6.16e-06	-0.0	0.00133845	0.00024185	2.05e-06	698.36449215	688.74843318	707.52875667	0.36513696	0.26254377	-0.32152279
0.21598	83.83967	0.00013318	0.00025275	7.064e-05	6.07e-06	-0.0	0.00134511	0.00024321	2.05e-06	698.91793678	688.95615561	707.40179442	0.33273305	0.26080129	-0.32142316
0.21798	84.59025	0.00012452	0.00025149	7.305e-05	5.97e-06	-0.0	0.00135142	0.00024451	2.05e-06	699.46351877	689.16089105	707.27944141	0.30107782	0.25910518	-0.32132716
0.21998	85.3403	0.00011634	0.00025013	7.548e-05	5.88e-06	-0.0	0.00135739	0.00024574	2.05e-06	700.0004121	689.36263736	707.16158871	0.27017983	0.25745071	-0.32123468
0.22198	86.08983	0.00010862	0.00024867	7.795e-05	5.78e-06	-0.0	0.00136302	0.00024692	2.05e-06	700.52779662	689.56139518	707.0481268	0.24004904	0.25583306	-0.32114565
0.22398	86.83883	0.00010133	0.00024713	8.044e-05	5.68e-06	0.0	0.00136834	0.00024803	2.05e-06	701.04486545	689.75716838	706.9389454	0.21069652	0.25424739	-0.32105999
0.22598	87.5873	9.447e-05	0.00024549	8.297e-05	5.58e-06	-0.0	0.00137335	0.00024909	2.05e-06	701.55083238	689.94996442	706.83393333	0.18213417	0.25268884	-0.32097759
0.22798	88.33524	8.801e-05	0.00024378	8.551e-05	5.48e-06	0.0	0.00137807	0.0002501	2.05e-06	702.04493907	690.13979466	706.73297844	0.15437443	0.25115258	-0.32089838
0.22998	89.08265	8.195e-05	0.000242	8.808e-05	5.38e-06	-0.0	0.00138251	0.00025105	2.05e-06	702.52646195	690.32667454	706.63596752	0.12742998	0.24963384	-0.32082226
0.23198	89.82953	7.625e-05	0.00024014	9.067e-05	5.28e-06	0.0	0.00138667	0.00025195	2.05e-06	702.99471872	690.51062373	706.5427863	0.10131343	0.24812796	-0.32074915
0.23398	90.57588	7.091e-05	0.00023821	9.328e-05	5.18e-06	0.0	0.00139058	0.0002528	2.05e-06	703.44907433	690.69166613	706.45331945	0.07603696	0.2466304	-0.32067896
0.23598	91.32168	6.59e-05	0.00023622	9.591e-05	5.07e-06	0.0	0.00139425	0.00025361	2.05e-06	703.88894637	690.86982985	706.36745064	0.05161214	0.24513678	-0.32061159
0.23798	92.06695	6.122e-05	0.00023418	9.855e-05	4.97e-06	0.0	0.00139767	0.00025437	2.05e-06	704.31380973	691.04514708	706.28506263	0.02804952	0.24364293	-0.32054695
0.23998	92.81168	5.684e-05	0.00023208	0.0001012	4.86e-06	0.0	0.00140088	0.00025509	2.05e-06	704.72320053	691.21765384	706.20603737	0.00535843	0.24214489	-0.32048494
0.24198	93.55587	5.276e-05	0.00022994	0.00010386	4.76e-06	0.0	0.00140388	0.00025577	2.05e-06	705.11671918	691.38738979	706.13025619	-0.01224585	0.24063938	-0.32042548
0.24398	94.29952	4.894e-05	0.00022775	0.00010653	4.66e-06	-0.0	0.00140667	0.00025641	2.05e-06	705.51000681	691.55443845	706.056318	-0.02718408	0.23918964	-0.32036745
0.24598	95.04262	4.539e-05	0.00022552	0.00010921	4.55e-06	-0.0	0.00140928	0.00025701	2.05e-06	705.88922616	691.71889233	705.98520566	-0.04631878	0.23773322	-0.32031165
0.24798	95.78518	4.207e-05	0.00022326	0.00011189	4.45e-06	0.0	0.00141172	0.00025758	2.05e-06	706.25350196	691.88080062	705.91685713	-0.06472853	0.23626564	-0.32025803
0.24998	96.52719	3.899e-05	0.00022096	0.00011457	4.35e-06	-0.0	0.00141398	0.00025811	2.05e-06	706.60246965	692.04021305	705.85117451	-0.08240297	0.23478341	-0.32020649
0.25197	97.26865	3.612e-05	0.00021864	0.00011725	4.25e-06	-0.0	0.00141609	0.00025862	2.05e-06	706.92494711	692.19717037	705.78894308	-0.11679817	0.23323483	-0.32015771
0.25397	98.00956	3.345e-05	0.0002163	0.00011992	4.15e-06	0.0	0.00141804	0.00025909	2.05e-06	707.21283142	692.35162661	705.73068747	-0.13297105	0.23159137	-0.320112
0.25597	98.74992	3.098e-05	0.00021394	0.00012259	4.05e-06	-0.0	0.00141986	0.00025954	2.05e-06	707.48435531	692.50361436	705.67480875	-0.14828695	0.22992468	-0.32006816
0.25797	99.48973	2.869e-05	0.00021156	0.00012525	3.95e-06	-0.0	0.00142154	0.00025996	2.05e-06	707.7396053	692.65319315	705.62119372	-0.16275275	0.22823324	-0.3200261
0.25997	100.22898	2.656e-05	0.00020918	0.0001279	3.86e-06	0.0	0.0014231	0.00026036	2.05e-06	707.97872959	692.80042174	705.56973047	-0.1763777	0.22651586	-0.31998572
0.26197	100.96767	2.46e-05	0.00020679	0.00013053	3.76e-06	0.0	0.00142455	0.00026073	2.05e-06	708.20193348	692.94535782	705.52030866	-0.18917345	0.22477167	-0.31994694
0.26397	101.7058	2.278e-05	0.0002044	0.00013314	3.67e-06	0.0	0.00142589	0.00026108	2.05e-06	708.40947459	693.08805777	705.47281977	-0.20115387	0.22300011	-0.31990968
0.26597	102.44338	2.109e-05	0.00020201	0.00013574	3.58e-06	0.0	0.00142713	0.00026141	2.05e-06	708.6016579	693.22857646	705.4271574	-0.21233483	0.2212009	-0.31987385
0.26797	103.18039	1.953e-05	0.00019963	0.00013832	3.49e-06	0.0	0.00142827	0.00026171	2.05e-06	708.77883075	693.36696705	705.38321745	-0.22273413	0.21937403	-0.31983938
0.26997	103.91683	1.809e-05	0.00019725	0.00014088	3.4e-06	0.0	0.00142933	0.00026201	2.05e-06	708.94137778	693.50328083	705.34089834	-0.23237127	0.21751973	-0.31980617
0.27197	104.65272	1.676e-05	0.00019488	0.00014341	3.32e-06	0.0	0.00143031	0.00026228	2.05e-06	709.08971596	693.63756712	705.30010124	-0.24126725	0.21563845	-0.31977416
0.27397	105.38803	1.553e-05	0.00019252	0.00014592	3.23e-06	0.0	0.00143122	0.00026254	2.05e-06	709.22428971	693.76987318	705.26073016	-0.24944439	0.21373084	-0.31974326
0.27597	106.12278	1.439e-05	0.00019018	0.0001484	3.15e-06	0.0	0.00143206	0.00026278	2.05e-06	709.34556622	693.90024417	705.22269218	-0.25692619	0.21179773	-0.31971341
0.27797	106.85695	1.334e-05	0.00018785	0.00015086	3.07e-06	-0.0	0.00143283	0.00026301	2.05e-06	709.45403091	694.02872311	705.1858975	-0.26373705	0.20984011	-0.31968454
0.27997	107.59055	1.237e-05	0.00018554	0.00015329	2.99e-06	-0.0	0.00143354	0.00026322	2.05e-06	709.5501832	694.15535089	705.15025955	-0.26990212	0.2078591	-0.31965657
0.28197	108.32358	1.148e-05	0.00018324	0.0001557	2.91e-06	-0.0	0.0014342	0.00026342	2.05e-06	709.63453248	694.28016629	705.11569509	-0.27544711	0.20585595	-0.31962944
0.28397	109.05603	1.065e-05	0.00018097	0.00015807	2.84e-06	0.0	0.00143481	0.00026361	2.05e-06	709.70759442	694.40320605	705.08212423	-0.28039823	0.20383198	-0.31960309
0.28597	109.78791	9.89e-06	0.00017872	0.00016041	2.77e-06	0.0	0.00143538	0.00026379	2.05e-06	709.76988752	694.52450493	705.04947049	-0.2847818	0.2017886	-0.31957746
0.28797	110.5192	9.18e-06	0.0001765	0.00016273	2.7e-06	0.0	0.0014359	0.00026397	2.05e-06	709.82193005	694.64409575	705.01766079	-0.2886243	0.1997273	-0.3195525
0.28997	111.24992	8.53e-06	0.0001743	0.00016501	2.63e-06	-0.0	0.00143638	0.00026413	2.05e-06	709.86423718	694.76200955	704.98662546	-0.29195218	0.19764959	-0.31952814
0.29197	111.98005	7.92e-06	0.00017212	0.00016726	2.56e-06	-0.0	0.00143682	0.00026428	2.05e-06	709.8973185	694.87827561	704.95629821	-0.29479163	0.19555701	-0.31950433
0.29397	112.70959	7.37e-06	0.00016997	0.00016948	2.49e-06	-0.0	0.00143723	0.00026442	2.05e-06	709.92167582	694.99292161	704.92661609	-0.29716861	0.19345114	-0.31948103
0.29597	113.43855	6.85e-06	0.00016785	0.00017167	2.43e-06	0.0	0.00143761	0.00026456	2.05e-06	709.93780121	695.10597371	704.89751947	-0.29910866	0.19133354	-0.31945819
0.29797	114.16692	6.38e-06	0.00016575	0.00017382	2.37e-06	0.0	0.00143796	0.00026469	2.05e-06	709.94617539	695.21745665	704.86895194	-0.30063682	0.18920578	-0.31943576
0.29997	114.8947	5.94e-06	0.00016368	0.00017594	2.31e-06	0.0	0.00143828	0.00026481	2.05e-06	709.94726627	695.3273939	704.84086025	-0.30177756	0.18706941	-0.31941371
0.30197	115.62189	5.53e-06	0.00016164	0.00017803	2.25e-06	-0.0	0.00143858	0.00026492	2.05e-06	709.94152783	695.43580768	704.81319426	-0.30255473	0.18492594	-0.31939199
0.30397	116.34848	5.15e-06	0.00015963	0.00018009	2.19e-06	-0.0	0.00143886	0.00026503	2.05e-06	709.92939915	695.54271914	704.78590681	-0.30299146	0.18277688	-0.31937056
0.30597	117.07448	4.8e-06	0.00015765	0.00018212	2.13e-06	-0.0	0.00143912	0.00026514	2.05e-06	709.91130371	695.64814843	704.75895366	-0.30311013	0.18062368	-0.3193494
0.30797	117.79988	4.48e-06	0.0001557	0.00018411	2.08e-06	-0.0	0.00143936	0.00026524	2.05e-06	709.88764881	695.75211475	704.73229336	-0.30293238	0.17846775	-0.31932847
0.30997	118.52468	4.18e-06	0.00015377	0.00018607	2.03e-06	-0.0	0.00143958	0.00026533	2.05e-06	709.85882519	695.85463652	704.70588718	-0.302479	0.17631046	-0.31930773
0.31197	119.24888	3.9e-06	0.00015188	0.000188	1.98e-06	0.0	0.00143978	0.00026542	2.05e-06	709.82520681	695.95573137	704.67969898	-0.30176997	0.17415312	-0.31928717
0.31397	119.97247	3.65e-06	0.00015001	0.0001899	1.93e-06	0.0	0.00143997	0.0002655	2.05e-06	709.78715075	696.05541628	704.65369511	-0.30082441	0.17199701	-0.31926675
0.31597	120.69546	3.41e-06	0.00014817	0.00019177	1.88e-06	0.0	0.00144014	0.00026559	2.05e-06	709.74499722	696.15370761	704.62784432	-0.2996606	0.16984332	-0.31924645
0.31797	121.41784	3.19e-06	0.00014636	0.00019361	1.83e-06	0.0	0.00144031	0.00026566	2.05e-06	709.69906973	696.25062118	704.6021176	-0.29829596	0.1676932	-0.31922624
0.31997	122.13962	2.98e-06	0.00014458	0.00019541	1.79e-06	0.0	0.00144046	0.00026574	2.05e-06	709.64967523	696.34617234	704.57648815	-0.29674709	0.16554777	-0.31920611
0.32197	122.86078	2.79e-06	0.00014283	0.00019719	1.74e-06	0.0	0.0014406	0.00026581	2.05e-06	709.59710447	696.44037599	704.55093121	-0.29502973	0.16340804	-0.31918604
0.32397	123.58132	2.61e-06	0.0001411	0.00019894	1.7e-06	0.0	0.00144073	0.00026587	2.05e-06	709.54163232	696.53324664	704.52542396	-0.29315879	0.16127501	-0.31916601
0.32597	124.30126	2.45e-06	0.00013941	0.00020066	1.66e-06	-0.0	0.00144085	0.00026594	2.05e-06	709.4835182	696.62479845	704.49994545	-0.2911484	0.15914959	-0.319146
0.32797	125.02057	2.3e-06	0.00013774	0.00020234	1.62e-06	-0.0	0.00144096	0.000266	2.05e-06	709.4230065	696.71504531	704.47447648	-0.28901186	0.15703266	-0.319126
0.32997	125.73927	2.15e-06	0.0001361	0.00020401	1.58e-06	-0.0	0.00144107	0.00026606	2.05e-06	709.36031305	696.80399166	704.44899933	-0.28676101	0.15492508	-0.31910599
0.33197	126.45734	2.02e-06	0.00013448	0.00020564	1.54e-06	0.0	0.00144117	0.00026611	2.05e-06	709.29566836	696.89165874	704.42349791	-0.28440848	0.15282761	-0.31908596
0.33397	127.17479	1.9e-06	0.00013289	0.00020724	1.5e-06	0.0	0.00144126	0.00026617	2.05e-06	709.22927711	696.97806126	704.39795774	-0.28191324	0.15069721	-0.31906548
0.33597	127.89162	1.78e-06	0.00013133	0.00020882	1.47e-06	-0.0	0.00144134	0.00026622	2.05e-06	709.16132412	697.06320827	704.37236548	-0.27939549	0.14862797	-0.31904543
0.33797	128.60782	1.67e-06	0.00012979	0.00021037	1.43e-06	0.0	0.00144142	0.00026627	2.05e-06	709.09199511	697.14712002	704.34670965	-0.27680156	0.14656559	-0.31902528
0.33997	129.32339	1.57e-06	0.00012828	0.0002119	1.4e-06	0.0	0.00144149	0.00026632	2.05e-06	709.02144963	697.22980435	704.32097937	-0.27419036	0.14454929	-0.31900541
0.34197	130.03833	1.48e-06	0.00012679	0.0002134	1.36e-06	0.0	0.00144156	0.00026636	2.05e-06	708.94984322	697.31127553	704.29516525	-0.27141803	0.14246381	-0.31898466
0.34397	130.75263	1.39e-06	0.00012533	0.00021487	1.33e-06	-0.0	0.00144163	0.00026641	2.05e-06	708.87731709	697.39154349	704.26925862	-0.26871766	0.14047895	-0.3189647
0.34597	131.4663	1.31e-06	0.00012389	0.00021632	1.3e-06	-0.0	0.00144169	0.00026645	2.05e-06	708.80400481	697.47062069	704.24325201	-0.26590845	0.13845574	-0.31894413
0.34797	132.17933	1.24e-06	0.00012247	0.00021775	1.27e-06	0.0	0.00144174	0.00026649	2.05e-06	708.73003043	697.54852018	704.2171389	-0.26309182	0.13646374	-0.31892365
0.34997	132.89172	1.16e-06	0.00012108	0.00021915	1.24e-06	0.0	0.0014418	0.00026653	2.05e-06	708.6555096	697.62525739	704.1909139	-0.26024992	0.1344857	-0.31890308
0.35196	133.60347	1.1e-06	0.00011971	0.00022053	1.21e-06	0.0	0.00144184	0.00026657	2.05e-06	708.58054447	697.70083543	704.16457119	-0.25738767	0.13252157	-0.3188824
0.35396	134.31457	1.04e-06	0.00011836	0.00022189	1.18e-06	0.0	0.00144189	0.0002666	2.05e-06	708.50523561	697.77527437	704.13810737	-0.25450638	0.13056872	-0.31886159
0.35596	135.02503	9.8e-07	0.00011703	0.00022322	1.16e-06	0.0	0.00144193	0.00026664	2.05e-06	708.42967303	697.84858972	704.11151937	-0.25162258	0.12863521	-0.31884071
0.35796	135.73484	9.2e-07	0.00011573	0.00022453	1.13e-06	-0.0	0.00144197	0.00026667	2.05e-06	708.3539366	697.9207773	704.08480247	-0.24872806	0.12671296	-0.31881969
0.35996	136.444	8.7e-07	0.00011445	0.00022582	1.1e-06	-0.0	0.00144201	0.0002667	2.05e-06	708.27810405	697.99185561	704.05795505	-0.24584034	0.12481089	-0.31879861
0.36196	137.15251	8.2e-07	0.00011318	0.00022709	1.08e-06	-0.0	0.00144205	0.00026673	2.05e-06	708.20224512	698.06184104	704.03097587	-0.24297184	0.12293461	-0.31877753
0.36396	137.86036	7.8e-07	0.00011194	0.00022834	1.06e-06	-0.0	0.00144208	0.00026676	2.05e-06	708.12642299	698.13074507	704.00386362	-0.24006731	0.121046	-0.31875602
0.36596	138.56755	7.4e-07	0.00011072	0.00022957	1.03e-06	-0.0	0.00144211	0.00026679	2.05e-06	708.05069604	698.19857364	703.97661672	-0.2372116	0.11919836	-0.31873469
0.36796	139.27409	7e-07	0.00010951	0.00023078	1.01e-06	-0.0	0.00144214	0.00026682	2.05e-06	707.97511721	698.26533899	703.94923477	-0.23436011	0.1173609	-0.31871317
0.36996	139.97996	6.6e-07	0.00010833	0.00023197	9.9e-07	-0.0	0.00144217	0.00026685	2.05e-06	707.89973447	698.33105319	703.92171776	-0.23152718	0.11554126	-0.31869156
0.37196	140.68517	6.2e-07	0.00010716	0.00023314	9.7e-07	-0.0	0.00144219	0.00026687	2.05e-06	707.82459132	698.39572722	703.89406585	-0.22871221	0.11373757	-0.31866984
0.37396	141.38971	5.9e-07	0.00010602	0.00023429	9.4e-07	-0.0	0.00144222	0.0002669	2.05e-06	707.74972707	698.45937203	703.86627955	-0.22592284	0.11195339	-0.31864805
0.37596	142.09359	5.6e-07	0.00010489	0.00023542	9.2e-07	0.0	0.00144224	0.00026692	2.05e-06	707.67517707	698.5219985	703.83835963	-0.22314637	0.1101794	-0.31862607
0.37796	142.79679	5.3e-07	0.00010378	0.00023654	9e-07	0.0	0.00144226	0.00026695	2.05e-06	707.60097321	698.5836169	703.81030702	-0.22040206	0.10842682	-0.31860405
0.37996	143.49932	5e-07	0.00010268	0.00023763	8.8e-07	0.0	0.00144228	0.00026697	2.05e-06	707.5271438	698.64423813	703.782123	-0.21768496	0.10669148	-0.31858192
0.38196	144.20117	4.8e-07	0.00010161	0.00023872	8.6e-07	-0.0	0.0014423	0.00026699	2.05e-06	707.45371396	698.70387298	703.75380901	-0.21499019	0.10496939	-0.31855965
0.38396	144.90235	4.5e-07	0.00010055	0.00023978	8.5e-07	-0.0	0.00144232	0.00026701	2.05e-06	707.38070626	698.76253131	703.72536659	-0.21232858	0.10326667	-0.31853731
0.38596	145.60285	4.3e-07	9.95e-05	0.00024083	8.3e-07	0.0	0.00144234	0.00026704	2.05e-06	707.30814018	698.82022387	703.69679755	-0.20970316	0.10158458	-0.31851493
0.38796	146.30266	4.1e-07	9.847e-05	0.00024186	8.1e-07	0.0	0.00144235	0.00026706	2.05e-06	707.23603289	698.87696089	703.66810377	-0.20709559	0.09991072	-0.31849234
0.38996	147.00179	3.9e-07	9.746e-05	0.00024287	7.9e-07	0.0	0.00144237	0.00026708	2.05e-06	707.16439934	698.93275239	703.63928726	-0.20453214	0.09826138	-0.31846975
0.39196	147.70024	3.7e-07	9.646e-05	0.00024387	7.8e-07	-0.0	0.00144238	0.00026709	2.05e-06	707.0932522	698.98760863	703.61035017	-0.20198931	0.09662099	-0.31844697
0.39396	148.39799	3.5e-07	9.548e-05	0.00024486	7.6e-07	0.0	0.00144239	0.00026711	2.05e-06	707.0226023	699.04153953	703.58129471	-0.19948831	0.09500277	-0.31842417
0.39596	149.09505	3.3e-07	9.451e-05	0.00024583	7.4e-07	0.0	0.00144241	0.00026713	2.05e-06	706.95245876	699.09455481	703.55212313	-0.19701516	0.09339731	-0.31840124
0.39796	149.79142	3.2e-07	9.356e-05	0.00024678	7.3e-07	-0.0	0.00144242	0.00026715	2.05e-06	706.88282875	699.14666467	703.52283786	-0.19457617	0.0918084	-0.31837821
0.39996	150.48709	3e-07	9.262e-05	0.00024772	7.1e-07	0.0	0.00144243	0.00026717	2.05e-06	706.81371833	699.19787846	703.49344127	-0.19217873	0.09024059	-0.31835517
0.40196	151.18206	2.9e-07	9.17e-05	0.00024865	7e-07	0.0	0.00144244	0.00026718	2.05e-06	706.74513195	699.24820586	703.46393581	-0.18980888	0.08868455	-0.31833198
0.40396	151.87632	2.7e-07	9.079e-05	0.00024956	6.9e-07	-0.0	0.00144245	0.0002672	2.05e-06	706.67707269	699.29765664	703.43432401	-0.18747036	0.08714251	-0.31830868
0.40596	152.56989	2.6e-07	8.989e-05	0.00025046	6.7e-07	0.0	0.00144246	0.00026721	2.05e-06	706.60954272	699.34624007	703.40460837	-0.18517058	0.08561922	-0.31828534
0.40796	153.26275	2.5e-07	8.901e-05	0.00025135	6.6e-07	-0.0	0.00144247	0.00026723	2.05e-06	706.54254308	699.39396549	703.37479142	-0.18290599	0.08411224	-0.31826193
0.40996	153.95489	2.4e-07	8.813e-05	0.00025222	6.4e-07	0.0	0.00144248	0.00026724	2.05e-06	706.47607381	699.44084217	703.34487571	-0.18067323	0.08261926	-0.31823842
0.41196	154.64633	2.3e-07	8.727e-05	0.00025308	6.3e-07	-0.0	0.00144249	0.00026726	2.05e-06	706.41013417	699.48687917	703.31486377	-0.17848007	0.08114544	-0.31821489
0.41396	155.33705	2.1e-07	8.643e-05	0.00025393	6.2e-07	0.0	0.00144249	0.00026727	2.05e-06	706.34472251	699.53208569	703.28475818	-0.1763185	0.07968541	-0.31819125
0.41596	156.02705	2e-07	8.559e-05	0.00025477	6.1e-07	-0.0	0.0014425	0.00026728	2.05e-06	706.27983653	699.57647069	703.25456147	-0.17418845	0.07823909	-0.31816753
0.41796	156.71634	2e-07	8.477e-05	0.00025559	6e-07	0.0	0.00144251	0.0002673	2.05e-06	706.21547332	699.62004307	703.22427616	-0.17208979	0.07680641	-0.31814371
0.41996	157.4049	1.9e-07	8.396e-05	0.0002564	5.8e-07	-0.0	0.00144251	0.00026731	2.05e-06	706.1516294	699.66281153	703.19390476	-0.17002651	0.07539013	-0.31811984
0.42196	158.09274	1.8e-07	8.316e-05	0.0002572	5.7e-07	0.0	0.00144252	0.00026732	2.05e-06	706.08830079	699.70478479	703.16344977	-0.16799642	0.07398885	-0.31809591
0.42396	158.77985	1.7e-07	8.237e-05	0.00025799	5.6e-07	-0.0	0.00144253	0.00026733	2.05e-06	706.02548298	699.74597147	703.13291365	-0.16600031	0.07260319	-0.31807193
0.42596	159.46623	1.6e-07	8.16e-05	0.00025877	5.5e-07	0.0	0.00144253	0.00026735	2.05e-06	705.96317112	699.78638009	703.10229883	-0.16403713	0.07123256	-0.31804789
0.42796	160.15187	1.6e-07	8.083e-05	0.00025954	5.4e-07	-0.0	0.00144254	0.00026736	2.05e-06	705.90135993	699.82601915	703.07160774	-0.16211023	0.06987944	-0.31802386
0.42996	160.83679	1.5e-07	8.007e-05	0.0002603	5.3e-07	-0.0	0.00144254	0.00026737	2.05e-06	705.84004385	699.86489702	703.04084276	-0.16020329	0.06853245	-0.31799961
0.43196	161.52096	1.4e-07	7.933e-05	0.00026104	5.2e-07	0.0	0.00144255	0.00026738	2.05e-06	705.77921723	699.90302167	703.01000619	-0.15833305	0.06720352	-0.31797538
0.43396	162.20439	1.4e-07	7.859e-05	0.00026178	5.1e-07	-0.0	0.00144255	0.00026739	2.05e-06	705.71887391	699.94040147	702.97910038	-0.15650045	0.06589356	-0.31795118
0.43596	162.88708	1.3e-07	7.787e-05	0.0002625	5e-07	-0.0	0.00144256	0.0002674	2.05e-06	705.65900753	699.9770446	702.94812758	-0.1546863	0.06458897	-0.31792678
0.43796	163.56902	1.2e-07	7.715e-05	0.00026322	4.9e-07	0.0	0.00144256	0.00026741	2.05e-06	705.59961192	700.0129587	702.91709	-0.15291009	0.06330391	-0.31790242
0.43996	164.25021	1.2e-07	7.645e-05	0.00026393	4.8e-07	0.0	0.00144256	0.00026742	2.05e-06	705.54068021	700.0481521	702.88598987	-0.15115965	0.06202981	-0.31787797
0.44196	164.93065	1.1e-07	7.575e-05	0.00026462	4.7e-07	-0.0	0.00144257	0.00026743	2.05e-06	705.48220603	700.08263213	702.8548293	-0.14944122	0.06077135	-0.31785351
0.44396	165.61034	1.1e-07	7.507e-05	0.00026531	4.6e-07	-0.0	0.00144257	0.00026744	2.05e-06	705.42418229	700.11640699	702.82361041	-0.14774885	0.05952441	-0.31782897
0.44596	166.28927	1e-07	7.439e-05	0.00026599	4.5e-07	0.0	0.00144257	0.00026745	2.05e-06	705.36660244	700.14948388	702.79233524	-0.14609026	0.05829485	-0.31780447
0.44796	166.96744	1e-07	7.372e-05	0.00026665	4.5e-07	0.0	0.00144258	0.00026746	2.05e-06	705.30945929	700.18187076	702.76100585	-0.14445109	0.05707225	-0.3177798
0.44996	167.64484	1e-07	7.306e-05	0.00026731	4.4e-07	0.0	0.00144258	0.00026746	2.05e-06	705.25274605	700.21357489	702.72962417	-0.14284442	0.05586652	-0.31775517
0.45195	168.32148	9e-08	7.241e-05	0.00026796	4.3e-07	-0.0	0.00144258	0.00026747	2.05e-06	705.19645584	700.24460353	702.69819215	-0.14126588	0.05467464	-0.31773052
0.45395	168.99735	9e-08	7.177e-05	0.00026861	4.2e-07	-0.0	0.00144259	0.00026748	2.05e-06	705.14058151	700.27496431	702.66671168	-0.13970741	0.0534907	-0.31770573
0.45595	169.67244	8e-08	7.114e-05	0.00026924	4.1e-07	-0.0	0.00144259	0.00026749	2.05e-06	705.08511619	700.30466429	702.6351846	-0.13817882	0.05232235	-0.31768096
0.45795	170.34676	8e-08	7.052e-05	0.00026987	4.1e-07	-0.0	0.00144259	0.0002675	2.05e-06	705.03005298	700.3337106	702.60361271	-0.13667726	0.05116766	-0.31765619
0.45995	171.02031	8e-08	6.99e-05	0.00027048	4e-07	0.0	0.00144259	0.0002675	2.05e-06	704.97538503	700.36211023	702.57199775	-0.1352047	0.05002839	-0.31763145
0.46195	171.69307	7e-08	6.929e-05	0.00027109	3.9e-07	0.0	0.0014426	0.00026751	2.05e-06	704.92110537	700.38987034	702.54034146	-0.13374856	0.04889501	-0.31760654
0.46395	172.36505	7e-08	6.869e-05	0.00027169	3.9e-07	0.0	0.0014426	0.00026752	2.05e-06	704.86720722	700.41699782	702.50864549	-0.13231738	0.04777431	-0.31758162
0.46595	173.03624	7e-08	6.81e-05	0.00027229	3.8e-07	0.0	0.0014426	0.00026753	2.05e-06	704.81368384	700.44349947	702.47691147	-0.13091071	0.04666617	-0.31755667
0.46795	173.70664	7e-08	6.751e-05	0.00027287	3.7e-07	0.0	0.0014426	0.00026753	2.05e-06	704.76052857	700.46938205	702.445141	-0.12952811	0.04557048	-0.31753171
0.46995	174.37625	6e-08	6.693e-05	0.00027345	3.6e-07	0.0	0.0014426	0.00026754	2.05e-06	704.70773478	700.49465223	702.4133356	-0.12816915	0.0444871	-0.31750674
0.47195	175.04506	6e-08	6.636e-05	0.00027402	3.6e-07	0.0	0.00144261	0.00026755	2.05e-06	704.65529595	700.51931664	702.38149679	-0.12683339	0.04341592	-0.31748176
0.47395	175.71307	6e-08	6.58e-05	0.00027459	3.5e-07	0.0	0.00144261	0.00026755	2.05e-06	704.6032056	700.54338183	702.34962603	-0.12552041	0.04235682	-0.31745676
0.47595	176.38028	6e-08	6.524e-05	0.00027514	3.5e-07	-0.0	0.00144261	0.00026756	2.05e-06	704.55145736	700.56685428	702.31772474	-0.12422741	0.04130775	-0.31743172
0.47795	177.04669	5e-08	6.47e-05	0.00027569	3.4e-07	-0.0	0.00144261	0.00026757	2.05e-06	704.50004492	700.58974044	702.28579431	-0.12294959	0.04026496	-0.31740653
0.47995	177.71228	5e-08	6.415e-05	0.00027623	3.3e-07	-0.0	0.00144261	0.00026757	2.05e-06	704.44896222	700.6120464	702.25383608	-0.12169819	0.03923782	-0.31738142
0.48195	178.37707	5e-08	6.362e-05	0.00027677	3.3e-07	-0.0	0.00144261	0.00026758	2.05e-06	704.39820307	700.63377856	702.22185135	-0.12046721	0.03822166	-0.3173563
0.48395	179.04104	5e-08	6.309e-05	0.0002773	3.2e-07	-0.0	0.00144262	0.00026758	2.05e-06	704.34776147	700.65494312	702.1898414	-0.1192618	0.03722097	-0.31733128
0.48595	179.70419	5e-08	6.257e-05	0.00027782	3.2e-07	0.0	0.00144262	0.00026759	2.05e-06	704.29763142	700.67554634	702.15780746	-0.11806517	0.03622197	-0.317306
0.48795	180.36652	4e-08	6.205e-05	0.00027834	3.1e-07	0.0	0.00144262	0.00026759	2.05e-06	704.24780732	700.69559391	702.12575073	-0.11689302	0.03523793	-0.31728082
0.48995	181.02802	4e-08	6.154e-05	0.00027885	3.1e-07	0.0	0.00144262	0.0002676	2.05e-06	704.19828333	700.71509206	702.09367238	-0.11574611	0.03426975	-0.31725576
0.49195	181.6887	4e-08	6.104e-05	0.00027935	3e-07	-0.0	0.00144262	0.00026761	2.05e-06	704.1490538	700.73404676	702.06157353	-0.1146053	0.03330144	-0.31723041
0.49395	182.34854	4e-08	6.054e-05	0.00027985	3e-07	-0.0	0.00144262	0.00026761	2.05e-06	704.10011338	700.75246358	702.02945528	-0.11349245	0.0323517	-0.31720527
0.49595	183.00755	4e-08	6.005e-05	0.00028034	2.9e-07	0.0	0.00144262	0.00026762	2.05e-06	704.05145646	700.77034866	701.9973187	-0.11239039	0.03140611	-0.31717994
0.49795	183.66572	4e-08	5.957e-05	0.00028082	2.9e-07	0.0	0.00144262	0.00026762	2.05e-06	704.00307795	700.78770735	701.9651648	-0.11131308	0.03047681	-0.31715478
0.49995	184.32305	4e-08	5.909e-05	0.0002813	2.8e-07	-0.0	0.00144263	0.00026763	2.05e-06	703.95497243	700.80454566	701.9329946	-0.11024548	0.02955102	-0.31712942
0.50195	184.97953	3e-08	5.862e-05	0.00028177	2.8e-07	-0.0	0.00144263	0.00026763	2.05e-06	703.90713497	700.82086886	701.90080906	-0.10920427	0.02864338	-0.31710428
0.50395	185.63517	3e-08	5.815e-05	0.00028224	2.7e-07	0.0	0.00144263	0.00026763	2.05e-06	703.85956044	700.83668272	701.86860912	-0.10816795	0.02773533	-0.31707885
0.50595	186.28995	3e-08	5.769e-05	0.0002827	2.7e-07	-0.0	0.00144263	0.00026764	2.05e-06	703.81224829	700.84955436	701.83698728	-0.10713715	0.01399238	-0.31705413
0.50795	186.94388	3e-08	5.723e-05	0.00028316	2.6e-07	-0.0	0.00144263	0.00026764	2.05e-06	703.7652377	700.85730985	701.8064689	-0.10609129	0.01365415	-0.31703016
0.50995	187.59695	3e-08	5.678e-05	0.00028361	2.6e-07	0.0	0.00144263	0.00026765	2.05e-06	703.71853116	700.86487607	701.7758587	-0.10506599	0.01331798	-0.31700611
0.51195	188.24915	3e-08	5.633e-05	0.00028406	2.6e-07	0.0	0.00144263	0.00026765	2.05e-06	703.67211792	700.87225413	701.74515915	-0.10406075	0.01298389	-0.31698198
0.51395	188.90049	3e-08	5.589e-05	0.0002845	2.5e-07	-0.0	0.00144263	0.00026766	2.05e-06	703.62598731	700.87944544	701.71437276	-0.10307539	0.012652	-0.31695779
0.51595	189.55096	3e-08	5.546e-05	0.00028493	2.5e-07	-0.0	0.00144263	0.00026766	2.05e-06	703.58012968	700.88645106	701.68350184	-0.10211305	0.01232357	-0.31693363
0.51795	190.20056	3e-08	5.503e-05	0.00028536	2.4e-07	-0.0	0.00144263	0.00026766	2.05e-06	703.53453538	700.89327234	701.65254874	-0.10115993	0.01199404	-0.31690918
0.51995	190.84928	2e-08	5.46e-05	0.00028579	2.4e-07	0.0	0.00144263	0.00026767	2.05e-06	703.48919579	700.89991026	701.62151556	-0.10023104	0.01166873	-0.31688483
0.52195	191.49712	2e-08	5.418e-05	0.00028621	2.4e-07	-0.0	0.00144263	0.00026767	2.05e-06	703.44410234	700.906366	701.59040447	-0.09932374	0.01134696	-0.31686053
0.52395	192.14407	2e-08	5.377e-05	0.00028662	2.3e-07	-0.0	0.00144263	0.00026768	2.05e-06	703.3992468	700.9126408	701.55921757	-0.09841759	0.01102157	-0.31683575
0.52595	192.79014	2e-08	5.336e-05	0.00028703	2.3e-07	0.0	0.00144264	0.00026768	2.05e-06	703.35462187	700.91873548	701.52795672	-0.09754657	0.01070491	-0.31681144
0.52795	193.43531	2e-08	5.295e-05	0.00028744	2.2e-07	0.0	0.00144264	0.00026768	2.05e-06	703.31021992	700.92465136	701.49662396	-0.09668198	0.01038677	-0.3167868
0.52995	194.07959	2e-08	5.255e-05	0.00028784	2.2e-07	-0.0	0.00144264	0.00026769	2.05e-06	703.26603401	700.93038949	701.46522115	-0.09582907	0.01006913	-0.31676201
0.53195	194.72297	2e-08	5.216e-05	0.00028824	2.2e-07	-0.0	0.00144264	0.00026769	2.05e-06	703.22205743	700.93595096	701.43375011	-0.09498106	0.00974953	-0.31673686
0.53395	195.36545	2e-08	5.177e-05	0.00028863	2.1e-07	-0.0	0.00144264	0.00026769	2.05e-06	703.17828423	700.94133649	701.40221246	-0.09417906	0.00944371	-0.31671259
0.53595	196.00702	2e-08	5.138e-05	0.00028901	2.1e-07	0.0	0.00144264	0.0002677	2.05e-06	703.13470797	700.94654743	701.37061005	-0.09337461	0.00913345	-0.31668779
0.53795	196.64767	2e-08	5.1e-05	0.0002894	2.1e-07	-0.0	0.00144264	0.0002677	2.05e-06	703.09132253	700.95158511	701.33894462	-0.09258333	0.00882478	-0.31666292
0.53995	197.28741	2e-08	5.062e-05	0.00028977	2e-07	-0.0	0.00144264	0.0002677	2.05e-06	703.04812311	700.95644987	701.30721755	-0.0918045	0.00851753	-0.31663797
0.54195	197.92624	2e-08	5.025e-05	0.00029015	2e-07	0.0	0.00144264	0.00026771	2.05e-06	703.00510413	700.96114297	701.2754305	-0.09103824	0.00821185	-0.31661296
0.54395	198.56414	2e-08	4.988e-05	0.00029052	2e-07	-0.0	0.00144264	0.00026771	2.05e-06	702.96226046	700.96566547	701.24358499	-0.09028393	0.00790761	-0.31658788
0.54595	199.20111	2e-08	4.951e-05	0.00029088	2e-07	0.0	0.00144264	0.00026771	2.05e-06	702.91958732	700.97001829	701.21168248	-0.08954711	0.00760718	-0.31656293
0.54795	199.83715	2e-08	4.915e-05	0.00029125	1.9e-07	0.0	0.00144264	0.00026772	2.05e-06	702.87708006	700.97420239	701.17972441	-0.08881315	0.00730469	-0.31653763
0.54995	200.47226	1e-08	4.879e-05	0.0002916	1.9e-07	0.0	0.00144264	0.00026772	2.05e-06	702.83473443	700.97821856	701.14771211	-0.08810529	0.00700985	-0.31651278
0.55194	201.10643	1e-08	4.844e-05	0.00029196	1.9e-07	0.0	0.00144264	0.00026772	2.05e-06	702.79254606	700.98206783	701.11564697	-0.08739881	0.0067125	-0.31648754
0.55394	201.73965	1e-08	4.809e-05	0.00029231	1.8e-07	0.0	0.00144264	0.00026772	2.05e-06	702.75051071	700.98575132	701.08353036	-0.08670479	0.00641734	-0.31646231
0.55594	202.37193	1e-08	4.774e-05	0.00029265	1.8e-07	0.0	0.00144264	0.00026773	2.05e-06	702.70862471	700.98926969	701.05136348	-0.08602291	0.00612435	-0.31643708
0.55794	203.00325	1e-08	4.74e-05	0.00029299	1.8e-07	0.0	0.00144264	0.00026773	2.05e-06	702.66688407	700.99262412	701.01914766	-0.08534636	0.0058307	-0.31641162
0.55994	203.63362	1e-08	4.706e-05	0.00029333	1.8e-07	-0.0	0.00144264	0.00026773	2.05e-06	702.62528532	700.99581537	700.98688406	-0.08467805	0.00553765	-0.31638603
0.56194	204.26303	1e-08	4.673e-05	0.00029366	1.7e-07	0.0	0.00144264	0.00026773	2.05e-06	702.58382507	700.99884426	700.95457386	-0.08403277	0.00525189	-0.31636091
0.56394	204.89147	1e-08	4.64e-05	0.000294	1.7e-07	0.0	0.00144264	0.00026774	2.05e-06	702.54249993	701.00171173	700.92221822	-0.08339239	0.00496551	-0.31633556
0.56594	205.51895	1e-08	4.607e-05	0.00029432	1.7e-07	0.0	0.00144264	0.00026774	2.05e-06	702.50130662	701.00441879	700.88981829	-0.08275611	0.00467817	-0.31630995
0.56794	206.14545	1e-08	4.575e-05	0.00029465	1.7e-07	0.0	0.00144264	0.00026774	2.05e-06	702.46024218	701.00696614	700.85737513	-0.08212942	0.00439241	-0.31628431
0.56994	206.77097	1e-08	4.543e-05	0.00029497	1.6e-07	0.0	0.00144264	0.00026774	2.05e-06	702.41930364	701.00935467	700.8248898	-0.08152544	0.00411437	-0.31625919
0.57194	207.39551	1e-08	4.511e-05	0.00029528	1.6e-07	0.0	0.00144264	0.00026775	2.05e-06	702.37848806	701.01158535	700.79236339	-0.08091965	0.00383287	-0.31623359
0.57394	208.01907	1e-08	4.48e-05	0.00029559	1.6e-07	-0.0	0.00144264	0.00026775	2.05e-06	702.33779277	701.01365892	700.75979688	-0.08032382	0.00355339	-0.31620801
0.57594	208.64163	1e-08	4.449e-05	0.0002959	1.6e-07	0.0	0.00144264	0.00026775	2.05e-06	702.29721502	701.01557636	700.72719128	-0.07973049	0.00327249	-0.31618213
0.57794	209.2632	1e-08	4.419e-05	0.00029621	1.5e-07	0.0	0.00144264	0.00026775	2.05e-06	702.2567524	701.01733833	700.69454754	-0.07915352	0.00299679	-0.31615656
0.57994	209.88376	1e-08	4.388e-05	0.00029651	1.5e-07	-0.0	0.00144264	0.00026776	2.05e-06	702.21640236	701.01894575	700.6618666	-0.07858337	0.00272187	-0.3161309
0.58194	210.50332	1e-08	4.358e-05	0.00029681	1.5e-07	0.0	0.00144264	0.00026776	2.05e-06	702.17616254	701.02039945	700.6291494	-0.07802087	0.00244819	-0.31610519
0.58394	211.12188	1e-08	4.329e-05	0.00029711	1.5e-07	0.0	0.00144264	0.00026776	2.05e-06	702.13603067	701.02170017	700.59639682	-0.07747198	0.00217873	-0.31607971
0.58594	211.73941	1e-08	4.3e-05	0.0002974	1.5e-07	-0.0	0.00144265	0.00026776	2.05e-06	702.09600448	701.02284884	700.56360976	-0.07692202	0.00190637	-0.3160538
0.58794	212.35593	1e-08	4.271e-05	0.00029769	1.4e-07	-0.0	0.00144265	0.00026776	2.05e-06	702.05608185	701.02384618	700.53078906	-0.07638402	0.00163757	-0.31602806
0.58994	212.97142	1e-08	4.242e-05	0.00029798	1.4e-07	0.0	0.00144265	0.00026777	2.05e-06	702.01626067	701.02469309	700.49793558	-0.07584961	0.00136822	-0.3160021
0.59194	213.58589	1e-08	4.214e-05	0.00029826	1.4e-07	-0.0	0.00144265	0.00026777	2.05e-06	701.97653902	701.02539021	700.46505011	-0.07533235	0.00110527	-0.31597661
0.59394	214.19932	1e-08	4.186e-05	0.00029854	1.4e-07	-0.0	0.00144265	0.00026777	2.05e-06	701.93691486	701.02593847	700.43213348	-0.07481007	0.0008375	-0.31595049
0.59594	214.81171	1e-08	4.158e-05	0.00029882	1.4e-07	-0.0	0.00144265	0.00026777	2.05e-06	701.89738643	701.0263385	700.39918644	-0.0743048	0.00057624	-0.31592484
0.59794	215.42306	1e-08	4.13e-05	0.00029909	1.3e-07	0.0	0.00144265	0.00026777	2.05e-06	701.85795177	701.02659124	700.36620978	-0.07379844	0.00031221	-0.31589876
0.59994	216.03336	1e-08	4.103e-05	0.00029937	1.3e-07	0.0	0.00144265	0.00026778	2.05e-06	701.81860924	701.02669733	700.33320423	-0.07330537	5.296e-05	-0.315873
0.60194	216.64261	1e-08	4.076e-05	0.00029963	1.3e-07	0.0	0.00144265	0.00026778	2.05e-06	701.77935699	701.02665771	700.30017056	-0.07281285	-0.00020815	-0.31584689
0.60394	217.2508	1e-08	4.05e-05	0.0002999	1.3e-07	0.0	0.00144265	0.00026778	2.05e-06	701.74019347	701.02647297	700.26710944	-0.07232908	-0.00046673	-0.31582088
0.60594	217.85792	1e-08	4.023e-05	0.00030016	1.3e-07	-0.0	0.00144265	0.00026778	2.05e-06	701.70111705	701.02614394	700.23402159	-0.07185678	-0.00072124	-0.31579512
0.60794	218.46397	1e-08	3.997e-05	0.00030042	1.3e-07	0.0	0.00144265	0.00026778	2.05e-06	701.66212614	701.02567139	700.2009077	-0.07138001	-0.00098024	-0.31576875
0.60994	219.06896	1e-08	3.971e-05	0.00030068	1.2e-07	0.0	0.00144265	0.00026778	2.05e-06	701.62321928	701.02505598	700.16776842	-0.0709196	-0.00123237	-0.31574293
0.61194	219.67286	1e-08	3.946e-05	0.00030094	1.2e-07	-0.0	0.00144265	0.00026779	2.05e-06	701.58439493	701.02429856	700.13460442	-0.07046254	-0.00148464	-0.31571694
0.61394	220.27567	1e-08	3.921e-05	0.00030119	1.2e-07	-0.0	0.00144265	0.00026779	2.05e-06	701.54565168	701.02339983	700.10141633	-0.07000788	-0.00173757	-0.31569072
0.61594	220.8774	1e-08	3.896e-05	0.00030144	1.2e-07	0.0	0.00144265	0.00026779	2.05e-06	701.50698815	701.02236053	700.06820479	-0.06955791	-0.00198987	-0.31566442
0.61794	221.47803	1e-08	3.871e-05	0.00030169	1.2e-07	0.0	0.00144265	0.00026779	2.05e-06	701.46840305	701.02118127	700.03497039	-0.06912468	-0.00223466	-0.31563874
0.61994	222.07756	0.0	3.847e-05	0.00030193	1.2e-07	-0.0	0.00144265	0.00026779	2.05e-06	701.42990155	701.01727875	700.0023408	-0.06867076	-0.01051495	-0.31561315
0.62194	222.67598	0.0	3.822e-05	0.00030217	1.1e-07	-0.0	0.00144265	0.00026779	2.05e-06	701.39150938	701.01125674	699.97016689	-0.06821147	-0.01100288	-0.31558788
0.62394	223.27329	0.0	3.798e-05	0.00030241	1.1e-07	0.0	0.00144265	0.0002678	2.05e-06	701.35322701	701.00496276	699.9380004	-0.0677569	-0.0114875	-0.31556252
0.62594	223.86949	0.0	3.775e-05	0.00030265	1.1e-07	0.0	0.00144265	0.0002678	2.05e-06	701.31505203	700.99839968	699.9058415	-0.06730314	-0.01197293	-0.31553685
0.62794	224.46456	0.0	3.751e-05	0.00030289	1.1e-07	-0.0	0.00144265	0.0002678	2.05e-06	701.27698217	700.99157022	699.87369036	-0.06686805	-0.01243992	-0.31551189
0.62994	225.0585	0.0	3.728e-05	0.00030312	1.1e-07	-0.0	0.00144265	0.0002678	2.05e-06	701.23901512	700.98447731	699.84154711	-0.06643547	-0.01290569	-0.31548673
0.63194	225.6513	0.0	3.705e-05	0.00030335	1.1e-07	0.0	0.00144265	0.0002678	2.05e-06	701.20114869	700.97712387	699.80941189	-0.0660018	-0.01337407	-0.31546117
0.63394	226.24297	0.0	3.682e-05	0.00030358	1.1e-07	0.0	0.00144265	0.0002678	2.05e-06	701.16338085	700.96951245	699.77728483	-0.06558693	-0.01382348	-0.31543639
0.63594	226.83349	0.0	3.66e-05	0.0003038	1e-07	-0.0	0.00144265	0.0002678	2.05e-06	701.12570948	700.96164614	699.74516604	-0.06516313	-0.01428386	-0.31541073
0.63794	227.42285	0.0	3.637e-05	0.00030402	1e-07	-0.0	0.00144265	0.0002678	2.05e-06	701.08813279	700.95352718	699.71305563	-0.06475677	-0.01472655	-0.3153858
0.63994	228.01106	0.0	3.615e-05	0.00030424	1e-07	-0.0	0.00144265	0.00026781	2.05e-06	701.05064877	700.94515863	699.6809537	-0.06435313	-0.01516742	-0.31536071
0.64194	228.59811	0.0	3.594e-05	0.00030446	1e-07	-0.0	0.00144265	0.00026781	2.05e-06	701.01325565	700.936543	699.64886033	-0.06395322	-0.01560535	-0.31533553
0.64394	229.18398	0.0	3.572e-05	0.00030468	1e-07	0.0	0.00144265	0.00026781	2.05e-06	700.97595165	700.92768301	699.61677561	-0.06355863	-0.01603854	-0.31531036
0.64594	229.76868	0.0	3.551e-05	0.00030489	1e-07	0.0	0.00144265	0.00026781	2.05e-06	700.93873509	700.9185812	699.58469961	-0.06316174	-0.01647531	-0.31528472
0.64794	230.35219	0.0	3.529e-05	0.0003051	1e-07	0.0	0.00144265	0.00026781	2.05e-06	700.90160441	700.90923992	699.55263242	-0.06278151	-0.01689472	-0.31525984
0.64994	230.93452	0.0	3.508e-05	0.00030531	1e-07	-0.0	0.00144265	0.00026781	2.05e-06	700.8645579	700.89966198	699.52057406	-0.06240234	-0.01731389	-0.31523472
0.65193	231.51565	0.0	3.488e-05	0.00030552	9e-08	-0.0	0.00144265	0.00026781	2.05e-06	700.82759406	700.88984985	699.48852462	-0.06202349	-0.0177336	-0.3152093
0.65393	232.09557	0.0	3.467e-05	0.00030573	9e-08	0.0	0.00144265	0.00026781	2.05e-06	700.79071151	700.87980566	699.45648414	-0.06165684	-0.01814066	-0.31518438
0.65593	232.67429	0.0	3.447e-05	0.00030593	9e-08	-0.0	0.00144265	0.00026782	2.05e-06	700.75390861	700.86953237	699.42445265	-0.06128573	-0.01855349	-0.31515886
0.65793	233.2518	0.0	3.427e-05	0.00030613	9e-08	0.0	0.00144265	0.00026782	2.05e-06	700.71718412	700.85903199	699.3924302	-0.06092952	-0.01895051	-0.31513405
0.65993	233.82808	0.0	3.407e-05	0.00030633	9e-08	-0.0	0.00144265	0.00026782	2.05e-06	700.68053663	700.84830703	699.36041683	-0.06057337	-0.0193482	-0.31510895
0.66193	234.40314	0.0	3.387e-05	0.00030653	9e-08	-0.0	0.00144265	0.00026782	2.05e-06	700.64396473	700.83736013	699.32841254	-0.06021812	-0.01974558	-0.3150836
0.66393	234.97696	0.0	3.367e-05	0.00030672	9e-08	-0.0	0.00144265	0.00026782	2.05e-06	700.60746725	700.82619328	699.29641737	-0.05987317	-0.02013212	-0.31505869
0.66593	235.54954	0.0	3.348e-05	0.00030692	9e-08	-0.0	0.00144265	0.00026782	2.05e-06	700.57104286	700.81480904	699.26443134	-0.05952705	-0.02052061	-0.3150334
0.66793	236.12088	0.0	3.329e-05	0.00030711	9e-08	0.0	0.00144265	0.00026782	2.05e-06	700.53469042	700.80320945	699.23245447	-0.05918723	-0.02090262	-0.31500826
0.66993	236.69096	0.0	3.31e-05	0.0003073	8e-08	-0.0	0.00144265	0.00026782	2.05e-06	700.49840868	700.79139704	699.20048675	-0.05884936	-0.02128303	-0.31498298
0.67193	237.25977	0.0	3.291e-05	0.00030749	8e-08	-0.0	0.00144265	0.00026782	2.05e-06	700.46219661	700.77937365	699.1685282	-0.05852229	-0.0216518	-0.31495821
0.67393	237.82732	0.0	3.273e-05	0.00030767	8e-08	-0.0	0.00144265	0.00026782	2.05e-06	700.42605294	700.76714197	699.13657882	-0.0581944	-0.02202202	-0.31493309
0.67593	238.39359	0.0	3.254e-05	0.00030786	8e-08	0.0	0.00144265	0.00026783	2.05e-06	700.3899767	700.75470378	699.10463861	-0.05786672	-0.0223925	-0.31490769
0.67793	238.95858	0.0	3.236e-05	0.00030804	8e-08	-0.0	0.00144265	0.00026783	2.05e-06	700.3539668	700.7420614	699.07270757	-0.05755185	-0.02274893	-0.314883
0.67993	239.52227	0.0	3.218e-05	0.00030822	8e-08	0.0	0.00144265	0.00026783	2.05e-06	700.31802216	700.72921706	699.04078568	-0.05723517	-0.02310786	-0.31485789
0.68193	240.08467	0.0	3.2e-05	0.0003084	8e-08	0.0	0.00144265	0.00026783	2.05e-06	700.28214176	700.71617289	699.00887293	-0.05692187	-0.02346336	-0.31483275
0.68393	240.64577	0.0	3.182e-05	0.00030858	8e-08	0.0	0.00144265	0.00026783	2.05e-06	700.24632471	700.70293078	698.97696933	-0.05661201	-0.02381536	-0.31480761
0.68593	241.20555	0.0	3.165e-05	0.00030875	8e-08	-0.0	0.00144265	0.00026783	2.05e-06	700.21056995	700.68949301	698.94507483	-0.05630477	-0.02416473	-0.31478239
0.68793	241.76401	0.0	3.148e-05	0.00030892	8e-08	-0.0	0.00144265	0.00026783	2.05e-06	700.17487664	700.67586139	698.91318943	-0.05600547	-0.02450542	-0.31475755
0.68993	242.32115	0.0	3.13e-05	0.0003091	8e-08	-0.0	0.00144265	0.00026783	2.05e-06	700.1392438	700.66203811	698.88131311	-0.05570704	-0.02484543	-0.31473251
0.69193	242.87695	0.0	3.113e-05	0.00030927	7e-08	0.0	0.00144265	0.00026783	2.05e-06	700.10367056	700.64802512	698.84944585	-0.05541523	-0.02517818	-0.31470775
0.69393	243.4314	0.0	3.097e-05	0.00030943	7e-08	-0.0	0.00144265	0.00026783	2.05e-06	700.06815602	700.63382448	698.8175876	-0.05511829	-0.02551708	-0.31468227
0.69593	243.9845	0.0	3.08e-05	0.0003096	7e-08	0.0	0.00144265	0.00026783	2.05e-06	700.03269935	700.61943805	698.78573836	-0.05482698	-0.0258498	-0.31465699
0.69793	244.53625	0.0	3.063e-05	0.00030977	7e-08	-0.0	0.00144265	0.00026784	2.05e-06	699.99729977	700.60486762	698.75389809	-0.0545492	-0.0261673	-0.31463263
0.69993	245.08663	0.0	3.047e-05	0.00030993	7e-08	0.0	0.00144265	0.00026784	2.05e-06	699.96195635	700.59011546	698.72206675	-0.05426504	-0.02649231	-0.31460743
0.70193	245.63563	0.0	3.031e-05	0.00031009	7e-08	-0.0	0.00144265	0.00026784	2.05e-06	699.92666841	700.57518307	698.69024432	-0.05398446	-0.02681343	-0.31458228
0.70393	246.18325	0.0	3.015e-05	0.00031025	7e-08	0.0	0.00144265	0.00026784	2.05e-06	699.89143511	700.56007253	698.65843076	-0.05371224	-0.02712516	-0.31455761
0.70593	246.72947	0.0	2.999e-05	0.00031041	7e-08	-0.0	0.00144265	0.00026784	2.05e-06	699.85625569	700.54478566	698.62662603	-0.05343847	-0.02743883	-0.31453254
0.70793	247.2743	0.0	2.983e-05	0.00031057	7e-08	-0.0	0.00144265	0.00026784	2.05e-06	699.82112937	700.52932443	698.59483008	-0.05316734	-0.02774961	-0.31450745
0.70993	247.81772	0.0	2.968e-05	0.00031072	7e-08	0.0	0.00144265	0.00026784	2.05e-06	699.7860555	700.51369036	698.56304289	-0.05289919	-0.02805712	-0.31448236
0.71193	248.35972	0.0	2.952e-05	0.00031088	7e-08	-0.0	0.00144265	0.00026784	2.05e-06	699.7510333	700.49788545	698.53126441	-0.05263834	-0.02835637	-0.3144577
0.71393	248.90029	0.0	2.937e-05	0.00031103	7e-08	0.0	0.00144265	0.00026784	2.05e-06	699.71606212	700.48191129	698.49949459	-0.05237684	-0.02865647	-0.31443272
0.71593	249.43943	0.0	2.922e-05	0.00031118	7e-08	-0.0	0.00144265	0.00026784	2.05e-06	699.68114125	700.46576973	698.4677334	-0.05211721	-0.0289545	-0.31440765
0.71793	249.97713	0.0	2.907e-05	0.00031133	6e-08	0.0	0.00144265	0.00026784	2.05e-06	699.64627	700.44946252	698.43598078	-0.05186338	-0.02924595	-0.31438289
0.71993	250.51337	0.0	2.892e-05	0.00031148	6e-08	0.0	0.00144265	0.00026784	2.05e-06	699.6114477	700.43299146	698.40423669	-0.05160795	-0.0295393	-0.31435772
0.72193	251.04815	0.0	2.877e-05	0.00031163	6e-08	0.0	0.00144265	0.00026784	2.05e-06	699.57667375	700.41635802	698.37250107	-0.05135745	-0.02982702	-0.31433277
0.72393	251.58146	0.0	2.863e-05	0.00031177	6e-08	0.0	0.00144265	0.00026784	2.05e-06	699.54194752	700.39956389	698.3407739	-0.05111149	-0.03010955	-0.31430803
0.72593	252.11329	0.0	2.849e-05	0.00031191	6e-08	0.0	0.00144265	0.00026785	2.05e-06	699.50726837	700.3826108	698.3090551	-0.0508672	-0.0303902	-0.3142832
0.72793	252.64363	0.0	2.834e-05	0.00031206	6e-08	0.0	0.00144265	0.00026785	2.05e-06	699.47263565	700.36550051	698.27734463	-0.05062232	-0.03067151	-0.31425806
0.72993	253.17248	0.0	2.82e-05	0.0003122	6e-08	-0.0	0.00144265	0.00026785	2.05e-06	699.43804885	700.34823437	698.24564244	-0.05038531	-0.03094378	-0.31423348
0.73193	253.69981	0.0	2.806e-05	0.00031234	6e-08	-0.0	0.00144265	0.00026785	2.05e-06	699.4035073	700.33081421	698.21394847	-0.05014208	-0.03122317	-0.314208
0.73393	254.22562	0.0	2.792e-05	0.00031248	6e-08	0.0	0.00144265	0.00026785	2.05e-06	699.36901051	700.31324135	698.18226268	-0.04991107	-0.0314885	-0.31418356
0.73593	254.74991	0.0	2.779e-05	0.00031261	6e-08	0.0	0.00144265	0.00026785	2.05e-06	699.33455784	700.29551761	698.150585	-0.04967817	-0.03175595	-0.31415868
0.73793	255.27265	0.0	2.765e-05	0.00031275	6e-08	0.0	0.00144265	0.00026785	2.05e-06	699.30014882	700.27764428	698.11891538	-0.04944899	-0.03201907	-0.31413395
0.73993	255.79385	0.0	2.752e-05	0.00031288	6e-08	0.0	0.00144265	0.00026785	2.05e-06	699.26578286	700.25962301	698.08725377	-0.04921956	-0.03228241	-0.31410896
0.74193	256.31349	0.0	2.738e-05	0.00031302	6e-08	0.0	0.00144265	0.00026785	2.05e-06	699.23145941	700.24145539	698.05560011	-0.04899133	-0.03254431	-0.31408384
0.74393	256.83156	0.0	2.725e-05	0.00031315	6e-08	-0.0	0.00144265	0.00026785	2.05e-06	699.197178	700.22314273	698.02395434	-0.04877099	-0.03279705	-0.31405937
0.74593	257.34805	0.0	2.712e-05	0.00031328	6e-08	0.0	0.00144265	0.00026785	2.05e-06	699.16293808	700.20468665	697.9923164	-0.04854677	-0.03305415	-0.31403422
0.74793	257.86295	0.0	2.699e-05	0.00031341	6e-08	0.0	0.00144265	0.00026785	2.05e-06	699.12873918	700.18608848	697.96068624	-0.04833037	-0.03330217	-0.31400971
0.74993	258.37625	0.0	2.686e-05	0.00031354	5e-08	0.0	0.00144265	0.00026785	2.05e-06	699.09458081	700.16734965	697.9290638	-0.04810962	-0.03355506	-0.31398447
0.75192	258.88793	0.0	2.674e-05	0.00031366	5e-08	-0.0	0.00144265	0.00026785	2.05e-06	699.06046249	700.14847157	697.89744903	-0.04789826	-0.03379707	-0.31396008
0.75392	259.398	0.0	2.661e-05	0.00031379	5e-08	-0.0	0.00144265	0.00026785	2.05e-06	699.02638369	700.12945585	697.86584183	-0.04768414	-0.03404211	-0.31393514
0.75592	259.90643	0.0	2.649e-05	0.00031391	5e-08	0.0	0.00144265	0.00026785	2.05e-06	698.99234395	700.11030387	697.83424217	-0.04746675	-0.03429072	-0.31390958
0.75792	260.41321	0.0	2.636e-05	0.00031404	5e-08	0.0	0.00144265	0.00026785	2.05e-06	698.95834289	700.09101668	697.80265	-0.04725839	-0.03452886	-0.31388484
0.75992	260.91834	0.0	2.624e-05	0.00031416	5e-08	0.0	0.00144265	0.00026786	2.05e-06	698.92438003	700.07159582	697.77106524	-0.0470543	-0.03476196	-0.31386039
0.76192	261.42179	0.0	2.612e-05	0.00031428	5e-08	-0.0	0.00144265	0.00026786	2.05e-06	698.89045492	700.05204264	697.73948783	-0.04685047	-0.03499458	-0.31383575
0.76392	261.92357	0.0	2.6e-05	0.0003144	5e-08	-0.0	0.00144265	0.00026786	2.05e-06	698.85656716	700.03235833	697.70791772	-0.04664861	-0.03522477	-0.31381113
0.76592	262.42366	0.0	2.588e-05	0.00031452	5e-08	0.0	0.00144265	0.00026786	2.05e-06	698.8227163	700.01254434	697.67635483	-0.04644633	-0.03545526	-0.31378623
0.76792	262.92204	0.0	2.577e-05	0.00031463	5e-08	0.0	0.00144265	0.00026786	2.05e-06	698.78890194	699.99260188	697.64479911	-0.04624667	-0.03568257	-0.31376143
0.76992	263.4187	0.0	2.565e-05	0.00031475	5e-08	0.0	0.00144265	0.00026786	2.05e-06	698.75512364	699.97253235	697.6132505	-0.04604907	-0.03590732	-0.31373667
0.77192	263.91364	0.0	2.554e-05	0.00031486	5e-08	0.0	0.00144265	0.00026786	2.05e-06	698.72138103	699.9523369	697.58170892	-0.04585368	-0.03612933	-0.31371197
0.77392	264.40683	0.0	2.542e-05	0.00031498	5e-08	-0.0	0.00144265	0.00026786	2.05e-06	698.68767374	699.93201671	697.55017432	-0.04565858	-0.0363508	-0.31368709
0.77592	264.89827	0.0	2.531e-05	0.00031509	5e-08	-0.0	0.00144265	0.00026786	2.05e-06	698.65400133	699.91157318	697.51864664	-0.04546534	-0.03656992	-0.31366223
0.77792	265.38794	0.0	2.52e-05	0.0003152	5e-08	0.0	0.00144265	0.00026786	2.05e-06	698.62036347	699.89100743	697.4871258	-0.04527465	-0.03678591	-0.31363749
0.77992	265.87583	0.0	2.509e-05	0.00031531	5e-08	0.0	0.00144265	0.00026786	2.05e-06	698.58675976	699.87032069	697.45561174	-0.04508785	-0.03699725	-0.31361304
0.78192	266.36193	0.0	2.498e-05	0.00031542	5e-08	-0.0	0.00144265	0.00026786	2.05e-06	698.55318987	699.8495141	697.42410441	-0.0448973	-0.03721257	-0.31358789
0.78392	266.84621	0.0	2.487e-05	0.00031553	5e-08	-0.0	0.00144265	0.00026786	2.05e-06	698.51965346	699.82858872	697.39260374	-0.04471363	-0.03741987	-0.31356344
0.78592	267.32868	0.0	2.476e-05	0.00031564	5e-08	-0.0	0.00144265	0.00026786	2.05e-06	698.48615014	699.80754591	697.36110965	-0.04452834	-0.03762872	-0.31353857
0.78792	267.80932	0.0	2.466e-05	0.00031574	5e-08	0.0	0.00144265	0.00026786	2.05e-06	698.45267957	699.78638679	697.32962209	-0.04434659	-0.03783331	-0.31351398
0.78992	268.2881	0.0	2.455e-05	0.00031585	5e-08	-0.0	0.00144265	0.00026786	2.05e-06	698.41924143	699.76511242	697.29814098	-0.04416479	-0.03803768	-0.31348917
0.79192	268.76502	0.0	2.445e-05	0.00031595	4e-08	-0.0	0.00144265	0.00026786	2.05e-06	698.3858354	699.74372394	697.26666627	-0.04398535	-0.03823909	-0.31346448
0.79392	269.24006	0.0	2.434e-05	0.00031606	4e-08	0.0	0.00144265	0.00026786	2.05e-06	698.35246114	699.72222248	697.23519789	-0.04380334	-0.03844309	-0.31343924
0.79592	269.71321	0.0	2.424e-05	0.00031616	4e-08	0.0	0.00144265	0.00026786	2.05e-06	698.31911835	699.70060911	697.20373577	-0.04363061	-0.03863639	-0.31341509
0.79792	270.18445	0.0	2.414e-05	0.00031626	4e-08	-0.0	0.00144265	0.00026786	2.05e-06	698.28580676	699.67888472	697.17227985	-0.04345408	-0.03883364	-0.31339022
0.79992	270.65377	0.0	2.404e-05	0.00031636	4e-08	-0.0	0.00144265	0.00026786	2.05e-06	698.25252603	699.65705058	697.14083006	-0.04327875	-0.03902922	-0.31336532
0.80192	271.12115	0.0	2.394e-05	0.00031646	4e-08	-0.0	0.00144265	0.00026786	2.05e-06	698.21927588	699.63510762	697.10938634	-0.04310707	-0.0392204	-0.31334075
0.80392	271.58658	0.0	2.384e-05	0.00031656	4e-08	-0.0	0.00144265	0.00026786	2.05e-06	698.18605602	699.61305694	697.07794861	-0.04293566	-0.03941095	-0.31331603
0.80592	272.05003	0.0	2.375e-05	0.00031665	4e-08	0.0	0.00144265	0.00026786	2.05e-06	698.1528662	699.59089943	697.04651682	-0.04276629	-0.0395989	-0.31329142
0.80792	272.5115	0.0	2.365e-05	0.00031675	4e-08	-0.0	0.00144265	0.00026787	2.05e-06	698.11970609	699.56863627	697.01509089	-0.04259689	-0.03978654	-0.31326662
0.80992	272.97097	0.0	2.355e-05	0.00031685	4e-08	-0.0	0.00144265	0.00026787	2.05e-06	698.08657548	699.5462683	696.98367076	-0.0424273	-0.03997404	-0.31324161
0.81192	273.42842	0.0	2.346e-05	0.00031694	4e-08	-0.0	0.00144265	0.00026787	2.05e-06	698.0534741	699.52379653	696.95225636	-0.04226483	-0.0401533	-0.31321747
0.81392	273.88383	0.0	2.337e-05	0.00031703	4e-08	-0.0	0.00144265	0.00026787	2.05e-06	698.02040168	699.50122192	696.92084763	-0.04209551	-0.04033976	-0.31319214
0.81592	274.33719	0.0	2.328e-05	0.00031712	4e-08	0.0	0.00144265	0.00026787	2.05e-06	697.98735798	699.47854546	696.88944449	-0.04193121	-0.04052031	-0.31316737
0.81792	274.78848	0.0	2.318e-05	0.00031722	4e-08	0.0	0.00144265	0.00026787	2.05e-06	697.95434279	699.45576794	696.85804689	-0.04177476	-0.04069187	-0.31314363
0.81992	275.23767	0.0	2.309e-05	0.00031731	4e-08	-0.0	0.00144265	0.00026787	2.05e-06	697.92135582	699.43289051	696.82665475	-0.04161145	-0.04087058	-0.31311868
0.82192	275.68477	0.0	2.3e-05	0.0003174	4e-08	-0.0	0.00144265	0.00026787	2.05e-06	697.88839687	699.40991397	696.795268	-0.04144956	-0.04104734	-0.31309377
0.82392	276.12973	0.0	2.292e-05	0.00031748	4e-08	-0.0	0.00144265	0.00026787	2.05e-06	697.85546576	699.38683908	696.76388658	-0.04129268	-0.04121824	-0.31306947
0.82592	276.57255	0.0	2.283e-05	0.00031757	4e-08	0.0	0.00144265	0.00026787	2.05e-06	697.82256219	699.36366705	696.73251041	-0.04113028	-0.04139473	-0.31304415
0.82792	277.01321	0.0	2.274e-05	0.00031766	4e-08	-0.0	0.00144265	0.00026787	2.05e-06	697.78968606	699.34039834	696.70113944	-0.04097779	-0.04156007	-0.31302022
0.82992	277.45169	0.0	2.266e-05	0.00031774	4e-08	-0.0	0.00144265	0.00026787	2.05e-06	697.75683707	699.31703419	696.66977358	-0.04081953	-0.04173123	-0.31299523
0.83192	277.88796	0.0	2.257e-05	0.00031783	4e-08	0.0	0.00144265	0.00026787	2.05e-06	697.72401515	699.29357501	696.63841279	-0.04066687	-0.04189593	-0.31297097
0.83392	278.32201	0.0	2.249e-05	0.00031791	4e-08	-0.0	0.00144265	0.00026787	2.05e-06	697.69121996	699.27002216	696.60705697	-0.04051025	-0.04206447	-0.31294593
0.83592	278.75382	0.0	2.24e-05	0.000318	4e-08	0.0	0.00144265	0.00026787	2.05e-06	697.65845146	699.24637597	696.57570607	-0.04035789	-0.04222799	-0.31292143
0.83792	279.18336	0.0	2.232e-05	0.00031808	4e-08	-0.0	0.00144265	0.00026787	2.05e-06	697.62570941	699.22263749	696.54436001	-0.0402067	-0.04238982	-0.31289697
0.83992	279.61062	0.0	2.224e-05	0.00031816	4e-08	-0.0	0.00144265	0.00026787	2.05e-06	697.59299367	699.19880747	696.51301873	-0.04005567	-0.04255103	-0.31287239
0.84192	280.03557	0.0	2.216e-05	0.00031824	4e-08	-0.0	0.00144265	0.00026787	2.05e-06	697.56030407	699.17488671	696.48168215	-0.03990687	-0.04270941	-0.31284805
0.84392	280.45819	0.0	2.208e-05	0.00031832	4e-08	-0.0	0.00144265	0.00026787	2.05e-06	697.52764053	699.15087572	696.45035022	-0.03975733	-0.04286813	-0.31282345
0.84592	280.87846	0.0	2.2e-05	0.0003184	4e-08	-0.0	0.00144265	0.00026787	2.05e-06	697.4950028	699.12677564	696.41902284	-0.03960777	-0.04302639	-0.31279871
0.84792	281.29635	0.0	2.192e-05	0.00031848	4e-08	0.0	0.00144265	0.00026787	2.05e-06	697.4623908	699.10258703	696.38769995	-0.03946	-0.04318229	-0.31277414
0.84992	281.71185	0.0	2.185e-05	0.00031855	4e-08	-0.0	0.00144265	0.00026787	2.05e-06	697.4298044	699.07831063	696.35638149	-0.03931047	-0.04333956	-0.31274916
0.85191	282.12492	0.0	2.177e-05	0.00031863	3e-08	0.0	0.00144265	0.00026787	2.05e-06	697.39724354	699.05394696	696.32506738	-0.03916669	-0.0434903	-0.31272502
0.85391	282.53555	0.0	2.169e-05	0.00031871	3e-08	0.0	0.00144265	0.00026787	2.05e-06	697.36470803	699.02949702	696.29375755	-0.03901732	-0.04364639	-0.31269982
0.85591	282.94371	0.0	2.162e-05	0.00031878	3e-08	0.0	0.00144265	0.00026787	2.05e-06	697.33219784	699.00496123	696.26245193	-0.03887252	-0.04379721	-0.31267528
0.85791	283.34937	0.0	2.155e-05	0.00031885	3e-08	-0.0	0.00144265	0.00026787	2.05e-06	697.29971285	698.98034039	696.23115044	-0.03873117	-0.04394393	-0.31265122
0.85991	283.75251	0.0	2.147e-05	0.00031893	3e-08	-0.0	0.00144265	0.00026787	2.05e-06	697.26725293	698.9556353	696.199853	-0.0385859	-0.04409421	-0.31262639
0.86191	284.1531	0.0	2.14e-05	0.000319	3e-08	-0.0	0.00144265	0.00026787	2.05e-06	697.2348181	698.93084634	696.16855955	-0.0384416	-0.04424296	-0.31260162
0.86391	284.55112	0.0	2.133e-05	0.00031907	3e-08	0.0	0.00144265	0.00026787	2.05e-06	697.20240824	698.90597429	696.13727001	-0.0383013	-0.04438705	-0.31257745
0.86591	284.94653	0.0	2.126e-05	0.00031914	3e-08	0.0	0.00144265	0.00026787	2.05e-06	697.17002337	698.88101953	696.10598432	-0.03815869	-0.04453299	-0.31255279
0.86791	285.33931	0.0	2.119e-05	0.00031921	3e-08	0.0	0.00144265	0.00026787	2.05e-06	697.13766335	698.85598306	696.07470237	-0.03801685	-0.04467761	-0.31252818
0.86991	285.72943	0.0	2.112e-05	0.00031928	3e-08	0.0	0.00144265	0.00026787	2.05e-06	697.10532826	698.83086505	696.04342412	-0.03787392	-0.04482276	-0.31250331
0.87191	286.11686	0.0	2.105e-05	0.00031935	3e-08	-0.0	0.00144265	0.00026787	2.05e-06	697.07301789	698.80566667	696.01214945	-0.03773074	-0.04496758	-0.31247831
0.87391	286.50157	0.0	2.099e-05	0.00031941	3e-08	-0.0	0.00144265	0.00026787	2.05e-06	697.04073242	698.78038796	695.98087831	-0.03759411	-0.04510522	-0.31245439
0.87591	286.88353	0.0	2.092e-05	0.00031948	3e-08	-0.0	0.00144265	0.00026787	2.05e-06	697.00847182	698.75502954	695.94961062	-0.03745555	-0.04524424	-0.31243007
0.87791	287.2627	0.0	2.085e-05	0.00031955	3e-08	0.0	0.00144265	0.00026787	2.05e-06	696.97623606	698.72959211	695.9183463	-0.03731274	-0.04538693	-0.31240494
0.87991	287.63907	0.0	2.079e-05	0.00031961	3e-08	0.0	0.00144265	0.00026787	2.05e-06	696.94402527	698.70407588	695.88708527	-0.03717662	-0.04552235	-0.31238095
0.88191	288.01258	0.0	2.073e-05	0.00031967	3e-08	-0.0	0.00144265	0.00026788	2.05e-06	696.91183942	698.67848157	695.85582744	-0.0370357	-0.04566193	-0.31235606
0.88391	288.38321	0.0	2.066e-05	0.00031974	3e-08	-0.0	0.00144265	0.00026788	2.05e-06	696.87967862	698.65280953	695.82457273	-0.03689883	-0.04579689	-0.31233185
0.88591	288.75093	0.0	2.06e-05	0.0003198	3e-08	0.0	0.00144265	0.00026788	2.05e-06	696.84754292	698.62706034	695.79332106	-0.03675597	-0.04593712	-0.31230654
0.88791	289.11569	0.0	2.054e-05	0.00031986	3e-08	0.0	0.00144265	0.00026788	2.05e-06	696.81543248	698.60123421	695.76207235	-0.03662142	-0.04606857	-0.31228269
0.88991	289.47746	0.0	2.048e-05	0.00031992	3e-08	-0.0	0.00144265	0.00026788	2.05e-06	696.78334733	698.57533182	695.7308265	-0.03648344	-0.04620272	-0.31225821
0.89191	289.83621	0.0	2.042e-05	0.00031998	3e-08	0.0	0.00144265	0.00026788	2.05e-06	696.75128766	698.54935347	695.69958342	-0.03634333	-0.0463383	-0.31223334
0.89391	290.19189	0.0	2.036e-05	0.00032004	3e-08	-0.0	0.00144265	0.00026788	2.05e-06	696.71925361	698.52329953	695.66834304	-0.03620346	-0.04647295	-0.31220852
0.89591	290.54447	0.0	2.03e-05	0.0003201	3e-08	0.0	0.00144265	0.00026788	2.05e-06	696.68724535	698.49717038	695.63710524	-0.0360644	-0.04660613	-0.31218385
0.89791	290.8939	0.0	2.024e-05	0.00032016	3e-08	-0.0	0.00144265	0.00026788	2.05e-06	696.6552631	698.47096637	695.60586995	-0.03592613	-0.04673787	-0.31215933
0.89991	291.24014	0.0	2.018e-05	0.00032022	3e-08	0.0	0.00144265	0.00026788	2.05e-06	696.62330707	698.44468782	695.57463707	-0.03578859	-0.04686821	-0.31213497
0.90191	291.58315	0.0	2.013e-05	0.00032027	3e-08	-0.0	0.00144265	0.00026788	2.05e-06	696.59137751	698.41833504	695.54340649	-0.03565315	-0.04699587	-0.31211101
0.90391	291.92288	0.0	2.007e-05	0.00032033	3e-08	0.0	0.00144265	0.00026788	2.05e-06	696.5594747	698.39190832	695.51217812	-0.03551468	-0.04712567	-0.31208656
0.90591	292.2593	0.0	2.002e-05	0.00032038	3e-08	0.0	0.00144265	0.00026788	2.05e-06	696.5275989	698.36540799	695.48095186	-0.03537223	-0.04725844	-0.31206147
0.90791	292.59234	0.0	1.997e-05	0.00032044	3e-08	-0.0	0.00144265	0.00026788	2.05e-06	696.49575049	698.33883423	695.44972759	-0.03523365	-0.04738684	-0.31203712
0.90991	292.92197	0.0	1.991e-05	0.00032049	3e-08	0.0	0.00144265	0.00026788	2.05e-06	696.46392987	698.31218717	695.41850522	-0.03509474	-0.04751479	-0.31201279
0.91191	293.24813	0.0	1.986e-05	0.00032054	3e-08	0.0	0.00144265	0.00026788	2.05e-06	696.43213736	698.2854672	695.38728462	-0.03495364	-0.04764395	-0.31198817
0.91391	293.57077	0.0	1.981e-05	0.00032059	3e-08	0.0	0.00144265	0.00026788	2.05e-06	696.40037347	698.25867431	695.35606569	-0.03480966	-0.04777493	-0.31196315
0.91591	293.88984	0.0	1.976e-05	0.00032064	3e-08	-0.0	0.00144265	0.00026788	2.05e-06	696.36863871	698.23180864	695.32484831	-0.03467193	-0.04789942	-0.31193933
0.91791	294.20528	0.0	1.971e-05	0.00032069	3e-08	-0.0	0.00144265	0.00026788	2.05e-06	696.33693353	698.20487045	695.29363235	-0.03452921	-0.04802758	-0.31191477
0.91991	294.51704	0.0	1.966e-05	0.00032074	3e-08	-0.0	0.00144265	0.00026788	2.05e-06	696.30525858	698.17785967	695.26241769	-0.0343865	-0.04815488	-0.31189036
0.92191	294.82504	0.0	1.961e-05	0.00032079	3e-08	-0.0	0.00144265	0.00026788	2.05e-06	696.27361448	698.15077636	695.2312042	-0.0342422	-0.04828272	-0.31186583
0.92391	295.12925	0.0	1.956e-05	0.00032084	3e-08	0.0	0.00144265	0.00026788	2.05e-06	696.24200219	698.12361997	695.19999174	-0.03409659	-0.0484108	-0.31184126
0.92591	295.42958	0.0	1.952e-05	0.00032088	3e-08	-0.0	0.00144265	0.00026788	2.05e-06	696.21042203	698.09639145	695.16878016	-0.03394867	-0.04853997	-0.3118165
0.92791	295.72597	0.0	1.947e-05	0.00032093	3e-08	0.0	0.00144265	0.00026788	2.05e-06	696.17887469	698.06909106	695.13756932	-0.03380245	-0.04866673	-0.31179223
0.92991	296.01836	0.0	1.942e-05	0.00032098	3e-08	0.0	0.00144265	0.00026788	2.05e-06	696.14736172	698.04171724	695.10635906	-0.03364446	-0.04880261	-0.31176625
0.93191	296.30667	0.0	1.938e-05	0.00032102	3e-08	0.0	0.00144265	0.00026788	2.05e-06	696.11588337	698.01427145	695.07514922	-0.03350364	-0.04892281	-0.31174334
0.93391	296.59083	0.0	1.934e-05	0.00032106	3e-08	0.0	0.00144265	0.00026788	2.05e-06	696.08444178	697.98675136	695.04393964	-0.03335025	-0.0490527	-0.31171865
0.93591	296.87076	0.0	1.929e-05	0.00032111	3e-08	0.0	0.00144265	0.00026788	2.05e-06	696.05303734	697.9591583	695.01273012	-0.03319727	-0.04918118	-0.31169432
0.93791	297.14638	0.0	1.925e-05	0.00032115	3e-08	-0.0	0.00144265	0.00026788	2.05e-06	696.02167066	697.93149324	694.9815205	-0.03304302	-0.04930966	-0.3116701
0.93991	297.4176	0.0	1.921e-05	0.00032119	3e-08	0.0	0.00144265	0.00026788	2.05e-06	695.99034494	697.90375257	694.95031054	-0.03286796	-0.04945414	-0.31164302
0.94191	297.68434	0.0	1.917e-05	0.00032123	3e-08	-0.0	0.00144265	0.00026788	2.05e-06	695.95906076	697.87593767	694.91910006	-0.03272406	-0.04957184	-0.3116211
0.94391	297.9465	0.0	1.913e-05	0.00032127	3e-08	-0.0	0.00144265	0.00026788	2.05e-06	695.92781964	697.84804842	694.88788883	-0.03256048	-0.04970448	-0.31159656
0.94591	298.20398	0.0	1.909e-05	0.00032131	3e-08	0.0	0.00144265	0.00026788	2.05e-06	695.89662358	697.82008407	694.85667661	-0.03238968	-0.04984166	-0.31157141
0.94791	298.45669	0.0	1.905e-05	0.00032135	3e-08	0.0	0.00144265	0.00026788	2.05e-06	695.86547462	697.79204403	694.82546314	-0.03222468	-0.04997289	-0.31154756
0.94991	298.70451	0.0	1.902e-05	0.00032138	3e-08	-0.0	0.00144265	0.00026788	2.05e-06	695.83437514	697.76392748	694.79424816	-0.03205139	-0.05010935	-0.31152303
0.9519	298.94734	0.0	1.898e-05	0.00032142	3e-08	-0.0	0.00144265	0.00026788	2.05e-06	695.80332717	697.73573438	694.76303139	-0.03187447	-0.05024725	-0.31149853
0.9539	299.18505	0.0	1.895e-05	0.00032145	3e-08	-0.0	0.00144265	0.00026788	2.05e-06	695.77233441	697.70746251	694.73181248	-0.03169305	-0.05038713	-0.31147401
0.9559	299.41752	0.0	1.891e-05	0.00032149	3e-08	-0.0	0.00144265	0.00026788	2.05e-06	695.74140012	697.67911075	694.70059108	-0.03150681	-0.05052914	-0.31144949
0.9579	299.6446	0.0	1.888e-05	0.00032152	3e-08	0.0	0.00144265	0.00026788	2.05e-06	695.71052795	697.65067781	694.66936682	-0.03131519	-0.05067355	-0.31142497
0.9599	299.86617	0.0	1.885e-05	0.00032155	3e-08	0.0	0.00144265	0.00026788	2.05e-06	695.67972198	697.62216226	694.63813926	-0.0311176	-0.05082069	-0.31140044
0.9619	300.08205	0.0	1.881e-05	0.00032159	3e-08	-0.0	0.00144265	0.00026788	2.05e-06	695.64898686	697.59356246	694.60690794	-0.03091329	-0.05097094	-0.31137591
0.9639	300.29209	0.0	1.878e-05	0.00032162	3e-08	0.0	0.00144265	0.00026788	2.05e-06	695.61832787	697.56487655	694.57567235	-0.03070142	-0.05112471	-0.31135138
0.9659	300.49611	0.0	1.875e-05	0.00032165	3e-08	-0.0	0.00144265	0.00026788	2.05e-06	695.58775102	697.53610242	694.5444319	-0.03048104	-0.0512825	-0.31132685
0.9679	300.69391	0.0	1.873e-05	0.00032167	3e-08	0.0	0.00144265	0.00026788	2.05e-06	695.55726324	697.50723764	694.51318596	-0.03025099	-0.05144487	-0.3113023
0.9699	300.88529	0.0	1.87e-05	0.0003217	3e-08	-0.0	0.00144265	0.00026788	2.05e-06	695.52687251	697.47827946	694.48193378	-0.03000987	-0.05161252	-0.31127776
0.9719	301.07002	0.0	1.867e-05	0.00032173	3e-08	-0.0	0.00144265	0.00026788	2.05e-06	695.49658817	697.44922468	694.45067452	-0.02975594	-0.0517863	-0.31125321
0.9739	301.24784	0.0	1.865e-05	0.00032175	3e-08	0.0	0.00144265	0.00026788	2.05e-06	695.46642116	697.42006962	694.41940721	-0.02948729	-0.05196711	-0.31122865
0.9759	301.41849	0.0	1.862e-05	0.00032178	3e-08	0.0	0.00144265	0.00026788	2.05e-06	695.43638447	697.39080998	694.38813071	-0.02920126	-0.05215624	-0.31120409
0.9779	301.58167	0.0	1.86e-05	0.0003218	2e-08	0.0	0.00144265	0.00026788	2.05e-06	695.40649366	697.3614407	694.3568437	-0.02889466	-0.05235517	-0.31117951
0.9799	301.73701	0.0	1.858e-05	0.00032182	2e-08	0.0	0.00144265	0.00026788	2.05e-06	695.37676764	697.33195576	694.32554457	-0.02856335	-0.05256584	-0.31115493
0.9819	301.88414	0.0	1.855e-05	0.00032185	2e-08	-0.0	0.00144265	0.00026788	2.05e-06	695.34722979	697.3023479	694.29423136	-0.02820144	-0.05279094	-0.31113034
0.9839	302.02261	0.0	1.853e-05	0.00032187	2e-08	0.0	0.00144265	0.00026788	2.05e-06	695.31790935	697.27260831	694.26290168	-0.02780261	-0.05303329	-0.31110573
0.9859	302.1519	0.0	1.852e-05	0.00032188	2e-08	-0.0	0.00144265	0.00026788	2.05e-06	695.28884394	697.24272594	694.23155245	-0.02735578	-0.05329784	-0.31108111
0.9879	302.27139	0.0	1.85e-05	0.0003219	2e-08	-0.0	0.00144265	0.00026788	2.05e-06	695.2600837	697.21268659	694.20017963	-0.02684559	-0.0535913	-0.31105647
0.9899	302.38032	0.0	1.848e-05	0.00032192	2e-08	0.0	0.00144265	0.00026788	2.05e-06	695.23169449	697.18247225	694.16877795	-0.02625233	-0.05392202	-0.3110318
0.9919	302.47775	0.0	1.847e-05	0.00032193	2e-08	0.0	0.00144265	0.00026788	2.05e-06	695.20377404	697.1520573	694.13733967	-0.02553447	-0.05430754	-0.31100711
0.9939	302.56244	0.0	1.846e-05	0.00032194	2e-08	-0.0	0.00144265	0.00026788	2.05e-06	695.1764711	697.12140452	694.10585306	-0.02462425	-0.05477553	-0.31098238
0.9959	302.6326	0.0	1.845e-05	0.00032195	2e-08	-0.0	0.00144265	0.00026788	2.05e-06	695.15003883	697.09045399	694.07429825	-0.02337255	-0.05538527	-0.3109576
0.9979	302.68536	0.0	1.844e-05	0.00032196	2e-08	-0.0	0.00144265	0.00026788	2.05e-06	695.12499806	697.05909068	694.04263444	-0.02133984	-0.05630448	-0.31093272
0.9999	302.71403	0.0	1.844e-05	0.00032196	2e-08	-0.0	0.00144265	0.00026788	2.05e-06	695.10321169	697.02694963	694.01071447	-0.01414268	-0.05902772	-0.31090764
1.0	302.71444	0.0	1.844e-05	0.00032196	2e-08	-0.0	0.00144265	0.00026788	2.05e-06	695.1023945	697.02529014	694.00909669	1612.58797405	109.79550283	322.12117583
