# Supplementary material for: Dataset for the simulated biomass pyrolysis in rotary kilns with varying particle residence time distributions
Source: Data Brief. 2021 Nov 23;39:107603. doi: 10.1016/j.dib.2021.107603 (PMC8633881; doi:10.1016/j.dib.2021.107603)
Supplement: Supplementary Data S1 — Supplementary Raw Research Data. This is open data under the CC BY license http://creativecommons.org/licenses/by/4.0/ [file mmc1.zip › supplementary/113/logFiles/log_Pe14]

l,m	Tau,s	F_w,kg/s	F_is,kg/s	F_c,kg/s	F_rt,kg/s	F_w_wet,kg/s	F_it,kg/s	F_g,kg/s	F_H2O_g,kg/s	T_b,K	T_g,K	T_w,K	q_bed,kW/m	q_gas,kW/m	q_loss,kW/m
0.0001	0.02	0.0	0.0	0.0	0.0	0.0020529	0.0	0.0	0.0	299.05075855	302.25864442	832.90104871	33.24195931	2.8497608	-0.41989489
0.002	0.77965	0.0	0.0	0.0	0.0	0.0020529	0.0	0.0	0.0	315.75663712	377.5422686	828.26457832	32.04451073	2.67473882	-0.41625709
0.004	1.5789	0.0	0.0	0.0	0.0	0.0020529	0.0	0.0	0.0	332.53962653	450.03343233	823.57659686	30.84119258	2.42809164	-0.41257905
0.006	2.37776	0.0	0.0	0.0	0.0	0.0020529	0.0	0.0	0.0	348.55099473	514.13484734	819.08666637	29.6914702	2.12616618	-0.40905654
0.008	3.17621	1e-08	0.0	0.0	0.0	0.00205289	0.0	0.0	0.0	363.83724471	568.77849149	814.79419325	28.58984853	1.78876805	-0.40568909
0.01	3.97427	5e-08	0.0	0.0	0.0	0.00205285	0.0	0.0	0.0	378.43934989	613.59741775	810.69592486	27.53007159	1.44598061	-0.40247405
0.012	4.77193	1.5e-07	0.0	0.0	0.0	0.00205275	0.0	0.0	0.0	392.39337423	648.9896586	806.78541116	26.5072385	1.12477972	-0.39940635
0.014	5.56918	4.1e-07	0.0	0.0	0.0	0.00205249	0.0	0.0	0.0	405.73142128	675.95870029	803.05353847	25.51773847	0.84468335	-0.39647876
0.016	6.36604	1.01e-06	0.0	0.0	0.0	0.00205189	0.0	0.0	0.0	418.48260308	695.84849	799.48963527	24.5595355	0.61431697	-0.39368286
0.018	7.16249	2.28e-06	0.0	0.0	0.0	0.00205062	0.0	0.0	0.0	430.67388345	710.07765989	796.08265519	23.63174049	0.43345256	-0.39101002
0.02	7.95854	4.76e-06	0.0	0.0	0.0	0.00204813	0.0	0.0	0.0	442.3306353	719.95209818	792.82205052	22.73408951	0.29646765	-0.38845192
0.022	8.75418	9.34e-06	0.0	0.0	0.0	0.00204355	0.0	0.0	1e-08	453.47691546	726.57289598	789.69822713	21.86653954	0.19559465	-0.38600107
0.024	9.54942	1.732e-05	0.0	0.0	0.0	0.00203556	0.0	0.0	2e-08	464.13554274	730.81451151	786.70267722	21.02901492	0.1229898	-0.38365081
0.026	10.34425	3.053e-05	0.0	0.0	0.0	0.00202234	0.0	0.0	3e-08	474.32808453	733.3429138	783.82792239	20.22130068	0.07181223	-0.38139528
0.028	11.13867	5.141e-05	0.0	0.0	0.0	0.00200144	0.0	0.0	5e-08	484.07482343	734.65048331	781.06737143	19.4430241	0.03654069	-0.37922933
0.03	11.93268	8.299e-05	0.0	0.0	0.0	0.00196983	0.0	0.0	8e-08	493.39475819	735.09389809	778.41515937	18.69367446	0.01295404	-0.37714836
0.032	12.72629	0.00012883	0.0	0.0	0.0	0.00192394	0.0	0.0	1.3e-07	502.30567923	734.92824557	775.86600031	17.97263925	-0.00209081	-0.37514823
0.034	13.51948	0.00019271	0.0	0.0	0.0	0.00185999	0.0	0.0	1.9e-07	510.8243474	734.33481945	773.4150682	17.27923222	-0.01089601	-0.37322515
0.036	14.31226	0.00027818	1e-08	0.0	0.0	0.00177444	0.0	0.0	2.8e-07	518.96679289	733.44288952	771.05790517	16.61271015	-0.01513782	-0.37137564
0.038	15.10463	0.00038782	1e-08	0.0	0.0	0.00166467	1e-08	0.0	3.9e-07	526.74872527	732.34552081	768.7903561	15.97227515	-0.01604619	-0.36959643
0.04	15.89659	0.00052249	3e-08	0.0	0.0	0.00152984	2e-08	0.0	5.2e-07	534.18600098	731.11008528	766.6085242	15.3570629	-0.01452504	-0.36788447
0.042	16.68813	0.00068048	6e-08	0.0	0.0	0.00137163	4e-08	1e-08	6.8e-07	541.2950432	729.78404393	764.5087415	14.76612585	-0.01121797	-0.36623688
0.044	17.47925	0.00085706	1.1e-07	0.0	0.0	0.00119478	9e-08	1e-08	8.6e-07	548.09306295	728.39677193	762.48754823	14.1984192	-0.0065369	-0.36465095
0.046	18.26996	0.00104453	1.9e-07	0.0	0.0	0.00100694	1.7e-07	3e-08	1.05e-06	554.59793713	726.95896946	760.54167431	13.65280492	-0.00065868	-0.36312411
0.048	19.06025	0.00123309	3.1e-07	0.0	0.0	0.0008179	3.2e-07	5e-08	1.24e-06	560.82768554	725.46176194	758.6680183	13.12807933	0.0064762	-0.36165393
0.05	19.85013	0.00141231	5e-07	0.0	1e-08	0.00063804	5.5e-07	8e-08	1.41e-06	566.79960999	723.87769406	756.86362181	12.62302931	0.01514231	-0.36023809
0.05199	20.63958	0.00157291	7.6e-07	0.0	1e-08	0.00047661	9.1e-07	1.4e-07	1.58e-06	572.52932944	722.16538465	755.12564064	12.13650257	0.02576504	-0.35887436
0.05399	21.42861	0.0017083	1.13e-06	0.0	1e-08	0.0003401	1.43e-06	2.2e-07	1.71e-06	578.02988187	720.2779585	753.45135496	11.66667675	0.0388147	-0.3575606
0.05599	22.21722	0.00181549	1.61e-06	0.0	2e-08	0.00023146	2.18e-06	3.3e-07	1.82e-06	583.3112151	718.17373965	751.83820452	11.21304586	0.05468187	-0.35629481
0.05799	23.00541	0.00189498	2.22e-06	0.0	3e-08	0.00015009	3.19e-06	4.9e-07	1.9e-06	588.3812415	715.82635634	750.28353511	10.77577662	0.07356281	-0.3550749
0.05999	23.79317	0.00194996	2.98e-06	0.0	4e-08	9.271e-05	4.54e-06	7e-07	1.96e-06	593.24590587	713.23158707	748.78476407	10.35415406	0.09539532	-0.35389884
0.06199	24.58051	0.00198509	3.91e-06	0.0	6e-08	5.458e-05	6.28e-06	9.8e-07	2e-06	597.90991744	710.40959039	747.33941557	9.9475374	0.11984865	-0.35276469
0.06399	25.36743	0.0020053	5.03e-06	0.0	8e-08	3.065e-05	8.49e-06	1.33e-06	2.02e-06	602.37762574	707.40265642	745.94509702	9.55605114	0.14636713	-0.35167057
0.06599	26.15391	0.00201497	6.34e-06	0.0	1e-07	1.644e-05	1.123e-05	1.77e-06	2.04e-06	606.65337237	704.26977279	744.59956087	9.17908158	0.17424627	-0.35061473
0.06799	26.93997	0.0020175	7.87e-06	0.0	1.3e-07	8.44e-06	1.459e-05	2.31e-06	2.04e-06	610.74176271	701.07976775	743.30070821	8.81631152	0.20271747	-0.34959551
0.06999	27.7256	0.00201526	9.64e-06	1e-08	1.7e-07	4.15e-06	1.865e-05	2.98e-06	2.05e-06	614.64778861	697.9043166	742.04656823	8.46764192	0.23102637	-0.34861137
0.07199	28.5108	0.00200976	1.165e-05	1e-08	2.2e-07	1.97e-06	2.349e-05	3.77e-06	2.05e-06	618.37657584	694.81175399	740.83534601	8.13247639	0.2584942	-0.3476609
0.07399	29.29557	0.00200185	1.393e-05	1e-08	2.7e-07	9e-07	2.919e-05	4.71e-06	2.05e-06	621.93346567	691.86223658	739.66535591	7.81055646	0.28455829	-0.34674278
0.07599	30.0799	0.00199199	1.648e-05	2e-08	3.3e-07	3.9e-07	3.584e-05	5.81e-06	2.05e-06	625.32378836	689.10450091	738.53504415	7.50127933	0.30879255	-0.3458558
0.07799	30.86381	0.00198034	1.931e-05	3e-08	4e-07	1.7e-07	4.352e-05	7.08e-06	2.05e-06	628.55285428	686.57428143	737.44295518	7.20449899	0.3309099	-0.34499882
0.07999	31.64727	0.00196697	2.244e-05	4e-08	4.8e-07	7e-08	5.23e-05	8.55e-06	2.05e-06	631.6258461	684.294229	736.38773656	6.91961954	0.35075107	-0.34417076
0.08199	32.43031	0.00195186	2.587e-05	5e-08	5.7e-07	3e-08	6.225e-05	1.022e-05	2.05e-06	634.54790019	682.27496583	735.36809761	6.64628251	0.36826527	-0.34337062
0.08399	33.2129	0.00193497	2.96e-05	7e-08	6.6e-07	1e-08	7.342e-05	1.21e-05	2.05e-06	637.32423854	680.51688501	734.38276094	6.38487463	0.38348671	-0.3425974
0.08599	33.99506	0.00191626	3.364e-05	1e-07	7.8e-07	0.0	8.586e-05	1.421e-05	2.05e-06	639.96012191	679.01226115	733.43047007	6.13433693	0.39651174	-0.34185011
0.08799	34.77678	0.0018957	3.796e-05	1.3e-07	9e-07	0.0	9.961e-05	1.654e-05	2.05e-06	642.4606218	677.74742946	732.51005377	5.8943903	0.40746201	-0.34112803
0.08999	35.55806	0.00187328	4.258e-05	1.8e-07	1.03e-06	0.0	0.00011467	1.911e-05	2.05e-06	644.83080347	676.70483997	731.62037231	5.66444794	0.41654306	-0.34042972
0.09199	36.3389	0.00184901	4.747e-05	2.3e-07	1.17e-06	0.0	0.00013105	2.191e-05	2.05e-06	647.07574344	675.86470909	730.7603139	5.44435664	0.42388648	-0.33975478
0.09399	37.11929	0.00182292	5.263e-05	2.9e-07	1.33e-06	0.0	0.00014874	2.495e-05	2.05e-06	649.20056286	675.20626024	729.92878804	5.23371634	0.42967449	-0.33910224
0.09599	37.89925	0.00179504	5.803e-05	3.7e-07	1.49e-06	0.0	0.00016771	2.822e-05	2.05e-06	651.21041343	674.70878638	729.12472947	5.03217172	0.43407485	-0.33847126
0.09799	38.67876	0.00176544	6.366e-05	4.6e-07	1.66e-06	0.0	0.00018792	3.171e-05	2.05e-06	653.11048115	674.3523351	728.34709761	4.83937777	0.43724434	-0.33786102
0.09999	39.45782	0.00173421	6.949e-05	5.7e-07	1.85e-06	0.0	0.00020931	3.541e-05	2.05e-06	654.90596915	674.11820865	727.59488005	4.65499613	0.43932684	-0.33727073
0.10199	40.23644	0.00170146	7.55e-05	7e-07	2.04e-06	0.0	0.00023183	3.932e-05	2.05e-06	656.60210018	673.989188	726.8670911	4.47866673	0.44045627	-0.33669959
0.10399	41.0146	0.00166728	8.168e-05	8.5e-07	2.23e-06	0.0	0.00025539	4.342e-05	2.05e-06	658.20409272	673.94969615	726.16277511	4.31005711	0.4407502	-0.33614686
0.10599	41.79232	0.00163181	8.798e-05	1.03e-06	2.43e-06	-0.0	0.0002799	4.77e-05	2.05e-06	659.71714528	673.98581925	725.48100737	4.14883837	0.44031378	-0.33561184
0.10799	42.56959	0.00159518	9.439e-05	1.23e-06	2.64e-06	-0.0	0.00030528	5.214e-05	2.05e-06	661.14641594	674.08526648	724.82089547	3.99466502	0.43924244	-0.33509381
0.10999	43.34641	0.00155753	0.00010087	1.46e-06	2.85e-06	0.0	0.00033142	5.672e-05	2.05e-06	662.49700119	674.23728331	724.1815803	3.84720453	0.43761976	-0.33459208
0.11199	44.12278	0.00151901	0.00010741	1.71e-06	3.06e-06	0.0	0.00035822	6.144e-05	2.05e-06	663.77391385	674.43253844	723.56223697	3.70613927	0.43551895	-0.33410604
0.11399	44.89869	0.00147975	0.00011397	2e-06	3.28e-06	-0.0	0.00038559	6.626e-05	2.05e-06	664.98206293	674.66299445	722.9620751	3.5711398	0.43300591	-0.33363503
0.11599	45.67415	0.00143992	0.00012054	2.32e-06	3.49e-06	0.0	0.00041341	7.117e-05	2.05e-06	666.12623301	674.9217768	722.38033918	3.44190066	0.43013769	-0.33317849
0.11799	46.44915	0.00139964	0.00012708	2.67e-06	3.71e-06	-0.0	0.00044159	7.615e-05	2.05e-06	667.21106685	675.2030423	721.81630842	3.31811483	0.42696527	-0.33273585
0.11999	47.2237	0.00135906	0.00013358	3.06e-06	3.92e-06	0.0	0.00047003	8.119e-05	2.05e-06	668.24104933	675.50185501	721.26929644	3.199489	0.42353346	-0.33230656
0.12199	47.99778	0.00131831	0.00014002	3.49e-06	4.13e-06	0.0	0.00049863	8.627e-05	2.05e-06	669.2204943	675.81407012	720.73865065	3.08573179	0.41988227	-0.3318901
0.12399	48.77141	0.00127751	0.00014637	3.95e-06	4.34e-06	0.0	0.00052731	9.137e-05	2.05e-06	670.15353326	676.13622831	720.22375154	2.97657494	0.41604659	-0.331486
0.12599	49.54458	0.00123678	0.00015262	4.45e-06	4.54e-06	0.0	0.00055597	9.649e-05	2.05e-06	671.04410762	676.46545974	719.72401165	2.87175593	0.41205769	-0.3310938
0.12799	50.31728	0.00119623	0.00015876	4.99e-06	4.74e-06	0.0	0.00058455	0.00010159	2.05e-06	671.89596278	676.79939907	719.2388745	2.77102427	0.40794334	-0.33071305
0.12999	51.08952	0.00115596	0.00016476	5.57e-06	4.93e-06	0.0	0.00061296	0.00010668	2.05e-06	672.71264486	677.13611021	718.76781335	2.67413905	0.40372833	-0.33034335
0.13199	51.8613	0.00111605	0.00017062	6.19e-06	5.11e-06	-0.0	0.00064114	0.00011173	2.05e-06	673.49749936	677.47402052	718.31032995	2.5808784	0.39943465	-0.32998431
0.13399	52.63261	0.0010766	0.00017633	6.85e-06	5.29e-06	0.0	0.00066903	0.00011674	2.05e-06	674.25367217	677.81186343	717.86595309	2.49102635	0.39508208	-0.32963555
0.13599	53.40345	0.00103768	0.00018187	7.55e-06	5.46e-06	-0.0	0.00069658	0.0001217	2.05e-06	674.98411187	678.14862904	717.43423728	2.40438395	0.39068825	-0.32929672
0.13799	54.17383	0.00099934	0.00018724	8.29e-06	5.63e-06	0.0	0.00072374	0.0001266	2.05e-06	675.69157373	678.4835215	717.01476135	2.32076236	0.386269	-0.3289675
0.13999	54.94374	0.00096166	0.00019243	9.08e-06	5.78e-06	-0.0	0.00075047	0.00013143	2.05e-06	676.37862477	678.81592262	716.60712696	2.23998361	0.38183855	-0.32864758
0.14199	55.71317	0.00092467	0.00019744	9.91e-06	5.93e-06	-0.0	0.00077673	0.00013618	2.05e-06	677.04764968	679.14536086	716.21095738	2.16188438	0.37740968	-0.32833665
0.14399	56.48214	0.00088842	0.00020225	1.078e-05	6.07e-06	-0.0	0.00080248	0.00014085	2.05e-06	677.70085764	679.47148507	715.82589599	2.08630791	0.37299388	-0.32803443
0.14599	57.25063	0.00085295	0.00020687	1.169e-05	6.2e-06	-0.0	0.0008277	0.00014544	2.05e-06	678.34028933	679.79404221	715.45160513	2.01311151	0.36860149	-0.32774067
0.14799	58.01865	0.00081828	0.0002113	1.264e-05	6.32e-06	-0.0	0.00085237	0.00014993	2.05e-06	678.96782448	680.11285873	715.08776478	1.94216076	0.36424183	-0.32745512
0.14999	58.78619	0.00078444	0.00021553	1.364e-05	6.43e-06	-0.0	0.00087647	0.00015433	2.05e-06	679.58518937	680.42782481	714.73407139	1.8733308	0.35992328	-0.32717752
0.15198	59.55326	0.00075145	0.00021956	1.468e-05	6.54e-06	-0.0	0.00089999	0.00015863	2.05e-06	680.19396441	680.73888133	714.39023683	1.80650504	0.35565335	-0.32690767
0.15398	60.31985	0.00071933	0.00022339	1.577e-05	6.63e-06	0.0	0.00092291	0.00016283	2.05e-06	680.79559149	681.04600887	714.05598726	1.74157518	0.35143882	-0.32664533
0.15598	61.08595	0.00068808	0.00022702	1.689e-05	6.72e-06	0.0	0.00094522	0.00016693	2.05e-06	681.39138113	681.34921871	713.73106223	1.67844151	0.34728575	-0.32639032
0.15798	61.85158	0.00065771	0.00023045	1.806e-05	6.8e-06	-0.0	0.00096691	0.00017092	2.05e-06	681.98251931	681.64854527	713.4152137	1.61701077	0.34319959	-0.32614243
0.15998	62.61673	0.00062822	0.00023368	1.927e-05	6.87e-06	0.0	0.00098799	0.00017481	2.05e-06	682.57007388	681.94404002	713.10820522	1.55719592	0.33918516	-0.32590147
0.16198	63.38139	0.00059962	0.00023671	2.053e-05	6.93e-06	0.0	0.00100846	0.0001786	2.05e-06	683.15500056	682.23576632	712.80981114	1.49891643	0.33524677	-0.32566728
0.16398	64.14557	0.00057191	0.00023955	2.183e-05	6.99e-06	-0.0	0.0010283	0.00018227	2.05e-06	683.73814846	682.52379536	712.51981589	1.44209792	0.33138822	-0.32543968
0.16598	64.90926	0.00054508	0.0002422	2.317e-05	7.03e-06	0.0	0.00104753	0.00018585	2.05e-06	684.32026516	682.80820274	712.23801326	1.38666991	0.32761281	-0.32521851
0.16798	65.67246	0.00051912	0.00024466	2.455e-05	7.07e-06	0.0	0.00106614	0.00018932	2.05e-06	684.90200122	683.0890658	711.96420584	1.33256826	0.32392346	-0.32500362
0.16998	66.43518	0.00049402	0.00024693	2.598e-05	7.1e-06	0.0	0.00108415	0.00019268	2.05e-06	685.48391432	683.36646145	711.69820438	1.27973209	0.32032259	-0.32479486
0.17198	67.19741	0.00046979	0.00024901	2.745e-05	7.12e-06	0.0	0.00110155	0.00019594	2.05e-06	686.06647282	683.64046445	711.43982731	1.22810544	0.3168123	-0.32459208
0.17398	67.95914	0.0004464	0.0002509	2.896e-05	7.13e-06	0.0	0.00111835	0.00019909	2.05e-06	686.650059	683.91114604	711.18890018	1.17763593	0.31339426	-0.32439514
0.17598	68.72038	0.00042385	0.00025262	3.052e-05	7.14e-06	-0.0	0.00113457	0.00020215	2.05e-06	687.23497182	684.17857301	710.94525525	1.128275	0.31006979	-0.32420393
0.17798	69.48113	0.00040213	0.00025416	3.212e-05	7.14e-06	-0.0	0.0011502	0.0002051	2.05e-06	687.82142932	684.44280683	710.70873105	1.07997745	0.30683988	-0.3240183
0.17998	70.24139	0.00038121	0.00025552	3.377e-05	7.13e-06	0.0	0.00116526	0.00020796	2.05e-06	688.40957077	684.70390323	710.47917194	1.0327013	0.30370512	-0.32383814
0.18198	71.00114	0.00036109	0.00025672	3.545e-05	7.12e-06	-0.0	0.00117976	0.00021071	2.05e-06	688.99945854	684.96191176	710.25642775	0.98640768	0.30066581	-0.32366333
0.18398	71.7604	0.00034176	0.00025774	3.718e-05	7.1e-06	0.0	0.0011937	0.00021337	2.05e-06	689.59107973	685.21687565	710.04035338	0.94106079	0.29772187	-0.32349375
0.18598	72.51916	0.00032319	0.0002586	3.896e-05	7.07e-06	-0.0	0.00120709	0.00021593	2.05e-06	690.18434776	685.4688318	709.83080849	0.89662761	0.29487292	-0.3233293
0.18798	73.27742	0.00030538	0.00025929	4.078e-05	7.04e-06	-0.0	0.00121995	0.0002184	2.05e-06	690.77910384	685.71781077	709.62765711	0.85307829	0.29211826	-0.32316987
0.18998	74.03518	0.0002883	0.00025983	4.264e-05	7e-06	-0.0	0.00123229	0.00022078	2.05e-06	691.37511858	685.96383702	709.43076732	0.81038531	0.28945682	-0.32301536
0.19198	74.79243	0.00027195	0.00026021	4.455e-05	6.95e-06	-0.0	0.00124412	0.00022307	2.05e-06	691.97209354	686.20692917	709.24001092	0.76852421	0.28688724	-0.32286566
0.19398	75.54918	0.0002563	0.00026044	4.65e-05	6.9e-06	-0.0	0.00125544	0.00022527	2.05e-06	692.56966312	686.44710034	709.05526308	0.72747324	0.28440782	-0.32272067
0.19598	76.30542	0.00024134	0.00026052	4.849e-05	6.85e-06	-0.0	0.00126627	0.00022738	2.05e-06	693.16739664	686.68435859	708.87640204	0.6872133	0.28201653	-0.32258031
0.19798	77.06115	0.00022706	0.00026046	5.052e-05	6.79e-06	0.0	0.00127661	0.0002294	2.05e-06	693.76480075	686.9187074	708.70330875	0.64772806	0.27971104	-0.32244447
0.19998	77.81638	0.00021343	0.00026025	5.26e-05	6.73e-06	0.0	0.00128649	0.00023135	2.05e-06	694.3613223	687.15014623	708.53586656	0.60900393	0.27748869	-0.32231308
0.20198	78.57109	0.00020044	0.0002599	5.472e-05	6.66e-06	-0.0	0.00129592	0.00023321	2.05e-06	694.95635159	687.37867113	708.37396089	0.57103005	0.27534652	-0.32218602
0.20398	79.32529	0.00018807	0.00025943	5.688e-05	6.58e-06	-0.0	0.00130489	0.00023499	2.05e-06	695.54922623	687.60427535	708.21747892	0.53379818	0.27328128	-0.32206323
0.20598	80.07898	0.00017631	0.00025882	5.909e-05	6.51e-06	0.0	0.00131344	0.00023669	2.05e-06	696.13923548	687.82695006	708.06630923	0.49730277	0.27128942	-0.3219446
0.20798	80.83216	0.00016513	0.00025808	6.133e-05	6.43e-06	-0.0	0.00132156	0.00023832	2.05e-06	696.72562521	688.04668501	707.92034149	0.46154079	0.26936711	-0.32183006
0.20998	81.58481	0.00015453	0.00025722	6.361e-05	6.34e-06	-0.0	0.00132927	0.00023988	2.05e-06	697.30760339	688.26346927	707.77946621	0.42651185	0.26751029	-0.32171952
0.21198	82.33695	0.00014447	0.00025624	6.593e-05	6.25e-06	-0.0	0.00133659	0.00024136	2.05e-06	697.88434616	688.47729194	707.64357433	0.39221784	0.26571463	-0.32161288
0.21398	83.08857	0.00013495	0.00025515	6.829e-05	6.16e-06	-0.0	0.00134352	0.00024277	2.05e-06	698.45500449	688.68814283	707.51255702	0.35866299	0.26397563	-0.32151008
0.21598	83.83967	0.00012595	0.00025395	7.068e-05	6.07e-06	0.0	0.00135008	0.00024412	2.05e-06	699.01871121	688.89601318	707.38630538	0.32585364	0.26228856	-0.32141101
0.21798	84.59025	0.00011745	0.00025264	7.311e-05	5.98e-06	-0.0	0.00135627	0.0002454	2.05e-06	699.57458854	689.10089629	707.26471018	0.29379798	0.26064857	-0.3213156
0.21998	85.3403	0.00010943	0.00025123	7.557e-05	5.88e-06	-0.0	0.00136212	0.00024661	2.05e-06	700.12175588	689.30278811	707.14766163	0.26250598	0.25905067	-0.32122376
0.22198	86.08983	0.00010187	0.00024973	7.807e-05	5.78e-06	-0.0	0.00136764	0.00024777	2.05e-06	700.65933781	689.50168779	707.0350492	0.23198899	0.25748978	-0.3211354
0.22398	86.83883	9.476e-05	0.00024813	8.059e-05	5.68e-06	0.0	0.00137283	0.00024886	2.05e-06	701.18647224	689.69759814	706.92676145	0.20225955	0.25596078	-0.32105043
0.22598	87.5873	8.807e-05	0.00024644	8.314e-05	5.57e-06	-0.0	0.00137772	0.0002499	2.05e-06	701.70231843	689.89052604	706.82268586	0.17333107	0.25445852	-0.32096878
0.22798	88.33524	8.18e-05	0.00024468	8.572e-05	5.47e-06	-0.0	0.0013823	0.00025088	2.05e-06	702.20606491	690.08048269	706.72270877	0.1452175	0.25297788	-0.32089033
0.22998	89.08265	7.591e-05	0.00024283	8.833e-05	5.36e-06	-0.0	0.00138661	0.00025181	2.05e-06	702.69693705	690.26748387	706.62671532	0.11793304	0.25151382	-0.32081502
0.23198	89.82953	7.04e-05	0.00024091	9.095e-05	5.26e-06	-0.0	0.00139064	0.00025269	2.05e-06	703.17420424	690.45154999	706.53458939	0.09149178	0.25006137	-0.32074274
0.23398	90.57588	6.525e-05	0.00023892	9.36e-05	5.15e-06	-0.0	0.00139441	0.00025352	2.05e-06	703.63718641	690.63270616	706.44621367	0.06590737	0.24861574	-0.3206734
0.23598	91.32168	6.043e-05	0.00023688	9.626e-05	5.04e-06	0.0	0.00139793	0.0002543	2.05e-06	704.08526002	690.81098205	706.36146966	0.04119273	0.24717229	-0.32060691
0.23798	92.06695	5.594e-05	0.00023477	9.894e-05	4.93e-06	0.0	0.00140123	0.00025504	2.05e-06	704.5178631	690.98641174	706.28023783	0.01735968	0.24572659	-0.32054318
0.23998	92.81168	5.175e-05	0.00023261	0.00010163	4.83e-06	-0.0	0.0014043	0.00025574	2.05e-06	704.93449961	691.15903348	706.20239771	-0.00558127	0.24427447	-0.32048211
0.24198	93.55587	4.785e-05	0.0002304	0.00010433	4.72e-06	0.0	0.00140715	0.00025639	2.05e-06	705.34213276	691.3288983	706.12723752	-0.01780511	0.24284454	-0.32042312
0.24398	94.29952	4.422e-05	0.00022814	0.00010704	4.61e-06	-0.0	0.00140981	0.00025701	2.05e-06	705.74344583	691.49611766	706.05440232	-0.03789728	0.24144181	-0.32036597
0.24598	95.04262	4.085e-05	0.00022585	0.00010976	4.51e-06	0.0	0.00141229	0.00025759	2.05e-06	706.12967996	691.66075465	705.98445351	-0.05725568	0.24002894	-0.32031109
0.24798	95.78518	3.772e-05	0.00022352	0.00011248	4.4e-06	0.0	0.00141459	0.00025814	2.05e-06	706.50037519	691.82286043	705.91729168	-0.07586705	0.23860191	-0.32025839
0.24998	96.52719	3.481e-05	0.00022116	0.00011521	4.3e-06	-0.0	0.00141672	0.00025865	2.05e-06	706.85502118	691.98248684	705.85282714	-0.10996141	0.23715427	-0.32020785
0.25197	97.26865	3.212e-05	0.00021877	0.00011793	4.19e-06	-0.0	0.0014187	0.00025913	2.05e-06	707.16369403	692.13961851	705.79334043	-0.1285091	0.235563	-0.32016119
0.25397	98.00956	2.963e-05	0.00021636	0.00012065	4.09e-06	-0.0	0.00142053	0.00025959	2.05e-06	707.45525413	692.29424681	705.73636656	-0.14478782	0.23394735	-0.32011649
0.25597	98.74992	2.733e-05	0.00021394	0.00012336	3.99e-06	-0.0	0.00142222	0.00026001	2.05e-06	707.72985241	692.44643361	705.6817786	-0.16018373	0.23230509	-0.32007366
0.25797	99.48973	2.52e-05	0.0002115	0.00012606	3.89e-06	-0.0	0.00142378	0.00026041	2.05e-06	707.98759017	692.59624011	705.62946034	-0.17470417	0.23063472	-0.32003261
0.25997	100.22898	2.324e-05	0.00020906	0.00012875	3.79e-06	-0.0	0.00142523	0.00026079	2.05e-06	708.22863371	692.7437265	705.5792969	-0.18835905	0.22893509	-0.31999326
0.26197	100.96767	2.143e-05	0.00020661	0.00013142	3.7e-06	-0.0	0.00142656	0.00026114	2.05e-06	708.45320937	692.88895168	705.53117507	-0.20116083	0.22720538	-0.3199555
0.26397	101.7058	1.976e-05	0.00020416	0.00013408	3.6e-06	0.0	0.00142779	0.00026147	2.05e-06	708.66159832	693.03197299	705.48498358	-0.21312424	0.22544513	-0.31991926
0.26597	102.44338	1.822e-05	0.00020171	0.00013672	3.51e-06	0.0	0.00142892	0.00026178	2.05e-06	708.85413121	693.17284599	705.44061338	-0.22426617	0.22365412	-0.31988445
0.26797	103.18039	1.68e-05	0.00019927	0.00013934	3.42e-06	-0.0	0.00142996	0.00026207	2.05e-06	709.03118266	693.31162424	705.39795787	-0.23460555	0.22183248	-0.31985098
0.26997	103.91683	1.549e-05	0.00019683	0.00014193	3.33e-06	-0.0	0.00143092	0.00026234	2.05e-06	709.1931659	693.44835918	705.35691309	-0.24416299	0.21998053	-0.31981877
0.27197	104.65272	1.429e-05	0.0001944	0.00014451	3.24e-06	0.0	0.00143181	0.0002626	2.05e-06	709.34052736	693.58310003	705.31737798	-0.25296078	0.21809886	-0.31978775
0.27397	105.38803	1.318e-05	0.00019199	0.00014706	3.15e-06	-0.0	0.00143262	0.00026284	2.05e-06	709.4737414	693.71589367	705.27925449	-0.26102248	0.21618827	-0.31975783
0.27597	106.12278	1.216e-05	0.00018959	0.00014958	3.07e-06	-0.0	0.00143337	0.00026307	2.05e-06	709.59330536	693.84678468	705.24244778	-0.26837286	0.21424972	-0.31972895
0.27797	106.85695	1.123e-05	0.00018721	0.00015207	2.99e-06	0.0	0.00143406	0.00026328	2.05e-06	709.69973467	693.97581527	705.20686627	-0.27503768	0.21228436	-0.31970103
0.27997	107.59055	1.037e-05	0.00018485	0.00015454	2.91e-06	-0.0	0.0014347	0.00026348	2.05e-06	709.79355835	694.10302533	705.17242181	-0.28104338	0.21029345	-0.319674
0.28197	108.32358	9.57e-06	0.00018251	0.00015698	2.83e-06	0.0	0.00143528	0.00026367	2.05e-06	709.87531479	694.22845252	705.13902971	-0.286417	0.20827839	-0.31964779
0.28397	109.05603	8.84e-06	0.0001802	0.00015939	2.76e-06	0.0	0.00143582	0.00026385	2.05e-06	709.94554779	694.35213227	705.1066088	-0.29118598	0.20624065	-0.31962235
0.28597	109.78791	8.17e-06	0.0001779	0.00016176	2.68e-06	-0.0	0.00143631	0.00026402	2.05e-06	710.00480302	694.47409793	705.07508146	-0.29537794	0.20418181	-0.3195976
0.28797	110.5192	7.56e-06	0.00017563	0.00016411	2.61e-06	0.0	0.00143677	0.00026417	2.05e-06	710.05362475	694.59438085	705.04437362	-0.29902056	0.20210348	-0.3195735
0.28997	111.24992	6.99e-06	0.00017339	0.00016642	2.54e-06	-0.0	0.00143718	0.00026432	2.05e-06	710.09255293	694.71301047	705.01441476	-0.30214142	0.20000733	-0.31954998
0.29197	111.98005	6.47e-06	0.00017117	0.00016871	2.47e-06	0.0	0.00143757	0.00026446	2.05e-06	710.12212062	694.83001449	704.98513789	-0.30476786	0.19789503	-0.319527
0.29397	112.70959	5.99e-06	0.00016898	0.00017095	2.41e-06	-0.0	0.00143792	0.0002646	2.05e-06	710.14285169	694.94541892	704.95647948	-0.30692687	0.19576829	-0.31950451
0.29597	113.43855	5.54e-06	0.00016682	0.00017317	2.34e-06	0.0	0.00143825	0.00026472	2.05e-06	710.15525892	695.0592483	704.92837944	-0.308645	0.19362879	-0.31948245
0.29797	114.16692	5.14e-06	0.00016469	0.00017535	2.28e-06	0.0	0.00143855	0.00026484	2.05e-06	710.15984226	695.17152571	704.90078101	-0.30994823	0.19147824	-0.31946078
0.29997	114.8947	4.76e-06	0.00016259	0.0001775	2.22e-06	-0.0	0.00143882	0.00026495	2.05e-06	710.15708747	695.28227297	704.87363072	-0.31086191	0.18931828	-0.31943946
0.30197	115.62189	4.42e-06	0.00016051	0.00017962	2.16e-06	0.0	0.00143908	0.00026506	2.05e-06	710.147465	695.39151073	704.84687828	-0.31141067	0.18715055	-0.31941846
0.30397	116.34848	4.1e-06	0.00015847	0.0001817	2.1e-06	-0.0	0.00143931	0.00026516	2.05e-06	710.13142901	695.49925857	704.8204765	-0.31161842	0.18497664	-0.31939773
0.30597	117.07448	3.8e-06	0.00015646	0.00018375	2.05e-06	-0.0	0.00143953	0.00026526	2.05e-06	710.10941676	695.60553512	704.79438117	-0.31150821	0.18279811	-0.31937724
0.30797	117.79988	3.53e-06	0.00015447	0.00018577	1.99e-06	0.0	0.00143973	0.00026535	2.05e-06	710.08184803	695.71035815	704.76855097	-0.31110232	0.18061644	-0.31935696
0.30997	118.52468	3.28e-06	0.00015252	0.00018775	1.94e-06	-0.0	0.00143991	0.00026544	2.05e-06	710.04912485	695.81374465	704.74294735	-0.3104221	0.1784331	-0.31933685
0.31197	119.24888	3.05e-06	0.0001506	0.00018971	1.89e-06	-0.0	0.00144008	0.00026552	2.05e-06	710.0116313	695.91571095	704.71753443	-0.30948803	0.17624946	-0.3193169
0.31397	119.97247	2.84e-06	0.0001487	0.00019163	1.84e-06	0.0	0.00144024	0.0002656	2.05e-06	709.96973349	696.01627274	704.69227887	-0.30831971	0.17406687	-0.31929706
0.31597	120.69546	2.64e-06	0.00014684	0.00019351	1.79e-06	0.0	0.00144038	0.00026567	2.05e-06	709.92377963	696.1154452	704.66714976	-0.30693583	0.17188658	-0.31927733
0.31797	121.41784	2.46e-06	0.00014501	0.00019537	1.75e-06	-0.0	0.00144052	0.00026574	2.05e-06	709.87410024	696.21324303	704.64211853	-0.30535417	0.16970982	-0.31925767
0.31997	122.13962	2.29e-06	0.0001432	0.0001972	1.7e-06	-0.0	0.00144064	0.00026581	2.05e-06	709.82100843	696.30968049	704.61715879	-0.30359163	0.16753773	-0.31923807
0.32197	122.86078	2.14e-06	0.00014143	0.00019899	1.66e-06	0.0	0.00144076	0.00026588	2.05e-06	709.76480023	696.4047715	704.59224626	-0.30166423	0.16537138	-0.3192185
0.32397	123.58132	1.99e-06	0.00013968	0.00020076	1.62e-06	0.0	0.00144086	0.00026594	2.05e-06	709.70575503	696.49852966	704.56735864	-0.29958712	0.16321181	-0.31919896
0.32597	124.30126	1.86e-06	0.00013796	0.00020249	1.57e-06	-0.0	0.00144096	0.000266	2.05e-06	709.64413606	696.59096827	704.54247551	-0.29737461	0.16105998	-0.31917942
0.32797	125.02057	1.74e-06	0.00013627	0.0002042	1.53e-06	-0.0	0.00144105	0.00026606	2.05e-06	709.58019088	696.68210041	704.5175782	-0.2950402	0.15891678	-0.31915986
0.32997	125.73927	1.62e-06	0.00013461	0.00020587	1.5e-06	0.0	0.00144113	0.00026611	2.05e-06	709.51414552	696.77193454	704.49264957	-0.29257251	0.15676283	-0.31914009
0.33197	126.45734	1.52e-06	0.00013298	0.00020752	1.46e-06	-0.0	0.00144121	0.00026616	2.05e-06	709.44621748	696.86048185	704.46767398	-0.29005415	0.15465932	-0.31912066
0.33397	127.17479	1.42e-06	0.00013137	0.00020914	1.42e-06	-0.0	0.00144128	0.00026621	2.05e-06	709.37661365	696.94775538	704.44263733	-0.2873803	0.1525107	-0.31910066
0.33597	127.89162	1.33e-06	0.00012979	0.00021073	1.39e-06	0.0	0.00144135	0.00026626	2.05e-06	709.30552977	697.03377082	704.41752714	-0.28467955	0.15041336	-0.31908096
0.33797	128.60782	1.24e-06	0.00012824	0.00021229	1.35e-06	0.0	0.00144141	0.0002663	2.05e-06	709.23315109	697.11854787	704.39233271	-0.28195314	0.14835753	-0.31906148
0.33997	129.32339	1.16e-06	0.00012671	0.00021383	1.32e-06	0.0	0.00144147	0.00026635	2.05e-06	709.15963694	697.20209352	704.36704367	-0.27912885	0.14628299	-0.31904162
0.34197	130.03833	1.09e-06	0.00012521	0.00021534	1.29e-06	0.0	0.00144153	0.00026639	2.05e-06	709.08514236	697.28442147	704.34165128	-0.27619482	0.14417808	-0.31902126
0.34397	130.75263	1.02e-06	0.00012373	0.00021683	1.25e-06	0.0	0.00144158	0.00026643	2.05e-06	709.00980672	697.36553904	704.31614724	-0.27331451	0.1421542	-0.31900146
0.34597	131.4663	9.6e-07	0.00012228	0.00021829	1.22e-06	-0.0	0.00144162	0.00026647	2.05e-06	708.93376479	697.44546114	704.29052491	-0.27031925	0.14008768	-0.31898101
0.34797	132.17933	9e-07	0.00012085	0.00021973	1.19e-06	0.0	0.00144167	0.00026651	2.05e-06	708.8571396	697.52420091	704.26477847	-0.26736495	0.13808202	-0.31896091
0.34997	132.89172	8.5e-07	0.00011945	0.00022114	1.16e-06	-0.0	0.00144171	0.00026654	2.05e-06	708.78004244	697.60176525	704.23890221	-0.26438503	0.13608731	-0.31894068
0.35196	133.60347	7.9e-07	0.00011807	0.00022253	1.14e-06	-0.0	0.00144174	0.00026658	2.05e-06	708.7025786	697.67816607	704.21289176	-0.26138344	0.13410284	-0.31892029
0.35396	134.31457	7.5e-07	0.00011671	0.00022389	1.11e-06	-0.0	0.00144178	0.00026661	2.05e-06	708.62484465	697.7534139	704.18674327	-0.25835927	0.13212506	-0.31889969
0.35596	135.02503	7e-07	0.00011537	0.00022523	1.08e-06	0.0	0.00144181	0.00026664	2.05e-06	708.54693006	697.82752344	704.16045413	-0.25529597	0.13014056	-0.31887874
0.35796	135.73484	6.6e-07	0.00011406	0.00022655	1.06e-06	0.0	0.00144184	0.00026668	2.05e-06	708.46891605	697.90050578	704.13402188	-0.2523345	0.12823741	-0.31885838
0.35996	136.444	6.2e-07	0.00011277	0.00022785	1.03e-06	0.0	0.00144187	0.00026671	2.05e-06	708.39087698	697.97237415	704.10744493	-0.24930679	0.12630495	-0.31883741
0.36196	137.15251	5.8e-07	0.00011149	0.00022913	1.01e-06	0.0	0.0014419	0.00026673	2.05e-06	708.31288022	698.04314405	704.08072253	-0.24631151	0.12440423	-0.31881649
0.36396	137.86036	5.5e-07	0.00011024	0.00023038	9.8e-07	0.0	0.00144192	0.00026676	2.05e-06	708.23498752	698.11282292	704.05385334	-0.24330944	0.12250834	-0.31879533
0.36596	138.56755	5.2e-07	0.00010901	0.00023162	9.6e-07	-0.0	0.00144195	0.00026679	2.05e-06	708.15725542	698.18142011	704.02683667	-0.24033027	0.12063424	-0.31877411
0.36796	139.27409	4.9e-07	0.0001078	0.00023283	9.4e-07	0.0	0.00144197	0.00026681	2.05e-06	708.07973503	698.24894696	703.99967252	-0.23737217	0.11877906	-0.3187528
0.36996	139.97996	4.6e-07	0.00010661	0.00023403	9.2e-07	0.0	0.00144199	0.00026684	2.05e-06	708.0024726	698.31541476	703.97236123	-0.2344307	0.11693852	-0.31873134
0.37196	140.68517	4.4e-07	0.00010544	0.00023521	9e-07	-0.0	0.00144201	0.00026686	2.05e-06	707.92551001	698.38083394	703.94490335	-0.23150852	0.11511289	-0.31870974
0.37396	141.38971	4.1e-07	0.00010428	0.00023636	8.8e-07	0.0	0.00144203	0.00026689	2.05e-06	707.8488848	698.44521553	703.91729983	-0.22862293	0.11331176	-0.31868812
0.37596	142.09358	3.9e-07	0.00010315	0.0002375	8.6e-07	0.0	0.00144204	0.00026691	2.05e-06	707.77263052	698.50857058	703.88955188	-0.22574662	0.11151693	-0.31866626
0.37796	142.79679	3.7e-07	0.00010203	0.00023862	8.4e-07	-0.0	0.00144206	0.00026693	2.05e-06	707.6967774	698.57090925	703.86166082	-0.22291291	0.10974821	-0.31864439
0.37996	143.49932	3.5e-07	0.00010093	0.00023973	8.2e-07	-0.0	0.00144207	0.00026695	2.05e-06	707.62135184	698.63224278	703.83362837	-0.22009817	0.10798992	-0.31862233
0.38196	144.20117	3.3e-07	9.985e-05	0.00024081	8e-07	0.0	0.00144209	0.00026697	2.05e-06	707.54637769	698.69258106	703.80545624	-0.21732585	0.10625592	-0.31860025
0.38396	144.90235	3.1e-07	9.878e-05	0.00024188	7.8e-07	0.0	0.0014421	0.00026699	2.05e-06	707.47187531	698.7519352	703.77714649	-0.21457179	0.10453036	-0.31857795
0.38596	145.60285	2.9e-07	9.773e-05	0.00024293	7.6e-07	0.0	0.00144211	0.00026701	2.05e-06	707.39786299	698.81031503	703.74870115	-0.21187142	0.10283482	-0.31855572
0.38796	146.30266	2.8e-07	9.67e-05	0.00024397	7.5e-07	-0.0	0.00144212	0.00026703	2.05e-06	707.3243561	698.86773118	703.72012251	-0.20917821	0.10113951	-0.31853316
0.38996	147.00179	2.6e-07	9.568e-05	0.00024498	7.3e-07	-0.0	0.00144214	0.00026705	2.05e-06	707.25136796	698.92419384	703.69141292	-0.20653298	0.0994696	-0.31851061
0.39196	147.70023	2.5e-07	9.468e-05	0.00024599	7.2e-07	-0.0	0.00144215	0.00026707	2.05e-06	707.17890994	698.97971289	703.66257479	-0.20393326	0.09782315	-0.31848805
0.39396	148.39799	2.4e-07	9.37e-05	0.00024698	7e-07	0.0	0.00144216	0.00026708	2.05e-06	707.10699121	699.03429858	703.63361068	-0.20135119	0.09618214	-0.31846524
0.39596	149.09505	2.2e-07	9.273e-05	0.00024795	6.8e-07	0.0	0.00144216	0.0002671	2.05e-06	707.0356193	699.08796094	703.60452318	-0.19880756	0.09455941	-0.31844235
0.39796	149.79141	2.1e-07	9.177e-05	0.00024891	6.7e-07	0.0	0.00144217	0.00026712	2.05e-06	706.96480022	699.14070972	703.57531493	-0.19630393	0.09295572	-0.3184194
0.39996	150.48708	2e-07	9.083e-05	0.00024985	6.6e-07	0.0	0.00144218	0.00026713	2.05e-06	706.89453847	699.19255469	703.54598861	-0.19383757	0.09136911	-0.31839637
0.40196	151.18205	1.9e-07	8.99e-05	0.00025078	6.4e-07	0.0	0.00144219	0.00026715	2.05e-06	706.82483726	699.24350541	703.51654695	-0.19141135	0.08980129	-0.31837329
0.40396	151.87632	1.8e-07	8.899e-05	0.0002517	6.3e-07	0.0	0.0014422	0.00026716	2.05e-06	706.75569843	699.29357163	703.48699269	-0.18902185	0.08824991	-0.31835012
0.40596	152.56989	1.7e-07	8.809e-05	0.0002526	6.1e-07	-0.0	0.0014422	0.00026718	2.05e-06	706.68712278	699.34276286	703.45732862	-0.18666624	0.08671305	-0.31832684
0.40796	153.26274	1.6e-07	8.72e-05	0.00025349	6e-07	-0.0	0.00144221	0.00026719	2.05e-06	706.61911011	699.39108851	703.4275575	-0.18434455	0.08519062	-0.31830346
0.40996	153.95489	1.5e-07	8.632e-05	0.00025436	5.9e-07	0.0	0.00144221	0.0002672	2.05e-06	706.55165932	699.43855789	703.39768211	-0.18205678	0.08368259	-0.31827997
0.41196	154.64633	1.5e-07	8.546e-05	0.00025522	5.8e-07	0.0	0.00144222	0.00026722	2.05e-06	706.48476845	699.48518025	703.36770522	-0.17980286	0.08218886	-0.31825638
0.41396	155.33705	1.4e-07	8.461e-05	0.00025607	5.6e-07	0.0	0.00144223	0.00026723	2.05e-06	706.41843482	699.53096475	703.33762959	-0.17758347	0.08070989	-0.31823269
0.41596	156.02705	1.3e-07	8.378e-05	0.00025691	5.5e-07	0.0	0.00144223	0.00026724	2.05e-06	706.3526552	699.57592022	703.30745794	-0.17540515	0.07925011	-0.31820899
0.41796	156.71633	1.3e-07	8.295e-05	0.00025774	5.4e-07	0.0	0.00144224	0.00026725	2.05e-06	706.28742554	699.62005579	703.27719301	-0.17326222	0.07780579	-0.31818522
0.41996	157.4049	1.2e-07	8.214e-05	0.00025855	5.3e-07	0.0	0.00144224	0.00026727	2.05e-06	706.22274135	699.66338031	703.24683751	-0.171157	0.07637862	-0.31816141
0.42196	158.09273	1.1e-07	8.134e-05	0.00025935	5.2e-07	0.0	0.00144224	0.00026728	2.05e-06	706.15859761	699.70590263	703.21639411	-0.16909163	0.07497019	-0.31813759
0.42396	158.77984	1.1e-07	8.055e-05	0.00026014	5.1e-07	-0.0	0.00144225	0.00026729	2.05e-06	706.09498892	699.74763147	703.18586546	-0.16704088	0.07356334	-0.31811348
0.42596	159.46622	1e-07	7.977e-05	0.00026092	5e-07	-0.0	0.00144225	0.0002673	2.05e-06	706.03190973	699.7885751	703.15525414	-0.16503499	0.07217888	-0.31808943
0.42796	160.15187	1e-07	7.901e-05	0.00026169	4.9e-07	-0.0	0.00144226	0.00026731	2.05e-06	705.9693538	699.82874228	703.12456273	-0.1630733	0.07081666	-0.31806546
0.42996	160.83678	9e-08	7.825e-05	0.00026244	4.8e-07	0.0	0.00144226	0.00026732	2.05e-06	705.90731469	699.86814153	703.09379379	-0.16112316	0.06945408	-0.31804116
0.43196	161.52095	9e-08	7.751e-05	0.00026319	4.7e-07	0.0	0.00144226	0.00026733	2.05e-06	705.84578605	699.90678079	703.06294976	-0.15922058	0.06811644	-0.31801698
0.43396	162.20438	9e-08	7.677e-05	0.00026393	4.6e-07	-0.0	0.00144227	0.00026734	2.05e-06	705.78476072	699.94466878	703.03203314	-0.15734124	0.06678685	-0.31799264
0.43596	162.88707	8e-08	7.604e-05	0.00026465	4.5e-07	-0.0	0.00144227	0.00026735	2.05e-06	705.72423212	699.9818131	703.00104629	-0.15550094	0.06547668	-0.31796834
0.43796	163.56901	8e-08	7.533e-05	0.00026537	4.4e-07	0.0	0.00144227	0.00026736	2.05e-06	705.66419273	700.01822236	702.96999161	-0.15368548	0.06417602	-0.31794391
0.43996	164.25021	7e-08	7.462e-05	0.00026607	4.3e-07	0.0	0.00144227	0.00026737	2.05e-06	705.60463566	700.053904	702.93887138	-0.15191049	0.06289629	-0.31791956
0.44196	164.93065	7e-08	7.393e-05	0.00026677	4.2e-07	-0.0	0.00144228	0.00026738	2.05e-06	705.54555324	700.08886641	702.90768791	-0.15015217	0.06162052	-0.31789497
0.44396	165.61033	7e-08	7.324e-05	0.00026746	4.2e-07	0.0	0.00144228	0.00026739	2.05e-06	705.48693831	700.12311702	702.87644339	-0.14843543	0.06036698	-0.3178705
0.44596	166.28926	6e-08	7.257e-05	0.00026813	4.1e-07	0.0	0.00144228	0.00026739	2.05e-06	705.42878336	700.15666362	702.84514	-0.1467415	0.05912222	-0.3178459
0.44796	166.96743	6e-08	7.19e-05	0.0002688	4e-07	-0.0	0.00144228	0.0002674	2.05e-06	705.37108079	700.18951404	702.81377988	-0.14507344	0.05788865	-0.3178212
0.44996	167.64483	6e-08	7.124e-05	0.00026946	3.9e-07	0.0	0.00144228	0.00026741	2.05e-06	705.3138232	700.22167566	702.78236509	-0.14343752	0.05667113	-0.31779653
0.45195	168.32147	6e-08	7.059e-05	0.00027011	3.9e-07	0.0	0.00144229	0.00026742	2.05e-06	705.25700323	700.25315575	702.75089767	-0.14183843	0.05547347	-0.31777195
0.45395	168.99734	5e-08	6.995e-05	0.00027075	3.8e-07	-0.0	0.00144229	0.00026742	2.05e-06	705.2006132	700.28396201	702.7193796	-0.14025393	0.05427922	-0.31774714
0.45595	169.67243	5e-08	6.932e-05	0.00027139	3.7e-07	0.0	0.00144229	0.00026743	2.05e-06	705.1446457	700.31410169	702.68781284	-0.13869473	0.05309657	-0.31772226
0.45795	170.34676	5e-08	6.869e-05	0.00027201	3.6e-07	-0.0	0.00144229	0.00026744	2.05e-06	705.0890934	700.34358191	702.65619925	-0.13716652	0.0519301	-0.31769743
0.45995	171.0203	5e-08	6.808e-05	0.00027263	3.6e-07	0.0	0.00144229	0.00026745	2.05e-06	705.03394891	700.37240985	702.62454068	-0.13566418	0.05077617	-0.31767256
0.46195	171.69306	4e-08	6.747e-05	0.00027323	3.5e-07	-0.0	0.0014423	0.00026745	2.05e-06	704.97920496	700.40059255	702.59283893	-0.13418787	0.04963511	-0.31764766
0.46395	172.36504	4e-08	6.687e-05	0.00027383	3.4e-07	0.0	0.0014423	0.00026746	2.05e-06	704.92485432	700.42813698	702.56109575	-0.13273591	0.04850588	-0.31762273
0.46595	173.03623	4e-08	6.628e-05	0.00027443	3.4e-07	-0.0	0.0014423	0.00026747	2.05e-06	704.87088984	700.45505006	702.52931283	-0.13130845	0.04738881	-0.31759777
0.46795	173.70663	4e-08	6.569e-05	0.00027501	3.3e-07	0.0	0.0014423	0.00026747	2.05e-06	704.81730446	700.48133861	702.49749185	-0.1299043	0.04628319	-0.31757276
0.46995	174.37624	4e-08	6.512e-05	0.00027559	3.3e-07	-0.0	0.0014423	0.00026748	2.05e-06	704.7640912	700.50700937	702.46563441	-0.12852449	0.04519006	-0.31754774
0.47195	175.04505	4e-08	6.455e-05	0.00027616	3.2e-07	0.0	0.0014423	0.00026749	2.05e-06	704.71124315	700.53206906	702.43374209	-0.12716789	0.04410877	-0.3175227
0.47395	175.71306	3e-08	6.399e-05	0.00027672	3.1e-07	-0.0	0.0014423	0.00026749	2.05e-06	704.65875354	700.55652422	702.40181642	-0.12583821	0.04304251	-0.31749771
0.47595	176.38027	3e-08	6.343e-05	0.00027728	3.1e-07	0.0	0.0014423	0.0002675	2.05e-06	704.60661562	700.58038149	702.36985887	-0.12452839	0.04198587	-0.31747266
0.47795	177.04668	3e-08	6.288e-05	0.00027782	3e-07	0.0	0.0014423	0.0002675	2.05e-06	704.55482276	700.60364736	702.33787092	-0.12322992	0.04093211	-0.31744738
0.47995	177.71227	3e-08	6.234e-05	0.00027836	3e-07	-0.0	0.00144231	0.00026751	2.05e-06	704.50336866	700.62632792	702.30585393	-0.12196089	0.0398961	-0.31742224
0.48195	178.37706	3e-08	6.181e-05	0.0002789	2.9e-07	0.0	0.00144231	0.00026751	2.05e-06	704.45224682	700.64842966	702.27380928	-0.12071637	0.03887413	-0.31739714
0.48395	179.04102	3e-08	6.128e-05	0.00027943	2.9e-07	0.0	0.00144231	0.00026752	2.05e-06	704.40145087	700.66995895	702.24173831	-0.11949011	0.03786128	-0.31737198
0.48595	179.70417	3e-08	6.076e-05	0.00027995	2.8e-07	-0.0	0.00144231	0.00026752	2.05e-06	704.35097472	700.69092185	702.2096423	-0.1182775	0.03685389	-0.31734666
0.48795	180.3665	3e-08	6.025e-05	0.00028046	2.8e-07	0.0	0.00144231	0.00026753	2.05e-06	704.30081239	700.71132431	702.17752248	-0.11709506	0.03586591	-0.31732155
0.48995	181.02801	2e-08	5.974e-05	0.00028097	2.7e-07	0.0	0.00144231	0.00026753	2.05e-06	704.2509577	700.73117277	702.1453801	-0.11592119	0.03487951	-0.31729619
0.49195	181.68868	2e-08	5.924e-05	0.00028147	2.7e-07	-0.0	0.00144231	0.00026754	2.05e-06	704.20140508	700.75047271	702.11321629	-0.11477333	0.0339095	-0.31727096
0.49395	182.34853	2e-08	5.874e-05	0.00028196	2.6e-07	-0.0	0.00144231	0.00026754	2.05e-06	704.15214856	700.76923045	702.08103222	-0.11364311	0.03294907	-0.31724569
0.49595	183.00753	2e-08	5.826e-05	0.00028245	2.6e-07	0.0	0.00144231	0.00026755	2.05e-06	704.10318269	700.78745151	702.04882899	-0.11253002	0.03199794	-0.31722039
0.49795	183.6657	2e-08	5.777e-05	0.00028294	2.5e-07	0.0	0.00144231	0.00026755	2.05e-06	704.05450177	700.80514197	702.01660768	-0.11143372	0.03105602	-0.31719504
0.49995	184.32303	2e-08	5.73e-05	0.00028341	2.5e-07	-0.0	0.00144231	0.00026756	2.05e-06	704.00610062	700.82230716	701.98436931	-0.11036213	0.03013033	-0.31716985
0.50195	184.97952	2e-08	5.683e-05	0.00028388	2.4e-07	-0.0	0.00144231	0.00026756	2.05e-06	703.95797369	700.83895316	701.95211491	-0.1092967	0.02920501	-0.31714438
0.50395	185.63515	2e-08	5.636e-05	0.00028435	2.4e-07	-0.0	0.00144231	0.00026757	2.05e-06	703.91011597	700.85508521	701.91984545	-0.10825831	0.02829837	-0.31711915
0.50595	186.28993	2e-08	5.59e-05	0.00028481	2.4e-07	0.0	0.00144231	0.00026757	2.05e-06	703.86252229	700.87070895	701.88756186	-0.10723123	0.02739688	-0.31709378
0.50795	186.94386	2e-08	5.545e-05	0.00028526	2.3e-07	-0.0	0.00144232	0.00026757	2.05e-06	703.8152034	700.88105458	701.85642247	-0.1061879	0.01384331	-0.31706942
0.50995	187.59693	2e-08	5.5e-05	0.00028571	2.3e-07	-0.0	0.00144232	0.00026758	2.05e-06	703.76819371	700.88872667	701.82579337	-0.1051422	0.0135035	-0.31704523
0.51195	188.24914	2e-08	5.455e-05	0.00028616	2.2e-07	-0.0	0.00144232	0.00026758	2.05e-06	703.72148639	700.89620978	701.79507326	-0.10412535	0.01316847	-0.31702115
0.51395	188.90047	2e-08	5.412e-05	0.00028659	2.2e-07	0.0	0.00144232	0.00026758	2.05e-06	703.67507082	700.90350502	701.7642646	-0.10312913	0.01283578	-0.31699701
0.51595	189.55094	1e-08	5.368e-05	0.00028703	2.2e-07	0.0	0.00144232	0.00026759	2.05e-06	703.62893665	700.91061366	701.73336984	-0.1021517	0.01250498	-0.3169728
0.51795	190.20054	1e-08	5.326e-05	0.00028745	2.1e-07	0.0	0.00144232	0.00026759	2.05e-06	703.5830742	700.91753687	701.70239131	-0.10118694	0.01217413	-0.31694836
0.51995	190.84926	1e-08	5.283e-05	0.00028788	2.1e-07	0.0	0.00144232	0.0002676	2.05e-06	703.53747421	700.9242758	701.67133124	-0.10024303	0.01184618	-0.31692392
0.52195	191.4971	1e-08	5.242e-05	0.00028829	2.1e-07	0.0	0.00144232	0.0002676	2.05e-06	703.4921279	700.93083159	701.64019184	-0.09931835	0.01152077	-0.31689945
0.52395	192.14405	1e-08	5.201e-05	0.00028871	2e-07	0.0	0.00144232	0.0002676	2.05e-06	703.44702686	700.93720538	701.60897522	-0.09841049	0.0111972	-0.31687492
0.52595	192.79012	1e-08	5.16e-05	0.00028911	2e-07	0.0	0.00144232	0.00026761	2.05e-06	703.40216311	700.94339829	701.57768341	-0.09751982	0.01087577	-0.31685034
0.52795	193.43529	1e-08	5.119e-05	0.00028952	2e-07	0.0	0.00144232	0.00026761	2.05e-06	703.35752905	700.9494114	701.54631841	-0.09664584	0.01055646	-0.31682571
0.52995	194.07957	1e-08	5.08e-05	0.00028992	1.9e-07	0.0	0.00144232	0.00026761	2.05e-06	703.31311743	700.95524581	701.51488213	-0.09578827	0.01023931	-0.31680105
0.53195	194.72295	1e-08	5.04e-05	0.00029031	1.9e-07	0.0	0.00144232	0.00026762	2.05e-06	703.26892133	700.96090258	701.48337643	-0.09494742	0.0099246	-0.31677638
0.53395	195.36543	1e-08	5.001e-05	0.0002907	1.9e-07	0.0	0.00144232	0.00026762	2.05e-06	703.22493415	700.96638278	701.45180312	-0.09412106	0.00961163	-0.31675165
0.53595	196.00699	1e-08	4.963e-05	0.00029108	1.8e-07	-0.0	0.00144232	0.00026762	2.05e-06	703.18114958	700.97168747	701.42016395	-0.0933034	0.00929832	-0.3167267
0.53795	196.64765	1e-08	4.925e-05	0.00029146	1.8e-07	-0.0	0.00144232	0.00026762	2.05e-06	703.13756165	700.97681764	701.38846061	-0.09249995	0.00898685	-0.31670169
0.53995	197.28739	1e-08	4.887e-05	0.00029184	1.8e-07	-0.0	0.00144232	0.00026763	2.05e-06	703.09416464	700.98177429	701.35669473	-0.09171344	0.00867844	-0.31667674
0.54195	197.92622	1e-08	4.85e-05	0.00029221	1.7e-07	-0.0	0.00144232	0.00026763	2.05e-06	703.05095303	700.98655844	701.32486793	-0.09094437	0.00837346	-0.31665188
0.54395	198.56411	1e-08	4.814e-05	0.00029258	1.7e-07	0.0	0.00144232	0.00026763	2.05e-06	703.00792154	700.99117113	701.29298176	-0.0901832	0.00806823	-0.31662681
0.54595	199.20109	1e-08	4.777e-05	0.00029294	1.7e-07	0.0	0.00144232	0.00026764	2.05e-06	702.96506519	700.9956133	701.26103773	-0.08943182	0.00776358	-0.31660159
0.54795	199.83713	1e-08	4.742e-05	0.0002933	1.7e-07	0.0	0.00144232	0.00026764	2.05e-06	702.92237923	700.99988588	701.22903727	-0.08870038	0.00746377	-0.31657659
0.54995	200.47224	1e-08	4.706e-05	0.00029365	1.6e-07	-0.0	0.00144232	0.00026764	2.05e-06	702.87985893	701.00398994	701.19698187	-0.08797424	0.00716291	-0.31655132
0.55194	201.1064	1e-08	4.671e-05	0.000294	1.6e-07	-0.0	0.00144232	0.00026764	2.05e-06	702.83750002	701.0079263	701.16487285	-0.08726183	0.00686457	-0.31652608
0.55394	201.73963	1e-08	4.636e-05	0.00029435	1.6e-07	0.0	0.00144232	0.00026765	2.05e-06	702.79529821	701.01169598	701.13271159	-0.08656477	0.00656958	-0.31650094
0.55594	202.3719	1e-08	4.602e-05	0.00029469	1.6e-07	0.0	0.00144232	0.00026765	2.05e-06	702.75324944	701.0152999	701.10049941	-0.08587161	0.00627316	-0.3164755
0.55794	203.00323	1e-08	4.568e-05	0.00029503	1.5e-07	-0.0	0.00144232	0.00026765	2.05e-06	702.71134985	701.01873896	701.06823756	-0.08519666	0.00598154	-0.3164503
0.55994	203.6336	1e-08	4.535e-05	0.00029537	1.5e-07	-0.0	0.00144232	0.00026765	2.05e-06	702.6695957	701.0220141	701.03592729	-0.08452568	0.00568867	-0.3164248
0.56194	204.263	1e-08	4.502e-05	0.0002957	1.5e-07	0.0	0.00144232	0.00026766	2.05e-06	702.62798339	701.02512622	701.00356983	-0.08386753	0.00539848	-0.31639937
0.56394	204.89145	1e-08	4.469e-05	0.00029602	1.5e-07	0.0	0.00144232	0.00026766	2.05e-06	702.58650956	701.02807614	700.97116632	-0.08322432	0.00511203	-0.31637409
0.56594	205.51892	1e-08	4.437e-05	0.00029635	1.4e-07	-0.0	0.00144232	0.00026766	2.05e-06	702.54517077	701.03086488	700.93871796	-0.08258171	0.00482302	-0.3163484
0.56794	206.14542	1e-08	4.405e-05	0.00029667	1.4e-07	0.0	0.00144232	0.00026766	2.05e-06	702.50396393	701.03349322	700.90622582	-0.08195584	0.00453875	-0.31632297
0.56994	206.77094	1e-08	4.373e-05	0.00029699	1.4e-07	0.0	0.00144232	0.00026766	2.05e-06	702.46288599	701.03596204	700.87369101	-0.08134095	0.00425677	-0.31629757
0.57194	207.39548	1e-08	4.342e-05	0.0002973	1.4e-07	-0.0	0.00144232	0.00026767	2.05e-06	702.42193391	701.03827226	700.84111461	-0.0807267	0.00397236	-0.31627178
0.57394	208.01904	1e-08	4.311e-05	0.00029761	1.4e-07	0.0	0.00144232	0.00026767	2.05e-06	702.38110492	701.04042472	700.80849764	-0.08012559	0.00369137	-0.31624613
0.57594	208.6416	0.0	4.28e-05	0.00029791	1.3e-07	-0.0	0.00144232	0.00026767	2.05e-06	702.34039626	701.04242023	700.77584111	-0.07953425	0.00341233	-0.31622049
0.57794	209.26317	0.0	4.25e-05	0.00029822	1.3e-07	-0.0	0.00144232	0.00026767	2.05e-06	702.29980534	701.04425963	700.743146	-0.07895475	0.00313632	-0.31619496
0.57994	209.88373	0.0	4.22e-05	0.00029852	1.3e-07	0.0	0.00144232	0.00026767	2.05e-06	702.25932956	701.0459438	700.7104133	-0.07838185	0.00286093	-0.31616933
0.58194	210.50329	0.0	4.19e-05	0.00029881	1.3e-07	-0.0	0.00144232	0.00026768	2.05e-06	702.21896647	701.04747357	700.67764393	-0.07781477	0.00258584	-0.31614356
0.58394	211.12185	0.0	4.161e-05	0.00029911	1.3e-07	0.0	0.00144232	0.00026768	2.05e-06	702.1787137	701.04884975	700.64483882	-0.07725524	0.00231194	-0.31611773
0.58594	211.73938	0.0	4.132e-05	0.0002994	1.2e-07	-0.0	0.00144232	0.00026768	2.05e-06	702.13856898	701.05007315	700.61199886	-0.07670438	0.00203984	-0.31609191
0.58794	212.3559	0.0	4.103e-05	0.00029968	1.2e-07	0.0	0.00144233	0.00026768	2.05e-06	702.09853008	701.0511446	700.57912492	-0.07616203	0.00176954	-0.31606609
0.58994	212.97139	0.0	4.075e-05	0.00029997	1.2e-07	-0.0	0.00144233	0.00026768	2.05e-06	702.05859488	701.05206488	700.54621787	-0.07562801	0.00150104	-0.31604029
0.59194	213.58586	0.0	4.047e-05	0.00030025	1.2e-07	0.0	0.00144233	0.00026769	2.05e-06	702.0187613	701.05283481	700.51327854	-0.07510216	0.00123433	-0.31601449
0.59394	214.19929	0.0	4.019e-05	0.00030053	1.2e-07	-0.0	0.00144233	0.00026769	2.05e-06	701.97902733	701.05345519	700.48030774	-0.07458153	0.00096797	-0.31598857
0.59594	214.81168	0.0	3.991e-05	0.0003008	1.2e-07	-0.0	0.00144233	0.00026769	2.05e-06	701.93939104	701.05392682	700.44730627	-0.07406701	0.00070245	-0.31596257
0.59794	215.42303	0.0	3.964e-05	0.00030107	1.1e-07	0.0	0.00144233	0.00026769	2.05e-06	701.89985054	701.05425046	700.41427492	-0.07355793	0.00043749	-0.31593646
0.59994	216.03333	0.0	3.937e-05	0.00030134	1.1e-07	-0.0	0.00144233	0.00026769	2.05e-06	701.86040406	701.05442686	700.38121444	-0.07305872	0.00017544	-0.31591048
0.60194	216.64258	0.0	3.911e-05	0.00030161	1.1e-07	0.0	0.00144233	0.00026769	2.05e-06	701.82104982	701.05445682	700.34812557	-0.07256848	-8.406e-05	-0.3158846
0.60394	217.25076	0.0	3.885e-05	0.00030187	1.1e-07	-0.0	0.00144233	0.0002677	2.05e-06	701.78178609	701.05434112	700.31500905	-0.07208562	-0.00034178	-0.31585874
0.60594	217.85789	0.0	3.859e-05	0.00030213	1.1e-07	-0.0	0.00144233	0.0002677	2.05e-06	701.7426112	701.05408058	700.28186561	-0.071602	-0.00060205	-0.31583246
0.60794	218.46394	0.0	3.833e-05	0.00030239	1.1e-07	0.0	0.00144233	0.0002677	2.05e-06	701.70352361	701.05367582	700.24869591	-0.07113014	-0.00085808	-0.31580645
0.60994	219.06892	0.0	3.807e-05	0.00030264	1e-07	-0.0	0.00144233	0.0002677	2.05e-06	701.66452171	701.05312767	700.21550065	-0.0706673	-0.00111126	-0.31578058
0.61194	219.67282	0.0	3.782e-05	0.00030289	1e-07	-0.0	0.00144233	0.0002677	2.05e-06	701.62560398	701.05243694	700.1822805	-0.07020285	-0.00136737	-0.31575425
0.61394	220.27564	0.0	3.757e-05	0.00030314	1e-07	0.0	0.00144233	0.0002677	2.05e-06	701.586769	701.05160424	700.1490361	-0.06975205	-0.00161796	-0.31572834
0.61594	220.87737	0.0	3.733e-05	0.00030339	1e-07	0.0	0.00144233	0.0002677	2.05e-06	701.54801526	701.05063047	700.11576811	-0.06929991	-0.00187128	-0.31570199
0.61794	221.478	0.0	3.708e-05	0.00030363	1e-07	-0.0	0.00144233	0.00026771	2.05e-06	701.50934148	701.04951618	700.08247712	-0.0688604	-0.00211947	-0.31567601
0.61994	222.07752	0.0	3.684e-05	0.00030388	1e-07	-0.0	0.00144233	0.00026771	2.05e-06	701.47074621	701.04826228	700.04916378	-0.06841977	-0.00973281	-0.31564973
0.62194	222.67595	0.0	3.66e-05	0.00030411	1e-07	-0.0	0.00144233	0.00026771	2.05e-06	701.43224734	701.04238899	700.01691454	-0.06796165	-0.01076359	-0.31562461
0.62394	223.27326	0.0	3.636e-05	0.00030435	9e-08	-0.0	0.00144233	0.00026771	2.05e-06	701.39386042	701.03622626	699.98467659	-0.06750574	-0.01125076	-0.31559925
0.62594	223.86945	0.0	3.613e-05	0.00030459	9e-08	0.0	0.00144233	0.00026771	2.05e-06	701.35558286	701.02979242	699.95244641	-0.06705503	-0.01173409	-0.31557382
0.62794	224.46452	0.0	3.59e-05	0.00030482	9e-08	0.0	0.00144233	0.00026771	2.05e-06	701.31741233	701.02309025	699.92022417	-0.06661117	-0.01221171	-0.31554843
0.62994	225.05846	0.0	3.567e-05	0.00030505	9e-08	0.0	0.00144233	0.00026771	2.05e-06	701.27934651	701.01612266	699.88801003	-0.06617647	-0.01268102	-0.31552322
0.63194	225.65127	0.0	3.544e-05	0.00030527	9e-08	0.0	0.00144233	0.00026771	2.05e-06	701.24138328	701.0088922	699.85580414	-0.06574732	-0.01314583	-0.31549798
0.63394	226.24293	0.0	3.522e-05	0.0003055	9e-08	0.0	0.00144233	0.00026772	2.05e-06	701.20352031	701.00140222	699.8236066	-0.06531776	-0.01361255	-0.31547238
0.63594	226.83345	0.0	3.5e-05	0.00030572	9e-08	0.0	0.00144233	0.00026772	2.05e-06	701.16575568	700.99365508	699.79141756	-0.06490063	-0.01406711	-0.31544718
0.63794	227.42282	0.0	3.478e-05	0.00030594	9e-08	-0.0	0.00144233	0.00026772	2.05e-06	701.12808734	700.98565367	699.75923713	-0.0644839	-0.01452258	-0.31542166
0.63994	228.01103	0.0	3.456e-05	0.00030616	8e-08	0.0	0.00144233	0.00026772	2.05e-06	701.09051349	700.97740042	699.7270654	-0.06408554	-0.01495917	-0.31539694
0.64194	228.59807	0.0	3.434e-05	0.00030637	8e-08	0.0	0.00144233	0.00026772	2.05e-06	701.053032	700.96889871	699.69490247	-0.06367184	-0.01541383	-0.31537093
0.64394	229.18394	0.0	3.413e-05	0.00030659	8e-08	0.0	0.00144233	0.00026772	2.05e-06	701.01564138	700.96015038	699.66274843	-0.06327718	-0.0158487	-0.31534579
0.64594	229.76864	0.0	3.392e-05	0.0003068	8e-08	-0.0	0.00144233	0.00026772	2.05e-06	700.97833975	700.95115844	699.63060336	-0.06288715	-0.01627956	-0.31532062
0.64794	230.35215	0.0	3.371e-05	0.00030701	8e-08	0.0	0.00144233	0.00026772	2.05e-06	700.94112555	700.94192515	699.59846735	-0.06250867	-0.01669867	-0.31529588
0.64994	230.93448	0.0	3.35e-05	0.00030721	8e-08	0.0	0.00144233	0.00026772	2.05e-06	700.90399695	700.93245365	699.56634043	-0.06212894	-0.01712016	-0.31527075
0.65193	231.51561	0.0	3.33e-05	0.00030742	8e-08	0.0	0.00144233	0.00026773	2.05e-06	700.86695256	700.92274598	699.53422268	-0.06174867	-0.0175432	-0.31524526
0.65393	232.09554	0.0	3.31e-05	0.00030762	8e-08	-0.0	0.00144233	0.00026773	2.05e-06	700.82999078	700.91280481	699.50211415	-0.06137764	-0.0179569	-0.31522007
0.65593	232.67426	0.0	3.29e-05	0.00030782	8e-08	0.0	0.00144233	0.00026773	2.05e-06	700.79311012	700.90263267	699.47001488	-0.06101093	-0.01836663	-0.31519487
0.65793	233.25176	0.0	3.27e-05	0.00030802	8e-08	0.0	0.00144233	0.00026773	2.05e-06	700.75630918	700.89223189	699.43792492	-0.06065004	-0.0187707	-0.31516975
0.65993	233.82804	0.0	3.25e-05	0.00030821	7e-08	-0.0	0.00144233	0.00026773	2.05e-06	700.71958656	700.88160497	699.40584431	-0.06028735	-0.01917759	-0.3151442
0.66193	234.4031	0.0	3.231e-05	0.00030841	7e-08	-0.0	0.00144233	0.00026773	2.05e-06	700.68294092	700.87075422	699.37377306	-0.05992941	-0.01957992	-0.31511866
0.66393	234.97692	0.0	3.212e-05	0.0003086	7e-08	-0.0	0.00144233	0.00026773	2.05e-06	700.64637104	700.85968176	699.34171123	-0.05959062	-0.01996143	-0.31509419
0.66593	235.5495	0.0	3.193e-05	0.00030879	7e-08	-0.0	0.00144233	0.00026773	2.05e-06	700.60987545	700.84839048	699.30965881	-0.05924801	-0.02034792	-0.31506916
0.66793	236.12084	0.0	3.174e-05	0.00030898	7e-08	-0.0	0.00144233	0.00026773	2.05e-06	700.57345308	700.8368822	699.27761583	-0.05890352	-0.02073719	-0.31504368
0.66993	236.69091	0.0	3.155e-05	0.00030917	7e-08	-0.0	0.00144233	0.00026773	2.05e-06	700.53710267	700.82515939	699.2455823	-0.05856891	-0.02111592	-0.31501863
0.67193	237.25973	0.0	3.137e-05	0.00030935	7e-08	0.0	0.00144233	0.00026773	2.05e-06	700.50082302	700.81322439	699.21355823	-0.05823521	-0.02149421	-0.31499335
0.67393	237.82728	0.0	3.118e-05	0.00030953	7e-08	-0.0	0.00144233	0.00026774	2.05e-06	700.46461304	700.80107925	699.18154363	-0.05791012	-0.02186331	-0.31496843
0.67593	238.39355	0.0	3.1e-05	0.00030971	7e-08	-0.0	0.00144233	0.00026774	2.05e-06	700.42847156	700.78872637	699.14953849	-0.0575844	-0.02223365	-0.31494317
0.67793	238.95853	0.0	3.082e-05	0.00030989	7e-08	0.0	0.00144233	0.00026774	2.05e-06	700.3923975	700.77616793	699.1175428	-0.05726421	-0.02259821	-0.31491804
0.67993	239.52223	0.0	3.065e-05	0.00031007	7e-08	0.0	0.00144233	0.00026774	2.05e-06	700.35638985	700.76340595	699.08555658	-0.05694997	-0.02295647	-0.3148931
0.68193	240.08463	0.0	3.047e-05	0.00031025	7e-08	0.0	0.00144233	0.00026774	2.05e-06	700.32044758	700.75044258	699.0535798	-0.05663692	-0.02331383	-0.31486796
0.68393	240.64572	0.0	3.03e-05	0.00031042	6e-08	-0.0	0.00144233	0.00026774	2.05e-06	700.28456967	700.73727999	699.02161247	-0.05632784	-0.02366709	-0.31484285
0.68593	241.2055	0.0	3.012e-05	0.00031059	6e-08	0.0	0.00144233	0.00026774	2.05e-06	700.24875513	700.72392029	698.98965455	-0.05601961	-0.02401979	-0.31481753
0.68793	241.76397	0.0	2.995e-05	0.00031076	6e-08	0.0	0.00144233	0.00026774	2.05e-06	700.21300307	700.71036533	698.95770604	-0.0557195	-0.02436357	-0.31479258
0.68993	242.3211	0.0	2.978e-05	0.00031093	6e-08	-0.0	0.00144233	0.00026774	2.05e-06	700.17731247	700.69661746	698.92576692	-0.05541949	-0.02470761	-0.31476737
0.69193	242.8769	0.0	2.962e-05	0.0003111	6e-08	-0.0	0.00144233	0.00026774	2.05e-06	700.14168241	700.68267868	698.89383715	-0.05512086	-0.02505041	-0.31474198
0.69393	243.43135	0.0	2.945e-05	0.00031126	6e-08	0.0	0.00144233	0.00026774	2.05e-06	700.10611214	700.66855063	698.86191673	-0.05483305	-0.0253811	-0.31471723
0.69593	243.98445	0.0	2.929e-05	0.00031143	6e-08	-0.0	0.00144233	0.00026774	2.05e-06	700.07060071	700.65423546	698.83000562	-0.0545443	-0.02571316	-0.31469213
0.69793	244.5362	0.0	2.913e-05	0.00031159	6e-08	0.0	0.00144233	0.00026774	2.05e-06	700.03514724	700.63973528	698.7981038	-0.05426054	-0.02603977	-0.31466719
0.69993	245.08658	0.0	2.897e-05	0.00031175	6e-08	0.0	0.00144233	0.00026774	2.05e-06	699.99975094	700.62505184	698.76621122	-0.05397752	-0.02636577	-0.31464204
0.70193	245.63558	0.0	2.881e-05	0.00031191	6e-08	-0.0	0.00144233	0.00026775	2.05e-06	699.96441099	700.61018712	698.73432787	-0.0537022	-0.02668314	-0.31461731
0.70393	246.1832	0.0	2.865e-05	0.00031207	6e-08	0.0	0.00144233	0.00026775	2.05e-06	699.92912663	700.59514288	698.70245371	-0.05342436	-0.02700364	-0.31459207
0.70593	246.72942	0.0	2.849e-05	0.00031222	6e-08	-0.0	0.00144233	0.00026775	2.05e-06	699.89389699	700.57992128	698.67058869	-0.05314605	-0.02732489	-0.31456651
0.70793	247.27425	0.0	2.834e-05	0.00031238	6e-08	0.0	0.00144233	0.00026775	2.05e-06	699.85872146	700.56452367	698.63873279	-0.0528813	-0.02763066	-0.31454194
0.70993	247.81766	0.0	2.819e-05	0.00031253	6e-08	-0.0	0.00144233	0.00026775	2.05e-06	699.82359911	700.54895252	698.60688595	-0.05261071	-0.02794336	-0.31451655
0.71193	248.35966	0.0	2.804e-05	0.00031268	5e-08	0.0	0.00144233	0.00026775	2.05e-06	699.78852942	700.53320893	698.57504816	-0.05235278	-0.02824158	-0.31449209
0.71393	248.90024	0.0	2.789e-05	0.00031283	5e-08	0.0	0.00144233	0.00026775	2.05e-06	699.75351147	700.51729536	698.54321934	-0.052086	-0.02855016	-0.31446652
0.71593	249.43938	0.0	2.774e-05	0.00031298	5e-08	0.0	0.00144233	0.00026775	2.05e-06	699.71854477	700.5012129	698.51139948	-0.0518356	-0.02883992	-0.31444227
0.71793	249.97707	0.0	2.759e-05	0.00031313	5e-08	-0.0	0.00144233	0.00026775	2.05e-06	699.68362843	700.48496397	698.4795885	-0.05158009	-0.02913568	-0.31441726
0.71993	250.51331	0.0	2.745e-05	0.00031327	5e-08	-0.0	0.00144233	0.00026775	2.05e-06	699.64876193	700.46854979	698.44778638	-0.05132518	-0.02943086	-0.31439205
0.72193	251.04809	0.0	2.73e-05	0.00031341	5e-08	-0.0	0.00144233	0.00026775	2.05e-06	699.61394456	700.45197222	698.41599307	-0.05107559	-0.02971994	-0.3143671
0.72393	251.5814	0.0	2.716e-05	0.00031356	5e-08	0.0	0.00144233	0.00026775	2.05e-06	699.57917565	700.4352331	698.38420851	-0.05082746	-0.0300074	-0.31434205
0.72593	252.11323	0.0	2.702e-05	0.0003137	5e-08	-0.0	0.00144233	0.00026775	2.05e-06	699.54445462	700.41833386	698.35243266	-0.05057987	-0.03029428	-0.31431678
0.72793	252.64357	0.0	2.688e-05	0.00031384	5e-08	-0.0	0.00144233	0.00026775	2.05e-06	699.50978087	700.40127613	698.32066547	-0.05034116	-0.03057092	-0.31429217
0.72993	253.17241	0.0	2.674e-05	0.00031398	5e-08	0.0	0.00144233	0.00026775	2.05e-06	699.47515374	700.38406169	698.28890689	-0.05010355	-0.03084629	-0.31426743
0.73193	253.69974	0.0	2.66e-05	0.00031411	5e-08	-0.0	0.00144233	0.00026775	2.05e-06	699.44057267	700.36669208	698.25715685	-0.04986594	-0.03112168	-0.31424244
0.73393	254.22555	0.0	2.647e-05	0.00031425	5e-08	-0.0	0.00144233	0.00026775	2.05e-06	699.40603702	700.34916903	698.22541531	-0.04963249	-0.03139225	-0.31421763
0.73593	254.74984	0.0	2.633e-05	0.00031438	5e-08	-0.0	0.00144233	0.00026776	2.05e-06	699.37154633	700.33149376	698.19368222	-0.0493973	-0.03166482	-0.31419239
0.73793	255.27258	0.0	2.62e-05	0.00031452	5e-08	-0.0	0.00144233	0.00026776	2.05e-06	699.33709994	700.31366819	698.16195751	-0.04916531	-0.03193365	-0.31416724
0.73993	255.79378	0.0	2.607e-05	0.00031465	5e-08	0.0	0.00144233	0.00026776	2.05e-06	699.30269733	700.29569372	698.13024114	-0.04894269	-0.0321916	-0.31414286
0.74193	256.31342	0.0	2.594e-05	0.00031478	5e-08	-0.0	0.00144233	0.00026776	2.05e-06	699.26833798	700.27757182	698.09853304	-0.04871333	-0.0324573	-0.3141175
0.74393	256.83149	0.0	2.581e-05	0.00031491	5e-08	0.0	0.00144233	0.00026776	2.05e-06	699.23402133	700.25930411	698.06683316	-0.04848519	-0.03272153	-0.31409202
0.74593	257.34798	0.0	2.568e-05	0.00031503	5e-08	-0.0	0.00144233	0.00026776	2.05e-06	699.19974695	700.24089173	698.03514146	-0.04827216	-0.03296819	-0.314068
0.74793	257.86287	0.0	2.556e-05	0.00031516	4e-08	-0.0	0.00144233	0.00026776	2.05e-06	699.16551421	700.22233663	698.00345785	-0.04805442	-0.03322022	-0.31404321
0.74993	258.37617	0.0	2.543e-05	0.00031529	4e-08	-0.0	0.00144233	0.00026776	2.05e-06	699.13132269	700.20363994	697.97178228	-0.04783889	-0.03346961	-0.31401844
0.75192	258.88786	0.0	2.531e-05	0.00031541	4e-08	-0.0	0.00144233	0.00026776	2.05e-06	699.0971719	700.18480313	697.94011471	-0.04762293	-0.0337194	-0.31399337
0.75392	259.39792	0.0	2.518e-05	0.00031553	4e-08	-0.0	0.00144233	0.00026776	2.05e-06	699.06306128	700.16582782	697.90845505	-0.04741071	-0.03396476	-0.31396851
0.75592	259.90635	0.0	2.506e-05	0.00031565	4e-08	-0.0	0.00144233	0.00026776	2.05e-06	699.02899046	700.14671515	697.87680326	-0.04720095	-0.03420715	-0.3139437
0.75792	260.41313	0.0	2.494e-05	0.00031578	4e-08	-0.0	0.00144233	0.00026776	2.05e-06	698.99495892	700.12746664	697.84515927	-0.04699229	-0.03444814	-0.31391878
0.75992	260.91825	0.0	2.482e-05	0.00031589	4e-08	-0.0	0.00144233	0.00026776	2.05e-06	698.96096622	700.10808366	697.81352303	-0.04678093	-0.0346921	-0.31389331
0.76192	261.42171	0.0	2.47e-05	0.00031601	4e-08	-0.0	0.00144233	0.00026776	2.05e-06	698.92701194	700.08856742	697.78189447	-0.04658097	-0.03492275	-0.31386898
0.76392	261.92348	0.0	2.459e-05	0.00031613	4e-08	-0.0	0.00144233	0.00026776	2.05e-06	698.89309562	700.06891936	697.75027353	-0.0463788	-0.03515581	-0.31384416
0.76592	262.42357	0.0	2.447e-05	0.00031625	4e-08	-0.0	0.00144233	0.00026776	2.05e-06	698.85921682	700.04914089	697.71866013	-0.04617996	-0.03538486	-0.31381952
0.76792	262.92195	0.0	2.436e-05	0.00031636	4e-08	-0.0	0.00144233	0.00026776	2.05e-06	698.82537516	700.02923308	697.68705424	-0.0459804	-0.03561456	-0.31379457
0.76992	263.41861	0.0	2.424e-05	0.00031647	4e-08	-0.0	0.00144233	0.00026776	2.05e-06	698.79157017	700.00919748	697.65545578	-0.04578395	-0.03584051	-0.31376978
0.77192	263.91354	0.0	2.413e-05	0.00031659	4e-08	-0.0	0.00144233	0.00026776	2.05e-06	698.75780151	699.98903512	697.62386468	-0.04558881	-0.03606475	-0.31374494
0.77392	264.40673	0.0	2.402e-05	0.0003167	4e-08	0.0	0.00144233	0.00026776	2.05e-06	698.72406873	699.96874748	697.59228089	-0.0453935	-0.036289	-0.31371986
0.77592	264.89817	0.0	2.391e-05	0.00031681	4e-08	-0.0	0.00144233	0.00026776	2.05e-06	698.69037147	699.94833564	697.56070433	-0.04520174	-0.03650895	-0.313695
0.77792	265.38784	0.0	2.38e-05	0.00031692	4e-08	0.0	0.00144233	0.00026776	2.05e-06	698.65670937	699.92780078	697.52913495	-0.04501594	-0.03672187	-0.31367071
0.77992	265.87573	0.0	2.369e-05	0.00031702	4e-08	-0.0	0.00144233	0.00026776	2.05e-06	698.62308203	699.90714423	697.49757269	-0.04482636	-0.03693889	-0.31364572
0.78192	266.36182	0.0	2.359e-05	0.00031713	4e-08	0.0	0.00144233	0.00026777	2.05e-06	698.58948909	699.88636715	697.46601746	-0.04463969	-0.03715234	-0.31362089
0.78392	266.84611	0.0	2.348e-05	0.00031724	4e-08	0.0	0.00144233	0.00026777	2.05e-06	698.55593019	699.86547072	697.43446922	-0.04445516	-0.0373631	-0.31359613
0.78592	267.32858	0.0	2.338e-05	0.00031734	4e-08	0.0	0.00144233	0.00026777	2.05e-06	698.52240499	699.84445606	697.4029279	-0.04427254	-0.03757145	-0.31357142
0.78792	267.80921	0.0	2.327e-05	0.00031745	4e-08	0.0	0.00144233	0.00026777	2.05e-06	698.48891313	699.8233244	697.37139343	-0.0440903	-0.03777911	-0.31354656
0.78992	268.28799	0.0	2.317e-05	0.00031755	4e-08	-0.0	0.00144233	0.00026777	2.05e-06	698.45545424	699.80207698	697.33986573	-0.04390922	-0.03798517	-0.31352164
0.79192	268.76491	0.0	2.307e-05	0.00031765	4e-08	-0.0	0.00144233	0.00026777	2.05e-06	698.42202808	699.78071461	697.30834477	-0.04373314	-0.03818529	-0.31349722
0.79392	269.23995	0.0	2.297e-05	0.00031775	4e-08	-0.0	0.00144233	0.00026777	2.05e-06	698.38863429	699.75923852	697.27683046	-0.04355323	-0.03838949	-0.31347205
0.79592	269.71309	0.0	2.287e-05	0.00031785	4e-08	-0.0	0.00144233	0.00026777	2.05e-06	698.35527252	699.73764993	697.24532273	-0.04338014	-0.03858565	-0.31344764
0.79792	270.18433	0.0	2.277e-05	0.00031795	3e-08	-0.0	0.00144233	0.00026777	2.05e-06	698.32194247	699.71594988	697.21382152	-0.04319968	-0.03878987	-0.31342199
0.79992	270.65365	0.0	2.267e-05	0.00031805	3e-08	0.0	0.00144233	0.00026777	2.05e-06	698.28864394	699.6941391	697.18232678	-0.0430332	-0.03897797	-0.31339813
0.80192	271.12103	0.0	2.257e-05	0.00031814	3e-08	0.0	0.00144233	0.00026777	2.05e-06	698.25537647	699.67221921	697.15083842	-0.04286064	-0.03917265	-0.31337321
0.80392	271.58645	0.0	2.248e-05	0.00031824	3e-08	0.0	0.00144233	0.00026777	2.05e-06	698.22213984	699.65019097	697.11935638	-0.04269204	-0.03936256	-0.31334867
0.80592	272.0499	0.0	2.238e-05	0.00031833	3e-08	0.0	0.00144233	0.00026777	2.05e-06	698.18893381	699.62805532	697.0878806	-0.04252225	-0.03955348	-0.31332377
0.80792	272.51137	0.0	2.229e-05	0.00031843	3e-08	-0.0	0.00144233	0.00026777	2.05e-06	698.15575806	699.60581343	697.056411	-0.04235757	-0.03973834	-0.31329943
0.80992	272.97084	0.0	2.22e-05	0.00031852	3e-08	-0.0	0.00144233	0.00026777	2.05e-06	698.12261233	699.58346622	697.02494753	-0.04218372	-0.03993314	-0.31327354
0.81192	273.42828	0.0	2.211e-05	0.00031861	3e-08	0.0	0.00144233	0.00026777	2.05e-06	698.08949642	699.56101448	696.99349012	-0.04202537	-0.04011025	-0.31324979
0.81392	273.88369	0.0	2.201e-05	0.0003187	3e-08	-0.0	0.00144233	0.00026777	2.05e-06	698.05640997	699.53845956	696.96203868	-0.04186313	-0.04029137	-0.31322527
0.81592	274.33705	0.0	2.192e-05	0.00031879	3e-08	0.0	0.00144233	0.00026777	2.05e-06	698.0233528	699.51580217	696.93059317	-0.04170049	-0.04047259	-0.31320051
0.81792	274.78833	0.0	2.184e-05	0.00031888	3e-08	-0.0	0.00144233	0.00026777	2.05e-06	697.99032466	699.49304326	696.89915352	-0.04154031	-0.04065071	-0.31317596
0.81992	275.23753	0.0	2.175e-05	0.00031897	3e-08	-0.0	0.00144233	0.00026777	2.05e-06	697.95732529	699.47018388	696.86771964	-0.04137815	-0.04083066	-0.31315092
0.82192	275.68461	0.0	2.166e-05	0.00031906	3e-08	-0.0	0.00144233	0.00026777	2.05e-06	697.92435451	699.44722478	696.83629148	-0.04121911	-0.04100678	-0.3131262
0.82392	276.12958	0.0	2.157e-05	0.00031914	3e-08	0.0	0.00144233	0.00026777	2.05e-06	697.89141208	699.42416693	696.80486897	-0.04106258	-0.04117975	-0.3131017
0.82592	276.57239	0.0	2.149e-05	0.00031923	3e-08	-0.0	0.00144233	0.00026777	2.05e-06	697.85849773	699.40101141	696.77345204	-0.04090634	-0.041352	-0.31307708
0.82792	277.01305	0.0	2.14e-05	0.00031931	3e-08	-0.0	0.00144233	0.00026777	2.05e-06	697.82561133	699.37775886	696.74204061	-0.04075075	-0.04152316	-0.3130524
0.82992	277.45152	0.0	2.132e-05	0.0003194	3e-08	0.0	0.00144233	0.00026777	2.05e-06	697.79275266	699.35441015	696.71063463	-0.04059692	-0.04169197	-0.31302784
0.83192	277.88779	0.0	2.124e-05	0.00031948	3e-08	-0.0	0.00144233	0.00026777	2.05e-06	697.75992153	699.33096617	696.67923403	-0.04043768	-0.0418663	-0.31300225
0.83392	278.32184	0.0	2.116e-05	0.00031956	3e-08	-0.0	0.00144233	0.00026777	2.05e-06	697.72711778	699.30742767	696.64783874	-0.04028952	-0.0420281	-0.31297829
0.83592	278.75364	0.0	2.108e-05	0.00031964	3e-08	0.0	0.00144233	0.00026777	2.05e-06	697.69434116	699.28379568	696.61644867	-0.04013809	-0.04219306	-0.31295365
0.83792	279.18318	0.0	2.1e-05	0.00031972	3e-08	-0.0	0.00144233	0.00026777	2.05e-06	697.66159148	699.26007112	696.58506376	-0.03998467	-0.04235975	-0.31292854
0.83992	279.61043	0.0	2.092e-05	0.0003198	3e-08	-0.0	0.00144233	0.00026777	2.05e-06	697.62886872	699.23625429	696.55368396	-0.03983971	-0.04251683	-0.31290468
0.84192	280.03538	0.0	2.084e-05	0.00031988	3e-08	-0.0	0.00144233	0.00026777	2.05e-06	697.59617263	699.21234631	696.52230918	-0.03968906	-0.04267964	-0.31287973
0.84392	280.458	0.0	2.076e-05	0.00031996	3e-08	-0.0	0.00144233	0.00026777	2.05e-06	697.56350301	699.18834812	696.49093934	-0.03953652	-0.04284403	-0.31285433
0.84592	280.87826	0.0	2.068e-05	0.00032003	3e-08	-0.0	0.00144233	0.00026777	2.05e-06	697.53085982	699.16426011	696.4595744	-0.0393934	-0.04299782	-0.31283037
0.84792	281.29615	0.0	2.061e-05	0.00032011	3e-08	-0.0	0.00144233	0.00026777	2.05e-06	697.49824287	699.14008327	696.42821426	-0.03923815	-0.04316415	-0.31280423
0.84992	281.71165	0.0	2.053e-05	0.00032018	3e-08	-0.0	0.00144233	0.00026777	2.05e-06	697.46565217	699.11581787	696.39685888	-0.03909987	-0.04331184	-0.31278083
0.85191	282.12472	0.0	2.046e-05	0.00032026	3e-08	0.0	0.00144233	0.00026777	2.05e-06	697.43308741	699.09146522	696.36550816	-0.03895197	-0.04346934	-0.31275568
0.85391	282.53534	0.0	2.038e-05	0.00032033	3e-08	0.0	0.00144233	0.00026778	2.05e-06	697.40054865	699.06702557	696.33416205	-0.03881416	-0.04361565	-0.31273213
0.85591	282.9435	0.0	2.031e-05	0.0003204	3e-08	-0.0	0.00144233	0.00026778	2.05e-06	697.36803558	699.04250025	696.30282044	-0.03866798	-0.04377034	-0.31270704
0.85791	283.34915	0.0	2.024e-05	0.00032048	3e-08	-0.0	0.00144233	0.00026778	2.05e-06	697.33554832	699.0178893	696.2714833	-0.03852664	-0.04391942	-0.31268267
0.85991	283.75229	0.0	2.017e-05	0.00032055	3e-08	-0.0	0.00144233	0.00026778	2.05e-06	697.30308672	698.99319355	696.24015053	-0.0383826	-0.04407083	-0.31265772
0.86191	284.15287	0.0	2.01e-05	0.00032062	3e-08	-0.0	0.00144233	0.00026778	2.05e-06	697.27065066	698.96841391	696.20882206	-0.03824348	-0.04421657	-0.31263353
0.86391	284.55088	0.0	2.003e-05	0.00032069	3e-08	-0.0	0.00144233	0.00026778	2.05e-06	697.23824013	698.94355076	696.17749782	-0.03810239	-0.04436386	-0.31260889
0.86591	284.94629	0.0	1.996e-05	0.00032076	3e-08	0.0	0.00144233	0.00026778	2.05e-06	697.20585509	698.9186048	696.14617773	-0.03796167	-0.04451023	-0.31258423
0.86791	285.33907	0.0	1.989e-05	0.00032082	3e-08	-0.0	0.00144233	0.00026778	2.05e-06	697.17349551	698.89357653	696.11486172	-0.03782118	-0.04465583	-0.31255952
0.86991	285.72918	0.0	1.983e-05	0.00032089	3e-08	-0.0	0.00144233	0.00026778	2.05e-06	697.14116136	698.86846659	696.08354972	-0.03768361	-0.04479785	-0.31253525
0.87191	286.11661	0.0	1.976e-05	0.00032096	3e-08	0.0	0.00144233	0.00026778	2.05e-06	697.10885262	698.84327558	696.05224164	-0.03754174	-0.04494376	-0.31251013
0.87391	286.50131	0.0	1.97e-05	0.00032102	3e-08	-0.0	0.00144233	0.00026778	2.05e-06	697.07656931	698.81800399	696.02093741	-0.03740349	-0.04508538	-0.31248558
0.87591	286.88327	0.0	1.963e-05	0.00032109	3e-08	-0.0	0.00144233	0.00026778	2.05e-06	697.04431144	698.79265237	695.98963695	-0.03726783	-0.04522378	-0.31246143
0.87791	287.26244	0.0	1.957e-05	0.00032115	3e-08	0.0	0.00144233	0.00026778	2.05e-06	697.01207901	698.76722133	695.95834018	-0.03713073	-0.0453631	-0.31243697
0.87991	287.63879	0.0	1.95e-05	0.00032121	2e-08	-0.0	0.00144233	0.00026778	2.05e-06	696.97987207	698.74171136	695.92704702	-0.03699283	-0.04550262	-0.3124123
0.88191	288.0123	0.0	1.944e-05	0.00032127	2e-08	0.0	0.00144233	0.00026778	2.05e-06	696.94769069	698.71612291	695.89575738	-0.03685566	-0.04564081	-0.31238772
0.88391	288.38293	0.0	1.938e-05	0.00032134	2e-08	-0.0	0.00144233	0.00026778	2.05e-06	696.91553492	698.69045648	695.86447119	-0.03671882	-0.04577806	-0.31236316
0.88591	288.75064	0.0	1.932e-05	0.0003214	2e-08	0.0	0.00144233	0.00026778	2.05e-06	696.88340487	698.66471253	695.83318836	-0.03658264	-0.04591404	-0.31233869
0.88791	289.1154	0.0	1.926e-05	0.00032146	2e-08	-0.0	0.00144233	0.00026778	2.05e-06	696.85130061	698.63889155	695.8019088	-0.036445	-0.04605084	-0.31231392
0.88991	289.47716	0.0	1.92e-05	0.00032152	2e-08	-0.0	0.00144233	0.00026778	2.05e-06	696.81922226	698.612994	695.77063243	-0.03630475	-0.04618956	-0.31228866
0.89191	289.8359	0.0	1.914e-05	0.00032157	2e-08	0.0	0.00144233	0.00026778	2.05e-06	696.78717001	698.58702016	695.73935916	-0.03617105	-0.04632115	-0.31226457
0.89391	290.19158	0.0	1.909e-05	0.00032163	2e-08	-0.0	0.00144233	0.00026778	2.05e-06	696.75514401	698.56097044	695.7080889	-0.03603678	-0.04645268	-0.31224038
0.89591	290.54415	0.0	1.903e-05	0.00032169	2e-08	-0.0	0.00144233	0.00026778	2.05e-06	696.72314436	698.53484544	695.67682156	-0.03589491	-0.04659092	-0.31221482
0.89791	290.89357	0.0	1.897e-05	0.00032174	2e-08	0.0	0.00144233	0.00026778	2.05e-06	696.6911714	698.50864516	695.64555705	-0.03576402	-0.04671781	-0.31219125
0.89991	291.23981	0.0	1.892e-05	0.0003218	2e-08	0.0	0.00144233	0.00026778	2.05e-06	696.65922522	698.48237029	695.61429527	-0.03562243	-0.04685435	-0.31216578
0.90191	291.58281	0.0	1.886e-05	0.00032185	2e-08	-0.0	0.00144233	0.00026778	2.05e-06	696.62730621	698.4560208	695.58303612	-0.03549025	-0.04698112	-0.31214204
0.90391	291.92254	0.0	1.881e-05	0.00032191	2e-08	-0.0	0.00144233	0.00026778	2.05e-06	696.59541455	698.4295973	695.5517795	-0.03535384	-0.04711123	-0.31211757
0.90591	292.25895	0.0	1.876e-05	0.00032196	2e-08	-0.0	0.00144233	0.00026778	2.05e-06	696.56355058	698.40309991	695.52052532	-0.03521293	-0.04724487	-0.31209236
0.90791	292.59199	0.0	1.87e-05	0.00032201	2e-08	-0.0	0.00144233	0.00026778	2.05e-06	696.53171466	698.37652889	695.48927346	-0.03507261	-0.04737715	-0.31206732
0.90991	292.92161	0.0	1.865e-05	0.00032207	2e-08	-0.0	0.00144233	0.00026778	2.05e-06	696.4999072	698.34988436	695.45802383	-0.03493627	-0.04750491	-0.31204306
0.91191	293.24776	0.0	1.86e-05	0.00032212	2e-08	-0.0	0.00144233	0.00026778	2.05e-06	696.46812857	698.32316666	695.4267763	-0.03479763	-0.04763404	-0.31201848
0.91391	293.57039	0.0	1.855e-05	0.00032217	2e-08	-0.0	0.00144233	0.00026778	2.05e-06	696.43637922	698.29637596	695.39553077	-0.03465646	-0.04776469	-0.31199356
0.91591	293.88945	0.0	1.85e-05	0.00032222	2e-08	-0.0	0.00144233	0.00026778	2.05e-06	696.40465971	698.26951225	695.36428712	-0.03452042	-0.04788978	-0.31196965
0.91791	294.20488	0.0	1.845e-05	0.00032226	2e-08	-0.0	0.00144233	0.00026778	2.05e-06	696.37297056	698.24257571	695.33304523	-0.03438333	-0.04801504	-0.31194568
0.91991	294.51663	0.0	1.841e-05	0.00032231	2e-08	0.0	0.00144233	0.00026778	2.05e-06	696.34131257	698.21556597	695.30180497	-0.03423985	-0.04814524	-0.31192075
0.92191	294.82463	0.0	1.836e-05	0.00032236	2e-08	0.0	0.00144233	0.00026778	2.05e-06	696.30968603	698.18848388	695.27056621	-0.0341024	-0.04826913	-0.31189701
0.92391	295.12882	0.0	1.831e-05	0.0003224	2e-08	-0.0	0.00144233	0.00026778	2.05e-06	696.27809141	698.16133001	695.2393288	-0.03395926	-0.04839726	-0.31187246
0.92591	295.42914	0.0	1.827e-05	0.00032245	2e-08	0.0	0.00144233	0.00026778	2.05e-06	696.24652966	698.13410393	695.20809261	-0.03380967	-0.04853018	-0.311847
0.92791	295.72552	0.0	1.822e-05	0.00032249	2e-08	-0.0	0.00144233	0.00026778	2.05e-06	696.21500248	698.10680375	695.17685752	-0.03366666	-0.04865628	-0.31182288
0.92991	296.0179	0.0	1.818e-05	0.00032254	2e-08	0.0	0.00144233	0.00026778	2.05e-06	696.18351009	698.07943088	695.14562335	-0.03351156	-0.04879197	-0.31179697
0.93191	296.3062	0.0	1.814e-05	0.00032258	2e-08	-0.0	0.00144233	0.00026778	2.05e-06	696.15205321	698.05198572	695.11438994	-0.03337354	-0.04891177	-0.31177415
0.93391	296.59035	0.0	1.809e-05	0.00032262	2e-08	0.0	0.00144233	0.00026778	2.05e-06	696.12063381	698.02446642	695.08315713	-0.0332179	-0.0490458	-0.3117487
0.93591	296.87027	0.0	1.805e-05	0.00032267	2e-08	-0.0	0.00144233	0.00026778	2.05e-06	696.08925121	697.99687631	695.05192472	-0.03307394	-0.04916876	-0.31172543
0.93791	297.14588	0.0	1.801e-05	0.00032271	2e-08	-0.0	0.00144233	0.00026778	2.05e-06	696.05790772	697.96921326	695.02069255	-0.03291545	-0.049303	-0.31170014
0.93991	297.4171	0.0	1.797e-05	0.00032275	2e-08	0.0	0.00144233	0.00026778	2.05e-06	696.026607	697.94147284	694.98946042	-0.03276229	-0.04943154	-0.31167606
0.94191	297.68383	0.0	1.793e-05	0.00032278	2e-08	0.0	0.00144233	0.00026778	2.05e-06	695.99534796	697.91365947	694.95822812	-0.03259859	-0.0495677	-0.31165071
0.94391	297.94599	0.0	1.789e-05	0.00032282	2e-08	0.0	0.00144233	0.00026778	2.05e-06	695.96413264	697.88577209	694.92699543	-0.032445	-0.04969426	-0.31162731
0.94591	298.20347	0.0	1.786e-05	0.00032286	2e-08	-0.0	0.00144233	0.00026778	2.05e-06	695.93296306	697.85780998	694.89576211	-0.03228115	-0.04982803	-0.31160278
0.94791	298.45618	0.0	1.782e-05	0.0003229	2e-08	-0.0	0.00144233	0.00026778	2.05e-06	695.90184184	697.82977165	694.86452792	-0.0321141	-0.04996305	-0.31157825
0.94991	298.70401	0.0	1.778e-05	0.00032293	2e-08	-0.0	0.00144233	0.00026778	2.05e-06	695.87077138	697.80165632	694.83329258	-0.03194353	-0.05009952	-0.31155372
0.9519	298.94684	0.0	1.775e-05	0.00032297	2e-08	-0.0	0.00144233	0.00026778	2.05e-06	695.8397543	697.77346315	694.80205578	-0.03176904	-0.05023762	-0.31152918
0.9539	299.18456	0.0	1.772e-05	0.000323	2e-08	0.0	0.00144233	0.00026778	2.05e-06	695.80879354	697.74519114	694.77081722	-0.03159024	-0.05037759	-0.31150465
0.9559	299.41703	0.0	1.768e-05	0.00032304	2e-08	-0.0	0.00144233	0.00026778	2.05e-06	695.77789238	697.71683916	694.73957654	-0.03140664	-0.05051967	-0.31148011
0.9579	299.64413	0.0	1.765e-05	0.00032307	2e-08	-0.0	0.00144233	0.00026778	2.05e-06	695.74705452	697.68840596	694.70833337	-0.03121772	-0.05066415	-0.31145557
0.9599	299.8657	0.0	1.762e-05	0.0003231	2e-08	0.0	0.00144233	0.00026778	2.05e-06	695.71628409	697.6598901	694.67708727	-0.03102284	-0.05081134	-0.31143103
0.9619	300.08159	0.0	1.759e-05	0.00032313	2e-08	-0.0	0.00144233	0.00026778	2.05e-06	695.68558578	697.63128994	694.64583781	-0.0308213	-0.05096163	-0.31140649
0.9639	300.29163	0.0	1.756e-05	0.00032316	2e-08	-0.0	0.00144233	0.00026778	2.05e-06	695.65496492	697.60260364	694.61458445	-0.03061224	-0.05111543	-0.31138194
0.9659	300.49566	0.0	1.753e-05	0.00032319	2e-08	0.0	0.00144233	0.00026778	2.05e-06	695.62442758	697.57382908	694.58332663	-0.0303947	-0.05127323	-0.31135739
0.9679	300.69347	0.0	1.75e-05	0.00032322	2e-08	-0.0	0.00144233	0.00026778	2.05e-06	695.59398074	697.54496385	694.55206371	-0.03016756	-0.05143561	-0.31133284
0.9699	300.88486	0.0	1.747e-05	0.00032324	2e-08	-0.0	0.00144233	0.00026778	2.05e-06	695.56363247	697.5160052	694.52079494	-0.02992936	-0.05160326	-0.31130828
0.9719	301.06959	0.0	1.745e-05	0.00032327	2e-08	-0.0	0.00144233	0.00026778	2.05e-06	695.53339216	697.48694995	694.4895195	-0.02967844	-0.05177701	-0.31128372
0.9739	301.24743	0.0	1.742e-05	0.00032329	2e-08	-0.0	0.00144233	0.00026778	2.05e-06	695.50327085	697.45779441	694.45823643	-0.02941281	-0.05195781	-0.31125915
0.9759	301.41809	0.0	1.74e-05	0.00032332	2e-08	-0.0	0.00144233	0.00026778	2.05e-06	695.47328159	697.42853429	694.42694458	-0.02912986	-0.0521469	-0.31123457
0.9779	301.58127	0.0	1.738e-05	0.00032334	2e-08	-0.0	0.00144233	0.00026778	2.05e-06	695.44344006	697.39916454	694.39564264	-0.02882654	-0.05234573	-0.31120999
0.9799	301.73663	0.0	1.736e-05	0.00032336	2e-08	-0.0	0.00144233	0.00026778	2.05e-06	695.41376526	697.36967915	694.36432901	-0.0284985	-0.05255631	-0.31118539
0.9819	301.88377	0.0	1.734e-05	0.00032338	2e-08	-0.0	0.00144233	0.00026778	2.05e-06	695.38428074	697.34007087	694.33300175	-0.02813964	-0.05278145	-0.31116079
0.9839	302.02225	0.0	1.732e-05	0.0003234	2e-08	-0.0	0.00144233	0.00026778	2.05e-06	695.35501587	697.31033086	694.30165845	-0.02774471	-0.05302347	-0.31113617
0.9859	302.15155	0.0	1.73e-05	0.00032342	2e-08	-0.0	0.00144233	0.00026778	2.05e-06	695.32600839	697.28044813	694.27029606	-0.02730004	-0.05328852	-0.31111154
0.9879	302.27105	0.0	1.728e-05	0.00032343	2e-08	0.0	0.00144233	0.00026778	2.05e-06	695.29730836	697.25040852	694.23891057	-0.02679631	-0.05358056	-0.31108689
0.9899	302.38	0.0	1.727e-05	0.00032345	2e-08	0.0	0.00144233	0.00026778	2.05e-06	695.26898195	697.22019403	694.20749672	-0.0262055	-0.0539117	-0.31106221
0.9919	302.47745	0.0	1.725e-05	0.00032346	2e-08	0.0	0.00144233	0.00026778	2.05e-06	695.24112765	697.1897789	694.17604674	-0.02549094	-0.05429731	-0.31103751
0.9939	302.56215	0.0	1.724e-05	0.00032347	2e-08	-0.0	0.00144233	0.00026778	2.05e-06	695.21389443	697.15912591	694.14454893	-0.02458415	-0.0547654	-0.31101277
0.9959	302.63232	0.0	1.723e-05	0.00032348	2e-08	0.0	0.00144233	0.00026778	2.05e-06	695.18753547	697.12817517	694.11298347	-0.02333807	-0.05537449	-0.31098798
0.9979	302.68508	0.0	1.723e-05	0.00032349	2e-08	0.0	0.00144233	0.00026778	2.05e-06	695.16257009	697.09681196	694.08130973	-0.02131109	-0.05629324	-0.3109631
0.9999	302.71377	0.0	1.722e-05	0.0003235	2e-08	0.0	0.00144233	0.00026778	2.05e-06	695.1408567	697.06467161	694.0493809	-0.01414057	-0.05901072	-0.31093801
1.0	302.71419	0.0	1.722e-05	0.0003235	2e-08	0.0	0.00144233	0.00026778	2.05e-06	695.14004192	697.06301228	694.04776278	1611.39703417	110.39412107	322.1453467
