# Supplementary material for: Dataset for the simulated biomass pyrolysis in rotary kilns with varying particle residence time distributions
Source: Data Brief. 2021 Nov 23;39:107603. doi: 10.1016/j.dib.2021.107603 (PMC8633881; doi:10.1016/j.dib.2021.107603)
Supplement: Supplementary Data S1 — Supplementary Raw Research Data. This is open data under the CC BY license http://creativecommons.org/licenses/by/4.0/ [file mmc1.zip › supplementary/113/logFiles/log_Pe16]

l,m	Tau,s	F_w,kg/s	F_is,kg/s	F_c,kg/s	F_rt,kg/s	F_w_wet,kg/s	F_it,kg/s	F_g,kg/s	F_H2O_g,kg/s	T_b,K	T_g,K	T_w,K	q_bed,kW/m	q_gas,kW/m	q_loss,kW/m
0.0001	0.02	0.0	0.0	0.0	0.0	0.00205283	0.0	0.0	0.0	299.0507202	302.25864464	832.90106594	33.23943617	2.84976119	-0.41989491
0.002	0.77965	0.0	0.0	0.0	0.0	0.00205283	0.0	0.0	0.0	315.75590969	377.54232577	828.26491162	32.04214519	2.67474222	-0.41625736
0.004	1.5789	0.0	0.0	0.0	0.0	0.00205283	0.0	0.0	0.0	332.53825122	450.03356398	823.5772409	30.83899664	2.42808313	-0.41257956
0.006	2.37776	0.0	0.0	0.0	0.0	0.00205283	0.0	0.0	0.0	348.54904231	514.13513991	819.08759983	29.68941864	2.12615374	-0.40905728
0.008	3.17621	1e-08	0.0	0.0	0.0	0.00205282	0.0	0.0	0.0	363.83478221	568.77864343	814.7953976	28.58793424	1.78876211	-0.40569004
0.01	3.97427	5e-08	0.0	0.0	0.0	0.00205278	0.0	0.0	0.0	378.43643238	613.59792213	810.69737967	27.52828747	1.44598611	-0.4024752
0.012	4.77193	1.5e-07	0.0	0.0	0.0	0.00205268	0.0	0.0	0.0	392.39005656	648.99038922	806.78709946	26.50556788	1.12484359	-0.39940766
0.014	5.56918	4.1e-07	0.0	0.0	0.0	0.00205242	0.0	0.0	0.0	405.7277521	675.95973089	803.05544344	25.5161953	0.84469198	-0.39648026
0.016	6.36604	1.01e-06	0.0	0.0	0.0	0.00205182	0.0	0.0	0.0	418.47862744	695.84976119	799.49174166	24.55810264	0.61432552	-0.39368452
0.018	7.16249	2.28e-06	0.0	0.0	0.0	0.00205055	0.0	0.0	0.0	430.66964261	710.07913835	796.08494858	23.63041102	0.43346103	-0.39101182
0.02	7.95854	4.76e-06	0.0	0.0	0.0	0.00204807	0.0	0.0	0.0	442.32616674	719.9537444	792.82451737	22.73285806	0.29647268	-0.38845386
0.022	8.75418	9.34e-06	0.0	0.0	0.0	0.00204348	0.0	0.0	1e-08	453.47225375	726.57468699	789.70085464	21.86540015	0.1955986	-0.38600313
0.024	9.54942	1.731e-05	0.0	0.0	0.0	0.0020355	0.0	0.0	2e-08	464.13071965	730.81643096	786.70545331	21.02796227	0.12299326	-0.38365299
0.026	10.34425	3.052e-05	0.0	0.0	0.0	0.00202228	0.0	0.0	3e-08	474.32312907	733.34495091	783.83083565	20.22032992	0.07181457	-0.38139757
0.028	11.13867	5.139e-05	0.0	0.0	0.0	0.00200139	0.0	0.0	5e-08	484.06976138	734.65261461	781.07041108	19.4421307	0.03654328	-0.37923172
0.03	11.93268	8.298e-05	0.0	0.0	0.0	0.00196977	0.0	0.0	8e-08	493.38961072	735.09608762	778.41831517	18.69285453	0.01295675	-0.37715084
0.032	12.72629	0.00012883	0.0	0.0	0.0	0.00192387	0.0	0.0	1.3e-07	502.30045996	734.93042276	775.86926242	17.97188938	-0.0020875	-0.37515079
0.034	13.51948	0.00019277	0.0	0.0	0.0	0.00185987	0.0	0.0	1.9e-07	510.81905743	734.33685406	773.41842707	17.27854971	-0.01089052	-0.37322779
0.036	14.31226	0.00027834	1e-08	0.0	0.0	0.0017742	0.0	0.0	2.8e-07	518.96141394	733.44458215	771.0613513	16.61209333	-0.01512785	-0.37137835
0.038	15.10463	0.00038822	1e-08	0.0	0.0	0.0016642	1e-08	0.0	3.9e-07	526.74321217	732.34660526	768.79387977	15.97172373	-0.01602934	-0.3695992
0.04	15.89659	0.00052329	3e-08	0.0	0.0	0.00152897	2e-08	0.0	5.2e-07	534.18027727	731.11027272	766.61211519	15.35657855	-0.01449725	-0.36788729
0.042	16.68813	0.0006819	6e-08	0.0	0.0	0.00137014	4e-08	1e-08	6.8e-07	541.28900418	729.78311202	764.51238892	14.76571194	-0.01117748	-0.36623974
0.044	17.47925	0.00085935	1e-07	0.0	0.0	0.00119241	9e-08	1e-08	8.6e-07	548.08659619	728.3947193	762.49124049	14.19808016	-0.0064844	-0.36465385
0.046	18.26996	0.00104791	1.8e-07	0.0	0.0	0.00100349	1.7e-07	2e-08	1.05e-06	554.59095499	726.95610237	760.54539955	13.65254463	-0.00059842	-0.36312703
0.048	19.06025	0.00123765	3.1e-07	0.0	0.0	0.00081327	3.1e-07	5e-08	1.24e-06	560.82016953	725.45871832	758.67176507	13.12789897	0.0065365	-0.36165687
0.05	19.85013	0.00141797	4.9e-07	0.0	1e-08	0.00063232	5.5e-07	8e-08	1.42e-06	566.79164733	723.87531488	756.86738005	12.62292469	0.01519303	-0.36024104
0.05199	20.63958	0.00157936	7.6e-07	0.0	1e-08	0.00047009	9e-07	1.3e-07	1.58e-06	572.52112332	722.16445945	755.12940253	12.13646334	0.02579765	-0.35887731
0.05399	21.42861	0.00171507	1.12e-06	0.0	1e-08	0.00033326	1.43e-06	2.2e-07	1.72e-06	578.02181693	720.27894966	753.45508796	11.66711462	0.03882488	-0.35756353
0.05599	22.21722	0.00182203	1.6e-06	0.0	2e-08	0.00022485	2.17e-06	3.3e-07	1.83e-06	583.30370365	718.17662221	751.84187764	11.21332641	0.05467087	-0.35629769
0.05799	23.00541	0.00190082	2.22e-06	0.0	3e-08	0.00014418	3.19e-06	4.9e-07	1.91e-06	588.37450499	715.83070344	750.28716093	10.7761936	0.07353682	-0.35507775
0.05999	23.79317	0.00195478	2.98e-06	0.0	4e-08	8.783e-05	4.54e-06	7e-07	1.97e-06	593.2401608	713.23677839	748.78832836	10.35450526	0.09536177	-0.35390164
0.06199	24.58051	0.00198877	3.91e-06	0.0	6e-08	5.083e-05	6.28e-06	9.8e-07	2e-06	597.90517476	710.41505247	747.34292962	9.94802136	0.11981422	-0.35276745
0.06399	25.36743	0.00200791	5.03e-06	0.0	8e-08	2.797e-05	8.49e-06	1.33e-06	2.02e-06	602.37384965	707.40798981	745.94855622	9.55647069	0.14633608	-0.35167329
0.06599	26.15391	0.00201669	6.34e-06	0.0	1e-07	1.466e-05	1.123e-05	1.77e-06	2.04e-06	606.65044448	704.27475746	744.60296624	9.17949507	0.17422063	-0.3506174
0.06799	26.93997	0.00201854	7.87e-06	0.0	1.3e-07	7.33e-06	1.459e-05	2.31e-06	2.05e-06	610.73954745	701.08427821	743.30405907	8.81674042	0.20269821	-0.34959814
0.06999	27.7256	0.00201585	9.64e-06	1e-08	1.7e-07	3.5e-06	1.865e-05	2.97e-06	2.05e-06	614.64613033	697.90823968	742.04987169	8.46811663	0.23101432	-0.34861396
0.07199	28.5108	0.00201005	1.165e-05	1e-08	2.2e-07	1.6e-06	2.348e-05	3.77e-06	2.05e-06	618.37540237	694.81493565	740.83859078	8.13284353	0.25849059	-0.34766345
0.07399	29.29557	0.00200198	1.392e-05	1e-08	2.7e-07	7.1e-07	2.919e-05	4.71e-06	2.05e-06	621.93269414	691.8644872	739.66854045	7.81064925	0.28456486	-0.34674529
0.07599	30.0799	0.00199201	1.647e-05	2e-08	3.3e-07	3e-07	3.584e-05	5.81e-06	2.05e-06	625.32328256	689.10562422	738.5381876	7.50163568	0.30881122	-0.34585827
0.07799	30.86381	0.00198032	1.931e-05	3e-08	4e-07	1.2e-07	4.352e-05	7.08e-06	2.05e-06	628.55260005	686.57409506	737.44604407	7.20498428	0.33094228	-0.34500124
0.07999	31.64727	0.00196692	2.244e-05	4e-08	4.8e-07	5e-08	5.23e-05	8.55e-06	2.05e-06	631.62581213	684.2925773	736.39076314	6.92007117	0.35079877	-0.34417314
0.08199	32.43031	0.00195178	2.588e-05	5e-08	5.7e-07	2e-08	6.226e-05	1.022e-05	2.05e-06	634.5480425	682.27173761	735.37105694	6.64700354	0.36832954	-0.34337294
0.08399	33.2129	0.00193488	2.961e-05	7e-08	6.7e-07	1e-08	7.344e-05	1.211e-05	2.05e-06	637.32465952	680.51199963	734.38560382	6.38577409	0.38355575	-0.34259978
0.08599	33.99506	0.00191615	3.364e-05	1e-07	7.8e-07	0.0	8.589e-05	1.421e-05	2.05e-06	639.96081531	679.00566407	733.43317571	6.13534378	0.39660205	-0.34185235
0.08799	34.77678	0.00189558	3.798e-05	1.3e-07	9e-07	0.0	9.965e-05	1.655e-05	2.05e-06	642.46155788	677.73913453	732.51260377	5.89546263	0.4075831	-0.34113001
0.08999	35.55806	0.00187314	4.26e-05	1.7e-07	1.03e-06	0.0	0.00011472	1.912e-05	2.05e-06	644.83193347	676.69491629	731.62274932	5.66569877	0.41667322	-0.34043168
0.09199	36.3389	0.00184883	4.75e-05	2.2e-07	1.17e-06	0.0	0.00013112	2.193e-05	2.05e-06	647.07702002	675.85319677	730.76249679	5.44570546	0.42404118	-0.33975651
0.09399	37.11929	0.0018227	5.266e-05	2.9e-07	1.33e-06	0.0	0.00014884	2.497e-05	2.05e-06	649.20191501	675.19325511	729.93075728	5.23521527	0.42984501	-0.33910384
0.09599	37.89925	0.00179477	5.807e-05	3.6e-07	1.49e-06	0.0	0.00016784	2.824e-05	2.05e-06	651.21176154	674.69436678	729.12646397	5.03378057	0.43426715	-0.33847262
0.09799	38.67876	0.00176512	6.371e-05	4.6e-07	1.67e-06	0.0	0.00018809	3.173e-05	2.05e-06	653.11172666	674.33659798	728.34857703	4.84113084	0.43745304	-0.33786219
0.09999	39.45782	0.00173383	6.956e-05	5.7e-07	1.85e-06	0.0	0.00020953	3.545e-05	2.05e-06	654.90700358	674.10123366	727.59608308	4.65687389	0.43955405	-0.33727166
0.10199	40.23644	0.001701	7.559e-05	6.9e-07	2.04e-06	0.0	0.0002321	3.937e-05	2.05e-06	656.60279899	673.97105917	726.86799697	4.48069109	0.44069883	-0.3367003
0.10399	41.0146	0.00166673	8.178e-05	8.4e-07	2.24e-06	-0.0	0.00025571	4.348e-05	2.05e-06	658.20432014	673.93048766	726.16336302	4.31222011	0.44100842	-0.33614733
0.10599	41.79232	0.00163116	8.81e-05	1.02e-06	2.44e-06	-0.0	0.00028029	4.777e-05	2.05e-06	659.71675522	673.96559666	725.48125675	4.15112668	0.44058819	-0.33561202
0.10799	42.56959	0.00159442	9.453e-05	1.21e-06	2.65e-06	0.0	0.00030575	5.222e-05	2.05e-06	661.14525389	674.0640862	724.82078611	3.99709184	0.43953094	-0.33509372
0.10999	43.34641	0.00155665	0.00010104	1.44e-06	2.86e-06	0.0	0.00033197	5.682e-05	2.05e-06	662.4949074	674.21519065	724.18109235	3.84976124	0.43792221	-0.33459169
0.11199	44.12278	0.001518	0.0001076	1.69e-06	3.07e-06	0.0	0.00035887	6.154e-05	2.05e-06	663.77072556	674.40956879	723.56135104	3.70882199	0.43583465	-0.33410534
0.11399	44.89869	0.00147861	0.00011419	1.98e-06	3.29e-06	0.0	0.00038633	6.638e-05	2.05e-06	664.97761706	674.63917398	722.96077243	3.57394832	0.43333387	-0.33363401
0.11599	45.67415	0.00143862	0.00012079	2.29e-06	3.5e-06	-0.0	0.00041426	7.131e-05	2.05e-06	666.12036933	674.89712283	722.37860172	3.44482467	0.43047751	-0.33317712
0.11799	46.44915	0.00139818	0.00012736	2.64e-06	3.72e-06	0.0	0.00044256	7.632e-05	2.05e-06	667.20363049	675.17756482	721.81411894	3.3211507	0.42731606	-0.33273412
0.11999	47.2237	0.00135743	0.0001339	3.03e-06	3.93e-06	-0.0	0.00047111	8.138e-05	2.05e-06	668.2318936	675.47555772	721.26663866	3.20262847	0.42389453	-0.33230445
0.12199	47.99778	0.0013165	0.00014037	3.45e-06	4.15e-06	0.0	0.00049984	8.648e-05	2.05e-06	669.20948311	675.7869518	720.73550937	3.0889713	0.42025269	-0.33188762
0.12399	48.77141	0.00127551	0.00014676	3.91e-06	4.35e-06	-0.0	0.00052865	9.16e-05	2.05e-06	670.14054376	676.10828381	720.22011272	2.97990749	0.41642561	-0.33148314
0.12599	49.54458	0.00123459	0.00015305	4.4e-06	4.56e-06	-0.0	0.00055745	9.674e-05	2.05e-06	671.02903227	676.43668132	719.71986257	2.87516627	0.41244481	-0.33109053
0.12799	50.31728	0.00119384	0.00015922	4.94e-06	4.76e-06	0.0	0.00058616	0.00010187	2.05e-06	671.87871102	676.76977762	719.23420387	2.77450422	0.40833779	-0.33070937
0.12999	51.08952	0.00115337	0.00016526	5.51e-06	4.95e-06	0.0	0.00061471	0.00010698	2.05e-06	672.69314484	677.10563617	718.76261143	2.67767914	0.40412944	-0.33033926
0.13199	51.8613	0.00111326	0.00017116	6.13e-06	5.14e-06	-0.0	0.00064304	0.00011205	2.05e-06	673.47569938	677.44268477	718.30458863	2.58446445	0.39984186	-0.32997979
0.13399	52.63261	0.00107361	0.00017691	6.79e-06	5.32e-06	-0.0	0.00067107	0.00011709	2.05e-06	674.2295416	677.77965815	717.85966602	2.49464819	0.3954948	-0.3296306
0.13599	53.40345	0.00103448	0.00018249	7.48e-06	5.49e-06	-0.0	0.00069877	0.00012208	2.05e-06	674.9576421	678.11554826	717.42739996	2.40802692	0.39110601	-0.32929134
0.13799	54.17383	0.00099594	0.0001879	8.22e-06	5.65e-06	0.0	0.00072607	0.000127	2.05e-06	675.66277869	678.44956171	717.00737115	2.32441294	0.38669136	-0.32896169
0.13999	54.94374	0.00095805	0.00019312	9e-06	5.81e-06	-0.0	0.00075294	0.00013185	2.05e-06	676.34754133	678.78108314	716.59918329	2.24362743	0.38226516	-0.32864133
0.14199	55.71317	0.00092086	0.00019817	9.83e-06	5.96e-06	0.0	0.00077934	0.00013663	2.05e-06	677.01433783	679.10964418	716.20246162	2.16550581	0.37784025	-0.32832996
0.14399	56.48214	0.00088441	0.00020302	1.069e-05	6.1e-06	-0.0	0.00080523	0.00014133	2.05e-06	677.66540044	679.434897	715.81685165	2.08989315	0.37342821	-0.32802732
0.14599	57.25063	0.00084874	0.00020768	1.16e-05	6.23e-06	0.0	0.00083059	0.00014594	2.05e-06	678.30279289	679.75659206	715.44201777	2.01664428	0.36903946	-0.32773313
0.14799	58.01865	0.00081389	0.00021214	1.255e-05	6.36e-06	0.0	0.00085539	0.00015045	2.05e-06	678.92841758	680.07455928	715.07764209	1.94562557	0.3646834	-0.32744716
0.14999	58.78619	0.00077987	0.0002164	1.354e-05	6.47e-06	-0.0	0.00087962	0.00015488	2.05e-06	679.54402313	680.38869234	714.72342318	1.87671186	0.36036849	-0.32716915
0.15198	59.55326	0.0007467	0.00022046	1.458e-05	6.58e-06	-0.0	0.00090326	0.0001592	2.05e-06	680.15121181	680.69893547	714.37907497	1.80978754	0.35610238	-0.32689889
0.15398	60.31985	0.00071441	0.00022433	1.566e-05	6.67e-06	-0.0	0.0009263	0.00016342	2.05e-06	680.75144686	681.00527249	714.04432571	1.74474395	0.35189191	-0.32663617
0.15598	61.08595	0.00068299	0.00022799	1.678e-05	6.76e-06	-0.0	0.00094872	0.00016754	2.05e-06	681.34605952	681.30771771	713.71891695	1.6814812	0.34774326	-0.32638077
0.15798	61.85158	0.00065247	0.00023145	1.794e-05	6.84e-06	0.0	0.00097053	0.00017155	2.05e-06	681.93625582	681.60630843	713.40260262	1.61990626	0.34366194	-0.32613251
0.15998	62.61673	0.00062284	0.00023471	1.915e-05	6.91e-06	0.0	0.00099171	0.00017546	2.05e-06	682.52312296	681.90109866	713.0951482	1.55993368	0.33965293	-0.32589121
0.16198	63.38139	0.00059411	0.00023777	2.04e-05	6.97e-06	-0.0	0.00101227	0.00017926	2.05e-06	683.10763524	682.1921541	712.79632987	1.5014821	0.33572059	-0.32565669
0.16398	64.14557	0.00056626	0.00024063	2.17e-05	7.03e-06	-0.0	0.0010322	0.00018296	2.05e-06	683.69065954	682.47954797	712.50593382	1.44447824	0.33186887	-0.32542877
0.16598	64.90926	0.00053931	0.0002433	2.303e-05	7.07e-06	0.0	0.00105152	0.00018654	2.05e-06	684.27296032	682.76335761	712.22375551	1.38885218	0.32810115	-0.32520731
0.16798	65.67246	0.00051325	0.00024578	2.441e-05	7.11e-06	-0.0	0.00107021	0.00019003	2.05e-06	684.85520406	683.0436618	711.94959912	1.33453984	0.32442042	-0.32499214
0.16998	66.43518	0.00048805	0.00024807	2.584e-05	7.14e-06	0.0	0.00108828	0.0001934	2.05e-06	685.43796336	683.32053856	711.68327691	1.2814813	0.32082924	-0.32478313
0.17198	67.19741	0.00046373	0.00025016	2.731e-05	7.16e-06	0.0	0.00110575	0.00019667	2.05e-06	686.02172037	683.59406345	711.42460868	1.22962142	0.31732981	-0.32458012
0.17398	67.95914	0.00044027	0.00025208	2.882e-05	7.17e-06	-0.0	0.00112261	0.00019984	2.05e-06	686.60686995	683.86430824	711.1734213	1.17890815	0.31392389	-0.32438298
0.17598	68.72038	0.00041765	0.00025381	3.037e-05	7.18e-06	-0.0	0.00113887	0.0002029	2.05e-06	687.19372226	684.13133985	710.92954825	1.12929369	0.31061289	-0.32419159
0.17798	69.48113	0.00039586	0.00025536	3.197e-05	7.18e-06	-0.0	0.00115454	0.00020587	2.05e-06	687.78250513	684.39521966	710.69282914	1.08073324	0.30739787	-0.32400581
0.17998	70.24139	0.0003749	0.00025673	3.362e-05	7.17e-06	-0.0	0.00116964	0.00020873	2.05e-06	688.37336592	684.65600292	710.46310935	1.03318555	0.30427953	-0.32382552
0.18198	71.00114	0.00035474	0.00025793	3.531e-05	7.15e-06	-0.0	0.00118416	0.00021149	2.05e-06	688.96637331	684.91373846	710.24023964	0.98661234	0.30125821	-0.32365061
0.18398	71.7604	0.00033538	0.00025895	3.704e-05	7.13e-06	0.0	0.00119812	0.00021415	2.05e-06	689.56151871	685.16846848	710.02407574	0.94097844	0.29833394	-0.32348097
0.18598	72.51916	0.0003168	0.00025981	3.882e-05	7.11e-06	0.0	0.00121153	0.00021672	2.05e-06	690.15871769	685.42022853	709.81447806	0.8962514	0.29550639	-0.32331648
0.18798	73.27742	0.00029898	0.00026051	4.064e-05	7.07e-06	-0.0	0.00122439	0.00021919	2.05e-06	690.75781123	685.66904762	709.61131128	0.85240179	0.29277489	-0.32315703
0.18998	74.03518	0.00028191	0.00026104	4.25e-05	7.03e-06	0.0	0.00123673	0.00022157	2.05e-06	691.35856711	685.91494837	709.41444408	0.80940269	0.29013843	-0.32300254
0.19198	74.79243	0.00026557	0.00026142	4.441e-05	6.99e-06	-0.0	0.00124854	0.00022385	2.05e-06	691.96068131	686.15794732	709.22374876	0.76723014	0.28759566	-0.32285289
0.19398	75.54918	0.00024995	0.00026164	4.637e-05	6.93e-06	-0.0	0.00125984	0.00022605	2.05e-06	692.56377968	686.39805534	709.03910092	0.72586293	0.2851449	-0.32270798
0.19598	76.30542	0.00023502	0.00026171	4.837e-05	6.88e-06	0.0	0.00127065	0.00022816	2.05e-06	693.16741986	686.63527802	708.86037916	0.68528249	0.28278413	-0.32256773
0.19798	77.06115	0.00022078	0.00026163	5.041e-05	6.82e-06	0.0	0.00128097	0.00023018	2.05e-06	693.77109356	686.86961623	708.68746473	0.64547302	0.28051099	-0.32243203
0.19998	77.81638	0.0002072	0.00026141	5.249e-05	6.75e-06	0.0	0.00129081	0.00023212	2.05e-06	694.37422931	687.10106671	708.52024121	0.60642145	0.27832279	-0.32230081
0.20198	78.57109	0.00019427	0.00026105	5.462e-05	6.68e-06	0.0	0.00130019	0.00023397	2.05e-06	694.97619568	687.3296227	708.35859418	0.56811746	0.27621651	-0.32217396
0.20398	79.32529	0.00018198	0.00026055	5.679e-05	6.6e-06	-0.0	0.00130911	0.00023575	2.05e-06	695.57630509	687.5552746	708.20241087	0.53055343	0.27418882	-0.3220514
0.20598	80.07898	0.00017029	0.00025991	5.901e-05	6.52e-06	-0.0	0.0013176	0.00023744	2.05e-06	696.1738182	687.77801074	708.0515799	0.49372454	0.2722361	-0.32193304
0.20798	80.83216	0.0001592	0.00025915	6.126e-05	6.44e-06	0.0	0.00132566	0.00023906	2.05e-06	696.76794901	687.99781807	707.90599086	0.45762844	0.2703544	-0.3218188
0.20998	81.58481	0.00014869	0.00025827	6.356e-05	6.36e-06	-0.0	0.0013333	0.0002406	2.05e-06	697.35787047	688.21468296	707.76553409	0.42226545	0.26853951	-0.32170858
0.21198	82.33695	0.00013874	0.00025726	6.589e-05	6.27e-06	0.0	0.00134054	0.00024208	2.05e-06	697.94272089	688.42859197	707.6301003	0.38763837	0.26678698	-0.32160231
0.21398	83.08857	0.00012933	0.00025614	6.827e-05	6.17e-06	-0.0	0.00134739	0.00024348	2.05e-06	698.5216108	688.63953255	707.49958032	0.35375228	0.26509212	-0.3214999
0.21598	83.83967	0.00012045	0.0002549	7.068e-05	6.08e-06	-0.0	0.00135387	0.00024481	2.05e-06	699.09363048	688.84749383	707.37386479	0.32061455	0.26345003	-0.32140125
0.21798	84.59025	0.00011207	0.00025356	7.312e-05	5.98e-06	-0.0	0.00135998	0.00024607	2.05e-06	699.65785783	689.05246726	707.25284393	0.2882344	0.26185564	-0.32130629
0.21998	85.3403	0.00010417	0.00025211	7.561e-05	5.88e-06	-0.0	0.00136573	0.00024728	2.05e-06	700.21336676	689.2544473	707.13640728	0.25662288	0.26030376	-0.32121493
0.22198	86.08983	9.675e-05	0.00025057	7.812e-05	5.77e-06	-0.0	0.00137115	0.00024841	2.05e-06	700.75923567	689.45343193	707.02444351	0.22579253	0.25878907	-0.32112708
0.22398	86.83883	8.977e-05	0.00024893	8.067e-05	5.67e-06	0.0	0.00137625	0.00024949	2.05e-06	701.29455619	689.64942319	706.91684024	0.19575709	0.25730623	-0.32104266
0.22598	87.5873	8.322e-05	0.0002472	8.325e-05	5.56e-06	0.0	0.00138103	0.00025051	2.05e-06	701.8184418	689.84242754	706.81348388	0.16653651	0.25584999	-0.32096158
0.22798	88.33524	7.709e-05	0.00024539	8.585e-05	5.46e-06	0.0	0.00138551	0.00025148	2.05e-06	702.33003589	690.03245622	706.71425949	0.13813017	0.25441456	-0.32088371
0.22998	89.08265	7.135e-05	0.0002435	8.848e-05	5.35e-06	0.0	0.00138971	0.00025239	2.05e-06	702.82852223	690.21952538	706.61905106	0.11056933	0.25299508	-0.32080901
0.23198	89.82953	6.599e-05	0.00024153	9.113e-05	5.24e-06	-0.0	0.00139363	0.00025325	2.05e-06	703.31312875	690.40365624	706.52774088	0.08386406	0.25158622	-0.32073737
0.23398	90.57588	6.098e-05	0.0002395	9.38e-05	5.13e-06	0.0	0.0013973	0.00025406	2.05e-06	703.78313756	690.58487503	706.44021003	0.05802921	0.25018293	-0.3206687
0.23598	91.32168	5.632e-05	0.0002374	9.65e-05	5.02e-06	0.0	0.00140071	0.00025483	2.05e-06	704.2378905	690.76321289	706.35633828	0.03307883	0.24878037	-0.3206029
0.23798	92.06695	5.197e-05	0.00023524	9.921e-05	4.91e-06	-0.0	0.0014039	0.00025555	2.05e-06	704.67679469	690.93870566	706.27600424	0.00902583	0.2473739	-0.32053987
0.23998	92.81168	4.794e-05	0.00023303	0.00010193	4.8e-06	-0.0	0.00140686	0.00025623	2.05e-06	705.09932716	691.11139355	706.19908544	-0.01411834	0.24595915	-0.32047953
0.24198	93.55587	4.419e-05	0.00023077	0.00010466	4.69e-06	-0.0	0.00140961	0.00025686	2.05e-06	705.51852048	691.28134863	706.12438856	-0.02597455	0.24459001	-0.32042089
0.24398	94.29952	4.071e-05	0.00022847	0.0001074	4.58e-06	0.0	0.00141216	0.00025746	2.05e-06	705.92598842	691.44867887	706.05243844	-0.04626481	0.24322496	-0.32036444
0.24598	95.04262	3.748e-05	0.00022612	0.00011016	4.47e-06	0.0	0.00141453	0.00025803	2.05e-06	706.31790305	691.61343822	705.98339549	-0.06580391	0.2418474	-0.32031027
0.24798	95.78518	3.449e-05	0.00022374	0.00011291	4.36e-06	0.0	0.00141672	0.00025855	2.05e-06	706.69379076	691.77567967	705.91715821	-0.08457802	0.24045321	-0.3202583
0.24998	96.52719	3.173e-05	0.00022132	0.00011567	4.26e-06	-0.0	0.00141875	0.00025905	2.05e-06	707.03903663	691.93544166	705.85476565	-0.1204149	0.2389759	-0.3202094
0.25197	97.26865	2.917e-05	0.00021889	0.00011843	4.15e-06	0.0	0.00142062	0.00025952	2.05e-06	707.35102972	692.09267837	705.79628046	-0.13768679	0.23740993	-0.32016352
0.25397	98.00956	2.682e-05	0.00021643	0.00012118	4.05e-06	-0.0	0.00142235	0.00025995	2.05e-06	707.64553012	692.24743388	705.74030816	-0.15405004	0.23581646	-0.32011961
0.25597	98.74992	2.465e-05	0.00021395	0.00012392	3.94e-06	0.0	0.00142395	0.00026036	2.05e-06	707.92257893	692.39977159	705.68672899	-0.16950956	0.23419361	-0.32007757
0.25797	99.48973	2.265e-05	0.00021147	0.00012666	3.84e-06	-0.0	0.00142542	0.00026074	2.05e-06	708.18229	692.54975407	705.63542426	-0.18407311	0.23253989	-0.32003732
0.25997	100.22898	2.081e-05	0.00020897	0.00012938	3.74e-06	0.0	0.00142677	0.0002611	2.05e-06	708.42484501	692.69744269	705.58627672	-0.19775116	0.23085418	-0.31999876
0.26197	100.96767	1.912e-05	0.00020647	0.00013209	3.64e-06	0.0	0.00142801	0.00026144	2.05e-06	708.65048809	692.8428973	705.53917086	-0.21055682	0.22913573	-0.3199618
0.26397	101.7058	1.757e-05	0.00020398	0.00013478	3.55e-06	-0.0	0.00142916	0.00026175	2.05e-06	708.85952027	692.98617596	705.4939932	-0.22250556	0.22738411	-0.31992636
0.26597	102.44338	1.614e-05	0.00020148	0.00013745	3.45e-06	0.0	0.00143021	0.00026205	2.05e-06	709.05229376	693.12733469	705.45063255	-0.23361514	0.22559923	-0.31989234
0.26797	103.18039	1.483e-05	0.00019899	0.0001401	3.36e-06	0.0	0.00143117	0.00026233	2.05e-06	709.22920613	693.26642728	705.4089803	-0.24390537	0.22378127	-0.31985965
0.26997	103.91683	1.363e-05	0.00019651	0.00014273	3.27e-06	0.0	0.00143206	0.00026259	2.05e-06	709.3906945	693.40350517	705.36893062	-0.25339788	0.22193068	-0.31982823
0.27197	104.65272	1.252e-05	0.00019404	0.00014533	3.18e-06	-0.0	0.00143287	0.00026283	2.05e-06	709.53722985	693.53861734	705.33038065	-0.2621159	0.22004815	-0.31979798
0.27397	105.38803	1.151e-05	0.00019159	0.00014791	3.09e-06	-0.0	0.00143362	0.00026306	2.05e-06	709.6693115	693.67181022	705.2932307	-0.27008408	0.21813459	-0.31976883
0.27597	106.12278	1.058e-05	0.00018915	0.00015047	3.01e-06	0.0	0.0014343	0.00026327	2.05e-06	709.78746181	693.80312775	705.25738439	-0.27732826	0.2161911	-0.3197407
0.27797	106.85695	9.73e-06	0.00018673	0.00015299	2.93e-06	-0.0	0.00143492	0.00026348	2.05e-06	709.89222092	693.93261132	705.22274879	-0.28387552	0.21421895	-0.31971352
0.27997	107.59055	8.95e-06	0.00018433	0.00015549	2.85e-06	-0.0	0.0014355	0.00026367	2.05e-06	709.9841423	694.06029985	705.18923446	-0.28975303	0.21221952	-0.31968722
0.28197	108.32358	8.24e-06	0.00018195	0.00015795	2.77e-06	-0.0	0.00143603	0.00026384	2.05e-06	710.06378813	694.1862299	705.15675559	-0.29498903	0.21019434	-0.31966173
0.28397	109.05603	7.58e-06	0.0001796	0.00016039	2.69e-06	-0.0	0.00143651	0.00026401	2.05e-06	710.13172528	694.31043571	705.12523	-0.29961199	0.20814501	-0.31963699
0.28597	109.78791	6.98e-06	0.00017727	0.00016279	2.62e-06	-0.0	0.00143695	0.00026417	2.05e-06	710.18852158	694.43294932	705.09457919	-0.30365057	0.20607323	-0.31961293
0.28797	110.5192	6.43e-06	0.00017496	0.00016517	2.55e-06	0.0	0.00143736	0.00026432	2.05e-06	710.23474245	694.55380073	705.06472834	-0.30713342	0.20398073	-0.3195895
0.28997	111.24992	5.93e-06	0.00017269	0.0001675	2.48e-06	0.0	0.00143773	0.00026446	2.05e-06	710.27094791	694.67301798	705.03560627	-0.31008907	0.20186929	-0.31956664
0.29197	111.98005	5.46e-06	0.00017044	0.00016981	2.41e-06	0.0	0.00143807	0.00026459	2.05e-06	710.29768998	694.79062734	705.00714546	-0.31254575	0.19974071	-0.3195443
0.29397	112.70959	5.04e-06	0.00016822	0.00017208	2.34e-06	0.0	0.00143838	0.00026472	2.05e-06	710.31551029	694.90665339	704.97928195	-0.31453131	0.1975968	-0.31952243
0.29597	113.43855	4.65e-06	0.00016603	0.00017432	2.28e-06	0.0	0.00143867	0.00026484	2.05e-06	710.3249382	695.0211192	704.9519553	-0.31607308	0.19543936	-0.31950098
0.29797	114.16692	4.29e-06	0.00016387	0.00017653	2.21e-06	0.0	0.00143893	0.00026495	2.05e-06	710.32648904	695.13404645	704.92510852	-0.31719778	0.19327016	-0.3194799
0.29997	114.8947	3.96e-06	0.00016174	0.0001787	2.15e-06	0.0	0.00143917	0.00026506	2.05e-06	710.32066279	695.24545557	704.89868798	-0.31793146	0.19109096	-0.31945916
0.30197	115.62189	3.66e-06	0.00015964	0.00018084	2.09e-06	-0.0	0.00143939	0.00026516	2.05e-06	710.3079429	695.35536584	704.87264331	-0.3182994	0.18890348	-0.31943871
0.30397	116.34848	3.39e-06	0.00015757	0.00018294	2.04e-06	-0.0	0.0014396	0.00026525	2.05e-06	710.28879548	695.46379553	704.84692731	-0.31832609	0.1867094	-0.31941852
0.30597	117.07448	3.13e-06	0.00015553	0.00018501	1.98e-06	-0.0	0.00143978	0.00026534	2.05e-06	710.26366857	695.570762	704.82149583	-0.31803514	0.18451033	-0.31939855
0.30797	117.79988	2.9e-06	0.00015352	0.00018704	1.93e-06	-0.0	0.00143996	0.00026543	2.05e-06	710.23299174	695.6762818	704.79630766	-0.31744929	0.18230785	-0.31937877
0.30997	118.52468	2.69e-06	0.00015155	0.00018905	1.87e-06	0.0	0.00144011	0.00026551	2.05e-06	710.19717581	695.78037079	704.77132445	-0.31659033	0.18010346	-0.31935915
0.31197	119.24888	2.49e-06	0.0001496	0.00019102	1.82e-06	0.0	0.00144026	0.00026559	2.05e-06	710.15661268	695.88304418	704.74651051	-0.31547917	0.17789862	-0.31933967
0.31397	119.97247	2.31e-06	0.00014769	0.00019295	1.78e-06	-0.0	0.00144039	0.00026566	2.05e-06	710.11167541	695.98431664	704.72183279	-0.31413574	0.17569472	-0.31932029
0.31597	120.69546	2.14e-06	0.00014581	0.00019486	1.73e-06	-0.0	0.00144051	0.00026573	2.05e-06	710.06271835	696.08420238	704.69726068	-0.31257903	0.17349306	-0.31930099
0.31797	121.41784	1.99e-06	0.00014396	0.00019673	1.68e-06	-0.0	0.00144063	0.0002658	2.05e-06	710.01007734	696.18271518	704.67276594	-0.31082712	0.17129491	-0.31928175
0.31997	122.13962	1.85e-06	0.00014213	0.00019857	1.64e-06	0.0	0.00144073	0.00026586	2.05e-06	709.95407012	696.27986847	704.64832255	-0.30889713	0.16910145	-0.31926256
0.32197	122.86078	1.71e-06	0.00014034	0.00020038	1.59e-06	-0.0	0.00144083	0.00026592	2.05e-06	709.89499669	696.37567538	704.62390663	-0.30680528	0.1669138	-0.31924338
0.32397	123.58132	1.59e-06	0.00013858	0.00020216	1.55e-06	-0.0	0.00144092	0.00026598	2.05e-06	709.83313979	696.47014877	704.59949628	-0.30456691	0.16473302	-0.31922421
0.32597	124.30126	1.48e-06	0.00013685	0.0002039	1.51e-06	0.0	0.001441	0.00026604	2.05e-06	709.76876542	696.56330126	704.57507151	-0.30219646	0.16256009	-0.31920502
0.32797	125.02057	1.38e-06	0.00013514	0.00020562	1.47e-06	-0.0	0.00144108	0.00026609	2.05e-06	709.70212343	696.65514532	704.55061411	-0.29970754	0.16039594	-0.31918582
0.32997	125.73927	1.29e-06	0.00013347	0.00020731	1.43e-06	-0.0	0.00144115	0.00026614	2.05e-06	709.63344707	696.74569252	704.5261075	-0.2970842	0.15821809	-0.31916636
0.33197	126.45734	1.2e-06	0.00013182	0.00020897	1.39e-06	0.0	0.00144121	0.00026619	2.05e-06	709.56294319	696.8349452	704.5015361	-0.29437634	0.15606032	-0.31914693
0.33397	127.17479	1.12e-06	0.0001302	0.0002106	1.36e-06	0.0	0.00144127	0.00026624	2.05e-06	709.49082723	696.92292083	704.47688651	-0.29162965	0.15394766	-0.31912775
0.33597	127.89162	1.04e-06	0.00012861	0.0002122	1.32e-06	-0.0	0.00144132	0.00026628	2.05e-06	709.41729563	697.00963511	704.45214681	-0.28880747	0.15184302	-0.31910846
0.33797	128.60782	9.7e-07	0.00012704	0.00021378	1.29e-06	-0.0	0.00144138	0.00026633	2.05e-06	709.34253971	697.09511447	704.4273075	-0.28590394	0.14973565	-0.31908896
0.33997	129.32339	9.1e-07	0.0001255	0.00021532	1.26e-06	-0.0	0.00144142	0.00026637	2.05e-06	709.26670185	697.17934631	704.40235697	-0.28289409	0.14760443	-0.31906902
0.34197	130.03833	8.5e-07	0.00012399	0.00021684	1.22e-06	-0.0	0.00144147	0.00026641	2.05e-06	709.18995099	697.26236036	704.37728839	-0.27994307	0.14555895	-0.31904967
0.34397	130.75263	7.9e-07	0.0001225	0.00021834	1.19e-06	0.0	0.00144151	0.00026644	2.05e-06	709.11242282	697.34415939	704.3520935	-0.27687824	0.14347431	-0.31902972
0.34597	131.4663	7.4e-07	0.00012104	0.00021981	1.16e-06	-0.0	0.00144155	0.00026648	2.05e-06	709.03424986	697.42475546	704.32676589	-0.27379356	0.14141115	-0.31900972
0.34797	132.17933	6.9e-07	0.0001196	0.00022125	1.13e-06	-0.0	0.00144158	0.00026652	2.05e-06	708.95555358	697.5041577	704.30129969	-0.27070066	0.13937274	-0.3189897
0.34997	132.89172	6.5e-07	0.00011819	0.00022267	1.11e-06	0.0	0.00144161	0.00026655	2.05e-06	708.87644949	697.58238552	704.27569114	-0.26763542	0.13737809	-0.31896986
0.35196	133.60347	6.1e-07	0.0001168	0.00022407	1.08e-06	0.0	0.00144164	0.00026658	2.05e-06	708.79704092	697.65945351	704.24993675	-0.26446765	0.13533955	-0.31894931
0.35396	134.31457	5.7e-07	0.00011543	0.00022544	1.05e-06	-0.0	0.00144167	0.00026661	2.05e-06	708.71741942	697.73535587	704.22403107	-0.26137919	0.13337147	-0.31892919
0.35596	135.02503	5.3e-07	0.00011408	0.00022679	1.03e-06	0.0	0.0014417	0.00026665	2.05e-06	708.63767493	697.81011593	704.19797305	-0.25826974	0.13140634	-0.31890882
0.35796	135.73484	5e-07	0.00011276	0.00022812	1e-06	-0.0	0.00144172	0.00026667	2.05e-06	708.55788698	697.88375049	704.17176148	-0.25514918	0.12944808	-0.31888823
0.35996	136.444	4.7e-07	0.00011146	0.00022942	9.8e-07	-0.0	0.00144175	0.0002667	2.05e-06	708.47812872	697.95625579	704.14539286	-0.25200775	0.12748865	-0.31886732
0.36196	137.15251	4.4e-07	0.00011018	0.00023071	9.5e-07	0.0	0.00144177	0.00026673	2.05e-06	708.39846711	698.02764837	704.11886695	-0.24890515	0.12556307	-0.31884647
0.36396	137.86036	4.1e-07	0.00010893	0.00023197	9.3e-07	-0.0	0.00144179	0.00026676	2.05e-06	708.31896246	698.09794283	704.09218378	-0.2458371	0.12366653	-0.31882564
0.36596	138.56755	3.9e-07	0.00010769	0.00023321	9.1e-07	-0.0	0.0014418	0.00026678	2.05e-06	708.23966974	698.16714963	704.0653432	-0.24274735	0.12176257	-0.3188044
0.36796	139.27409	3.7e-07	0.00010647	0.00023443	8.9e-07	-0.0	0.00144182	0.00026681	2.05e-06	708.16063885	698.23527912	704.03834542	-0.23969185	0.11988412	-0.31878313
0.36996	139.97996	3.4e-07	0.00010527	0.00023563	8.6e-07	-0.0	0.00144184	0.00026683	2.05e-06	708.08191467	698.30234235	704.01119111	-0.23666618	0.11802699	-0.31876179
0.37196	140.68517	3.2e-07	0.0001041	0.00023681	8.4e-07	-0.0	0.00144185	0.00026685	2.05e-06	708.00353751	698.36835036	703.98388127	-0.23366784	0.11618833	-0.31874034
0.37396	141.38971	3e-07	0.00010294	0.00023797	8.2e-07	-0.0	0.00144187	0.00026687	2.05e-06	707.92554352	698.43331399	703.95641714	-0.23069614	0.11436652	-0.31871876
0.37596	142.09359	2.9e-07	0.0001018	0.00023911	8.1e-07	-0.0	0.00144188	0.0002669	2.05e-06	707.84796495	698.49724402	703.92880022	-0.2277637	0.11256826	-0.31869713
0.37796	142.79679	2.7e-07	0.00010067	0.00024024	7.9e-07	0.0	0.00144189	0.00026692	2.05e-06	707.77083031	698.56015138	703.90103227	-0.22485258	0.1107816	-0.31867532
0.37996	143.49932	2.5e-07	9.957e-05	0.00024135	7.7e-07	0.0	0.0014419	0.00026694	2.05e-06	707.69416499	698.62204648	703.87311517	-0.2219635	0.10900612	-0.31865332
0.38196	144.20117	2.4e-07	9.848e-05	0.00024244	7.5e-07	0.0	0.00144191	0.00026696	2.05e-06	707.61799125	698.68293975	703.84505101	-0.21911758	0.10725403	-0.31863127
0.38396	144.90235	2.3e-07	9.741e-05	0.00024351	7.3e-07	0.0	0.00144192	0.00026698	2.05e-06	707.54232831	698.74284192	703.81684207	-0.21632182	0.10552903	-0.31860924
0.38596	145.60285	2.1e-07	9.636e-05	0.00024456	7.2e-07	-0.0	0.00144193	0.00026699	2.05e-06	707.46719281	698.80176351	703.78849076	-0.21352871	0.10380119	-0.31858684
0.38796	146.30266	2e-07	9.532e-05	0.0002456	7e-07	-0.0	0.00144194	0.00026701	2.05e-06	707.39259927	698.85971441	703.75999951	-0.21079331	0.10210401	-0.3185645
0.38996	147.00179	1.9e-07	9.43e-05	0.00024662	6.8e-07	0.0	0.00144195	0.00026703	2.05e-06	707.31855939	698.91670552	703.73137102	-0.20808389	0.1004174	-0.31854197
0.39196	147.70024	1.8e-07	9.33e-05	0.00024763	6.7e-07	0.0	0.00144196	0.00026705	2.05e-06	707.24508358	698.97274628	703.70260789	-0.20541674	0.09875108	-0.31851938
0.39396	148.39799	1.7e-07	9.231e-05	0.00024862	6.5e-07	-0.0	0.00144197	0.00026706	2.05e-06	707.17217958	699.02784743	703.67371297	-0.2027883	0.09710254	-0.3184967
0.39596	149.09505	1.6e-07	9.134e-05	0.00024959	6.4e-07	-0.0	0.00144197	0.00026708	2.05e-06	707.09985415	699.08201842	703.64468899	-0.20019625	0.09547004	-0.3184739
0.39796	149.79142	1.5e-07	9.038e-05	0.00025055	6.2e-07	0.0	0.00144198	0.00026709	2.05e-06	707.02811174	699.13526974	703.61553891	-0.19763872	0.09385217	-0.31845097
0.39996	150.48709	1.4e-07	8.943e-05	0.0002515	6.1e-07	0.0	0.00144198	0.00026711	2.05e-06	706.95695616	699.1876106	703.58626555	-0.19513377	0.09226021	-0.31842809
0.40196	151.18206	1.4e-07	8.85e-05	0.00025243	6e-07	-0.0	0.00144199	0.00026712	2.05e-06	706.8863891	699.23905135	703.55687191	-0.19264353	0.09066991	-0.31840489
0.40396	151.87632	1.3e-07	8.759e-05	0.00025335	5.8e-07	0.0	0.001442	0.00026713	2.05e-06	706.81641162	699.2896014	703.52736092	-0.19020288	0.08910341	-0.3183817
0.40596	152.56989	1.2e-07	8.668e-05	0.00025425	5.7e-07	0.0	0.001442	0.00026715	2.05e-06	706.74702381	699.33926992	703.49773546	-0.18781311	0.08756157	-0.31835856
0.40796	153.26274	1.2e-07	8.58e-05	0.00025514	5.6e-07	-0.0	0.00144201	0.00026716	2.05e-06	706.67822408	699.38806704	703.46799859	-0.18543589	0.08601957	-0.31833508
0.40996	153.95489	1.1e-07	8.492e-05	0.00025602	5.5e-07	0.0	0.00144201	0.00026717	2.05e-06	706.61001058	699.43600185	703.43815322	-0.18310779	0.08450106	-0.31831162
0.41196	154.64633	1e-07	8.406e-05	0.00025688	5.3e-07	-0.0	0.00144201	0.00026719	2.05e-06	706.54238051	699.48308363	703.40820227	-0.18081796	0.08299906	-0.3182881
0.41396	155.33705	1e-07	8.321e-05	0.00025773	5.2e-07	0.0	0.00144202	0.0002672	2.05e-06	706.47533039	699.52932144	703.37814867	-0.17857227	0.08151749	-0.31826457
0.41596	156.02705	9e-08	8.237e-05	0.00025857	5.1e-07	0.0	0.00144202	0.00026721	2.05e-06	706.40885595	699.57472457	703.34799533	-0.17636312	0.08005146	-0.31824095
0.41796	156.71634	9e-08	8.154e-05	0.0002594	5e-07	-0.0	0.00144203	0.00026722	2.05e-06	706.34295239	699.61930206	703.31774513	-0.17418147	0.07859501	-0.31821717
0.41996	157.4049	8e-08	8.073e-05	0.00026021	4.9e-07	0.0	0.00144203	0.00026723	2.05e-06	706.27761449	699.66306281	703.28740091	-0.17203559	0.07715371	-0.31819331
0.42196	158.09274	8e-08	7.993e-05	0.00026102	4.8e-07	-0.0	0.00144203	0.00026724	2.05e-06	706.21283655	699.70601565	703.25696548	-0.169927	0.07572872	-0.3181694
0.42396	158.77985	8e-08	7.914e-05	0.00026181	4.7e-07	0.0	0.00144203	0.00026725	2.05e-06	706.14861247	699.74816931	703.22644161	-0.16785525	0.07431989	-0.31814543
0.42596	159.46623	7e-08	7.836e-05	0.00026259	4.6e-07	-0.0	0.00144204	0.00026726	2.05e-06	706.0849358	699.78953246	703.19583204	-0.16581988	0.0729271	-0.31812142
0.42796	160.15187	7e-08	7.759e-05	0.00026335	4.5e-07	0.0	0.00144204	0.00026727	2.05e-06	706.0217998	699.83011367	703.16513946	-0.16381694	0.07154779	-0.31809732
0.42996	160.83678	7e-08	7.684e-05	0.00026411	4.4e-07	0.0	0.00144204	0.00026728	2.05e-06	705.95919743	699.86992146	703.13436653	-0.16184112	0.07017843	-0.31807307
0.43196	161.52096	6e-08	7.609e-05	0.00026486	4.3e-07	-0.0	0.00144204	0.00026729	2.05e-06	705.89712154	699.90896415	703.10351586	-0.15989896	0.06882372	-0.31804876
0.43396	162.20439	6e-08	7.535e-05	0.00026559	4.2e-07	0.0	0.00144205	0.0002673	2.05e-06	705.83556479	699.94724991	703.07258997	-0.15799567	0.0674875	-0.31802446
0.43596	162.88708	6e-08	7.463e-05	0.00026632	4.1e-07	-0.0	0.00144205	0.00026731	2.05e-06	705.77451956	699.98478707	703.0415914	-0.15612679	0.06616692	-0.31800013
0.43796	163.56902	5e-08	7.391e-05	0.00026704	4.1e-07	0.0	0.00144205	0.00026732	2.05e-06	705.71397816	700.02158377	703.01052262	-0.1542994	0.06486726	-0.31797588
0.43996	164.25021	5e-08	7.321e-05	0.00026774	4e-07	0.0	0.00144205	0.00026733	2.05e-06	705.65393268	700.05764827	702.97938605	-0.15247907	0.06356417	-0.31795125
0.44196	164.93065	5e-08	7.251e-05	0.00026844	3.9e-07	-0.0	0.00144205	0.00026734	2.05e-06	705.59437563	700.09298796	702.94818401	-0.15070344	0.06228471	-0.31792675
0.44396	165.61034	5e-08	7.183e-05	0.00026912	3.8e-07	0.0	0.00144206	0.00026734	2.05e-06	705.53529892	700.12761105	702.91691884	-0.14896824	0.06102623	-0.31790234
0.44596	166.28926	4e-08	7.115e-05	0.0002698	3.7e-07	0.0	0.00144206	0.00026735	2.05e-06	705.47669449	700.16152551	702.88559282	-0.14724142	0.05976563	-0.31787758
0.44796	166.96743	4e-08	7.048e-05	0.00027047	3.7e-07	-0.0	0.00144206	0.00026736	2.05e-06	705.41855474	700.19473852	702.85420811	-0.14555737	0.05852818	-0.31785296
0.44996	167.64484	4e-08	6.982e-05	0.00027113	3.6e-07	-0.0	0.00144206	0.00026737	2.05e-06	705.36087147	700.22725815	702.82276692	-0.14390126	0.05730332	-0.31782829
0.45195	168.32147	4e-08	6.917e-05	0.00027178	3.5e-07	0.0	0.00144206	0.00026737	2.05e-06	705.30363699	700.25909158	702.79127132	-0.14226897	0.05608818	-0.3178035
0.45395	168.99734	4e-08	6.853e-05	0.00027242	3.5e-07	0.0	0.00144206	0.00026738	2.05e-06	705.24684325	700.29024651	702.7597234	-0.14067041	0.05489042	-0.31777877
0.45595	169.67244	3e-08	6.79e-05	0.00027305	3.4e-07	-0.0	0.00144206	0.00026739	2.05e-06	705.19048262	700.32073003	702.72812514	-0.13909532	0.05370258	-0.31775393
0.45795	170.34676	3e-08	6.728e-05	0.00027368	3.3e-07	-0.0	0.00144207	0.00026739	2.05e-06	705.13454711	700.35054975	702.69647852	-0.13754545	0.05252619	-0.31772903
0.45995	171.0203	3e-08	6.666e-05	0.00027429	3.3e-07	0.0	0.00144207	0.0002674	2.05e-06	705.07902932	700.37971241	702.66478542	-0.13603556	0.05137278	-0.31770432
0.46195	171.69306	3e-08	6.606e-05	0.0002749	3.2e-07	0.0	0.00144207	0.00026741	2.05e-06	705.02392132	700.40822561	702.63304773	-0.13453008	0.05021538	-0.31767921
0.46395	172.36504	3e-08	6.546e-05	0.0002755	3.1e-07	0.0	0.00144207	0.00026741	2.05e-06	704.96921568	700.43609619	702.60126725	-0.13305979	0.04907778	-0.31765424
0.46595	173.03623	3e-08	6.487e-05	0.00027609	3.1e-07	-0.0	0.00144207	0.00026742	2.05e-06	704.91490514	700.46333081	702.56944572	-0.13162707	0.04796223	-0.31762945
0.46795	173.70663	3e-08	6.428e-05	0.00027667	3e-07	-0.0	0.00144207	0.00026743	2.05e-06	704.86098204	700.48993682	702.53758489	-0.13019764	0.04684222	-0.31760426
0.46995	174.37624	3e-08	6.371e-05	0.00027725	3e-07	-0.0	0.00144207	0.00026743	2.05e-06	704.80743923	700.51592084	702.50568642	-0.128799	0.04573943	-0.31757916
0.47195	175.04505	2e-08	6.314e-05	0.00027782	2.9e-07	-0.0	0.00144207	0.00026744	2.05e-06	704.75426958	700.54128956	702.47375192	-0.12742668	0.04465064	-0.31755408
0.47395	175.71307	2e-08	6.258e-05	0.00027838	2.8e-07	-0.0	0.00144207	0.00026744	2.05e-06	704.70146608	700.56604955	702.44178297	-0.12608219	0.04357733	-0.31752907
0.47595	176.38028	2e-08	6.202e-05	0.00027893	2.8e-07	0.0	0.00144207	0.00026745	2.05e-06	704.64902171	700.59020747	702.40978111	-0.12475949	0.04251494	-0.31750401
0.47795	177.04668	2e-08	6.148e-05	0.00027948	2.7e-07	0.0	0.00144207	0.00026745	2.05e-06	704.59692962	700.6137699	702.37774784	-0.12345552	0.04146121	-0.31747887
0.47995	177.71228	2e-08	6.094e-05	0.00028002	2.7e-07	0.0	0.00144208	0.00026746	2.05e-06	704.5451831	700.63674324	702.34568461	-0.12217004	0.04041612	-0.31745364
0.48195	178.37706	2e-08	6.041e-05	0.00028055	2.6e-07	0.0	0.00144208	0.00026746	2.05e-06	704.49377554	700.65913383	702.31359281	-0.12090714	0.0393832	-0.31742841
0.48395	179.04103	2e-08	5.988e-05	0.00028108	2.6e-07	0.0	0.00144208	0.00026747	2.05e-06	704.44270047	700.68094796	702.28147382	-0.11966637	0.03836232	-0.31740318
0.48595	179.70418	2e-08	5.936e-05	0.0002816	2.5e-07	0.0	0.00144208	0.00026747	2.05e-06	704.3919515	700.70219184	702.24932895	-0.11844729	0.03735336	-0.31737796
0.48795	180.36651	2e-08	5.885e-05	0.00028211	2.5e-07	0.0	0.00144208	0.00026748	2.05e-06	704.34152236	700.72287163	702.21715951	-0.11724948	0.0363562	-0.31735274
0.48995	181.02801	2e-08	5.834e-05	0.00028262	2.4e-07	0.0	0.00144208	0.00026748	2.05e-06	704.29140691	700.74299344	702.18496674	-0.11606809	0.03536699	-0.31732744
0.49195	181.68869	2e-08	5.784e-05	0.00028312	2.4e-07	-0.0	0.00144208	0.00026749	2.05e-06	704.24159911	700.76256331	702.15275185	-0.11490332	0.03438606	-0.31730205
0.49395	182.34853	1e-08	5.735e-05	0.00028361	2.4e-07	-0.0	0.00144208	0.00026749	2.05e-06	704.19209306	700.78158714	702.12051602	-0.11375617	0.03341445	-0.31727662
0.49595	183.00754	1e-08	5.686e-05	0.0002841	2.3e-07	-0.0	0.00144208	0.0002675	2.05e-06	704.14288303	700.80007072	702.08826038	-0.11263227	0.03245712	-0.31725128
0.49795	183.66571	1e-08	5.638e-05	0.00028458	2.3e-07	-0.0	0.00144208	0.0002675	2.05e-06	704.0939633	700.81801993	702.05598604	-0.11152911	0.03151221	-0.31722598
0.49995	184.32304	1e-08	5.591e-05	0.00028505	2.2e-07	-0.0	0.00144208	0.0002675	2.05e-06	704.04532828	700.83544057	702.02369407	-0.1104497	0.03058254	-0.3172008
0.50195	184.97952	1e-08	5.544e-05	0.00028552	2.2e-07	0.0	0.00144208	0.00026751	2.05e-06	703.99697243	700.8523385	701.99138551	-0.10937047	0.02964792	-0.31717521
0.50395	185.63515	1e-08	5.497e-05	0.00028599	2.2e-07	0.0	0.00144208	0.00026751	2.05e-06	703.94889061	700.86871895	701.95906137	-0.10831739	0.02873097	-0.31714981
0.50595	186.28994	1e-08	5.451e-05	0.00028644	2.1e-07	0.0	0.00144208	0.00026752	2.05e-06	703.90107749	700.88458768	701.92672261	-0.10728951	0.02783117	-0.31712461
0.50795	186.94387	1e-08	5.406e-05	0.0002869	2.1e-07	-0.0	0.00144208	0.00026752	2.05e-06	703.85352873	700.89888678	701.89462832	-0.10625547	0.01398917	-0.31709934
0.50995	187.59693	1e-08	5.362e-05	0.00028734	2e-07	0.0	0.00144208	0.00026752	2.05e-06	703.80627909	700.906641	701.86398391	-0.10520208	0.01364919	-0.31707523
0.51195	188.24914	1e-08	5.317e-05	0.00028779	2e-07	0.0	0.00144208	0.00026753	2.05e-06	703.75933843	700.91420581	701.83324732	-0.10417846	0.01331422	-0.31705124
0.51395	188.90048	1e-08	5.274e-05	0.00028822	2e-07	-0.0	0.00144208	0.00026753	2.05e-06	703.7126964	700.92158203	701.8024209	-0.10316041	0.01297648	-0.31702683
0.51595	189.55095	1e-08	5.231e-05	0.00028865	1.9e-07	-0.0	0.00144208	0.00026753	2.05e-06	703.66634268	700.92877073	701.77150706	-0.10217925	0.01264654	-0.31700277
0.51795	190.20054	1e-08	5.188e-05	0.00028908	1.9e-07	0.0	0.00144208	0.00026754	2.05e-06	703.620267	700.93577327	701.74050825	-0.10119906	0.01231251	-0.31697818
0.51995	190.84926	1e-08	5.146e-05	0.0002895	1.9e-07	0.0	0.00144208	0.00026754	2.05e-06	703.57446004	700.94259067	701.70942672	-0.10025434	0.0119863	-0.31695395
0.52195	191.4971	1e-08	5.105e-05	0.00028991	1.8e-07	-0.0	0.00144208	0.00026754	2.05e-06	703.52891257	700.94922422	701.67826475	-0.09931457	0.01165756	-0.31692932
0.52395	192.14406	1e-08	5.064e-05	0.00029032	1.8e-07	0.0	0.00144208	0.00026755	2.05e-06	703.483616	700.95567504	701.6470245	-0.09839699	0.01133244	-0.31690475
0.52595	192.79012	1e-08	5.023e-05	0.00029073	1.8e-07	0.0	0.00144208	0.00026755	2.05e-06	703.43856225	700.96194414	701.61570799	-0.0975062	0.01101282	-0.31688039
0.52795	193.4353	1e-08	4.983e-05	0.00029113	1.7e-07	-0.0	0.00144208	0.00026755	2.05e-06	703.39374326	700.9680328	701.58431733	-0.09661563	0.01068927	-0.31685551
0.52995	194.07957	1e-08	4.943e-05	0.00029153	1.7e-07	0.0	0.00144209	0.00026756	2.05e-06	703.34915169	700.97394204	701.55285444	-0.09574814	0.01037019	-0.31683078
0.53195	194.72295	1e-08	4.904e-05	0.00029192	1.7e-07	0.0	0.00144209	0.00026756	2.05e-06	703.3047805	700.97967286	701.5213212	-0.09490309	0.01005558	-0.31680619
0.53395	195.36543	1e-08	4.866e-05	0.00029231	1.7e-07	-0.0	0.00144209	0.00026756	2.05e-06	703.26062278	700.98522643	701.48971948	-0.09406619	0.00974026	-0.31678135
0.53595	196.007	1e-08	4.827e-05	0.00029269	1.6e-07	0.0	0.00144209	0.00026756	2.05e-06	703.21667207	700.9906038	701.45805106	-0.09324031	0.00942537	-0.31675634
0.53795	196.64765	1e-08	4.79e-05	0.00029307	1.6e-07	-0.0	0.00144209	0.00026757	2.05e-06	703.17292222	700.99580598	701.42631766	-0.09243182	0.00911348	-0.31673138
0.53995	197.2874	1e-08	4.752e-05	0.00029344	1.6e-07	0.0	0.00144209	0.00026757	2.05e-06	703.12936735	701.00083398	701.39452096	-0.09163908	0.0088041	-0.31670642
0.54195	197.92622	1e-08	4.715e-05	0.00029381	1.5e-07	-0.0	0.00144209	0.00026757	2.05e-06	703.08600179	701.00568882	701.36266259	-0.09085966	0.00849643	-0.31668141
0.54395	198.56412	1e-08	4.679e-05	0.00029417	1.5e-07	0.0	0.00144209	0.00026757	2.05e-06	703.04282019	701.01037148	701.33074411	-0.09009573	0.00819147	-0.31665642
0.54595	199.20109	1e-08	4.643e-05	0.00029453	1.5e-07	-0.0	0.00144209	0.00026758	2.05e-06	702.99981733	701.01488298	701.29876709	-0.089343	0.00788762	-0.31663134
0.54795	199.83713	1e-08	4.607e-05	0.00029489	1.5e-07	0.0	0.00144209	0.00026758	2.05e-06	702.9569883	701.0192243	701.26673302	-0.0886018	0.00758511	-0.31660619
0.54995	200.47224	0.0	4.572e-05	0.00029524	1.4e-07	-0.0	0.00144209	0.00026758	2.05e-06	702.91432836	701.0233964	701.23464333	-0.08787226	0.0072841	-0.31658097
0.55194	201.10641	0.0	4.537e-05	0.00029559	1.4e-07	0.0	0.00144209	0.00026758	2.05e-06	702.87183299	701.02740024	701.20249945	-0.08715322	0.0069842	-0.31655566
0.55394	201.73963	0.0	4.503e-05	0.00029594	1.4e-07	-0.0	0.00144209	0.00026759	2.05e-06	702.82949784	701.03123678	701.17030275	-0.08644462	0.00668548	-0.31653027
0.55594	202.37191	0.0	4.469e-05	0.00029628	1.4e-07	0.0	0.00144209	0.00026759	2.05e-06	702.78731881	701.03490689	701.13805454	-0.0857511	0.00639002	-0.31650497
0.55794	203.00323	0.0	4.435e-05	0.00029661	1.4e-07	-0.0	0.00144209	0.00026759	2.05e-06	702.74529185	701.03841156	701.10575614	-0.08506704	0.00609553	-0.31647958
0.55994	203.6336	0.0	4.402e-05	0.00029694	1.3e-07	0.0	0.00144209	0.00026759	2.05e-06	702.70341315	701.04175169	701.07340882	-0.08439621	0.00580375	-0.31645424
0.56194	204.26301	0.0	4.369e-05	0.00029727	1.3e-07	-0.0	0.00144209	0.00026759	2.05e-06	702.66167903	701.04492819	701.04101379	-0.08373949	0.00551519	-0.31642901
0.56394	204.89145	0.0	4.336e-05	0.0002976	1.3e-07	-0.0	0.00144209	0.0002676	2.05e-06	702.62008592	701.04794201	701.00857228	-0.08308416	0.00522433	-0.3164034
0.56594	205.51892	0.0	4.304e-05	0.00029792	1.3e-07	0.0	0.00144209	0.0002676	2.05e-06	702.57863046	701.05079399	700.97608544	-0.0824386	0.00493491	-0.31637773
0.56794	206.14542	0.0	4.272e-05	0.00029824	1.3e-07	-0.0	0.00144209	0.0002676	2.05e-06	702.53730941	701.05348499	700.9435544	-0.08180797	0.00464936	-0.31635224
0.56994	206.77095	0.0	4.241e-05	0.00029855	1.2e-07	0.0	0.00144209	0.0002676	2.05e-06	702.4961196	701.05601593	700.91098027	-0.08118896	0.00436632	-0.31632681
0.57194	207.39549	0.0	4.21e-05	0.00029886	1.2e-07	0.0	0.00144209	0.0002676	2.05e-06	702.45505796	701.05838773	700.87836416	-0.08057067	0.00408086	-0.31630098
0.57394	208.01904	0.0	4.179e-05	0.00029917	1.2e-07	-0.0	0.00144209	0.00026761	2.05e-06	702.41412169	701.06060113	700.84570709	-0.07996967	0.00380069	-0.31627546
0.57594	208.6416	0.0	4.149e-05	0.00029947	1.2e-07	-0.0	0.00144209	0.00026761	2.05e-06	702.37330786	701.06265711	700.81301011	-0.07937295	0.00351987	-0.31624971
0.57794	209.26317	0.0	4.119e-05	0.00029978	1.2e-07	0.0	0.00144209	0.00026761	2.05e-06	702.33261387	701.06455642	700.78027421	-0.07878585	0.00324093	-0.31622397
0.57994	209.88373	0.0	4.089e-05	0.00030007	1.1e-07	0.0	0.00144209	0.00026761	2.05e-06	702.29203705	701.06629997	700.74750038	-0.07821065	0.00296511	-0.31619834
0.58194	210.5033	0.0	4.06e-05	0.00030037	1.1e-07	-0.0	0.00144209	0.00026761	2.05e-06	702.2515749	701.06788856	700.71468957	-0.07763847	0.00268817	-0.31617245
0.58394	211.12185	0.0	4.03e-05	0.00030066	1.1e-07	-0.0	0.00144209	0.00026762	2.05e-06	702.21122498	701.06932305	700.68184272	-0.07707828	0.00241453	-0.3161467
0.58594	211.73938	0.0	4.002e-05	0.00030095	1.1e-07	0.0	0.00144209	0.00026762	2.05e-06	702.17098499	701.07060421	700.64896072	-0.07652574	0.00214217	-0.3161209
0.58794	212.3559	0.0	3.973e-05	0.00030123	1.1e-07	0.0	0.00144209	0.00026762	2.05e-06	702.1308526	701.07173295	700.61604449	-0.0759779	0.00186968	-0.31609493
0.58994	212.97139	0.0	3.945e-05	0.00030151	1.1e-07	-0.0	0.00144209	0.00026762	2.05e-06	702.0908257	701.07270994	700.58309487	-0.07544517	0.00160233	-0.31606929
0.59194	213.58586	0.0	3.917e-05	0.00030179	1e-07	-0.0	0.00144209	0.00026762	2.05e-06	702.05090209	701.07353613	700.55011273	-0.07491127	0.00133202	-0.31604319
0.59394	214.19929	0.0	3.89e-05	0.00030206	1e-07	-0.0	0.00144209	0.00026762	2.05e-06	702.01107976	701.07421227	700.5170989	-0.07438751	0.00106449	-0.31601721
0.59594	214.81168	0.0	3.863e-05	0.00030234	1e-07	0.0	0.00144209	0.00026762	2.05e-06	701.97135677	701.07473908	700.48405416	-0.07387591	0.00080089	-0.31599144
0.59794	215.42303	0.0	3.836e-05	0.00030261	1e-07	0.0	0.00144209	0.00026763	2.05e-06	701.93173114	701.07511743	700.45097933	-0.07336889	0.00053739	-0.31596553
0.59994	216.03333	0.0	3.809e-05	0.00030287	1e-07	0.0	0.00144209	0.00026763	2.05e-06	701.89220102	701.07534811	700.41787518	-0.07286346	0.00027246	-0.31593932
0.60194	216.64257	0.0	3.783e-05	0.00030314	1e-07	0.0	0.00144209	0.00026763	2.05e-06	701.85276463	701.07543188	700.38474247	-0.07236765	1.035e-05	-0.31591322
0.60394	217.25076	0.0	3.757e-05	0.0003034	9e-08	0.0	0.00144209	0.00026763	2.05e-06	701.81342022	701.07536949	700.35158192	-0.07188027	-0.00024949	-0.31588719
0.60594	217.85789	0.0	3.731e-05	0.00030365	9e-08	0.0	0.00144209	0.00026763	2.05e-06	701.77416611	701.0751617	700.31839426	-0.07140042	-0.00050746	-0.31586119
0.60794	218.46394	0.0	3.705e-05	0.00030391	9e-08	0.0	0.00144209	0.00026763	2.05e-06	701.73500066	701.07480929	700.2851802	-0.07092779	-0.00076365	-0.31583522
0.60994	219.06892	0.0	3.68e-05	0.00030416	9e-08	-0.0	0.00144209	0.00026763	2.05e-06	701.69592225	701.07431303	700.25194044	-0.07046016	-0.00101921	-0.31580915
0.61194	219.67282	0.0	3.655e-05	0.00030441	9e-08	-0.0	0.00144209	0.00026764	2.05e-06	701.65692935	701.07367367	700.21867564	-0.06999825	-0.00127372	-0.31578303
0.61394	220.27564	0.0	3.631e-05	0.00030466	9e-08	-0.0	0.00144209	0.00026764	2.05e-06	701.61802046	701.07289196	700.18538648	-0.06954215	-0.00152706	-0.31575688
0.61594	220.87736	0.0	3.606e-05	0.0003049	9e-08	0.0	0.00144209	0.00026764	2.05e-06	701.57919411	701.07196864	700.1520736	-0.06909179	-0.00177923	-0.31573069
0.61794	221.47799	0.0	3.582e-05	0.00030514	9e-08	0.0	0.00144209	0.00026764	2.05e-06	701.5404489	701.07090446	700.11873762	-0.06864602	-0.00203083	-0.31570441
0.61994	222.07752	0.0	3.558e-05	0.00030538	8e-08	0.0	0.00144209	0.00026764	2.05e-06	701.50178343	701.06970015	700.08537918	-0.0682054	-0.0022815	-0.31567807
0.62194	222.67594	0.0	3.534e-05	0.00030562	8e-08	0.0	0.00144209	0.00026764	2.05e-06	701.46320174	701.06605734	700.05255651	-0.06776013	-0.01058081	-0.31565259
0.62394	223.27325	0.0	3.511e-05	0.00030585	8e-08	-0.0	0.00144209	0.00026764	2.05e-06	701.42472979	701.05999514	700.02026252	-0.06730441	-0.0110685	-0.3156273
0.62594	223.86945	0.0	3.488e-05	0.00030608	8e-08	0.0	0.00144209	0.00026764	2.05e-06	701.38636881	701.05366046	699.98797641	-0.06684952	-0.01155708	-0.31560171
0.62794	224.46452	0.0	3.465e-05	0.00030631	8e-08	0.0	0.00144209	0.00026765	2.05e-06	701.34811664	701.04705548	699.9556984	-0.06640722	-0.01203384	-0.31557646
0.62994	225.05846	0.0	3.442e-05	0.00030654	8e-08	-0.0	0.00144209	0.00026765	2.05e-06	701.30997046	701.04018432	699.92342859	-0.06597007	-0.01250666	-0.31555117
0.63194	225.65126	0.0	3.42e-05	0.00030676	8e-08	-0.0	0.00144209	0.00026765	2.05e-06	701.27192833	701.03304901	699.89116717	-0.06553516	-0.01297862	-0.31552565
0.63394	226.24293	0.0	3.398e-05	0.00030699	8e-08	-0.0	0.00144209	0.00026765	2.05e-06	701.23398813	701.02565226	699.85891426	-0.06511157	-0.01343978	-0.31550045
0.63594	226.83345	0.0	3.376e-05	0.00030721	8e-08	0.0	0.00144209	0.00026765	2.05e-06	701.19614768	701.01799702	699.82667	-0.06469119	-0.01389888	-0.3154751
0.63794	227.42281	0.0	3.354e-05	0.00030742	7e-08	0.0	0.00144209	0.00026765	2.05e-06	701.15840499	701.01008595	699.79443451	-0.06427455	-0.01435527	-0.31544964
0.63994	228.01102	0.0	3.333e-05	0.00030764	7e-08	0.0	0.00144209	0.00026765	2.05e-06	701.12075813	701.0019217	699.7622079	-0.06386989	-0.01479982	-0.31542458
0.64194	228.59806	0.0	3.311e-05	0.00030785	7e-08	-0.0	0.00144209	0.00026765	2.05e-06	701.08320514	700.9935072	699.72999025	-0.06346175	-0.01524947	-0.31539896
0.64394	229.18394	0.0	3.29e-05	0.00030806	7e-08	-0.0	0.00144209	0.00026765	2.05e-06	701.04574429	700.9848448	699.69778168	-0.0630692	-0.01568313	-0.31537399
0.64594	229.76863	0.0	3.269e-05	0.00030827	7e-08	0.0	0.00144209	0.00026765	2.05e-06	701.0083737	700.97593745	699.66558225	-0.06267113	-0.01612405	-0.31534834
0.64794	230.35215	0.0	3.249e-05	0.00030848	7e-08	0.0	0.00144209	0.00026766	2.05e-06	700.97109179	700.96678744	699.63339205	-0.0622889	-0.01654851	-0.31532339
0.64994	230.93447	0.0	3.228e-05	0.00030868	7e-08	-0.0	0.00144209	0.00026766	2.05e-06	700.93389679	700.95739763	699.60121115	-0.06190253	-0.01697863	-0.31529785
0.65193	231.5156	0.0	3.208e-05	0.00030888	7e-08	0.0	0.00144209	0.00026766	2.05e-06	700.89678717	700.94777038	699.5690396	-0.06152652	-0.01739821	-0.31527266
0.65393	232.09553	0.0	3.188e-05	0.00030908	7e-08	0.0	0.00144209	0.00026766	2.05e-06	700.85976139	700.93790819	699.53687748	-0.06115788	-0.01781052	-0.31524766
0.65593	232.67425	0.0	3.168e-05	0.00030928	7e-08	-0.0	0.00144209	0.00026766	2.05e-06	700.82281787	700.92781372	699.50472482	-0.06078558	-0.01822787	-0.31522209
0.65793	233.25175	0.0	3.149e-05	0.00030948	6e-08	0.0	0.00144209	0.00026766	2.05e-06	700.78595521	700.91748933	699.47258167	-0.06042189	-0.01863644	-0.31519679
0.65993	233.82804	0.0	3.129e-05	0.00030967	6e-08	0.0	0.00144209	0.00026766	2.05e-06	700.74917203	700.9069373	699.44044807	-0.06006767	-0.01903521	-0.31517184
0.66193	234.40309	0.0	3.11e-05	0.00030986	6e-08	-0.0	0.00144209	0.00026766	2.05e-06	700.71246687	700.8961603	699.40832405	-0.05971358	-0.01943461	-0.3151466
0.66393	234.97692	0.0	3.091e-05	0.00031005	6e-08	0.0	0.00144209	0.00026766	2.05e-06	700.67583844	700.88516059	699.37620964	-0.05936114	-0.01983295	-0.31512116
0.66593	235.5495	0.0	3.072e-05	0.00031024	6e-08	-0.0	0.00144209	0.00026766	2.05e-06	700.63928545	700.87394051	699.34410487	-0.05901533	-0.02022452	-0.31509589
0.66793	236.12083	0.0	3.054e-05	0.00031043	6e-08	0.0	0.00144209	0.00026766	2.05e-06	700.60280664	700.86250239	699.31200976	-0.05867459	-0.02061105	-0.31507068
0.66993	236.69091	0.0	3.035e-05	0.00031061	6e-08	-0.0	0.00144209	0.00026767	2.05e-06	700.56640077	700.85084852	699.27992431	-0.05833802	-0.02099351	-0.31504548
0.67193	237.25972	0.0	3.017e-05	0.00031079	6e-08	0.0	0.00144209	0.00026767	2.05e-06	700.53006669	700.83898115	699.24784855	-0.05800668	-0.02137067	-0.31502038
0.67393	237.82727	0.0	2.999e-05	0.00031097	6e-08	-0.0	0.00144209	0.00026767	2.05e-06	700.49380319	700.82690258	699.21578248	-0.05767869	-0.02174461	-0.31499523
0.67593	238.39354	0.0	2.981e-05	0.00031115	6e-08	0.0	0.00144209	0.00026767	2.05e-06	700.45760916	700.81461502	699.18372609	-0.05735382	-0.02211557	-0.31497002
0.67793	238.95853	0.0	2.964e-05	0.00031133	6e-08	-0.0	0.00144209	0.00026767	2.05e-06	700.4214835	700.80212068	699.1516794	-0.05703229	-0.02248327	-0.31494478
0.67993	239.52222	0.0	2.946e-05	0.0003115	6e-08	0.0	0.00144209	0.00026767	2.05e-06	700.38542514	700.78942171	699.1196424	-0.05671471	-0.02284695	-0.31491955
0.68193	240.08462	0.0	2.929e-05	0.00031168	6e-08	-0.0	0.00144209	0.00026767	2.05e-06	700.34943306	700.77652022	699.08761507	-0.05640203	-0.02320554	-0.31489442
0.68393	240.64572	0.0	2.912e-05	0.00031185	5e-08	0.0	0.00144209	0.00026767	2.05e-06	700.31350621	700.76341837	699.05559742	-0.0560936	-0.02355971	-0.31486934
0.68593	241.2055	0.0	2.895e-05	0.00031202	5e-08	-0.0	0.00144209	0.00026767	2.05e-06	700.27764361	700.75011828	699.02358943	-0.05579012	-0.02390863	-0.31484438
0.68793	241.76396	0.0	2.878e-05	0.00031219	5e-08	0.0	0.00144209	0.00026767	2.05e-06	700.24184428	700.73662199	698.99159108	-0.05548908	-0.02425517	-0.31481933
0.68993	242.32109	0.0	2.861e-05	0.00031235	5e-08	0.0	0.00144209	0.00026767	2.05e-06	700.20610726	700.72293167	698.95960235	-0.05518742	-0.02460281	-0.31479395
0.69193	242.87689	0.0	2.845e-05	0.00031252	5e-08	-0.0	0.00144209	0.00026767	2.05e-06	700.17043167	700.7090492	698.92762323	-0.0548912	-0.02494457	-0.31476873
0.69393	243.43134	0.0	2.828e-05	0.00031268	5e-08	0.0	0.00144209	0.00026767	2.05e-06	700.1348166	700.69497658	698.89565369	-0.05460403	-0.02527622	-0.31474401
0.69593	243.98445	0.0	2.812e-05	0.00031284	5e-08	0.0	0.00144209	0.00026767	2.05e-06	700.09926113	700.68071595	698.8636937	-0.05431308	-0.02561257	-0.31471868
0.69793	244.53619	0.0	2.796e-05	0.000313	5e-08	-0.0	0.00144209	0.00026767	2.05e-06	700.06376443	700.66626916	698.83174324	-0.05402653	-0.02594416	-0.31469346
0.69993	245.08657	0.0	2.781e-05	0.00031316	5e-08	0.0	0.00144209	0.00026768	2.05e-06	700.02832568	700.65163811	698.79980228	-0.05374841	-0.02626627	-0.3146687
0.70193	245.63557	0.0	2.765e-05	0.00031332	5e-08	0.0	0.00144209	0.00026768	2.05e-06	699.99294399	700.63682491	698.76787078	-0.05346568	-0.02659399	-0.31464325
0.70393	246.18319	0.0	2.749e-05	0.00031347	5e-08	-0.0	0.00144209	0.00026768	2.05e-06	699.95761864	700.6218312	698.73594872	-0.05319443	-0.02690866	-0.31461857
0.70593	246.72941	0.0	2.734e-05	0.00031362	5e-08	-0.0	0.00144209	0.00026768	2.05e-06	699.92234875	700.60665911	698.70403605	-0.0529179	-0.02722969	-0.31459312
0.70793	247.27424	0.0	2.719e-05	0.00031378	5e-08	0.0	0.00144209	0.00026768	2.05e-06	699.88713365	700.59131025	698.67213274	-0.0526523	-0.02753824	-0.31456842
0.70993	247.81766	0.0	2.704e-05	0.00031393	5e-08	0.0	0.00144209	0.00026768	2.05e-06	699.8519725	700.57578668	698.64023875	-0.05238301	-0.02785128	-0.3145431
0.71193	248.35966	0.0	2.689e-05	0.00031407	5e-08	0.0	0.00144209	0.00026768	2.05e-06	699.8168646	700.56009009	698.60835405	-0.05211978	-0.02815746	-0.31451808
0.71393	248.90023	0.0	2.674e-05	0.00031422	5e-08	-0.0	0.00144209	0.00026768	2.05e-06	699.78180925	700.54422223	698.57647858	-0.05186218	-0.02845725	-0.31449333
0.71593	249.43937	0.0	2.66e-05	0.00031437	4e-08	-0.0	0.00144209	0.00026768	2.05e-06	699.7468057	700.52818504	698.54461231	-0.05160088	-0.0287615	-0.31446795
0.71793	249.97707	0.0	2.645e-05	0.00031451	4e-08	-0.0	0.00144209	0.00026768	2.05e-06	699.71185327	700.51198016	698.51275519	-0.05134519	-0.02905936	-0.31444286
0.71993	250.51331	0.0	2.631e-05	0.00031466	4e-08	0.0	0.00144209	0.00026768	2.05e-06	699.67695133	700.49560922	698.48090717	-0.05109621	-0.02934951	-0.31441816
0.72193	251.04809	0.0	2.617e-05	0.0003148	4e-08	0.0	0.00144209	0.00026768	2.05e-06	699.64209915	700.47907412	698.44906822	-0.0508477	-0.02963922	-0.31439326
0.72393	251.5814	0.0	2.603e-05	0.00031494	4e-08	0.0	0.00144209	0.00026768	2.05e-06	699.60729609	700.46237652	698.41723827	-0.0505993	-0.0299289	-0.3143681
0.72593	252.11323	0.0	2.589e-05	0.00031508	4e-08	0.0	0.00144209	0.00026768	2.05e-06	699.57254154	700.44551805	698.38541729	-0.0503536	-0.0302155	-0.31434295
0.72793	252.64357	0.0	2.575e-05	0.00031521	4e-08	0.0	0.00144209	0.00026768	2.05e-06	699.53783485	700.42850038	698.35360521	-0.05011096	-0.0304986	-0.31431786
0.72993	253.17241	0.0	2.561e-05	0.00031535	4e-08	0.0	0.00144209	0.00026768	2.05e-06	699.50317543	700.41132511	698.32180199	-0.04987195	-0.03077751	-0.31429288
0.73193	253.69974	0.0	2.548e-05	0.00031548	4e-08	0.0	0.00144209	0.00026768	2.05e-06	699.46856266	700.39399391	698.29000759	-0.04963521	-0.03105382	-0.31426789
0.73393	254.22555	0.0	2.535e-05	0.00031562	4e-08	0.0	0.00144209	0.00026768	2.05e-06	699.43399596	700.37650835	698.25822193	-0.04940118	-0.03132698	-0.31424293
0.73593	254.74984	0.0	2.521e-05	0.00031575	4e-08	0.0	0.00144209	0.00026768	2.05e-06	699.39947476	700.35887002	698.22644498	-0.04916966	-0.03159722	-0.31421799
0.73793	255.27258	0.0	2.508e-05	0.00031588	4e-08	0.0	0.00144209	0.00026768	2.05e-06	699.36499848	700.34108047	698.19467667	-0.04894121	-0.03186389	-0.31419313
0.73993	255.79378	0.0	2.495e-05	0.00031601	4e-08	0.0	0.00144209	0.00026769	2.05e-06	699.33056657	700.32314127	698.16291695	-0.04871607	-0.03212668	-0.31416838
0.74193	256.31342	0.0	2.483e-05	0.00031614	4e-08	0.0	0.00144209	0.00026769	2.05e-06	699.29617849	700.30505392	698.13116577	-0.04849244	-0.03238768	-0.31414356
0.74393	256.83149	0.0	2.47e-05	0.00031627	4e-08	0.0	0.00144209	0.00026769	2.05e-06	699.26183369	700.28681999	698.09942306	-0.04826889	-0.03264856	-0.3141185
0.74593	257.34798	0.0	2.457e-05	0.00031639	4e-08	-0.0	0.00144209	0.00026769	2.05e-06	699.22753163	700.26844099	698.06768876	-0.04804589	-0.03290874	-0.31409325
0.74793	257.86287	0.0	2.445e-05	0.00031652	4e-08	-0.0	0.00144209	0.00026769	2.05e-06	699.19327186	700.24991823	698.03596284	-0.04782942	-0.03316126	-0.31406849
0.74993	258.37617	0.0	2.433e-05	0.00031664	4e-08	-0.0	0.00144209	0.00026769	2.05e-06	699.15905384	700.23125327	698.00424521	-0.04761613	-0.03341	-0.31404387
0.75192	258.88786	0.0	2.42e-05	0.00031676	4e-08	0.0	0.00144209	0.00026769	2.05e-06	699.12487704	700.21244767	697.97253582	-0.04739882	-0.03366334	-0.31401853
0.75392	259.39792	0.0	2.408e-05	0.00031688	4e-08	0.0	0.00144209	0.00026769	2.05e-06	699.09074104	700.19350263	697.94083462	-0.04718934	-0.03390747	-0.31399387
0.75592	259.90635	0.0	2.396e-05	0.000317	4e-08	0.0	0.00144209	0.00026769	2.05e-06	699.05664533	700.17441968	697.90914155	-0.04698044	-0.03415084	-0.31396904
0.75792	260.41313	0.0	2.385e-05	0.00031712	4e-08	-0.0	0.00144209	0.00026769	2.05e-06	699.02258942	700.15520027	697.87745653	-0.0467711	-0.03439461	-0.31394393
0.75992	260.91826	0.0	2.373e-05	0.00031724	4e-08	-0.0	0.00144209	0.00026769	2.05e-06	698.9885729	700.13584561	697.84577951	-0.04656788	-0.03463113	-0.31391931
0.76192	261.42172	0.0	2.361e-05	0.00031735	3e-08	0.0	0.00144209	0.00026769	2.05e-06	698.95459529	700.11635723	697.81411043	-0.04636286	-0.03486962	-0.31389424
0.76392	261.92349	0.0	2.35e-05	0.00031747	3e-08	-0.0	0.00144209	0.00026769	2.05e-06	698.92065615	700.09673637	697.78244923	-0.0461616	-0.03510361	-0.31386941
0.76592	262.42358	0.0	2.338e-05	0.00031758	3e-08	-0.0	0.00144209	0.00026769	2.05e-06	698.88675507	700.07698435	697.75079584	-0.04596412	-0.03533306	-0.31384481
0.76792	262.92196	0.0	2.327e-05	0.00031769	3e-08	0.0	0.00144209	0.00026769	2.05e-06	698.85289159	700.05710257	697.7191502	-0.04576281	-0.0355668	-0.3138195
0.76992	263.41862	0.0	2.316e-05	0.0003178	3e-08	-0.0	0.00144209	0.00026769	2.05e-06	698.81906534	700.03709221	697.68751225	-0.04556862	-0.03579211	-0.31379486
0.77192	263.91355	0.0	2.305e-05	0.00031791	3e-08	-0.0	0.00144209	0.00026769	2.05e-06	698.78527588	700.01695459	697.65588193	-0.04537643	-0.03601494	-0.31377026
0.77392	264.40675	0.0	2.294e-05	0.00031802	3e-08	0.0	0.00144209	0.00026769	2.05e-06	698.75152281	699.99669105	697.62425917	-0.04518284	-0.03623921	-0.31374525
0.77592	264.89818	0.0	2.283e-05	0.00031813	3e-08	-0.0	0.00144209	0.00026769	2.05e-06	698.71780574	699.97630278	697.5926439	-0.04499013	-0.03646226	-0.31372013
0.77792	265.38785	0.0	2.273e-05	0.00031824	3e-08	0.0	0.00144209	0.00026769	2.05e-06	698.6841243	699.95579099	697.56103606	-0.04480075	-0.03668127	-0.31369523
0.77992	265.87574	0.0	2.262e-05	0.00031834	3e-08	-0.0	0.00144209	0.00026769	2.05e-06	698.65047811	699.93515689	697.5294356	-0.04461474	-0.03689619	-0.31367055
0.78192	266.36184	0.0	2.251e-05	0.00031845	3e-08	0.0	0.00144209	0.00026769	2.05e-06	698.6168668	699.9144017	697.49784244	-0.04443031	-0.03710906	-0.31364586
0.78392	266.84613	0.0	2.241e-05	0.00031855	3e-08	-0.0	0.00144209	0.00026769	2.05e-06	698.58329	699.89352663	697.46625652	-0.04424679	-0.03732067	-0.31362108
0.78592	267.32859	0.0	2.231e-05	0.00031866	3e-08	0.0	0.00144209	0.00026769	2.05e-06	698.54974736	699.87253285	697.43467777	-0.04406448	-0.03753065	-0.31359626
0.78792	267.80923	0.0	2.221e-05	0.00031876	3e-08	-0.0	0.00144209	0.00026769	2.05e-06	698.51623853	699.85142154	697.40310612	-0.04388311	-0.03773932	-0.31357135
0.78992	268.28801	0.0	2.211e-05	0.00031886	3e-08	0.0	0.00144209	0.00026769	2.05e-06	698.48276317	699.83019381	697.37154152	-0.04370276	-0.03794656	-0.31354637
0.79192	268.76493	0.0	2.201e-05	0.00031896	3e-08	-0.0	0.00144209	0.00026769	2.05e-06	698.44932097	699.80885074	697.3399839	-0.0435259	-0.03814953	-0.31352167
0.79392	269.23997	0.0	2.191e-05	0.00031906	3e-08	0.0	0.00144209	0.00026769	2.05e-06	698.41591158	699.7873935	697.30843319	-0.04335196	-0.03834892	-0.31349717
0.79592	269.71312	0.0	2.181e-05	0.00031915	3e-08	-0.0	0.00144209	0.0002677	2.05e-06	698.3825347	699.76582319	697.27688932	-0.04317884	-0.03854709	-0.31347259
0.79792	270.18436	0.0	2.171e-05	0.00031925	3e-08	-0.0	0.00144209	0.0002677	2.05e-06	698.34918999	699.74414094	697.24535223	-0.04300431	-0.03874661	-0.3134476
0.79992	270.65368	0.0	2.162e-05	0.00031935	3e-08	0.0	0.00144209	0.0002677	2.05e-06	698.31587715	699.72234779	697.21382184	-0.04283068	-0.03894482	-0.31342254
0.80192	271.12106	0.0	2.152e-05	0.00031944	3e-08	-0.0	0.00144209	0.0002677	2.05e-06	698.28259593	699.70044472	697.18229811	-0.04266389	-0.03913494	-0.31339828
0.80392	271.58648	0.0	2.143e-05	0.00031954	3e-08	-0.0	0.00144209	0.0002677	2.05e-06	698.24934598	699.67843289	697.15078095	-0.04249322	-0.03932919	-0.31337325
0.80592	272.04994	0.0	2.134e-05	0.00031963	3e-08	0.0	0.00144209	0.0002677	2.05e-06	698.21612705	699.65631328	697.11927031	-0.04232592	-0.03951929	-0.31334853
0.80792	272.5114	0.0	2.124e-05	0.00031972	3e-08	-0.0	0.00144209	0.0002677	2.05e-06	698.18293887	699.63408687	697.08776611	-0.04216038	-0.03970709	-0.31332388
0.80992	272.97087	0.0	2.115e-05	0.00031981	3e-08	-0.0	0.00144209	0.0002677	2.05e-06	698.14978113	699.61175476	697.05626828	-0.04199485	-0.03989457	-0.31329904
0.81192	273.42832	0.0	2.106e-05	0.0003199	3e-08	-0.0	0.00144209	0.0002677	2.05e-06	698.11665361	699.58931784	697.02477676	-0.04183119	-0.04007959	-0.31327429
0.81392	273.88373	0.0	2.097e-05	0.00031999	3e-08	0.0	0.00144209	0.0002677	2.05e-06	698.08355604	699.56677714	696.99329149	-0.04167052	-0.04026093	-0.31324981
0.81592	274.33709	0.0	2.089e-05	0.00032008	3e-08	0.0	0.00144209	0.0002677	2.05e-06	698.05048815	699.54413364	696.96181239	-0.04150599	-0.04044626	-0.31322457
0.81792	274.78837	0.0	2.08e-05	0.00032017	3e-08	0.0	0.00144209	0.0002677	2.05e-06	698.01744974	699.52138819	696.9303394	-0.04134817	-0.0406237	-0.31320017
0.81992	275.23757	0.0	2.071e-05	0.00032025	3e-08	-0.0	0.00144209	0.0002677	2.05e-06	697.98444054	699.49854182	696.89887245	-0.04119085	-0.04080024	-0.31317568
0.82192	275.68466	0.0	2.063e-05	0.00032034	3e-08	-0.0	0.00144209	0.0002677	2.05e-06	697.95146033	699.47559547	696.86741146	-0.04103237	-0.04097771	-0.31315083
0.82392	276.12963	0.0	2.054e-05	0.00032042	3e-08	-0.0	0.00144209	0.0002677	2.05e-06	697.91850888	699.45255	696.83595638	-0.04087349	-0.04115527	-0.31312575
0.82592	276.57245	0.0	2.046e-05	0.00032051	3e-08	-0.0	0.00144209	0.0002677	2.05e-06	697.885586	699.4294063	696.80450713	-0.04071731	-0.04132944	-0.31310092
0.82792	277.0131	0.0	2.038e-05	0.00032059	3e-08	-0.0	0.00144209	0.0002677	2.05e-06	697.85269147	699.40616525	696.77306365	-0.040563	-0.04150114	-0.31307622
0.82992	277.45158	0.0	2.029e-05	0.00032067	2e-08	-0.0	0.00144209	0.0002677	2.05e-06	697.8198251	699.38282772	696.74162586	-0.0404103	-0.04167065	-0.31305162
0.83192	277.88785	0.0	2.021e-05	0.00032075	2e-08	-0.0	0.00144209	0.0002677	2.05e-06	697.78698668	699.35939459	696.7101937	-0.04025777	-0.04183961	-0.31302688
0.83392	278.3219	0.0	2.013e-05	0.00032083	2e-08	-0.0	0.00144209	0.0002677	2.05e-06	697.75417603	699.33586669	696.6787671	-0.04010584	-0.04200748	-0.31300209
0.83592	278.75371	0.0	2.005e-05	0.00032091	2e-08	-0.0	0.00144209	0.0002677	2.05e-06	697.72139298	699.31224482	696.64734599	-0.03995629	-0.04217232	-0.31297753
0.83792	279.18325	0.0	1.998e-05	0.00032099	2e-08	-0.0	0.00144209	0.0002677	2.05e-06	697.68863736	699.28852983	696.6159303	-0.03980869	-0.04233461	-0.31295314
0.83992	279.6105	0.0	1.99e-05	0.00032107	2e-08	-0.0	0.00144209	0.0002677	2.05e-06	697.65590901	699.2647225	696.58451996	-0.03966185	-0.04249566	-0.31292874
0.84192	280.03545	0.0	1.982e-05	0.00032114	2e-08	-0.0	0.00144209	0.0002677	2.05e-06	697.62320775	699.24082364	696.55311489	-0.03951376	-0.04265765	-0.31290398
0.84392	280.45807	0.0	1.975e-05	0.00032122	2e-08	0.0	0.00144209	0.0002677	2.05e-06	697.59053344	699.21683411	696.52171503	-0.03936348	-0.04282158	-0.31287871
0.84592	280.87834	0.0	1.967e-05	0.00032129	2e-08	0.0	0.00144209	0.0002677	2.05e-06	697.55788598	699.19275446	696.49032032	-0.03922218	-0.0429753	-0.31285482
0.84792	281.29624	0.0	1.96e-05	0.00032137	2e-08	0.0	0.00144209	0.0002677	2.05e-06	697.5252652	699.16858559	696.45893067	-0.03907583	-0.04313406	-0.31282994
0.84992	281.71173	0.0	1.952e-05	0.00032144	2e-08	-0.0	0.00144209	0.0002677	2.05e-06	697.49267097	699.14432827	696.42754601	-0.03892994	-0.04329186	-0.312805
0.85191	282.12481	0.0	1.945e-05	0.00032151	2e-08	-0.0	0.00144209	0.0002677	2.05e-06	697.46010322	699.11998305	696.39616628	-0.03878851	-0.04344438	-0.31278071
0.85391	282.53543	0.0	1.938e-05	0.00032159	2e-08	0.0	0.00144209	0.0002677	2.05e-06	697.4275618	699.09555085	696.3647914	-0.03864463	-0.04359907	-0.31275587
0.85591	282.94359	0.0	1.931e-05	0.00032166	2e-08	-0.0	0.00144209	0.0002677	2.05e-06	697.39504665	699.0710322	696.33342129	-0.03850206	-0.04375186	-0.31273114
0.85791	283.34925	0.0	1.924e-05	0.00032173	2e-08	-0.0	0.00144209	0.0002677	2.05e-06	697.36255768	699.04642783	696.3020559	-0.03836292	-0.0439005	-0.31270689
0.85991	283.75239	0.0	1.917e-05	0.0003218	2e-08	0.0	0.00144209	0.0002677	2.05e-06	697.33009477	699.02173849	696.27069513	-0.0382195	-0.04405322	-0.31268179
0.86191	284.15298	0.0	1.91e-05	0.00032186	2e-08	-0.0	0.00144209	0.0002677	2.05e-06	697.2976579	698.99696473	696.23933892	-0.03807774	-0.04420364	-0.31265687
0.86391	284.55099	0.0	1.903e-05	0.00032193	2e-08	-0.0	0.00144209	0.0002677	2.05e-06	697.26524703	698.97210713	696.20798721	-0.03794153	-0.04434768	-0.31263282
0.86591	284.9464	0.0	1.897e-05	0.000322	2e-08	0.0	0.00144209	0.0002677	2.05e-06	697.23286207	698.94716646	696.17663989	-0.03780357	-0.04449308	-0.31260838
0.86791	285.33918	0.0	1.89e-05	0.00032207	2e-08	-0.0	0.00144209	0.0002677	2.05e-06	697.20050299	698.92214329	696.14529691	-0.03766535	-0.04463821	-0.3125838
0.86991	285.7293	0.0	1.883e-05	0.00032213	2e-08	0.0	0.00144209	0.0002677	2.05e-06	697.16816978	698.8970382	696.11395819	-0.03752723	-0.0447827	-0.31255915
0.87191	286.11673	0.0	1.877e-05	0.0003222	2e-08	-0.0	0.00144209	0.0002677	2.05e-06	697.13586243	698.87185176	696.08262365	-0.0373899	-0.04492584	-0.31253456
0.87391	286.50144	0.0	1.871e-05	0.00032226	2e-08	0.0	0.00144209	0.0002677	2.05e-06	697.10358095	698.84658454	696.0512932	-0.03725279	-0.04506818	-0.31250994
0.87591	286.8834	0.0	1.864e-05	0.00032232	2e-08	-0.0	0.00144209	0.0002677	2.05e-06	697.07132533	698.82123711	696.01996679	-0.03711524	-0.04521041	-0.31248517
0.87791	287.26257	0.0	1.858e-05	0.00032238	2e-08	-0.0	0.00144209	0.0002677	2.05e-06	697.0390956	698.79581004	695.98864431	-0.03697577	-0.04535403	-0.31245999
0.87991	287.63893	0.0	1.852e-05	0.00032245	2e-08	0.0	0.00144209	0.0002677	2.05e-06	697.00689184	698.77030375	695.9573257	-0.03684074	-0.04549249	-0.31243555
0.88191	288.01245	0.0	1.846e-05	0.00032251	2e-08	-0.0	0.00144209	0.0002677	2.05e-06	696.97471409	698.74471874	695.92601087	-0.03670803	-0.04562801	-0.31241149
0.88391	288.38308	0.0	1.84e-05	0.00032257	2e-08	-0.0	0.00144209	0.0002677	2.05e-06	696.9425624	698.71905561	695.89469974	-0.03657035	-0.04576799	-0.31238648
0.88591	288.75079	0.0	1.834e-05	0.00032263	2e-08	0.0	0.00144209	0.0002677	2.05e-06	696.91043688	698.69331478	695.86339222	-0.03643634	-0.04590363	-0.3123621
0.88791	289.11555	0.0	1.828e-05	0.00032268	2e-08	-0.0	0.00144209	0.0002677	2.05e-06	696.87833765	698.66749662	695.83208823	-0.03630169	-0.0460393	-0.31233758
0.88991	289.47732	0.0	1.822e-05	0.00032274	2e-08	-0.0	0.00144209	0.0002677	2.05e-06	696.8462648	698.64160173	695.80078769	-0.03616729	-0.04617407	-0.31231308
0.89191	289.83607	0.0	1.817e-05	0.0003228	2e-08	-0.0	0.00144209	0.0002677	2.05e-06	696.8142185	698.6156304	695.76949051	-0.03602911	-0.04631198	-0.31228788
0.89391	290.19174	0.0	1.811e-05	0.00032286	2e-08	0.0	0.00144209	0.0002677	2.05e-06	696.78219893	698.589583	695.73819659	-0.03589838	-0.0464418	-0.31226403
0.89591	290.54432	0.0	1.805e-05	0.00032291	2e-08	0.0	0.00144209	0.0002677	2.05e-06	696.75020623	698.56346008	695.70690585	-0.03576342	-0.04657517	-0.31223941
0.89791	290.89374	0.0	1.8e-05	0.00032297	2e-08	0.0	0.00144209	0.0002677	2.05e-06	696.71824064	698.53726188	695.67561819	-0.03562399	-0.04671223	-0.31221399
0.89991	291.23998	0.0	1.795e-05	0.00032302	2e-08	0.0	0.00144209	0.00026771	2.05e-06	696.68630241	698.51098872	695.64433352	-0.03548813	-0.04684507	-0.31218924
0.90191	291.58299	0.0	1.789e-05	0.00032307	2e-08	0.0	0.00144209	0.00026771	2.05e-06	696.65439181	698.48464091	695.61305174	-0.03535445	-0.04697506	-0.31216492
0.90391	291.92272	0.0	1.784e-05	0.00032313	2e-08	0.0	0.00144209	0.00026771	2.05e-06	696.62250909	698.45821883	695.58177276	-0.03521901	-0.04710605	-0.31214032
0.90591	292.25913	0.0	1.779e-05	0.00032318	2e-08	0.0	0.00144209	0.00026771	2.05e-06	696.59065457	698.43172275	695.55049646	-0.03508162	-0.04723816	-0.31211543
0.90791	292.59217	0.0	1.774e-05	0.00032323	2e-08	0.0	0.00144209	0.00026771	2.05e-06	696.55882865	698.40515282	695.51922276	-0.03494726	-0.0473666	-0.31209114
0.90991	292.9218	0.0	1.769e-05	0.00032328	2e-08	0.0	0.00144209	0.00026771	2.05e-06	696.52703171	698.37850929	695.48795154	-0.03481579	-0.04749155	-0.31206744
0.91191	293.24795	0.0	1.764e-05	0.00032333	2e-08	0.0	0.00144209	0.00026771	2.05e-06	696.49526416	698.35179239	695.45668269	-0.03467854	-0.04762121	-0.31204279
0.91391	293.57059	0.0	1.759e-05	0.00032338	2e-08	-0.0	0.00144209	0.00026771	2.05e-06	696.46352638	698.32500248	695.42541609	-0.03453423	-0.04775666	-0.31201698
0.91591	293.88965	0.0	1.754e-05	0.00032342	2e-08	-0.0	0.00144209	0.00026771	2.05e-06	696.43181912	698.29813915	695.39415165	-0.03438682	-0.04789407	-0.31199074
0.91791	294.20508	0.0	1.749e-05	0.00032347	2e-08	-0.0	0.00144209	0.00026771	2.05e-06	696.40014284	698.27120274	695.36288923	-0.03425933	-0.04801215	-0.31196817
0.91991	294.51683	0.0	1.745e-05	0.00032352	2e-08	0.0	0.00144209	0.00026771	2.05e-06	696.36849762	698.24419455	695.33162868	-0.03412432	-0.04813639	-0.31194439
0.92191	294.82483	0.0	1.74e-05	0.00032356	2e-08	0.0	0.00144209	0.00026771	2.05e-06	696.33688483	698.21711306	695.30036991	-0.03398482	-0.04826389	-0.31191998
0.92391	295.12903	0.0	1.736e-05	0.00032361	2e-08	-0.0	0.00144209	0.00026771	2.05e-06	696.30530467	698.18995939	695.26911276	-0.03384429	-0.04839143	-0.31189557
0.92591	295.42935	0.0	1.731e-05	0.00032365	2e-08	0.0	0.00144209	0.00026771	2.05e-06	696.27375864	698.16273202	695.23785713	-0.03370177	-0.04851981	-0.311871
0.92791	295.72574	0.0	1.727e-05	0.0003237	2e-08	0.0	0.00144209	0.00026771	2.05e-06	696.24224733	698.13543146	695.20660285	-0.03355871	-0.04864774	-0.31184654
0.92991	296.01812	0.0	1.722e-05	0.00032374	2e-08	0.0	0.00144209	0.00026771	2.05e-06	696.21077054	698.10805997	695.17534973	-0.03340659	-0.04878267	-0.31182079
0.93191	296.30643	0.0	1.718e-05	0.00032378	2e-08	-0.0	0.00144209	0.00026771	2.05e-06	696.17933034	698.08061522	695.14409765	-0.03326952	-0.04890331	-0.31179782
0.93391	296.59058	0.0	1.714e-05	0.00032382	2e-08	-0.0	0.00144209	0.00026771	2.05e-06	696.14792737	698.05309805	695.11284644	-0.03310742	-0.04904481	-0.31177096
0.93591	296.8705	0.0	1.71e-05	0.00032386	2e-08	-0.0	0.00144209	0.00026771	2.05e-06	696.11656391	698.02550609	695.08159593	-0.03297163	-0.04916235	-0.31174873
0.93791	297.14612	0.0	1.706e-05	0.0003239	2e-08	-0.0	0.00144209	0.00026771	2.05e-06	696.08523991	697.99784171	695.05034593	-0.03281983	-0.04929267	-0.31172419
0.93991	297.41734	0.0	1.702e-05	0.00032394	2e-08	0.0	0.00144209	0.00026771	2.05e-06	696.05395745	697.97010341	695.01909625	-0.03266585	-0.04942368	-0.31169965
0.94191	297.68408	0.0	1.698e-05	0.00032398	2e-08	0.0	0.00144209	0.00026771	2.05e-06	696.02271939	697.94228864	694.98784668	-0.03250629	-0.04955818	-0.31167461
0.94391	297.94624	0.0	1.695e-05	0.00032402	2e-08	0.0	0.00144209	0.00026771	2.05e-06	695.99152589	697.91439967	694.95659699	-0.03234871	-0.04968973	-0.31165029
0.94591	298.20373	0.0	1.691e-05	0.00032405	2e-08	-0.0	0.00144209	0.00026771	2.05e-06	695.96037831	697.88643679	694.92534697	-0.03218858	-0.04982214	-0.31162602
0.94791	298.45645	0.0	1.687e-05	0.00032409	2e-08	-0.0	0.00144209	0.00026771	2.05e-06	695.92927987	697.85839771	694.89409635	-0.03202355	-0.04995725	-0.31160147
0.94991	298.70428	0.0	1.684e-05	0.00032413	2e-08	0.0	0.00144209	0.00026771	2.05e-06	695.89823299	697.83028158	694.86284487	-0.031855	-0.05009379	-0.31157693
0.9519	298.94712	0.0	1.681e-05	0.00032416	2e-08	0.0	0.00144209	0.00026771	2.05e-06	695.86724034	697.80208755	694.83159223	-0.03168259	-0.05023195	-0.31155238
0.9539	299.18485	0.0	1.677e-05	0.00032419	2e-08	-0.0	0.00144209	0.00026771	2.05e-06	695.83630489	697.77381463	694.80033811	-0.03150588	-0.05037198	-0.31152783
0.9559	299.41733	0.0	1.674e-05	0.00032423	2e-08	0.0	0.00144209	0.00026771	2.05e-06	695.80542996	697.74546172	694.76908217	-0.03132441	-0.0505141	-0.31150328
0.9579	299.64443	0.0	1.671e-05	0.00032426	2e-08	-0.0	0.00144209	0.00026771	2.05e-06	695.77461925	697.71702754	694.73782403	-0.03113763	-0.05065862	-0.31147873
0.9599	299.866	0.0	1.668e-05	0.00032429	2e-08	0.0	0.00144209	0.00026771	2.05e-06	695.74387695	697.68851067	694.70656328	-0.03094493	-0.05080585	-0.31145418
0.9619	300.0819	0.0	1.665e-05	0.00032432	2e-08	-0.0	0.00144209	0.00026771	2.05e-06	695.71320777	697.65990948	694.67529945	-0.03074559	-0.05095615	-0.31142963
0.9639	300.29195	0.0	1.662e-05	0.00032435	2e-08	-0.0	0.00144209	0.00026771	2.05e-06	695.6826171	697.63122212	694.64403205	-0.03053878	-0.05110997	-0.31140507
0.9659	300.49599	0.0	1.659e-05	0.00032437	2e-08	0.0	0.00144209	0.00026771	2.05e-06	695.65211104	697.60244648	694.61276049	-0.03032355	-0.05126776	-0.31138051
0.9679	300.6938	0.0	1.656e-05	0.0003244	2e-08	0.0	0.00144209	0.00026771	2.05e-06	695.62169663	697.57358017	694.58148414	-0.03009872	-0.05143013	-0.31135595
0.9699	300.8852	0.0	1.654e-05	0.00032443	2e-08	0.0	0.00144209	0.00026771	2.05e-06	695.59138197	697.54462043	694.55020226	-0.02986285	-0.05159778	-0.31133138
0.9719	301.06994	0.0	1.651e-05	0.00032445	2e-08	0.0	0.00144209	0.00026771	2.05e-06	695.56117653	697.51556408	694.51891404	-0.02961435	-0.05177149	-0.3113068
0.9739	301.24779	0.0	1.649e-05	0.00032448	2e-08	0.0	0.00144209	0.00026771	2.05e-06	695.5310914	697.48640746	694.48761851	-0.02935122	-0.05195223	-0.31128222
0.9759	301.41846	0.0	1.647e-05	0.0003245	2e-08	0.0	0.00144209	0.00026771	2.05e-06	695.50113971	697.45714626	694.45631454	-0.02907085	-0.05214124	-0.31125764
0.9779	301.58165	0.0	1.644e-05	0.00032452	2e-08	-0.0	0.00144209	0.00026771	2.05e-06	695.47133719	697.42777545	694.42500081	-0.0287699	-0.0523401	-0.31123304
0.9799	301.73701	0.0	1.642e-05	0.00032454	2e-08	-0.0	0.00144209	0.00026771	2.05e-06	695.44170297	697.39828902	694.39367574	-0.02844389	-0.05255089	-0.31120844
0.9819	301.88416	0.0	1.64e-05	0.00032456	2e-08	0.0	0.00144209	0.00026771	2.05e-06	695.41226074	697.36867969	694.36233738	-0.0280892	-0.05277524	-0.31118383
0.9839	302.02265	0.0	1.638e-05	0.00032458	2e-08	-0.0	0.00144209	0.00026771	2.05e-06	695.38303977	697.33893873	694.33098335	-0.02769611	-0.0530176	-0.3111592
0.9859	302.15196	0.0	1.637e-05	0.0003246	2e-08	0.0	0.00144209	0.00026771	2.05e-06	695.35407836	697.30905498	694.29961058	-0.02725545	-0.05328201	-0.31113456
0.9879	302.27147	0.0	1.635e-05	0.00032461	2e-08	-0.0	0.00144209	0.00026771	2.05e-06	695.32542563	697.27901462	694.26821515	-0.02675378	-0.05357432	-0.3111099
0.9899	302.38043	0.0	1.634e-05	0.00032463	2e-08	0.0	0.00144209	0.00026771	2.05e-06	695.29714906	697.24879932	694.23679172	-0.02616609	-0.0539053	-0.31108522
0.9919	302.47789	0.0	1.632e-05	0.00032464	2e-08	0.0	0.00144209	0.00026771	2.05e-06	695.2693465	697.21838354	694.2053326	-0.02545558	-0.05429039	-0.31106051
0.9939	302.56261	0.0	1.631e-05	0.00032465	2e-08	0.0	0.00144209	0.00026771	2.05e-06	695.24216689	697.18773013	694.17382613	-0.02455368	-0.05475771	-0.31103577
0.9959	302.63281	0.0	1.63e-05	0.00032466	2e-08	0.0	0.00144209	0.00026771	2.05e-06	695.2158635	697.15677921	694.14225253	-0.02331055	-0.05536689	-0.31101097
0.9979	302.6856	0.0	1.63e-05	0.00032467	2e-08	0.0	0.00144209	0.00026771	2.05e-06	695.19095554	697.12541604	694.11057122	-0.02129125	-0.05628418	-0.31098608
0.9999	302.71434	0.0	1.629e-05	0.00032467	2e-08	0.0	0.00144209	0.00026771	2.05e-06	695.1692916	697.09327728	694.07863622	-0.01417581	-0.05898655	-0.31096099
1.0	302.71476	0.0	1.629e-05	0.00032467	2e-08	0.0	0.00144209	0.00026771	2.05e-06	695.16847662	697.09161839	694.07701802	1610.48518729	110.85747588	322.16396902
