# Supplementary material for: Dataset for the simulated biomass pyrolysis in rotary kilns with varying particle residence time distributions
Source: Data Brief. 2021 Nov 23;39:107603. doi: 10.1016/j.dib.2021.107603 (PMC8633881; doi:10.1016/j.dib.2021.107603)
Supplement: Supplementary Data S1 — Supplementary Raw Research Data. This is open data under the CC BY license http://creativecommons.org/licenses/by/4.0/ [file mmc1.zip › supplementary/113/logFiles/log_Pe18]

l,m	Tau,s	F_w,kg/s	F_is,kg/s	F_c,kg/s	F_rt,kg/s	F_w_wet,kg/s	F_it,kg/s	F_g,kg/s	F_H2O_g,kg/s	T_b,K	T_g,K	T_w,K	q_bed,kW/m	q_gas,kW/m	q_loss,kW/m
0.0001	0.02	0.0	0.0	0.0	0.0	0.00205276	0.0	0.0	0.0	299.05075088	302.25864466	832.90106621	33.23939401	2.84976122	-0.41989492
0.002	0.77965	0.0	0.0	0.0	0.0	0.00205276	0.0	0.0	0.0	315.75649817	377.54233207	828.26491912	32.04207386	2.67474269	-0.41625737
0.004	1.5789	0.0	0.0	0.0	0.0	0.00205276	0.0	0.0	0.0	332.53937856	450.03359047	823.57725988	30.83889688	2.42808415	-0.41257957
0.006	2.37776	0.0	0.0	0.0	0.0	0.00205276	0.0	0.0	0.0	348.55066321	514.13519989	819.08763393	29.68929277	2.1261553	-0.4090573
0.008	3.17621	1e-08	0.0	0.0	0.0	0.00205274	0.0	0.0	0.0	363.83685516	568.77875119	814.79545016	28.58778436	1.78876422	-0.40569008
0.01	3.97427	5e-08	0.0	0.0	0.0	0.00205271	0.0	0.0	0.0	378.4389193	613.59808182	810.6974538	27.52811564	1.44598835	-0.40247526
0.012	4.77193	1.5e-07	0.0	0.0	0.0	0.00205261	0.0	0.0	0.0	392.39292234	648.99060425	806.78719799	26.50537604	1.12484566	-0.39940774
0.014	5.56918	4.1e-07	0.0	0.0	0.0	0.00205234	0.0	0.0	0.0	405.73096429	675.9600022	803.05556899	25.51598518	0.84469408	-0.39648036
0.016	6.36604	1.01e-06	0.0	0.0	0.0	0.00205175	0.0	0.0	0.0	418.48215601	695.85008592	799.4918966	24.55787597	0.61432751	-0.39368464
0.018	7.16249	2.28e-06	0.0	0.0	0.0	0.00205048	0.0	0.0	0.0	430.67345966	710.07951521	796.08513506	23.63016941	0.43346297	-0.39101197
0.02	7.95854	4.76e-06	0.0	0.0	0.0	0.00204799	0.0	0.0	0.0	442.33024635	719.95417224	792.82473732	22.73260307	0.29647478	-0.38845403
0.022	8.75418	9.34e-06	0.0	0.0	0.0	0.00204341	0.0	0.0	1e-08	453.47657171	726.57516318	789.70110975	21.86513332	0.19560077	-0.38600333
0.024	9.54942	1.732e-05	0.0	0.0	0.0	0.00203542	0.0	0.0	2e-08	464.13525321	730.81695073	786.70574509	21.02768512	0.1229956	-0.38365322
0.026	10.34425	3.053e-05	0.0	0.0	0.0	0.0020222	0.0	0.0	3e-08	474.32785648	733.34550463	783.83116536	20.22004401	0.07181731	-0.38139783
0.028	11.13867	5.141e-05	0.0	0.0	0.0	0.0020013	0.0	0.0	5e-08	484.07466108	734.65318278	781.07077975	19.44183766	0.03654645	-0.37923201
0.03	11.93268	8.302e-05	0.0	0.0	0.0	0.00196966	0.0	0.0	8e-08	493.39465988	735.09663145	778.41872355	18.69255607	0.01296089	-0.37715116
0.032	12.72629	0.00012891	0.0	0.0	0.0	0.00192372	0.0	0.0	1.3e-07	502.30563197	734.93087402	775.86971095	17.97158745	-0.0020815	-0.37515114
0.034	13.51948	0.00019292	0.0	0.0	0.0	0.00185965	0.0	0.0	1.9e-07	510.82431805	734.33710022	773.41891574	17.27824663	-0.01088138	-0.37322818
0.036	14.31226	0.00027863	1e-08	0.0	0.0	0.00177384	0.0	0.0	2.8e-07	518.96671606	733.44445531	771.06187954	16.61179202	-0.01511366	-0.37137876
0.038	15.10463	0.00038873	1e-08	0.0	0.0	0.00166362	1e-08	0.0	3.9e-07	526.74849047	732.34588802	768.79444627	15.97142797	-0.01600773	-0.36959964
0.04	15.89659	0.00052417	3e-08	0.0	0.0	0.00152801	2e-08	0.0	5.2e-07	534.18544513	731.1087304	766.61271771	15.3562933	-0.01446556	-0.36788776
0.042	16.68813	0.00068334	6e-08	0.0	0.0	0.00136863	4e-08	1e-08	6.8e-07	541.29395745	729.78056583	764.51302419	14.76544299	-0.01113439	-0.36624024
0.044	17.47925	0.00086153	1e-07	0.0	0.0	0.00119016	9e-08	1e-08	8.6e-07	548.09122774	728.39113766	762.49190428	14.19783404	-0.00642984	-0.36465437
0.046	18.26996	0.00105098	1.8e-07	0.0	0.0	0.00100034	1.7e-07	2e-08	1.05e-06	554.59518184	726.95168262	760.54608693	13.65232686	-0.00053515	-0.36312757
0.048	19.06025	0.0012417	3.1e-07	0.0	0.0	0.00080915	3.1e-07	5e-08	1.24e-06	560.82396719	725.45389398	758.67247111	13.12771252	0.00660314	-0.36165743
0.05	19.85013	0.00142289	4.9e-07	0.0	1e-08	0.00062732	5.4e-07	8e-08	1.43e-06	566.79507854	723.87065338	756.86810048	12.62276778	0.01525664	-0.36024161
0.05199	20.63958	0.00158489	7.6e-07	0.0	1e-08	0.00046448	9e-07	1.3e-07	1.59e-06	572.52434552	722.1604624	755.13013451	12.13632921	0.02585266	-0.35887789
0.05399	21.42861	0.00172081	1.12e-06	0.0	1e-08	0.00032745	1.42e-06	2.2e-07	1.73e-06	578.02506691	720.27584772	753.45582783	11.66709769	0.03886957	-0.35756411
0.05599	22.21722	0.00182754	1.6e-06	0.0	2e-08	0.00021927	2.17e-06	3.3e-07	1.83e-06	583.30732781	718.17426759	751.8425969	11.21345222	0.05470752	-0.35629826
0.05799	23.00541	0.00190568	2.21e-06	0.0	3e-08	0.00013925	3.19e-06	4.9e-07	1.91e-06	588.37869079	715.82864213	750.28786616	10.776267	0.07357135	-0.3550783
0.05999	23.79317	0.00195874	2.98e-06	0.0	4e-08	8.379e-05	4.54e-06	7e-07	1.97e-06	593.24497752	713.23446026	748.78903585	10.35451808	0.09540065	-0.35390219
0.06199	24.58051	0.00199176	3.91e-06	0.0	6e-08	4.777e-05	6.28e-06	9.8e-07	2e-06	597.91073358	710.41202923	747.34361409	9.94793808	0.11986221	-0.35276798
0.06399	25.36743	0.00200999	5.03e-06	0.0	8e-08	2.582e-05	8.49e-06	1.33e-06	2.03e-06	602.37997078	707.40402883	745.94925245	9.55637356	0.1463956	-0.35167383
0.06599	26.15391	0.00201802	6.34e-06	0.0	1e-07	1.324e-05	1.124e-05	1.77e-06	2.04e-06	606.65703009	704.2698357	744.60367026	9.17936867	0.17429141	-0.35061795
0.06799	26.93997	0.00201933	7.87e-06	0.0	1.3e-07	6.46e-06	1.46e-05	2.32e-06	2.05e-06	610.7464809	701.07848393	743.3047678	8.81663866	0.2027789	-0.34959869
0.06999	27.7256	0.00201626	9.64e-06	1e-08	1.7e-07	3e-06	1.866e-05	2.98e-06	2.05e-06	614.65330024	697.90168163	742.05058309	8.46803491	0.23110347	-0.34861452
0.07199	28.5108	0.00201023	1.165e-05	1e-08	2.2e-07	1.33e-06	2.35e-05	3.77e-06	2.05e-06	618.38274114	694.80769103	740.83929594	8.13273649	0.25858723	-0.347664
0.07399	29.29557	0.00200202	1.393e-05	1e-08	2.7e-07	5.7e-07	2.92e-05	4.71e-06	2.05e-06	621.94012902	691.8565921	739.66923804	7.81089784	0.28466858	-0.34674583
0.07599	30.0799	0.00199198	1.648e-05	2e-08	3.3e-07	2.3e-07	3.586e-05	5.81e-06	2.05e-06	625.33083513	689.09706884	738.53885319	7.5017352	0.30892213	-0.34585879
0.07799	30.86381	0.00198023	1.932e-05	3e-08	4e-07	9e-08	4.355e-05	7.09e-06	2.05e-06	628.56015083	686.56486451	737.44669691	7.20493493	0.33106091	-0.34500175
0.07999	31.64727	0.0019668	2.246e-05	4e-08	4.8e-07	3e-08	5.234e-05	8.56e-06	2.05e-06	631.63331597	684.28266056	736.39140166	6.91975163	0.35092541	-0.34417364
0.08199	32.43031	0.00195165	2.589e-05	5e-08	5.7e-07	1e-08	6.23e-05	1.023e-05	2.05e-06	634.55548989	682.26113052	735.37166894	6.64729106	0.3684645	-0.34337342
0.08399	33.2129	0.00193473	2.963e-05	7e-08	6.7e-07	0.0	7.349e-05	1.212e-05	2.05e-06	637.33211765	680.50069777	734.38615286	6.3860877	0.38371223	-0.34260006
0.08599	33.99506	0.00191598	3.367e-05	1e-07	7.8e-07	0.0	8.596e-05	1.423e-05	2.05e-06	639.96825584	678.99368124	733.43365026	6.13576505	0.39676463	-0.3418526
0.08799	34.77678	0.00189538	3.8e-05	1.3e-07	9e-07	0.0	9.973e-05	1.656e-05	2.05e-06	642.46896054	677.72646715	732.5129881	5.89599031	0.40775294	-0.3411302
0.08999	35.55806	0.00187291	4.263e-05	1.7e-07	1.03e-06	0.0	0.00011482	1.914e-05	2.05e-06	644.83926239	676.68159294	731.62302866	5.66634144	0.41684983	-0.34043182
0.09199	36.3389	0.00184857	4.754e-05	2.2e-07	1.18e-06	0.0	0.00013125	2.195e-05	2.05e-06	647.08424722	675.83917503	730.76265225	5.44647634	0.42422382	-0.33975661
0.09399	37.11929	0.0018224	5.271e-05	2.9e-07	1.33e-06	0.0	0.00014899	2.499e-05	2.05e-06	649.20899033	675.17854861	729.93077213	5.23607123	0.43004136	-0.33910379
0.09599	37.89925	0.00179443	5.813e-05	3.6e-07	1.49e-06	0.0	0.00016802	2.827e-05	2.05e-06	651.21861128	674.67904438	729.12632384	5.03478574	0.43446778	-0.33847253
0.09799	38.67876	0.00176472	6.378e-05	4.5e-07	1.67e-06	0.0	0.00018831	3.177e-05	2.05e-06	653.11827149	674.32070382	728.34826633	4.84223605	0.43766525	-0.33786195
0.09999	39.45782	0.00173337	6.964e-05	5.6e-07	1.85e-06	0.0	0.00020979	3.549e-05	2.05e-06	654.91315771	674.08479531	727.59558535	4.65809008	0.43977636	-0.33727126
0.10199	40.23644	0.00170046	7.569e-05	6.9e-07	2.04e-06	0.0	0.00023241	3.942e-05	2.05e-06	656.60846789	673.95409868	726.86729552	4.48201557	0.44093145	-0.33669974
0.10399	41.0146	0.00166612	8.189e-05	8.4e-07	2.24e-06	-0.0	0.00025608	4.354e-05	2.05e-06	658.209401	673.91302282	726.16244113	4.31365599	0.44125073	-0.33614659
0.10599	41.79232	0.00163047	8.823e-05	1.01e-06	2.44e-06	0.0	0.00028072	4.784e-05	2.05e-06	659.7211379	673.94764117	725.48009782	4.15268205	0.44083917	-0.33561111
0.10799	42.56959	0.00159363	9.468e-05	1.2e-06	2.65e-06	-0.0	0.00030624	5.23e-05	2.05e-06	661.14882338	674.04564734	724.81937357	3.99875289	0.43979148	-0.33509259
0.10999	43.34641	0.00155576	0.00010121	1.43e-06	2.86e-06	0.0	0.00033254	5.691e-05	2.05e-06	662.49754467	674.19627141	724.17940992	3.85154118	0.43819076	-0.33459037
0.11199	44.12278	0.00151699	0.00010779	1.68e-06	3.08e-06	0.0	0.00035951	6.165e-05	2.05e-06	663.77231033	674.39016657	723.55938273	3.7107074	0.43611177	-0.33410378
0.11399	44.89869	0.00147747	0.00011441	1.96e-06	3.3e-06	0.0	0.00038706	6.651e-05	2.05e-06	664.97802936	674.61928195	722.95850267	3.57593695	0.43361909	-0.33363222
0.11599	45.67415	0.00143736	0.00012103	2.28e-06	3.51e-06	0.0	0.00041508	7.145e-05	2.05e-06	666.11949163	674.87673039	722.37601546	3.44691888	0.43077006	-0.33317509
0.11799	46.44915	0.00139678	0.00012763	2.62e-06	3.73e-06	0.0	0.00044347	7.647e-05	2.05e-06	667.20135012	675.15665796	721.81120172	3.32334021	0.42761585	-0.33273182
0.11999	47.2237	0.00135589	0.00013419	3.01e-06	3.95e-06	-0.0	0.00047213	8.155e-05	2.05e-06	668.22810444	675.45412018	721.26337677	3.20490951	0.42420104	-0.33230189
0.12199	47.99778	0.00131481	0.00014069	3.42e-06	4.16e-06	0.0	0.00050096	8.667e-05	2.05e-06	669.20408778	675.76496555	720.73188989	3.0913358	0.42056556	-0.33188477
0.12399	48.77141	0.00127367	0.0001471	3.88e-06	4.37e-06	-0.0	0.00052987	9.181e-05	2.05e-06	670.13345522	676.08573007	720.21612371	2.98234811	0.41674439	-0.33147999
0.12599	49.54458	0.00123259	0.00015342	4.37e-06	4.57e-06	0.0	0.00055878	9.697e-05	2.05e-06	671.02017544	676.41354121	719.71549311	2.87768083	0.41276885	-0.33108709
0.12799	50.31728	0.00119168	0.00015962	4.9e-06	4.77e-06	-0.0	0.00058761	0.00010212	2.05e-06	671.86802442	676.74603278	719.22944418	2.77708246	0.40866675	-0.33070563
0.12999	51.08952	0.00115104	0.0001657	5.48e-06	4.97e-06	-0.0	0.00061628	0.00010725	2.05e-06	672.68058183	677.08126938	718.75745296	2.68030841	0.404463	-0.3303352
0.13199	51.8613	0.00111077	0.00017163	6.09e-06	5.16e-06	0.0	0.00064472	0.00011234	2.05e-06	673.46122893	677.41768064	718.29902419	2.58713905	0.40017954	-0.32997541
0.13399	52.63261	0.00107095	0.0001774	6.74e-06	5.34e-06	0.0	0.00067287	0.0001174	2.05e-06	674.21314943	677.75400342	717.85368983	2.49735599	0.39583628	-0.3296259
0.13599	53.40345	0.00103165	0.00018302	7.44e-06	5.51e-06	0.0	0.00070069	0.00012241	2.05e-06	674.93933126	678.08923226	717.42100772	2.41075703	0.39145098	-0.32928632
0.13799	54.17383	0.00099295	0.00018846	8.17e-06	5.68e-06	0.0	0.00072811	0.00012735	2.05e-06	675.64257004	678.4225766	717.00056015	2.32715277	0.38703956	-0.32895633
0.13999	54.94374	0.00095489	0.00019371	8.95e-06	5.84e-06	-0.0	0.00075509	0.00013223	2.05e-06	676.32547381	678.75342419	716.59195243	2.24636616	0.38261636	-0.32863564
0.14199	55.71317	0.00091754	0.00019879	9.77e-06	5.99e-06	-0.0	0.0007816	0.00013702	2.05e-06	676.99046873	679.08130986	716.1948115	2.16823213	0.37819429	-0.32832395
0.14399	56.48214	0.00088094	0.00020367	1.063e-05	6.13e-06	0.0	0.00080761	0.00014174	2.05e-06	677.63980549	679.40588907	715.80878454	2.09259275	0.37378498	-0.32802098
0.14599	57.25063	0.00084511	0.00020836	1.153e-05	6.26e-06	-0.0	0.00083308	0.00014637	2.05e-06	678.27556604	679.72691557	715.43353772	2.01930497	0.36939892	-0.32772646
0.14799	58.01865	0.00081011	0.00021285	1.248e-05	6.38e-06	0.0	0.00085799	0.0001509	2.05e-06	678.89967096	680.04422256	715.06875487	1.94823479	0.36504559	-0.32744017
0.14999	58.78619	0.00077594	0.00021714	1.347e-05	6.5e-06	-0.0	0.00088232	0.00015534	2.05e-06	679.51388678	680.35770686	714.71413633	1.87925665	0.36073351	-0.32716185
0.15198	59.55326	0.00074263	0.00022123	1.45e-05	6.6e-06	0.0	0.00090606	0.00015968	2.05e-06	680.11983335	680.66731577	714.36939777	1.81225483	0.35647041	-0.32689128
0.15398	60.31985	0.0007102	0.00022511	1.558e-05	6.7e-06	-0.0	0.00092919	0.00016392	2.05e-06	680.71899112	680.97303598	714.03426917	1.74712071	0.3522632	-0.32662826
0.15598	61.08595	0.00067866	0.0002288	1.67e-05	6.79e-06	-0.0	0.0009517	0.00016806	2.05e-06	681.31270811	681.27488453	713.70849377	1.68375492	0.34811814	-0.32637258
0.15798	61.85158	0.00064802	0.00023228	1.786e-05	6.87e-06	-0.0	0.0009736	0.00017209	2.05e-06	681.90220664	681.57290116	713.39182718	1.62206443	0.34404082	-0.32612404
0.15998	62.61673	0.00061827	0.00023556	1.906e-05	6.94e-06	0.0	0.00099486	0.00017601	2.05e-06	682.48858967	681.86714216	713.08403647	1.56196395	0.34003632	-0.32588248
0.16198	63.38139	0.00058943	0.00023864	2.031e-05	7e-06	0.0	0.0010155	0.00017982	2.05e-06	683.07284672	682.15767526	712.78489939	1.5033731	0.33610907	-0.3256477
0.16398	64.14557	0.00056149	0.00024153	2.16e-05	7.06e-06	-0.0	0.0010355	0.00018353	2.05e-06	683.65585924	682.44457541	712.49420363	1.44621785	0.33226307	-0.32541955
0.16598	64.90926	0.00053444	0.00024421	2.294e-05	7.1e-06	-0.0	0.00105488	0.00018713	2.05e-06	684.23840557	682.72792148	712.21174609	1.39042994	0.32850185	-0.32519787
0.16798	65.67246	0.00050829	0.00024671	2.432e-05	7.14e-06	-0.0	0.00107363	0.00019063	2.05e-06	684.8211654	683.00779345	711.9373323	1.33594503	0.32482844	-0.32498251
0.16998	66.43518	0.00048302	0.00024901	2.574e-05	7.17e-06	0.0	0.00109176	0.00019401	2.05e-06	685.40472366	683.28427033	711.6707758	1.28270401	0.32124551	-0.3247733
0.17198	67.19741	0.00045863	0.00025112	2.721e-05	7.19e-06	-0.0	0.00110927	0.00019729	2.05e-06	685.989574	683.55742835	711.41189761	1.23065163	0.3177553	-0.32457013
0.17398	67.95914	0.0004351	0.00025304	2.872e-05	7.2e-06	0.0	0.00112618	0.00020047	2.05e-06	686.57612174	683.82733969	711.16052573	1.179737	0.31435967	-0.32437285
0.17598	68.72038	0.00041243	0.00025478	3.027e-05	7.21e-06	-0.0	0.00114248	0.00020354	2.05e-06	687.16468647	684.09407141	710.91649469	1.12991258	0.31106014	-0.32418133
0.17798	69.48113	0.0003906	0.00025634	3.187e-05	7.21e-06	0.0	0.00115818	0.00020651	2.05e-06	687.75550417	684.35768475	710.67964507	1.08113424	0.30785781	-0.32399545
0.17998	70.24139	0.0003696	0.00025771	3.352e-05	7.2e-06	-0.0	0.0011733	0.00020937	2.05e-06	688.34872903	684.61823458	710.44982314	1.03336088	0.30475343	-0.32381508
0.18198	71.00114	0.00034942	0.00025891	3.521e-05	7.18e-06	-0.0	0.00118784	0.00021214	2.05e-06	688.94443503	684.87576906	710.22688046	0.98655516	0.30174746	-0.32364012
0.18398	71.7604	0.00033004	0.00025994	3.694e-05	7.16e-06	-0.0	0.00120181	0.0002148	2.05e-06	689.54261724	685.13032948	710.01067353	0.94068198	0.29883994	-0.32347044
0.18598	72.51916	0.00031145	0.0002608	3.872e-05	7.13e-06	-0.0	0.00121523	0.00021737	2.05e-06	690.14319299	685.38195025	709.80106339	0.89570962	0.2960306	-0.32330594
0.18798	73.27742	0.00029363	0.0002615	4.054e-05	7.1e-06	-0.0	0.00122809	0.00021984	2.05e-06	690.74600305	685.63065897	709.59791534	0.85160904	0.29331883	-0.32314651
0.18998	74.03518	0.00027657	0.00026203	4.241e-05	7.06e-06	-0.0	0.00124042	0.00022222	2.05e-06	691.35081274	685.87647668	709.40109858	0.80835386	0.29070365	-0.32299206
0.19198	74.79243	0.00026024	0.0002624	4.433e-05	7.01e-06	0.0	0.00125222	0.00022451	2.05e-06	691.95731322	686.11941812	709.21048585	0.76592044	0.28818371	-0.32284247
0.19398	75.54918	0.00024464	0.00026261	4.628e-05	6.96e-06	0.0	0.00126351	0.0002267	2.05e-06	692.56512295	686.35949216	709.02595316	0.72428817	0.28575737	-0.32269766
0.19598	76.30542	0.00022975	0.00026267	4.829e-05	6.9e-06	-0.0	0.00127429	0.00022881	2.05e-06	693.17378948	686.59670225	708.84737945	0.68343888	0.28342259	-0.32255752
0.19798	77.06115	0.00021555	0.00026258	5.034e-05	6.84e-06	0.0	0.00128458	0.00023083	2.05e-06	693.78279163	686.831047	708.67464623	0.64335719	0.28117699	-0.32242197
0.19998	77.81638	0.00020202	0.00026234	5.243e-05	6.77e-06	-0.0	0.00129439	0.00023276	2.05e-06	694.39154205	687.06252078	708.50763727	0.60403052	0.27901786	-0.32229091
0.20198	78.57109	0.00018915	0.00026196	5.457e-05	6.7e-06	-0.0	0.00130373	0.00023461	2.05e-06	694.99939049	687.29111439	708.34623831	0.56544926	0.27694214	-0.32216426
0.20398	79.32529	0.00017691	0.00026145	5.675e-05	6.62e-06	-0.0	0.00131261	0.00023638	2.05e-06	695.60562751	687.51681576	708.19033667	0.52760612	0.27494643	-0.32204192
0.20598	80.07898	0.0001653	0.0002608	5.897e-05	6.54e-06	0.0	0.00132104	0.00023806	2.05e-06	696.20948898	687.73961076	708.03982095	0.49049694	0.27302701	-0.32192381
0.20798	80.83216	0.00015429	0.00026001	6.124e-05	6.45e-06	0.0	0.00132904	0.00023967	2.05e-06	696.81016117	687.95948395	707.89458071	0.45412004	0.27117985	-0.32180984
0.20998	81.58481	0.00014386	0.0002591	6.354e-05	6.36e-06	-0.0	0.00133663	0.00024121	2.05e-06	697.40678666	688.17641938	707.75450612	0.41847646	0.26940063	-0.32169993
0.21198	82.33695	0.000134	0.00025807	6.589e-05	6.27e-06	-0.0	0.0013438	0.00024267	2.05e-06	697.99847086	688.39040143	707.61948771	0.38356971	0.26768476	-0.32159398
0.21398	83.08857	0.00012469	0.00025692	6.828e-05	6.18e-06	0.0	0.00135059	0.00024406	2.05e-06	698.58428918	688.60141558	707.48941597	0.34940568	0.26602739	-0.32149192
0.21598	83.83967	0.0001159	0.00025566	7.071e-05	6.08e-06	-0.0	0.00135699	0.00024538	2.05e-06	699.1632949	688.80944919	707.36418116	0.31599342	0.26442353	-0.32139366
0.21798	84.59025	0.00010762	0.00025428	7.317e-05	5.98e-06	-0.0	0.00136302	0.00024663	2.05e-06	699.73452665	689.01449219	707.24367287	0.28334094	0.26286777	-0.3212991
0.21998	85.3403	9.984e-05	0.0002528	7.567e-05	5.88e-06	-0.0	0.0013687	0.00024782	2.05e-06	700.29702069	689.21653784	707.12778026	0.25146189	0.26135487	-0.32120817
0.22198	86.08983	9.253e-05	0.00025123	7.82e-05	5.77e-06	0.0	0.00137403	0.00024895	2.05e-06	700.8498145	689.41558326	707.01639119	0.22036983	0.25987929	-0.32112077
0.22398	86.83883	8.567e-05	0.00024955	8.077e-05	5.66e-06	0.0	0.00137904	0.00025001	2.05e-06	701.39195966	689.61162994	706.90939243	0.19007939	0.25843547	-0.32103682
0.22598	87.5873	7.924e-05	0.00024779	8.336e-05	5.56e-06	0.0	0.00138374	0.00025102	2.05e-06	701.92253024	689.80468417	706.80666946	0.16060623	0.2570178	-0.32095622
0.22798	88.33524	7.324e-05	0.00024594	8.599e-05	5.45e-06	0.0	0.00138813	0.00025197	2.05e-06	702.44063176	689.99475736	706.70810634	0.13196672	0.25562072	-0.32087889
0.22998	89.08265	6.762e-05	0.00024401	8.864e-05	5.33e-06	0.0	0.00139224	0.00025287	2.05e-06	702.94540993	690.18186621	706.61358566	0.1041774	0.25423873	-0.32080473
0.23198	89.82953	6.239e-05	0.000242	9.132e-05	5.22e-06	0.0	0.00139607	0.00025371	2.05e-06	703.43605882	690.3660328	706.52298851	0.07725467	0.25286642	-0.32073366
0.23398	90.57588	5.751e-05	0.00023993	9.402e-05	5.11e-06	-0.0	0.00139964	0.00025451	2.05e-06	703.91182842	690.54728455	706.43619454	0.05121448	0.25149856	-0.32066556
0.23598	91.32168	5.297e-05	0.00023779	9.673e-05	5e-06	0.0	0.00140296	0.00025526	2.05e-06	704.3720315	690.72565408	706.35308196	0.0260718	0.25013011	-0.32060036
0.23798	92.06695	4.876e-05	0.00023559	9.947e-05	4.89e-06	0.0	0.00140605	0.00025596	2.05e-06	704.81604941	690.90117893	706.27352774	0.00184047	0.24875627	-0.32053794
0.23998	92.81168	4.484e-05	0.00023333	0.00010221	4.77e-06	0.0	0.00140892	0.00025662	2.05e-06	705.24476319	691.0739016	706.19729456	-0.01181757	0.24738021	-0.32047811
0.24198	93.55587	4.122e-05	0.00023103	0.00010498	4.66e-06	-0.0	0.00141157	0.00025724	2.05e-06	705.67257106	691.24392036	706.12308589	-0.03301278	0.24605612	-0.32041989
0.24398	94.29952	3.786e-05	0.00022868	0.00010775	4.55e-06	0.0	0.00141404	0.00025783	2.05e-06	706.08498604	691.41132425	706.05190267	-0.05346237	0.24472212	-0.32036404
0.24598	95.04262	3.476e-05	0.00022629	0.00011053	4.44e-06	0.0	0.00141631	0.00025838	2.05e-06	706.48143142	691.57616708	705.98364313	-0.07314549	0.24337353	-0.32031048
0.24798	95.78518	3.189e-05	0.00022386	0.00011331	4.33e-06	-0.0	0.00141842	0.00025889	2.05e-06	706.86142331	691.73850358	705.91820398	-0.0920479	0.24200612	-0.32025914
0.24998	96.52719	2.925e-05	0.0002214	0.0001161	4.22e-06	-0.0	0.00142036	0.00025937	2.05e-06	707.19783259	691.89833704	705.85761302	-0.12816828	0.24050103	-0.32021165
0.25197	97.26865	2.681e-05	0.00021892	0.00011888	4.11e-06	-0.0	0.00142215	0.00025982	2.05e-06	707.51242627	692.05564477	705.79997904	-0.14551768	0.238955	-0.32016644
0.25397	98.00956	2.457e-05	0.00021642	0.00012166	4.01e-06	-0.0	0.0014238	0.00026024	2.05e-06	707.80909922	692.21049094	705.74486466	-0.16194018	0.23737907	-0.3201232
0.25597	98.74992	2.251e-05	0.00021391	0.00012444	3.9e-06	-0.0	0.00142531	0.00026064	2.05e-06	708.08790234	692.36294034	705.69214799	-0.17744099	0.23577135	-0.32008184
0.25797	99.48973	2.062e-05	0.00021138	0.0001272	3.8e-06	0.0	0.0014267	0.00026101	2.05e-06	708.34896197	692.51305676	705.64170824	-0.1920283	0.23413038	-0.32004227
0.25997	100.22898	1.889e-05	0.00020884	0.00012995	3.7e-06	0.0	0.00142798	0.00026135	2.05e-06	708.59247455	692.66090259	705.59342614	-0.20571314	0.23245509	-0.32000439
0.26197	100.96767	1.73e-05	0.00020631	0.00013268	3.6e-06	0.0	0.00142915	0.00026168	2.05e-06	708.81870104	692.80653849	705.54718421	-0.21850919	0.23074477	-0.31996811
0.26397	101.7058	1.584e-05	0.00020377	0.0001354	3.5e-06	-0.0	0.00143022	0.00026198	2.05e-06	709.02796101	692.95002309	705.50286709	-0.23043268	0.22899907	-0.31993334
0.26597	102.44338	1.45e-05	0.00020123	0.0001381	3.4e-06	-0.0	0.0014312	0.00026226	2.05e-06	709.22062651	693.09141275	705.46036183	-0.24150214	0.22721796	-0.31989999
0.26797	103.18039	1.328e-05	0.00019871	0.00014078	3.31e-06	0.0	0.0014321	0.00026253	2.05e-06	709.397116	693.23076142	705.41955812	-0.25173822	0.22540171	-0.31986798
0.26997	103.91683	1.216e-05	0.00019619	0.00014343	3.22e-06	-0.0	0.00143292	0.00026278	2.05e-06	709.55788821	693.36812042	705.38034855	-0.26116343	0.22355088	-0.31983721
0.27197	104.65272	1.114e-05	0.00019369	0.00014606	3.13e-06	-0.0	0.00143368	0.00026301	2.05e-06	709.70343614	693.50353844	705.3426288	-0.26980196	0.22166625	-0.31980762
0.27397	105.38803	1.021e-05	0.0001912	0.00014867	3.04e-06	0.0	0.00143437	0.00026323	2.05e-06	709.83428129	693.63706143	705.30629782	-0.27767942	0.21974885	-0.31977911
0.27597	106.12278	9.35e-06	0.00018872	0.00015125	2.96e-06	-0.0	0.001435	0.00026343	2.05e-06	709.95096805	693.76873267	705.271258	-0.28482262	0.21779987	-0.31975161
0.27797	106.85695	8.57e-06	0.00018627	0.0001538	2.87e-06	0.0	0.00143557	0.00026363	2.05e-06	710.05405844	693.89859276	705.23741527	-0.2912593	0.2158207	-0.31972506
0.27997	107.59055	7.86e-06	0.00018384	0.00015632	2.79e-06	-0.0	0.0014361	0.00026381	2.05e-06	710.1441272	694.02667969	705.2046792	-0.29701798	0.21381284	-0.31969937
0.28197	108.32358	7.2e-06	0.00018143	0.0001588	2.71e-06	0.0	0.00143658	0.00026398	2.05e-06	710.22175716	694.15302896	705.17296307	-0.3021277	0.21177793	-0.31967447
0.28397	109.05603	6.61e-06	0.00017905	0.00016126	2.64e-06	-0.0	0.00143702	0.00026414	2.05e-06	710.28753504	694.2776737	705.14218392	-0.30661784	0.20971769	-0.31965032
0.28597	109.78791	6.06e-06	0.00017669	0.00016369	2.56e-06	0.0	0.00143742	0.00026429	2.05e-06	710.34204765	694.40064477	705.11226257	-0.31051792	0.2076339	-0.31962683
0.28797	110.5192	5.57e-06	0.00017436	0.00016608	2.49e-06	-0.0	0.00143778	0.00026443	2.05e-06	710.38587845	694.5219709	705.08312363	-0.31385745	0.20552843	-0.31960396
0.28997	111.24992	5.11e-06	0.00017205	0.00016844	2.42e-06	0.0	0.00143812	0.00026456	2.05e-06	710.41960445	694.64167888	705.05469545	-0.31666575	0.20340314	-0.31958165
0.29197	111.98005	4.7e-06	0.00016978	0.00017077	2.35e-06	0.0	0.00143842	0.00026469	2.05e-06	710.4437936	694.75979367	705.02691012	-0.31897182	0.20125993	-0.31955984
0.29397	112.70959	4.32e-06	0.00016753	0.00017306	2.28e-06	-0.0	0.0014387	0.00026481	2.05e-06	710.45900241	694.8763386	704.99970338	-0.32080424	0.1991007	-0.31953848
0.29597	113.43855	3.97e-06	0.00016532	0.00017532	2.22e-06	0.0	0.00143896	0.00026492	2.05e-06	710.46577398	694.99133544	704.97301459	-0.32219099	0.19692734	-0.31951753
0.29797	114.16692	3.65e-06	0.00016314	0.00017754	2.16e-06	-0.0	0.00143919	0.00026503	2.05e-06	710.46463634	695.10480462	704.94678662	-0.32315943	0.19474171	-0.31949694
0.29997	114.8947	3.36e-06	0.00016098	0.00017973	2.1e-06	0.0	0.00143941	0.00026513	2.05e-06	710.45610111	695.21676536	704.92096577	-0.32373617	0.19254564	-0.31947667
0.30197	115.62189	3.1e-06	0.00015886	0.00018188	2.04e-06	-0.0	0.0014396	0.00026522	2.05e-06	710.44066234	695.32723574	704.89550168	-0.32394703	0.19034092	-0.31945667
0.30397	116.34848	2.86e-06	0.00015677	0.000184	1.98e-06	0.0	0.00143978	0.00026532	2.05e-06	710.41879574	695.43623291	704.8703472	-0.32381697	0.18812929	-0.31943692
0.30597	117.07448	2.63e-06	0.00015472	0.00018609	1.92e-06	-0.0	0.00143994	0.0002654	2.05e-06	710.39095802	695.54377314	704.84545829	-0.32337004	0.18591245	-0.31941738
0.30797	117.79988	2.43e-06	0.00015269	0.00018814	1.87e-06	-0.0	0.0014401	0.00026548	2.05e-06	710.35758648	695.64987194	704.82079392	-0.32262936	0.18369201	-0.31939801
0.30997	118.52468	2.24e-06	0.0001507	0.00019015	1.82e-06	0.0	0.00144023	0.00026556	2.05e-06	710.31909884	695.75454418	704.79631591	-0.3216171	0.18146953	-0.31937879
0.31197	119.24888	2.07e-06	0.00014874	0.00019214	1.77e-06	-0.0	0.00144036	0.00026563	2.05e-06	710.27589309	695.85780416	704.77198885	-0.32035446	0.17924652	-0.31935969
0.31397	119.97247	1.91e-06	0.00014681	0.00019409	1.72e-06	0.0	0.00144047	0.0002657	2.05e-06	710.22834762	695.95966569	704.74777995	-0.31886164	0.1770244	-0.31934068
0.31597	120.69546	1.77e-06	0.00014491	0.000196	1.67e-06	0.0	0.00144058	0.00026577	2.05e-06	710.1768214	696.06014215	704.72365891	-0.3171579	0.17480453	-0.31932173
0.31797	121.41784	1.64e-06	0.00014304	0.00019789	1.63e-06	-0.0	0.00144068	0.00026583	2.05e-06	710.12165427	696.15924658	704.69959781	-0.31526149	0.1725882	-0.31930284
0.31997	122.13962	1.51e-06	0.00014121	0.00019974	1.58e-06	-0.0	0.00144077	0.0002659	2.05e-06	710.06316734	696.25699171	704.67557101	-0.31318973	0.17037662	-0.31928397
0.32197	122.86078	1.4e-06	0.0001394	0.00020156	1.54e-06	0.0	0.00144085	0.00026595	2.05e-06	710.00166343	696.35339001	704.65155497	-0.31095898	0.16817095	-0.3192651
0.32397	123.58132	1.3e-06	0.00013763	0.00020335	1.5e-06	0.0	0.00144093	0.00026601	2.05e-06	709.93742762	696.44845375	704.6275282	-0.30858471	0.16597226	-0.31924623
0.32597	124.30126	1.21e-06	0.00013588	0.00020511	1.46e-06	-0.0	0.001441	0.00026606	2.05e-06	709.87072777	696.54219502	704.60347111	-0.30608144	0.16378156	-0.31922734
0.32797	125.02057	1.12e-06	0.00013416	0.00020683	1.42e-06	-0.0	0.00144106	0.00026611	2.05e-06	709.8018152	696.63462577	704.57936587	-0.30346288	0.1615998	-0.3192084
0.32997	125.73927	1.04e-06	0.00013248	0.00020853	1.38e-06	-0.0	0.00144112	0.00026616	2.05e-06	709.73092521	696.72575783	704.55519638	-0.30072085	0.15941142	-0.31918928
0.33197	126.45734	9.6e-07	0.00013082	0.0002102	1.34e-06	0.0	0.00144117	0.00026621	2.05e-06	709.65826235	696.81559048	704.53094719	-0.29792965	0.15726667	-0.31917037
0.33397	127.17479	9e-07	0.00012919	0.00021184	1.31e-06	-0.0	0.00144122	0.00026625	2.05e-06	709.58405253	696.90414958	704.50660604	-0.29499415	0.15508441	-0.31915096
0.33597	127.89162	8.3e-07	0.00012759	0.00021345	1.27e-06	0.0	0.00144127	0.0002663	2.05e-06	709.50848348	696.99144401	704.4821611	-0.29207879	0.15297921	-0.31913205
0.33797	128.60782	7.8e-07	0.00012601	0.00021503	1.24e-06	0.0	0.00144131	0.00026634	2.05e-06	709.43173074	697.07748192	704.45760162	-0.28902863	0.15083242	-0.31911256
0.33997	129.32339	7.2e-07	0.00012446	0.00021659	1.21e-06	-0.0	0.00144135	0.00026638	2.05e-06	709.3539637	697.16227889	704.4329188	-0.2859445	0.14871059	-0.31909307
0.34197	130.03833	6.7e-07	0.00012294	0.00021811	1.17e-06	0.0	0.00144139	0.00026641	2.05e-06	709.27533856	697.24585109	704.40810513	-0.28284029	0.14661694	-0.31907362
0.34397	130.75263	6.3e-07	0.00012145	0.00021962	1.14e-06	-0.0	0.00144142	0.00026645	2.05e-06	709.19599235	697.32820322	704.3831529	-0.27973704	0.14456018	-0.31905426
0.34597	131.4663	5.8e-07	0.00011998	0.00022109	1.11e-06	-0.0	0.00144145	0.00026649	2.05e-06	709.11605831	697.40935015	704.35805647	-0.27656352	0.1424888	-0.31903452
0.34797	132.17933	5.4e-07	0.00011853	0.00022254	1.09e-06	-0.0	0.00144148	0.00026652	2.05e-06	709.03565697	697.48930279	704.33281065	-0.27337219	0.14043378	-0.31901467
0.34997	132.89172	5.1e-07	0.00011711	0.00022397	1.06e-06	0.0	0.00144151	0.00026655	2.05e-06	708.95489885	697.56806949	704.30741073	-0.27018031	0.13840252	-0.31899478
0.35196	133.60347	4.7e-07	0.00011571	0.00022537	1.03e-06	-0.0	0.00144153	0.00026658	2.05e-06	708.87388833	697.64567068	704.28185438	-0.26697087	0.13638073	-0.31897471
0.35396	134.31457	4.4e-07	0.00011434	0.00022675	1e-06	0.0	0.00144156	0.00026661	2.05e-06	708.79271809	697.72211512	704.25613845	-0.26370787	0.13434332	-0.31895419
0.35596	135.02503	4.1e-07	0.00011299	0.0002281	9.8e-07	-0.0	0.00144158	0.00026664	2.05e-06	708.71147327	697.79740257	704.23025908	-0.26052886	0.13237337	-0.31893405
0.35796	135.73484	3.9e-07	0.00011166	0.00022944	9.5e-07	-0.0	0.0014416	0.00026667	2.05e-06	708.63023374	697.87154902	704.20421529	-0.25731308	0.1303932	-0.31891351
0.35996	136.444	3.6e-07	0.00011036	0.00023075	9.3e-07	0.0	0.00144162	0.0002667	2.05e-06	708.54907174	697.9445654	704.17800593	-0.25412744	0.1284419	-0.31889296
0.36196	137.15251	3.4e-07	0.00010907	0.00023203	9.1e-07	-0.0	0.00144163	0.00026672	2.05e-06	708.46805202	698.01646839	704.15163121	-0.25088246	0.12646278	-0.3188718
0.36396	137.86036	3.2e-07	0.00010781	0.0002333	8.9e-07	-0.0	0.00144165	0.00026675	2.05e-06	708.38723304	698.08727135	704.12509134	-0.24770454	0.1245311	-0.31885083
0.36596	138.56755	3e-07	0.00010657	0.00023454	8.6e-07	0.0	0.00144166	0.00026677	2.05e-06	708.30667104	698.15697391	704.09838485	-0.24464423	0.12267555	-0.31883038
0.36796	139.27409	2.8e-07	0.00010534	0.00023577	8.4e-07	-0.0	0.00144168	0.00026679	2.05e-06	708.2264124	698.22559593	704.0715137	-0.24151452	0.12078122	-0.31880918
0.36996	139.97996	2.6e-07	0.00010414	0.00023697	8.2e-07	0.0	0.00144169	0.00026682	2.05e-06	708.14650163	698.29314506	704.04447833	-0.23842411	0.11891266	-0.31878795
0.37196	140.68517	2.5e-07	0.00010296	0.00023816	8e-07	-0.0	0.0014417	0.00026684	2.05e-06	708.06697782	698.35963235	704.01728004	-0.23537014	0.11706687	-0.31876665
0.37396	141.38971	2.3e-07	0.0001018	0.00023932	7.8e-07	-0.0	0.00144171	0.00026686	2.05e-06	707.98787549	698.42506964	703.9899205	-0.232343	0.11523693	-0.3187452
0.37596	142.09358	2.2e-07	0.00010065	0.00024047	7.6e-07	0.0	0.00144172	0.00026688	2.05e-06	707.90922563	698.4894677	703.96240148	-0.2293369	0.11341835	-0.31872356
0.37796	142.79679	2e-07	9.953e-05	0.0002416	7.5e-07	-0.0	0.00144173	0.0002669	2.05e-06	707.83105562	698.55283723	703.93472496	-0.22636546	0.11161844	-0.31870181
0.37996	143.49932	1.9e-07	9.842e-05	0.00024271	7.3e-07	0.0	0.00144174	0.00026692	2.05e-06	707.75338952	698.6151889	703.90689311	-0.22343001	0.10983724	-0.31867995
0.38196	144.20117	1.8e-07	9.733e-05	0.0002438	7.1e-07	-0.0	0.00144175	0.00026694	2.05e-06	707.67624833	698.67653329	703.87890828	-0.22053168	0.10807472	-0.31865798
0.38396	144.90235	1.7e-07	9.626e-05	0.00024487	6.9e-07	0.0	0.00144176	0.00026696	2.05e-06	707.5996502	698.73688095	703.85077295	-0.2176684	0.106329	-0.31863589
0.38596	145.60285	1.6e-07	9.52e-05	0.00024593	6.8e-07	0.0	0.00144177	0.00026697	2.05e-06	707.52361066	698.79624237	703.82248975	-0.21483358	0.10459549	-0.31861361
0.38796	146.30266	1.5e-07	9.416e-05	0.00024697	6.6e-07	-0.0	0.00144177	0.00026699	2.05e-06	707.44814286	698.85462794	703.79406141	-0.21203295	0.10287718	-0.31859119
0.38996	147.00179	1.4e-07	9.314e-05	0.00024799	6.5e-07	0.0	0.00144178	0.00026701	2.05e-06	707.37325796	698.91204768	703.76549069	-0.20928112	0.10118266	-0.31856874
0.39196	147.70024	1.3e-07	9.214e-05	0.000249	6.3e-07	-0.0	0.00144179	0.00026702	2.05e-06	707.29896476	698.96851201	703.73678052	-0.20656787	0.09950529	-0.31854619
0.39396	148.39799	1.3e-07	9.114e-05	0.00024999	6.2e-07	0.0	0.00144179	0.00026704	2.05e-06	707.22527038	699.02403106	703.70793387	-0.20390205	0.09785031	-0.3185236
0.39596	149.09505	1.2e-07	9.017e-05	0.00025097	6e-07	-0.0	0.0014418	0.00026705	2.05e-06	707.15218013	699.07861503	703.67895375	-0.20127333	0.09621108	-0.31850089
0.39796	149.79142	1.1e-07	8.921e-05	0.00025193	5.9e-07	-0.0	0.0014418	0.00026707	2.05e-06	707.07969791	699.13227386	703.64984321	-0.19866326	0.09457581	-0.31847789
0.39996	150.48708	1e-07	8.826e-05	0.00025288	5.7e-07	0.0	0.00144181	0.00026708	2.05e-06	707.00782642	699.18501708	703.62060529	-0.19610811	0.09296704	-0.31845493
0.40196	151.18205	1e-07	8.733e-05	0.00025381	5.6e-07	-0.0	0.00144181	0.00026709	2.05e-06	706.93656665	699.23685478	703.59124311	-0.1936072	0.09138439	-0.31843201
0.40396	151.87632	9e-08	8.641e-05	0.00025473	5.5e-07	-0.0	0.00144181	0.00026711	2.05e-06	706.86591852	699.28779684	703.56175982	-0.19111343	0.08979788	-0.3184087
0.40596	152.56989	9e-08	8.551e-05	0.00025564	5.4e-07	0.0	0.00144182	0.00026712	2.05e-06	706.79588139	699.33785236	703.53215843	-0.18868337	0.08824343	-0.31838553
0.40796	153.26274	8e-08	8.462e-05	0.00025653	5.2e-07	0.0	0.00144182	0.00026713	2.05e-06	706.7264528	699.38703155	703.50244216	-0.18627435	0.08669378	-0.31836209
0.40996	153.95489	8e-08	8.374e-05	0.0002574	5.1e-07	-0.0	0.00144182	0.00026715	2.05e-06	706.65763051	699.43534305	703.472614	-0.18391918	0.08517001	-0.31833871
0.41196	154.64633	7e-08	8.288e-05	0.00025827	5e-07	-0.0	0.00144183	0.00026716	2.05e-06	706.58941037	699.48279702	703.44267711	-0.18159169	0.0836553	-0.31831514
0.41396	155.33705	7e-08	8.203e-05	0.00025912	4.9e-07	0.0	0.00144183	0.00026717	2.05e-06	706.52178868	699.5294019	703.41263445	-0.17931685	0.08216596	-0.31829163
0.41596	156.02705	7e-08	8.119e-05	0.00025996	4.8e-07	0.0	0.00144183	0.00026718	2.05e-06	706.45476001	699.57516767	703.38248916	-0.17706325	0.08068152	-0.31826787
0.41796	156.71634	6e-08	8.036e-05	0.00026079	4.7e-07	-0.0	0.00144184	0.00026719	2.05e-06	706.38831943	699.6201027	703.35224413	-0.17487049	0.0792282	-0.31824429
0.41996	157.4049	6e-08	7.955e-05	0.0002616	4.6e-07	-0.0	0.00144184	0.0002672	2.05e-06	706.32246065	699.6642165	703.3219024	-0.17268352	0.07776961	-0.31822029
0.42196	158.09274	6e-08	7.875e-05	0.0002624	4.5e-07	-0.0	0.00144184	0.00026721	2.05e-06	706.25717748	699.70751781	703.29146687	-0.17054733	0.0763358	-0.31819636
0.42396	158.77985	5e-08	7.796e-05	0.0002632	4.4e-07	0.0	0.00144184	0.00026722	2.05e-06	706.19246346	699.75001508	703.26094038	-0.16846315	0.07492794	-0.31817255
0.42596	159.46622	5e-08	7.718e-05	0.00026398	4.3e-07	0.0	0.00144185	0.00026723	2.05e-06	706.12831124	699.79171749	703.23032582	-0.166391	0.07351915	-0.3181484
0.42796	160.15187	5e-08	7.641e-05	0.00026474	4.2e-07	0.0	0.00144185	0.00026724	2.05e-06	706.06471363	699.83263354	703.19962598	-0.16435753	0.07212759	-0.31812422
0.42996	160.83678	5e-08	7.565e-05	0.0002655	4.1e-07	0.0	0.00144185	0.00026725	2.05e-06	706.00166316	699.87277168	703.16884358	-0.16236472	0.07075489	-0.31810004
0.43196	161.52095	4e-08	7.49e-05	0.00026625	4e-07	0.0	0.00144185	0.00026726	2.05e-06	705.93915218	699.91214026	703.13798132	-0.16041181	0.06940078	-0.31807588
0.43396	162.20439	4e-08	7.417e-05	0.00026698	3.9e-07	-0.0	0.00144185	0.00026727	2.05e-06	705.87717275	699.95074767	703.10704186	-0.15849304	0.06806156	-0.31805166
0.43596	162.88707	4e-08	7.344e-05	0.00026771	3.9e-07	-0.0	0.00144185	0.00026727	2.05e-06	705.81571679	699.9886023	703.07602779	-0.15660337	0.06673388	-0.31802733
0.43796	163.56902	4e-08	7.273e-05	0.00026843	3.8e-07	-0.0	0.00144186	0.00026728	2.05e-06	705.75477621	700.02571228	703.04494166	-0.15473995	0.06541591	-0.31800286
0.43996	164.25021	4e-08	7.202e-05	0.00026913	3.7e-07	-0.0	0.00144186	0.00026729	2.05e-06	705.69434283	700.06208567	703.01378595	-0.15291044	0.06411325	-0.31797836
0.44196	164.93065	3e-08	7.133e-05	0.00026983	3.6e-07	-0.0	0.00144186	0.0002673	2.05e-06	705.63440841	700.09773045	702.9825631	-0.15111425	0.06282576	-0.31795383
0.44396	165.61033	3e-08	7.064e-05	0.00027051	3.5e-07	-0.0	0.00144186	0.00026731	2.05e-06	705.57496468	700.13265453	702.9512755	-0.1493508	0.06155328	-0.31792928
0.44596	166.28926	3e-08	6.997e-05	0.00027119	3.5e-07	-0.0	0.00144186	0.00026731	2.05e-06	705.51600334	700.16686574	702.91992547	-0.14761953	0.06029567	-0.3179047
0.44796	166.96743	3e-08	6.93e-05	0.00027186	3.4e-07	-0.0	0.00144186	0.00026732	2.05e-06	705.45751609	700.20037182	702.8885153	-0.14591611	0.05905004	-0.31788004
0.44996	167.64483	3e-08	6.864e-05	0.00027251	3.3e-07	0.0	0.00144186	0.00026733	2.05e-06	705.39949466	700.23318047	702.8570472	-0.14423614	0.05781335	-0.31785525
0.45195	168.32147	3e-08	6.799e-05	0.00027316	3.3e-07	0.0	0.00144186	0.00026733	2.05e-06	705.34193079	700.26529928	702.82552336	-0.14258086	0.05658669	-0.31783035
0.45395	168.99734	2e-08	6.735e-05	0.0002738	3.2e-07	0.0	0.00144186	0.00026734	2.05e-06	705.28481649	700.29673544	702.79394586	-0.1409644	0.05538082	-0.31780556
0.45595	169.67244	2e-08	6.672e-05	0.00027444	3.1e-07	0.0	0.00144187	0.00026735	2.05e-06	705.2281435	700.32749657	702.76231678	-0.13937607	0.05418811	-0.31778073
0.45795	170.34676	2e-08	6.61e-05	0.00027506	3.1e-07	0.0	0.00144187	0.00026735	2.05e-06	705.17190376	700.35758999	702.73063814	-0.137824	0.05301497	-0.31775602
0.45995	171.0203	2e-08	6.548e-05	0.00027567	3e-07	-0.0	0.00144187	0.00026736	2.05e-06	705.11608918	700.38702311	702.69891191	-0.13628274	0.05184238	-0.317731
0.46195	171.69306	2e-08	6.488e-05	0.00027628	2.9e-07	-0.0	0.00144187	0.00026737	2.05e-06	705.06069204	700.41580283	702.66713997	-0.13476714	0.05068175	-0.31770594
0.46395	172.36504	2e-08	6.428e-05	0.00027688	2.9e-07	-0.0	0.00144187	0.00026737	2.05e-06	705.00570458	700.44393617	702.6353242	-0.13329137	0.04954427	-0.31768108
0.46595	173.03623	2e-08	6.369e-05	0.00027747	2.8e-07	0.0	0.00144187	0.00026738	2.05e-06	704.95111887	700.47143049	702.60346641	-0.13183207	0.04841224	-0.31765603
0.46795	173.70663	2e-08	6.311e-05	0.00027805	2.8e-07	0.0	0.00144187	0.00026738	2.05e-06	704.89692751	700.49829238	702.57156834	-0.13039353	0.04728912	-0.31763088
0.46995	174.37624	2e-08	6.253e-05	0.00027863	2.7e-07	0.0	0.00144187	0.00026739	2.05e-06	704.84312299	700.52452874	702.53963172	-0.12899632	0.04619133	-0.31760601
0.47195	175.04505	2e-08	6.197e-05	0.00027919	2.7e-07	-0.0	0.00144187	0.00026739	2.05e-06	704.78969776	700.55014661	702.50765822	-0.12759962	0.04508697	-0.31758068
0.47395	175.71306	2e-08	6.141e-05	0.00027975	2.6e-07	-0.0	0.00144187	0.0002674	2.05e-06	704.73664483	700.57515222	702.47564944	-0.12625124	0.0440141	-0.31755578
0.47595	176.38027	1e-08	6.085e-05	0.00028031	2.6e-07	0.0	0.00144187	0.0002674	2.05e-06	704.68395676	700.59955271	702.44360697	-0.12489969	0.04293199	-0.31753037
0.47795	177.04668	1e-08	6.031e-05	0.00028085	2.5e-07	0.0	0.00144187	0.00026741	2.05e-06	704.63162681	700.62335411	702.41153232	-0.1235949	0.04188082	-0.31750539
0.47995	177.71227	1e-08	5.977e-05	0.00028139	2.5e-07	-0.0	0.00144187	0.00026741	2.05e-06	704.57964781	700.64656334	702.37942699	-0.12229048	0.04082348	-0.31747997
0.48195	178.37706	1e-08	5.924e-05	0.00028192	2.4e-07	0.0	0.00144187	0.00026742	2.05e-06	704.52801313	700.66918656	702.34729242	-0.1210223	0.03978922	-0.3174548
0.48395	179.04102	1e-08	5.871e-05	0.00028245	2.4e-07	0.0	0.00144187	0.00026742	2.05e-06	704.47671614	700.69123003	702.31512999	-0.11977418	0.03876515	-0.3174296
0.48595	179.70417	1e-08	5.82e-05	0.00028296	2.3e-07	-0.0	0.00144187	0.00026743	2.05e-06	704.42575012	700.71270033	702.28294109	-0.1185361	0.03774322	-0.31740416
0.48795	180.3665	1e-08	5.768e-05	0.00028348	2.3e-07	0.0	0.00144187	0.00026743	2.05e-06	704.37510883	700.73360332	702.25072702	-0.11733121	0.03674274	-0.31737895
0.48995	181.02801	1e-08	5.718e-05	0.00028398	2.2e-07	0.0	0.00144187	0.00026744	2.05e-06	704.32478597	700.75394516	702.21848905	-0.11614854	0.03575494	-0.31735379
0.49195	181.68868	1e-08	5.668e-05	0.00028448	2.2e-07	-0.0	0.00144188	0.00026744	2.05e-06	704.27477521	700.77373216	702.18622843	-0.11496897	0.03476396	-0.31732824
0.49395	182.34852	1e-08	5.619e-05	0.00028497	2.2e-07	0.0	0.00144188	0.00026745	2.05e-06	704.22507061	700.79297014	702.15394637	-0.11381602	0.03378971	-0.31730284
0.49595	183.00753	1e-08	5.57e-05	0.00028546	2.1e-07	-0.0	0.00144188	0.00026745	2.05e-06	704.17566623	700.81166501	702.12164403	-0.11268336	0.03282711	-0.31727746
0.49795	183.6657	1e-08	5.522e-05	0.00028594	2.1e-07	0.0	0.00144188	0.00026745	2.05e-06	704.12655638	700.82982245	702.08932252	-0.11157702	0.03188154	-0.31725224
0.49995	184.32303	1e-08	5.475e-05	0.00028641	2e-07	0.0	0.00144188	0.00026746	2.05e-06	704.07773521	700.8474485	702.05698297	-0.11048459	0.03094263	-0.31722691
0.50195	184.97951	1e-08	5.428e-05	0.00028688	2e-07	-0.0	0.00144188	0.00026746	2.05e-06	704.02919717	700.86454886	702.02462641	-0.10940734	0.03001161	-0.31720152
0.50395	185.63515	1e-08	5.382e-05	0.00028734	2e-07	0.0	0.00144188	0.00026746	2.05e-06	703.98093684	700.88112916	701.9922539	-0.10834407	0.02908761	-0.31717602
0.50595	186.28993	1e-08	5.336e-05	0.0002878	1.9e-07	-0.0	0.00144188	0.00026747	2.05e-06	703.93294887	700.89719499	701.9598664	-0.10729914	0.02817458	-0.31715055
0.50795	186.94386	1e-08	5.291e-05	0.00028825	1.9e-07	0.0	0.00144188	0.00026747	2.05e-06	703.88522804	700.91275186	701.9274649	-0.1062722	0.02727242	-0.3171251
0.50995	187.59693	1e-08	5.247e-05	0.00028869	1.9e-07	0.0	0.00144188	0.00026747	2.05e-06	703.83778706	700.92271704	701.89628306	-0.10522351	0.01376376	-0.31710063
0.51195	188.24913	1e-08	5.203e-05	0.00028913	1.8e-07	0.0	0.00144188	0.00026748	2.05e-06	703.79065878	700.93034531	701.86552932	-0.10417539	0.01342255	-0.31707627
0.51395	188.90047	1e-08	5.159e-05	0.00028957	1.8e-07	-0.0	0.00144188	0.00026748	2.05e-06	703.74383403	700.93778481	701.83468494	-0.10316174	0.01308796	-0.31705216
0.51595	189.55094	1e-08	5.117e-05	0.00029	1.8e-07	0.0	0.00144188	0.00026748	2.05e-06	703.69730288	700.94503627	701.80375218	-0.10216329	0.01275388	-0.31702786
0.51795	190.20054	1e-08	5.074e-05	0.00029042	1.7e-07	-0.0	0.00144188	0.00026749	2.05e-06	703.65105514	700.95210085	701.77273346	-0.10118676	0.01242272	-0.31700355
0.51995	190.84926	1e-08	5.032e-05	0.00029084	1.7e-07	0.0	0.00144188	0.00026749	2.05e-06	703.60508106	700.95897973	701.74163112	-0.10023418	0.01209538	-0.3169793
0.52195	191.49709	1e-08	4.991e-05	0.00029125	1.7e-07	0.0	0.00144188	0.00026749	2.05e-06	703.55937128	700.96567414	701.71044745	-0.09928855	0.01176616	-0.3169547
0.52395	192.14405	0.0	4.95e-05	0.00029166	1.6e-07	-0.0	0.00144188	0.0002675	2.05e-06	703.51391701	700.97218519	701.67918463	-0.09835937	0.01143844	-0.31692999
0.52595	192.79011	0.0	4.91e-05	0.00029207	1.6e-07	0.0	0.00144188	0.0002675	2.05e-06	703.46870994	700.97851395	701.64784476	-0.09745367	0.01111489	-0.31690539
0.52795	193.43529	0.0	4.87e-05	0.00029247	1.6e-07	-0.0	0.00144188	0.0002675	2.05e-06	703.42374197	700.9846616	701.61642992	-0.09657272	0.01079622	-0.31688095
0.52995	194.07957	0.0	4.83e-05	0.00029286	1.5e-07	-0.0	0.00144188	0.00026751	2.05e-06	703.37900537	700.99062932	701.58494213	-0.09569189	0.01047362	-0.31685601
0.53195	194.72294	0.0	4.791e-05	0.00029325	1.5e-07	0.0	0.00144188	0.00026751	2.05e-06	703.33449304	700.99641806	701.55338327	-0.09483269	0.01015504	-0.31683117
0.53395	195.36542	0.0	4.753e-05	0.00029363	1.5e-07	-0.0	0.00144188	0.00026751	2.05e-06	703.29019798	701.00202892	701.52175522	-0.09399938	0.00984231	-0.31680659
0.53595	196.00699	0.0	4.715e-05	0.00029401	1.5e-07	-0.0	0.00144188	0.00026751	2.05e-06	703.24611344	701.00746309	701.49005983	-0.09316348	0.00952484	-0.31678143
0.53795	196.64764	0.0	4.677e-05	0.00029439	1.4e-07	0.0	0.00144188	0.00026752	2.05e-06	703.20223331	701.01272141	701.4582988	-0.09235492	0.0092141	-0.31675661
0.53995	197.28739	0.0	4.64e-05	0.00029476	1.4e-07	0.0	0.00144188	0.00026752	2.05e-06	703.15855135	701.0178051	701.42647388	-0.09155267	0.00890217	-0.3167315
0.54195	197.92621	0.0	4.603e-05	0.00029513	1.4e-07	-0.0	0.00144188	0.00026752	2.05e-06	703.11506197	701.02271503	701.39458669	-0.09076966	0.00859419	-0.31670651
0.54395	198.56411	0.0	4.567e-05	0.00029549	1.4e-07	-0.0	0.00144188	0.00026752	2.05e-06	703.0717595	701.02745234	701.36263887	-0.08999564	0.00828626	-0.31668134
0.54595	199.20108	0.0	4.531e-05	0.00029585	1.3e-07	0.0	0.00144188	0.00026752	2.05e-06	703.02863882	701.03201787	701.33063194	-0.08924215	0.0079831	-0.31665637
0.54795	199.83712	0.0	4.496e-05	0.00029621	1.3e-07	0.0	0.00144188	0.00026753	2.05e-06	702.98569471	701.03641278	701.29856746	-0.08849109	0.00767756	-0.31663101
0.54995	200.47223	0.0	4.461e-05	0.00029656	1.3e-07	-0.0	0.00144188	0.00026753	2.05e-06	702.94292251	701.04063787	701.26644686	-0.08776445	0.00737868	-0.31660602
0.55194	201.1064	0.0	4.426e-05	0.0002969	1.3e-07	-0.0	0.00144188	0.00026753	2.05e-06	702.90031744	701.04469425	701.23427161	-0.08703693	0.00707616	-0.31658054
0.55394	201.73962	0.0	4.392e-05	0.00029724	1.3e-07	-0.0	0.00144188	0.00026753	2.05e-06	702.85787512	701.04858284	701.20204308	-0.08632554	0.00677714	-0.31655517
0.55594	202.37189	0.0	4.358e-05	0.00029758	1.2e-07	0.0	0.00144188	0.00026754	2.05e-06	702.81559142	701.05230445	701.16976261	-0.08563434	0.00648352	-0.31653008
0.55794	203.00322	0.0	4.325e-05	0.00029792	1.2e-07	0.0	0.00144188	0.00026754	2.05e-06	702.77346208	701.0558602	701.13743155	-0.08494271	0.00618661	-0.31650452
0.55994	203.63359	0.0	4.292e-05	0.00029825	1.2e-07	0.0	0.00144188	0.00026754	2.05e-06	702.73148326	701.05925093	701.10505117	-0.08426341	0.00589192	-0.31647898
0.56194	204.26299	0.0	4.259e-05	0.00029857	1.2e-07	0.0	0.00144188	0.00026754	2.05e-06	702.68965122	701.06247756	701.07262272	-0.08359816	0.00560034	-0.31645352
0.56394	204.89144	0.0	4.227e-05	0.0002989	1.2e-07	-0.0	0.00144188	0.00026754	2.05e-06	702.6479624	701.06554093	701.04014738	-0.08294819	0.00531254	-0.31642823
0.56594	205.51891	0.0	4.195e-05	0.00029922	1.1e-07	-0.0	0.00144188	0.00026755	2.05e-06	702.60641324	701.06844204	701.00762639	-0.08230498	0.00502487	-0.31640277
0.56794	206.14541	0.0	4.163e-05	0.00029953	1.1e-07	-0.0	0.00144188	0.00026755	2.05e-06	702.56500043	701.07118177	700.97506087	-0.0816666	0.00473649	-0.31637707
0.56994	206.77093	0.0	4.132e-05	0.00029985	1.1e-07	-0.0	0.00144188	0.00026755	2.05e-06	702.52372078	701.07376097	700.94245196	-0.08103848	0.00444991	-0.31635136
0.57194	207.39547	0.0	4.101e-05	0.00030015	1.1e-07	-0.0	0.00144188	0.00026755	2.05e-06	702.48257121	701.07618053	700.90980075	-0.08042128	0.00416553	-0.31632567
0.57394	208.01903	0.0	4.07e-05	0.00030046	1.1e-07	-0.0	0.00144188	0.00026755	2.05e-06	702.44154873	701.0784413	700.87710831	-0.07981376	0.00388288	-0.31629996
0.57594	208.64159	0.0	4.04e-05	0.00030076	1e-07	-0.0	0.00144188	0.00026755	2.05e-06	702.4006505	701.08054415	700.84437567	-0.07921571	0.00360195	-0.31627425
0.57794	209.26315	0.0	4.01e-05	0.00030106	1e-07	-0.0	0.00144188	0.00026756	2.05e-06	702.35987376	701.08248994	700.81160386	-0.07862693	0.00332272	-0.31624852
0.57994	209.88372	0.0	3.981e-05	0.00030136	1e-07	-0.0	0.00144188	0.00026756	2.05e-06	702.31921584	701.0842795	700.77879387	-0.07804723	0.0030452	-0.31622278
0.58194	210.50328	0.0	3.952e-05	0.00030165	1e-07	-0.0	0.00144188	0.00026756	2.05e-06	702.27867419	701.08591369	700.74594666	-0.07747643	0.00276938	-0.31619702
0.58394	211.12183	0.0	3.923e-05	0.00030194	1e-07	-0.0	0.00144188	0.00026756	2.05e-06	702.23824632	701.08739333	700.71306318	-0.07691584	0.00249598	-0.31617134
0.58594	211.73937	0.0	3.894e-05	0.00030222	1e-07	-0.0	0.00144188	0.00026756	2.05e-06	702.19792985	701.08871925	700.68014436	-0.07636124	0.00222302	-0.31614552
0.58794	212.35588	0.0	3.866e-05	0.0003025	1e-07	0.0	0.00144188	0.00026756	2.05e-06	702.15772245	701.08989231	700.6471911	-0.07581152	0.00194998	-0.31611954
0.58994	212.97138	0.0	3.838e-05	0.00030278	9e-08	0.0	0.00144188	0.00026757	2.05e-06	702.11762189	701.09091331	700.61420427	-0.07526775	0.00167744	-0.31609343
0.59194	213.58584	0.0	3.811e-05	0.00030306	9e-08	0.0	0.00144188	0.00026757	2.05e-06	702.07762608	701.09178298	700.58118472	-0.07473566	0.00140835	-0.3160675
0.59394	214.19927	0.0	3.783e-05	0.00030333	9e-08	0.0	0.00144188	0.00026757	2.05e-06	702.03773289	701.09250218	700.5481333	-0.07421569	0.00114305	-0.31604176
0.59594	214.81166	0.0	3.756e-05	0.0003036	9e-08	0.0	0.00144188	0.00026757	2.05e-06	701.99794028	701.09307173	700.51505083	-0.07369858	0.0008769	-0.31601579
0.59794	215.42301	0.0	3.73e-05	0.00030387	9e-08	-0.0	0.00144188	0.00026757	2.05e-06	701.9582463	701.09349244	700.48193812	-0.07318369	0.00060956	-0.31598953
0.59994	216.03331	0.0	3.703e-05	0.00030413	9e-08	-0.0	0.00144188	0.00026757	2.05e-06	701.91864911	701.09376501	700.44879594	-0.07268359	0.00034764	-0.31596365
0.60194	216.64256	0.0	3.677e-05	0.00030439	9e-08	0.0	0.00144188	0.00026757	2.05e-06	701.87914685	701.09389028	700.41562505	-0.07218876	8.626e-05	-0.31593766
0.60394	217.25074	0.0	3.651e-05	0.00030465	8e-08	0.0	0.00144188	0.00026757	2.05e-06	701.83973771	701.09386906	700.38242622	-0.0716951	-0.00017674	-0.31591135
0.60594	217.85787	0.0	3.626e-05	0.00030491	8e-08	0.0	0.00144188	0.00026758	2.05e-06	701.80042004	701.09370201	700.34920015	-0.07121858	-0.00043275	-0.31588559
0.60794	218.46392	0.0	3.6e-05	0.00030516	8e-08	-0.0	0.00144188	0.00026758	2.05e-06	701.76119209	701.09339005	700.31594759	-0.07073656	-0.00069389	-0.31585914
0.60994	219.0689	0.0	3.575e-05	0.00030541	8e-08	-0.0	0.00144188	0.00026758	2.05e-06	701.72205233	701.09293376	700.28266921	-0.07027307	-0.00094708	-0.31583335
0.61194	219.6728	0.0	3.551e-05	0.00030566	8e-08	0.0	0.00144188	0.00026758	2.05e-06	701.68299909	701.09233409	700.24936571	-0.06980345	-0.00120574	-0.31580684
0.61394	220.27561	0.0	3.526e-05	0.0003059	8e-08	0.0	0.00144188	0.00026758	2.05e-06	701.64403095	701.09159161	700.21603775	-0.06935173	-0.00145659	-0.31578098
0.61594	220.87734	0.0	3.502e-05	0.00030615	8e-08	-0.0	0.00144188	0.00026758	2.05e-06	701.60514633	701.09070723	700.182686	-0.06889561	-0.00171194	-0.3157545
0.61794	221.47797	0.0	3.478e-05	0.00030638	8e-08	0.0	0.00144188	0.00026758	2.05e-06	701.56634385	701.08968158	700.14931108	-0.0684523	-0.00196212	-0.3157284
0.61994	222.0775	0.0	3.454e-05	0.00030662	7e-08	0.0	0.00144188	0.00026758	2.05e-06	701.52762211	701.08851541	700.11591362	-0.0680158	-0.00221042	-0.31570234
0.62194	222.67592	0.0	3.431e-05	0.00030686	7e-08	-0.0	0.00144188	0.00026759	2.05e-06	701.48898031	701.08650237	700.08266588	-0.0675711	-0.01044072	-0.31567598
0.62394	223.27323	0.0	3.408e-05	0.00030709	7e-08	0.0	0.00144188	0.00026759	2.05e-06	701.45044108	701.08051985	700.0503239	-0.06711484	-0.01092978	-0.31565071
0.62594	223.86942	0.0	3.385e-05	0.00030732	7e-08	-0.0	0.00144188	0.00026759	2.05e-06	701.41201403	701.07426372	700.01798993	-0.06666077	-0.0114183	-0.31562519
0.62794	224.46449	0.0	3.362e-05	0.00030754	7e-08	0.0	0.00144188	0.00026759	2.05e-06	701.37369688	701.06773647	699.98566416	-0.06621711	-0.01189738	-0.31559991
0.62994	225.05843	0.0	3.34e-05	0.00030777	7e-08	0.0	0.00144188	0.00026759	2.05e-06	701.33548743	701.06094054	699.95334678	-0.06577469	-0.0123768	-0.31557434
0.63194	225.65124	0.0	3.317e-05	0.00030799	7e-08	-0.0	0.00144188	0.00026759	2.05e-06	701.29738303	701.05387971	699.9210379	-0.06534353	-0.01284561	-0.31554907
0.63394	226.2429	0.0	3.295e-05	0.00030821	7e-08	0.0	0.00144188	0.00026759	2.05e-06	701.2593817	701.04655623	699.88873769	-0.06491912	-0.01330861	-0.31552385
0.63594	226.83342	0.0	3.274e-05	0.00030843	7e-08	0.0	0.00144188	0.00026759	2.05e-06	701.22148128	701.03897298	699.85644627	-0.06449941	-0.01376795	-0.31549857
0.63794	227.42278	0.0	3.252e-05	0.00030864	7e-08	-0.0	0.00144188	0.00026759	2.05e-06	701.18367971	701.03113275	699.82416377	-0.0640847	-0.01422321	-0.31547324
0.63994	228.01099	0.0	3.231e-05	0.00030886	6e-08	0.0	0.00144188	0.00026759	2.05e-06	701.14597503	701.02303824	699.7918903	-0.06367562	-0.01467365	-0.31544793
0.64194	228.59803	0.0	3.21e-05	0.00030907	6e-08	-0.0	0.00144188	0.0002676	2.05e-06	701.10836532	701.01469213	699.75962597	-0.06327165	-0.01511976	-0.31542259
0.64394	229.18391	0.0	3.189e-05	0.00030928	6e-08	0.0	0.00144188	0.0002676	2.05e-06	701.07084874	701.00609713	699.72737087	-0.06287278	-0.01556147	-0.31539725
0.64594	229.7686	0.0	3.168e-05	0.00030948	6e-08	-0.0	0.00144188	0.0002676	2.05e-06	701.03342348	700.99725588	699.69512508	-0.06247927	-0.01599845	-0.31537191
0.64794	230.35212	0.0	3.148e-05	0.00030969	6e-08	0.0	0.00144188	0.0002676	2.05e-06	700.99608782	700.988171	699.66288869	-0.06209085	-0.01643092	-0.31534657
0.64994	230.93444	0.0	3.128e-05	0.00030989	6e-08	-0.0	0.00144188	0.0002676	2.05e-06	700.95884009	700.97884508	699.63066177	-0.06170705	-0.01685933	-0.3153212
0.65193	231.51557	0.0	3.108e-05	0.00031009	6e-08	-0.0	0.00144188	0.0002676	2.05e-06	700.92167864	700.96928072	699.59844439	-0.06132645	-0.01728523	-0.31529572
0.65393	232.0955	0.0	3.088e-05	0.00031029	6e-08	0.0	0.00144188	0.0002676	2.05e-06	700.88460194	700.95948038	699.56623659	-0.06095174	-0.01770556	-0.3152703
0.65593	232.67422	0.0	3.068e-05	0.00031048	6e-08	-0.0	0.00144188	0.0002676	2.05e-06	700.84760847	700.94944652	699.53403845	-0.06058431	-0.01811867	-0.31524507
0.65793	233.25172	0.0	3.049e-05	0.00031068	6e-08	0.0	0.00144188	0.0002676	2.05e-06	700.81069674	700.93918168	699.50185	-0.06022461	-0.01852399	-0.31522005
0.65993	233.828	0.0	3.03e-05	0.00031087	6e-08	-0.0	0.00144188	0.0002676	2.05e-06	700.7738653	700.92868832	699.46967128	-0.05986592	-0.01892905	-0.31519478
0.66193	234.40306	0.0	3.011e-05	0.00031106	6e-08	-0.0	0.00144188	0.0002676	2.05e-06	700.73711274	700.91796895	699.43750232	-0.059507	-0.01933523	-0.31516919
0.66393	234.97688	0.0	2.992e-05	0.00031124	5e-08	0.0	0.00144188	0.0002676	2.05e-06	700.70043779	700.90702571	699.40534318	-0.05915911	-0.01972973	-0.31514407
0.66593	235.54946	0.0	2.974e-05	0.00031143	5e-08	-0.0	0.00144188	0.0002676	2.05e-06	700.66383909	700.89586112	699.37319386	-0.05881655	-0.02011893	-0.31511903
0.66793	236.12079	0.0	2.955e-05	0.00031161	5e-08	-0.0	0.00144188	0.00026761	2.05e-06	700.62731532	700.88447763	699.34105438	-0.05847061	-0.02051272	-0.31509343
0.66993	236.69087	0.0	2.937e-05	0.0003118	5e-08	0.0	0.00144188	0.00026761	2.05e-06	700.59086534	700.87287728	699.30892477	-0.05813839	-0.02089159	-0.31506854
0.67193	237.25968	0.0	2.919e-05	0.00031198	5e-08	0.0	0.00144188	0.00026761	2.05e-06	700.55448784	700.86106263	699.27680504	-0.05780211	-0.02127574	-0.31504305
0.67393	237.82723	0.0	2.901e-05	0.00031215	5e-08	-0.0	0.00144188	0.00026761	2.05e-06	700.51818174	700.8490357	699.24469519	-0.05747526	-0.02164977	-0.31501797
0.67593	238.3935	0.0	2.883e-05	0.00031233	5e-08	-0.0	0.00144188	0.00026761	2.05e-06	700.48194583	700.83679893	699.21259524	-0.05714906	-0.02202366	-0.31499264
0.67793	238.95849	0.0	2.866e-05	0.00031251	5e-08	0.0	0.00144188	0.00026761	2.05e-06	700.44577904	700.82435435	699.18050517	-0.05683076	-0.02238908	-0.31496762
0.67993	239.52218	0.0	2.849e-05	0.00031268	5e-08	0.0	0.00144188	0.00026761	2.05e-06	700.40968023	700.81170435	699.148425	-0.05650994	-0.02275794	-0.31494211
0.68193	240.08458	0.0	2.832e-05	0.00031285	5e-08	-0.0	0.00144188	0.00026761	2.05e-06	700.37364845	700.7988508	699.11635471	-0.05620179	-0.02311275	-0.31491732
0.68393	240.64567	0.0	2.815e-05	0.00031302	5e-08	-0.0	0.00144188	0.00026761	2.05e-06	700.33768254	700.78579616	699.08429429	-0.05588855	-0.02347393	-0.31489182
0.68593	241.20545	0.0	2.798e-05	0.00031319	5e-08	-0.0	0.00144188	0.00026761	2.05e-06	700.30178157	700.77254237	699.05224374	-0.05558303	-0.02382667	-0.31486666
0.68793	241.76391	0.0	2.781e-05	0.00031335	5e-08	0.0	0.00144188	0.00026761	2.05e-06	700.26594458	700.75909143	699.02020304	-0.05528462	-0.02417164	-0.3148418
0.68993	242.32105	0.0	2.765e-05	0.00031352	5e-08	0.0	0.00144188	0.00026761	2.05e-06	700.23017054	700.74544563	698.98817217	-0.05498383	-0.0245198	-0.31481645
0.69193	242.87684	0.0	2.749e-05	0.00031368	5e-08	0.0	0.00144188	0.00026761	2.05e-06	700.19445856	700.73160691	698.95615111	-0.05468641	-0.02486446	-0.3147911
0.69393	243.4313	0.0	2.733e-05	0.00031384	4e-08	0.0	0.00144188	0.00026761	2.05e-06	700.15880773	700.71757723	698.92413985	-0.05439589	-0.0252015	-0.31476605
0.69593	243.9844	0.0	2.717e-05	0.000314	4e-08	-0.0	0.00144188	0.00026761	2.05e-06	700.12321718	700.70335857	698.89213835	-0.05411032	-0.02553317	-0.31474114
0.69793	244.53614	0.0	2.701e-05	0.00031416	4e-08	-0.0	0.00144188	0.00026761	2.05e-06	700.08768599	700.68895303	698.86014658	-0.05382624	-0.02586343	-0.31471609
0.69993	245.08652	0.0	2.685e-05	0.00031431	4e-08	-0.0	0.00144188	0.00026762	2.05e-06	700.05221333	700.67436252	698.82816453	-0.05354484	-0.02619088	-0.314691
0.70193	245.63552	0.0	2.67e-05	0.00031447	4e-08	-0.0	0.00144188	0.00026762	2.05e-06	700.01679837	700.65958896	698.79619215	-0.05326524	-0.02651655	-0.31466578
0.70393	246.18314	0.0	2.654e-05	0.00031462	4e-08	-0.0	0.00144188	0.00026762	2.05e-06	699.9814403	700.64463423	698.76422942	-0.05298934	-0.02683818	-0.31464063
0.70593	246.72936	0.0	2.639e-05	0.00031477	4e-08	-0.0	0.00144188	0.00026762	2.05e-06	699.94613832	700.62950024	698.7322763	-0.05271709	-0.02715582	-0.31461552
0.70793	247.27419	0.0	2.624e-05	0.00031492	4e-08	-0.0	0.00144188	0.00026762	2.05e-06	699.91089166	700.61418885	698.70033276	-0.05244839	-0.02746956	-0.31459048
0.70993	247.8176	0.0	2.61e-05	0.00031507	4e-08	-0.0	0.00144188	0.00026762	2.05e-06	699.87569955	700.5987019	698.66839875	-0.05218354	-0.02777902	-0.31456552
0.71193	248.3596	0.0	2.595e-05	0.00031522	4e-08	-0.0	0.00144188	0.00026762	2.05e-06	699.84056125	700.58304122	698.63647424	-0.05192013	-0.02808701	-0.31454042
0.71393	248.90018	0.0	2.58e-05	0.00031536	4e-08	-0.0	0.00144188	0.00026762	2.05e-06	699.80547602	700.56720863	698.60455918	-0.05165952	-0.02839192	-0.31451533
0.71593	249.43931	0.0	2.566e-05	0.00031551	4e-08	0.0	0.00144188	0.00026762	2.05e-06	699.77044314	700.55120594	698.57265353	-0.05139982	-0.02869593	-0.31449004
0.71793	249.97701	0.0	2.552e-05	0.00031565	4e-08	0.0	0.00144188	0.00026762	2.05e-06	699.73546193	700.53503487	698.54075725	-0.05114326	-0.02899644	-0.3144648
0.71993	250.51325	0.0	2.538e-05	0.00031579	4e-08	0.0	0.00144188	0.00026762	2.05e-06	699.70053172	700.5186971	698.5088703	-0.05089316	-0.02928953	-0.31443992
0.72193	251.04803	0.0	2.524e-05	0.00031593	4e-08	0.0	0.00144188	0.00026762	2.05e-06	699.66565181	700.50219441	698.47699262	-0.0506469	-0.02957823	-0.31441517
0.72393	251.58134	0.0	2.51e-05	0.00031607	4e-08	-0.0	0.00144188	0.00026762	2.05e-06	699.63082153	700.48552859	698.44512417	-0.05039811	-0.02987002	-0.3143899
0.72593	252.11317	0.0	2.496e-05	0.00031621	4e-08	-0.0	0.00144188	0.00026762	2.05e-06	699.59604026	700.46870124	698.41326489	-0.05015259	-0.03015807	-0.31436469
0.72793	252.64351	0.0	2.483e-05	0.00031634	4e-08	-0.0	0.00144188	0.00026762	2.05e-06	699.56130739	700.45171395	698.38141476	-0.04991552	-0.03043629	-0.3143401
0.72993	253.17234	0.0	2.469e-05	0.00031648	4e-08	0.0	0.00144188	0.00026762	2.05e-06	699.52662223	700.43456859	698.34957369	-0.04967288	-0.03072113	-0.31431467
0.73193	253.69968	0.0	2.456e-05	0.00031661	4e-08	0.0	0.00144188	0.00026762	2.05e-06	699.49198425	700.41726651	698.31774165	-0.04943955	-0.03099509	-0.31428995
0.73393	254.22549	0.0	2.443e-05	0.00031674	3e-08	-0.0	0.00144188	0.00026762	2.05e-06	699.45739282	700.39980953	698.28591858	-0.04920485	-0.03127071	-0.31426484
0.73593	254.74977	0.0	2.43e-05	0.00031687	3e-08	-0.0	0.00144188	0.00026762	2.05e-06	699.42284735	700.38219914	698.25410444	-0.04897442	-0.03154136	-0.31423993
0.73793	255.27251	0.0	2.417e-05	0.000317	3e-08	0.0	0.00144188	0.00026762	2.05e-06	699.38834728	700.36443698	698.22229916	-0.04874438	-0.03181156	-0.31421481
0.73993	255.79371	0.0	2.404e-05	0.00031713	3e-08	0.0	0.00144188	0.00026762	2.05e-06	699.35389206	700.3465245	698.19050268	-0.04852086	-0.03207411	-0.31419016
0.74193	256.31335	0.0	2.391e-05	0.00031725	3e-08	-0.0	0.00144188	0.00026762	2.05e-06	699.31948111	700.32846339	698.15871496	-0.04829243	-0.03234243	-0.3141647
0.74393	256.83142	0.0	2.379e-05	0.00031738	3e-08	-0.0	0.00144188	0.00026763	2.05e-06	699.28511393	700.31025496	698.12693594	-0.04807422	-0.03259873	-0.31414014
0.74593	257.3479	0.0	2.367e-05	0.0003175	3e-08	0.0	0.00144188	0.00026763	2.05e-06	699.25078995	700.29190092	698.09516556	-0.04785472	-0.03285652	-0.31411519
0.74793	257.8628	0.0	2.354e-05	0.00031762	3e-08	-0.0	0.00144188	0.00026763	2.05e-06	699.21650867	700.27340268	698.06340375	-0.04763399	-0.03311572	-0.31408985
0.74993	258.3761	0.0	2.342e-05	0.00031774	3e-08	0.0	0.00144188	0.00026763	2.05e-06	699.18226959	700.25476163	698.03165047	-0.04742048	-0.0333664	-0.3140651
0.75192	258.88778	0.0	2.33e-05	0.00031786	3e-08	0.0	0.00144188	0.00026763	2.05e-06	699.14807222	700.23597926	697.99990565	-0.04720991	-0.03361356	-0.31404045
0.75392	259.39784	0.0	2.318e-05	0.00031798	3e-08	-0.0	0.00144188	0.00026763	2.05e-06	699.11391603	700.21705708	697.96816924	-0.04699907	-0.03386098	-0.31401552
0.75592	259.90627	0.0	2.307e-05	0.0003181	3e-08	0.0	0.00144188	0.00026763	2.05e-06	699.07980056	700.19799645	697.93644116	-0.04678882	-0.03410762	-0.31399043
0.75792	260.41305	0.0	2.295e-05	0.00031822	3e-08	-0.0	0.00144188	0.00026763	2.05e-06	699.04572535	700.17879876	697.90472136	-0.04658047	-0.03435195	-0.31396532
0.75992	260.91818	0.0	2.283e-05	0.00031833	3e-08	0.0	0.00144188	0.00026763	2.05e-06	699.01168993	700.1594654	697.87300979	-0.04637509	-0.0345927	-0.31394033
0.76192	261.42163	0.0	2.272e-05	0.00031845	3e-08	-0.0	0.00144188	0.00026763	2.05e-06	698.97769384	700.13999772	697.84130638	-0.04617223	-0.03483038	-0.31391541
0.76392	261.92341	0.0	2.261e-05	0.00031856	3e-08	0.0	0.00144188	0.00026763	2.05e-06	698.94373665	700.12039709	697.80961106	-0.04597149	-0.03506547	-0.31389051
0.76592	262.42349	0.0	2.249e-05	0.00031867	3e-08	-0.0	0.00144188	0.00026763	2.05e-06	698.90981792	700.10066483	697.77792377	-0.04577285	-0.03529797	-0.31386565
0.76792	262.92187	0.0	2.238e-05	0.00031878	3e-08	0.0	0.00144188	0.00026763	2.05e-06	698.87593722	700.08080225	697.74624446	-0.04557701	-0.03552706	-0.31384091
0.76992	263.41853	0.0	2.227e-05	0.00031889	3e-08	-0.0	0.00144188	0.00026763	2.05e-06	698.84209414	700.06081068	697.71457305	-0.04538383	-0.03575289	-0.31381628
0.77192	263.91346	0.0	2.217e-05	0.000319	3e-08	0.0	0.00144188	0.00026763	2.05e-06	698.80828825	700.04069138	697.68290949	-0.04519105	-0.03597811	-0.31379147
0.77392	264.40665	0.0	2.206e-05	0.00031911	3e-08	-0.0	0.00144188	0.00026763	2.05e-06	698.77451915	700.02044566	697.65125371	-0.04499871	-0.03620264	-0.3137665
0.77592	264.89809	0.0	2.195e-05	0.00031922	3e-08	-0.0	0.00144188	0.00026763	2.05e-06	698.74078643	700.00007483	697.61960564	-0.04480556	-0.03642796	-0.31374119
0.77792	265.38776	0.0	2.185e-05	0.00031932	3e-08	0.0	0.00144188	0.00026763	2.05e-06	698.70708976	699.97957994	697.58796522	-0.04461896	-0.03664545	-0.31371651
0.77992	265.87565	0.0	2.174e-05	0.00031942	3e-08	-0.0	0.00144188	0.00026763	2.05e-06	698.67342873	699.95896231	697.5563324	-0.0444356	-0.03685898	-0.31369205
0.78192	266.36174	0.0	2.164e-05	0.00031953	3e-08	-0.0	0.00144188	0.00026763	2.05e-06	698.63980293	699.93822325	697.52470709	-0.04424844	-0.03707674	-0.31366687
0.78392	266.84603	0.0	2.154e-05	0.00031963	3e-08	0.0	0.00144188	0.00026763	2.05e-06	698.60621205	699.91736383	697.49308924	-0.04406584	-0.03728899	-0.31364207
0.78592	267.32849	0.0	2.144e-05	0.00031973	3e-08	-0.0	0.00144188	0.00026763	2.05e-06	698.57265572	699.89638523	697.46147879	-0.04388637	-0.0374974	-0.31361749
0.78792	267.80912	0.0	2.134e-05	0.00031983	3e-08	-0.0	0.00144188	0.00026763	2.05e-06	698.53913355	699.87528876	697.42987565	-0.04370352	-0.03770951	-0.31359223
0.78992	268.2879	0.0	2.124e-05	0.00031993	3e-08	0.0	0.00144188	0.00026763	2.05e-06	698.50564527	699.85407535	697.39827978	-0.0435289	-0.03791185	-0.3135679
0.79192	268.76482	0.0	2.114e-05	0.00032003	3e-08	0.0	0.00144188	0.00026763	2.05e-06	698.47219046	699.83274637	697.3666911	-0.04334907	-0.03811998	-0.31354264
0.79392	269.23986	0.0	2.104e-05	0.00032013	3e-08	-0.0	0.00144188	0.00026763	2.05e-06	698.43876888	699.81130271	697.33510956	-0.04317609	-0.03831995	-0.31351812
0.79592	269.71301	0.0	2.095e-05	0.00032022	2e-08	-0.0	0.00144188	0.00026763	2.05e-06	698.40538015	699.78974566	697.30353507	-0.04300377	-0.03851891	-0.3134935
0.79792	270.18425	0.0	2.085e-05	0.00032032	2e-08	-0.0	0.00144188	0.00026763	2.05e-06	698.37202397	699.76807628	697.27196757	-0.04282744	-0.03872222	-0.3134681
0.79992	270.65356	0.0	2.076e-05	0.00032041	2e-08	0.0	0.00144188	0.00026763	2.05e-06	698.33870006	699.74629549	697.24040701	-0.04265992	-0.03891512	-0.31344377
0.80192	271.12094	0.0	2.066e-05	0.0003205	2e-08	0.0	0.00144188	0.00026763	2.05e-06	698.30540809	699.72440456	697.20885331	-0.04249156	-0.03910873	-0.31341912
0.80392	271.58636	0.0	2.057e-05	0.0003206	2e-08	0.0	0.00144188	0.00026763	2.05e-06	698.27214777	699.70240448	697.1773064	-0.04232178	-0.03930368	-0.31339406
0.80592	272.04982	0.0	2.048e-05	0.00032069	2e-08	0.0	0.00144188	0.00026763	2.05e-06	698.23891882	699.68029625	697.14576622	-0.04215336	-0.03949678	-0.313369
0.80792	272.51128	0.0	2.039e-05	0.00032078	2e-08	0.0	0.00144188	0.00026763	2.05e-06	698.20572097	699.65808091	697.11423271	-0.04198797	-0.03968611	-0.3133442
0.80992	272.97075	0.0	2.03e-05	0.00032087	2e-08	0.0	0.00144188	0.00026763	2.05e-06	698.17255396	699.63575941	697.08270579	-0.04182602	-0.0398712	-0.31331972
0.81192	273.42819	0.0	2.021e-05	0.00032095	2e-08	0.0	0.00144188	0.00026763	2.05e-06	698.1394175	699.61333282	697.05118539	-0.04166409	-0.04005596	-0.31329507
0.81392	273.8836	0.0	2.012e-05	0.00032104	2e-08	-0.0	0.00144188	0.00026763	2.05e-06	698.10631133	699.59080212	697.01967145	-0.04150285	-0.04023962	-0.31327033
0.81592	274.33696	0.0	2.004e-05	0.00032113	2e-08	0.0	0.00144188	0.00026764	2.05e-06	698.07323522	699.56816828	696.9881639	-0.04134248	-0.04042197	-0.31324554
0.81792	274.78824	0.0	1.995e-05	0.00032121	2e-08	0.0	0.00144188	0.00026764	2.05e-06	698.04018891	699.54543225	696.95666267	-0.04118229	-0.04060378	-0.3132206
0.81992	275.23744	0.0	1.987e-05	0.0003213	2e-08	0.0	0.00144188	0.00026764	2.05e-06	698.00717217	699.52259498	696.92516769	-0.04102289	-0.04078435	-0.3131956
0.82192	275.68452	0.0	1.978e-05	0.00032138	2e-08	0.0	0.00144188	0.00026764	2.05e-06	697.97418479	699.4996573	696.89367891	-0.04086753	-0.04096	-0.31317105
0.82392	276.12949	0.0	1.97e-05	0.00032147	2e-08	0.0	0.00144188	0.00026764	2.05e-06	697.94122654	699.4766202	696.86219624	-0.04071547	-0.04113158	-0.31314686
0.82592	276.5723	0.0	1.962e-05	0.00032155	2e-08	0.0	0.00144188	0.00026764	2.05e-06	697.90829719	699.45348458	696.83071962	-0.04056122	-0.04130528	-0.31312216
0.82792	277.01296	0.0	1.954e-05	0.00032163	2e-08	-0.0	0.00144188	0.00026764	2.05e-06	697.87539652	699.43025141	696.79924898	-0.04040475	-0.0414811	-0.31309692
0.82992	277.45143	0.0	1.946e-05	0.00032171	2e-08	-0.0	0.00144188	0.00026764	2.05e-06	697.84252436	699.40692144	696.76778425	-0.04025298	-0.04165126	-0.31307228
0.83192	277.8877	0.0	1.938e-05	0.00032179	2e-08	-0.0	0.00144188	0.00026764	2.05e-06	697.80968052	699.3834955	696.73632537	-0.04010454	-0.04181732	-0.31304802
0.83392	278.32175	0.0	1.93e-05	0.00032187	2e-08	0.0	0.00144188	0.00026764	2.05e-06	697.77686476	699.35997466	696.70487225	-0.03994967	-0.04199018	-0.31302254
0.83592	278.75355	0.0	1.922e-05	0.00032195	2e-08	0.0	0.00144188	0.00026764	2.05e-06	697.74407699	699.33635944	696.67342484	-0.03980483	-0.04215146	-0.31299856
0.83792	279.18309	0.0	1.914e-05	0.00032202	2e-08	-0.0	0.00144188	0.00026764	2.05e-06	697.71131694	699.31265098	696.64198306	-0.03965195	-0.04232128	-0.31297309
0.83992	279.61034	0.0	1.907e-05	0.0003221	2e-08	-0.0	0.00144188	0.00026764	2.05e-06	697.67858456	699.28884976	696.61054685	-0.03950954	-0.04247907	-0.31294922
0.84192	280.03529	0.0	1.899e-05	0.00032217	2e-08	0.0	0.00144188	0.00026764	2.05e-06	697.64587958	699.26495689	696.57911613	-0.03935964	-0.04264473	-0.31292395
0.84392	280.45791	0.0	1.892e-05	0.00032225	2e-08	-0.0	0.00144188	0.00026764	2.05e-06	697.61320195	699.24097291	696.54769083	-0.03921593	-0.04280314	-0.31289958
0.84592	280.87817	0.0	1.884e-05	0.00032232	2e-08	-0.0	0.00144188	0.00026764	2.05e-06	697.58055147	699.21689871	696.51627089	-0.0390726	-0.0429607	-0.31287513
0.84792	281.29606	0.0	1.877e-05	0.00032239	2e-08	0.0	0.00144188	0.00026764	2.05e-06	697.54792802	699.19273507	696.48485622	-0.03892678	-0.04312056	-0.31285012
0.84992	281.71156	0.0	1.87e-05	0.00032247	2e-08	-0.0	0.00144188	0.00026764	2.05e-06	697.51533148	699.16848267	696.45344677	-0.03878112	-0.04327978	-0.31282501
0.85191	282.12463	0.0	1.863e-05	0.00032254	2e-08	0.0	0.00144188	0.00026764	2.05e-06	697.48276178	699.14414216	696.42204245	-0.03864049	-0.04343306	-0.31280063
0.85391	282.53525	0.0	1.856e-05	0.00032261	2e-08	0.0	0.00144188	0.00026764	2.05e-06	697.45021877	699.11971435	696.3906432	-0.03850069	-0.04358497	-0.31277628
0.85591	282.94341	0.0	1.849e-05	0.00032268	2e-08	-0.0	0.00144188	0.00026764	2.05e-06	697.41770236	699.09519994	696.35924894	-0.03836028	-0.04373709	-0.3127517
0.85791	283.34906	0.0	1.842e-05	0.00032275	2e-08	0.0	0.00144188	0.00026764	2.05e-06	697.38521247	699.07059962	696.32785961	-0.0382202	-0.04388837	-0.31272707
0.85991	283.7522	0.0	1.835e-05	0.00032281	2e-08	-0.0	0.00144188	0.00026764	2.05e-06	697.35274903	699.04591404	696.29647511	-0.03808042	-0.04403884	-0.31270237
0.86191	284.15279	0.0	1.829e-05	0.00032288	2e-08	0.0	0.00144188	0.00026764	2.05e-06	697.32031196	699.02114387	696.26509539	-0.03794081	-0.04418863	-0.3126776
0.86391	284.5508	0.0	1.822e-05	0.00032295	2e-08	0.0	0.00144188	0.00026764	2.05e-06	697.28790121	698.99628978	696.23372037	-0.03779977	-0.04433944	-0.31265247
0.86591	284.9462	0.0	1.815e-05	0.00032301	2e-08	-0.0	0.00144188	0.00026764	2.05e-06	697.25551676	698.97135231	696.20234997	-0.03766232	-0.0444859	-0.31262788
0.86791	285.33898	0.0	1.809e-05	0.00032308	2e-08	0.0	0.00144188	0.00026764	2.05e-06	697.22315857	698.94633209	696.17098412	-0.03752915	-0.0446273	-0.31260396
0.86991	285.72909	0.0	1.802e-05	0.00032314	2e-08	-0.0	0.00144188	0.00026764	2.05e-06	697.19082662	698.92122975	696.13962274	-0.03739202	-0.04477237	-0.31257925
0.87191	286.11652	0.0	1.796e-05	0.00032321	2e-08	-0.0	0.00144188	0.00026764	2.05e-06	697.15852083	698.89604602	696.10826575	-0.0372507	-0.04492132	-0.3125537
0.87391	286.50122	0.0	1.79e-05	0.00032327	2e-08	0.0	0.00144188	0.00026764	2.05e-06	697.12624133	698.87078117	696.07691308	-0.03712025	-0.04505828	-0.31253004
0.87591	286.88318	0.0	1.784e-05	0.00032333	2e-08	0.0	0.00144188	0.00026764	2.05e-06	697.09398806	698.84543596	696.04556465	-0.03698272	-0.04520212	-0.31250502
0.87791	287.26235	0.0	1.778e-05	0.00032339	2e-08	-0.0	0.00144188	0.00026764	2.05e-06	697.06176105	698.82001091	696.01422038	-0.03685016	-0.04534019	-0.31248085
0.87991	287.6387	0.0	1.771e-05	0.00032345	2e-08	-0.0	0.00144188	0.00026764	2.05e-06	697.02956036	698.79450651	695.98288018	-0.03671173	-0.0454838	-0.31245554
0.88191	288.01221	0.0	1.766e-05	0.00032351	2e-08	0.0	0.00144188	0.00026764	2.05e-06	696.99738606	698.76892324	695.95154398	-0.03658076	-0.04561909	-0.31243155
0.88391	288.38284	0.0	1.76e-05	0.00032357	2e-08	0.0	0.00144188	0.00026764	2.05e-06	696.9652382	698.74326171	695.9202117	-0.03644332	-0.04576046	-0.31240633
0.88591	288.75054	0.0	1.754e-05	0.00032363	2e-08	0.0	0.00144188	0.00026764	2.05e-06	696.93311691	698.71752224	695.88888324	-0.03630905	-0.04589794	-0.31238165
0.88791	289.1153	0.0	1.748e-05	0.00032369	2e-08	-0.0	0.00144188	0.00026764	2.05e-06	696.90102229	698.69170531	695.85755854	-0.03617864	-0.04603087	-0.31235765
0.88991	289.47707	0.0	1.742e-05	0.00032374	2e-08	-0.0	0.00144188	0.00026764	2.05e-06	696.86895443	698.66581148	695.82623749	-0.03604579	-0.04616567	-0.31233317
0.89191	289.83581	0.0	1.737e-05	0.0003238	2e-08	-0.0	0.00144188	0.00026764	2.05e-06	696.83691352	698.63984111	695.79492001	-0.03591179	-0.04630098	-0.31230847
0.89391	290.19148	0.0	1.731e-05	0.00032385	2e-08	-0.0	0.00144188	0.00026764	2.05e-06	696.80489972	698.61379456	695.76360602	-0.03577859	-0.04643484	-0.31228391
0.89591	290.54405	0.0	1.726e-05	0.00032391	2e-08	-0.0	0.00144188	0.00026764	2.05e-06	696.77291323	698.58767224	695.73229543	-0.03564504	-0.04656838	-0.31225929
0.89791	290.89347	0.0	1.721e-05	0.00032396	2e-08	-0.0	0.00144188	0.00026764	2.05e-06	696.74095426	698.5614745	695.70098813	-0.03551201	-0.04670071	-0.31223477
0.89991	291.2397	0.0	1.715e-05	0.00032401	2e-08	-0.0	0.00144188	0.00026764	2.05e-06	696.70902306	698.53520169	695.66968404	-0.03537793	-0.04683339	-0.31221008
0.90191	291.5827	0.0	1.71e-05	0.00032407	2e-08	0.0	0.00144188	0.00026764	2.05e-06	696.67711985	698.50885422	695.63838306	-0.0352405	-0.04696865	-0.31218481
0.90391	291.92243	0.0	1.705e-05	0.00032412	2e-08	0.0	0.00144188	0.00026764	2.05e-06	696.64524497	698.48243229	695.60708509	-0.03510712	-0.04709919	-0.31216031
0.90591	292.25883	0.0	1.7e-05	0.00032417	2e-08	0.0	0.00144188	0.00026764	2.05e-06	696.61339879	698.45593608	695.57579004	-0.03497688	-0.04722593	-0.31213645
0.90791	292.59187	0.0	1.695e-05	0.00032422	2e-08	-0.0	0.00144188	0.00026764	2.05e-06	696.58158155	698.42936613	695.54449779	-0.03483554	-0.04736268	-0.31211061
0.90991	292.92148	0.0	1.69e-05	0.00032427	2e-08	-0.0	0.00144188	0.00026764	2.05e-06	696.54979379	698.40272232	695.51320825	-0.03470724	-0.04748607	-0.31208723
0.91191	293.24763	0.0	1.685e-05	0.00032432	2e-08	0.0	0.00144188	0.00026764	2.05e-06	696.5180358	698.37600521	695.48192129	-0.03456494	-0.0476221	-0.31206139
0.91391	293.57026	0.0	1.68e-05	0.00032436	2e-08	0.0	0.00144188	0.00026764	2.05e-06	696.48630839	698.34921411	695.45063684	-0.03443609	-0.04774448	-0.31203808
0.91591	293.88932	0.0	1.676e-05	0.00032441	2e-08	-0.0	0.00144188	0.00026764	2.05e-06	696.45461154	698.32235051	695.41935473	-0.03430227	-0.0478708	-0.31201398
0.91791	294.20474	0.0	1.671e-05	0.00032446	1e-08	-0.0	0.00144188	0.00026764	2.05e-06	696.42294586	698.29541441	695.38807484	-0.03416497	-0.04799957	-0.31198939
0.91991	294.51648	0.0	1.666e-05	0.0003245	1e-08	0.0	0.00144188	0.00026764	2.05e-06	696.39131195	698.2684059	695.35679707	-0.03402486	-0.04813009	-0.31196443
0.92191	294.82448	0.0	1.662e-05	0.00032455	1e-08	-0.0	0.00144188	0.00026764	2.05e-06	696.3597111	698.24132366	695.32552131	-0.03388458	-0.04825983	-0.3119396
0.92391	295.12866	0.0	1.658e-05	0.00032459	1e-08	0.0	0.00144188	0.00026764	2.05e-06	696.32814366	698.21416856	695.29424741	-0.0337397	-0.04839284	-0.31191415
0.92591	295.42898	0.0	1.653e-05	0.00032463	1e-08	0.0	0.00144188	0.00026764	2.05e-06	696.29661033	698.18694079	695.26297523	-0.03359568	-0.04852406	-0.31188905
0.92791	295.72536	0.0	1.649e-05	0.00032468	1e-08	-0.0	0.00144188	0.00026764	2.05e-06	696.2651117	698.15964087	695.2317046	-0.03346594	-0.04864142	-0.31186663
0.92991	296.01774	0.0	1.645e-05	0.00032472	1e-08	-0.0	0.00144188	0.00026764	2.05e-06	696.23364812	698.13226992	695.20043537	-0.03332259	-0.04877015	-0.31184207
0.93191	296.30604	0.0	1.641e-05	0.00032476	1e-08	0.0	0.00144188	0.00026764	2.05e-06	696.20222158	698.10482586	695.16916742	-0.03317579	-0.04890093	-0.31181718
0.93391	296.59019	0.0	1.637e-05	0.0003248	1e-08	-0.0	0.00144188	0.00026764	2.05e-06	696.17083496	698.07730512	695.13790061	-0.03302834	-0.04903114	-0.31179246
0.93591	296.87011	0.0	1.633e-05	0.00032484	1e-08	-0.0	0.00144188	0.00026764	2.05e-06	696.13948617	698.04971381	695.10663471	-0.03287224	-0.04916783	-0.31176662
0.93791	297.14572	0.0	1.629e-05	0.00032488	1e-08	0.0	0.00144188	0.00026764	2.05e-06	696.10817894	698.02204722	695.07536956	-0.03272843	-0.04929265	-0.31174312
0.93991	297.41694	0.0	1.625e-05	0.00032492	1e-08	0.0	0.00144188	0.00026764	2.05e-06	696.07691503	697.99430458	695.04410497	-0.03258045	-0.04941993	-0.31171928
0.94191	297.68367	0.0	1.621e-05	0.00032495	1e-08	0.0	0.00144188	0.00026764	2.05e-06	696.04569365	697.96648965	695.01284071	-0.03242574	-0.04955182	-0.31169473
0.94391	297.94583	0.0	1.618e-05	0.00032499	1e-08	-0.0	0.00144188	0.00026764	2.05e-06	696.0145171	697.93860101	694.98157657	-0.03226844	-0.04968465	-0.31167018
0.94591	298.20331	0.0	1.614e-05	0.00032503	1e-08	-0.0	0.00144188	0.00026764	2.05e-06	695.98338859	697.9106361	694.95031234	-0.03210825	-0.04981858	-0.31164562
0.94791	298.45602	0.0	1.61e-05	0.00032506	1e-08	0.0	0.00144188	0.00026764	2.05e-06	695.95230952	697.88259547	694.91904775	-0.03194492	-0.04995374	-0.31162107
0.94991	298.70385	0.0	1.607e-05	0.0003251	1e-08	0.0	0.00144188	0.00026764	2.05e-06	695.92128271	697.85447775	694.88778253	-0.03177811	-0.05009033	-0.31159651
0.9519	298.94668	0.0	1.604e-05	0.00032513	1e-08	-0.0	0.00144188	0.00026764	2.05e-06	695.89031084	697.82628209	694.85651641	-0.03160744	-0.05022854	-0.31157196
0.9539	299.1844	0.0	1.6e-05	0.00032516	1e-08	0.0	0.00144188	0.00026764	2.05e-06	695.8593969	697.79800752	694.82524905	-0.0314325	-0.0503686	-0.3115474
0.9559	299.41688	0.0	1.597e-05	0.00032519	1e-08	-0.0	0.00144188	0.00026764	2.05e-06	695.82854423	697.76965292	694.79398012	-0.03125281	-0.05051076	-0.31152284
0.9579	299.64397	0.0	1.594e-05	0.00032522	1e-08	-0.0	0.00144188	0.00026764	2.05e-06	695.79775658	697.74121703	694.76270924	-0.03106784	-0.0506553	-0.31149828
0.9599	299.86554	0.0	1.591e-05	0.00032525	1e-08	0.0	0.00144188	0.00026764	2.05e-06	695.76703815	697.71269842	694.731436	-0.03087699	-0.05080254	-0.31147372
0.9619	300.08143	0.0	1.588e-05	0.00032528	1e-08	-0.0	0.00144188	0.00026764	2.05e-06	695.7363937	697.68409547	694.70015994	-0.03067953	-0.05095286	-0.31144915
0.9639	300.29148	0.0	1.585e-05	0.00032531	1e-08	-0.0	0.00144188	0.00026764	2.05e-06	695.70582863	697.65540634	694.66888056	-0.03047462	-0.05110666	-0.31142459
0.9659	300.4955	0.0	1.583e-05	0.00032534	1e-08	-0.0	0.00144188	0.00026764	2.05e-06	695.67534911	697.62662892	694.63759728	-0.03026126	-0.05126448	-0.31140002
0.9679	300.69332	0.0	1.58e-05	0.00032537	1e-08	-0.0	0.00144188	0.00026764	2.05e-06	695.64496219	697.59776082	694.60630948	-0.03003838	-0.05142684	-0.31137544
0.9699	300.8847	0.0	1.578e-05	0.00032539	1e-08	-0.0	0.00144188	0.00026764	2.05e-06	695.61467605	697.56879929	694.57501643	-0.02980453	-0.05159446	-0.31135087
0.9719	301.06944	0.0	1.575e-05	0.00032542	1e-08	-0.0	0.00144188	0.00026764	2.05e-06	695.58450018	697.53974115	694.54371729	-0.02955805	-0.05176814	-0.31132628
0.9739	301.24728	0.0	1.573e-05	0.00032544	1e-08	-0.0	0.00144188	0.00026764	2.05e-06	695.55444574	697.51058273	694.51241112	-0.02929701	-0.05194884	-0.31130169
0.9759	301.41794	0.0	1.57e-05	0.00032546	1e-08	-0.0	0.00144188	0.00026764	2.05e-06	695.52452592	697.48131975	694.48109679	-0.02901867	-0.05213783	-0.3112771
0.9779	301.58112	0.0	1.568e-05	0.00032548	1e-08	0.0	0.00144188	0.00026764	2.05e-06	695.49475652	697.45194716	694.44977298	-0.02871998	-0.05233658	-0.3112525
0.9799	301.73648	0.0	1.566e-05	0.0003255	1e-08	-0.0	0.00144188	0.00026764	2.05e-06	695.46515682	697.42245895	694.41843811	-0.02839623	-0.05254728	-0.31122789
0.9819	301.88362	0.0	1.564e-05	0.00032552	1e-08	0.0	0.00144188	0.00026764	2.05e-06	695.43575041	697.3928479	694.38709026	-0.02804351	-0.0527717	-0.31120327
0.9839	302.0221	0.0	1.562e-05	0.00032554	1e-08	-0.0	0.00144188	0.00026764	2.05e-06	695.40656685	697.36310519	694.35572703	-0.02765309	-0.05301381	-0.31117863
0.9859	302.1514	0.0	1.561e-05	0.00032556	1e-08	0.0	0.00144188	0.00026764	2.05e-06	695.37764452	697.33321971	694.32434536	-0.02721461	-0.05327822	-0.31115399
0.9879	302.2709	0.0	1.559e-05	0.00032557	1e-08	-0.0	0.00144188	0.00026764	2.05e-06	695.3490326	697.30317765	694.29294135	-0.02671519	-0.05357052	-0.31112932
0.9899	302.37984	0.0	1.558e-05	0.00032559	1e-08	-0.0	0.00144188	0.00026764	2.05e-06	695.32079866	697.2729607	694.26150967	-0.02613006	-0.05390139	-0.31110463
0.9919	302.47729	0.0	1.557e-05	0.0003256	1e-08	0.0	0.00144188	0.00026764	2.05e-06	695.29304075	697.24254331	694.23004264	-0.02542229	-0.05428634	-0.31107992
0.9939	302.562	0.0	1.555e-05	0.00032561	1e-08	-0.0	0.00144188	0.00026764	2.05e-06	695.26590796	697.21188832	694.19852862	-0.02452288	-0.05475366	-0.31105517
0.9959	302.63218	0.0	1.555e-05	0.00032562	1e-08	-0.0	0.00144188	0.00026764	2.05e-06	695.23965373	697.18093587	694.16694784	-0.02328375	-0.05536235	-0.31103036
0.9979	302.68496	0.0	1.554e-05	0.00032563	1e-08	-0.0	0.00144188	0.00026764	2.05e-06	695.21479782	697.1495711	694.13525976	-0.02126606	-0.05628025	-0.31100547
0.9999	302.71367	0.0	1.553e-05	0.00032563	1e-08	-0.0	0.00144188	0.00026764	2.05e-06	695.19319036	697.11743007	694.10331827	-0.01413489	-0.05898968	-0.31098037
1.0	302.71409	0.0	1.553e-05	0.00032563	1e-08	-0.0	0.00144188	0.00026764	2.05e-06	695.19237908	697.11577087	694.10169968	1609.72436907	111.23994665	322.17964977
