# Supplementary material for: Dataset for the simulated biomass pyrolysis in rotary kilns with varying particle residence time distributions
Source: Data Brief. 2021 Nov 23;39:107603. doi: 10.1016/j.dib.2021.107603 (PMC8633881; doi:10.1016/j.dib.2021.107603)
Supplement: Supplementary Data S1 — Supplementary Raw Research Data. This is open data under the CC BY license http://creativecommons.org/licenses/by/4.0/ [file mmc1.zip › supplementary/113/logFiles/log_Pe20]

l,m	Tau,s	F_w,kg/s	F_is,kg/s	F_c,kg/s	F_rt,kg/s	F_w_wet,kg/s	F_it,kg/s	F_g,kg/s	F_H2O_g,kg/s	T_b,K	T_g,K	T_w,K	q_bed,kW/m	q_gas,kW/m	q_loss,kW/m
0.0001	0.02	0.0	0.0	0.0	0.0	0.00205283	0.0	0.0	0.0	299.05071909	302.25864465	832.90106636	33.23937482	2.84976119	-0.41989492
0.002	0.77965	0.0	0.0	0.0	0.0	0.00205283	0.0	0.0	0.0	315.75588845	377.5423271	828.26491971	32.0420879	2.67474231	-0.41625737
0.004	1.5789	0.0	0.0	0.0	0.0	0.00205283	0.0	0.0	0.0	332.53821093	450.03356893	823.57725651	30.83894336	2.4280833	-0.41257957
0.006	2.37776	0.0	0.0	0.0	0.0	0.00205283	0.0	0.0	0.0	348.54898498	514.13514999	819.08762241	29.68936917	2.12615397	-0.40905729
0.008	3.17621	1e-08	0.0	0.0	0.0	0.00205282	0.0	0.0	0.0	363.83470967	568.77865987	814.79542665	28.58788833	1.78876237	-0.40569006
0.01	3.97427	5e-08	0.0	0.0	0.0	0.00205278	0.0	0.0	0.0	378.43634629	613.5979444	810.69741472	27.52824493	1.44598635	-0.40247523
0.012	4.77193	1.5e-07	0.0	0.0	0.0	0.00205268	0.0	0.0	0.0	392.38995847	648.99041679	806.78714005	26.50552852	1.12484377	-0.39940769
0.014	5.56918	4.1e-07	0.0	0.0	0.0	0.00205242	0.0	0.0	0.0	405.72764341	675.95976303	803.05548917	25.51615895	0.84469213	-0.3964803
0.016	6.36604	1.01e-06	0.0	0.0	0.0	0.00205182	0.0	0.0	0.0	418.47850947	695.8497968	799.49179213	24.55806918	0.61432563	-0.39368456
0.018	7.16249	2.28e-06	0.0	0.0	0.0	0.00205055	0.0	0.0	0.0	430.66951656	710.07917671	796.0850034	23.63038035	0.43346112	-0.39101186
0.02	7.95854	4.76e-06	0.0	0.0	0.0	0.00204807	0.0	0.0	0.0	442.32603377	719.95378469	792.82457617	22.73283019	0.29647277	-0.38845391
0.022	8.75418	9.34e-06	0.0	0.0	0.0	0.00204348	0.0	0.0	1e-08	453.47211491	726.57472743	789.70091702	21.86537516	0.19559869	-0.38600318
0.024	9.54942	1.732e-05	0.0	0.0	0.0	0.0020355	0.0	0.0	2e-08	464.13057571	730.81646686	786.70551888	21.02794039	0.12299343	-0.38365304
0.026	10.34425	3.053e-05	0.0	0.0	0.0	0.00202228	0.0	0.0	3e-08	474.32298008	733.34497098	783.83090393	20.22031155	0.07181501	-0.38139763
0.028	11.13867	5.141e-05	0.0	0.0	0.0	0.00200137	0.0	0.0	5e-08	484.06960552	734.6525906	781.07048151	19.44211649	0.03654414	-0.37923177
0.03	11.93268	8.301e-05	0.0	0.0	0.0	0.00196973	0.0	0.0	8e-08	493.3894419	735.09595836	778.41838702	18.69284541	0.0129588	-0.3771509
0.032	12.72629	0.00012892	0.0	0.0	0.0	0.00192378	0.0	0.0	1.3e-07	502.30026344	734.9300746	775.86933466	17.97188679	-0.00208281	-0.37515085
0.034	13.51948	0.00019297	0.0	0.0	0.0	0.00185967	0.0	0.0	1.9e-07	510.81880273	734.33609212	773.4184982	17.27855587	-0.01088097	-0.37322785
0.036	14.31226	0.00027876	1e-08	0.0	0.0	0.00177378	0.0	0.0	2.8e-07	518.9610452	733.44310924	771.06141905	16.61211166	-0.01511005	-0.3713784
0.038	15.10463	0.00038902	1e-08	0.0	0.0	0.0016634	1e-08	0.0	3.9e-07	526.74263776	732.34403106	768.79394079	15.97175938	-0.01599899	-0.36959925
0.04	15.89659	0.00052473	3e-08	0.0	0.0	0.00152753	2e-08	0.0	5.3e-07	534.17936347	731.10617362	766.61216467	15.35663896	-0.01444963	-0.36788733
0.042	16.68813	0.00068431	6e-08	0.0	0.0	0.00136773	4e-08	1e-08	6.9e-07	541.28758105	729.77716636	764.51242037	14.76580643	-0.01111004	-0.36623977
0.044	17.47925	0.00086308	1e-07	0.0	0.0	0.00118868	9e-08	1e-08	8.6e-07	548.08448351	728.3868829	762.49124581	14.19821965	-0.00639726	-0.36465385
0.046	18.26996	0.00105327	1.8e-07	0.0	0.0	0.00099813	1.7e-07	2e-08	1.05e-06	554.58801167	726.94676691	760.54536958	13.6527385	-0.00049694	-0.36312701
0.048	19.06025	0.00124478	3.1e-07	0.0	0.0	0.00080614	3.1e-07	5e-08	1.25e-06	560.81635763	725.44873641	758.6716907	13.12815226	0.00664184	-0.36165681
0.05	19.85013	0.00142672	4.9e-07	0.0	0.0	0.00062356	5.4e-07	8e-08	1.43e-06	566.78708708	723.86581825	756.8672536	12.623234	0.01528942	-0.36024094
0.05199	20.63958	0.00158927	7.6e-07	0.0	1e-08	0.00046018	9e-07	1.3e-07	1.59e-06	572.51610959	722.1564894	755.1292191	12.13681605	0.02587359	-0.35887717
0.05399	21.42861	0.00172541	1.12e-06	0.0	1e-08	0.00032292	1.42e-06	2.1e-07	1.73e-06	578.01681066	720.27306499	753.45483643	11.66784772	0.03887579	-0.35756333
0.05599	22.21722	0.00183198	1.6e-06	0.0	2e-08	0.0002149	2.17e-06	3.3e-07	1.84e-06	583.29935699	718.17267575	751.84150562	11.21422578	0.05469938	-0.3562974
0.05799	23.00541	0.00190964	2.21e-06	0.0	3e-08	0.00013536	3.18e-06	4.9e-07	1.92e-06	588.3712087	715.8279504	750.2866727	10.77686425	0.07355303	-0.35507736
0.05999	23.79317	0.00196199	2.98e-06	0.0	4e-08	8.061e-05	4.53e-06	7e-07	1.97e-06	593.23809149	713.23425256	748.78774569	10.35530116	0.0953773	-0.35390118
0.06199	24.58051	0.00199423	3.91e-06	0.0	6e-08	4.537e-05	6.28e-06	9.8e-07	2.01e-06	597.90446276	710.41192277	747.34223378	9.94859851	0.11983819	-0.3527669
0.06399	25.36743	0.00201173	5.02e-06	0.0	8e-08	2.415e-05	8.49e-06	1.33e-06	2.03e-06	602.37429649	707.40377501	745.94777854	9.55706718	0.14637348	-0.35167267
0.06599	26.15391	0.00201917	6.34e-06	0.0	1e-07	1.216e-05	1.124e-05	1.77e-06	2.04e-06	606.65186825	704.26930415	744.60210567	9.18005925	0.17427241	-0.35061672
0.06799	26.93997	0.00202005	7.87e-06	0.0	1.3e-07	5.81e-06	1.46e-05	2.32e-06	2.05e-06	610.74174312	701.07760754	743.30311271	8.81732107	0.20276343	-0.34959739
0.06999	27.7256	0.0020167	9.64e-06	1e-08	1.7e-07	2.64e-06	1.866e-05	2.98e-06	2.05e-06	614.64887978	697.90039418	742.0488452	8.46850802	0.23109203	-0.34861315
0.07199	28.5108	0.0020105	1.165e-05	1e-08	2.2e-07	1.14e-06	2.35e-05	3.77e-06	2.05e-06	618.37854565	694.80590701	740.8374837	8.13326735	0.25858054	-0.34766258
0.07399	29.29557	0.00200219	1.393e-05	1e-08	2.7e-07	4.7e-07	2.92e-05	4.71e-06	2.05e-06	621.93604407	691.85419748	739.66737121	7.81130782	0.28466779	-0.34674436
0.07599	30.0799	0.00199209	1.648e-05	2e-08	3.3e-07	1.9e-07	3.586e-05	5.81e-06	2.05e-06	625.32689122	689.09394142	738.53691294	7.50219913	0.30892833	-0.34585727
0.07799	30.86381	0.00198032	1.932e-05	3e-08	4e-07	7e-08	4.355e-05	7.09e-06	2.05e-06	628.55628877	686.56088157	737.44469223	7.20545941	0.33107536	-0.34500018
0.07999	31.64727	0.00196688	2.246e-05	4e-08	4.8e-07	3e-08	5.234e-05	8.56e-06	2.05e-06	631.62947815	684.27772704	736.38934145	6.92040407	0.35094918	-0.34417202
0.08199	32.43031	0.00195172	2.589e-05	5e-08	5.7e-07	1e-08	6.231e-05	1.023e-05	2.05e-06	634.55179846	682.25517272	735.36950923	6.64802521	0.36849834	-0.34337173
0.08399	33.2129	0.00193478	2.963e-05	7e-08	6.7e-07	0.0	7.35e-05	1.212e-05	2.05e-06	637.32856969	680.49365618	734.38388405	6.38688612	0.38375688	-0.34259828
0.08599	33.99506	0.00191602	3.367e-05	1e-07	7.8e-07	0.0	8.598e-05	1.423e-05	2.05e-06	639.96484393	678.98553475	733.4312619	6.13663152	0.39682043	-0.34185073
0.08799	34.77678	0.00189541	3.801e-05	1.3e-07	9e-07	0.0	9.975e-05	1.657e-05	2.05e-06	642.46565899	677.71725696	732.51047183	5.89690949	0.40782358	-0.34112818
0.08999	35.55806	0.00187293	4.265e-05	1.7e-07	1.03e-06	0.0	0.00011486	1.914e-05	2.05e-06	644.8360697	676.67126234	731.62036849	5.66736051	0.41692757	-0.34042975
0.09199	36.3389	0.00184857	4.756e-05	2.2e-07	1.18e-06	0.0	0.0001313	2.196e-05	2.05e-06	647.08112581	675.82779239	730.75983774	5.44757432	0.42431283	-0.33975443
0.09399	37.11929	0.00182237	5.273e-05	2.8e-07	1.33e-06	0.0	0.00014906	2.5e-05	2.05e-06	649.20589383	675.1661875	729.92779241	5.23725425	0.43014117	-0.33910149
0.09599	37.89925	0.00179437	5.816e-05	3.6e-07	1.5e-06	0.0	0.00016811	2.828e-05	2.05e-06	651.21548819	674.66576168	729.12316685	5.03602036	0.43458309	-0.33847003
0.09799	38.67876	0.00176463	6.382e-05	4.5e-07	1.67e-06	0.0	0.00018842	3.179e-05	2.05e-06	653.11506764	674.30653326	728.34491839	4.84355032	0.43779202	-0.33785929
0.09999	39.45782	0.00173323	6.969e-05	5.6e-07	1.85e-06	-0.0	0.00020993	3.551e-05	2.05e-06	654.90979595	674.06981836	727.59203524	4.65949293	0.43991303	-0.33726846
0.10199	40.23644	0.00170028	7.574e-05	6.8e-07	2.04e-06	-0.0	0.00023258	3.945e-05	2.05e-06	656.60487617	673.93834543	726.86352926	4.48349981	0.44107888	-0.33669677
0.10399	41.0146	0.00166588	8.196e-05	8.3e-07	2.24e-06	-0.0	0.00025629	4.357e-05	2.05e-06	658.20549092	673.89654604	726.15844621	4.31522746	0.44140802	-0.33614344
0.10599	41.79232	0.00163016	8.831e-05	1e-06	2.45e-06	-0.0	0.00028098	4.788e-05	2.05e-06	659.71681284	673.93048965	725.475862	4.15434194	0.44100581	-0.33560779
0.10799	42.56959	0.00159325	9.477e-05	1.19e-06	2.66e-06	0.0	0.00030654	5.235e-05	2.05e-06	661.14398324	674.02785701	724.81488429	4.00049677	0.4399675	-0.33508908
0.10999	43.34641	0.0015553	0.00010132	1.42e-06	2.87e-06	-0.0	0.0003329	5.697e-05	2.05e-06	662.49208532	674.17787124	724.17465476	3.85335765	0.43837655	-0.33458663
0.11199	44.12278	0.00151645	0.00010792	1.67e-06	3.09e-06	-0.0	0.00035993	6.173e-05	2.05e-06	663.76612484	674.37117947	723.55434953	3.71260277	0.43630623	-0.33409982
0.11399	44.89869	0.00147684	0.00011455	1.95e-06	3.3e-06	0.0	0.00038754	6.659e-05	2.05e-06	664.97101014	674.59972445	722.95317954	3.57791623	0.4338213	-0.33362804
0.11599	45.67415	0.00143662	0.00012119	2.26e-06	3.52e-06	0.0	0.00041563	7.155e-05	2.05e-06	666.11153239	674.8566131	722.37039084	3.44897245	0.43098003	-0.33317067
0.11799	46.44915	0.00139594	0.00012782	2.6e-06	3.74e-06	0.0	0.0004441	7.658e-05	2.05e-06	667.1923474	675.13598671	721.80526453	3.3254675	0.42783297	-0.33272716
0.11999	47.2237	0.00135493	0.0001344	2.98e-06	3.96e-06	0.0	0.00047283	8.167e-05	2.05e-06	668.21795961	675.43289653	721.25711642	3.20710539	0.42442491	-0.33229697
0.12199	47.99778	0.00131374	0.00014092	3.4e-06	4.17e-06	-0.0	0.00050175	8.68e-05	2.05e-06	669.19270861	675.74318779	720.72529642	3.09359512	0.42079574	-0.33187959
0.12399	48.77141	0.00127247	0.00014736	3.85e-06	4.38e-06	-0.0	0.00053075	9.196e-05	2.05e-06	670.12075735	676.06339405	720.20918785	2.98467045	0.41698022	-0.33147455
0.12599	49.54458	0.00123127	0.0001537	4.34e-06	4.58e-06	0.0	0.00055975	9.713e-05	2.05e-06	671.0060843	676.39064086	719.70820634	2.88005468	0.41301011	-0.33108136
0.12799	50.31728	0.00119023	0.00015993	4.87e-06	4.79e-06	-0.0	0.00058866	0.0001023	2.05e-06	671.85247606	676.72256112	719.22179887	2.77950182	0.40891296	-0.33069962
0.12999	51.08952	0.00114946	0.00016603	5.44e-06	4.98e-06	0.0	0.00061742	0.00010744	2.05e-06	672.66352412	677.05721919	718.74944244	2.68277176	0.4047136	-0.3303289
0.13199	51.8613	0.00110905	0.00017199	6.05e-06	5.17e-06	-0.0	0.00064596	0.00011256	2.05e-06	673.44262279	677.39304488	718.29064278	2.58963599	0.40043422	-0.32996882
0.13399	52.63261	0.00106909	0.00017779	6.7e-06	5.35e-06	-0.0	0.00067421	0.00011763	2.05e-06	674.1929695	677.72877587	717.84493296	2.49987621	0.3960947	-0.32961901
0.13599	53.40345	0.00102966	0.00018343	7.39e-06	5.53e-06	0.0	0.00070212	0.00012265	2.05e-06	674.91756634	678.063408	717.411872	2.41329613	0.39171275	-0.32927913
0.13799	54.17383	0.00099081	0.00018889	8.12e-06	5.7e-06	0.0	0.00072964	0.00012761	2.05e-06	675.61922389	678.39615229	716.99104342	2.32969974	0.38730442	-0.32894885
0.13999	54.94374	0.00095262	0.00019418	8.9e-06	5.85e-06	0.0	0.00075672	0.00013251	2.05e-06	676.30056533	678.7263984	716.5820538	2.24891201	0.38288405	-0.32862786
0.14199	55.71317	0.00091514	0.00019928	9.71e-06	6.01e-06	0.0	0.00078332	0.00013732	2.05e-06	676.96403221	679.05368326	716.18453142	2.17076632	0.37846462	-0.32831586
0.14399	56.48214	0.0008784	0.00020418	1.057e-05	6.15e-06	0.0	0.00080942	0.00014205	2.05e-06	677.61189068	679.3776646	715.79812484	2.09510704	0.37405781	-0.3280126
0.14599	57.25063	0.00084244	0.0002089	1.147e-05	6.28e-06	0.0	0.00083498	0.0001467	2.05e-06	678.24623821	679.69809852	715.42250161	2.021789	0.36967418	-0.32771779
0.14799	58.01865	0.00080731	0.00021341	1.242e-05	6.41e-06	-0.0	0.00085998	0.00015125	2.05e-06	678.86901087	680.0148206	715.05734697	1.9506762	0.3653232	-0.3274312
0.14999	58.78619	0.00077302	0.00021773	1.34e-05	6.52e-06	-0.0	0.0008844	0.0001557	2.05e-06	679.48199037	680.32773005	714.70236269	1.88164668	0.36101354	-0.3271526
0.15198	59.55326	0.00073959	0.00022184	1.443e-05	6.63e-06	0.0	0.00090823	0.00016006	2.05e-06	680.0868117	680.63677646	714.35726587	1.81458175	0.35675293	-0.32688175
0.15398	60.31985	0.00070705	0.00022575	1.551e-05	6.73e-06	-0.0	0.00093144	0.00016431	2.05e-06	680.68497005	680.94194878	714.02178789	1.74937441	0.35254836	-0.32661845
0.15598	61.08595	0.0006754	0.00022945	1.662e-05	6.82e-06	0.0	0.00095403	0.00016846	2.05e-06	681.27782791	681.24326615	713.6956734	1.68592521	0.34840617	-0.3263625
0.15798	61.85158	0.00064464	0.00023295	1.778e-05	6.9e-06	-0.0	0.000976	0.0001725	2.05e-06	681.86662175	681.5407703	713.37867937	1.62414147	0.34433205	-0.32611371
0.15998	62.61673	0.0006148	0.00023626	1.898e-05	6.97e-06	0.0	0.00099734	0.00017644	2.05e-06	682.45246825	681.83451934	713.0705742	1.56393688	0.34033105	-0.3258719
0.16198	63.38139	0.00058586	0.00023936	2.023e-05	7.03e-06	0.0	0.00101804	0.00018027	2.05e-06	683.03637022	682.12458263	712.77113695	1.50523241	0.33640777	-0.32563689
0.16398	64.14557	0.00055783	0.00024226	2.152e-05	7.08e-06	-0.0	0.00103811	0.00018399	2.05e-06	683.61922192	682.41103658	712.48015653	1.44795424	0.33256625	-0.32540852
0.16598	64.90926	0.0005307	0.00024496	2.285e-05	7.13e-06	-0.0	0.00105754	0.0001876	2.05e-06	684.20181401	682.69396129	712.19743107	1.39203411	0.32881008	-0.32518663
0.16798	65.67246	0.00050447	0.00024747	2.423e-05	7.17e-06	-0.0	0.00107635	0.0001911	2.05e-06	684.7848379	682.97343782	711.92276722	1.33740812	0.32514238	-0.32497106
0.16998	66.43518	0.00047914	0.00024978	2.565e-05	7.2e-06	-0.0	0.00109452	0.0001945	2.05e-06	685.36888965	683.24954598	711.65597962	1.28401758	0.32156588	-0.32476168
0.17198	67.19741	0.00045468	0.0002519	2.711e-05	7.22e-06	-0.0	0.00111208	0.00019778	2.05e-06	685.9544733	683.52236261	711.3968903	1.23180776	0.31808289	-0.32455834
0.17398	67.95914	0.0004311	0.00025384	2.862e-05	7.23e-06	0.0	0.00112902	0.00020097	2.05e-06	686.54200385	683.79196029	711.14532821	1.18072772	0.31469534	-0.32436091
0.17598	68.72038	0.00040838	0.00025558	3.018e-05	7.24e-06	0.0	0.00114536	0.00020404	2.05e-06	687.13180963	684.05840625	710.90112877	1.13073103	0.31140483	-0.32416926
0.17798	69.48113	0.00038651	0.00025715	3.177e-05	7.24e-06	-0.0	0.00116109	0.00020702	2.05e-06	687.72413442	684.32176167	710.6641334	1.08177321	0.3082125	-0.32398326
0.17998	70.24139	0.00036548	0.00025853	3.342e-05	7.23e-06	0.0	0.00117624	0.00020989	2.05e-06	688.31913916	684.58208115	710.43418911	1.03381417	0.30511919	-0.3238028
0.18198	71.00114	0.00034527	0.00025974	3.511e-05	7.21e-06	-0.0	0.0011908	0.00021266	2.05e-06	688.91690328	684.83941235	710.21114818	0.98681669	0.3021254	-0.32362776
0.18398	71.7604	0.00032587	0.00026077	3.684e-05	7.19e-06	0.0	0.00120478	0.00021533	2.05e-06	689.517426	685.09379587	709.99486772	0.94074636	0.29923125	-0.32345802
0.18598	72.51916	0.00030726	0.00026163	3.862e-05	7.16e-06	-0.0	0.00121821	0.0002179	2.05e-06	690.12062726	685.34526521	709.78520936	0.89557162	0.29643651	-0.32329349
0.18798	73.27742	0.00028944	0.00026232	4.045e-05	7.12e-06	-0.0	0.00123108	0.00022037	2.05e-06	690.72634876	685.59384688	709.5820389	0.85126354	0.29374055	-0.32313404
0.18998	74.03518	0.00027238	0.00026285	4.232e-05	7.08e-06	0.0	0.0012434	0.00022275	2.05e-06	691.33435493	685.8395606	709.38522598	0.80779674	0.29114251	-0.32297959
0.19198	74.79243	0.00025606	0.00026322	4.423e-05	7.03e-06	0.0	0.0012552	0.00022503	2.05e-06	691.94433403	686.08241967	709.19464378	0.76514756	0.28864102	-0.32283003
0.19398	75.54918	0.00024048	0.00026343	4.62e-05	6.98e-06	0.0	0.00126647	0.00022723	2.05e-06	692.55589949	686.32243133	709.01016863	0.72329575	0.28623444	-0.32268526
0.19598	76.30542	0.00022561	0.00026348	4.82e-05	6.92e-06	0.0	0.00127724	0.00022933	2.05e-06	693.16859154	686.55959729	708.83167977	0.68222359	0.28392076	-0.32254519
0.19798	77.06115	0.00021143	0.00026338	5.026e-05	6.86e-06	-0.0	0.00128751	0.00023135	2.05e-06	693.78187921	686.79391428	708.65905894	0.64191612	0.28169759	-0.32240973
0.19998	77.81638	0.00019794	0.00026314	5.235e-05	6.79e-06	-0.0	0.00129729	0.00023328	2.05e-06	694.39516295	687.0253747	708.49219012	0.60236131	0.27956221	-0.32227878
0.20198	78.57109	0.00018511	0.00026275	5.45e-05	6.71e-06	0.0	0.00130659	0.00023512	2.05e-06	695.00777761	687.25396733	708.33095918	0.56354961	0.27751149	-0.32215226
0.20398	79.32529	0.00017292	0.00026222	5.668e-05	6.63e-06	-0.0	0.00131544	0.00023688	2.05e-06	695.61899634	687.47967806	708.17525351	0.52547447	0.275542	-0.32203008
0.20598	80.07898	0.00016136	0.00026155	5.891e-05	6.55e-06	0.0	0.00132384	0.00023856	2.05e-06	696.22803494	687.7024907	708.02496177	0.48813208	0.27364996	-0.32191215
0.20798	80.83216	0.00015041	0.00026075	6.119e-05	6.46e-06	-0.0	0.0013318	0.00024017	2.05e-06	696.83405714	687.92238779	707.87997347	0.45152126	0.27183125	-0.32179838
0.20998	81.58481	0.00014005	0.00025982	6.35e-05	6.37e-06	-0.0	0.00133933	0.0002417	2.05e-06	697.43618052	688.13935145	707.7401787	0.41564375	0.27008148	-0.32168868
0.21198	82.33695	0.00013026	0.00025877	6.586e-05	6.28e-06	-0.0	0.00134646	0.00024315	2.05e-06	698.03348329	688.35336425	707.60546782	0.3805035	0.26839593	-0.32158298
0.21398	83.08857	0.00012102	0.0002576	6.826e-05	6.18e-06	-0.0	0.00135319	0.00024453	2.05e-06	698.62501165	688.56441	707.4757311	0.34610724	0.26676963	-0.32148118
0.21598	83.83967	0.00011231	0.00025631	7.07e-05	6.08e-06	-0.0	0.00135953	0.00024584	2.05e-06	699.20978796	688.77247457	707.35085849	0.31246384	0.26519741	-0.3213832
0.21798	84.59025	0.00010412	0.00025491	7.318e-05	5.98e-06	-0.0	0.0013655	0.00024708	2.05e-06	699.78681941	688.97754667	707.23073932	0.2795843	0.26367387	-0.32128895
0.21998	85.3403	9.643e-05	0.00025341	7.569e-05	5.88e-06	-0.0	0.00137111	0.00024826	2.05e-06	700.35510714	689.17961854	707.11526204	0.24748137	0.26219345	-0.32119835
0.22198	86.08983	8.921e-05	0.0002518	7.824e-05	5.77e-06	0.0	0.00137638	0.00024938	2.05e-06	700.91365574	689.37868657	707.00431404	0.21616965	0.26075051	-0.32111129
0.22398	86.83883	8.244e-05	0.0002501	8.082e-05	5.66e-06	-0.0	0.00138132	0.00025043	2.05e-06	701.46148288	689.57475182	706.89778144	0.18566471	0.25933928	-0.32102771
0.22598	87.5873	7.611e-05	0.00024831	8.343e-05	5.55e-06	0.0	0.00138595	0.00025143	2.05e-06	701.99762905	689.76782048	706.79554895	0.15598329	0.257954	-0.3209475
0.22798	88.33524	7.02e-05	0.00024643	8.607e-05	5.44e-06	-0.0	0.00139027	0.00025236	2.05e-06	702.521167	689.95790412	706.69749977	0.12714262	0.25658893	-0.32087057
0.22998	89.08265	6.469e-05	0.00024447	8.874e-05	5.32e-06	-0.0	0.0013943	0.00025325	2.05e-06	703.03121092	690.14501996	706.60351551	0.09916331	0.25523841	-0.32079685
0.23198	89.82953	5.956e-05	0.00024243	9.144e-05	5.21e-06	0.0	0.00139806	0.00025408	2.05e-06	703.52692451	690.32919087	706.51347609	0.07205343	0.25389676	-0.3207262
0.23398	90.57588	5.478e-05	0.00024032	9.415e-05	5.1e-06	-0.0	0.00140156	0.00025487	2.05e-06	704.00753163	690.51044529	706.42726021	0.0458389	0.25255869	-0.32065856
0.23598	91.32168	5.035e-05	0.00023815	9.689e-05	4.98e-06	-0.0	0.0014048	0.0002556	2.05e-06	704.47231915	690.68881715	706.34474471	0.02053262	0.25121894	-0.32059382
0.23798	92.06695	4.624e-05	0.00023592	9.965e-05	4.87e-06	-0.0	0.00140782	0.00025629	2.05e-06	704.92064608	690.86434553	706.2658052	-0.00385085	0.24987258	-0.32053189
0.23998	92.81168	4.243e-05	0.00023363	0.00010242	4.75e-06	0.0	0.00141061	0.00025694	2.05e-06	705.35760119	691.03707921	706.18986982	-0.0172815	0.24854038	-0.32047229
0.24198	93.55587	3.891e-05	0.00023129	0.0001052	4.64e-06	0.0	0.00141319	0.00025755	2.05e-06	705.78986716	691.2071319	706.11625592	-0.03862661	0.24724391	-0.32041453
0.24398	94.29952	3.565e-05	0.0002289	0.00010799	4.53e-06	0.0	0.00141558	0.00025812	2.05e-06	706.20641166	691.37457715	706.04568288	-0.05921008	0.24593589	-0.32035916
0.24598	95.04262	3.265e-05	0.00022648	0.0001108	4.42e-06	-0.0	0.00141778	0.00025866	2.05e-06	706.60664579	691.53947024	705.97804744	-0.07901458	0.24461157	-0.3203061
0.24798	95.78518	2.988e-05	0.00022401	0.0001136	4.3e-06	0.0	0.00141982	0.00025916	2.05e-06	706.98495034	691.70186549	705.91365392	-0.11604472	0.24324183	-0.32025563
0.24998	96.52719	2.733e-05	0.00022152	0.00011641	4.19e-06	-0.0	0.00142169	0.00025963	2.05e-06	707.3199634	691.8617324	705.85405353	-0.13440406	0.241742	-0.32020887
0.25197	97.26865	2.499e-05	0.000219	0.00011922	4.08e-06	0.0	0.00142341	0.00026007	2.05e-06	707.63672923	692.01908807	705.797103	-0.15181919	0.24021258	-0.32016419
0.25397	98.00956	2.284e-05	0.00021647	0.00012203	3.98e-06	-0.0	0.00142499	0.00026048	2.05e-06	707.93522355	692.17399926	705.74267785	-0.16829251	0.23865128	-0.3201215
0.25597	98.74992	2.087e-05	0.00021392	0.00012482	3.87e-06	-0.0	0.00142644	0.00026086	2.05e-06	708.21550487	692.32653199	705.69065443	-0.18382946	0.23705621	-0.32008068
0.25797	99.48973	1.907e-05	0.00021136	0.00012761	3.77e-06	0.0	0.00142776	0.00026122	2.05e-06	708.47770941	692.4767511	705.64091026	-0.19843857	0.23542592	-0.32004166
0.25997	100.22898	1.741e-05	0.00020879	0.00013038	3.66e-06	0.0	0.00142898	0.00026156	2.05e-06	708.7220456	692.62471984	705.59332439	-0.21213127	0.23375937	-0.32000433
0.26197	100.96767	1.59e-05	0.00020622	0.00013314	3.56e-06	-0.0	0.00143009	0.00026187	2.05e-06	708.94878814	692.77049953	705.54777774	-0.22492178	0.2320559	-0.31996859
0.26397	101.7058	1.452e-05	0.00020365	0.00013588	3.46e-06	-0.0	0.00143111	0.00026216	2.05e-06	709.15827177	692.91414927	705.50415344	-0.23682689	0.23031521	-0.31993437
0.26597	102.44338	1.326e-05	0.00020108	0.0001386	3.37e-06	0.0	0.00143203	0.00026244	2.05e-06	709.35088493	693.05572568	705.46233705	-0.24786578	0.22853734	-0.31990156
0.26797	103.18039	1.211e-05	0.00019853	0.0001413	3.27e-06	0.0	0.00143288	0.00026269	2.05e-06	709.52706333	693.19528276	705.42221689	-0.25805977	0.22672263	-0.31987008
0.26997	103.91683	1.106e-05	0.00019598	0.00014397	3.18e-06	0.0	0.00143366	0.00026293	2.05e-06	709.68728357	693.33287169	705.38368427	-0.26743212	0.22487172	-0.31983985
0.27197	104.65272	1.01e-05	0.00019344	0.00014663	3.09e-06	0.0	0.00143436	0.00026316	2.05e-06	709.83205688	693.46854084	705.34663365	-0.27600779	0.22298547	-0.31981078
0.27397	105.38803	9.22e-06	0.00019093	0.00014925	3e-06	0.0	0.00143501	0.00026337	2.05e-06	709.96192312	693.60233572	705.31096289	-0.28381317	0.22106501	-0.31978279
0.27597	106.12278	8.43e-06	0.00018843	0.00015185	2.92e-06	0.0	0.00143559	0.00026357	2.05e-06	710.07744498	693.73429896	705.27657336	-0.29087583	0.21911162	-0.3197558
0.27797	106.85695	7.7e-06	0.00018595	0.00015442	2.83e-06	0.0	0.00143613	0.00026375	2.05e-06	710.17920251	693.86447042	705.24337007	-0.29722434	0.21712678	-0.31972974
0.27997	107.59055	7.04e-06	0.00018349	0.00015696	2.75e-06	0.0	0.00143662	0.00026393	2.05e-06	710.26778803	693.99288724	705.21126176	-0.302888	0.21511209	-0.31970455
0.28197	108.32358	6.44e-06	0.00018105	0.00015947	2.67e-06	0.0	0.00143706	0.00026409	2.05e-06	710.34380145	694.11958399	705.18016099	-0.30789661	0.21306928	-0.31968014
0.28397	109.05603	5.89e-06	0.00017865	0.00016194	2.59e-06	0.0	0.00143746	0.00026424	2.05e-06	710.40784588	694.24459278	705.14998417	-0.3122803	0.21100016	-0.31965646
0.28597	109.78791	5.39e-06	0.00017626	0.00016439	2.52e-06	0.0	0.00143783	0.00026439	2.05e-06	710.46052377	694.36794341	705.12065156	-0.31606932	0.20890661	-0.31963343
0.28797	110.5192	4.93e-06	0.00017391	0.0001668	2.45e-06	0.0	0.00143817	0.00026452	2.05e-06	710.5024334	694.48966352	705.0920873	-0.31929386	0.20679058	-0.31961101
0.28997	111.24992	4.51e-06	0.00017158	0.00016918	2.37e-06	0.0	0.00143847	0.00026465	2.05e-06	710.53416577	694.60977879	705.06421935	-0.32198392	0.20465401	-0.31958914
0.29197	111.98005	4.14e-06	0.00016929	0.00017152	2.31e-06	0.0	0.00143875	0.00026477	2.05e-06	710.55630187	694.72831305	705.0369795	-0.32416912	0.2024989	-0.31956776
0.29397	112.70959	3.79e-06	0.00016702	0.00017383	2.24e-06	0.0	0.00143901	0.00026489	2.05e-06	710.56941038	694.84528851	705.01030325	-0.3258786	0.20032721	-0.31954682
0.29597	113.43855	3.48e-06	0.00016479	0.0001761	2.17e-06	0.0	0.00143924	0.000265	2.05e-06	710.57404567	694.96072584	704.98412979	-0.32714092	0.1981409	-0.31952627
0.29797	114.16692	3.19e-06	0.00016259	0.00017834	2.11e-06	0.0	0.00143945	0.0002651	2.05e-06	710.57074612	695.07464442	704.95840187	-0.32798392	0.19594191	-0.31950607
0.29997	114.8947	2.93e-06	0.00016042	0.00018054	2.05e-06	0.0	0.00143964	0.0002652	2.05e-06	710.5600328	695.18706239	704.93306576	-0.3284347	0.19373212	-0.31948618
0.30197	115.62189	2.69e-06	0.00015828	0.00018271	1.99e-06	0.0	0.00143982	0.00026529	2.05e-06	710.54240839	695.29799686	704.90807109	-0.3285195	0.1915134	-0.31946655
0.30397	116.34848	2.47e-06	0.00015618	0.00018484	1.94e-06	0.0	0.00143998	0.00026537	2.05e-06	710.51835639	695.40746398	704.88337075	-0.32826366	0.18928753	-0.31944716
0.30597	117.07448	2.27e-06	0.0001541	0.00018694	1.88e-06	0.0	0.00144013	0.00026546	2.05e-06	710.4883405	695.51547913	704.85892081	-0.32769159	0.18705625	-0.31942796
0.30797	117.79988	2.09e-06	0.00015206	0.000189	1.83e-06	0.0	0.00144026	0.00026554	2.05e-06	710.45280429	695.62205694	704.83468037	-0.32682672	0.18482123	-0.31940893
0.30997	118.52468	1.92e-06	0.00015006	0.00019103	1.77e-06	0.0	0.00144038	0.00026561	2.05e-06	710.41217102	695.72721147	704.81061141	-0.32569152	0.18258407	-0.31939003
0.31197	119.24888	1.77e-06	0.00014808	0.00019303	1.72e-06	0.0	0.0014405	0.00026568	2.05e-06	710.36684356	695.83095624	704.78667872	-0.32430742	0.18034632	-0.31937123
0.31397	119.97247	1.63e-06	0.00014614	0.00019499	1.68e-06	-0.0	0.0014406	0.00026575	2.05e-06	710.31720457	695.93330434	704.76284973	-0.32269486	0.17810944	-0.31935252
0.31597	120.69546	1.51e-06	0.00014423	0.00019691	1.63e-06	-0.0	0.00144069	0.00026581	2.05e-06	710.26361673	696.0342685	704.73909439	-0.32087326	0.17587481	-0.31933386
0.31797	121.41784	1.39e-06	0.00014235	0.00019881	1.58e-06	-0.0	0.00144078	0.00026587	2.05e-06	710.20642303	696.13386111	704.71538506	-0.31886107	0.17364375	-0.31931524
0.31997	122.13962	1.28e-06	0.0001405	0.00020067	1.54e-06	-0.0	0.00144086	0.00026593	2.05e-06	710.14594726	696.23209435	704.69169637	-0.31667572	0.1714175	-0.31929664
0.32197	122.86078	1.18e-06	0.00013868	0.0002025	1.5e-06	0.0	0.00144093	0.00026599	2.05e-06	710.08249447	696.32898016	704.6680051	-0.31433371	0.16919724	-0.31927803
0.32397	123.58132	1.09e-06	0.0001369	0.0002043	1.45e-06	0.0	0.00144099	0.00026604	2.05e-06	710.01635157	696.42453032	704.64429004	-0.31185058	0.16698406	-0.3192594
0.32597	124.30126	1.01e-06	0.00013514	0.00020606	1.41e-06	-0.0	0.00144105	0.00026609	2.05e-06	709.94778788	696.51875649	704.62053194	-0.30924096	0.16477899	-0.31924074
0.32797	125.02057	9.4e-07	0.00013341	0.0002078	1.37e-06	-0.0	0.00144111	0.00026614	2.05e-06	709.87705581	696.6116702	704.5967133	-0.30651859	0.16258299	-0.31922203
0.32997	125.73927	8.7e-07	0.00013172	0.00020951	1.34e-06	0.0	0.00144116	0.00026619	2.05e-06	709.80439152	696.70328293	704.57281835	-0.30369635	0.16039695	-0.31920327
0.33197	126.45734	8e-07	0.00013005	0.00021118	1.3e-06	-0.0	0.00144121	0.00026623	2.05e-06	709.73000196	696.79359465	704.54883194	-0.30072137	0.15817454	-0.31918401
0.33397	127.17479	7.4e-07	0.00012841	0.00021283	1.27e-06	0.0	0.00144125	0.00026628	2.05e-06	709.65411262	696.88263146	704.52474238	-0.29773587	0.15601335	-0.31916511
0.33597	127.89162	6.9e-07	0.0001268	0.00021445	1.23e-06	-0.0	0.00144129	0.00026632	2.05e-06	709.57689952	696.97038942	704.5005369	-0.29468491	0.15386499	-0.31914612
0.33797	128.60782	6.4e-07	0.00012522	0.00021603	1.2e-06	0.0	0.00144133	0.00026636	2.05e-06	709.49855797	697.05689674	704.47620702	-0.29163605	0.15176873	-0.31912738
0.33997	129.32339	6e-07	0.00012366	0.0002176	1.17e-06	0.0	0.00144136	0.00026639	2.05e-06	709.41925259	697.14216654	704.45174425	-0.28847997	0.14964389	-0.31910816
0.34197	130.03833	5.5e-07	0.00012214	0.00021913	1.13e-06	0.0	0.00144139	0.00026643	2.05e-06	709.33912683	697.2261973	704.42713946	-0.28527381	0.14752578	-0.31908877
0.34397	130.75263	5.1e-07	0.00012063	0.00022064	1.1e-06	-0.0	0.00144142	0.00026647	2.05e-06	709.25832741	697.30900841	704.4023869	-0.28205942	0.14543702	-0.31906939
0.34597	131.4663	4.8e-07	0.00011916	0.00022212	1.08e-06	-0.0	0.00144145	0.0002665	2.05e-06	709.17698388	697.39060968	704.3774807	-0.27876813	0.14332915	-0.31904957
0.34797	132.17933	4.4e-07	0.0001177	0.00022358	1.05e-06	0.0	0.00144147	0.00026653	2.05e-06	709.09521528	697.47100928	704.35241563	-0.27554315	0.14128978	-0.31903013
0.34997	132.89172	4.1e-07	0.00011628	0.00022501	1.02e-06	0.0	0.0014415	0.00026656	2.05e-06	709.01313507	697.55022977	704.32718924	-0.2722666	0.13924014	-0.31901032
0.35196	133.60347	3.9e-07	0.00011487	0.00022642	9.9e-07	0.0	0.00144152	0.00026659	2.05e-06	708.93084276	697.62827926	704.30179791	-0.26898411	0.13720614	-0.31899038
0.35396	134.31457	3.6e-07	0.00011349	0.0002278	9.7e-07	0.0	0.00144154	0.00026662	2.05e-06	708.84843017	697.70516311	704.27623826	-0.26570142	0.13518853	-0.3189703
0.35596	135.02503	3.4e-07	0.00011214	0.00022916	9.4e-07	0.0	0.00144155	0.00026665	2.05e-06	708.76598267	697.78089252	704.25050834	-0.26242326	0.13318757	-0.31895009
0.35796	135.73484	3.1e-07	0.00011081	0.0002305	9.2e-07	-0.0	0.00144157	0.00026668	2.05e-06	708.68357816	697.85547867	704.2246068	-0.25915394	0.13120348	-0.31892974
0.35996	136.444	2.9e-07	0.00010949	0.00023181	8.9e-07	-0.0	0.00144158	0.0002667	2.05e-06	708.6012876	697.92893271	704.1985328	-0.25589739	0.12923646	-0.31890926
0.36196	137.15251	2.7e-07	0.00010821	0.0002331	8.7e-07	-0.0	0.0014416	0.00026673	2.05e-06	708.51917544	698.00126576	704.17228599	-0.25265715	0.12728665	-0.31888864
0.36396	137.86036	2.5e-07	0.00010694	0.00023437	8.5e-07	-0.0	0.00144161	0.00026675	2.05e-06	708.43730116	698.07248473	704.14586583	-0.24939992	0.12533231	-0.31886765
0.36596	138.56755	2.4e-07	0.00010569	0.00023562	8.3e-07	0.0	0.00144162	0.00026677	2.05e-06	708.35572024	698.14259271	704.11927155	-0.24619858	0.12341554	-0.31884673
0.36796	139.27409	2.2e-07	0.00010447	0.00023685	8.1e-07	-0.0	0.00144164	0.0002668	2.05e-06	708.27447728	698.21161303	704.09250594	-0.24301197	0.12151011	-0.31882561
0.36996	139.97996	2.1e-07	0.00010326	0.00023806	7.9e-07	0.0	0.00144165	0.00026682	2.05e-06	708.19361027	698.27956853	704.06557207	-0.23987059	0.11963293	-0.31880448
0.37196	140.68517	1.9e-07	0.00010208	0.00023924	7.7e-07	0.0	0.00144166	0.00026684	2.05e-06	708.11316569	698.34644745	704.03846786	-0.23677819	0.11778504	-0.31878334
0.37396	141.38971	1.8e-07	0.00010091	0.00024041	7.5e-07	-0.0	0.00144167	0.00026686	2.05e-06	708.03317156	698.41227543	704.01119739	-0.23372002	0.11595657	-0.3187621
0.37596	142.09359	1.7e-07	9.976e-05	0.00024156	7.3e-07	0.0	0.00144167	0.00026688	2.05e-06	707.9536568	698.47706505	703.98376292	-0.23066826	0.11412994	-0.31874055
0.37796	142.79679	1.6e-07	9.863e-05	0.00024269	7.1e-07	0.0	0.00144168	0.0002669	2.05e-06	707.8746533	698.54081547	703.95616481	-0.22762279	0.11230413	-0.31871867
0.37996	143.49932	1.5e-07	9.752e-05	0.0002438	6.9e-07	-0.0	0.00144169	0.00026692	2.05e-06	707.7961826	698.60354087	703.92840599	-0.22463909	0.11051163	-0.31869684
0.38196	144.20118	1.4e-07	9.643e-05	0.0002449	6.8e-07	-0.0	0.0014417	0.00026694	2.05e-06	707.71826391	698.66525357	703.90048928	-0.22167655	0.10872738	-0.31867478
0.38396	144.90235	1.3e-07	9.536e-05	0.00024597	6.6e-07	-0.0	0.0014417	0.00026695	2.05e-06	707.64091404	698.72596496	703.87241747	-0.21876968	0.10697159	-0.31865272
0.38596	145.60285	1.2e-07	9.43e-05	0.00024703	6.5e-07	-0.0	0.00144171	0.00026697	2.05e-06	707.5641477	698.78568541	703.84419335	-0.2159086	0.10523784	-0.3186306
0.38796	146.30267	1.2e-07	9.326e-05	0.00024808	6.3e-07	0.0	0.00144171	0.00026699	2.05e-06	707.48797716	698.84442531	703.81581981	-0.21309306	0.10352557	-0.31860842
0.38996	147.0018	1.1e-07	9.223e-05	0.0002491	6.1e-07	0.0	0.00144172	0.000267	2.05e-06	707.41241234	698.90219529	703.78729987	-0.21029711	0.10181859	-0.31858597
0.39196	147.70024	1e-07	9.122e-05	0.00025011	6e-07	0.0	0.00144172	0.00026702	2.05e-06	707.33746138	698.95900554	703.75863659	-0.20753746	0.1001267	-0.31856337
0.39396	148.39799	1e-07	9.023e-05	0.00025111	5.9e-07	0.0	0.00144173	0.00026703	2.05e-06	707.26313063	699.01486614	703.72983306	-0.20482426	0.09845586	-0.31854071
0.39596	149.09505	9e-08	8.925e-05	0.00025208	5.7e-07	0.0	0.00144173	0.00026705	2.05e-06	707.1894247	699.06978718	703.70089244	-0.20215388	0.09680364	-0.31851796
0.39796	149.79142	9e-08	8.829e-05	0.00025305	5.6e-07	0.0	0.00144174	0.00026706	2.05e-06	707.11634669	699.12377871	703.67181793	-0.19952458	0.09516882	-0.31849512
0.39996	150.48709	8e-08	8.734e-05	0.000254	5.5e-07	0.0	0.00144174	0.00026707	2.05e-06	707.04389833	699.17685061	703.64261273	-0.19693641	0.09355131	-0.31847218
0.40196	151.18206	8e-08	8.641e-05	0.00025493	5.3e-07	0.0	0.00144174	0.00026709	2.05e-06	706.97208011	699.22901274	703.61328008	-0.19438934	0.09195099	-0.31844914
0.40396	151.87633	7e-08	8.549e-05	0.00025585	5.2e-07	0.0	0.00144175	0.0002671	2.05e-06	706.90089135	699.28027486	703.58382321	-0.19188325	0.09036777	-0.31842601
0.40596	152.56989	7e-08	8.458e-05	0.00025676	5.1e-07	0.0	0.00144175	0.00026711	2.05e-06	706.83033038	699.33064665	703.55424536	-0.18941863	0.08880194	-0.3184028
0.40796	153.26275	6e-08	8.369e-05	0.00025765	5e-07	0.0	0.00144175	0.00026712	2.05e-06	706.76039462	699.38013761	703.52454973	-0.18700058	0.08725679	-0.31837956
0.40996	153.9549	6e-08	8.282e-05	0.00025853	4.9e-07	0.0	0.00144176	0.00026713	2.05e-06	706.69108055	699.42875736	703.49473956	-0.18462003	0.08572659	-0.31835621
0.41196	154.64633	6e-08	8.195e-05	0.00025939	4.7e-07	-0.0	0.00144176	0.00026715	2.05e-06	706.62238397	699.47651535	703.46481804	-0.18226087	0.08420096	-0.3183326
0.41396	155.33705	5e-08	8.11e-05	0.00026025	4.6e-07	-0.0	0.00144176	0.00026716	2.05e-06	706.55430017	699.52342068	703.43478829	-0.17994371	0.08269318	-0.31830893
0.41596	156.02706	5e-08	8.026e-05	0.00026109	4.5e-07	-0.0	0.00144176	0.00026717	2.05e-06	706.48682379	699.56948248	703.40465344	-0.17767371	0.08120682	-0.31828526
0.41796	156.71634	5e-08	7.943e-05	0.00026191	4.4e-07	-0.0	0.00144176	0.00026718	2.05e-06	706.41994877	699.61471002	703.3744166	-0.17545673	0.07974598	-0.31826167
0.41996	157.4049	5e-08	7.862e-05	0.00026273	4.3e-07	0.0	0.00144177	0.00026719	2.05e-06	706.3536685	699.65911259	703.34408085	-0.17325246	0.07828418	-0.31823774
0.42196	158.09274	4e-08	7.781e-05	0.00026353	4.2e-07	0.0	0.00144177	0.0002672	2.05e-06	706.2879765	699.7026987	703.31364915	-0.17108815	0.0768395	-0.31821375
0.42396	158.77985	4e-08	7.702e-05	0.00026432	4.1e-07	0.0	0.00144177	0.00026721	2.05e-06	706.22286556	699.74547722	703.28312447	-0.1689845	0.0754261	-0.31818996
0.42596	159.46623	4e-08	7.624e-05	0.0002651	4.1e-07	-0.0	0.00144177	0.00026722	2.05e-06	706.15832784	699.78745744	703.25250981	-0.16688379	0.07400535	-0.31816572
0.42796	160.15188	4e-08	7.548e-05	0.00026587	4e-07	-0.0	0.00144177	0.00026723	2.05e-06	706.09435621	699.82864722	703.22180793	-0.16484025	0.07261401	-0.31814165
0.42996	160.83679	3e-08	7.472e-05	0.00026663	3.9e-07	0.0	0.00144177	0.00026723	2.05e-06	706.03094229	699.86905573	703.19102172	-0.16283399	0.07123893	-0.31811754
0.43196	161.52096	3e-08	7.397e-05	0.00026738	3.8e-07	0.0	0.00144178	0.00026724	2.05e-06	705.96807814	699.90869121	703.16015394	-0.16084861	0.06986898	-0.3180932
0.43396	162.20439	3e-08	7.324e-05	0.00026811	3.7e-07	-0.0	0.00144178	0.00026725	2.05e-06	705.90575543	699.94756213	703.1292073	-0.15891301	0.06852437	-0.31806899
0.43596	162.88708	3e-08	7.251e-05	0.00026884	3.6e-07	-0.0	0.00144178	0.00026726	2.05e-06	705.84396582	699.98567673	703.09818447	-0.15699669	0.06718412	-0.31804454
0.43796	163.56902	3e-08	7.179e-05	0.00026955	3.5e-07	0.0	0.00144178	0.00026727	2.05e-06	705.78270072	700.02304343	703.06708806	-0.15511714	0.06586065	-0.31802007
0.43996	164.25022	3e-08	7.109e-05	0.00027026	3.5e-07	0.0	0.00144178	0.00026727	2.05e-06	705.72195197	700.0596698	703.03592058	-0.15328653	0.06456288	-0.31799577
0.44196	164.93066	2e-08	7.039e-05	0.00027096	3.4e-07	-0.0	0.00144178	0.00026728	2.05e-06	705.66171047	700.09556464	703.0046846	-0.15146054	0.06325959	-0.31797104
0.44396	165.61034	2e-08	6.971e-05	0.00027164	3.3e-07	0.0	0.00144178	0.00026729	2.05e-06	705.60196805	700.13073529	702.97338251	-0.1496903	0.06198749	-0.31794659
0.44596	166.28927	2e-08	6.903e-05	0.00027232	3.3e-07	0.0	0.00144178	0.0002673	2.05e-06	705.542716	700.1651898	702.9420167	-0.14794376	0.06072391	-0.31792199
0.44796	166.96744	2e-08	6.837e-05	0.00027299	3.2e-07	-0.0	0.00144178	0.0002673	2.05e-06	705.48394559	700.19893618	702.91058952	-0.14621354	0.05946363	-0.31789715
0.44996	167.64484	2e-08	6.771e-05	0.00027364	3.1e-07	0.0	0.00144178	0.00026731	2.05e-06	705.42564843	700.23198191	702.87910323	-0.14452401	0.05822463	-0.31787241
0.45195	168.32148	2e-08	6.706e-05	0.00027429	3.1e-07	0.0	0.00144179	0.00026732	2.05e-06	705.36781618	700.26433435	702.84756004	-0.14287588	0.05700785	-0.3178478
0.45395	168.99735	2e-08	6.642e-05	0.00027493	3e-07	-0.0	0.00144179	0.00026732	2.05e-06	705.31044017	700.29600138	702.81596212	-0.14124869	0.05579847	-0.31782304
0.45595	169.67245	2e-08	6.579e-05	0.00027556	2.9e-07	0.0	0.00144179	0.00026733	2.05e-06	705.25351204	700.32699047	702.7843116	-0.13963576	0.05459164	-0.31779802
0.45795	170.34677	2e-08	6.517e-05	0.00027619	2.9e-07	-0.0	0.00144179	0.00026734	2.05e-06	705.19702359	700.35730879	702.75261051	-0.13805766	0.05340294	-0.31777307
0.45995	171.02031	2e-08	6.455e-05	0.0002768	2.8e-07	0.0	0.00144179	0.00026734	2.05e-06	705.14096659	700.3869637	702.72086086	-0.13650801	0.0522279	-0.3177481
0.46195	171.69307	1e-08	6.395e-05	0.00027741	2.8e-07	-0.0	0.00144179	0.00026735	2.05e-06	705.08533298	700.41596232	702.6890646	-0.13498848	0.05106807	-0.31772314
0.46395	172.36505	1e-08	6.335e-05	0.000278	2.7e-07	0.0	0.00144179	0.00026735	2.05e-06	705.03011473	700.44431181	702.65722363	-0.13349431	0.0499201	-0.31769814
0.46595	173.03624	1e-08	6.276e-05	0.00027859	2.6e-07	-0.0	0.00144179	0.00026736	2.05e-06	704.97530395	700.4720192	702.62533979	-0.13202486	0.04878371	-0.31767309
0.46795	173.70664	1e-08	6.218e-05	0.00027918	2.6e-07	0.0	0.00144179	0.00026736	2.05e-06	704.92089285	700.49909144	702.59341488	-0.1305812	0.04766001	-0.31764802
0.46995	174.37625	1e-08	6.16e-05	0.00027975	2.5e-07	-0.0	0.00144179	0.00026737	2.05e-06	704.86687377	700.52553542	702.56145065	-0.12916169	0.04654796	-0.31762291
0.47195	175.04506	1e-08	6.104e-05	0.00028032	2.5e-07	0.0	0.00144179	0.00026737	2.05e-06	704.81323914	700.55135794	702.52944879	-0.12776556	0.04544719	-0.31759775
0.47395	175.71307	1e-08	6.048e-05	0.00028088	2.4e-07	-0.0	0.00144179	0.00026738	2.05e-06	704.75998156	700.57656571	702.49741095	-0.12639528	0.04435991	-0.3175726
0.47595	176.38028	1e-08	5.993e-05	0.00028143	2.4e-07	0.0	0.00144179	0.00026738	2.05e-06	704.70709369	700.60116542	702.46533874	-0.12504994	0.04328567	-0.31754746
0.47795	177.04669	1e-08	5.938e-05	0.00028197	2.3e-07	-0.0	0.00144179	0.00026739	2.05e-06	704.65456839	700.6251636	702.43323372	-0.12373241	0.04222706	-0.31752239
0.47995	177.71228	1e-08	5.884e-05	0.00028251	2.3e-07	0.0	0.00144179	0.00026739	2.05e-06	704.60239853	700.64856687	702.40109741	-0.12242976	0.04117389	-0.31749716
0.48195	178.37707	1e-08	5.831e-05	0.00028304	2.2e-07	0.0	0.00144179	0.0002674	2.05e-06	704.55057716	700.67138173	702.36893126	-0.1211388	0.0401237	-0.3174717
0.48395	179.04104	1e-08	5.779e-05	0.00028356	2.2e-07	-0.0	0.00144179	0.0002674	2.05e-06	704.49909766	700.6936142	702.33673671	-0.1198775	0.0390913	-0.31744637
0.48595	179.70419	1e-08	5.727e-05	0.00028408	2.2e-07	0.0	0.00144179	0.00026741	2.05e-06	704.4479533	700.71527072	702.30451513	-0.118645	0.03807635	-0.31742119
0.48795	180.36652	1e-08	5.676e-05	0.00028459	2.1e-07	-0.0	0.00144179	0.00026741	2.05e-06	704.39713746	700.73635762	702.27226787	-0.11743198	0.03707145	-0.31739596
0.48995	181.02802	1e-08	5.626e-05	0.0002851	2.1e-07	-0.0	0.00144179	0.00026741	2.05e-06	704.34664368	700.75688114	702.23999624	-0.116225	0.03606558	-0.31737042
0.49195	181.68869	1e-08	5.576e-05	0.00028559	2e-07	0.0	0.00144179	0.00026742	2.05e-06	704.29646589	700.776847	702.20770149	-0.11505044	0.0350809	-0.31734512
0.49395	182.34854	1e-08	5.527e-05	0.00028608	2e-07	0.0	0.00144179	0.00026742	2.05e-06	704.24659775	700.7962615	702.17538485	-0.11389627	0.03410767	-0.31731983
0.49595	183.00755	1e-08	5.479e-05	0.00028657	2e-07	-0.0	0.00144179	0.00026743	2.05e-06	704.19703325	700.8151306	702.14304751	-0.11274838	0.03313409	-0.31729424
0.49795	183.66572	1e-08	5.431e-05	0.00028705	1.9e-07	0.0	0.00144179	0.00026743	2.05e-06	704.14776662	700.8334599	702.11069062	-0.11163986	0.03218852	-0.3172691
0.49995	184.32304	1e-08	5.383e-05	0.00028752	1.9e-07	0.0	0.0014418	0.00026743	2.05e-06	704.09879182	700.85125569	702.0783153	-0.11052577	0.03123278	-0.31724341
0.50195	184.97953	1e-08	5.337e-05	0.00028799	1.8e-07	-0.0	0.0014418	0.00026744	2.05e-06	704.05010349	700.86852316	702.04592261	-0.10945363	0.03030784	-0.31721825
0.50395	185.63516	1e-08	5.291e-05	0.00028845	1.8e-07	-0.0	0.0014418	0.00026744	2.05e-06	704.00169578	700.88526856	702.01351362	-0.10837423	0.02937145	-0.3171925
0.50595	186.28995	1e-08	5.245e-05	0.0002889	1.8e-07	0.0	0.0014418	0.00026744	2.05e-06	703.95356356	700.90149698	701.98108932	-0.10733505	0.02846497	-0.31716729
0.50795	186.94387	0.0	5.2e-05	0.00028935	1.7e-07	0.0	0.0014418	0.00026745	2.05e-06	703.90570126	700.91721445	701.94865071	-0.10629273	0.02755078	-0.31714158
0.50995	187.59694	0.0	5.156e-05	0.0002898	1.7e-07	-0.0	0.0014418	0.00026745	2.05e-06	703.85810842	700.92990132	701.91681103	-0.10526315	0.01385979	-0.31711678
0.51195	188.24915	0.0	5.112e-05	0.00029024	1.7e-07	-0.0	0.0014418	0.00026745	2.05e-06	703.81082316	700.93758337	701.88604701	-0.10420802	0.01351786	-0.31709243
0.51395	188.90049	0.0	5.069e-05	0.00029067	1.6e-07	0.0	0.0014418	0.00026746	2.05e-06	703.76384682	700.94507571	701.85519125	-0.10319049	0.01318348	-0.3170684
0.51595	189.55096	0.0	5.026e-05	0.0002911	1.6e-07	0.0	0.0014418	0.00026746	2.05e-06	703.71716861	700.95237947	701.82424625	-0.10218412	0.01284822	-0.31704407
0.51795	190.20055	0.0	4.984e-05	0.00029152	1.6e-07	0.0	0.0014418	0.00026746	2.05e-06	703.67077808	700.95949587	701.79321449	-0.10119091	0.01251282	-0.3170195
0.51995	190.84927	0.0	4.942e-05	0.00029194	1.6e-07	0.0	0.0014418	0.00026746	2.05e-06	703.62466535	700.96642604	701.7620983	-0.10022562	0.01218244	-0.31699509
0.52195	191.49711	0.0	4.901e-05	0.00029235	1.5e-07	-0.0	0.0014418	0.00026747	2.05e-06	703.57882106	700.97317112	701.73089998	-0.09928637	0.01185673	-0.3169708
0.52395	192.14406	0.0	4.86e-05	0.00029276	1.5e-07	-0.0	0.0014418	0.00026747	2.05e-06	703.533236	700.97973239	701.6996218	-0.0983567	0.01153014	-0.31694624
0.52595	192.79013	0.0	4.82e-05	0.00029316	1.5e-07	-0.0	0.0014418	0.00026747	2.05e-06	703.48790166	700.98611096	701.66826591	-0.0974382	0.01120329	-0.31692144
0.52795	193.4353	0.0	4.78e-05	0.00029356	1.4e-07	-0.0	0.0014418	0.00026748	2.05e-06	703.44280991	700.99230794	701.63683438	-0.09654013	0.01087962	-0.31689667
0.52995	194.07958	0.0	4.741e-05	0.00029395	1.4e-07	-0.0	0.0014418	0.00026748	2.05e-06	703.39795299	700.99832442	701.60532922	-0.09566171	0.01055904	-0.31687193
0.53195	194.72296	0.0	4.702e-05	0.00029434	1.4e-07	-0.0	0.0014418	0.00026748	2.05e-06	703.35332346	701.00416151	701.57375239	-0.09479921	0.01024036	-0.31684713
0.53395	195.36544	0.0	4.664e-05	0.00029472	1.4e-07	-0.0	0.0014418	0.00026748	2.05e-06	703.30891426	701.00982029	701.54210578	-0.09395171	0.00992339	-0.31682226
0.53595	196.007	0.0	4.626e-05	0.0002951	1.3e-07	-0.0	0.0014418	0.00026749	2.05e-06	703.26471866	701.0153018	701.51039122	-0.09312088	0.00960889	-0.31679739
0.53795	196.64766	0.0	4.588e-05	0.00029548	1.3e-07	-0.0	0.0014418	0.00026749	2.05e-06	703.22073019	701.02060713	701.47861051	-0.0923035	0.00929578	-0.31677243
0.53995	197.2874	0.0	4.551e-05	0.00029585	1.3e-07	-0.0	0.0014418	0.00026749	2.05e-06	703.1769427	701.02573732	701.44676537	-0.09149924	0.00898406	-0.31674738
0.54195	197.92622	0.0	4.515e-05	0.00029621	1.3e-07	-0.0	0.0014418	0.00026749	2.05e-06	703.13335034	701.03069336	701.41485747	-0.0907097	0.00867447	-0.31672231
0.54395	198.56412	0.0	4.478e-05	0.00029657	1.3e-07	-0.0	0.0014418	0.00026749	2.05e-06	703.0899475	701.03547627	701.38288843	-0.08993386	0.00836674	-0.3166972
0.54595	199.2011	0.0	4.443e-05	0.00029693	1.2e-07	-0.0	0.0014418	0.0002675	2.05e-06	703.04672879	701.04008707	701.35085985	-0.08917062	0.00806055	-0.31667202
0.54795	199.83714	0.0	4.407e-05	0.00029728	1.2e-07	-0.0	0.0014418	0.0002675	2.05e-06	703.00368909	701.04452672	701.31877323	-0.08842327	0.00775737	-0.3166469
0.54995	200.47224	0.0	4.373e-05	0.00029763	1.2e-07	-0.0	0.0014418	0.0002675	2.05e-06	702.96082347	701.04879623	701.28663009	-0.08769065	0.00745687	-0.31662182
0.55194	201.10641	0.0	4.338e-05	0.00029798	1.2e-07	-0.0	0.0014418	0.0002675	2.05e-06	702.91812721	701.05289656	701.25443187	-0.08696641	0.00715655	-0.31659656
0.55394	201.73963	0.0	4.304e-05	0.00029832	1.1e-07	0.0	0.0014418	0.00026751	2.05e-06	702.87559576	701.05682872	701.22218	-0.08624708	0.00685501	-0.31657102
0.55594	202.37191	0.0	4.27e-05	0.00029865	1.1e-07	0.0	0.0014418	0.00026751	2.05e-06	702.83322489	701.06059356	701.18987581	-0.08554302	0.00655666	-0.31654557
0.55794	203.00323	0.0	4.237e-05	0.00029899	1.1e-07	0.0	0.0014418	0.00026751	2.05e-06	702.79101044	701.06419204	701.15752065	-0.08485674	0.00626276	-0.31652031
0.55994	203.6336	0.0	4.204e-05	0.00029932	1.1e-07	0.0	0.0014418	0.00026751	2.05e-06	702.74894838	701.06762511	701.12511581	-0.08418001	0.00596991	-0.31649497
0.56194	204.26301	0.0	4.172e-05	0.00029964	1.1e-07	-0.0	0.0014418	0.00026751	2.05e-06	702.70703486	701.07089376	701.09266259	-0.08350432	0.00567445	-0.31646922
0.56394	204.89145	0.0	4.14e-05	0.00029996	1.1e-07	-0.0	0.0014418	0.00026751	2.05e-06	702.66526633	701.07399875	701.06016216	-0.08284968	0.00538523	-0.31644383
0.56594	205.51893	0.0	4.108e-05	0.00030028	1e-07	0.0	0.0014418	0.00026752	2.05e-06	702.62363918	701.07694109	701.02761576	-0.08220281	0.00509654	-0.31641832
0.56794	206.14543	0.0	4.076e-05	0.0003006	1e-07	0.0	0.0014418	0.00026752	2.05e-06	702.58215001	701.07972168	700.99502455	-0.08155977	0.00480664	-0.31639253
0.56994	206.77095	0.0	4.045e-05	0.00030091	1e-07	0.0	0.0014418	0.00026752	2.05e-06	702.54079565	701.08234131	700.96238965	-0.08093859	0.0045238	-0.31636719
0.57194	207.39549	0.0	4.015e-05	0.00030121	1e-07	-0.0	0.0014418	0.00026752	2.05e-06	702.49957282	701.08480102	700.9297122	-0.0803123	0.0042358	-0.31634121
0.57394	208.01904	0.0	3.984e-05	0.00030152	1e-07	-0.0	0.0014418	0.00026752	2.05e-06	702.45847867	701.08710149	700.89699323	-0.07971053	0.00395635	-0.31631583
0.57594	208.6416	0.0	3.954e-05	0.00030182	1e-07	0.0	0.0014418	0.00026752	2.05e-06	702.41751013	701.08924378	700.86423385	-0.07910247	0.00367125	-0.31628977
0.57794	209.26317	0.0	3.924e-05	0.00030211	9e-08	0.0	0.0014418	0.00026753	2.05e-06	702.37666455	701.09122855	700.83143504	-0.07851781	0.00339447	-0.3162643
0.57994	209.88374	0.0	3.895e-05	0.00030241	9e-08	-0.0	0.0014418	0.00026753	2.05e-06	702.33593911	701.09305683	700.79859784	-0.07793028	0.00311367	-0.3162383
0.58194	210.5033	0.0	3.866e-05	0.0003027	9e-08	0.0	0.0014418	0.00026753	2.05e-06	702.29533125	701.09472937	700.76572321	-0.07735611	0.00283666	-0.31621247
0.58394	211.12185	0.0	3.837e-05	0.00030298	9e-08	0.0	0.0014418	0.00026753	2.05e-06	702.25483851	701.09624696	700.73281209	-0.0767969	0.00256435	-0.31618692
0.58594	211.73938	0.0	3.809e-05	0.00030327	9e-08	-0.0	0.0014418	0.00026753	2.05e-06	702.21445834	701.09761058	700.69986545	-0.07623155	0.00228649	-0.31616067
0.58794	212.3559	0.0	3.781e-05	0.00030355	9e-08	0.0	0.0014418	0.00026753	2.05e-06	702.17418851	701.09882093	700.66688416	-0.07568341	0.00201459	-0.31613483
0.58994	212.97139	0.0	3.753e-05	0.00030383	8e-08	0.0	0.0014418	0.00026753	2.05e-06	702.13402675	701.09987881	700.63386912	-0.07514731	0.00174625	-0.31610916
0.59194	213.58586	0.0	3.726e-05	0.0003041	8e-08	-0.0	0.0014418	0.00026754	2.05e-06	702.09397078	701.10078516	700.60082122	-0.07460969	0.00147471	-0.31608302
0.59394	214.19929	0.0	3.699e-05	0.00030437	8e-08	0.0	0.0014418	0.00026754	2.05e-06	702.05401855	701.10154071	700.56774128	-0.07408003	0.00120479	-0.31605688
0.59594	214.81168	0.0	3.672e-05	0.00030464	8e-08	-0.0	0.0014418	0.00026754	2.05e-06	702.01416801	701.10214627	700.53463015	-0.07356118	0.00093801	-0.31603087
0.59794	215.42303	0.0	3.645e-05	0.00030491	8e-08	0.0	0.0014418	0.00026754	2.05e-06	701.97441722	701.10260256	700.5014886	-0.07305374	0.00067481	-0.31600505
0.59994	216.03333	0.0	3.619e-05	0.00030517	8e-08	0.0	0.0014418	0.00026754	2.05e-06	701.9347642	701.10291047	700.46831746	-0.07255135	0.00041196	-0.31597911
0.60194	216.64257	0.0	3.593e-05	0.00030543	8e-08	-0.0	0.0014418	0.00026754	2.05e-06	701.89520709	701.10307078	700.43511749	-0.0720546	0.00014981	-0.31595308
0.60394	217.25076	0.0	3.567e-05	0.00030568	8e-08	0.0	0.0014418	0.00026754	2.05e-06	701.85574412	701.10308425	700.40188945	-0.071563	-0.00011185	-0.31592694
0.60594	217.85788	0.0	3.542e-05	0.00030594	7e-08	-0.0	0.0014418	0.00026754	2.05e-06	701.81637352	701.10295165	700.36863407	-0.07107721	-0.00037263	-0.31590072
0.60794	218.46394	0.0	3.517e-05	0.00030619	7e-08	0.0	0.0014418	0.00026755	2.05e-06	701.77709363	701.10267374	700.33535208	-0.07059914	-0.00063144	-0.31587455
0.60994	219.06892	0.0	3.492e-05	0.00030644	7e-08	-0.0	0.0014418	0.00026755	2.05e-06	701.73790279	701.10225129	700.30204417	-0.07012833	-0.00088847	-0.3158484
0.61194	219.67282	0.0	3.468e-05	0.00030668	7e-08	0.0	0.0014418	0.00026755	2.05e-06	701.69879941	701.10168505	700.26871104	-0.06966495	-0.00114354	-0.31582229
0.61394	220.27563	0.0	3.443e-05	0.00030693	7e-08	-0.0	0.0014418	0.00026755	2.05e-06	701.65978195	701.10097579	700.23535337	-0.06920841	-0.00139692	-0.31579619
0.61594	220.87736	0.0	3.419e-05	0.00030717	7e-08	0.0	0.0014418	0.00026755	2.05e-06	701.6208489	701.10012426	700.20197182	-0.06875543	-0.00165038	-0.31576994
0.61794	221.47799	0.0	3.395e-05	0.0003074	7e-08	-0.0	0.0014418	0.00026755	2.05e-06	701.5819988	701.09913122	700.16856703	-0.06830828	-0.00190262	-0.31574365
0.61994	222.07752	0.0	3.372e-05	0.00030764	7e-08	-0.0	0.0014418	0.00026755	2.05e-06	701.54323021	701.09799741	700.13513964	-0.06786433	-0.00215509	-0.31571719
0.62194	222.67594	0.0	3.349e-05	0.00030787	7e-08	0.0	0.0014418	0.00026755	2.05e-06	701.5045418	701.09672353	700.10169026	-0.0674278	-0.00240534	-0.31569079
0.62394	223.27325	0.0	3.326e-05	0.0003081	6e-08	-0.0	0.0014418	0.00026755	2.05e-06	701.46594599	701.09148465	700.06914676	-0.06697262	-0.01081325	-0.31566536
0.62594	223.86944	0.0	3.303e-05	0.00030833	6e-08	0.0	0.0014418	0.00026756	2.05e-06	701.42746343	701.08529441	700.03677558	-0.06652507	-0.01129524	-0.31564026
0.62794	224.46451	0.0	3.28e-05	0.00030856	6e-08	-0.0	0.0014418	0.00026756	2.05e-06	701.38909186	701.07883196	700.00441268	-0.06607581	-0.01178086	-0.31561469
0.62994	225.05845	0.0	3.258e-05	0.00030878	6e-08	-0.0	0.0014418	0.00026756	2.05e-06	701.3508289	701.07210025	699.97205825	-0.06563084	-0.01226359	-0.31558902
0.63194	225.65125	0.0	3.236e-05	0.000309	6e-08	0.0	0.0014418	0.00026756	2.05e-06	701.31267228	701.06510194	699.93971244	-0.06520052	-0.01273208	-0.31556383
0.63394	226.24292	0.0	3.214e-05	0.00030922	6e-08	-0.0	0.0014418	0.00026756	2.05e-06	701.27461972	701.05784005	699.90737539	-0.06477394	-0.01319804	-0.31553852
0.63594	226.83344	0.0	3.193e-05	0.00030943	6e-08	-0.0	0.0014418	0.00026756	2.05e-06	701.23666902	701.05031747	699.87504723	-0.06434683	-0.01366614	-0.31551282
0.63794	227.4228	0.0	3.171e-05	0.00030965	6e-08	0.0	0.0014418	0.00026756	2.05e-06	701.1988182	701.04253673	699.84272811	-0.06393718	-0.01411651	-0.31548783
0.63994	228.01101	0.0	3.15e-05	0.00030986	6e-08	0.0	0.0014418	0.00026756	2.05e-06	701.16106513	701.03450095	699.81041812	-0.06351999	-0.01457659	-0.31546204
0.64194	228.59805	0.0	3.129e-05	0.00031007	6e-08	-0.0	0.0014418	0.00026756	2.05e-06	701.12340802	701.02621241	699.77811738	-0.06312047	-0.01501851	-0.31543701
0.64394	229.18392	0.0	3.109e-05	0.00031027	6e-08	-0.0	0.0014418	0.00026756	2.05e-06	701.08584484	701.01767422	699.74582598	-0.0627164	-0.01546675	-0.31541135
0.64594	229.76862	0.0	3.088e-05	0.00031048	6e-08	0.0	0.0014418	0.00026756	2.05e-06	701.04837394	701.00888867	699.71354402	-0.06232797	-0.01589885	-0.31538636
0.64794	230.35213	0.0	3.068e-05	0.00031068	5e-08	0.0	0.0014418	0.00026756	2.05e-06	701.01099341	700.99985874	699.68127158	-0.06193299	-0.01633942	-0.31536061
0.64994	230.93446	0.0	3.048e-05	0.00031088	5e-08	-0.0	0.0014418	0.00026757	2.05e-06	700.97370171	700.99058668	699.64900873	-0.06155531	-0.01676182	-0.31533566
0.65193	231.51559	0.0	3.028e-05	0.00031108	5e-08	-0.0	0.0014418	0.00026757	2.05e-06	700.93649705	700.98107542	699.61675554	-0.06117188	-0.01719173	-0.31531
0.65393	232.09551	0.0	3.008e-05	0.00031128	5e-08	-0.0	0.0014418	0.00026757	2.05e-06	700.89937794	700.97132725	699.58451208	-0.06079918	-0.01761065	-0.31528474
0.65593	232.67423	0.0	2.989e-05	0.00031147	5e-08	0.0	0.0014418	0.00026757	2.05e-06	700.86234285	700.96134469	699.55227839	-0.0604345	-0.01802153	-0.3152597
0.65793	233.25174	0.0	2.97e-05	0.00031166	5e-08	0.0	0.0014418	0.00026757	2.05e-06	700.8253902	700.95113041	699.52005453	-0.06006603	-0.01843764	-0.31523408
0.65993	233.82802	0.0	2.951e-05	0.00031185	5e-08	0.0	0.0014418	0.00026757	2.05e-06	700.78851859	700.94068675	699.48784053	-0.05970503	-0.01884624	-0.31520866
0.66193	234.40307	0.0	2.932e-05	0.00031204	5e-08	-0.0	0.0014418	0.00026757	2.05e-06	700.75172667	700.930016	699.45563645	-0.05935459	-0.01924374	-0.31518367
0.66393	234.9769	0.0	2.913e-05	0.00031223	5e-08	-0.0	0.0014418	0.00026757	2.05e-06	700.715013	700.91912076	699.42344231	-0.05900602	-0.01963995	-0.31515851
0.66593	235.54947	0.0	2.895e-05	0.00031241	5e-08	-0.0	0.0014418	0.00026757	2.05e-06	700.67837625	700.90800341	699.39125813	-0.05865808	-0.02003623	-0.31513308
0.66793	236.12081	0.0	2.877e-05	0.00031259	5e-08	-0.0	0.0014418	0.00026757	2.05e-06	700.64181517	700.89666622	699.35908395	-0.05831405	-0.02042884	-0.31510762
0.66993	236.69088	0.0	2.859e-05	0.00031277	5e-08	-0.0	0.0014418	0.00026757	2.05e-06	700.60532849	700.88511152	699.32691978	-0.05797583	-0.02081555	-0.31508228
0.67193	237.2597	0.0	2.841e-05	0.00031295	5e-08	-0.0	0.0014418	0.00026757	2.05e-06	700.568915	700.8733416	699.29476563	-0.05764255	-0.02119731	-0.31505701
0.67393	237.82724	0.0	2.823e-05	0.00031313	5e-08	-0.0	0.0014418	0.00026757	2.05e-06	700.53257352	700.86135875	699.26262151	-0.05731345	-0.02157495	-0.31503175
0.67593	238.39351	0.0	2.806e-05	0.0003133	4e-08	-0.0	0.0014418	0.00026757	2.05e-06	700.49630288	700.8491652	699.23048744	-0.05698859	-0.02194835	-0.31500651
0.67793	238.9585	0.0	2.788e-05	0.00031348	4e-08	-0.0	0.0014418	0.00026757	2.05e-06	700.46010196	700.83676317	699.19836341	-0.05666752	-0.02231801	-0.31498127
0.67993	239.5222	0.0	2.771e-05	0.00031365	4e-08	-0.0	0.0014418	0.00026758	2.05e-06	700.42396967	700.82415484	699.16624942	-0.05635056	-0.02268351	-0.31495605
0.68193	240.08459	0.0	2.754e-05	0.00031382	4e-08	-0.0	0.0014418	0.00026758	2.05e-06	700.38790495	700.81134241	699.13414547	-0.05603754	-0.02304502	-0.31493085
0.68393	240.64569	0.0	2.738e-05	0.00031398	4e-08	-0.0	0.0014418	0.00026758	2.05e-06	700.35190674	700.79832802	699.10205155	-0.05572838	-0.02340259	-0.31490567
0.68593	241.20547	0.0	2.721e-05	0.00031415	4e-08	-0.0	0.0014418	0.00026758	2.05e-06	700.31597404	700.78511377	699.06996765	-0.05542455	-0.02375449	-0.31488063
0.68793	241.76393	0.0	2.705e-05	0.00031431	4e-08	-0.0	0.0014418	0.00026758	2.05e-06	700.28010586	700.77170179	699.03789376	-0.05512567	-0.02410112	-0.31485571
0.68993	242.32106	0.0	2.688e-05	0.00031448	4e-08	-0.0	0.0014418	0.00026758	2.05e-06	700.24430122	700.75809413	699.00582986	-0.05482663	-0.02444838	-0.31483049
0.69193	242.87686	0.0	2.672e-05	0.00031464	4e-08	0.0	0.0014418	0.00026758	2.05e-06	700.20855916	700.74429296	698.97377593	-0.05452842	-0.02479511	-0.31480505
0.69393	243.43131	0.0	2.656e-05	0.0003148	4e-08	0.0	0.0014418	0.00026758	2.05e-06	700.1728788	700.73030015	698.94173195	-0.05423505	-0.02513662	-0.31477973
0.69593	243.98441	0.0	2.64e-05	0.00031496	4e-08	0.0	0.0014418	0.00026758	2.05e-06	700.13725924	700.7161177	698.9096979	-0.05395085	-0.02546784	-0.31475492
0.69793	244.53616	0.0	2.625e-05	0.00031511	4e-08	0.0	0.0014418	0.00026758	2.05e-06	700.10169958	700.70174767	698.87767375	-0.05366598	-0.02580019	-0.31472977
0.69993	245.08653	0.0	2.609e-05	0.00031527	4e-08	-0.0	0.0014418	0.00026758	2.05e-06	700.06619893	700.68719211	698.84565947	-0.05338014	-0.02613402	-0.31470425
0.70193	245.63553	0.0	2.594e-05	0.00031542	4e-08	-0.0	0.0014418	0.00026758	2.05e-06	700.03075654	700.67245272	698.81365503	-0.05310703	-0.0264533	-0.31467959
0.70393	246.18315	0.0	2.579e-05	0.00031557	4e-08	0.0	0.0014418	0.00026758	2.05e-06	699.9953715	700.65753163	698.7816604	-0.0528287	-0.02677898	-0.31465417
0.70593	246.72937	0.0	2.564e-05	0.00031572	4e-08	0.0	0.0014418	0.00026758	2.05e-06	699.96004306	700.64243063	698.74967556	-0.05255682	-0.02709741	-0.31462907
0.70793	247.2742	0.0	2.549e-05	0.00031587	4e-08	0.0	0.0014418	0.00026758	2.05e-06	699.92477043	700.6271516	698.71770045	-0.05228888	-0.02741147	-0.31460406
0.70993	247.81761	0.0	2.535e-05	0.00031601	4e-08	-0.0	0.0014418	0.00026758	2.05e-06	699.8895528	700.61169648	698.68573504	-0.05202145	-0.02772518	-0.31457881
0.71193	248.35961	0.0	2.52e-05	0.00031616	4e-08	0.0	0.0014418	0.00026758	2.05e-06	699.85438947	700.59606698	698.6537793	-0.05175927	-0.02803297	-0.31455379
0.71393	248.90019	0.0	2.506e-05	0.0003163	3e-08	0.0	0.0014418	0.00026758	2.05e-06	699.81927967	700.580265	698.62183318	-0.05150024	-0.02833727	-0.3145288
0.71593	249.43932	0.0	2.491e-05	0.00031645	3e-08	-0.0	0.0014418	0.00026758	2.05e-06	699.78422267	700.56429236	698.58989663	-0.05123884	-0.02864455	-0.31450331
0.71793	249.97702	0.0	2.477e-05	0.00031659	3e-08	-0.0	0.0014418	0.00026758	2.05e-06	699.74921784	700.5481506	698.55796964	-0.0509897	-0.02893758	-0.31447875
0.71993	250.51326	0.0	2.463e-05	0.00031673	3e-08	0.0	0.0014418	0.00026759	2.05e-06	699.71426439	700.5318418	698.52605212	-0.05073534	-0.02923693	-0.3144534
0.72193	251.04804	0.0	2.45e-05	0.00031686	3e-08	-0.0	0.0014418	0.00026759	2.05e-06	699.67936168	700.51536754	698.49414405	-0.05048403	-0.02953284	-0.31442809
0.72393	251.58135	0.0	2.436e-05	0.000317	3e-08	-0.0	0.0014418	0.00026759	2.05e-06	699.6445091	700.49872937	698.46224539	-0.05024245	-0.02981742	-0.3144035
0.72593	252.11317	0.0	2.422e-05	0.00031714	3e-08	0.0	0.0014418	0.00026759	2.05e-06	699.60970593	700.48192925	698.43035607	-0.04999968	-0.03010352	-0.31437852
0.72793	252.64351	0.0	2.409e-05	0.00031727	3e-08	-0.0	0.0014418	0.00026759	2.05e-06	699.57495154	700.46496876	698.39847605	-0.04975586	-0.03039098	-0.31435318
0.72993	253.17235	0.0	2.396e-05	0.0003174	3e-08	0.0	0.0014418	0.00026759	2.05e-06	699.54024533	700.44784954	698.36660528	-0.04951586	-0.03067402	-0.31432796
0.73193	253.69968	0.0	2.383e-05	0.00031753	3e-08	-0.0	0.0014418	0.00026759	2.05e-06	699.50558668	700.43057321	698.33474371	-0.04927985	-0.03095242	-0.31430291
0.73393	254.22549	0.0	2.37e-05	0.00031766	3e-08	0.0	0.0014418	0.00026759	2.05e-06	699.47097501	700.41314132	698.30289129	-0.04904892	-0.03122491	-0.31427814
0.73593	254.74977	0.0	2.357e-05	0.00031779	3e-08	0.0	0.0014418	0.00026759	2.05e-06	699.43640971	700.39555557	698.27104796	-0.04881903	-0.03149621	-0.31425322
0.73793	255.27252	0.0	2.344e-05	0.00031792	3e-08	-0.0	0.0014418	0.00026759	2.05e-06	699.4018902	700.37781754	698.23921366	-0.04859113	-0.03176521	-0.31422827
0.73993	255.79371	0.0	2.331e-05	0.00031805	3e-08	0.0	0.0014418	0.00026759	2.05e-06	699.36741592	700.35992877	698.20738834	-0.04836517	-0.03203194	-0.31420328
0.74193	256.31335	0.0	2.319e-05	0.00031817	3e-08	-0.0	0.0014418	0.00026759	2.05e-06	699.33298632	700.3418908	698.17557195	-0.04814115	-0.0322964	-0.31417825
0.74393	256.83142	0.0	2.307e-05	0.00031829	3e-08	-0.0	0.0014418	0.00026759	2.05e-06	699.29860084	700.32370518	698.14376443	-0.04791903	-0.03255862	-0.31415318
0.74593	257.34791	0.0	2.294e-05	0.00031842	3e-08	0.0	0.0014418	0.00026759	2.05e-06	699.26425896	700.30537341	698.11196572	-0.04769816	-0.03281936	-0.314128
0.74793	257.8628	0.0	2.282e-05	0.00031854	3e-08	-0.0	0.0014418	0.00026759	2.05e-06	699.22996017	700.28689693	698.08017576	-0.04748051	-0.03307628	-0.31410294
0.74993	258.3761	0.0	2.27e-05	0.00031866	3e-08	0.0	0.0014418	0.00026759	2.05e-06	699.19570395	700.26827721	698.0483945	-0.04726699	-0.03332829	-0.31407811
0.75192	258.88778	0.0	2.258e-05	0.00031878	3e-08	-0.0	0.0014418	0.00026759	2.05e-06	699.16148979	700.24951574	698.01662188	-0.04705805	-0.03357485	-0.31405357
0.75392	259.39784	0.0	2.247e-05	0.00031889	3e-08	0.0	0.0014418	0.00026759	2.05e-06	699.12731721	700.23061395	697.98485783	-0.04684759	-0.03382316	-0.31402861
0.75592	259.90627	0.0	2.235e-05	0.00031901	3e-08	0.0	0.0014418	0.00026759	2.05e-06	699.09318568	700.21157339	697.9531023	-0.04663562	-0.03407319	-0.31400323
0.75792	260.41305	0.0	2.224e-05	0.00031913	3e-08	-0.0	0.0014418	0.00026759	2.05e-06	699.05909478	700.19239526	697.92135522	-0.04642969	-0.03431602	-0.31397833
0.75992	260.91817	0.0	2.212e-05	0.00031924	3e-08	0.0	0.0014418	0.00026759	2.05e-06	699.02504405	700.17308099	697.88961654	-0.0462289	-0.0345527	-0.31395381
0.76192	261.42163	0.0	2.201e-05	0.00031935	3e-08	0.0	0.0014418	0.00026759	2.05e-06	698.99103296	700.15363213	697.85788619	-0.04602272	-0.03479566	-0.3139284
0.76392	261.9234	0.0	2.19e-05	0.00031946	3e-08	-0.0	0.0014418	0.00026759	2.05e-06	698.95706115	700.13404979	697.82616411	-0.04582529	-0.0350282	-0.31390383
0.76592	262.42349	0.0	2.179e-05	0.00031957	3e-08	0.0	0.0014418	0.00026759	2.05e-06	698.92312813	700.11433544	697.79445023	-0.04562667	-0.03526204	-0.31387888
0.76792	262.92186	0.0	2.168e-05	0.00031968	3e-08	0.0	0.0014418	0.00026759	2.05e-06	698.88923347	700.09449045	697.7627445	-0.04542914	-0.03549446	-0.31385383
0.76992	263.41852	0.0	2.157e-05	0.00031979	2e-08	-0.0	0.0014418	0.00026759	2.05e-06	698.85537678	700.074516	697.73104686	-0.04523582	-0.03572181	-0.31382909
0.77192	263.91346	0.0	2.146e-05	0.0003199	2e-08	-0.0	0.0014418	0.00026759	2.05e-06	698.82155761	700.0544135	697.69935723	-0.04504316	-0.03594824	-0.3138042
0.77392	264.40665	0.0	2.136e-05	0.00032	2e-08	-0.0	0.0014418	0.00026759	2.05e-06	698.78777557	700.03418419	697.66767555	-0.04485017	-0.03617491	-0.31377904
0.77592	264.89808	0.0	2.125e-05	0.00032011	2e-08	0.0	0.0014418	0.00026759	2.05e-06	698.75403029	700.01382922	697.63600177	-0.04466447	-0.03639287	-0.31375461
0.77792	265.38775	0.0	2.115e-05	0.00032021	2e-08	0.0	0.0014418	0.00026759	2.05e-06	698.72032131	699.99335006	697.60433581	-0.04447355	-0.03661678	-0.31372927
0.77992	265.87564	0.0	2.104e-05	0.00032032	2e-08	0.0	0.0014418	0.00026759	2.05e-06	698.68664832	699.97274773	697.57267761	-0.04428863	-0.03683348	-0.31370449
0.78192	266.36173	0.0	2.094e-05	0.00032042	2e-08	-0.0	0.0014418	0.0002676	2.05e-06	698.65301092	699.9520235	697.54102711	-0.04410772	-0.03704531	-0.31368004
0.78392	266.84601	0.0	2.084e-05	0.00032052	2e-08	-0.0	0.0014418	0.0002676	2.05e-06	698.61940872	699.93117868	697.50938424	-0.04392529	-0.03725874	-0.31365517
0.78592	267.32848	0.0	2.074e-05	0.00032062	2e-08	-0.0	0.0014418	0.0002676	2.05e-06	698.58584138	699.91021438	697.47774893	-0.04374112	-0.03747399	-0.31362983
0.78792	267.80911	0.0	2.064e-05	0.00032072	2e-08	-0.0	0.0014418	0.0002676	2.05e-06	698.55230855	699.88913174	697.44612113	-0.04356093	-0.03768438	-0.31360483
0.78992	268.28789	0.0	2.055e-05	0.00032081	2e-08	-0.0	0.0014418	0.0002676	2.05e-06	698.5188099	699.86793191	697.41450076	-0.04338466	-0.03788998	-0.31358015
0.79192	268.7648	0.0	2.045e-05	0.00032091	2e-08	-0.0	0.0014418	0.0002676	2.05e-06	698.48534509	699.84661605	697.38288775	-0.0432104	-0.03809302	-0.31355555
0.79392	269.23984	0.0	2.035e-05	0.00032101	2e-08	0.0	0.0014418	0.0002676	2.05e-06	698.45191376	699.82518531	697.35128205	-0.04303645	-0.03829547	-0.31353079
0.79592	269.71299	0.0	2.026e-05	0.0003211	2e-08	0.0	0.0014418	0.0002676	2.05e-06	698.41851562	699.80364081	697.31968359	-0.04286364	-0.03849636	-0.31350598
0.79792	270.18423	0.0	2.016e-05	0.0003212	2e-08	-0.0	0.0014418	0.0002676	2.05e-06	698.38515032	699.78198364	697.28809229	-0.04269194	-0.0386957	-0.31348112
0.79992	270.65354	0.0	2.007e-05	0.00032129	2e-08	-0.0	0.0014418	0.0002676	2.05e-06	698.35181758	699.7602149	697.25650809	-0.0425208	-0.03889416	-0.31345614
0.80192	271.12092	0.0	1.998e-05	0.00032138	2e-08	-0.0	0.0014418	0.0002676	2.05e-06	698.31851709	699.73833565	697.22493093	-0.04235004	-0.03909189	-0.313431
0.80392	271.58634	0.0	1.989e-05	0.00032147	2e-08	-0.0	0.0014418	0.0002676	2.05e-06	698.28524858	699.71634684	697.19336074	-0.04218412	-0.03928377	-0.31340638
0.80592	272.04979	0.0	1.98e-05	0.00032156	2e-08	-0.0	0.0014418	0.0002676	2.05e-06	698.25201174	699.69424961	697.16179745	-0.04202129	-0.03947179	-0.31338203
0.80792	272.51126	0.0	1.971e-05	0.00032165	2e-08	-0.0	0.0014418	0.0002676	2.05e-06	698.2188063	699.67204498	697.130241	-0.04185775	-0.03966037	-0.31335738
0.80992	272.97072	0.0	1.962e-05	0.00032174	2e-08	0.0	0.0014418	0.0002676	2.05e-06	698.18563196	699.64973401	697.09869131	-0.04169294	-0.0398501	-0.31333235
0.81192	273.42816	0.0	1.954e-05	0.00032183	2e-08	0.0	0.0014418	0.0002676	2.05e-06	698.15248848	699.62731768	697.06714831	-0.04152882	-0.04003875	-0.31330722
0.81392	273.88357	0.0	1.945e-05	0.00032191	2e-08	0.0	0.0014418	0.0002676	2.05e-06	698.11937561	699.60479686	697.03561196	-0.04137189	-0.04021883	-0.31328301
0.81592	274.33693	0.0	1.936e-05	0.000322	2e-08	-0.0	0.0014418	0.0002676	2.05e-06	698.08629308	699.58217266	697.00408216	-0.04121054	-0.04040368	-0.31325793
0.81792	274.78821	0.0	1.928e-05	0.00032208	2e-08	-0.0	0.0014418	0.0002676	2.05e-06	698.05324065	699.559446	696.97255886	-0.04105304	-0.04058378	-0.31323326
0.81992	275.2374	0.0	1.92e-05	0.00032216	2e-08	-0.0	0.0014418	0.0002676	2.05e-06	698.0202181	699.53661776	696.94104199	-0.04089675	-0.04076219	-0.31320861
0.82192	275.68449	0.0	1.911e-05	0.00032225	2e-08	0.0	0.0014418	0.0002676	2.05e-06	697.98722516	699.51368903	696.90953147	-0.04073982	-0.04094098	-0.31318367
0.82392	276.12945	0.0	1.903e-05	0.00032233	2e-08	0.0	0.0014418	0.0002676	2.05e-06	697.95426166	699.49066053	696.87802725	-0.04058588	-0.04111604	-0.31315904
0.82592	276.57227	0.0	1.895e-05	0.00032241	2e-08	-0.0	0.0014418	0.0002676	2.05e-06	697.92132734	699.46753331	696.84652924	-0.04043381	-0.04128862	-0.31313453
0.82792	277.01292	0.0	1.887e-05	0.00032249	2e-08	0.0	0.0014418	0.0002676	2.05e-06	697.88842199	699.44430826	696.81503739	-0.04027652	-0.04146675	-0.31310901
0.82992	277.45139	0.0	1.879e-05	0.00032257	2e-08	0.0	0.0014418	0.0002676	2.05e-06	697.85554548	699.42098607	696.78355163	-0.04012934	-0.04163309	-0.31308496
0.83192	277.88766	0.0	1.871e-05	0.00032265	2e-08	-0.0	0.0014418	0.0002676	2.05e-06	697.82269752	699.39756787	696.75207187	-0.03997942	-0.04180215	-0.31306031
0.83392	278.3217	0.0	1.864e-05	0.00032272	2e-08	0.0	0.0014418	0.0002676	2.05e-06	697.78987798	699.37405438	696.72059807	-0.03982702	-0.04197363	-0.31303508
0.83592	278.7535	0.0	1.856e-05	0.0003228	2e-08	-0.0	0.0014418	0.0002676	2.05e-06	697.75708666	699.35044645	696.68913013	-0.03967685	-0.0421422	-0.31301005
0.83792	279.18304	0.0	1.848e-05	0.00032288	2e-08	0.0	0.0014418	0.0002676	2.05e-06	697.72432343	699.3267448	696.65766801	-0.0395326	-0.04230375	-0.31298586
0.83992	279.61029	0.0	1.841e-05	0.00032295	2e-08	0.0	0.0014418	0.0002676	2.05e-06	697.69158809	699.30295038	696.62621163	-0.03938731	-0.04246607	-0.31296135
0.84192	280.03524	0.0	1.833e-05	0.00032303	2e-08	-0.0	0.0014418	0.0002676	2.05e-06	697.65888049	699.27906398	696.5947609	-0.03924224	-0.04262774	-0.31293673
0.84392	280.45785	0.0	1.826e-05	0.0003231	2e-08	0.0	0.0014418	0.0002676	2.05e-06	697.62620048	699.25508636	696.56331578	-0.03909772	-0.04278838	-0.31291206
0.84592	280.87812	0.0	1.819e-05	0.00032317	2e-08	-0.0	0.0014418	0.0002676	2.05e-06	697.59354792	699.23101828	696.53187617	-0.03895372	-0.04294802	-0.31288733
0.84792	281.296	0.0	1.812e-05	0.00032324	2e-08	0.0	0.0014418	0.0002676	2.05e-06	697.56092269	699.20686051	696.50044202	-0.03881024	-0.04310666	-0.31286256
0.84992	281.7115	0.0	1.805e-05	0.00032331	2e-08	0.0	0.0014418	0.0002676	2.05e-06	697.52832466	699.18261381	696.46901325	-0.03866662	-0.04326501	-0.31283762
0.85191	282.12456	0.0	1.798e-05	0.00032338	2e-08	-0.0	0.0014418	0.0002676	2.05e-06	697.49575371	699.15827894	696.43758979	-0.03852196	-0.04342404	-0.31281237
0.85391	282.53519	0.0	1.791e-05	0.00032345	2e-08	0.0	0.0014418	0.0002676	2.05e-06	697.46320979	699.13385645	696.40617157	-0.03838388	-0.04357538	-0.31278814
0.85591	282.94334	0.0	1.784e-05	0.00032352	2e-08	-0.0	0.0014418	0.0002676	2.05e-06	697.43069276	699.10934715	696.37475851	-0.03824641	-0.04372561	-0.3127639
0.85791	283.34899	0.0	1.777e-05	0.00032359	2e-08	0.0	0.0014418	0.0002676	2.05e-06	697.39820255	699.08475176	696.34335055	-0.03810656	-0.04387798	-0.31273913
0.85991	283.75213	0.0	1.77e-05	0.00032366	2e-08	0.0	0.0014418	0.0002676	2.05e-06	697.36573904	699.06007102	696.3119476	-0.03796473	-0.04403201	-0.31271388
0.86191	284.15271	0.0	1.764e-05	0.00032372	2e-08	-0.0	0.0014418	0.0002676	2.05e-06	697.33330225	699.03530537	696.28054961	-0.03783091	-0.04417686	-0.31268996
0.86391	284.55072	0.0	1.757e-05	0.00032379	2e-08	-0.0	0.0014418	0.0002676	2.05e-06	697.30089204	699.01045571	696.24915647	-0.03768907	-0.0443299	-0.31266449
0.86591	284.94612	0.0	1.751e-05	0.00032385	2e-08	0.0	0.0014418	0.0002676	2.05e-06	697.26850845	698.98552245	696.21776814	-0.0375565	-0.04447243	-0.31264059
0.86791	285.33889	0.0	1.744e-05	0.00032392	2e-08	0.0	0.0014418	0.0002676	2.05e-06	697.23615136	698.96050642	696.18638453	-0.03741525	-0.04462377	-0.31261503
0.86991	285.72901	0.0	1.738e-05	0.00032398	2e-08	-0.0	0.0014418	0.0002676	2.05e-06	697.20382086	698.93540795	696.15500556	-0.0372851	-0.04476271	-0.3125914
0.87191	286.11643	0.0	1.732e-05	0.00032404	2e-08	-0.0	0.0014418	0.0002676	2.05e-06	697.17151683	698.91022796	696.12363115	-0.03714693	-0.04490968	-0.31256622
0.87391	286.50113	0.0	1.726e-05	0.0003241	1e-08	-0.0	0.0014418	0.0002676	2.05e-06	697.13923935	698.88496676	696.09226124	-0.03701091	-0.04505381	-0.31254135
0.87591	286.88308	0.0	1.72e-05	0.00032416	1e-08	0.0	0.0014418	0.0002676	2.05e-06	697.10698843	698.85962496	696.06089574	-0.03688017	-0.04519181	-0.31251738
0.87791	287.26225	0.0	1.714e-05	0.00032422	1e-08	0.0	0.0014418	0.0002676	2.05e-06	697.07476406	698.83420326	696.02953457	-0.03674604	-0.04533283	-0.31249272
0.87991	287.6386	0.0	1.708e-05	0.00032428	1e-08	0.0	0.0014418	0.0002676	2.05e-06	697.04256632	698.80870204	695.99817765	-0.03661269	-0.04547246	-0.31246815
0.88191	288.0121	0.0	1.702e-05	0.00032434	1e-08	0.0	0.0014418	0.0002676	2.05e-06	697.01039528	698.78312185	695.9668249	-0.03647659	-0.04561438	-0.31244301
0.88391	288.38273	0.0	1.696e-05	0.0003244	1e-08	0.0	0.0014418	0.0002676	2.05e-06	696.97825101	698.75746315	695.93547623	-0.03634274	-0.04575334	-0.31241824
0.88591	288.75043	0.0	1.69e-05	0.00032446	1e-08	0.0	0.0014418	0.0002676	2.05e-06	696.9461336	698.73172645	695.90413158	-0.03621013	-0.04589041	-0.31239367
0.88791	289.11518	0.0	1.685e-05	0.00032451	1e-08	0.0	0.0014418	0.0002676	2.05e-06	696.91404318	698.7059122	695.87279084	-0.03607902	-0.04602533	-0.31236933
0.88991	289.47695	0.0	1.679e-05	0.00032457	1e-08	0.0	0.0014418	0.0002676	2.05e-06	696.88197988	698.68002081	695.84145394	-0.03594836	-0.04615916	-0.31234506
0.89191	289.83568	0.0	1.674e-05	0.00032462	1e-08	0.0	0.0014418	0.0002676	2.05e-06	696.84994384	698.65405273	695.81012079	-0.03581616	-0.04629395	-0.31232048
0.89391	290.19135	0.0	1.668e-05	0.00032468	1e-08	0.0	0.0014418	0.0002676	2.05e-06	696.81793523	698.62800844	695.7787913	-0.03568149	-0.04643058	-0.31229544
0.89591	290.54391	0.0	1.663e-05	0.00032473	1e-08	-0.0	0.0014418	0.0002676	2.05e-06	696.78595422	698.60188833	695.74746537	-0.03554624	-0.0465671	-0.31227029
0.89791	290.89333	0.0	1.658e-05	0.00032478	1e-08	-0.0	0.0014418	0.0002676	2.05e-06	696.75400113	698.57569254	695.71614292	-0.03541875	-0.04669514	-0.31224659
0.89991	291.23956	0.0	1.652e-05	0.00032484	1e-08	0.0	0.0014418	0.0002676	2.05e-06	696.7220761	698.54942167	695.68482385	-0.03528165	-0.04683212	-0.31222112
0.90191	291.58256	0.0	1.647e-05	0.00032489	1e-08	0.0	0.0014418	0.0002676	2.05e-06	696.69017946	698.5230759	695.65350807	-0.03515376	-0.0469592	-0.31219739
0.90391	291.92228	0.0	1.642e-05	0.00032494	1e-08	-0.0	0.0014418	0.0002676	2.05e-06	696.65831145	698.49665567	695.62219548	-0.03501452	-0.04709681	-0.3121716
0.90591	292.25868	0.0	1.637e-05	0.00032499	1e-08	-0.0	0.0014418	0.0002676	2.05e-06	696.62647253	698.47016098	695.59088598	-0.03488804	-0.04722109	-0.31214821
0.90791	292.5917	0.0	1.632e-05	0.00032504	1e-08	0.0	0.0014418	0.0002676	2.05e-06	696.5946629	698.44359246	695.55957946	-0.03475504	-0.04735103	-0.31212369
0.90991	292.92132	0.0	1.627e-05	0.00032509	1e-08	0.0	0.0014418	0.00026761	2.05e-06	696.56288335	698.41694941	695.52827585	-0.03461849	-0.04748365	-0.31209858
0.91191	293.24746	0.0	1.623e-05	0.00032513	1e-08	-0.0	0.0014418	0.00026761	2.05e-06	696.53113376	698.39023336	695.49697499	-0.03447722	-0.04761998	-0.31207269
0.91391	293.57008	0.0	1.618e-05	0.00032518	1e-08	0.0	0.0014418	0.00026761	2.05e-06	696.49941441	698.36344499	695.46567675	-0.03433767	-0.04775377	-0.31204723
0.91591	293.88913	0.0	1.613e-05	0.00032523	1e-08	-0.0	0.0014418	0.00026761	2.05e-06	696.46772654	698.33658276	695.43438107	-0.03421891	-0.04786695	-0.31202566
0.91791	294.20455	0.0	1.609e-05	0.00032527	1e-08	0.0	0.0014418	0.00026761	2.05e-06	696.43607004	698.30964834	695.40308779	-0.0340811	-0.04799745	-0.31200074
0.91991	294.51629	0.0	1.604e-05	0.00032532	1e-08	-0.0	0.0014418	0.00026761	2.05e-06	696.4044465	698.28263966	695.37179686	-0.03394375	-0.04812662	-0.31197606
0.92191	294.82427	0.0	1.6e-05	0.00032536	1e-08	-0.0	0.0014418	0.00026761	2.05e-06	696.37285554	698.25555908	695.34050806	-0.03380719	-0.04825415	-0.31195167
0.92391	295.12846	0.0	1.596e-05	0.0003254	1e-08	-0.0	0.0014418	0.00026761	2.05e-06	696.34129842	698.22840554	695.30922131	-0.03366061	-0.04839004	-0.31192568
0.92591	295.42877	0.0	1.591e-05	0.00032545	1e-08	0.0	0.0014418	0.00026761	2.05e-06	696.30977599	698.2011789	695.27793647	-0.03353133	-0.04850901	-0.31190294
0.92791	295.72514	0.0	1.587e-05	0.00032549	1e-08	0.0	0.0014418	0.00026761	2.05e-06	696.27828915	698.17387911	695.2466534	-0.03337998	-0.04864723	-0.31187654
0.92991	296.01751	0.0	1.583e-05	0.00032553	1e-08	-0.0	0.0014418	0.00026761	2.05e-06	696.24683833	698.14650709	695.21537191	-0.03324837	-0.04876649	-0.3118538
0.93191	296.3058	0.0	1.579e-05	0.00032557	1e-08	-0.0	0.0014418	0.00026761	2.05e-06	696.21542475	698.11906238	695.18409187	-0.03310479	-0.04889561	-0.31182923
0.93391	296.58994	0.0	1.575e-05	0.00032561	1e-08	0.0	0.0014418	0.00026761	2.05e-06	696.18405036	698.09154327	695.15281314	-0.03295949	-0.04902518	-0.31180465
0.93591	296.86986	0.0	1.571e-05	0.00032565	1e-08	0.0	0.0014418	0.00026761	2.05e-06	696.15271533	698.06395151	695.12153551	-0.03280323	-0.04916331	-0.31177854
0.93791	297.14546	0.0	1.567e-05	0.00032569	1e-08	0.0	0.0014418	0.00026761	2.05e-06	696.1214226	698.03628396	695.09025884	-0.03266369	-0.04928554	-0.31175554
0.93991	297.41666	0.0	1.564e-05	0.00032572	1e-08	0.0	0.0014418	0.00026761	2.05e-06	696.09017211	698.00854306	695.05898289	-0.03250591	-0.04942252	-0.31172989
0.94191	297.68338	0.0	1.56e-05	0.00032576	1e-08	0.0	0.0014418	0.00026761	2.05e-06	696.05896554	697.9807283	695.02770746	-0.03235864	-0.04954918	-0.31170632
0.94391	297.94553	0.0	1.556e-05	0.0003258	1e-08	0.0	0.0014418	0.00026761	2.05e-06	696.02780581	697.95283738	694.99643236	-0.03219467	-0.04968883	-0.31168052
0.94591	298.20299	0.0	1.553e-05	0.00032583	1e-08	0.0	0.0014418	0.00026761	2.05e-06	695.99669309	697.92487262	694.96515733	-0.03204432	-0.04981563	-0.31165728
0.94791	298.45569	0.0	1.549e-05	0.00032587	1e-08	-0.0	0.0014418	0.00026761	2.05e-06	695.96563029	697.89683222	694.93388214	-0.03188233	-0.04995086	-0.31163272
0.94991	298.7035	0.0	1.546e-05	0.0003259	1e-08	0.0	0.0014418	0.00026761	2.05e-06	695.93462031	697.86871471	694.90260652	-0.03171689	-0.05008751	-0.31160815
0.9519	298.94632	0.0	1.543e-05	0.00032593	1e-08	-0.0	0.0014418	0.00026761	2.05e-06	695.90366586	697.84051921	694.87133019	-0.03154759	-0.05022578	-0.31158359
0.9539	299.18402	0.0	1.54e-05	0.00032596	1e-08	0.0	0.0014418	0.00026761	2.05e-06	695.87276996	697.81224476	694.84005282	-0.03137406	-0.05036589	-0.31155902
0.9559	299.41647	0.0	1.536e-05	0.000326	1e-08	-0.0	0.0014418	0.00026761	2.05e-06	695.84193595	697.78389026	694.80877408	-0.03119577	-0.0505081	-0.31153446
0.9579	299.64355	0.0	1.533e-05	0.00032603	1e-08	0.0	0.0014418	0.00026761	2.05e-06	695.81116762	697.75545443	694.77749359	-0.03101226	-0.05065268	-0.31150989
0.9599	299.8651	0.0	1.53e-05	0.00032606	1e-08	0.0	0.0014418	0.00026761	2.05e-06	695.78046918	697.72693586	694.74621095	-0.03082284	-0.05079997	-0.31148532
0.9619	300.08097	0.0	1.528e-05	0.00032608	1e-08	-0.0	0.0014418	0.00026761	2.05e-06	695.74984544	697.69833293	694.71492569	-0.03062686	-0.0509503	-0.31146075
0.9639	300.291	0.0	1.525e-05	0.00032611	1e-08	-0.0	0.0014418	0.00026761	2.05e-06	695.71930181	697.66964379	694.68363731	-0.03042345	-0.05110414	-0.31143618
0.9659	300.495	0.0	1.522e-05	0.00032614	1e-08	-0.0	0.0014418	0.00026761	2.05e-06	695.68884449	697.64086635	694.65234525	-0.03021164	-0.05126196	-0.3114116
0.9679	300.69279	0.0	1.52e-05	0.00032617	1e-08	-0.0	0.0014418	0.00026761	2.05e-06	695.6584806	697.6119982	694.62104887	-0.02999028	-0.05142435	-0.31138702
0.9699	300.88416	0.0	1.517e-05	0.00032619	1e-08	-0.0	0.0014418	0.00026761	2.05e-06	695.62821832	697.58303661	694.58974746	-0.02975799	-0.05159198	-0.31136243
0.9719	301.06887	0.0	1.515e-05	0.00032621	1e-08	0.0	0.0014418	0.00026761	2.05e-06	695.59806721	697.55397839	694.55844018	-0.02951306	-0.05176569	-0.31133785
0.9739	301.24668	0.0	1.512e-05	0.00032624	1e-08	0.0	0.0014418	0.00026761	2.05e-06	695.56803845	697.52481989	694.52712607	-0.0292536	-0.0519464	-0.31131325
0.9759	301.41732	0.0	1.51e-05	0.00032626	1e-08	-0.0	0.0014418	0.00026761	2.05e-06	695.53814532	697.49555682	694.49580404	-0.02897681	-0.05213544	-0.31128865
0.9779	301.58048	0.0	1.508e-05	0.00032628	1e-08	-0.0	0.0014418	0.00026761	2.05e-06	695.50840368	697.46618413	694.46447275	-0.02867985	-0.05233416	-0.31126404
0.9799	301.7358	0.0	1.506e-05	0.0003263	1e-08	-0.0	0.0014418	0.00026761	2.05e-06	695.47883289	697.43669579	694.43313062	-0.02835816	-0.05254468	-0.31123943
0.9819	301.88292	0.0	1.504e-05	0.00032632	1e-08	-0.0	0.0014418	0.00026761	2.05e-06	695.44945658	697.40708461	694.40177574	-0.02800636	-0.05276947	-0.3112148
0.9839	302.02137	0.0	1.502e-05	0.00032634	1e-08	-0.0	0.0014418	0.00026761	2.05e-06	695.42030448	697.37734176	694.37040572	-0.02761741	-0.0530117	-0.31119016
0.9859	302.15063	0.0	1.501e-05	0.00032635	1e-08	0.0	0.0014418	0.00026761	2.05e-06	695.39141535	697.34745603	694.33901747	-0.02718113	-0.05327591	-0.31116551
0.9879	302.27009	0.0	1.499e-05	0.00032637	1e-08	0.0	0.0014418	0.00026761	2.05e-06	695.3628372	697.31741397	694.3076072	-0.02668362	-0.05356816	-0.31114084
0.9899	302.379	0.0	1.498e-05	0.00032638	1e-08	0.0	0.0014418	0.00026761	2.05e-06	695.33463944	697.28719681	694.27616944	-0.02610009	-0.05389915	-0.31111615
0.9919	302.47641	0.0	1.496e-05	0.0003264	1e-08	0.0	0.0014418	0.00026761	2.05e-06	695.30691978	697.25677912	694.24469658	-0.0253939	-0.05428425	-0.31109143
0.9939	302.56107	0.0	1.495e-05	0.00032641	1e-08	-0.0	0.0014418	0.00026761	2.05e-06	695.27982775	697.2261237	694.21317694	-0.02449611	-0.05475176	-0.31106667
0.9959	302.63119	0.0	1.494e-05	0.00032642	1e-08	-0.0	0.0014418	0.00026761	2.05e-06	695.25361756	697.19517053	694.18159075	-0.02325592	-0.05536175	-0.31104186
0.9979	302.6839	0.0	1.494e-05	0.00032642	1e-08	-0.0	0.0014418	0.00026761	2.05e-06	695.22881014	697.16380451	694.1498974	-0.02123849	-0.05628055	-0.31101697
0.9999	302.71249	0.0	1.493e-05	0.00032643	1e-08	-0.0	0.0014418	0.00026761	2.05e-06	695.20726967	697.131659	694.11794965	-0.01400183	-0.05902517	-0.31099186
1.0	302.71289	0.0	1.493e-05	0.00032643	1e-08	-0.0	0.0014418	0.00026761	2.05e-06	695.20646697	697.12999872	694.11633032	1609.19314004	111.54745608	322.18839012
