# Supplementary material for: Dataset for the simulated biomass pyrolysis in rotary kilns with varying particle residence time distributions
Source: Data Brief. 2021 Nov 23;39:107603. doi: 10.1016/j.dib.2021.107603 (PMC8633881; doi:10.1016/j.dib.2021.107603)
Supplement: Supplementary Data S1 — Supplementary Raw Research Data. This is open data under the CC BY license http://creativecommons.org/licenses/by/4.0/ [file mmc1.zip › supplementary/113/logFiles/log_Pe30]

l,m	Tau,s	F_w,kg/s	F_is,kg/s	F_c,kg/s	F_rt,kg/s	F_w_wet,kg/s	F_it,kg/s	F_g,kg/s	F_H2O_g,kg/s	T_b,K	T_g,K	T_w,K	q_bed,kW/m	q_gas,kW/m	q_loss,kW/m
0.0001	0.02	0.0	0.0	0.0	0.0	0.00205276	0.0	0.0	0.0	299.05234825	302.25864144	832.90066369	33.29830738	2.84975452	-0.41989444
0.002	0.77965	0.0	0.0	0.0	0.0	0.00205276	0.0	0.0	0.0	315.78695133	377.54114225	828.25717968	32.09655742	2.67466065	-0.41625114
0.004	1.5789	0.0	0.0	0.0	0.0	0.00205276	0.0	0.0	0.0	332.59732106	450.02928177	823.56240851	30.88899159	2.4279447	-0.41256778
0.006	2.37776	0.0	0.0	0.0	0.0	0.00205276	0.0	0.0	0.0	348.6333903	514.12656431	819.06625749	29.73526406	2.12598427	-0.40904039
0.008	3.17621	2e-08	0.0	0.0	0.0	0.00205275	0.0	0.0	0.0	363.94189539	568.76529546	814.76809676	28.62988464	1.78858531	-0.40566849
0.01	3.97427	5e-08	0.0	0.0	0.0	0.00205271	0.0	0.0	0.0	378.5640114	613.57993519	810.66463495	27.56658304	1.4458222	-0.40244938
0.012	4.77193	1.6e-07	0.0	0.0	0.0	0.00205261	0.0	0.0	0.0	392.53599567	648.96830617	806.74939133	26.54043695	1.12470443	-0.39937795
0.014	5.56918	4.2e-07	0.0	0.0	0.0	0.00205234	0.0	0.0	0.0	405.89012132	675.93426435	803.013221	25.54785455	0.84458073	-0.39644702
0.016	6.36604	1.03e-06	0.0	0.0	0.0	0.00205173	0.0	0.0	0.0	418.65565591	695.82161152	799.44542509	24.58675681	0.61424077	-0.39364807
0.018	7.16249	2.31e-06	0.0	0.0	0.0	0.00205045	0.0	0.0	0.0	430.85970292	710.04887291	796.03493129	23.65625361	0.43339898	-0.39097247
0.02	7.95854	4.84e-06	0.0	0.0	0.0	0.00204792	0.0	0.0	0.0	442.52775973	719.9217546	792.77116763	22.75607178	0.29642961	-0.3884119
0.022	8.75418	9.5e-06	0.0	0.0	0.0	0.00204326	0.0	0.0	1e-08	453.68399375	726.54118224	789.64451683	21.88615752	0.1955728	-0.38595883
0.024	9.54942	1.762e-05	0.0	0.0	0.0	0.00203513	0.0	0.0	2e-08	464.3513199	730.78144366	786.64644909	21.04642669	0.12298459	-0.3836066
0.026	10.34425	3.105e-05	0.0	0.0	0.0	0.00202168	0.0	0.0	3e-08	474.551387	733.30834647	783.76946476	20.23665657	0.07182521	-0.38134933
0.028	11.13867	5.23e-05	0.0	0.0	0.0	0.00200042	0.0	0.0	5e-08	484.30454367	734.61408682	781.00695221	19.45646757	0.03657714	-0.37918184
0.03	11.93268	8.445e-05	0.0	0.0	0.0	0.00196823	0.0	0.0	8e-08	493.6298377	735.05515371	778.35302655	18.70534336	0.01302012	-0.37709953
0.032	12.72629	0.00013116	0.0	0.0	0.0	0.00192147	0.0	0.0	1.3e-07	502.54508928	734.88642399	775.80238232	17.98266668	-0.00198605	-0.37509824
0.034	13.51948	0.00019632	0.0	0.0	0.0	0.00185625	0.0	0.0	2e-07	511.06706757	734.28894633	773.35017419	17.28774771	-0.01074092	-0.37317416
0.036	14.31226	0.00028362	1e-08	0.0	0.0	0.00176885	0.0	0.0	2.8e-07	519.21178948	733.3917495	770.99192506	16.61984061	-0.01491825	-0.3713238
0.038	15.10463	0.00039585	1e-08	0.0	0.0	0.00165649	1e-08	0.0	4e-07	526.99493628	732.28772211	768.72346063	15.97814564	-0.01574684	-0.36954387
0.04	15.89659	0.00053401	3e-08	0.0	0.0	0.00151817	2e-08	0.0	5.3e-07	534.43234079	731.0442293	766.54086507	15.36179651	-0.01413051	-0.36783132
0.042	16.68813	0.00069648	6e-08	0.0	0.0	0.00135548	4e-08	1e-08	7e-07	541.54044472	729.70901051	764.44045208	14.76984139	-0.01071752	-0.36618323
0.044	17.47925	0.00087843	1e-07	0.0	0.0	0.00117325	9e-08	1e-08	8.8e-07	548.33657574	728.31205607	762.41874511	14.2012269	-0.00592686	-0.3645969
0.046	18.26996	0.0010718	1.8e-07	0.0	0.0	0.00097951	1.7e-07	3e-08	1.07e-06	554.8388803	726.86485688	760.4724602	13.65479735	5.555e-05	-0.36306974
0.048	19.06025	0.00126608	3.1e-07	0.0	0.0	0.00078474	3.2e-07	5e-08	1.27e-06	561.06581018	725.35908323	758.59848605	13.1293229	0.00728381	-0.36159931
0.05	19.85013	0.0014499	5e-07	0.0	1e-08	0.00060028	5.5e-07	8e-08	1.45e-06	567.0352161	723.76713359	756.79385876	12.62355598	0.01603577	-0.36018329
0.05199	20.63958	0.00161299	7.7e-07	0.0	1e-08	0.00043633	9.2e-07	1.4e-07	1.62e-06	572.76324272	722.0464562	755.05573227	12.13631014	0.02675163	-0.35881945
0.05399	21.42861	0.00174813	1.14e-06	0.0	1e-08	0.00030006	1.45e-06	2.2e-07	1.75e-06	578.2633825	720.1482205	753.38134919	11.66653971	0.03992402	-0.35750562
0.05599	22.21722	0.00185223	1.63e-06	0.0	2e-08	0.00019447	2.22e-06	3.4e-07	1.86e-06	583.54592146	718.02879098	751.76804605	11.21265809	0.05596425	-0.35623971
0.05799	23.00541	0.00192637	2.26e-06	0.0	3e-08	0.00011842	3.26e-06	5e-07	1.93e-06	588.61788888	715.66091442	750.21331428	10.77451947	0.07507632	-0.35501975
0.05999	23.79317	0.00197476	3.03e-06	0.0	4e-08	6.759e-05	4.64e-06	7.2e-07	1.99e-06	593.48472207	713.04119394	748.71453849	10.35205064	0.09718491	-0.35384368
0.06199	24.58051	0.00200317	3.98e-06	0.0	6e-08	3.611e-05	6.42e-06	1e-06	2.02e-06	598.15047815	710.19203355	747.26924194	9.94497825	0.12193173	-0.35270958
0.06399	25.36743	0.00201744	5.12e-06	0.0	8e-08	1.805e-05	8.68e-06	1.36e-06	2.03e-06	602.61902255	707.15852825	745.87502717	9.5528035	0.14872942	-0.35161554
0.06599	26.15391	0.00202242	6.46e-06	0.0	1.1e-07	8.44e-06	1.148e-05	1.81e-06	2.04e-06	606.89440386	704.00214887	744.52965782	9.17504431	0.17684773	-0.35055983
0.06799	26.93997	0.00202159	8.02e-06	0.0	1.4e-07	3.7e-06	1.49e-05	2.37e-06	2.05e-06	610.9812683	700.79334385	743.23101534	8.81194203	0.20550375	-0.34954077
0.06999	27.7256	0.00201713	9.81e-06	1e-08	1.7e-07	1.52e-06	1.904e-05	3.04e-06	2.05e-06	614.88472836	697.60447381	741.97712808	8.46282724	0.23393974	-0.34855683
0.07199	28.5108	0.00201024	1.185e-05	1e-08	2.2e-07	5.9e-07	2.396e-05	3.84e-06	2.05e-06	618.6101377	694.50388237	740.76618424	8.1271938	0.26148069	-0.34760659
0.07399	29.29557	0.00200148	1.416e-05	1e-08	2.7e-07	2.1e-07	2.977e-05	4.8e-06	2.05e-06	622.16290454	691.55132349	739.59652442	7.80500769	0.28757152	-0.34668873
0.07599	30.0799	0.00199107	1.675e-05	2e-08	3.3e-07	7e-08	3.654e-05	5.92e-06	2.05e-06	625.54850599	688.79489643	738.46658504	7.49521526	0.31179496	-0.34580204
0.07799	30.86381	0.00197904	1.963e-05	3e-08	4e-07	2e-08	4.436e-05	7.22e-06	2.05e-06	628.77206924	686.26961352	737.37498319	7.19800986	0.33387298	-0.34494543
0.07999	31.64727	0.00196536	2.281e-05	4e-08	4.9e-07	1e-08	5.329e-05	8.72e-06	2.05e-06	631.8394009	683.99732667	736.32019367	6.91406971	0.35365431	-0.34411772
0.08199	32.43031	0.00194995	2.63e-05	5e-08	5.8e-07	0.0	6.342e-05	1.042e-05	2.05e-06	634.75584519	681.98781944	735.3008644	6.64177768	0.37109626	-0.34331782
0.08399	33.2129	0.00193275	3.009e-05	7e-08	6.8e-07	0.0	7.479e-05	1.233e-05	2.05e-06	637.52651873	680.24074672	734.31574175	6.38078369	0.38623957	-0.34254477
0.08599	33.99506	0.0019137	3.418e-05	1e-07	7.9e-07	0.0	8.746e-05	1.448e-05	2.05e-06	640.1564881	678.74778793	733.36361546	6.13071623	0.39918538	-0.3417976
0.08799	34.77678	0.00189278	3.858e-05	1.3e-07	9.1e-07	0.0	0.00010145	1.685e-05	2.05e-06	642.65080099	677.49482537	732.44330907	5.89120791	0.41007463	-0.34107541
0.08999	35.55806	0.00186996	4.327e-05	1.7e-07	1.05e-06	0.0	0.00011679	1.947e-05	2.05e-06	645.01451889	676.46385653	731.55367242	5.66193438	0.41906435	-0.34037738
0.09199	36.3389	0.00184525	4.825e-05	2.2e-07	1.2e-06	0.0	0.00013347	2.232e-05	2.05e-06	647.25271442	675.63474546	730.69358298	5.44248839	0.42633741	-0.33970251
0.09399	37.11929	0.00181866	5.35e-05	2.8e-07	1.35e-06	-0.0	0.00015149	2.542e-05	2.05e-06	649.37044487	674.98668011	729.86195267	5.23251761	0.43206464	-0.33904996
0.09599	37.89925	0.00179026	5.9e-05	3.6e-07	1.52e-06	0.0	0.00017083	2.875e-05	2.05e-06	651.37285139	674.498761	729.05770765	5.03155989	0.43642836	-0.33841864
0.09799	38.67876	0.00176009	6.473e-05	4.5e-07	1.7e-06	-0.0	0.00019143	3.231e-05	2.05e-06	653.26509292	674.15097032	728.27980329	4.83945904	0.43955655	-0.33780817
0.09999	39.45782	0.00172825	7.068e-05	5.6e-07	1.88e-06	0.0	0.00021326	3.608e-05	2.05e-06	655.05235531	673.92455927	727.52722212	4.6557899	0.44160501	-0.33721759
0.10199	40.23644	0.00169484	7.681e-05	6.8e-07	2.08e-06	0.0	0.00023623	4.007e-05	2.05e-06	656.73983806	673.80231923	726.7989761	4.48017853	0.44270795	-0.33664606
0.10399	41.0146	0.00165996	8.311e-05	8.3e-07	2.28e-06	0.0	0.00026028	4.426e-05	2.05e-06	658.33274356	673.76869524	726.09410758	4.31233236	0.44297741	-0.33609295
0.10599	41.79232	0.00162375	8.954e-05	1e-06	2.49e-06	0.0	0.00028531	4.863e-05	2.05e-06	659.83626978	673.80978363	725.41168891	4.15183938	0.44252613	-0.33555738
0.10799	42.56959	0.00158633	9.609e-05	1.2e-06	2.7e-06	0.0	0.00031123	5.316e-05	2.05e-06	661.25557208	673.91333982	724.75082724	3.99840343	0.44144312	-0.33503875
0.10999	43.34641	0.00154786	0.00010272	1.42e-06	2.92e-06	0.0	0.00033795	5.785e-05	2.05e-06	662.59575366	674.06865635	724.11066363	3.85168475	0.43981175	-0.33453638
0.11199	44.12278	0.00150848	0.00010941	1.67e-06	3.13e-06	0.0	0.00036535	6.266e-05	2.05e-06	663.8618432	674.26645103	723.49037401	3.71133345	0.43770662	-0.33404958
0.11399	44.89869	0.00146834	0.00011613	1.95e-06	3.36e-06	-0.0	0.00039334	6.759e-05	2.05e-06	665.05877305	674.49873931	722.88916996	3.57703389	0.43519156	-0.33357776
0.11599	45.67415	0.00142758	0.00012286	2.26e-06	3.58e-06	0.0	0.00042181	7.262e-05	2.05e-06	666.19136121	674.75869817	722.30629859	3.44846538	0.43232366	-0.33312032
0.11799	46.44915	0.00138636	0.00012957	2.61e-06	3.8e-06	-0.0	0.00045066	7.772e-05	2.05e-06	667.26429188	675.04053684	721.74104269	3.32532166	0.42915306	-0.33267671
0.11999	47.2237	0.00134481	0.00013624	2.99e-06	4.02e-06	0.0	0.00047978	8.288e-05	2.05e-06	668.28210022	675.3393707	721.19272024	3.20729967	0.42572438	-0.33224638
0.12199	47.99778	0.00130307	0.00014285	3.4e-06	4.23e-06	-0.0	0.00050907	8.808e-05	2.05e-06	669.24915827	675.65110543	720.66068382	3.09411053	0.42207692	-0.33182884
0.12399	48.77141	0.00126128	0.00014937	3.86e-06	4.45e-06	0.0	0.00053845	9.331e-05	2.05e-06	670.16966353	675.97233077	720.14431984	2.98547257	0.41824571	-0.33142359
0.12599	49.54458	0.00121954	0.0001558	4.35e-06	4.66e-06	0.0	0.00056782	9.854e-05	2.05e-06	671.04762982	676.30022497	719.64304754	2.88111676	0.41426181	-0.33103018
0.12799	50.31728	0.00117798	0.00016211	4.88e-06	4.86e-06	0.0	0.00059711	0.00010377	2.05e-06	671.88688096	676.63246934	719.15631779	2.78079099	0.41015273	-0.33064818
0.12999	51.08952	0.00113669	0.00016829	5.45e-06	5.06e-06	-0.0	0.00062623	0.00010898	2.05e-06	672.69104638	676.96717305	718.68361189	2.68425412	0.4059431	-0.33027719
0.13199	51.8613	0.00109579	0.00017433	6.06e-06	5.25e-06	-0.0	0.00065513	0.00011416	2.05e-06	673.46355938	677.30280705	718.22444018	2.59127374	0.40165506	-0.32991682
0.13399	52.63261	0.00105534	0.00018021	6.71e-06	5.44e-06	0.0	0.00068372	0.0001193	2.05e-06	674.20765683	677.63814682	717.7783406	2.50163334	0.39730836	-0.3295667
0.13599	53.40345	0.00101543	0.00018592	7.4e-06	5.61e-06	0.0	0.00071197	0.00012438	2.05e-06	674.92638081	677.97222277	717.34487727	2.41513086	0.39292073	-0.32922651
0.13799	54.17383	0.00097613	0.00019146	8.13e-06	5.78e-06	0.0	0.00073981	0.0001294	2.05e-06	675.62258195	678.30427754	716.92363901	2.33157396	0.38850817	-0.32889591
0.13999	54.94374	0.0009375	0.00019681	8.91e-06	5.94e-06	-0.0	0.0007672	0.00013435	2.05e-06	676.29892362	678.63372952	716.51423784	2.25078068	0.3840851	-0.32857459
0.14199	55.71317	0.00089959	0.00020197	9.73e-06	6.1e-06	-0.0	0.00079411	0.00013921	2.05e-06	676.95788724	678.96014184	716.11630762	2.17258768	0.37966452	-0.32826228
0.14399	56.48214	0.00086245	0.00020694	1.059e-05	6.24e-06	0.0	0.00082049	0.000144	2.05e-06	677.60177854	679.28319595	715.72950255	2.09683807	0.37525819	-0.3279587
0.14599	57.25063	0.00082612	0.00021171	1.149e-05	6.38e-06	-0.0	0.00084632	0.00014869	2.05e-06	678.23273422	679.60266936	715.35349585	2.02338554	0.37087675	-0.32766359
0.14799	58.01865	0.00079062	0.00021628	1.244e-05	6.5e-06	0.0	0.00087158	0.00015329	2.05e-06	678.85272881	679.91841691	714.98797848	1.95209563	0.36652983	-0.32737672
0.14999	58.78619	0.00075599	0.00022064	1.343e-05	6.62e-06	-0.0	0.00089624	0.00015779	2.05e-06	679.46358195	680.23035509	714.63265784	1.88284344	0.36222616	-0.32709784
0.15198	59.55326	0.00072225	0.0002248	1.447e-05	6.73e-06	-0.0	0.00092029	0.00016219	2.05e-06	680.06696554	680.53844886	714.28725664	1.81551368	0.35797366	-0.32682676
0.15398	60.31985	0.00068941	0.00022875	1.554e-05	6.82e-06	0.0	0.00094371	0.00016648	2.05e-06	680.66441085	680.84270075	713.95151179	1.75000075	0.35377954	-0.32656325
0.15598	61.08595	0.00065749	0.00023249	1.666e-05	6.91e-06	0.0	0.0009665	0.00017066	2.05e-06	681.25731544	681.14314181	713.62517332	1.68620247	0.34965019	-0.32630713
0.15798	61.85158	0.00062649	0.00023602	1.783e-05	6.99e-06	-0.0	0.00098864	0.00017474	2.05e-06	681.84694956	681.43982411	713.30800345	1.62403031	0.34559158	-0.3260582
0.15998	62.61673	0.00059643	0.00023935	1.904e-05	7.06e-06	-0.0	0.00101013	0.0001787	2.05e-06	682.43446246	681.7328146	712.99977569	1.56339721	0.3416089	-0.32581629
0.16198	63.38139	0.00056729	0.00024247	2.029e-05	7.13e-06	-0.0	0.00103097	0.00018256	2.05e-06	683.02088796	682.02219004	712.70027399	1.50422567	0.33770693	-0.32558123
0.16398	64.14557	0.00053909	0.00024539	2.159e-05	7.18e-06	-0.0	0.00105116	0.0001863	2.05e-06	683.6071497	682.30803291	712.40929198	1.4464436	0.33388994	-0.32535286
0.16598	64.90926	0.00051182	0.0002481	2.294e-05	7.22e-06	-0.0	0.0010707	0.00018993	2.05e-06	684.19406582	682.59042806	712.12663227	1.38998386	0.3301617	-0.32513102
0.16798	65.67246	0.00048547	0.00025061	2.433e-05	7.26e-06	-0.0	0.00108959	0.00019345	2.05e-06	684.78235306	682.86946009	711.8521058	1.33478399	0.32652553	-0.32491557
0.16998	66.43518	0.00046004	0.00025293	2.576e-05	7.29e-06	0.0	0.00110783	0.00019686	2.05e-06	685.37263033	683.14521114	711.58553121	1.280787	0.32298436	-0.32470635
0.17198	67.19741	0.00043552	0.00025505	2.724e-05	7.31e-06	0.0	0.00112543	0.00020016	2.05e-06	685.96542175	683.41775926	711.32673435	1.22794023	0.31954074	-0.32450325
0.17398	67.95914	0.0004119	0.00025697	2.876e-05	7.32e-06	-0.0	0.00114241	0.00020335	2.05e-06	686.56115913	683.68717714	711.0755477	1.17619393	0.31619674	-0.32430611
0.17598	68.72038	0.00038917	0.0002587	3.034e-05	7.32e-06	0.0	0.00115875	0.00020644	2.05e-06	687.16018404	683.95353107	710.83180996	1.12550262	0.3129541	-0.32411483
0.17798	69.48113	0.00036732	0.00026024	3.195e-05	7.31e-06	-0.0	0.00117448	0.00020941	2.05e-06	687.76274929	684.21688028	710.59536561	1.0758247	0.3098142	-0.32392926
0.17998	70.24139	0.00034632	0.0002616	3.362e-05	7.3e-06	0.0	0.00118959	0.00021228	2.05e-06	688.36902015	684.47727644	710.36606445	1.02712139	0.30677803	-0.32374931
0.18198	71.00114	0.00032618	0.00026277	3.533e-05	7.28e-06	-0.0	0.0012041	0.00021504	2.05e-06	688.97907515	684.73476337	710.14376128	0.97935695	0.30384619	-0.32357485
0.18398	71.7604	0.00030687	0.00026376	3.709e-05	7.25e-06	0.0	0.00121803	0.0002177	2.05e-06	689.59290668	684.98937697	709.92831553	0.93249833	0.30101887	-0.32340577
0.18598	72.51916	0.00028838	0.00026458	3.89e-05	7.22e-06	0.0	0.00123136	0.00022026	2.05e-06	690.21042136	685.2411452	709.71959086	0.88651651	0.298296	-0.32324197
0.18798	73.27742	0.0002707	0.00026522	4.075e-05	7.18e-06	0.0	0.00124413	0.00022272	2.05e-06	690.83144039	685.49008827	709.51745488	0.84138374	0.29567697	-0.32308334
0.18998	74.03518	0.00025381	0.00026569	4.266e-05	7.13e-06	0.0	0.00125634	0.00022509	2.05e-06	691.45569994	685.73621895	709.32177881	0.79707636	0.29316091	-0.32292978
0.19198	74.79243	0.00023769	0.00026599	4.461e-05	7.08e-06	0.0	0.001268	0.00022735	2.05e-06	692.08285164	685.97954295	709.13243713	0.7535729	0.29074649	-0.3227812
0.19398	75.54918	0.00022232	0.00026613	4.661e-05	7.02e-06	0.0	0.00127912	0.00022952	2.05e-06	692.71246341	686.22005944	708.94930727	0.7108548	0.28843197	-0.32263749
0.19598	76.30542	0.00020769	0.00026611	4.865e-05	6.96e-06	0.0	0.00128971	0.0002316	2.05e-06	693.34402058	686.45776161	708.77226928	0.6689063	0.28621524	-0.32249856
0.19798	77.06115	0.00019378	0.00026593	5.075e-05	6.88e-06	-0.0	0.00129979	0.00023358	2.05e-06	693.97692768	686.69263744	708.6012055	0.62771418	0.28409369	-0.32236432
0.19998	77.81638	0.00018057	0.0002656	5.289e-05	6.81e-06	-0.0	0.00130936	0.00023548	2.05e-06	694.61051072	686.92467038	708.43600023	0.58726908	0.28206446	-0.32223469
0.20198	78.57109	0.00016805	0.00026511	5.508e-05	6.73e-06	0.0	0.00131845	0.00023729	2.05e-06	695.24402027	687.15384026	708.27653935	0.54756342	0.28012409	-0.32210956
0.20398	79.32529	0.00015619	0.00026448	5.732e-05	6.64e-06	-0.0	0.00132706	0.00023901	2.05e-06	695.87663545	687.38012417	708.12271005	0.50859332	0.27826885	-0.32198885
0.20598	80.07898	0.00014498	0.00026371	5.961e-05	6.55e-06	0.0	0.00133521	0.00024065	2.05e-06	696.50746872	687.60349743	707.97440041	0.47035764	0.27649454	-0.32187248
0.20798	80.83216	0.0001344	0.0002628	6.194e-05	6.46e-06	0.0	0.0013429	0.00024222	2.05e-06	697.13557168	687.82393457	707.83149908	0.43285804	0.27479661	-0.32176035
0.20998	81.58481	0.00012442	0.00026176	6.432e-05	6.36e-06	-0.0	0.00135016	0.0002437	2.05e-06	697.759942	688.04141033	707.69389495	0.39609961	0.27317016	-0.32165238
0.21198	82.33695	0.00011503	0.00026058	6.674e-05	6.26e-06	-0.0	0.001357	0.0002451	2.05e-06	698.37953109	688.25590073	707.56147676	0.3600894	0.27160988	-0.32154847
0.21398	83.08857	0.0001062	0.00025929	6.921e-05	6.16e-06	-0.0	0.00136343	0.00024643	2.05e-06	698.99325301	688.46738401	707.43413284	0.32483778	0.27011024	-0.32144856
0.21598	83.83967	9.792e-05	0.00025787	7.172e-05	6.05e-06	-0.0	0.00136946	0.0002477	2.05e-06	699.59999401	688.67584161	707.31175074	0.29035743	0.26866536	-0.32135253
0.21798	84.59025	9.017e-05	0.00025634	7.427e-05	5.94e-06	-0.0	0.00137512	0.00024889	2.05e-06	700.19862302	688.88125904	707.19421697	0.25666324	0.26726919	-0.32126032
0.21998	85.3403	8.292e-05	0.00025469	7.686e-05	5.82e-06	-0.0	0.00138041	0.00025001	2.05e-06	700.78800264	689.08362671	707.08141675	0.22377204	0.26591542	-0.32117182
0.22198	86.08983	7.616e-05	0.00025295	7.949e-05	5.71e-06	0.0	0.00138535	0.00025107	2.05e-06	701.36700064	689.2829406	706.97323372	0.19170237	0.26459767	-0.32108694
0.22398	86.83883	6.985e-05	0.0002511	8.215e-05	5.59e-06	0.0	0.00138995	0.00025207	2.05e-06	701.93450164	689.47920285	706.86954985	0.16047415	0.26330943	-0.32100559
0.22598	87.5873	6.399e-05	0.00024915	8.485e-05	5.47e-06	-0.0	0.00139424	0.00025301	2.05e-06	702.48941886	689.67242216	706.77024518	0.13010834	0.26204419	-0.32092768
0.22798	88.33524	5.855e-05	0.00024712	8.758e-05	5.36e-06	0.0	0.00139822	0.00025389	2.05e-06	703.03070552	689.86261406	706.67519783	0.10062611	0.26079545	-0.32085312
0.22998	89.08265	5.351e-05	0.00024501	9.034e-05	5.24e-06	0.0	0.00140191	0.00025471	2.05e-06	703.55736597	690.04980104	706.58428385	0.07204894	0.25955683	-0.32078179
0.23198	89.82953	4.884e-05	0.00024282	9.313e-05	5.11e-06	-0.0	0.00140532	0.00025549	2.05e-06	704.0684659	690.23401247	706.49737732	0.04439777	0.25832207	-0.32071361
0.23398	90.57588	4.453e-05	0.00024055	9.594e-05	4.99e-06	-0.0	0.00140848	0.00025621	2.05e-06	704.56314183	690.4152844	706.41435034	0.01769261	0.25708512	-0.32064848
0.23598	91.32168	4.056e-05	0.00023822	9.877e-05	4.87e-06	0.0	0.00141139	0.00025689	2.05e-06	705.04060937	690.59365918	706.33507318	-0.00804748	0.25584021	-0.32058629
0.23798	92.06695	3.691e-05	0.00023583	0.00010162	4.75e-06	0.0	0.00141407	0.00025753	2.05e-06	705.50829791	690.76919461	706.25877984	-0.02222715	0.2546179	-0.32052641
0.23998	92.81168	3.355e-05	0.00023339	0.00010449	4.63e-06	0.0	0.00141653	0.00025812	2.05e-06	705.9691087	690.94201447	706.18507546	-0.04476489	0.25342341	-0.32046858
0.24198	93.55587	3.047e-05	0.00023089	0.00010738	4.51e-06	0.0	0.00141879	0.00025867	2.05e-06	706.41325406	691.11219227	706.11455794	-0.06650012	0.2522145	-0.32041326
0.24398	94.29952	2.764e-05	0.00022835	0.00011027	4.39e-06	0.0	0.00142087	0.00025919	2.05e-06	706.84002839	691.27978961	706.04711867	-0.08741185	0.25098566	-0.32036035
0.24598	95.04262	2.506e-05	0.00022577	0.00011318	4.27e-06	-0.0	0.00142277	0.00025967	2.05e-06	707.2304688	691.44484589	705.98409614	-0.12599813	0.24965126	-0.32031096
0.24798	95.78518	2.27e-05	0.00022315	0.00011609	4.15e-06	-0.0	0.0014245	0.00026012	2.05e-06	707.58815087	691.60732347	705.92503361	-0.14540321	0.24823176	-0.32026463
0.24998	96.52719	2.055e-05	0.00022051	0.00011899	4.04e-06	0.0	0.00142608	0.00026054	2.05e-06	707.92614101	691.76728332	705.86874834	-0.16379698	0.24677662	-0.32022048
0.25197	97.26865	1.859e-05	0.00021785	0.0001219	3.93e-06	-0.0	0.00142752	0.00026093	2.05e-06	708.24437984	691.92479894	705.81510745	-0.18118038	0.24528317	-0.3201784
0.25397	98.00956	1.681e-05	0.00021517	0.0001248	3.81e-06	0.0	0.00142883	0.00026129	2.05e-06	708.54290499	692.07994279	705.76397876	-0.19755777	0.24374926	-0.32013829
0.25597	98.74992	1.52e-05	0.00021248	0.00012769	3.7e-06	0.0	0.00143002	0.00026163	2.05e-06	708.82184542	692.2327857	705.71523118	-0.21293712	0.2421732	-0.32010005
0.25797	99.48973	1.373e-05	0.00020979	0.00013056	3.59e-06	-0.0	0.00143109	0.00026194	2.05e-06	709.08141495	692.38339635	705.66873516	-0.22732983	0.24055382	-0.32006358
0.25997	100.22898	1.24e-05	0.00020709	0.00013343	3.49e-06	0.0	0.00143207	0.00026224	2.05e-06	709.32190529	692.53184086	705.62436304	-0.24075057	0.23889037	-0.32002877
0.26197	100.96767	1.12e-05	0.00020439	0.00013627	3.38e-06	0.0	0.00143296	0.00026251	2.05e-06	709.54367869	692.67818238	705.58198945	-0.25321704	0.23718256	-0.31999552
0.26397	101.7058	1.011e-05	0.00020169	0.0001391	3.28e-06	-0.0	0.00143376	0.00026276	2.05e-06	709.74716032	692.82248087	705.54149164	-0.26474974	0.23543048	-0.31996375
0.26597	102.44338	9.13e-06	0.00019901	0.00014191	3.18e-06	0.0	0.00143448	0.000263	2.05e-06	709.93283066	692.96479288	705.5027498	-0.27537171	0.23363458	-0.31993336
0.26797	103.18039	8.24e-06	0.00019634	0.00014469	3.09e-06	-0.0	0.00143513	0.00026322	2.05e-06	710.10121782	693.1051714	705.46564731	-0.28510829	0.23179564	-0.31990425
0.26997	103.91683	7.44e-06	0.00019368	0.00014745	2.99e-06	-0.0	0.00143572	0.00026343	2.05e-06	710.2528901	693.24366588	705.43007105	-0.29398665	0.22991475	-0.31987634
0.27197	104.65272	6.72e-06	0.00019104	0.00015018	2.9e-06	0.0	0.00143626	0.00026362	2.05e-06	710.38844877	693.38032219	705.39591153	-0.30203585	0.22799325	-0.31984953
0.27397	105.38803	6.07e-06	0.00018842	0.00015288	2.81e-06	0.0	0.00143674	0.0002638	2.05e-06	710.50852119	693.51518273	705.36306315	-0.30928626	0.22603269	-0.31982376
0.27597	106.12278	5.48e-06	0.00018582	0.00015555	2.72e-06	-0.0	0.00143717	0.00026397	2.05e-06	710.61375432	693.64828651	705.33142427	-0.31576932	0.22403485	-0.31979893
0.27797	106.85695	4.95e-06	0.00018325	0.00015819	2.64e-06	-0.0	0.00143756	0.00026413	2.05e-06	710.70480874	693.77966934	705.30089738	-0.32151742	0.22200162	-0.31977498
0.27997	107.59055	4.47e-06	0.0001807	0.00016079	2.56e-06	0.0	0.00143791	0.00026428	2.05e-06	710.78235301	693.90936398	705.27138914	-0.32656345	0.21993506	-0.31975182
0.28197	108.32358	4.04e-06	0.00017818	0.00016337	2.48e-06	0.0	0.00143823	0.00026442	2.05e-06	710.8470587	694.03740039	705.24281045	-0.33094075	0.21783731	-0.31972939
0.28397	109.05603	3.65e-06	0.00017569	0.0001659	2.4e-06	-0.0	0.00143851	0.00026455	2.05e-06	710.8995958	694.16380588	705.21507646	-0.33468267	0.21571059	-0.31970763
0.28597	109.78791	3.3e-06	0.00017323	0.00016841	2.33e-06	-0.0	0.00143877	0.00026467	2.05e-06	710.94062869	694.28860539	705.18810656	-0.3378226	0.21355716	-0.31968646
0.28797	110.5192	2.99e-06	0.00017081	0.00017087	2.25e-06	0.0	0.001439	0.00026479	2.05e-06	710.97081258	694.41182171	705.16182438	-0.34039356	0.21137932	-0.31966583
0.28997	111.24992	2.71e-06	0.00016841	0.0001733	2.18e-06	0.0	0.00143921	0.0002649	2.05e-06	710.99079042	694.53347567	705.13615769	-0.34242823	0.20917936	-0.31964568
0.29197	111.98005	2.45e-06	0.00016605	0.0001757	2.11e-06	-0.0	0.0014394	0.000265	2.05e-06	711.00119031	694.65358637	705.1110384	-0.34395865	0.20695958	-0.31962596
0.29397	112.70959	2.22e-06	0.00016372	0.00017805	2.05e-06	-0.0	0.00143957	0.0002651	2.05e-06	711.00262327	694.77217138	705.0864024	-0.3450162	0.20472224	-0.31960662
0.29597	113.43855	2.01e-06	0.00016143	0.00018037	1.98e-06	0.0	0.00143972	0.00026519	2.05e-06	710.99568142	694.88924698	705.06218953	-0.34563141	0.20246957	-0.31958761
0.29797	114.16692	1.83e-06	0.00015917	0.00018265	1.92e-06	0.0	0.00143986	0.00026528	2.05e-06	710.98093655	695.00482825	705.0383434	-0.34583397	0.20020374	-0.31956889
0.29997	114.8947	1.66e-06	0.00015695	0.0001849	1.86e-06	-0.0	0.00143999	0.00026536	2.05e-06	710.95893902	695.11892933	705.01481134	-0.3456525	0.19792686	-0.31955042
0.30197	115.62189	1.5e-06	0.00015476	0.0001871	1.81e-06	0.0	0.0014401	0.00026544	2.05e-06	710.93021688	695.2315635	704.99154423	-0.34511471	0.19564099	-0.31953215
0.30397	116.34848	1.37e-06	0.00015261	0.00018927	1.75e-06	0.0	0.0014402	0.00026551	2.05e-06	710.89527539	695.34274335	704.96849637	-0.34424711	0.19334809	-0.31951405
0.30597	117.07448	1.24e-06	0.00015049	0.00019141	1.7e-06	-0.0	0.00144029	0.00026558	2.05e-06	710.85459666	695.4524809	704.94562534	-0.34307519	0.19105007	-0.31949609
0.30797	117.79988	1.13e-06	0.00014841	0.0001935	1.64e-06	0.0	0.00144037	0.00026565	2.05e-06	710.80863955	695.56078771	704.92289187	-0.34162328	0.18874873	-0.31947824
0.30997	118.52468	1.03e-06	0.00014637	0.00019556	1.59e-06	0.0	0.00144045	0.00026571	2.05e-06	710.75783976	695.66767495	704.90025969	-0.33991453	0.18644581	-0.31946046
0.31197	119.24888	9.4e-07	0.00014435	0.00019759	1.54e-06	-0.0	0.00144052	0.00026577	2.05e-06	710.70261001	695.77315353	704.87769539	-0.33797103	0.18414294	-0.31944274
0.31397	119.97247	8.5e-07	0.00014238	0.00019958	1.5e-06	0.0	0.00144058	0.00026583	2.05e-06	710.64334048	695.87723413	704.85516826	-0.33581367	0.18184169	-0.31942505
0.31597	120.69546	7.8e-07	0.00014043	0.00020153	1.45e-06	-0.0	0.00144063	0.00026589	2.05e-06	710.5803992	695.97992726	704.83265018	-0.33346224	0.17954352	-0.31940736
0.31797	121.41784	7.1e-07	0.00013852	0.00020345	1.41e-06	-0.0	0.00144068	0.00026594	2.05e-06	710.51413267	696.08124336	704.81011544	-0.33093543	0.17724981	-0.31938966
0.31997	122.13962	6.5e-07	0.00013665	0.00020533	1.37e-06	0.0	0.00144073	0.00026599	2.05e-06	710.44486645	696.18119278	704.78754064	-0.32825085	0.17496186	-0.31937193
0.32197	122.86078	5.9e-07	0.0001348	0.00020718	1.32e-06	-0.0	0.00144077	0.00026604	2.05e-06	710.37290591	696.27978587	704.76490452	-0.32542508	0.17268089	-0.31935415
0.32397	123.58132	5.4e-07	0.00013299	0.000209	1.28e-06	0.0	0.00144081	0.00026608	2.05e-06	710.2985369	696.37703295	704.74218788	-0.32247365	0.17040803	-0.31933631
0.32597	124.30126	5e-07	0.00013121	0.00021079	1.25e-06	-0.0	0.00144084	0.00026613	2.05e-06	710.22202659	696.47294441	704.7193734	-0.31941114	0.16814433	-0.31931839
0.32797	125.02057	4.5e-07	0.00012947	0.00021254	1.21e-06	0.0	0.00144087	0.00026617	2.05e-06	710.1436242	696.56753064	704.69644555	-0.31625117	0.16589078	-0.31930038
0.32997	125.73927	4.2e-07	0.00012775	0.00021426	1.17e-06	-0.0	0.0014409	0.00026621	2.05e-06	710.06356186	696.66080212	704.67339047	-0.31300643	0.16364829	-0.31928227
0.33197	126.45734	3.8e-07	0.00012606	0.00021595	1.14e-06	0.0	0.00144093	0.00026625	2.05e-06	709.98205538	696.75276937	704.65019586	-0.30968879	0.16141768	-0.31926405
0.33397	127.17479	3.5e-07	0.00012441	0.00021761	1.11e-06	0.0	0.00144095	0.00026628	2.05e-06	709.89930508	696.84344299	704.62685086	-0.30630924	0.15919974	-0.31924571
0.33597	127.89162	3.2e-07	0.00012278	0.00021925	1.07e-06	-0.0	0.00144097	0.00026632	2.05e-06	709.81548387	696.93281586	704.60334361	-0.3028607	0.15698468	-0.31922716
0.33797	128.60782	2.9e-07	0.00012118	0.00022085	1.04e-06	-0.0	0.00144099	0.00026635	2.05e-06	709.73079007	697.02093407	704.57967041	-0.29940412	0.15480481	-0.31920865
0.33997	129.32339	2.7e-07	0.00011961	0.00022242	1.01e-06	0.0	0.00144101	0.00026639	2.05e-06	709.64536196	697.1077778	704.55582007	-0.29581034	0.15257566	-0.31918945
0.34197	130.03833	2.5e-07	0.00011807	0.00022396	9.8e-07	-0.0	0.00144102	0.00026642	2.05e-06	709.55935151	697.19336387	704.53178725	-0.2922892	0.1504226	-0.31917063
0.34397	130.75263	2.3e-07	0.00011656	0.00022548	9.5e-07	0.0	0.00144104	0.00026645	2.05e-06	709.47289614	697.27770801	704.50756757	-0.28872783	0.14827154	-0.31915154
0.34597	131.4663	2.1e-07	0.00011507	0.00022697	9.3e-07	-0.0	0.00144105	0.00026648	2.05e-06	709.38612071	697.36082724	704.48315786	-0.28521189	0.14617004	-0.31913261
0.34797	132.17933	1.9e-07	0.00011361	0.00022844	9e-07	-0.0	0.00144106	0.00026651	2.05e-06	709.2991373	697.44273202	704.45855482	-0.28159967	0.14403038	-0.31911303
0.34997	132.89172	1.8e-07	0.00011217	0.00022987	8.8e-07	0.0	0.00144107	0.00026653	2.05e-06	709.21204862	697.52343629	704.43375645	-0.27808674	0.1419654	-0.31909383
0.35196	133.60347	1.6e-07	0.00011076	0.00023129	8.5e-07	0.0	0.00144108	0.00026656	2.05e-06	709.12494842	697.60294097	704.40875927	-0.27452271	0.13988374	-0.31907416
0.35396	134.31457	1.5e-07	0.00010938	0.00023268	8.3e-07	-0.0	0.00144109	0.00026659	2.05e-06	709.03792312	697.68125853	704.38356233	-0.27100551	0.13784025	-0.31905453
0.35596	135.02503	1.4e-07	0.00010802	0.00023404	8e-07	-0.0	0.0014411	0.00026661	2.05e-06	708.95105145	697.7583996	704.35816494	-0.26740955	0.13575985	-0.31903422
0.35796	135.73484	1.3e-07	0.00010668	0.00023538	7.8e-07	0.0	0.00144111	0.00026663	2.05e-06	708.86440329	697.8343806	704.33256798	-0.26397117	0.13377711	-0.31901454
0.35996	136.444	1.2e-07	0.00010536	0.0002367	7.6e-07	-0.0	0.00144112	0.00026666	2.05e-06	708.7780393	697.90922339	704.30677374	-0.2603937	0.13171902	-0.31899376
0.36196	137.15251	1.1e-07	0.00010407	0.00023799	7.4e-07	0.0	0.00144112	0.00026668	2.05e-06	708.69202313	697.98291608	704.2807791	-0.25697582	0.1297559	-0.31897361
0.36396	137.86036	1e-07	0.0001028	0.00023926	7.2e-07	0.0	0.00144113	0.0002667	2.05e-06	708.60640056	698.05548855	704.25458861	-0.2535814	0.12780784	-0.31895328
0.36596	138.56755	9e-08	0.00010155	0.00024052	7e-07	-0.0	0.00144114	0.00026672	2.05e-06	708.52122045	698.12694389	704.22820247	-0.25012745	0.12582591	-0.31893225
0.36796	139.27409	9e-08	0.00010032	0.00024174	6.8e-07	-0.0	0.00144114	0.00026674	2.05e-06	708.43652286	698.19729547	704.20162303	-0.24680643	0.12391934	-0.31891168
0.36996	139.97996	8e-08	9.911e-05	0.00024295	6.6e-07	0.0	0.00144115	0.00026676	2.05e-06	708.35234439	698.26655414	704.17485246	-0.24347118	0.12200259	-0.31889065
0.37196	140.68517	8e-08	9.792e-05	0.00024414	6.4e-07	-0.0	0.00144115	0.00026678	2.05e-06	708.26871792	698.33472902	704.14789289	-0.24017342	0.12010433	-0.31886947
0.37396	141.38971	7e-08	9.676e-05	0.00024531	6.3e-07	0.0	0.00144115	0.00026679	2.05e-06	708.18567366	698.40182783	704.12074645	-0.23688358	0.11820661	-0.31884794
0.37596	142.09358	7e-08	9.561e-05	0.00024646	6.1e-07	-0.0	0.00144116	0.00026681	2.05e-06	708.10323482	698.46786391	704.09341645	-0.23355888	0.11628371	-0.31882575
0.37796	142.79679	6e-08	9.448e-05	0.00024759	5.9e-07	-0.0	0.00144116	0.00026683	2.05e-06	708.02142491	698.53284433	704.0659053	-0.23046024	0.11448613	-0.31880466
0.37996	143.49932	6e-08	9.337e-05	0.0002487	5.8e-07	-0.0	0.00144116	0.00026684	2.05e-06	707.94025638	698.59678913	704.03821777	-0.22732406	0.11266066	-0.31878289
0.38196	144.20117	5e-08	9.228e-05	0.00024979	5.6e-07	0.0	0.00144117	0.00026686	2.05e-06	707.85974893	698.65970182	704.01035595	-0.22421911	0.11084652	-0.3187609
0.38396	144.90235	5e-08	9.12e-05	0.00025087	5.5e-07	-0.0	0.00144117	0.00026687	2.05e-06	707.77991099	698.7215994	703.98232434	-0.22112591	0.10903178	-0.31873854
0.38596	145.60285	5e-08	9.015e-05	0.00025193	5.3e-07	-0.0	0.00144117	0.00026689	2.05e-06	707.70075273	698.78249234	703.9541264	-0.21824028	0.10733147	-0.31871726
0.38796	146.30266	4e-08	8.911e-05	0.00025297	5.2e-07	-0.0	0.00144118	0.0002669	2.05e-06	707.62228435	698.84238787	703.92576517	-0.21527146	0.10557404	-0.31869491
0.38996	147.00179	4e-08	8.808e-05	0.00025399	5.1e-07	0.0	0.00144118	0.00026692	2.05e-06	707.54451319	698.90129454	703.89724398	-0.21234272	0.10383169	-0.31867239
0.39196	147.70024	4e-08	8.708e-05	0.000255	4.9e-07	0.0	0.00144118	0.00026693	2.05e-06	707.46744277	698.95922368	703.86856667	-0.20939188	0.10206684	-0.31864922
0.39396	148.39799	3e-08	8.609e-05	0.00025599	4.8e-07	-0.0	0.00144118	0.00026694	2.05e-06	707.39107434	699.01618732	703.83973724	-0.20663396	0.10040841	-0.31862709
0.39596	149.09505	3e-08	8.511e-05	0.00025696	4.7e-07	-0.0	0.00144118	0.00026695	2.05e-06	707.31540898	699.0721956	703.81075939	-0.20386099	0.09873164	-0.31860438
0.39796	149.79142	3e-08	8.415e-05	0.00025792	4.6e-07	-0.0	0.00144118	0.00026697	2.05e-06	707.24044146	699.12726521	703.78163786	-0.20102855	0.09700876	-0.31858067
0.39996	150.48708	3e-08	8.321e-05	0.00025887	4.4e-07	-0.0	0.00144119	0.00026698	2.05e-06	707.16617929	699.18139407	703.75237453	-0.19843741	0.09542318	-0.31855851
0.40196	151.18205	3e-08	8.228e-05	0.0002598	4.3e-07	-0.0	0.00144119	0.00026699	2.05e-06	707.09261464	699.23459895	703.72297416	-0.19580011	0.09379958	-0.31853548
0.40396	151.87632	2e-08	8.137e-05	0.00026071	4.2e-07	-0.0	0.00144119	0.000267	2.05e-06	707.01974472	699.28688863	703.69344029	-0.19319318	0.09218455	-0.31851222
0.40596	152.56989	2e-08	8.046e-05	0.00026161	4.1e-07	-0.0	0.00144119	0.00026701	2.05e-06	706.94756479	699.33827312	703.66377664	-0.19062994	0.09058633	-0.31848885
0.40796	153.26274	2e-08	7.958e-05	0.0002625	4e-07	-0.0	0.00144119	0.00026702	2.05e-06	706.87607195	699.38875886	703.63398642	-0.18811496	0.08900786	-0.31846542
0.40996	153.95489	2e-08	7.87e-05	0.00026337	3.9e-07	0.0	0.00144119	0.00026703	2.05e-06	706.80525222	699.4383659	703.60407468	-0.18565699	0.08745499	-0.31844204
0.41196	154.64633	2e-08	7.784e-05	0.00026424	3.8e-07	0.0	0.00144119	0.00026704	2.05e-06	706.73510566	699.48709501	703.57404378	-0.18322939	0.08591093	-0.31841844
0.41396	155.33705	2e-08	7.7e-05	0.00026508	3.7e-07	-0.0	0.00144119	0.00026705	2.05e-06	706.66562468	699.53495608	703.54389733	-0.18084891	0.08438645	-0.31839481
0.41596	156.02705	2e-08	7.616e-05	0.00026592	3.6e-07	0.0	0.00144119	0.00026706	2.05e-06	706.59679979	699.58196081	703.51363914	-0.17852045	0.08288502	-0.31837119
0.41796	156.71634	2e-08	7.534e-05	0.00026674	3.5e-07	-0.0	0.00144119	0.00026707	2.05e-06	706.52862171	699.62811999	703.48327282	-0.17622465	0.08139437	-0.31834741
0.41996	157.4049	1e-08	7.453e-05	0.00026755	3.5e-07	0.0	0.0014412	0.00026708	2.05e-06	706.46108198	699.67344282	703.45280173	-0.17388733	0.07986597	-0.31832267
0.42196	158.09273	1e-08	7.374e-05	0.00026835	3.4e-07	-0.0	0.0014412	0.00026708	2.05e-06	706.39417709	699.71793143	703.42222836	-0.17172218	0.07843994	-0.31829926
0.42396	158.77984	1e-08	7.295e-05	0.00026913	3.3e-07	0.0	0.0014412	0.00026709	2.05e-06	706.32789166	699.76160314	703.39155698	-0.16955293	0.07700124	-0.31827531
0.42596	159.46622	1e-08	7.218e-05	0.0002699	3.2e-07	0.0	0.0014412	0.0002671	2.05e-06	706.26221834	699.80446442	703.3607905	-0.16741415	0.07557262	-0.3182512
0.42796	160.15187	1e-08	7.142e-05	0.00027067	3.1e-07	0.0	0.0014412	0.00026711	2.05e-06	706.19715191	699.84651842	703.32993142	-0.16525786	0.07412175	-0.31822637
0.42996	160.83678	1e-08	7.066e-05	0.00027142	3.1e-07	0.0	0.0014412	0.00026711	2.05e-06	706.13267534	699.88778383	703.29898394	-0.16312188	0.07267392	-0.31820124
0.43196	161.52095	1e-08	6.992e-05	0.00027216	3e-07	0.0	0.0014412	0.00026712	2.05e-06	706.06878314	699.92826375	703.26795046	-0.16120972	0.07136855	-0.31817828
0.43396	162.20439	1e-08	6.92e-05	0.00027289	2.9e-07	-0.0	0.0014412	0.00026713	2.05e-06	706.0054653	699.96796714	703.23683397	-0.15921278	0.0699957	-0.31815382
0.43596	162.88707	1e-08	6.848e-05	0.00027361	2.8e-07	-0.0	0.0014412	0.00026714	2.05e-06	705.94271285	700.0069013	703.20563725	-0.15718052	0.06858817	-0.31812839
0.43796	163.56901	1e-08	6.777e-05	0.00027431	2.8e-07	0.0	0.0014412	0.00026714	2.05e-06	705.88051663	700.04507362	703.17436303	-0.15531148	0.06728426	-0.31810452
0.43996	164.25021	1e-08	6.707e-05	0.00027501	2.7e-07	-0.0	0.0014412	0.00026715	2.05e-06	705.81886452	700.08249558	703.14301439	-0.1533968	0.0659389	-0.31807956
0.44196	164.93065	1e-08	6.638e-05	0.0002757	2.7e-07	-0.0	0.0014412	0.00026716	2.05e-06	705.75774783	700.11917384	703.11159389	-0.15156577	0.06464297	-0.3180552
0.44396	165.61033	1e-08	6.57e-05	0.00027638	2.6e-07	0.0	0.0014412	0.00026716	2.05e-06	705.69715616	700.15511741	703.08010424	-0.1497207	0.06332768	-0.31803015
0.44596	166.28926	1e-08	6.504e-05	0.00027705	2.5e-07	0.0	0.0014412	0.00026717	2.05e-06	705.63708039	700.19033352	703.04854792	-0.14794839	0.06205512	-0.3180056
0.44796	166.96743	1e-08	6.438e-05	0.00027771	2.5e-07	-0.0	0.0014412	0.00026717	2.05e-06	705.57751053	700.22483061	703.01692749	-0.14618312	0.06077852	-0.31798066
0.44996	167.64483	1e-08	6.373e-05	0.00027836	2.4e-07	0.0	0.0014412	0.00026718	2.05e-06	705.51843706	700.2586165	702.98524539	-0.14444713	0.05951407	-0.31795563
0.45195	168.32147	1e-08	6.309e-05	0.000279	2.4e-07	0.0	0.0014412	0.00026718	2.05e-06	705.45985102	700.29169824	702.95350393	-0.14277459	0.05828714	-0.31793104
0.45395	168.99734	0.0	6.245e-05	0.00027963	2.3e-07	-0.0	0.0014412	0.00026719	2.05e-06	705.40174241	700.32408449	702.9217055	-0.14109173	0.05704388	-0.3179058
0.45595	169.67243	0.0	6.183e-05	0.00028025	2.3e-07	0.0	0.0014412	0.00026719	2.05e-06	705.34410227	700.35578239	702.88985233	-0.13945053	0.05582277	-0.3178807
0.45795	170.34675	0.0	6.122e-05	0.00028087	2.2e-07	0.0	0.0014412	0.0002672	2.05e-06	705.28692187	700.38679892	702.85794657	-0.13786368	0.05463381	-0.31785595
0.45995	171.0203	0.0	6.061e-05	0.00028147	2.2e-07	-0.0	0.0014412	0.0002672	2.05e-06	705.23019165	700.41714234	702.82599041	-0.13627866	0.05343792	-0.31783075
0.46195	171.69306	0.0	6.001e-05	0.00028207	2.1e-07	0.0	0.0014412	0.00026721	2.05e-06	705.17390299	700.44681964	702.7939859	-0.13471435	0.05224941	-0.31780539
0.46395	172.36503	0.0	5.942e-05	0.00028266	2.1e-07	-0.0	0.0014412	0.00026721	2.05e-06	705.11804723	700.47583801	702.76193505	-0.13319103	0.05108399	-0.31778022
0.46595	173.03623	0.0	5.884e-05	0.00028324	2e-07	-0.0	0.0014412	0.00026722	2.05e-06	705.06261602	700.50420426	702.72983981	-0.13171003	0.04994317	-0.31775527
0.46795	173.70663	0.0	5.827e-05	0.00028382	2e-07	0.0	0.0014412	0.00026722	2.05e-06	705.00760057	700.53192603	702.69770211	-0.13024521	0.04880717	-0.31773013
0.46995	174.37623	0.0	5.77e-05	0.00028438	1.9e-07	-0.0	0.0014412	0.00026723	2.05e-06	704.95299265	700.55901025	702.66552381	-0.12879472	0.04767466	-0.31770476
0.47195	175.04504	0.0	5.715e-05	0.00028494	1.9e-07	0.0	0.0014412	0.00026723	2.05e-06	704.89878422	700.58546371	702.63330668	-0.12736648	0.04655197	-0.31767931
0.47395	175.71306	0.0	5.659e-05	0.00028549	1.8e-07	-0.0	0.0014412	0.00026724	2.05e-06	704.84496728	700.61129328	702.60105249	-0.12596628	0.04544392	-0.31765388
0.47595	176.38027	0.0	5.605e-05	0.00028603	1.8e-07	0.0	0.0014412	0.00026724	2.05e-06	704.79153403	700.63650569	702.56876291	-0.12459342	0.04435029	-0.31762848
0.47795	177.04667	0.0	5.552e-05	0.00028657	1.8e-07	-0.0	0.0014412	0.00026724	2.05e-06	704.73847676	700.66110764	702.5364396	-0.12324606	0.0432699	-0.31760309
0.47995	177.71227	0.0	5.499e-05	0.0002871	1.7e-07	0.0	0.0014412	0.00026725	2.05e-06	704.68578795	700.68510577	702.50408415	-0.12192185	0.04220115	-0.31757768
0.48195	178.37705	0.0	5.447e-05	0.00028762	1.7e-07	-0.0	0.0014412	0.00026725	2.05e-06	704.63346021	700.70850662	702.47169811	-0.12062035	0.04114391	-0.31755224
0.48395	179.04102	0.0	5.395e-05	0.00028814	1.6e-07	0.0	0.0014412	0.00026725	2.05e-06	704.58148631	700.73131666	702.43928298	-0.11934109	0.04009808	-0.31752677
0.48595	179.70417	0.0	5.344e-05	0.00028864	1.6e-07	-0.0	0.0014412	0.00026726	2.05e-06	704.52985916	700.7535423	702.40684023	-0.11808364	0.03906354	-0.31750129
0.48795	180.36649	0.0	5.294e-05	0.00028915	1.6e-07	0.0	0.0014412	0.00026726	2.05e-06	704.47857181	700.77518986	702.37437126	-0.11684756	0.03804019	-0.31747579
0.48995	181.028	0.0	5.245e-05	0.00028964	1.5e-07	-0.0	0.0014412	0.00026726	2.05e-06	704.42761752	700.79626557	702.34187744	-0.11563582	0.03703072	-0.31745034
0.49195	181.68867	0.0	5.196e-05	0.00029013	1.5e-07	0.0	0.0014412	0.00026727	2.05e-06	704.37698958	700.81677566	702.3093601	-0.11444612	0.03603351	-0.31742491
0.49395	182.34851	0.0	5.148e-05	0.00029061	1.5e-07	-0.0	0.0014412	0.00026727	2.05e-06	704.32668152	700.83672622	702.27682052	-0.11328169	0.03505153	-0.31739959
0.49595	183.00752	0.0	5.1e-05	0.00029109	1.4e-07	0.0	0.0014412	0.00026727	2.05e-06	704.27668693	700.85612336	702.24425996	-0.11212342	0.03406886	-0.31737395
0.49795	183.66569	0.0	5.053e-05	0.00029156	1.4e-07	0.0	0.0014412	0.00026728	2.05e-06	704.22699954	700.87497317	702.21167963	-0.110979	0.03309207	-0.31734817
0.49995	184.32302	0.0	5.007e-05	0.00029202	1.4e-07	-0.0	0.0014412	0.00026728	2.05e-06	704.17761336	700.89328141	702.17908067	-0.1098542	0.03212628	-0.31732239
0.50195	184.9795	0.0	4.961e-05	0.00029248	1.4e-07	0.0	0.0014412	0.00026728	2.05e-06	704.12852251	700.91105373	702.14646424	-0.10875997	0.0311812	-0.31729687
0.50395	185.63514	0.0	4.916e-05	0.00029293	1.3e-07	-0.0	0.0014412	0.00026729	2.05e-06	704.07972108	700.92829613	702.11383142	-0.10769282	0.03025418	-0.31727156
0.50595	186.28992	0.0	4.871e-05	0.00029338	1.3e-07	-0.0	0.0014412	0.00026729	2.05e-06	704.03120328	700.94501449	702.08118328	-0.1066221	0.02931871	-0.31724573
0.50795	186.94384	0.0	4.827e-05	0.00029382	1.3e-07	0.0	0.00144121	0.00026729	2.05e-06	703.98296362	700.96121435	702.04852084	-0.10556708	0.02839167	-0.31721984
0.50995	187.59691	0.0	4.784e-05	0.00029425	1.2e-07	-0.0	0.00144121	0.00026729	2.05e-06	703.93499679	700.97690104	702.0158451	-0.10454958	0.02749255	-0.31719445
0.51195	188.24912	0.0	4.741e-05	0.00029468	1.2e-07	0.0	0.00144121	0.0002673	2.05e-06	703.8872994	700.99058673	701.98351909	-0.10346719	0.01374807	-0.31716778
0.51395	188.90045	0.0	4.698e-05	0.0002951	1.2e-07	0.0	0.00144121	0.0002673	2.05e-06	703.83990612	700.99821812	701.95252425	-0.10246196	0.01342026	-0.3171443
0.51595	189.55092	0.0	4.657e-05	0.00029552	1.2e-07	-0.0	0.00144121	0.0002673	2.05e-06	703.79282515	701.0056589	701.92143812	-0.10147562	0.01309415	-0.31712073
0.51795	190.20052	0.0	4.615e-05	0.00029593	1.1e-07	0.0	0.00144121	0.0002673	2.05e-06	703.74604429	701.012911	701.89026359	-0.10045785	0.01275301	-0.31709585
0.51995	190.84924	0.0	4.575e-05	0.00029634	1.1e-07	0.0	0.00144121	0.0002673	2.05e-06	703.6995531	701.01997563	701.85900314	-0.09949247	0.01242493	-0.3170717
0.52195	191.49707	0.0	4.534e-05	0.00029675	1.1e-07	-0.0	0.00144121	0.00026731	2.05e-06	703.65334146	701.02685408	701.82765918	-0.09851235	0.01208732	-0.31704662
0.52395	192.14403	0.0	4.494e-05	0.00029714	1.1e-07	0.0	0.00144121	0.00026731	2.05e-06	703.60740164	701.03354631	701.7962335	-0.09756593	0.01175685	-0.31702184
0.52595	192.79009	0.0	4.455e-05	0.00029754	1.1e-07	-0.0	0.00144121	0.00026731	2.05e-06	703.56172398	701.04005382	701.76472851	-0.09662815	0.01142499	-0.31699675
0.52795	193.43527	0.0	4.416e-05	0.00029793	1e-07	0.0	0.00144121	0.00026731	2.05e-06	703.51629957	701.04637792	701.73314644	-0.09574282	0.01110758	-0.31697254
0.52995	194.07954	0.0	4.378e-05	0.00029831	1e-07	0.0	0.00144121	0.00026732	2.05e-06	703.47111943	701.05252028	701.70148963	-0.09485215	0.01078418	-0.31694766
0.53195	194.72292	0.0	4.34e-05	0.00029869	1e-07	-0.0	0.00144121	0.00026732	2.05e-06	703.42617612	701.05848174	701.66975998	-0.09395509	0.01045426	-0.31692206
0.53395	195.36539	0.0	4.303e-05	0.00029906	1e-07	-0.0	0.00144121	0.00026732	2.05e-06	703.38146222	701.06426333	701.63795945	-0.09312142	0.01014375	-0.31689777
0.53595	196.00696	0.0	4.266e-05	0.00029943	1e-07	-0.0	0.00144121	0.00026732	2.05e-06	703.33697023	701.06986645	701.60609005	-0.09226157	0.00981953	-0.3168722
0.53795	196.64762	0.0	4.229e-05	0.0002998	9e-08	-0.0	0.00144121	0.00026732	2.05e-06	703.29269395	701.07529168	701.57415344	-0.09143934	0.00950567	-0.31684725
0.53995	197.28736	0.0	4.193e-05	0.00030016	9e-08	0.0	0.00144121	0.00026733	2.05e-06	703.24862576	701.08054103	701.54215178	-0.09063537	0.00919503	-0.31682236
0.54195	197.92618	0.0	4.158e-05	0.00030051	9e-08	-0.0	0.00144121	0.00026733	2.05e-06	703.20476016	701.08561496	701.51008657	-0.08983958	0.00888392	-0.31679723
0.54395	198.56408	0.0	4.122e-05	0.00030086	9e-08	0.0	0.00144121	0.00026733	2.05e-06	703.16109113	701.09051462	701.47795953	-0.08905717	0.00857441	-0.31677204
0.54595	199.20105	0.0	4.088e-05	0.00030121	9e-08	0.0	0.00144121	0.00026733	2.05e-06	703.11761425	701.09523988	701.44577191	-0.08828719	0.00826623	-0.31674676
0.54795	199.83709	0.0	4.053e-05	0.00030156	9e-08	-0.0	0.00144121	0.00026733	2.05e-06	703.07432186	701.0997938	701.41352599	-0.08752499	0.00795764	-0.31672126
0.54995	200.47219	0.0	4.019e-05	0.00030189	8e-08	0.0	0.00144121	0.00026733	2.05e-06	703.0312105	701.10417581	701.38122279	-0.08678704	0.00765543	-0.31669609
0.55194	201.10636	0.0	3.986e-05	0.00030223	8e-08	-0.0	0.00144121	0.00026734	2.05e-06	702.98827438	701.10838766	701.34886406	-0.08605354	0.00735165	-0.31667061
0.55394	201.73958	0.0	3.953e-05	0.00030256	8e-08	0.0	0.00144121	0.00026734	2.05e-06	702.9455089	701.11243019	701.31645121	-0.0853347	0.00705061	-0.31664517
0.55594	202.37186	0.0	3.92e-05	0.00030289	8e-08	-0.0	0.00144121	0.00026734	2.05e-06	702.90290903	701.1163049	701.28398581	-0.08462874	0.0067517	-0.31661972
0.55794	203.00318	0.0	3.888e-05	0.00030321	8e-08	-0.0	0.00144121	0.00026734	2.05e-06	702.86047112	701.12001204	701.25146901	-0.08393072	0.00645291	-0.3165941
0.55994	203.63355	0.0	3.856e-05	0.00030353	8e-08	0.0	0.00144121	0.00026734	2.05e-06	702.818191	701.12355251	701.21890215	-0.08324835	0.00615764	-0.3165686
0.56194	204.26295	0.0	3.824e-05	0.00030385	7e-08	0.0	0.00144121	0.00026734	2.05e-06	702.77606463	701.12692728	701.18628653	-0.08257336	0.00586243	-0.31654293
0.56394	204.89139	0.0	3.793e-05	0.00030416	7e-08	-0.0	0.00144121	0.00026734	2.05e-06	702.73408816	701.13013728	701.15362342	-0.08190948	0.00556899	-0.31651723
0.56594	205.51887	0.0	3.762e-05	0.00030447	7e-08	0.0	0.00144121	0.00026735	2.05e-06	702.69225791	701.13318338	701.12091405	-0.08125894	0.00527842	-0.3164916
0.56794	206.14537	0.0	3.732e-05	0.00030477	7e-08	-0.0	0.00144121	0.00026735	2.05e-06	702.65057029	701.13606653	701.08815963	-0.08061803	0.00498917	-0.31646591
0.56994	206.77089	0.0	3.701e-05	0.00030507	7e-08	0.0	0.00144121	0.00026735	2.05e-06	702.60902189	701.13878763	701.05536133	-0.07998601	0.004701	-0.31644014
0.57194	207.39543	0.0	3.672e-05	0.00030537	7e-08	-0.0	0.00144121	0.00026735	2.05e-06	702.56760942	701.14134756	701.0225203	-0.07936412	0.00441454	-0.31641435
0.57394	208.01898	0.0	3.642e-05	0.00030567	7e-08	0.0	0.00144121	0.00026735	2.05e-06	702.5263297	701.14374721	700.98963763	-0.07875097	0.00412925	-0.3163885
0.57594	208.64154	0.0	3.613e-05	0.00030596	7e-08	-0.0	0.00144121	0.00026735	2.05e-06	702.48517971	701.14598746	700.95671443	-0.07814653	0.0038452	-0.31636258
0.57794	209.2631	0.0	3.584e-05	0.00030625	6e-08	0.0	0.00144121	0.00026735	2.05e-06	702.44415651	701.14806916	700.92375173	-0.07755308	0.00356353	-0.3163367
0.57994	209.88367	0.0	3.556e-05	0.00030653	6e-08	0.0	0.00144121	0.00026735	2.05e-06	702.40325726	701.14999318	700.89075058	-0.07696961	0.00328389	-0.31631085
0.58194	210.50323	0.0	3.528e-05	0.00030681	6e-08	-0.0	0.00144121	0.00026735	2.05e-06	702.36247923	701.15176041	700.85771198	-0.07639121	0.00300397	-0.31628479
0.58394	211.12178	0.0	3.5e-05	0.00030709	6e-08	-0.0	0.00144121	0.00026736	2.05e-06	702.32181984	701.15337164	700.82463691	-0.07582577	0.00272768	-0.31625891
0.58594	211.73931	0.0	3.473e-05	0.00030736	6e-08	0.0	0.00144121	0.00026736	2.05e-06	702.28127649	701.15482777	700.79152633	-0.07526501	0.00245106	-0.31623283
0.58794	212.35583	0.0	3.446e-05	0.00030763	6e-08	0.0	0.00144121	0.00026736	2.05e-06	702.24084678	701.15612959	700.75838117	-0.07471495	0.00217714	-0.31620683
0.58994	212.97132	0.0	3.419e-05	0.0003079	6e-08	0.0	0.00144121	0.00026736	2.05e-06	702.20052833	701.15727795	700.72520234	-0.07417307	0.00190475	-0.31618082
0.59194	213.58578	0.0	3.392e-05	0.00030817	6e-08	-0.0	0.00144121	0.00026736	2.05e-06	702.16031885	701.15827367	700.69199073	-0.07363749	0.00163303	-0.3161547
0.59394	214.19921	0.0	3.366e-05	0.00030843	6e-08	-0.0	0.00144121	0.00026736	2.05e-06	702.12021615	701.15911758	700.65874721	-0.07310996	0.00136292	-0.31612858
0.59594	214.8116	0.0	3.34e-05	0.00030869	5e-08	-0.0	0.00144121	0.00026736	2.05e-06	702.08021808	701.15981047	700.62547264	-0.07259035	0.00109441	-0.31610244
0.59794	215.42295	0.0	3.314e-05	0.00030894	5e-08	-0.0	0.00144121	0.00026736	2.05e-06	702.0403226	701.16035316	700.59216783	-0.07207849	0.00082752	-0.3160763
0.59994	216.03325	0.0	3.289e-05	0.0003092	5e-08	0.0	0.00144121	0.00026736	2.05e-06	702.00052769	701.16074645	700.55883361	-0.07157424	0.00056222	-0.31605015
0.60194	216.64249	0.0	3.264e-05	0.00030945	5e-08	0.0	0.00144121	0.00026736	2.05e-06	701.96083143	701.16099113	700.52547075	-0.07107494	0.00029717	-0.31602387
0.60394	217.25068	0.0	3.239e-05	0.0003097	5e-08	0.0	0.00144121	0.00026737	2.05e-06	701.92123195	701.16108799	700.49208004	-0.07058392	3.421e-05	-0.31599763
0.60594	217.8578	0.0	3.215e-05	0.00030994	5e-08	-0.0	0.00144121	0.00026737	2.05e-06	701.88172744	701.1610378	700.45866223	-0.07010153	-0.00022641	-0.31597147
0.60794	218.46385	0.0	3.191e-05	0.00031018	5e-08	-0.0	0.00144121	0.00026737	2.05e-06	701.84231613	701.16084138	700.42521806	-0.06962237	-0.00048753	-0.3159451
0.60994	219.06883	0.0	3.167e-05	0.00031042	5e-08	0.0	0.00144121	0.00026737	2.05e-06	701.80299632	701.16049945	700.39174824	-0.06915315	-0.00074546	-0.31591889
0.61194	219.67273	0.0	3.143e-05	0.00031066	5e-08	0.0	0.00144121	0.00026737	2.05e-06	701.76376636	701.16001281	700.35825349	-0.06868856	-0.00100303	-0.31589256
0.61394	220.27554	0.0	3.12e-05	0.00031089	5e-08	-0.0	0.00144121	0.00026737	2.05e-06	701.72462464	701.15938224	700.32473451	-0.0682297	-0.0012596	-0.31586617
0.61594	220.87727	0.0	3.097e-05	0.00031112	5e-08	0.0	0.00144121	0.00026737	2.05e-06	701.68556961	701.15860846	700.29119195	-0.06777828	-0.00151415	-0.31583983
0.61794	221.4779	0.0	3.074e-05	0.00031135	4e-08	-0.0	0.00144121	0.00026737	2.05e-06	701.64659976	701.15769224	700.25762648	-0.06733326	-0.00176719	-0.31581349
0.61994	222.07742	0.0	3.051e-05	0.00031158	4e-08	0.0	0.00144121	0.00026737	2.05e-06	701.60771361	701.15663433	700.22403875	-0.06689381	-0.00201914	-0.31578711
0.62194	222.67584	0.0	3.029e-05	0.0003118	4e-08	-0.0	0.00144121	0.00026737	2.05e-06	701.56890975	701.15543548	700.19042939	-0.06645985	-0.00227001	-0.31576069
0.62394	223.27315	0.0	3.006e-05	0.00031202	4e-08	0.0	0.00144121	0.00026737	2.05e-06	701.53018677	701.15409644	700.15679902	-0.06599205	-0.01029425	-0.31573214
0.62594	223.86934	0.0	2.985e-05	0.00031224	4e-08	-0.0	0.00144121	0.00026737	2.05e-06	701.49156288	701.14808488	700.12424588	-0.06557859	-0.01098884	-0.3157088
0.62794	224.46441	0.0	2.963e-05	0.00031246	4e-08	0.0	0.00144121	0.00026737	2.05e-06	701.45305227	701.14179258	700.09170347	-0.06513082	-0.01147897	-0.31568316
0.62994	225.05835	0.0	2.942e-05	0.00031267	4e-08	-0.0	0.00144121	0.00026738	2.05e-06	701.4146532	701.13522755	700.05917038	-0.0646927	-0.0119604	-0.31565772
0.63194	225.65115	0.0	2.92e-05	0.00031289	4e-08	-0.0	0.00144121	0.00026738	2.05e-06	701.37636323	701.12839285	700.02664676	-0.06425743	-0.0124405	-0.31563207
0.63394	226.24282	0.0	2.899e-05	0.0003131	4e-08	-0.0	0.00144121	0.00026738	2.05e-06	701.3381801	701.12129126	699.99413276	-0.06383211	-0.01291135	-0.31560665
0.63594	226.83333	0.0	2.879e-05	0.0003133	4e-08	0.0	0.00144121	0.00026738	2.05e-06	701.30010153	701.11392572	699.96162853	-0.06340937	-0.01338099	-0.31558103
0.63794	227.4227	0.0	2.858e-05	0.00031351	4e-08	0.0	0.00144121	0.00026738	2.05e-06	701.2621254	701.10629904	699.92913419	-0.06299363	-0.01384447	-0.31555549
0.63994	228.01091	0.0	2.838e-05	0.00031371	4e-08	0.0	0.00144121	0.00026738	2.05e-06	701.22424964	701.09841398	699.89664988	-0.06258495	-0.01430161	-0.31553002
0.64194	228.59795	0.0	2.818e-05	0.00031391	4e-08	0.0	0.00144121	0.00026738	2.05e-06	701.18647225	701.09027335	699.8641757	-0.06218157	-0.01475429	-0.31550454
0.64394	229.18382	0.0	2.798e-05	0.00031411	4e-08	0.0	0.00144121	0.00026738	2.05e-06	701.1487913	701.08187987	699.83171175	-0.06178339	-0.01520253	-0.31547904
0.64594	229.76851	0.0	2.779e-05	0.0003143	4e-08	0.0	0.00144121	0.00026738	2.05e-06	701.11120491	701.07323624	699.79925813	-0.06139033	-0.01564639	-0.31545353
0.64794	230.35203	0.0	2.759e-05	0.0003145	3e-08	0.0	0.00144121	0.00026738	2.05e-06	701.07371129	701.06434515	699.76681492	-0.06100227	-0.0160859	-0.315428
0.64994	230.93435	0.0	2.74e-05	0.00031469	3e-08	0.0	0.00144121	0.00026738	2.05e-06	701.03630869	701.0552092	699.73438221	-0.06062055	-0.01651949	-0.31540255
0.65193	231.51548	0.0	2.721e-05	0.00031488	3e-08	0.0	0.00144121	0.00026738	2.05e-06	700.99899543	701.04583102	699.70196006	-0.06024494	-0.01694733	-0.31537717
0.65393	232.0954	0.0	2.702e-05	0.00031507	3e-08	-0.0	0.00144121	0.00026738	2.05e-06	700.96176984	701.03621324	699.66954855	-0.05987132	-0.01737407	-0.3153516
0.65593	232.67412	0.0	2.684e-05	0.00031525	3e-08	-0.0	0.00144121	0.00026738	2.05e-06	700.92463038	701.02635833	699.63714772	-0.05950594	-0.0177925	-0.31532626
0.65793	233.25162	0.0	2.665e-05	0.00031544	3e-08	0.0	0.00144121	0.00026738	2.05e-06	700.88757546	701.0162689	699.60475763	-0.05914203	-0.01821033	-0.31530069
0.65993	233.82791	0.0	2.647e-05	0.00031562	3e-08	-0.0	0.00144121	0.00026738	2.05e-06	700.85060365	701.00594735	699.57237832	-0.05878578	-0.01862038	-0.31527534
0.66193	234.40296	0.0	2.629e-05	0.0003158	3e-08	-0.0	0.00144121	0.00026738	2.05e-06	700.81371345	700.99539623	699.54000984	-0.05843397	-0.01902631	-0.31524998
0.66393	234.97678	0.0	2.611e-05	0.00031598	3e-08	0.0	0.00144121	0.00026739	2.05e-06	700.77690348	700.98461795	699.50765222	-0.0580852	-0.01942967	-0.31522452
0.66593	235.54936	0.0	2.594e-05	0.00031615	3e-08	-0.0	0.00144121	0.00026739	2.05e-06	700.74017238	700.97361492	699.47530548	-0.0577413	-0.0198283	-0.31519909
0.66793	236.12069	0.0	2.576e-05	0.00031633	3e-08	0.0	0.00144121	0.00026739	2.05e-06	700.70351881	700.96238952	699.44296966	-0.05740219	-0.02022225	-0.3151737
0.66993	236.69077	0.0	2.559e-05	0.0003165	3e-08	-0.0	0.00144121	0.00026739	2.05e-06	700.66694149	700.95094412	699.41064476	-0.0570678	-0.02061156	-0.31514835
0.67193	237.25958	0.0	2.542e-05	0.00031667	3e-08	-0.0	0.00144121	0.00026739	2.05e-06	700.63043917	700.93928105	699.37833082	-0.05673705	-0.02099743	-0.31512296
0.67393	237.82712	0.0	2.525e-05	0.00031684	3e-08	0.0	0.00144121	0.00026739	2.05e-06	700.59401061	700.92740263	699.34602783	-0.05640961	-0.0213802	-0.31509751
0.67593	238.39339	0.0	2.509e-05	0.000317	3e-08	-0.0	0.00144121	0.00026739	2.05e-06	700.55765466	700.91531111	699.3137358	-0.05608767	-0.02175728	-0.31507218
0.67793	238.95838	0.0	2.492e-05	0.00031717	3e-08	-0.0	0.00144121	0.00026739	2.05e-06	700.52137014	700.90300875	699.28145475	-0.0557695	-0.02213066	-0.31504684
0.67993	239.52207	0.0	2.476e-05	0.00031733	3e-08	0.0	0.00144121	0.00026739	2.05e-06	700.48515593	700.8904978	699.24918466	-0.05545495	-0.02250044	-0.31502148
0.68193	240.08447	0.0	2.46e-05	0.00031749	3e-08	0.0	0.00144121	0.00026739	2.05e-06	700.44901093	700.87778046	699.21692553	-0.05514404	-0.02286662	-0.31499611
0.68393	240.64556	0.0	2.444e-05	0.00031765	3e-08	0.0	0.00144121	0.00026739	2.05e-06	700.41293409	700.86485888	699.18467735	-0.05483824	-0.02322738	-0.31497086
0.68593	241.20534	0.0	2.428e-05	0.00031781	3e-08	-0.0	0.00144121	0.00026739	2.05e-06	700.37692434	700.85173525	699.15244012	-0.05453555	-0.02358506	-0.31494556
0.68793	241.7638	0.0	2.412e-05	0.00031797	3e-08	-0.0	0.00144121	0.00026739	2.05e-06	700.34098069	700.8384117	699.12021382	-0.05423584	-0.0239398	-0.31492021
0.68993	242.32093	0.0	2.397e-05	0.00031812	3e-08	-0.0	0.00144121	0.00026739	2.05e-06	700.30510214	700.82489031	699.08799844	-0.05394014	-0.02429032	-0.3148949
0.69193	242.87673	0.0	2.381e-05	0.00031828	2e-08	-0.0	0.00144121	0.00026739	2.05e-06	700.26928771	700.81117319	699.05579394	-0.05364841	-0.02463665	-0.31486963
0.69393	243.43118	0.0	2.366e-05	0.00031843	2e-08	-0.0	0.00144121	0.00026739	2.05e-06	700.23353648	700.79726238	699.02360032	-0.05335998	-0.02497956	-0.31484436
0.69593	243.98428	0.0	2.351e-05	0.00031858	2e-08	0.0	0.00144121	0.00026739	2.05e-06	700.1978475	700.78315994	698.99141755	-0.05307413	-0.02531987	-0.31481902
0.69793	244.53603	0.0	2.336e-05	0.00031873	2e-08	0.0	0.00144121	0.00026739	2.05e-06	700.16221989	700.76886788	698.95924559	-0.05279188	-0.02565635	-0.3147937
0.69993	245.0864	0.0	2.322e-05	0.00031887	2e-08	0.0	0.00144121	0.00026739	2.05e-06	700.12665278	700.75438815	698.92708443	-0.05251461	-0.0259873	-0.31476855
0.70193	245.6354	0.0	2.307e-05	0.00031902	2e-08	-0.0	0.00144121	0.00026739	2.05e-06	700.09114527	700.7397228	698.89493403	-0.05223811	-0.02631776	-0.31474317
0.70393	246.18302	0.0	2.293e-05	0.00031916	2e-08	0.0	0.00144121	0.00026739	2.05e-06	700.05569656	700.72487367	698.86279435	-0.05196719	-0.02664191	-0.31471802
0.70593	246.72924	0.0	2.279e-05	0.0003193	2e-08	0.0	0.00144121	0.00026739	2.05e-06	700.0203058	700.70984278	698.83066536	-0.05169887	-0.02696332	-0.31469282
0.70793	247.27407	0.0	2.265e-05	0.00031944	2e-08	-0.0	0.00144121	0.00026739	2.05e-06	699.9849722	700.694632	698.79854703	-0.05143227	-0.02728301	-0.31466751
0.70993	247.81748	0.0	2.251e-05	0.00031958	2e-08	0.0	0.00144121	0.00026739	2.05e-06	699.94969496	700.67924322	698.76643931	-0.05116926	-0.02759872	-0.31464224
0.71193	248.35948	0.0	2.237e-05	0.00031972	2e-08	-0.0	0.00144121	0.00026739	2.05e-06	699.91447333	700.66367827	698.73434217	-0.05090978	-0.02791051	-0.31461704
0.71393	248.90005	0.0	2.223e-05	0.00031986	2e-08	0.0	0.00144121	0.00026739	2.05e-06	699.87930655	700.64793902	698.70225555	-0.05065319	-0.02821912	-0.31459184
0.71593	249.43919	0.0	2.21e-05	0.00031999	2e-08	-0.0	0.00144121	0.00026739	2.05e-06	699.84419388	700.63202726	698.67017943	-0.05040024	-0.02852361	-0.31456672
0.71793	249.97688	0.0	2.196e-05	0.00032013	2e-08	0.0	0.00144121	0.0002674	2.05e-06	699.8091346	700.61594481	698.63811375	-0.05014996	-0.02882513	-0.31454159
0.71993	250.51312	0.0	2.183e-05	0.00032026	2e-08	0.0	0.00144121	0.0002674	2.05e-06	699.774128	700.59969347	698.60605846	-0.04990118	-0.0291251	-0.31451633
0.72193	251.0479	0.0	2.17e-05	0.00032039	2e-08	-0.0	0.00144121	0.0002674	2.05e-06	699.73917338	700.58327497	698.57401352	-0.04965636	-0.02942051	-0.3144912
0.72393	251.58121	0.0	2.157e-05	0.00032052	2e-08	-0.0	0.00144121	0.0002674	2.05e-06	699.70427008	700.56669105	698.54197887	-0.04941358	-0.02971366	-0.31446601
0.72593	252.11304	0.0	2.144e-05	0.00032065	2e-08	0.0	0.00144121	0.0002674	2.05e-06	699.66941743	700.54994343	698.50995448	-0.04917462	-0.03000239	-0.31444094
0.72793	252.64338	0.0	2.132e-05	0.00032077	2e-08	0.0	0.00144121	0.0002674	2.05e-06	699.63461476	700.53303383	698.47794028	-0.04893633	-0.03029049	-0.31441567
0.72993	253.17222	0.0	2.119e-05	0.0003209	2e-08	0.0	0.00144121	0.0002674	2.05e-06	699.59986146	700.51596388	698.44593622	-0.04870183	-0.03057417	-0.31439054
0.73193	253.69954	0.0	2.107e-05	0.00032102	2e-08	0.0	0.00144121	0.0002674	2.05e-06	699.5651569	700.49873528	698.41394225	-0.04847007	-0.03085468	-0.31436543
0.73393	254.22536	0.0	2.094e-05	0.00032115	2e-08	0.0	0.00144121	0.0002674	2.05e-06	699.53050046	700.48134966	698.38195832	-0.04824063	-0.03113251	-0.31434031
0.73593	254.74964	0.0	2.082e-05	0.00032127	2e-08	0.0	0.00144121	0.0002674	2.05e-06	699.49589153	700.46380865	698.34998437	-0.04801349	-0.03140769	-0.31431517
0.73793	255.27238	0.0	2.07e-05	0.00032139	2e-08	0.0	0.00144121	0.0002674	2.05e-06	699.46132954	700.44611385	698.31802034	-0.04778886	-0.03167992	-0.31429006
0.73993	255.79358	0.0	2.058e-05	0.00032151	2e-08	0.0	0.00144121	0.0002674	2.05e-06	699.42681392	700.42826682	698.28606617	-0.04756788	-0.03194783	-0.31426509
0.74193	256.31321	0.0	2.047e-05	0.00032163	2e-08	-0.0	0.00144121	0.0002674	2.05e-06	699.39234408	700.41026916	698.25412181	-0.04734741	-0.03221519	-0.31423991
0.74393	256.83128	0.0	2.035e-05	0.00032174	2e-08	-0.0	0.00144121	0.0002674	2.05e-06	699.35791948	700.39212242	698.2221872	-0.04713026	-0.0324786	-0.31421486
0.74593	257.34777	0.0	2.023e-05	0.00032186	2e-08	0.0	0.00144121	0.0002674	2.05e-06	699.32353957	700.37382811	698.19026228	-0.04691478	-0.03274003	-0.31418974
0.74793	257.86267	0.0	2.012e-05	0.00032197	2e-08	0.0	0.00144121	0.0002674	2.05e-06	699.28920383	700.35538775	698.15834699	-0.04670249	-0.03299764	-0.31416475
0.74993	258.37596	0.0	2.001e-05	0.00032208	2e-08	-0.0	0.00144121	0.0002674	2.05e-06	699.25491172	700.33680285	698.12644126	-0.04649167	-0.0332535	-0.31413966
0.75192	258.88765	0.0	1.989e-05	0.0003222	2e-08	0.0	0.00144121	0.0002674	2.05e-06	699.22066273	700.31807488	698.09454504	-0.04628255	-0.03350732	-0.31411453
0.75392	259.39771	0.0	1.978e-05	0.00032231	2e-08	-0.0	0.00144121	0.0002674	2.05e-06	699.18645637	700.2992053	698.06265826	-0.04607606	-0.03375795	-0.31408947
0.75592	259.90613	0.0	1.967e-05	0.00032242	2e-08	0.0	0.00144121	0.0002674	2.05e-06	699.15229215	700.28019553	698.03078087	-0.04587216	-0.03400544	-0.31406446
0.75792	260.41291	0.0	1.957e-05	0.00032253	2e-08	-0.0	0.00144121	0.0002674	2.05e-06	699.11816957	700.26104701	697.99891279	-0.04567085	-0.03424977	-0.31403953
0.75992	260.91804	0.0	1.946e-05	0.00032263	2e-08	0.0	0.00144121	0.0002674	2.05e-06	699.08408817	700.24176117	697.96705397	-0.04547051	-0.0344929	-0.31401448
0.76192	261.42149	0.0	1.935e-05	0.00032274	2e-08	0.0	0.00144121	0.0002674	2.05e-06	699.05004747	700.22233941	697.93520434	-0.04527191	-0.03473388	-0.31398939
0.76392	261.92327	0.0	1.925e-05	0.00032284	2e-08	-0.0	0.00144121	0.0002674	2.05e-06	699.01604704	700.20278307	697.90336384	-0.04507664	-0.03497078	-0.31396448
0.76592	262.42335	0.0	1.914e-05	0.00032295	1e-08	-0.0	0.00144121	0.0002674	2.05e-06	698.9820864	700.18309354	697.8715324	-0.04488171	-0.03520721	-0.31393938
0.76792	262.92173	0.0	1.904e-05	0.00032305	1e-08	-0.0	0.00144121	0.0002674	2.05e-06	698.94816515	700.16327214	697.83970995	-0.04468999	-0.03543968	-0.31391444
0.76992	263.41839	0.0	1.894e-05	0.00032315	1e-08	0.0	0.00144121	0.0002674	2.05e-06	698.91428283	700.14332022	697.80789644	-0.0445	-0.03566999	-0.3138895
0.77192	263.91332	0.0	1.884e-05	0.00032325	1e-08	0.0	0.00144121	0.0002674	2.05e-06	698.88043902	700.1232391	697.77609179	-0.04431128	-0.03589867	-0.31386448
0.77392	264.40651	0.0	1.874e-05	0.00032335	1e-08	0.0	0.00144121	0.0002674	2.05e-06	698.84663333	700.10303004	697.74429594	-0.0441245	-0.03612491	-0.31383948
0.77592	264.89795	0.0	1.864e-05	0.00032345	1e-08	0.0	0.00144121	0.0002674	2.05e-06	698.81286535	700.08269434	697.71250882	-0.04394004	-0.03634822	-0.31381457
0.77792	265.38762	0.0	1.854e-05	0.00032355	1e-08	0.0	0.00144121	0.0002674	2.05e-06	698.77913468	700.06223326	697.68073037	-0.04375689	-0.03656984	-0.31378959
0.77992	265.8755	0.0	1.844e-05	0.00032365	1e-08	-0.0	0.00144121	0.0002674	2.05e-06	698.74544093	700.04164807	697.64896052	-0.04357523	-0.03678954	-0.31376459
0.78192	266.3616	0.0	1.835e-05	0.00032374	1e-08	-0.0	0.00144121	0.0002674	2.05e-06	698.71178372	700.02094001	697.61719919	-0.0433952	-0.03700714	-0.31373959
0.78392	266.84588	0.0	1.825e-05	0.00032384	1e-08	-0.0	0.00144121	0.0002674	2.05e-06	698.67816269	700.00011023	697.58544634	-0.04321783	-0.03722138	-0.31371473
0.78592	267.32835	0.0	1.816e-05	0.00032393	1e-08	0.0	0.00144121	0.0002674	2.05e-06	698.64457745	699.97916002	697.55370187	-0.04304142	-0.03743432	-0.31368977
0.78792	267.80898	0.0	1.807e-05	0.00032402	1e-08	-0.0	0.00144121	0.0002674	2.05e-06	698.61102768	699.95809051	697.52196574	-0.04286659	-0.0376452	-0.31366482
0.78992	268.28776	0.0	1.798e-05	0.00032411	1e-08	0.0	0.00144121	0.0002674	2.05e-06	698.57751301	699.93690289	697.49023787	-0.04269373	-0.03785353	-0.31363993
0.79192	268.76468	0.0	1.789e-05	0.0003242	1e-08	0.0	0.00144121	0.0002674	2.05e-06	698.5440331	699.91559834	697.45851819	-0.04252232	-0.03805994	-0.31361503
0.79392	269.23972	0.0	1.78e-05	0.00032429	1e-08	0.0	0.00144121	0.0002674	2.05e-06	698.51058761	699.89417798	697.42680664	-0.04235234	-0.03826444	-0.31359011
0.79592	269.71286	0.0	1.771e-05	0.00032438	1e-08	-0.0	0.00144121	0.0002674	2.05e-06	698.47717623	699.87264296	697.39510314	-0.04218379	-0.03846704	-0.31356519
0.79792	270.1841	0.0	1.762e-05	0.00032447	1e-08	0.0	0.00144121	0.0002674	2.05e-06	698.44379864	699.85099439	697.36340763	-0.04201663	-0.03866776	-0.31354027
0.79992	270.65342	0.0	1.753e-05	0.00032456	1e-08	-0.0	0.00144121	0.0002674	2.05e-06	698.41045452	699.82923334	697.33172003	-0.04185169	-0.03886561	-0.31351546
0.80192	271.1208	0.0	1.745e-05	0.00032464	1e-08	-0.0	0.00144121	0.0002674	2.05e-06	698.37714358	699.80736093	697.30004029	-0.04168725	-0.03906265	-0.31349052
0.80392	271.58622	0.0	1.736e-05	0.00032473	1e-08	0.0	0.00144121	0.0002674	2.05e-06	698.3438655	699.78537823	697.26836832	-0.04152494	-0.03925692	-0.3134657
0.80592	272.04967	0.0	1.728e-05	0.00032481	1e-08	0.0	0.00144121	0.0002674	2.05e-06	698.31062001	699.7632863	697.23670407	-0.04136315	-0.03945032	-0.31344075
0.80792	272.51114	0.0	1.719e-05	0.0003249	1e-08	0.0	0.00144121	0.0002674	2.05e-06	698.27740683	699.74108615	697.20504746	-0.04120339	-0.03964106	-0.3134159
0.80992	272.9706	0.0	1.711e-05	0.00032498	1e-08	0.0	0.00144121	0.0002674	2.05e-06	698.24422568	699.71877884	697.17339842	-0.04104487	-0.03983007	-0.31339106
0.81192	273.42805	0.0	1.703e-05	0.00032506	1e-08	0.0	0.00144121	0.0002674	2.05e-06	698.21107629	699.69636539	697.14175688	-0.04088758	-0.04001737	-0.3133662
0.81392	273.88346	0.0	1.695e-05	0.00032514	1e-08	0.0	0.00144121	0.0002674	2.05e-06	698.17795841	699.6738468	697.11012277	-0.04073149	-0.04020297	-0.31334134
0.81592	274.33681	0.0	1.687e-05	0.00032522	1e-08	0.0	0.00144121	0.0002674	2.05e-06	698.14487177	699.65122407	697.07849603	-0.0405766	-0.04038686	-0.31331648
0.81792	274.7881	0.0	1.679e-05	0.0003253	1e-08	0.0	0.00144121	0.0002674	2.05e-06	698.11181615	699.62849811	697.04687658	-0.04042342	-0.04056846	-0.3132917
0.81992	275.2373	0.0	1.671e-05	0.00032538	1e-08	-0.0	0.00144121	0.0002674	2.05e-06	698.07879129	699.60566995	697.01526435	-0.04027085	-0.04074905	-0.31326683
0.82192	275.68438	0.0	1.664e-05	0.00032545	1e-08	-0.0	0.00144121	0.0002674	2.05e-06	698.04579698	699.58274051	696.98365927	-0.04011988	-0.04092744	-0.31324203
0.82392	276.12935	0.0	1.656e-05	0.00032553	1e-08	0.0	0.00144121	0.0002674	2.05e-06	698.01283297	699.55971075	696.95206128	-0.03996995	-0.04110431	-0.31321723
0.82592	276.57217	0.0	1.648e-05	0.00032561	1e-08	-0.0	0.00144121	0.0002674	2.05e-06	697.97989907	699.53658154	696.9204703	-0.03982077	-0.04127996	-0.31319237
0.82792	277.01282	0.0	1.641e-05	0.00032568	1e-08	0.0	0.00144121	0.00026741	2.05e-06	697.94699506	699.51335382	696.88888626	-0.03967302	-0.04145363	-0.31316756
0.82992	277.45129	0.0	1.634e-05	0.00032576	1e-08	-0.0	0.00144121	0.00026741	2.05e-06	697.91412075	699.49002848	696.85730909	-0.0395263	-0.04162576	-0.31314276
0.83192	277.88756	0.0	1.626e-05	0.00032583	1e-08	0.0	0.00144121	0.00026741	2.05e-06	697.88127593	699.46660641	696.82573872	-0.03938083	-0.04179609	-0.31311799
0.83392	278.32161	0.0	1.619e-05	0.0003259	1e-08	-0.0	0.00144121	0.00026741	2.05e-06	697.84846044	699.44308842	696.79417508	-0.03923613	-0.04196517	-0.31309319
0.83592	278.75341	0.0	1.612e-05	0.00032597	1e-08	-0.0	0.00144121	0.00026741	2.05e-06	697.81567409	699.41947544	696.7626181	-0.0390924	-0.04213276	-0.31306839
0.83792	279.18295	0.0	1.605e-05	0.00032604	1e-08	0.0	0.00144121	0.00026741	2.05e-06	697.7829167	699.39576826	696.73106771	-0.0389498	-0.04229869	-0.31304362
0.83992	279.61021	0.0	1.598e-05	0.00032611	1e-08	0.0	0.00144121	0.00026741	2.05e-06	697.75018812	699.37196773	696.69952382	-0.038808	-0.04246332	-0.31301883
0.84192	280.03516	0.0	1.591e-05	0.00032618	1e-08	0.0	0.00144121	0.00026741	2.05e-06	697.71748822	699.34807462	696.66798639	-0.03866722	-0.04262638	-0.31299406
0.84392	280.45778	0.0	1.584e-05	0.00032625	1e-08	0.0	0.00144121	0.00026741	2.05e-06	697.68481682	699.32408977	696.63645532	-0.03852732	-0.04278805	-0.31296929
0.84592	280.87804	0.0	1.577e-05	0.00032632	1e-08	0.0	0.00144121	0.00026741	2.05e-06	697.6521738	699.30001395	696.60493055	-0.03838828	-0.04294833	-0.31294453
0.84792	281.29594	0.0	1.571e-05	0.00032638	1e-08	0.0	0.00144121	0.00026741	2.05e-06	697.61955904	699.27584795	696.57341201	-0.03825009	-0.04310722	-0.31291978
0.84992	281.71143	0.0	1.564e-05	0.00032645	1e-08	0.0	0.00144121	0.00026741	2.05e-06	697.58697241	699.2515925	696.54189962	-0.03811263	-0.04326488	-0.31289501
0.85191	282.1245	0.0	1.557e-05	0.00032652	1e-08	0.0	0.00144121	0.00026741	2.05e-06	697.55441382	699.22724833	696.51039332	-0.03797608	-0.04342107	-0.31287027
0.85391	282.53513	0.0	1.551e-05	0.00032658	1e-08	-0.0	0.00144121	0.00026741	2.05e-06	697.52188351	699.20281508	696.4788931	-0.03783316	-0.04358407	-0.31284423
0.85591	282.94328	0.0	1.545e-05	0.00032664	1e-08	0.0	0.00144121	0.00026741	2.05e-06	697.48938085	699.17829518	696.44739877	-0.03770502	-0.04372982	-0.31282076
0.85791	283.34894	0.0	1.538e-05	0.00032671	1e-08	0.0	0.00144121	0.00026741	2.05e-06	697.45690602	699.15368849	696.41591031	-0.03756722	-0.04388611	-0.3127954
0.85991	283.75208	0.0	1.532e-05	0.00032677	1e-08	0.0	0.00144121	0.00026741	2.05e-06	697.42445905	699.12899543	696.38442768	-0.03743873	-0.04403139	-0.31277163
0.86191	284.15266	0.0	1.526e-05	0.00032683	1e-08	0.0	0.00144121	0.00026741	2.05e-06	697.3920397	699.1042172	696.35295075	-0.03730396	-0.04418331	-0.31274659
0.86391	284.55067	0.0	1.52e-05	0.00032689	1e-08	0.0	0.00144121	0.00026741	2.05e-06	697.35964765	699.07935531	696.32147939	-0.03717192	-0.04433169	-0.31272195
0.86591	284.94608	0.0	1.514e-05	0.00032695	1e-08	0.0	0.00144121	0.00026741	2.05e-06	697.3272834	699.05440882	696.29001365	-0.03702633	-0.04449471	-0.31269465
0.86791	285.33886	0.0	1.508e-05	0.00032701	1e-08	-0.0	0.00144121	0.00026741	2.05e-06	697.29494666	699.02937908	696.25855338	-0.03690136	-0.04463418	-0.31267112
0.86991	285.72897	0.0	1.502e-05	0.00032707	1e-08	-0.0	0.00144121	0.00026741	2.05e-06	697.26263677	699.00426872	696.22709839	-0.03678092	-0.04476817	-0.31264836
0.87191	286.1164	0.0	1.496e-05	0.00032713	1e-08	0.0	0.00144121	0.00026741	2.05e-06	697.23035498	698.97907465	696.19564884	-0.03664826	-0.04491524	-0.31262321
0.87391	286.5011	0.0	1.491e-05	0.00032718	1e-08	-0.0	0.00144121	0.00026741	2.05e-06	697.19810094	698.95379848	696.16420457	-0.03652064	-0.04505621	-0.31259892
0.87591	286.88305	0.0	1.485e-05	0.00032724	1e-08	-0.0	0.00144121	0.00026741	2.05e-06	697.16587338	698.92844462	696.13276528	-0.03638814	-0.04520203	-0.31257364
0.87791	287.26222	0.0	1.479e-05	0.0003273	1e-08	-0.0	0.00144121	0.00026741	2.05e-06	697.13367435	698.90300773	696.10133125	-0.03625655	-0.04534627	-0.31254844
0.87991	287.63858	0.0	1.474e-05	0.00032735	1e-08	0.0	0.00144121	0.00026741	2.05e-06	697.10150323	698.87749039	696.06990226	-0.03613127	-0.04548304	-0.31252439
0.88191	288.01209	0.0	1.468e-05	0.00032741	1e-08	0.0	0.00144121	0.00026741	2.05e-06	697.0693587	698.85189705	696.03847801	-0.03600169	-0.04562398	-0.31249946
0.88391	288.38271	0.0	1.463e-05	0.00032746	1e-08	0.0	0.00144121	0.00026741	2.05e-06	697.03724319	698.82622162	696.00705881	-0.03587464	-0.04576155	-0.31247496
0.88591	288.75042	0.0	1.458e-05	0.00032751	1e-08	0.0	0.00144121	0.00026741	2.05e-06	697.00515543	698.80046842	695.97564434	-0.03574735	-0.0458988	-0.31245037
0.88791	289.11517	0.0	1.453e-05	0.00032757	1e-08	-0.0	0.00144121	0.00026741	2.05e-06	696.97309562	698.77463774	695.94423453	-0.03562002	-0.0460355	-0.31242574
0.88991	289.47694	0.0	1.447e-05	0.00032762	1e-08	0.0	0.00144121	0.00026741	2.05e-06	696.94106403	698.7487297	695.91282931	-0.03549278	-0.04617148	-0.31240109
0.89191	289.83567	0.0	1.442e-05	0.00032767	1e-08	-0.0	0.00144121	0.00026741	2.05e-06	696.90906083	698.72274471	695.8814286	-0.03536546	-0.04630691	-0.31237641
0.89391	290.19134	0.0	1.437e-05	0.00032772	1e-08	0.0	0.00144121	0.00026741	2.05e-06	696.87708622	698.69668319	695.85003232	-0.03523806	-0.04644178	-0.3123517
0.89591	290.54391	0.0	1.432e-05	0.00032777	1e-08	-0.0	0.00144121	0.00026741	2.05e-06	696.8451404	698.67054553	695.81864036	-0.03511118	-0.04657544	-0.31232708
0.89791	290.89333	0.0	1.427e-05	0.00032782	1e-08	0.0	0.00144121	0.00026741	2.05e-06	696.81322381	698.64433159	695.78725266	-0.03498409	-0.04670864	-0.31230244
0.89991	291.23956	0.0	1.423e-05	0.00032786	1e-08	0.0	0.00144121	0.00026741	2.05e-06	696.78133638	698.61804261	695.75586909	-0.03485923	-0.04683883	-0.31227823
0.90191	291.58255	0.0	1.418e-05	0.00032791	1e-08	-0.0	0.00144121	0.00026741	2.05e-06	696.7494782	698.59167942	695.72448953	-0.03472947	-0.04697341	-0.31225311
0.90391	291.92227	0.0	1.413e-05	0.00032796	1e-08	0.0	0.00144121	0.00026741	2.05e-06	696.71764975	698.56524194	695.69311389	-0.03460403	-0.04710281	-0.31222885
0.90591	292.25867	0.0	1.409e-05	0.000328	1e-08	-0.0	0.00144121	0.00026741	2.05e-06	696.68585144	698.53873028	695.66174209	-0.03447411	-0.04723608	-0.31220378
0.90791	292.5917	0.0	1.404e-05	0.00032805	1e-08	0.0	0.00144121	0.00026741	2.05e-06	696.65408411	698.51214366	695.63037409	-0.03434702	-0.04736567	-0.31217931
0.90991	292.92131	0.0	1.4e-05	0.00032809	1e-08	0.0	0.00144121	0.00026741	2.05e-06	696.62234824	698.48548214	695.59900978	-0.03421296	-0.04750152	-0.31215358
0.91191	293.24745	0.0	1.395e-05	0.00032814	1e-08	0.0	0.00144121	0.00026741	2.05e-06	696.59064408	698.45874646	695.56764902	-0.03408502	-0.04763035	-0.3121291
0.91391	293.57008	0.0	1.391e-05	0.00032818	1e-08	-0.0	0.00144121	0.00026741	2.05e-06	696.55897161	698.43193806	695.53629165	-0.03395628	-0.04775918	-0.31210457
0.91591	293.88912	0.0	1.387e-05	0.00032823	1e-08	0.0	0.00144121	0.00026741	2.05e-06	696.52733154	698.4050567	695.50493758	-0.03383288	-0.04788188	-0.31208116
0.91791	294.20454	-0.0	1.382e-05	0.00032827	1e-08	0.0	0.00144121	0.00026741	2.05e-06	696.49572309	698.37810556	695.47358656	-0.03370278	-0.04801044	-0.3120566
0.91991	294.51627	0.0	1.378e-05	0.00032831	1e-08	-0.0	0.00144121	0.00026741	2.05e-06	696.46415011	698.35107774	695.44223877	-0.03356952	-0.04814118	-0.31203159
0.92191	294.82426	0.0	1.374e-05	0.00032835	1e-08	-0.0	0.00144121	0.00026741	2.05e-06	696.43261104	698.32397819	695.41089387	-0.03343959	-0.04826773	-0.31200736
0.92391	295.12844	0.0	1.37e-05	0.00032839	1e-08	-0.0	0.00144121	0.00026741	2.05e-06	696.40110734	698.29680555	695.3795518	-0.03329615	-0.04840641	-0.31198081
0.92591	295.42875	-0.0	1.366e-05	0.00032843	1e-08	0.0	0.00144121	0.00026741	2.05e-06	696.3696398	698.26955986	695.34821241	-0.03317268	-0.04852487	-0.31195813
0.92791	295.72512	0.0	1.362e-05	0.00032847	1e-08	0.0	0.00144121	0.00026741	2.05e-06	696.33820846	698.24224283	695.31687551	-0.03302747	-0.04866313	-0.31193169
0.92991	296.01749	0.0	1.359e-05	0.00032851	1e-08	-0.0	0.00144121	0.00026741	2.05e-06	696.30681589	698.21485131	695.28554106	-0.0328992	-0.04878425	-0.31190856
0.93191	296.30578	-0.0	1.355e-05	0.00032854	1e-08	0.0	0.00144121	0.00026741	2.05e-06	696.27546259	698.18738629	695.25420886	-0.03276331	-0.04891153	-0.3118843
0.93391	296.58992	0.0	1.351e-05	0.00032858	1e-08	-0.0	0.00144121	0.00026741	2.05e-06	696.24414932	698.1598484	695.22287872	-0.03262177	-0.04904299	-0.31185931
0.93591	296.86982	0.0	1.348e-05	0.00032862	1e-08	0.0	0.00144121	0.00026741	2.05e-06	696.21287787	698.13223652	695.1915505	-0.03248275	-0.04917093	-0.31183508
0.93791	297.14542	-0.0	1.344e-05	0.00032865	1e-08	0.0	0.00144121	0.00026741	2.05e-06	696.181648	698.10455324	695.16022396	-0.03233985	-0.04930131	-0.31181049
0.93991	297.41663	0.0	1.341e-05	0.00032869	1e-08	-0.0	0.00144121	0.00026741	2.05e-06	696.15046288	698.0767954	695.12889898	-0.03219023	-0.04943652	-0.31178512
0.94191	297.68335	-0.0	1.337e-05	0.00032872	1e-08	0.0	0.00144121	0.00026741	2.05e-06	696.11932683	698.04895845	695.09757541	-0.03204695	-0.04956463	-0.31176122
0.94391	297.94549	-0.0	1.334e-05	0.00032875	1e-08	0.0	0.00144121	0.00026741	2.05e-06	696.08823586	698.02105117	695.06625289	-0.03189739	-0.04969711	-0.31173668
0.94591	298.20296	-0.0	1.331e-05	0.00032878	1e-08	0.0	0.00144121	0.00026741	2.05e-06	696.05719579	697.99306714	695.03493129	-0.03174463	-0.049831	-0.31171207
0.94791	298.45566	0.0	1.327e-05	0.00032882	1e-08	-0.0	0.00144121	0.00026741	2.05e-06	696.02620742	697.96500787	695.00361034	-0.03158887	-0.04996604	-0.31168748
0.94991	298.70347	0.0	1.324e-05	0.00032885	1e-08	0.0	0.00144121	0.00026741	2.05e-06	695.99527401	697.93687156	694.97228979	-0.03142966	-0.05010251	-0.31166288
0.9519	298.94629	0.0	1.321e-05	0.00032888	1e-08	-0.0	0.00144121	0.00026741	2.05e-06	695.96439833	697.90865734	694.94096936	-0.03126669	-0.05024058	-0.31163828
0.9539	299.18399	0.0	1.318e-05	0.00032891	1e-08	-0.0	0.00144121	0.00026741	2.05e-06	695.93358348	697.88036426	694.90964873	-0.03109953	-0.05038047	-0.31161368
0.9559	299.41645	0.0	1.315e-05	0.00032894	1e-08	-0.0	0.00144121	0.00026741	2.05e-06	695.90283289	697.85199121	694.87832758	-0.03092772	-0.05052243	-0.31158908
0.9579	299.64353	0.0	1.313e-05	0.00032896	1e-08	-0.0	0.00144121	0.00026741	2.05e-06	695.87215044	697.82353696	694.84700553	-0.03075073	-0.05066675	-0.31156448
0.9599	299.86508	0.0	1.31e-05	0.00032899	1e-08	-0.0	0.00144121	0.00026741	2.05e-06	695.84154045	697.79500009	694.81568218	-0.03056793	-0.05081375	-0.31153988
0.9619	300.08095	0.0	1.307e-05	0.00032902	1e-08	0.0	0.00144121	0.00026741	2.05e-06	695.81100783	697.76637899	694.78435709	-0.03037861	-0.0509638	-0.31151528
0.9639	300.29098	0.0	1.305e-05	0.00032904	1e-08	0.0	0.00144121	0.00026741	2.05e-06	695.78055811	697.73767184	694.75302976	-0.03018202	-0.05111729	-0.31149068
0.9659	300.49499	0.0	1.302e-05	0.00032907	1e-08	0.0	0.00144121	0.00026741	2.05e-06	695.75019761	697.70887653	694.72169964	-0.02997708	-0.05127476	-0.31146607
0.9679	300.69278	0.0	1.3e-05	0.00032909	1e-08	-0.0	0.00144121	0.00026741	2.05e-06	695.71993359	697.6799907	694.6903661	-0.02976273	-0.05143675	-0.31144146
0.9699	300.88415	0.0	1.298e-05	0.00032912	1e-08	0.0	0.00144121	0.00026741	2.05e-06	695.68977439	697.65101161	694.65902842	-0.02953747	-0.05160401	-0.31141685
0.9719	301.06886	0.0	1.295e-05	0.00032914	1e-08	-0.0	0.00144121	0.00026741	2.05e-06	695.65972973	697.6219361	694.6276858	-0.02929984	-0.05177724	-0.31139223
0.9739	301.24668	0.0	1.293e-05	0.00032916	1e-08	-0.0	0.00144121	0.00026741	2.05e-06	695.62981098	697.59276052	694.5963373	-0.02904771	-0.0519575	-0.31136761
0.9759	301.41732	0.0	1.291e-05	0.00032918	1e-08	0.0	0.00144121	0.00026741	2.05e-06	695.60003161	697.5634806	694.56498181	-0.02877848	-0.05214601	-0.31134298
0.9779	301.58048	0.0	1.289e-05	0.0003292	1e-08	-0.0	0.00144121	0.00026741	2.05e-06	695.57040783	697.53409127	694.53361802	-0.02848912	-0.05234423	-0.31131835
0.9799	301.73581	-0.0	1.287e-05	0.00032922	1e-08	0.0	0.00144121	0.00026741	2.05e-06	695.54095907	697.50458658	694.50224438	-0.02817534	-0.05255414	-0.31129371
0.9819	301.88292	0.0	1.286e-05	0.00032923	1e-08	-0.0	0.00144121	0.00026741	2.05e-06	695.51170934	697.47495931	694.47085898	-0.02783192	-0.05277815	-0.31126906
0.9839	302.02137	0.0	1.284e-05	0.00032925	1e-08	-0.0	0.00144121	0.00026741	2.05e-06	695.48268825	697.44520079	694.4394595	-0.02745166	-0.05301952	-0.3112444
0.9859	302.15064	-0.0	1.282e-05	0.00032927	1e-08	0.0	0.00144121	0.00026741	2.05e-06	695.45393507	697.41529979	694.40804286	-0.02702346	-0.05328323	-0.31121972
0.9879	302.2701	0.0	1.281e-05	0.00032928	1e-08	-0.0	0.00144121	0.00026741	2.05e-06	695.42549993	697.3852424	694.37660515	-0.026534	-0.05357508	-0.31119503
0.9899	302.37901	-0.0	1.28e-05	0.00032929	1e-08	0.0	0.00144121	0.00026741	2.05e-06	695.39745067	697.35501044	694.34514113	-0.02595946	-0.05390532	-0.31117032
0.9919	302.47642	0.0	1.279e-05	0.0003293	1e-08	-0.0	0.00144121	0.00026741	2.05e-06	695.36988622	697.32457832	694.31364314	-0.02526213	-0.05428984	-0.31114558
0.9939	302.56107	-0.0	1.278e-05	0.00032931	1e-08	0.0	0.00144121	0.00026741	2.05e-06	695.34295696	697.2939088	694.28209958	-0.02437489	-0.05475625	-0.3111208
0.9959	302.63118	0.0	1.277e-05	0.00032932	1e-08	0.0	0.00144121	0.00026741	2.05e-06	695.31691677	697.26294212	694.25049081	-0.02314629	-0.05536497	-0.31109598
0.9979	302.68387	0.0	1.276e-05	0.00032933	1e-08	0.0	0.00144121	0.00026741	2.05e-06	695.2922871	697.23156317	694.21877637	-0.02114248	-0.05628227	-0.31107107
0.9999	302.71245	0.0	1.276e-05	0.00032933	1e-08	0.0	0.00144121	0.00026741	2.05e-06	695.27092853	697.1994052	694.18680944	-0.01391773	-0.05902872	-0.31104595
1.0	302.71285	0.0	1.276e-05	0.00032933	1e-08	0.0	0.00144121	0.00026741	2.05e-06	695.27013479	697.19774422	694.18518919	1606.92962056	112.76025286	322.22731623
