# Supplementary material for: Dataset for the simulated biomass pyrolysis in rotary kilns with varying particle residence time distributions
Source: Data Brief. 2021 Nov 23;39:107603. doi: 10.1016/j.dib.2021.107603 (PMC8633881; doi:10.1016/j.dib.2021.107603)
Supplement: Supplementary Data S1 — Supplementary Raw Research Data. This is open data under the CC BY license http://creativecommons.org/licenses/by/4.0/ [file mmc1.zip › supplementary/113/logFiles/log_Pe40]

l,m	Tau,s	F_w,kg/s	F_is,kg/s	F_c,kg/s	F_rt,kg/s	F_w_wet,kg/s	F_it,kg/s	F_g,kg/s	F_H2O_g,kg/s	T_b,K	T_g,K	T_w,K	q_bed,kW/m	q_gas,kW/m	q_loss,kW/m
0.0001	0.02	0.0	0.0	0.0	0.0	0.00205279	0.0	0.0	0.0	299.05234062	302.25864143	832.90066257	33.29847151	2.84975449	-0.41989444
0.002	0.77965	0.0	0.0	0.0	0.0	0.00205279	0.0	0.0	0.0	315.78680453	377.54113686	828.25715737	32.09672149	2.67466027	-0.41625112
0.004	1.5789	0.0	0.0	0.0	0.0	0.00205279	0.0	0.0	0.0	332.59703888	450.02926062	823.56236396	30.88915545	2.42794392	-0.41256774
0.006	2.37776	0.0	0.0	0.0	0.0	0.00205279	0.0	0.0	0.0	348.63298315	514.12651918	819.0661908	29.73542747	2.12598316	-0.40904034
0.008	3.17621	2e-08	0.0	0.0	0.0	0.00205278	0.0	0.0	0.0	363.94137285	568.76521785	814.76800803	28.63004745	1.78858389	-0.40566842
0.01	3.97427	5e-08	0.0	0.0	0.0	0.00205274	0.0	0.0	0.0	378.56338224	613.57982564	810.6645243	27.56674504	1.4458208	-0.4024493
0.012	4.77193	1.6e-07	0.0	0.0	0.0	0.00205264	0.0	0.0	0.0	392.53526803	648.96816486	806.74925886	26.54059799	1.12470329	-0.39937785
0.014	5.56918	4.2e-07	0.0	0.0	0.0	0.00205237	0.0	0.0	0.0	405.88930278	675.93409278	803.01306685	25.54801454	0.84457965	-0.3964469
0.016	6.36604	1.03e-06	0.0	0.0	0.0	0.00205176	0.0	0.0	0.0	418.6547535	695.82141366	799.4452494	24.58691565	0.61423984	-0.39364793
0.018	7.16249	2.31e-06	0.0	0.0	0.0	0.00205047	0.0	0.0	0.0	430.85872327	710.04865056	796.03473421	23.65641126	0.43339798	-0.39097231
0.02	7.95854	4.84e-06	0.0	0.0	0.0	0.00204795	0.0	0.0	0.0	442.52670906	719.92150838	792.77094931	22.75622823	0.29642872	-0.38841172
0.022	8.75418	9.5e-06	0.0	0.0	0.0	0.00204328	0.0	0.0	1e-08	453.68287788	726.54091215	789.64427744	21.88631284	0.19557199	-0.38595864
0.024	9.54942	1.762e-05	0.0	0.0	0.0	0.00203516	0.0	0.0	2e-08	464.35014416	730.78114715	786.64618876	21.04658105	0.12298381	-0.38360639
0.026	10.34425	3.106e-05	0.0	0.0	0.0	0.0020217	0.0	0.0	3e-08	474.55015595	733.30801644	783.7691836	20.23681026	0.07182455	-0.38134911
0.028	11.13867	5.23e-05	0.0	0.0	0.0	0.00200044	0.0	0.0	5e-08	484.30326024	734.61370326	781.00665025	19.45662106	0.03657682	-0.3791816
0.03	11.93268	8.447e-05	0.0	0.0	0.0	0.00196823	0.0	0.0	8e-08	493.6285015	735.05467289	778.35270372	18.70549734	0.01302063	-0.37709927
0.032	12.72629	0.00013122	0.0	0.0	0.0	0.00192144	0.0	0.0	1.3e-07	502.5436934	734.88576386	775.8020383	17.9828222	-0.00198368	-0.37509796
0.034	13.51948	0.00019646	0.0	0.0	0.0	0.00185613	0.0	0.0	2e-07	511.06559331	734.28796477	773.34980833	17.28790641	-0.01073506	-0.37317387
0.036	14.31226	0.00028392	1e-08	0.0	0.0	0.00176858	0.0	0.0	2.8e-07	519.21019905	733.39022782	770.99153616	16.62000506	-0.01490641	-0.37132349
0.038	15.10463	0.00039643	1e-08	0.0	0.0	0.00165594	1e-08	0.0	4e-07	526.99316466	732.28536902	768.72304665	15.97831978	-0.01572555	-0.36954355
0.04	15.89659	0.00053506	3e-08	0.0	0.0	0.00151715	2e-08	0.0	5.4e-07	534.43029021	731.04072529	766.54042289	15.36198584	-0.01409691	-0.36783097
0.042	16.68813	0.00069825	6e-08	0.0	0.0	0.00135373	4e-08	1e-08	7e-07	541.53798774	729.70410153	764.43997727	14.77005335	-0.01066884	-0.36618286
0.044	17.47925	0.00088121	1e-07	0.0	0.0	0.0011705	9e-08	1e-08	8.8e-07	548.33357291	728.30568961	762.41823197	14.20146999	-0.00586309	-0.3645965
0.046	18.26996	0.00107583	1.8e-07	0.0	0.0	0.0009755	1.7e-07	2e-08	1.08e-06	554.83521767	726.85731804	760.47190213	13.65507958	0.00013021	-0.3630693
0.048	19.06025	0.00127148	3.1e-07	0.0	0.0	0.00077936	3.2e-07	5e-08	1.27e-06	561.06145467	725.35103343	758.59787643	13.12964819	0.00736111	-0.36159883
0.05	19.85013	0.00145656	5e-07	0.0	1e-08	0.00059364	5.5e-07	8e-08	1.46e-06	567.03026035	723.75945941	756.79319213	12.62392104	0.01610586	-0.36018277
0.05199	20.63958	0.00162054	7.7e-07	0.0	1e-08	0.00042881	9.1e-07	1.4e-07	1.62e-06	572.75792307	722.03996268	755.05500536	12.13670448	0.02680614	-0.35881888
0.05399	21.42861	0.00175597	1.14e-06	0.0	1e-08	0.00029224	1.45e-06	2.2e-07	1.76e-06	578.25804856	720.14337561	753.38056156	11.66694615	0.03995848	-0.357505
0.05599	22.21722	0.00185969	1.63e-06	0.0	2e-08	0.00018705	2.21e-06	3.4e-07	1.87e-06	583.54101882	718.02549319	751.76718236	11.213424	0.05598093	-0.35623903
0.05799	23.00541	0.00193283	2.25e-06	0.0	3e-08	0.00011198	3.25e-06	5e-07	1.94e-06	588.61385236	715.65857092	750.21234535	10.77529163	0.07508311	-0.35501898
0.05999	23.79317	0.00197987	3.03e-06	0.0	4e-08	6.25e-05	4.64e-06	7.2e-07	1.99e-06	593.48168648	713.03902915	748.7134818	10.35279066	0.09719105	-0.35384285
0.06199	24.58051	0.00200686	3.98e-06	0.0	6e-08	3.245e-05	6.42e-06	1e-06	2.02e-06	598.14852902	710.18941985	747.26808106	9.94570059	0.12194404	-0.35270866
0.06399	25.36743	0.00201987	5.12e-06	0.0	8e-08	1.565e-05	8.68e-06	1.36e-06	2.04e-06	602.61802226	707.15514127	745.87377166	9.55343778	0.14875106	-0.35161455
0.06599	26.15391	0.00202388	6.46e-06	0.0	1.1e-07	7.01e-06	1.148e-05	1.81e-06	2.05e-06	606.89420727	703.99792361	744.52829893	9.17586085	0.17687882	-0.35055876
0.06799	26.93997	0.0020224	8.02e-06	0.0	1.4e-07	2.91e-06	1.491e-05	2.37e-06	2.05e-06	610.98170373	700.78831248	743.22954958	8.81266805	0.20554339	-0.34953962
0.06999	27.7256	0.00201754	9.81e-06	1e-08	1.7e-07	1.13e-06	1.904e-05	3.04e-06	2.05e-06	614.88554671	697.5986632	741.97558332	8.46306384	0.23398738	-0.34855562
0.07199	28.5108	0.00201043	1.186e-05	1e-08	2.2e-07	4.1e-07	2.397e-05	3.85e-06	2.05e-06	618.61112247	694.49728158	740.76459107	8.12761099	0.26153632	-0.34760534
0.07399	29.29557	0.00200157	1.417e-05	1e-08	2.7e-07	1.4e-07	2.978e-05	4.8e-06	2.05e-06	622.1639807	691.54384741	739.59488216	7.80515523	0.2876359	-0.34668744
0.07599	30.0799	0.00199111	1.676e-05	2e-08	3.3e-07	4e-08	3.655e-05	5.92e-06	2.05e-06	625.54945391	688.786448	738.46494153	7.49480864	0.31186936	-0.34580075
0.07799	30.86381	0.00197905	1.964e-05	3e-08	4e-07	1e-08	4.438e-05	7.23e-06	2.05e-06	628.77296164	686.26011043	737.37330435	7.19873364	0.33395818	-0.34494412
0.07999	31.64727	0.00196535	2.282e-05	4e-08	4.9e-07	0.0	5.332e-05	8.72e-06	2.05e-06	631.84041796	683.98664829	736.3184132	6.91479106	0.35375161	-0.34411632
0.08199	32.43031	0.00194992	2.631e-05	5e-08	5.8e-07	0.0	6.345e-05	1.042e-05	2.05e-06	634.75699054	681.9758729	735.2989654	6.64259956	0.37120685	-0.34331633
0.08399	33.2129	0.00193271	3.01e-05	7e-08	6.8e-07	0.0	7.484e-05	1.234e-05	2.05e-06	637.52780984	680.22742577	734.31370176	6.38180628	0.38634591	-0.34254339
0.08599	33.99506	0.00191364	3.42e-05	1e-07	7.9e-07	0.0	8.752e-05	1.449e-05	2.05e-06	640.15789695	678.7330769	733.36141982	6.1318356	0.39931062	-0.34179606
0.08799	34.77678	0.00189269	3.861e-05	1.3e-07	9.2e-07	0.0	0.00010153	1.687e-05	2.05e-06	642.65232603	677.47862787	732.44093352	5.89249006	0.41020887	-0.34107384
0.08999	35.55806	0.00186984	4.331e-05	1.7e-07	1.05e-06	0.0	0.00011688	1.949e-05	2.05e-06	645.01611642	676.44620398	731.55109869	5.66317934	0.41924551	-0.34037528
0.09199	36.3389	0.00184509	4.829e-05	2.2e-07	1.2e-06	0.0	0.00013359	2.234e-05	2.05e-06	647.25427075	675.61591424	730.69080453	5.44401302	0.42650861	-0.3397006
0.09399	37.11929	0.00181846	5.355e-05	2.8e-07	1.36e-06	0.0	0.00015165	2.544e-05	2.05e-06	649.37193913	674.96652566	729.85893882	5.23399773	0.43228104	-0.33904745
0.09599	37.89925	0.00179	5.906e-05	3.5e-07	1.52e-06	-0.0	0.00017102	2.878e-05	2.05e-06	651.37416516	674.47747862	729.05444494	5.03322439	0.43665304	-0.33841604
0.09799	38.67876	0.00175977	6.481e-05	4.4e-07	1.7e-06	-0.0	0.00019167	3.234e-05	2.05e-06	653.26610106	674.12870995	728.27627569	4.84126626	0.43979561	-0.33780537
0.09999	39.45782	0.00172786	7.077e-05	5.5e-07	1.89e-06	-0.0	0.00021355	3.613e-05	2.05e-06	655.05294552	673.90135795	727.52340784	4.6577383	0.44185877	-0.33721455
0.10199	40.23644	0.00169435	7.692e-05	6.7e-07	2.08e-06	0.0	0.00023658	4.013e-05	2.05e-06	656.73989378	673.7781842	726.79485129	4.48231149	0.44297193	-0.33664287
0.10399	41.0146	0.00165938	8.324e-05	8.2e-07	2.28e-06	-0.0	0.00026069	4.433e-05	2.05e-06	658.33212468	673.74366352	726.08965005	4.31456964	0.44326023	-0.3360894
0.10599	41.79232	0.00162305	8.97e-05	9.9e-07	2.49e-06	0.0	0.0002858	4.871e-05	2.05e-06	659.83481964	673.78390056	725.40687746	4.15423831	0.4428214	-0.33555358
0.10799	42.56959	0.00158552	9.627e-05	1.18e-06	2.71e-06	-0.0	0.00031181	5.326e-05	2.05e-06	661.25313232	673.88662418	724.7456394	4.00097428	0.44174981	-0.33503471
0.10999	43.34641	0.00154691	0.00010292	1.4e-06	2.92e-06	-0.0	0.00033862	5.796e-05	2.05e-06	662.59217264	674.04109495	724.10507474	3.85437809	0.44013373	-0.33453197
0.11199	44.12278	0.00150738	0.00010964	1.65e-06	3.14e-06	0.0	0.00036613	6.279e-05	2.05e-06	663.85693695	674.23807764	723.48436425	3.71417638	0.43804082	-0.33404485
0.11399	44.89869	0.00146708	0.00011639	1.93e-06	3.37e-06	-0.0	0.00039423	6.774e-05	2.05e-06	665.05236743	674.46955864	722.88271813	3.58002369	0.43553746	-0.3335727
0.11599	45.67415	0.00142616	0.00012315	2.24e-06	3.59e-06	0.0	0.00042281	7.279e-05	2.05e-06	666.18328368	674.72870787	722.29938395	3.45159322	0.43268102	-0.33311489
0.11799	46.44915	0.00138475	0.0001299	2.58e-06	3.81e-06	0.0	0.00045178	7.791e-05	2.05e-06	667.25437475	675.00972814	721.7336451	3.32858278	0.42952123	-0.33267089
0.11999	47.2237	0.00134302	0.00013661	2.95e-06	4.03e-06	0.0	0.00048104	8.309e-05	2.05e-06	668.27018328	675.30772995	721.18482029	3.2106978	0.42610224	-0.33224019
0.12199	47.99778	0.00130108	0.00014325	3.37e-06	4.25e-06	-0.0	0.00051047	8.832e-05	2.05e-06	669.23509187	675.61861499	720.652263	3.09762243	0.42246456	-0.33182221
0.12399	48.77141	0.00125907	0.00014982	3.82e-06	4.47e-06	0.0	0.00053999	9.357e-05	2.05e-06	670.1533106	675.9389708	720.13536073	2.9890999	0.41864203	-0.33141654
0.12599	49.54458	0.00121712	0.00015629	4.3e-06	4.68e-06	0.0	0.00056952	9.883e-05	2.05e-06	671.02886865	676.26597422	719.63353394	2.88485348	0.41466605	-0.3310227
0.12799	50.31728	0.00117534	0.00016264	4.83e-06	4.88e-06	-0.0	0.00059896	0.00010409	2.05e-06	671.86560752	676.59730619	719.14623488	2.78462478	0.41056434	-0.33064026
0.12999	51.08952	0.00113384	0.00016886	5.39e-06	5.08e-06	-0.0	0.00062824	0.00010933	2.05e-06	672.66717628	676.93107653	718.67294637	2.68817076	0.40636154	-0.3302688
0.13199	51.8613	0.0010927	0.00017494	6e-06	5.28e-06	0.0	0.00065729	0.00011453	2.05e-06	673.43702937	677.26575785	718.21318044	2.59526349	0.40207967	-0.32990796
0.13399	52.63261	0.00105202	0.00018086	6.64e-06	5.46e-06	-0.0	0.00068605	0.0001197	2.05e-06	674.17842648	677.60012794	717.76647686	2.5056856	0.39773856	-0.32955738
0.13599	53.40345	0.00101189	0.00018662	7.33e-06	5.64e-06	-0.0	0.00071445	0.00012481	2.05e-06	674.89443384	677.93322015	717.33240171	2.41922429	0.39335613	-0.32921669
0.13799	54.17383	0.00097236	0.0001922	8.06e-06	5.81e-06	0.0	0.00074246	0.00012985	2.05e-06	675.58792686	678.26428066	716.91054592	2.33569706	0.38894829	-0.32888561
0.13999	54.94374	0.0009335	0.0001976	8.83e-06	5.98e-06	0.0	0.00077001	0.00013483	2.05e-06	676.26159466	678.59273181	716.50052374	2.25491977	0.38452958	-0.32856381
0.14199	55.71317	0.00089536	0.0002028	9.64e-06	6.13e-06	0.0	0.00079708	0.00013973	2.05e-06	676.91794523	678.91814088	716.10197128	2.17672165	0.38011308	-0.32825101
0.14399	56.48214	0.00085799	0.00020781	1.05e-05	6.28e-06	0.0	0.00082362	0.00014454	2.05e-06	677.55931097	679.24019375	715.71454519	2.1009493	0.37571063	-0.32794694
0.14599	57.25063	0.00082144	0.00021262	1.14e-05	6.41e-06	0.0	0.0008496	0.00014926	2.05e-06	678.18785552	679.55867244	715.33792115	2.02745692	0.37133298	-0.32765135
0.14799	58.01865	0.00078573	0.00021723	1.234e-05	6.54e-06	0.0	0.00087501	0.00015388	2.05e-06	678.80558061	679.87343631	714.97179262	1.95610785	0.36698982	-0.32736399
0.14999	58.78619	0.00075089	0.00022164	1.333e-05	6.66e-06	-0.0	0.00089982	0.00015841	2.05e-06	679.41433294	680.18440631	714.61586958	1.88677761	0.36269002	-0.32708464
0.15198	59.55326	0.00071694	0.00022583	1.435e-05	6.77e-06	-0.0	0.00092401	0.00016283	2.05e-06	680.01581139	680.49155176	714.26987734	1.81935276	0.35844165	-0.3268131
0.15398	60.31985	0.00068391	0.00022982	1.543e-05	6.87e-06	0.0	0.00094757	0.00016715	2.05e-06	680.61157413	680.79487938	713.93355536	1.75372151	0.35425188	-0.32654914
0.15598	61.08595	0.0006518	0.00023359	1.654e-05	6.96e-06	0.0	0.00097049	0.00017136	2.05e-06	681.2030451	681.09442415	713.60665628	1.68978921	0.35012744	-0.32629258
0.15798	61.85158	0.00062063	0.00023716	1.77e-05	7.04e-06	-0.0	0.00099275	0.00017545	2.05e-06	681.79152081	681.39024186	713.28894487	1.6274615	0.34607423	-0.32604322
0.15998	62.61673	0.00059039	0.00024052	1.891e-05	7.11e-06	0.0	0.00101437	0.00017944	2.05e-06	682.37817619	681.68240283	712.98019714	1.56665435	0.34209766	-0.32580091
0.16198	63.38139	0.0005611	0.00024367	2.016e-05	7.17e-06	-0.0	0.00103532	0.00018331	2.05e-06	682.9640703	681.97098687	712.68019952	1.50729044	0.33820266	-0.32556546
0.16398	64.14557	0.00053275	0.00024662	2.145e-05	7.23e-06	0.0	0.00105561	0.00018708	2.05e-06	683.55015145	682.25607918	712.38874804	1.44929767	0.3343936	-0.32533672
0.16598	64.90926	0.00050534	0.00024936	2.279e-05	7.27e-06	-0.0	0.00107525	0.00019073	2.05e-06	684.13726175	682.53776694	712.10564761	1.39260908	0.33067438	-0.32511454
0.16798	65.67246	0.00047887	0.0002519	2.418e-05	7.31e-06	-0.0	0.00109422	0.00019426	2.05e-06	684.72614116	682.81613668	711.83071141	1.3371628	0.32704844	-0.32489876
0.16998	66.43518	0.00045333	0.00025423	2.561e-05	7.33e-06	0.0	0.00111255	0.00019769	2.05e-06	685.31743087	683.09127206	711.56376023	1.28290379	0.32351897	-0.32468925
0.17198	67.19741	0.0004287	0.00025637	2.709e-05	7.35e-06	0.0	0.00113023	0.000201	2.05e-06	685.91167629	683.36325227	711.30462192	1.22977746	0.32008846	-0.32448587
0.17398	67.95914	0.00040499	0.00025831	2.861e-05	7.36e-06	-0.0	0.00114726	0.0002042	2.05e-06	686.50932924	683.63215064	711.05313092	1.17773728	0.31675932	-0.3242885
0.17598	68.72038	0.00038218	0.00026005	3.018e-05	7.36e-06	-0.0	0.00116366	0.0002073	2.05e-06	687.11074987	683.89803374	710.80912774	1.1267374	0.31353334	-0.32409701
0.17798	69.48113	0.00036026	0.00026161	3.18e-05	7.36e-06	-0.0	0.00117944	0.00021028	2.05e-06	687.71620792	684.16096059	710.57245852	1.07673657	0.310412	-0.32391127
0.17998	70.24139	0.00033921	0.00026297	3.346e-05	7.35e-06	-0.0	0.00119459	0.00021316	2.05e-06	688.32588362	684.42098222	710.34297468	1.02769703	0.30739644	-0.32373118
0.18198	71.00114	0.00031903	0.00026415	3.517e-05	7.32e-06	-0.0	0.00120913	0.00021593	2.05e-06	688.93986822	684.67814141	710.12053247	0.97958357	0.30448735	-0.3235566
0.18398	71.7604	0.0002997	0.00026515	3.693e-05	7.3e-06	0.0	0.00122307	0.00021859	2.05e-06	689.55816421	684.93247252	709.90499265	0.93236471	0.30168513	-0.32338745
0.18598	72.51916	0.00028119	0.00026596	3.874e-05	7.26e-06	0.0	0.00123642	0.00022116	2.05e-06	690.1806854	685.18400158	709.69622012	0.88601155	0.29898976	-0.32322362
0.18798	73.27742	0.00026351	0.0002666	4.06e-05	7.22e-06	-0.0	0.00124919	0.00022362	2.05e-06	690.80725683	685.43274648	709.4940836	0.8404972	0.2964007	-0.32306499
0.18998	74.03518	0.00024663	0.00026707	4.251e-05	7.17e-06	0.0	0.00126139	0.00022598	2.05e-06	691.43761476	685.67871724	709.29845531	0.79579854	0.29391716	-0.32291147
0.19198	74.79243	0.00023053	0.00026736	4.446e-05	7.12e-06	-0.0	0.00127302	0.00022824	2.05e-06	692.07140679	685.92191649	709.10921061	0.75189522	0.29153788	-0.32276296
0.19398	75.54918	0.0002152	0.00026749	4.647e-05	7.05e-06	0.0	0.00128412	0.00023041	2.05e-06	692.70819227	686.16233997	708.92622771	0.70876916	0.28926116	-0.32261937
0.19598	76.30542	0.00020062	0.00026745	4.852e-05	6.99e-06	-0.0	0.00129467	0.00023248	2.05e-06	693.34744309	686.39997716	708.74938733	0.6664056	0.28708491	-0.3224806
0.19798	77.06115	0.00018678	0.00026726	5.062e-05	6.91e-06	0.0	0.0013047	0.00023446	2.05e-06	693.98854508	686.63481209	708.57857238	0.6247923	0.28500653	-0.32234656
0.19998	77.81638	0.00017365	0.0002669	5.278e-05	6.84e-06	0.0	0.00131423	0.00023635	2.05e-06	694.63080003	686.86682408	708.41366758	0.58391983	0.28302299	-0.32221715
0.20198	78.57109	0.00016121	0.0002664	5.498e-05	6.75e-06	-0.0	0.00132325	0.00023815	2.05e-06	695.27342865	687.09598873	708.25455919	0.54378263	0.28113094	-0.3220923
0.20398	79.32529	0.00014945	0.00026574	5.723e-05	6.66e-06	-0.0	0.00133179	0.00023986	2.05e-06	695.91557431	687.32227885	708.10113459	0.50437736	0.27932645	-0.32197191
0.20598	80.07898	0.00013835	0.00026494	5.953e-05	6.57e-06	-0.0	0.00133985	0.00024149	2.05e-06	696.55630794	687.54566554	707.95328196	0.4657038	0.2776052	-0.3218559
0.20798	80.83216	0.00012789	0.000264	6.188e-05	6.48e-06	-0.0	0.00134746	0.00024304	2.05e-06	697.19463394	687.76611921	707.81088993	0.42776494	0.27596247	-0.32174417
0.20998	81.58481	0.00011804	0.00026292	6.427e-05	6.37e-06	0.0	0.00135463	0.0002445	2.05e-06	697.82949727	687.98361078	707.67384722	0.39056681	0.27439315	-0.32163664
0.21198	82.33695	0.00010879	0.00026171	6.672e-05	6.27e-06	0.0	0.00136136	0.00024589	2.05e-06	698.45979173	688.1981127	707.54204225	0.35411853	0.27289175	-0.32153322
0.21398	83.08857	0.00010012	0.00026037	6.92e-05	6.16e-06	-0.0	0.00136768	0.00024721	2.05e-06	699.08436914	688.4096001	707.41536286	0.31843126	0.27145238	-0.32143383
0.21598	83.83967	9.2e-05	0.00025891	7.174e-05	6.05e-06	0.0	0.0013736	0.00024845	2.05e-06	699.70204985	688.6180518	707.29369597	0.2835195	0.27006893	-0.32133837
0.21798	84.59025	8.441e-05	0.00025733	7.431e-05	5.94e-06	0.0	0.00137913	0.00024962	2.05e-06	700.31163388	688.82345128	707.17692725	0.24939998	0.26873499	-0.32124675
0.21998	85.3403	7.733e-05	0.00025564	7.693e-05	5.82e-06	0.0	0.0013843	0.00025072	2.05e-06	700.9119129	689.02578757	707.06494088	0.2160913	0.26744393	-0.32115889
0.22198	86.08983	7.075e-05	0.00025384	7.958e-05	5.7e-06	-0.0	0.00138911	0.00025176	2.05e-06	701.50168278	689.22505599	706.95761928	0.18361409	0.26618898	-0.32107469
0.22398	86.83883	6.463e-05	0.00025193	8.228e-05	5.58e-06	0.0	0.00139358	0.00025274	2.05e-06	702.07975638	689.42125872	706.85484295	0.15198995	0.26496325	-0.32099406
0.22598	87.5873	5.896e-05	0.00024994	8.501e-05	5.46e-06	0.0	0.00139773	0.00025365	2.05e-06	702.6449764	689.6144053	706.75649029	0.12124195	0.26375983	-0.3209169
0.22798	88.33524	5.371e-05	0.00024785	8.777e-05	5.34e-06	0.0	0.00140157	0.00025451	2.05e-06	703.196228	689.80451281	706.6624375	0.09139322	0.26257185	-0.32084311
0.22998	89.08265	4.886e-05	0.00024567	9.056e-05	5.21e-06	0.0	0.00140512	0.00025532	2.05e-06	703.73245095	689.991606	706.57255856	0.06246731	0.26139252	-0.3207726
0.23198	89.82953	4.439e-05	0.00024342	9.338e-05	5.09e-06	0.0	0.00140839	0.00025607	2.05e-06	704.25265096	690.17571719	706.48672519	0.03448715	0.26021521	-0.32070527
0.23398	90.57588	4.027e-05	0.0002411	9.623e-05	4.96e-06	0.0	0.0014114	0.00025677	2.05e-06	704.75591002	690.3568859	706.40480697	0.00747471	0.25903351	-0.32064101
0.23598	91.32168	3.65e-05	0.0002387	9.91e-05	4.84e-06	0.0	0.00141417	0.00025742	2.05e-06	705.24139553	690.53515848	706.32667145	-0.01854957	0.25784132	-0.32057971
0.23798	92.06695	3.304e-05	0.00023625	0.00010199	4.71e-06	-0.0	0.00141671	0.00025804	2.05e-06	705.72419255	690.71062087	706.25095865	-0.03230336	0.25670128	-0.32052029
0.23998	92.81168	2.987e-05	0.00023374	0.0001049	4.59e-06	-0.0	0.00141904	0.0002586	2.05e-06	706.19322675	690.88339231	706.17835715	-0.05511128	0.25555941	-0.32046333
0.24198	93.55587	2.697e-05	0.00023118	0.00010783	4.47e-06	0.0	0.00142116	0.00025914	2.05e-06	706.64491704	691.05353772	706.10897066	-0.07709221	0.25439973	-0.3204089
0.24398	94.29952	2.433e-05	0.00022857	0.00011077	4.34e-06	-0.0	0.0014231	0.00025963	2.05e-06	707.07552755	691.22112212	706.04292412	-0.11671925	0.25320041	-0.32035713
0.24598	95.04262	2.193e-05	0.00022592	0.00011371	4.22e-06	0.0	0.00142487	0.00026009	2.05e-06	707.45780879	691.38613019	705.98218304	-0.13731417	0.25185133	-0.32030949
0.24798	95.78518	1.974e-05	0.00022324	0.00011666	4.1e-06	-0.0	0.00142647	0.00026052	2.05e-06	707.81982706	691.54857908	705.9243683	-0.15685647	0.25046575	-0.32026413
0.24998	96.52719	1.776e-05	0.00022054	0.00011961	3.98e-06	0.0	0.00142792	0.00026091	2.05e-06	708.16142985	691.70854631	705.86934304	-0.17535702	0.24904044	-0.32022097
0.25197	97.26865	1.597e-05	0.00021782	0.00012256	3.87e-06	-0.0	0.00142924	0.00026128	2.05e-06	708.48257159	691.8661086	705.8169708	-0.19281704	0.24757272	-0.32017989
0.25397	98.00956	1.435e-05	0.00021508	0.0001255	3.75e-06	-0.0	0.00143043	0.00026162	2.05e-06	708.78330955	692.02134119	705.7671159	-0.20924143	0.24606044	-0.32014078
0.25597	98.74992	1.289e-05	0.00021233	0.00012843	3.64e-06	0.0	0.00143151	0.00026194	2.05e-06	709.0637974	692.17431719	705.71964382	-0.22463906	0.24450197	-0.32010354
0.25797	99.48973	1.157e-05	0.00020957	0.00013135	3.53e-06	0.0	0.00143248	0.00026224	2.05e-06	709.32427806	692.32510702	705.67442172	-0.23902245	0.24289624	-0.32006807
0.25997	100.22898	1.038e-05	0.00020681	0.00013426	3.42e-06	-0.0	0.00143336	0.00026251	2.05e-06	709.56507603	692.47377801	705.63131877	-0.25240738	0.24124261	-0.32003425
0.26197	100.96767	9.31e-06	0.00020406	0.00013714	3.32e-06	-0.0	0.00143414	0.00026277	2.05e-06	709.78658925	692.62039395	705.59020661	-0.2648129	0.23954092	-0.320002
0.26397	101.7058	8.35e-06	0.00020131	0.00014001	3.21e-06	-0.0	0.00143485	0.00026301	2.05e-06	709.98928083	692.76501494	705.55095965	-0.27626112	0.23779144	-0.31997121
0.26597	102.44338	7.49e-06	0.00019857	0.00014286	3.11e-06	0.0	0.00143549	0.00026323	2.05e-06	710.17367066	692.90769714	705.51345545	-0.28677661	0.23599479	-0.31994179
0.26797	103.18039	6.71e-06	0.00019584	0.00014568	3.01e-06	0.0	0.00143606	0.00026343	2.05e-06	710.34032717	693.04849271	705.47757496	-0.29638626	0.23415195	-0.31991364
0.26997	103.91683	6.02e-06	0.00019313	0.00014847	2.92e-06	0.0	0.00143657	0.00026363	2.05e-06	710.48985923	693.18744984	705.44320279	-0.30511914	0.23226421	-0.31988667
0.27197	104.65272	5.39e-06	0.00019044	0.00015124	2.83e-06	0.0	0.00143703	0.00026381	2.05e-06	710.62290849	693.3246128	705.41022744	-0.313006	0.23033311	-0.3198608
0.27397	105.38803	4.84e-06	0.00018778	0.00015398	2.73e-06	0.0	0.00143744	0.00026397	2.05e-06	710.74014193	693.46002205	705.37854148	-0.3200789	0.22836044	-0.31983594
0.27597	106.12278	4.34e-06	0.00018513	0.00015668	2.65e-06	0.0	0.00143781	0.00026413	2.05e-06	710.8422451	693.59371444	705.34804165	-0.32637105	0.22634816	-0.31981201
0.27797	106.85695	3.89e-06	0.00018251	0.00015936	2.56e-06	0.0	0.00143814	0.00026428	2.05e-06	710.9299157	693.72572339	705.31862904	-0.33191648	0.22429841	-0.31978893
0.27997	107.59055	3.49e-06	0.00017992	0.000162	2.48e-06	0.0	0.00143843	0.00026442	2.05e-06	711.00385778	693.85607915	705.29020908	-0.33674975	0.22221342	-0.31976662
0.28197	108.32358	3.13e-06	0.00017736	0.0001646	2.4e-06	0.0	0.0014387	0.00026455	2.05e-06	711.06477651	693.98480905	705.26269164	-0.3409057	0.22009555	-0.31974503
0.28397	109.05603	2.81e-06	0.00017483	0.00016717	2.32e-06	0.0	0.00143894	0.00026467	2.05e-06	711.11337345	694.11193775	705.23599103	-0.34441922	0.2179472	-0.31972407
0.28597	109.78791	2.52e-06	0.00017234	0.0001697	2.25e-06	0.0	0.00143915	0.00026478	2.05e-06	711.15034246	694.23748748	705.21002597	-0.34732506	0.21577083	-0.31970369
0.28797	110.5192	2.26e-06	0.00016987	0.0001722	2.17e-06	0.0	0.00143934	0.00026489	2.05e-06	711.17636605	694.36147837	705.18471956	-0.34965759	0.2135689	-0.31968383
0.28997	111.24992	2.03e-06	0.00016744	0.00017466	2.1e-06	0.0	0.00143951	0.00026499	2.05e-06	711.1921123	694.48392862	705.15999923	-0.35145068	0.21134387	-0.31966443
0.29197	111.98005	1.83e-06	0.00016505	0.00017708	2.03e-06	0.0	0.00143966	0.00026509	2.05e-06	711.19823228	694.60485478	705.13579663	-0.35273751	0.20909819	-0.31964543
0.29397	112.70959	1.64e-06	0.00016269	0.00017946	1.97e-06	0.0	0.00143979	0.00026518	2.05e-06	711.19535787	694.72427198	705.11204757	-0.35355048	0.20683427	-0.31962678
0.29597	113.43855	1.48e-06	0.00016037	0.00018181	1.9e-06	0.0	0.00143991	0.00026527	2.05e-06	711.1841	694.84219413	705.0886919	-0.35392108	0.20455446	-0.31960845
0.29797	114.16692	1.33e-06	0.00015808	0.00018411	1.84e-06	0.0	0.00144002	0.00026535	2.05e-06	711.1650473	694.9586341	705.06567336	-0.35387981	0.20226106	-0.31959037
0.29997	114.8947	1.2e-06	0.00015583	0.00018638	1.78e-06	0.0	0.00144012	0.00026542	2.05e-06	711.13876512	695.0736039	705.04293949	-0.35345611	0.19995629	-0.31957252
0.30197	115.62189	1.08e-06	0.00015362	0.00018861	1.73e-06	0.0	0.00144021	0.0002655	2.05e-06	711.10579473	695.18711485	705.02044146	-0.35267831	0.1976423	-0.31955486
0.30397	116.34848	9.7e-07	0.00015144	0.0001908	1.67e-06	0.0	0.00144029	0.00026557	2.05e-06	711.06665296	695.2991777	704.99813394	-0.35157355	0.19532116	-0.31953734
0.30597	117.07448	8.8e-07	0.0001493	0.00019296	1.62e-06	-0.0	0.00144036	0.00026563	2.05e-06	711.02183194	695.40980276	704.97597496	-0.35016781	0.19299483	-0.31951994
0.30797	117.79988	7.9e-07	0.00014719	0.00019507	1.57e-06	-0.0	0.00144042	0.00026569	2.05e-06	710.97179916	695.51900001	704.95392573	-0.34848585	0.19066521	-0.31950262
0.30997	118.52468	7.2e-07	0.00014512	0.00019715	1.52e-06	-0.0	0.00144048	0.00026575	2.05e-06	710.91699759	695.6267792	704.93195054	-0.34655129	0.18833408	-0.31948537
0.31197	119.24888	6.5e-07	0.00014309	0.00019919	1.47e-06	-0.0	0.00144053	0.00026581	2.05e-06	710.85784609	695.73314989	704.91001653	-0.34438648	0.18600315	-0.31946814
0.31397	119.97247	5.9e-07	0.00014109	0.0002012	1.42e-06	0.0	0.00144057	0.00026587	2.05e-06	710.79473983	695.83812157	704.88809363	-0.3420126	0.18367403	-0.31945092
0.31597	120.69546	5.3e-07	0.00013913	0.00020317	1.38e-06	0.0	0.00144061	0.00026592	2.05e-06	710.72805087	695.94170366	704.86615434	-0.33944963	0.18134821	-0.31943369
0.31797	121.41784	4.8e-07	0.0001372	0.00020511	1.33e-06	0.0	0.00144065	0.00026597	2.05e-06	710.65812883	696.04390562	704.84417363	-0.33671646	0.17902713	-0.31941642
0.31997	122.13962	4.4e-07	0.00013531	0.00020701	1.29e-06	-0.0	0.00144068	0.00026601	2.05e-06	710.58530163	696.14473693	704.82212875	-0.33383084	0.17671211	-0.31939911
0.32197	122.86078	4e-07	0.00013345	0.00020887	1.25e-06	-0.0	0.00144071	0.00026606	2.05e-06	710.50987623	696.24420712	704.79999915	-0.33080938	0.17440439	-0.31938173
0.32397	123.58132	3.6e-07	0.00013162	0.0002107	1.21e-06	-0.0	0.00144074	0.0002661	2.05e-06	710.43213951	696.34232585	704.77776631	-0.32766774	0.17210514	-0.31936426
0.32597	124.30126	3.3e-07	0.00012983	0.0002125	1.17e-06	0.0	0.00144076	0.00026614	2.05e-06	710.35235904	696.43910287	704.75541362	-0.32442048	0.16981542	-0.3193467
0.32797	125.02057	3e-07	0.00012807	0.00021427	1.14e-06	0.0	0.00144079	0.00026618	2.05e-06	710.27078401	696.53454803	704.73292623	-0.32108124	0.16753622	-0.31932904
0.32997	125.73927	2.7e-07	0.00012634	0.000216	1.1e-06	-0.0	0.00144081	0.00026622	2.05e-06	710.18764605	696.62867132	704.71029099	-0.31766268	0.16526848	-0.31931126
0.33197	126.45734	2.5e-07	0.00012464	0.00021771	1.07e-06	0.0	0.00144082	0.00026626	2.05e-06	710.10316012	696.72148286	704.68749628	-0.31417664	0.16301303	-0.31929335
0.33397	127.17479	2.2e-07	0.00012297	0.00021938	1.04e-06	0.0	0.00144084	0.00026629	2.05e-06	710.01752538	696.8129929	704.66453192	-0.31063404	0.16077065	-0.31927531
0.33597	127.89162	2e-07	0.00012133	0.00022102	1.01e-06	-0.0	0.00144085	0.00026633	2.05e-06	709.93092598	696.9032118	704.64138907	-0.30704504	0.15854205	-0.31925713
0.33797	128.60782	1.9e-07	0.00011972	0.00022263	9.7e-07	0.0	0.00144087	0.00026636	2.05e-06	709.84353197	696.99215004	704.61806014	-0.30341902	0.15632788	-0.31923881
0.33997	129.32339	1.7e-07	0.00011814	0.00022422	9.5e-07	-0.0	0.00144088	0.00026639	2.05e-06	709.75550004	697.07981822	704.59453867	-0.29976463	0.15412873	-0.31922033
0.34197	130.03833	1.5e-07	0.00011659	0.00022577	9.2e-07	-0.0	0.00144089	0.00026642	2.05e-06	709.66697433	697.16622705	704.57081926	-0.29608985	0.15194513	-0.3192017
0.34397	130.75263	1.4e-07	0.00011506	0.0002273	8.9e-07	0.0	0.0014409	0.00026645	2.05e-06	709.57808717	697.25138733	704.5468975	-0.292402	0.14977755	-0.31918291
0.34597	131.4663	1.3e-07	0.00011357	0.0002288	8.6e-07	-0.0	0.00144091	0.00026648	2.05e-06	709.48895984	697.33530995	704.52276985	-0.28870781	0.14762644	-0.31916395
0.34797	132.17933	1.2e-07	0.0001121	0.00023027	8.4e-07	0.0	0.00144092	0.0002665	2.05e-06	709.39970319	697.41800416	704.49843333	-0.28496371	0.14546356	-0.31914457
0.34997	132.89172	1.1e-07	0.00011065	0.00023171	8.1e-07	0.0	0.00144092	0.00026653	2.05e-06	709.31041919	697.49946465	704.47388309	-0.28132468	0.14337539	-0.31912555
0.35196	133.60347	1e-07	0.00010923	0.00023313	7.9e-07	-0.0	0.00144093	0.00026655	2.05e-06	709.22120093	697.57972645	704.44912201	-0.27755459	0.14122365	-0.31910561
0.35396	134.31457	9e-08	0.00010784	0.00023453	7.7e-07	0.0	0.00144094	0.00026658	2.05e-06	709.1321313	697.65879621	704.42414872	-0.27389748	0.13914552	-0.31908601
0.35596	135.02503	8e-08	0.00010647	0.0002359	7.4e-07	-0.0	0.00144094	0.0002666	2.05e-06	709.04328626	697.73668374	704.3989629	-0.27025277	0.1370813	-0.31906622
0.35796	135.73484	8e-08	0.00010512	0.00023725	7.2e-07	0.0	0.00144095	0.00026662	2.05e-06	708.95473609	697.81339336	704.37356378	-0.26671122	0.13508033	-0.31904669
0.35996	136.444	7e-08	0.0001038	0.00023857	7e-07	-0.0	0.00144095	0.00026664	2.05e-06	708.86653882	697.88894915	704.34795462	-0.26304272	0.13301093	-0.31902615
0.36196	137.15251	6e-08	0.0001025	0.00023987	6.8e-07	0.0	0.00144096	0.00026666	2.05e-06	708.77875135	697.96335589	704.32213559	-0.2595126	0.13102127	-0.31900606
0.36396	137.86036	6e-08	0.00010123	0.00024115	6.6e-07	-0.0	0.00144096	0.00026668	2.05e-06	708.69142438	698.03662203	704.29610791	-0.25595765	0.12901788	-0.31898547
0.36596	138.56755	5e-08	9.997e-05	0.0002424	6.4e-07	0.0	0.00144096	0.0002667	2.05e-06	708.60459808	698.10876728	704.26987521	-0.25244552	0.12703759	-0.31896476
0.36796	139.27409	5e-08	9.874e-05	0.00024364	6.2e-07	-0.0	0.00144097	0.00026672	2.05e-06	708.51831559	698.17979353	704.24343815	-0.24903263	0.12511112	-0.31894427
0.36996	139.97996	5e-08	9.753e-05	0.00024485	6.1e-07	-0.0	0.00144097	0.00026674	2.05e-06	708.43260515	698.24972398	704.21680153	-0.24565009	0.12319867	-0.31892358
0.37196	140.68517	4e-08	9.633e-05	0.00024605	5.9e-07	-0.0	0.00144097	0.00026676	2.05e-06	708.3475063	698.31855197	704.18996501	-0.24219795	0.12124256	-0.31890204
0.37396	141.38971	4e-08	9.516e-05	0.00024722	5.7e-07	0.0	0.00144098	0.00026677	2.05e-06	708.26303881	698.38630008	704.16293374	-0.23885593	0.11934378	-0.31888078
0.37596	142.09359	4e-08	9.401e-05	0.00024837	5.6e-07	-0.0	0.00144098	0.00026679	2.05e-06	708.1792203	698.45298717	704.13571235	-0.23556908	0.11747066	-0.31885944
0.37796	142.79679	3e-08	9.288e-05	0.0002495	5.4e-07	-0.0	0.00144098	0.0002668	2.05e-06	708.09608341	698.51860266	704.1083004	-0.23226672	0.11558198	-0.31883755
0.37996	143.49932	3e-08	9.176e-05	0.00025062	5.3e-07	-0.0	0.00144098	0.00026682	2.05e-06	708.01363385	698.58317379	704.08070433	-0.22913407	0.11378352	-0.31881637
0.38196	144.20118	3e-08	9.067e-05	0.00025171	5.1e-07	-0.0	0.00144098	0.00026683	2.05e-06	707.9318913	698.64670204	704.05292615	-0.22597666	0.11196327	-0.31879456
0.38396	144.90235	3e-08	8.959e-05	0.00025279	5e-07	-0.0	0.00144098	0.00026685	2.05e-06	707.85086234	698.7092043	704.02497065	-0.22282891	0.11014033	-0.31877235
0.38596	145.60285	2e-08	8.853e-05	0.00025385	4.8e-07	-0.0	0.00144099	0.00026686	2.05e-06	707.77055593	698.77069058	703.99684154	-0.21979979	0.10837764	-0.31875053
0.38796	146.30267	2e-08	8.749e-05	0.00025489	4.7e-07	-0.0	0.00144099	0.00026687	2.05e-06	707.69097676	698.83117371	703.96854303	-0.21669699	0.10656283	-0.31872768
0.38996	147.0018	2e-08	8.646e-05	0.00025592	4.6e-07	0.0	0.00144099	0.00026689	2.05e-06	707.61212111	698.89067526	703.94008084	-0.21370686	0.10480457	-0.31870519
0.39196	147.70024	2e-08	8.545e-05	0.00025693	4.5e-07	0.0	0.00144099	0.0002669	2.05e-06	707.5340092	698.94918203	703.91145497	-0.21087825	0.10313207	-0.31868344
0.39396	148.39799	2e-08	8.446e-05	0.00025792	4.3e-07	0.0	0.00144099	0.00026691	2.05e-06	707.45662962	699.00672093	703.88267211	-0.20798744	0.1014131	-0.31866074
0.39596	149.09505	2e-08	8.348e-05	0.0002589	4.2e-07	0.0	0.00144099	0.00026692	2.05e-06	707.37998899	699.06329316	703.85373473	-0.20516564	0.09972513	-0.31863809
0.39796	149.79142	2e-08	8.252e-05	0.00025986	4.1e-07	-0.0	0.00144099	0.00026693	2.05e-06	707.30407245	699.118926	703.82464947	-0.20241673	0.09807086	-0.31861555
0.39996	150.48709	1e-08	8.158e-05	0.00026081	4e-07	-0.0	0.00144099	0.00026695	2.05e-06	707.22889542	699.17360623	703.79541661	-0.19959695	0.09636309	-0.31859191
0.40196	151.18206	1e-08	8.065e-05	0.00026174	3.9e-07	-0.0	0.00144099	0.00026696	2.05e-06	707.15444937	699.22734956	703.76604102	-0.19689895	0.09471826	-0.31856878
0.40396	151.87633	1e-08	7.973e-05	0.00026266	3.8e-07	-0.0	0.001441	0.00026697	2.05e-06	707.08072122	699.28017654	703.73652821	-0.19423516	0.09308359	-0.31854543
0.40596	152.56989	1e-08	7.883e-05	0.00026356	3.7e-07	0.0	0.001441	0.00026698	2.05e-06	707.00771404	699.33208594	703.70688038	-0.1917323	0.0915375	-0.31852302
0.40796	153.26275	1e-08	7.794e-05	0.00026445	3.6e-07	0.0	0.001441	0.00026699	2.05e-06	706.93541314	699.38309811	703.67710292	-0.18917192	0.08994536	-0.3184996
0.40996	153.9549	1e-08	7.707e-05	0.00026532	3.5e-07	-0.0	0.001441	0.00026699	2.05e-06	706.86381455	699.4332188	703.64719903	-0.18655292	0.08830524	-0.3184751
0.41196	154.64633	1e-08	7.621e-05	0.00026618	3.4e-07	-0.0	0.001441	0.000267	2.05e-06	706.79291203	699.48245581	703.6171722	-0.18419732	0.08681979	-0.31845258
0.41396	155.33705	1e-08	7.536e-05	0.00026703	3.3e-07	-0.0	0.001441	0.00026701	2.05e-06	706.7226923	699.53082525	703.58702701	-0.18165449	0.08520492	-0.31842774
0.41596	156.02706	1e-08	7.452e-05	0.00026787	3.2e-07	-0.0	0.001441	0.00026702	2.05e-06	706.65315501	699.57832607	703.55676569	-0.17934961	0.08373059	-0.31840472
0.41796	156.71634	1e-08	7.37e-05	0.00026869	3.2e-07	0.0	0.001441	0.00026703	2.05e-06	706.58428393	699.62497683	703.52639304	-0.1770095	0.08222313	-0.31838085
0.41996	157.4049	1e-08	7.289e-05	0.0002695	3.1e-07	-0.0	0.001441	0.00026704	2.05e-06	706.51607994	699.67077375	703.49591091	-0.1747127	0.08073271	-0.3183569
0.42196	158.09274	1e-08	7.209e-05	0.00027029	3e-07	-0.0	0.001441	0.00026704	2.05e-06	706.44852003	699.71574317	703.46532494	-0.17245689	0.07925834	-0.31833288
0.42396	158.77985	1e-08	7.131e-05	0.00027108	2.9e-07	-0.0	0.001441	0.00026705	2.05e-06	706.38160671	699.75987838	703.43463657	-0.17019061	0.07776596	-0.3183082
0.42596	159.46623	1e-08	7.054e-05	0.00027185	2.8e-07	0.0	0.001441	0.00026706	2.05e-06	706.31532109	699.8031998	703.40385053	-0.16808017	0.07636611	-0.31828474
0.42796	160.15188	1e-08	6.977e-05	0.00027262	2.8e-07	0.0	0.001441	0.00026707	2.05e-06	706.24965767	699.84571036	703.37296938	-0.16596864	0.07495534	-0.31826077
0.42996	160.83679	0.0	6.902e-05	0.00027337	2.7e-07	0.0	0.001441	0.00026707	2.05e-06	706.18460348	699.88742247	703.34199673	-0.16385093	0.07353001	-0.31823621
0.43196	161.52096	0.0	6.828e-05	0.00027411	2.6e-07	-0.0	0.001441	0.00026708	2.05e-06	706.12014784	699.92834534	703.31093576	-0.16178569	0.07212963	-0.31821175
0.43396	162.20439	0.0	6.755e-05	0.00027484	2.6e-07	0.0	0.001441	0.00026709	2.05e-06	706.05628276	699.96848457	703.27978918	-0.15974158	0.07073323	-0.31818703
0.43596	162.88708	0.0	6.684e-05	0.00027555	2.5e-07	-0.0	0.001441	0.00026709	2.05e-06	705.99299904	700.00784702	703.24855982	-0.15777802	0.06938183	-0.31816277
0.43796	163.56902	0.0	6.613e-05	0.00027626	2.4e-07	0.0	0.001441	0.0002671	2.05e-06	705.93028284	700.04644581	703.21725111	-0.15576942	0.0679891	-0.31813744
0.43996	164.25021	0.0	6.543e-05	0.00027696	2.4e-07	-0.0	0.001441	0.0002671	2.05e-06	705.86812584	700.08428655	703.18586562	-0.15388649	0.06667378	-0.31811319
0.44196	164.93065	0.0	6.474e-05	0.00027765	2.3e-07	-0.0	0.001441	0.00026711	2.05e-06	705.80651584	700.12138014	703.15440638	-0.15202978	0.06536735	-0.31808879
0.44396	165.61034	0.0	6.407e-05	0.00027832	2.3e-07	-0.0	0.001441	0.00026712	2.05e-06	705.7454443	700.15773248	703.12287588	-0.15018803	0.06406194	-0.31806409
0.44596	166.28927	0.0	6.34e-05	0.00027899	2.2e-07	-0.0	0.001441	0.00026712	2.05e-06	705.68490003	700.19335306	703.09127692	-0.14835521	0.06275325	-0.318039
0.44796	166.96743	0.0	6.274e-05	0.00027965	2.2e-07	0.0	0.001441	0.00026713	2.05e-06	705.62487774	700.22824318	703.05961147	-0.14660982	0.06149781	-0.31801462
0.44996	167.64484	0.0	6.209e-05	0.0002803	2.1e-07	0.0	0.001441	0.00026713	2.05e-06	705.56536003	700.26242116	703.02788299	-0.14483065	0.06020881	-0.31798926
0.45195	168.32147	0.0	6.145e-05	0.00028094	2.1e-07	0.0	0.001441	0.00026714	2.05e-06	705.50634121	700.295889	702.99609341	-0.14312927	0.05896714	-0.31796452
0.45395	168.99734	0.0	6.082e-05	0.00028157	2e-07	0.0	0.001441	0.00026714	2.05e-06	705.44781067	700.32865566	702.96424521	-0.14143142	0.05771906	-0.31793933
0.45595	169.67244	0.0	6.02e-05	0.00028219	2e-07	0.0	0.001441	0.00026715	2.05e-06	705.38975983	700.36072734	702.93234061	-0.13977393	0.05649182	-0.31791425
0.45795	170.34676	0.0	5.959e-05	0.0002828	1.9e-07	0.0	0.001441	0.00026715	2.05e-06	705.33217788	700.39211352	702.90038203	-0.13815072	0.05528136	-0.3178892
0.45995	171.0203	0.0	5.898e-05	0.00028341	1.9e-07	0.0	0.001441	0.00026716	2.05e-06	705.27505556	700.42282165	702.86837164	-0.13651298	0.05405124	-0.31786342
0.46195	171.69306	0.0	5.839e-05	0.00028401	1.8e-07	-0.0	0.001441	0.00026716	2.05e-06	705.21838386	700.45285886	702.83631158	-0.13497774	0.05288996	-0.31783878
0.46395	172.36504	0.0	5.78e-05	0.00028459	1.8e-07	0.0	0.001441	0.00026716	2.05e-06	705.16215157	700.48223584	702.80420413	-0.13344637	0.05172357	-0.31781373
0.46595	173.03623	0.0	5.722e-05	0.00028517	1.7e-07	0.0	0.001441	0.00026717	2.05e-06	705.10635512	700.51095183	702.77205077	-0.13193324	0.05056301	-0.3177885
0.46795	173.70663	0.0	5.665e-05	0.00028574	1.7e-07	0.0	0.001441	0.00026717	2.05e-06	705.05097865	700.53902485	702.73985419	-0.13044428	0.04941311	-0.31776319
0.46995	174.37624	0.0	5.608e-05	0.00028631	1.7e-07	0.0	0.001441	0.00026718	2.05e-06	704.99602125	700.5664503	702.70761551	-0.12900033	0.04829024	-0.31773817
0.47195	175.04505	0.0	5.553e-05	0.00028686	1.6e-07	0.0	0.001441	0.00026718	2.05e-06	704.9414685	700.59324451	702.67533719	-0.12752771	0.04713725	-0.31771218
0.47395	175.71306	0.0	5.498e-05	0.00028741	1.6e-07	0.0	0.001441	0.00026718	2.05e-06	704.88731771	700.61940563	702.64302048	-0.1261213	0.04602848	-0.31768687
0.47595	176.38027	0.0	5.444e-05	0.00028795	1.5e-07	0.0	0.001441	0.00026719	2.05e-06	704.83355902	700.64494325	702.6106673	-0.12474841	0.04493885	-0.3176617
0.47795	177.04668	0.0	5.391e-05	0.00028849	1.5e-07	-0.0	0.001441	0.00026719	2.05e-06	704.78018373	700.66986526	702.57827943	-0.12333544	0.04380978	-0.3176353
0.47995	177.71227	0.0	5.338e-05	0.00028902	1.5e-07	-0.0	0.001441	0.00026719	2.05e-06	704.72718134	700.69418287	702.54585873	-0.12204937	0.04277538	-0.31761083
0.48195	178.37705	0.0	5.286e-05	0.00028953	1.4e-07	-0.0	0.001441	0.0002672	2.05e-06	704.67454546	700.71790084	702.51340669	-0.12072178	0.04170067	-0.31758511
0.48395	179.04102	0.0	5.235e-05	0.00029005	1.4e-07	0.0	0.001441	0.0002672	2.05e-06	704.6222728	700.74101887	702.48092451	-0.11944951	0.04066399	-0.31756
0.48595	179.70417	0.0	5.184e-05	0.00029055	1.4e-07	-0.0	0.001441	0.0002672	2.05e-06	704.57035147	700.76355098	702.44841406	-0.1180924	0.03955085	-0.31753272
0.48795	180.3665	0.0	5.134e-05	0.00029105	1.3e-07	0.0	0.001441	0.00026721	2.05e-06	704.51877694	700.78549923	702.41587658	-0.1169352	0.03859566	-0.31750904
0.48995	181.028	0.0	5.085e-05	0.00029154	1.3e-07	-0.0	0.001441	0.00026721	2.05e-06	704.46754096	700.80687214	702.38331358	-0.11569456	0.03756529	-0.3174832
0.49195	181.68868	0.0	5.036e-05	0.00029203	1.3e-07	-0.0	0.001441	0.00026721	2.05e-06	704.41663767	700.82767422	702.35072635	-0.11448541	0.0365547	-0.31745756
0.49395	182.34852	0.0	4.988e-05	0.00029251	1.3e-07	0.0	0.001441	0.00026722	2.05e-06	704.3660597	700.84791288	702.31811627	-0.11328989	0.03554926	-0.31743176
0.49595	183.00753	0.0	4.941e-05	0.00029298	1.2e-07	0.0	0.001441	0.00026722	2.05e-06	704.31580053	700.8675942	702.2854846	-0.11210914	0.03455007	-0.31740581
0.49795	183.6657	0.0	4.894e-05	0.00029345	1.2e-07	0.0	0.001441	0.00026722	2.05e-06	704.26585406	700.88672372	702.25283258	-0.1109676	0.03357813	-0.31738028
0.49995	184.32303	0.0	4.848e-05	0.00029391	1.2e-07	0.0	0.001441	0.00026722	2.05e-06	704.21621388	700.90530774	702.22016141	-0.10985866	0.0326283	-0.31735505
0.50195	184.97951	0.0	4.803e-05	0.00029437	1.1e-07	0.0	0.001441	0.00026723	2.05e-06	704.16687382	700.92335228	702.18747226	-0.10874444	0.03166828	-0.31732926
0.50395	185.63514	0.0	4.758e-05	0.00029482	1.1e-07	-0.0	0.001441	0.00026723	2.05e-06	704.11782781	700.9408634	702.15476625	-0.10763495	0.03070663	-0.31730313
0.50595	186.28992	0.0	4.713e-05	0.00029526	1.1e-07	-0.0	0.001441	0.00026723	2.05e-06	704.06907047	700.95784606	702.12204446	-0.10657277	0.02978055	-0.31727768
0.50795	186.94385	0.0	4.67e-05	0.0002957	1.1e-07	-0.0	0.001441	0.00026723	2.05e-06	704.02059582	700.97430649	702.08930795	-0.10552873	0.02886508	-0.31725224
0.50995	187.59692	0.0	4.627e-05	0.00029613	1.1e-07	0.0	0.001441	0.00026724	2.05e-06	703.9723981	700.99025073	702.05655775	-0.10447088	0.02793217	-0.31722602
0.51195	188.24912	0.0	4.584e-05	0.00029656	1e-07	0.0	0.001441	0.00026724	2.05e-06	703.92447237	701.0056834	702.02379482	-0.10346057	0.02703608	-0.31720055
0.51395	188.90046	0.0	4.542e-05	0.00029698	1e-07	-0.0	0.001441	0.00026724	2.05e-06	703.87682698	701.01594116	701.9921515	-0.10241478	0.01357118	-0.3171756
0.51595	189.55093	0.0	4.5e-05	0.00029739	1e-07	-0.0	0.001441	0.00026724	2.05e-06	703.82949619	701.02346634	701.96103326	-0.10137588	0.0132299	-0.31715102
0.51795	190.20053	0.0	4.459e-05	0.0002978	1e-07	-0.0	0.001441	0.00026724	2.05e-06	703.78247448	701.03080083	701.92982477	-0.10038599	0.01290012	-0.31712705
0.51995	190.84924	0.0	4.419e-05	0.00029821	9e-08	0.0	0.001441	0.00026725	2.05e-06	703.73574951	701.03794677	701.898529	-0.09937799	0.01255964	-0.31710207
0.52195	191.49708	0.0	4.379e-05	0.00029861	9e-08	0.0	0.001441	0.00026725	2.05e-06	703.68931138	701.04490512	701.86714829	-0.09841548	0.01222999	-0.31707766
0.52395	192.14403	0.0	4.339e-05	0.000299	9e-08	-0.0	0.001441	0.00026725	2.05e-06	703.64315	701.05167725	701.83568508	-0.0974571	0.01189732	-0.3170528
0.52595	192.7901	0.0	4.3e-05	0.00029939	9e-08	-0.0	0.001441	0.00026725	2.05e-06	703.59725619	701.05826425	701.80414162	-0.09652714	0.01157016	-0.31702814
0.52795	193.43527	0.0	4.262e-05	0.00029978	9e-08	0.0	0.001441	0.00026725	2.05e-06	703.55162095	701.06466735	701.77252016	-0.09560498	0.01124145	-0.31700315
0.52995	194.07955	0.0	4.224e-05	0.00030016	8e-08	0.0	0.001441	0.00026726	2.05e-06	703.50623598	701.0708876	701.74082279	-0.09471625	0.01092049	-0.31697854
0.53195	194.72293	0.0	4.186e-05	0.00030053	8e-08	-0.0	0.001441	0.00026726	2.05e-06	703.46109296	701.0769263	701.70905166	-0.09381614	0.01059122	-0.31695307
0.53395	195.3654	0.0	4.149e-05	0.00030091	8e-08	-0.0	0.001441	0.00026726	2.05e-06	703.41618463	701.08278424	701.67720866	-0.0929693	0.01027747	-0.3169286
0.53595	196.00697	0.0	4.112e-05	0.00030127	8e-08	0.0	0.001441	0.00026726	2.05e-06	703.37150314	701.08846293	701.64529589	-0.09210411	0.00995289	-0.31690308
0.53795	196.64762	0.0	4.076e-05	0.00030163	8e-08	-0.0	0.001441	0.00026726	2.05e-06	703.32704192	701.09396311	701.61331509	-0.09127787	0.00963905	-0.3168782
0.53995	197.28736	0.0	4.04e-05	0.00030199	8e-08	-0.0	0.001441	0.00026726	2.05e-06	703.28279407	701.09928602	701.58126817	-0.09046608	0.00932693	-0.31685326
0.54195	197.92619	0.0	4.005e-05	0.00030234	7e-08	0.0	0.001441	0.00026727	2.05e-06	703.23875322	701.10443274	701.5491569	-0.08964521	0.00900748	-0.31682753
0.54395	198.56408	0.0	3.97e-05	0.00030269	7e-08	-0.0	0.001441	0.00026727	2.05e-06	703.19491345	701.10940414	701.51698294	-0.08886337	0.00869954	-0.31680253
0.54595	199.20105	0.0	3.936e-05	0.00030304	7e-08	-0.0	0.001441	0.00026727	2.05e-06	703.15126881	701.11420138	701.484748	-0.08809366	0.0083928	-0.31677744
0.54795	199.8371	0.0	3.902e-05	0.00030338	7e-08	0.0	0.001441	0.00026727	2.05e-06	703.10781368	701.11882552	701.45245372	-0.08731932	0.00808059	-0.3167517
0.54995	200.4722	0.0	3.868e-05	0.00030371	7e-08	-0.0	0.001441	0.00026727	2.05e-06	703.06454282	701.1232775	701.42010165	-0.0865633	0.00777221	-0.31672608
0.55194	201.10637	0.0	3.835e-05	0.00030405	7e-08	-0.0	0.001441	0.00026727	2.05e-06	703.02145128	701.12755815	701.38769326	-0.08583782	0.00747288	-0.31670103
0.55394	201.73959	0.0	3.802e-05	0.00030437	7e-08	0.0	0.001441	0.00026727	2.05e-06	702.97853397	701.13166869	701.35523011	-0.08511762	0.0071724	-0.3166757
0.55594	202.37186	0.0	3.77e-05	0.0003047	6e-08	-0.0	0.001441	0.00026727	2.05e-06	702.93578622	701.13561007	701.32271363	-0.08440125	0.00687016	-0.31665003
0.55794	203.00318	0.0	3.738e-05	0.00030502	6e-08	0.0	0.001441	0.00026728	2.05e-06	702.89320363	701.13938319	701.29014521	-0.08369145	0.00656736	-0.31662413
0.55994	203.63355	0.0	3.706e-05	0.00030534	6e-08	-0.0	0.001441	0.00026728	2.05e-06	702.85078192	701.14298898	701.25752621	-0.08299945	0.00626887	-0.31659841
0.56194	204.26296	0.0	3.675e-05	0.00030565	6e-08	0.0	0.001441	0.00026728	2.05e-06	702.80851696	701.14642838	701.22485795	-0.08232289	0.00597387	-0.3165728
0.56394	204.8914	0.0	3.644e-05	0.00030596	6e-08	-0.0	0.001441	0.00026728	2.05e-06	702.76640484	701.1497023	701.19214171	-0.08166168	0.00568248	-0.31654734
0.56594	205.51887	0.0	3.613e-05	0.00030626	6e-08	-0.0	0.001441	0.00026728	2.05e-06	702.72444169	701.15281174	701.15937878	-0.08100816	0.00539142	-0.31652172
0.56794	206.14537	0.0	3.583e-05	0.00030656	6e-08	0.0	0.001441	0.00026728	2.05e-06	702.68262387	701.15575761	701.12657037	-0.08036423	0.00510163	-0.31649604
0.56994	206.77089	0.0	3.553e-05	0.00030686	6e-08	-0.0	0.001441	0.00026728	2.05e-06	702.64094789	701.15854079	701.09371767	-0.07972959	0.00481304	-0.31647029
0.57194	207.39543	0.0	3.524e-05	0.00030716	5e-08	0.0	0.001441	0.00026728	2.05e-06	702.59941038	701.16116219	701.06082185	-0.07910361	0.00452546	-0.31644445
0.57394	208.01898	0.0	3.495e-05	0.00030745	5e-08	-0.0	0.001441	0.00026729	2.05e-06	702.55800811	701.1636227	701.02788403	-0.07848736	0.00423944	-0.31641858
0.57594	208.64154	0.0	3.466e-05	0.00030773	5e-08	0.0	0.001441	0.00026729	2.05e-06	702.51673795	701.16592319	700.99490531	-0.07788043	0.0039549	-0.31639267
0.57794	209.26311	0.0	3.438e-05	0.00030802	5e-08	-0.0	0.001441	0.00026729	2.05e-06	702.47559691	701.16806456	700.96188677	-0.07728152	0.00367128	-0.31636667
0.57994	209.88367	0.0	3.41e-05	0.0003083	5e-08	0.0	0.001441	0.00026729	2.05e-06	702.43458208	701.17004766	700.92882946	-0.07669106	0.00338888	-0.31634061
0.58194	210.50323	0.0	3.382e-05	0.00030858	5e-08	0.0	0.001441	0.00026729	2.05e-06	702.39369067	701.17187338	700.89573441	-0.07610889	0.00310769	-0.31631449
0.58394	211.12178	0.0	3.354e-05	0.00030885	5e-08	-0.0	0.001441	0.00026729	2.05e-06	702.35291998	701.17354257	700.8626026	-0.07553193	0.00282626	-0.31628817
0.58594	211.73931	0.0	3.327e-05	0.00030912	5e-08	0.0	0.001441	0.00026729	2.05e-06	702.31226751	701.17505599	700.829435	-0.07497052	0.00254975	-0.31626214
0.58794	212.35583	0.0	3.3e-05	0.00030939	5e-08	-0.0	0.001441	0.00026729	2.05e-06	702.27173069	701.17641453	700.79623256	-0.07442044	0.00227622	-0.31623623
0.58994	212.97132	0.0	3.274e-05	0.00030966	5e-08	0.0	0.001441	0.00026729	2.05e-06	702.2313071	701.17761905	700.76299621	-0.07388299	0.00200646	-0.31621052
0.59194	213.58578	0.0	3.248e-05	0.00030992	5e-08	-0.0	0.001441	0.00026729	2.05e-06	702.19099443	701.17867036	700.72972686	-0.0733456	0.00173421	-0.3161844
0.59394	214.19921	0.0	3.222e-05	0.00031018	4e-08	-0.0	0.001441	0.00026729	2.05e-06	702.15079035	701.17956938	700.69642541	-0.0728105	0.00146057	-0.31615798
0.59594	214.8116	0.0	3.196e-05	0.00031043	4e-08	0.0	0.001441	0.0002673	2.05e-06	702.11069272	701.18031685	700.6630927	-0.07228174	0.00118762	-0.31613145
0.59794	215.42294	0.0	3.171e-05	0.00031069	4e-08	-0.0	0.001441	0.0002673	2.05e-06	702.07069952	701.18091347	700.62972955	-0.07177481	0.00092354	-0.31610563
0.59994	216.03324	0.0	3.146e-05	0.00031094	4e-08	0.0	0.001441	0.0002673	2.05e-06	702.03080864	701.18136016	700.59633681	-0.07127193	0.0006592	-0.31607963
0.60194	216.64248	0.0	3.121e-05	0.00031118	4e-08	0.0	0.001441	0.0002673	2.05e-06	701.99101802	701.18165782	700.5629153	-0.07076351	0.00038953	-0.31605293
0.60394	217.25067	0.0	3.097e-05	0.00031143	4e-08	-0.0	0.001441	0.0002673	2.05e-06	701.95132588	701.18180707	700.52946577	-0.0702708	0.00012581	-0.31602666
0.60594	217.85779	0.0	3.073e-05	0.00031167	4e-08	0.0	0.001441	0.0002673	2.05e-06	701.91173037	701.18180868	700.495989	-0.0697931	-0.00013214	-0.31600081
0.60794	218.46384	0.0	3.049e-05	0.00031191	4e-08	0.0	0.001441	0.0002673	2.05e-06	701.87222954	701.18166369	700.46248576	-0.06930375	-0.00039871	-0.31597393
0.60994	219.06882	0.0	3.025e-05	0.00031214	4e-08	-0.0	0.001441	0.0002673	2.05e-06	701.83282184	701.18137256	700.42895674	-0.06883813	-0.0006546	-0.31594796
0.61194	219.67272	0.0	3.002e-05	0.00031238	4e-08	0.0	0.001441	0.0002673	2.05e-06	701.7935055	701.18093622	700.39540269	-0.06837307	-0.00091238	-0.31592165
0.61394	220.27553	0.0	2.979e-05	0.00031261	4e-08	0.0	0.001441	0.0002673	2.05e-06	701.75427881	701.18035553	700.36182432	-0.06790707	-0.00117293	-0.3158949
0.61594	220.87725	0.0	2.956e-05	0.00031283	4e-08	-0.0	0.001441	0.0002673	2.05e-06	701.71514034	701.17963101	700.32822227	-0.06746326	-0.00142319	-0.31586905
0.61794	221.47788	0.0	2.934e-05	0.00031306	4e-08	-0.0	0.001441	0.0002673	2.05e-06	701.67608836	701.17876372	700.29459726	-0.06700618	-0.00168314	-0.31584203
0.61994	222.07741	0.0	2.911e-05	0.00031328	3e-08	0.0	0.001441	0.0002673	2.05e-06	701.63712158	701.17775408	700.2609499	-0.06657544	-0.00193018	-0.3158162
0.62194	222.67583	0.0	2.889e-05	0.0003135	3e-08	0.0	0.001441	0.0002673	2.05e-06	701.59823833	701.17660318	700.22728088	-0.06613097	-0.00218722	-0.31578917
0.62394	223.27313	0.0	2.867e-05	0.00031372	3e-08	-0.0	0.001441	0.00026731	2.05e-06	701.5594374	701.17531144	700.19359078	-0.06571059	-0.00243236	-0.31576324
0.62594	223.86932	0.0	2.846e-05	0.00031394	3e-08	0.0	0.001441	0.00026731	2.05e-06	701.5207221	701.1718672	700.1603678	-0.06527723	-0.01080482	-0.31573747
0.62794	224.46439	0.0	2.825e-05	0.00031415	3e-08	-0.0	0.001441	0.00026731	2.05e-06	701.48211665	701.1656712	700.12775569	-0.06482824	-0.01129724	-0.31571182
0.62994	225.05833	0.0	2.804e-05	0.00031436	3e-08	-0.0	0.001441	0.00026731	2.05e-06	701.44362476	701.15920063	700.09515307	-0.06437937	-0.01179153	-0.3156858
0.63194	225.65113	0.0	2.783e-05	0.00031457	3e-08	-0.0	0.001441	0.00026731	2.05e-06	701.4052441	701.15245818	700.06256011	-0.06394784	-0.0122686	-0.31566041
0.63394	226.24279	0.0	2.762e-05	0.00031478	3e-08	-0.0	0.001441	0.00026731	2.05e-06	701.36697238	701.14544647	700.029977	-0.06352444	-0.01273846	-0.31563515
0.63594	226.8333	0.0	2.742e-05	0.00031498	3e-08	-0.0	0.001441	0.00026731	2.05e-06	701.32880667	701.13817012	699.99740381	-0.06309772	-0.01321374	-0.31560932
0.63794	227.42267	0.0	2.722e-05	0.00031518	3e-08	0.0	0.001441	0.00026731	2.05e-06	701.29074511	701.13063105	699.96484072	-0.06267272	-0.01368884	-0.31558323
0.63994	228.01087	0.0	2.702e-05	0.00031538	3e-08	0.0	0.001441	0.00026731	2.05e-06	701.25278564	701.122832	699.93228785	-0.06225999	-0.01415187	-0.31555753
0.64194	228.59791	0.0	2.682e-05	0.00031558	3e-08	0.0	0.001441	0.00026731	2.05e-06	701.21492623	701.11477571	699.89974534	-0.06186237	-0.01459945	-0.31553243
0.64394	229.18378	0.0	2.662e-05	0.00031577	3e-08	0.0	0.001441	0.00026731	2.05e-06	701.17716483	701.1064651	699.86721327	-0.06146099	-0.01505274	-0.31550675
0.64594	229.76847	0.0	2.643e-05	0.00031596	3e-08	-0.0	0.001441	0.00026731	2.05e-06	701.13949948	701.0979031	699.83469175	-0.06105918	-0.01550799	-0.31548067
0.64794	230.35198	0.0	2.624e-05	0.00031615	3e-08	-0.0	0.001441	0.00026731	2.05e-06	701.10192855	701.08909178	699.80218089	-0.06067322	-0.01594667	-0.31545528
0.64994	230.9343	0.0	2.605e-05	0.00031634	3e-08	0.0	0.001441	0.00026731	2.05e-06	701.06444987	701.08003486	699.76968072	-0.06029019	-0.01638333	-0.31542974
0.65193	231.51543	0.0	2.587e-05	0.00031653	3e-08	0.0	0.001441	0.00026731	2.05e-06	701.02706197	701.07073431	699.73719136	-0.05991338	-0.01681417	-0.31540428
0.65393	232.09535	0.0	2.568e-05	0.00031671	3e-08	0.0	0.001441	0.00026731	2.05e-06	700.98976322	701.06119261	699.70471288	-0.05954554	-0.01723595	-0.3153791
0.65593	232.67407	0.0	2.55e-05	0.0003169	3e-08	-0.0	0.001441	0.00026731	2.05e-06	700.95255194	701.05141248	699.67224533	-0.05917983	-0.01765644	-0.31535373
0.65793	233.25157	0.0	2.532e-05	0.00031708	2e-08	-0.0	0.001441	0.00026731	2.05e-06	700.91542658	701.04139643	699.63978877	-0.05881854	-0.01807297	-0.31532833
0.65993	233.82785	0.0	2.514e-05	0.00031726	2e-08	-0.0	0.001441	0.00026731	2.05e-06	700.87838561	701.03114697	699.60734324	-0.05846125	-0.01848598	-0.3153029
0.66193	234.4029	0.0	2.496e-05	0.00031743	2e-08	-0.0	0.001441	0.00026731	2.05e-06	700.84142758	701.02066657	699.57490881	-0.05810794	-0.01889543	-0.31527741
0.66393	234.97672	0.0	2.479e-05	0.00031761	2e-08	-0.0	0.001441	0.00026731	2.05e-06	700.80455104	701.00995768	699.54248549	-0.05775939	-0.01930036	-0.31525195
0.66593	235.54929	0.0	2.462e-05	0.00031778	2e-08	-0.0	0.001441	0.00026732	2.05e-06	700.76775461	700.99902273	699.51007333	-0.05741551	-0.01970083	-0.3152265
0.66793	236.12062	0.0	2.445e-05	0.00031795	2e-08	-0.0	0.001441	0.00026732	2.05e-06	700.73103693	700.98786413	699.47767236	-0.05707555	-0.02009767	-0.31520102
0.66993	236.69069	0.0	2.428e-05	0.00031812	2e-08	-0.0	0.001441	0.00026732	2.05e-06	700.69439669	700.97648427	699.44528258	-0.05673916	-0.02049124	-0.31517548
0.67193	237.2595	0.0	2.411e-05	0.00031829	2e-08	-0.0	0.001441	0.00026732	2.05e-06	700.6578326	700.96488551	699.41290404	-0.05640668	-0.02088109	-0.31514993
0.67393	237.82704	0.0	2.395e-05	0.00031845	2e-08	0.0	0.001441	0.00026732	2.05e-06	700.62134341	700.9530702	699.38053672	-0.05607617	-0.02126948	-0.3151242
0.67593	238.39331	0.0	2.378e-05	0.00031861	2e-08	0.0	0.001441	0.00026732	2.05e-06	700.58492795	700.94104054	699.34818066	-0.05575166	-0.02165162	-0.31509861
0.67793	238.95829	0.0	2.362e-05	0.00031878	2e-08	0.0	0.001441	0.00026732	2.05e-06	700.54858505	700.92879877	699.31583585	-0.05543598	-0.02202411	-0.31507342
0.67993	239.52198	0.0	2.346e-05	0.00031894	2e-08	0.0	0.001441	0.00026732	2.05e-06	700.51231356	700.91634717	699.28350229	-0.05512787	-0.02238838	-0.31504853
0.68193	240.08438	0.0	2.33e-05	0.00031909	2e-08	0.0	0.001441	0.00026732	2.05e-06	700.47611233	700.90368801	699.25117999	-0.05481764	-0.02275583	-0.31502316
0.68393	240.64547	0.0	2.315e-05	0.00031925	2e-08	-0.0	0.001441	0.00026732	2.05e-06	700.43998025	700.89082361	699.21886893	-0.05450684	-0.02312464	-0.31499744
0.68593	241.20524	0.0	2.299e-05	0.00031941	2e-08	-0.0	0.001441	0.00026732	2.05e-06	700.40391628	700.87775603	699.18656911	-0.05420008	-0.02348933	-0.31497173
0.68793	241.7637	0.0	2.284e-05	0.00031956	2e-08	-0.0	0.001441	0.00026732	2.05e-06	700.36791946	700.86448724	699.15428052	-0.05390914	-0.02383579	-0.31494706
0.68993	242.32082	0.0	2.269e-05	0.00031971	2e-08	-0.0	0.001441	0.00026732	2.05e-06	700.33198872	700.85101953	699.12200314	-0.05361243	-0.02418971	-0.3149216
0.69193	242.87662	0.0	2.254e-05	0.00031986	2e-08	0.0	0.001441	0.00026732	2.05e-06	700.29612299	700.83735523	699.08973695	-0.05331254	-0.02454801	-0.31489555
0.69393	243.43106	0.0	2.239e-05	0.00032001	2e-08	0.0	0.001441	0.00026732	2.05e-06	700.2603215	700.82349588	699.05748194	-0.05303355	-0.02488186	-0.31487103
0.69593	243.98416	0.0	2.224e-05	0.00032016	2e-08	0.0	0.001441	0.00026732	2.05e-06	700.22458319	700.80944389	699.02523808	-0.05274661	-0.02522574	-0.31484551
0.69793	244.5359	0.0	2.21e-05	0.0003203	2e-08	-0.0	0.001441	0.00026732	2.05e-06	700.1889071	700.7952014	698.99300534	-0.05246048	-0.02556916	-0.31481976
0.69993	245.08627	0.0	2.195e-05	0.00032045	2e-08	-0.0	0.001441	0.00026732	2.05e-06	700.15329248	700.78076999	698.96078371	-0.05218937	-0.02589499	-0.31479508
0.70193	245.63527	0.0	2.181e-05	0.00032059	2e-08	0.0	0.001441	0.00026732	2.05e-06	700.11773829	700.7661522	698.92857313	-0.05190585	-0.02623622	-0.31476897
0.70393	246.18288	0.0	2.167e-05	0.00032073	2e-08	0.0	0.001441	0.00026732	2.05e-06	700.08224385	700.75134937	698.8963736	-0.05164271	-0.02655332	-0.31474444
0.70593	246.7291	0.0	2.153e-05	0.00032087	2e-08	-0.0	0.001441	0.00026732	2.05e-06	700.04680813	700.73636406	698.86418506	-0.05136586	-0.02688738	-0.31471835
0.70793	247.27392	0.0	2.139e-05	0.000321	2e-08	-0.0	0.001441	0.00026732	2.05e-06	700.01143053	700.72119755	698.8320075	-0.05110955	-0.02719701	-0.31469391
0.70993	247.81733	0.0	2.126e-05	0.00032114	2e-08	0.0	0.001441	0.00026732	2.05e-06	699.97611004	700.70585238	698.79984085	-0.05084011	-0.02752288	-0.31466792
0.71193	248.35932	0.0	2.112e-05	0.00032128	2e-08	0.0	0.001441	0.00026732	2.05e-06	699.94084606	700.69032983	698.76768511	-0.05058814	-0.02782797	-0.31464334
0.71393	248.89989	0.0	2.099e-05	0.00032141	2e-08	-0.0	0.001441	0.00026732	2.05e-06	699.90563766	700.67463229	698.73554019	-0.05032899	-0.02814209	-0.31461778
0.71593	249.43902	0.0	2.086e-05	0.00032154	2e-08	0.0	0.001441	0.00026732	2.05e-06	699.87048421	700.65876122	698.70340609	-0.05007475	-0.02845056	-0.31459242
0.71793	249.97671	0.0	2.072e-05	0.00032167	2e-08	0.0	0.001441	0.00026732	2.05e-06	699.83538496	700.64271851	698.67128275	-0.0498295	-0.02874841	-0.31456767
0.71993	250.51294	0.0	2.06e-05	0.0003218	2e-08	-0.0	0.001441	0.00026732	2.05e-06	699.80033911	700.62650616	698.63917011	-0.04957717	-0.02905515	-0.31454193
0.72193	251.04771	0.0	2.047e-05	0.00032193	1e-08	0.0	0.001441	0.00026732	2.05e-06	699.76534606	700.61012565	698.60706814	-0.04933207	-0.02935336	-0.31451665
0.72393	251.58102	0.0	2.034e-05	0.00032206	1e-08	0.0	0.001441	0.00026732	2.05e-06	699.7304051	700.59357877	698.5749768	-0.04909587	-0.02964098	-0.31449201
0.72593	252.11284	0.0	2.022e-05	0.00032218	1e-08	-0.0	0.001441	0.00026732	2.05e-06	699.69551549	700.57686751	698.54289601	-0.04885717	-0.02993187	-0.31446684
0.72793	252.64317	0.0	2.009e-05	0.0003223	1e-08	0.0	0.001441	0.00026732	2.05e-06	699.66067661	700.5599934	698.51082574	-0.0486152	-0.03022697	-0.31444105
0.72993	253.172	0.0	1.997e-05	0.00032243	1e-08	-0.0	0.001441	0.00026732	2.05e-06	699.62588783	700.54295811	698.47876594	-0.04837959	-0.0305145	-0.31441565
0.73193	253.69933	0.0	1.985e-05	0.00032255	1e-08	-0.0	0.001441	0.00026732	2.05e-06	699.59114855	700.52576319	698.44671655	-0.04815387	-0.03079016	-0.31439106
0.73393	254.22513	0.0	1.973e-05	0.00032267	1e-08	0.0	0.001441	0.00026732	2.05e-06	699.55645808	700.50841053	698.41467752	-0.04792706	-0.03106731	-0.31436608
0.73593	254.74941	0.0	1.961e-05	0.00032279	1e-08	-0.0	0.001441	0.00026732	2.05e-06	699.52181581	700.49090173	698.38264878	-0.04770153	-0.03134304	-0.31434098
0.73793	255.27214	0.0	1.949e-05	0.0003229	1e-08	0.0	0.001441	0.00026733	2.05e-06	699.48722117	700.47323839	698.35063028	-0.0474773	-0.03161732	-0.31431576
0.73993	255.79333	0.0	1.938e-05	0.00032302	1e-08	-0.0	0.001441	0.00026733	2.05e-06	699.45267358	700.45542202	698.31862198	-0.04725692	-0.03188704	-0.3142907
0.74193	256.31296	0.0	1.926e-05	0.00032314	1e-08	0.0	0.001441	0.00026733	2.05e-06	699.41817246	700.43745426	698.28662381	-0.04703796	-0.03215513	-0.31426554
0.74393	256.83102	0.0	1.915e-05	0.00032325	1e-08	-0.0	0.001441	0.00026733	2.05e-06	699.38371725	700.41933666	698.25463571	-0.0468211	-0.03242073	-0.31424037
0.74593	257.3475	0.0	1.904e-05	0.00032336	1e-08	0.0	0.001441	0.00026733	2.05e-06	699.3493074	700.40107075	698.22265762	-0.04660756	-0.03268238	-0.31421531
0.74793	257.86239	0.0	1.892e-05	0.00032347	1e-08	-0.0	0.001441	0.00026733	2.05e-06	699.31494237	700.38265806	698.19068948	-0.04639587	-0.03294183	-0.31419022
0.74993	258.37568	0.0	1.881e-05	0.00032358	1e-08	0.0	0.001441	0.00026733	2.05e-06	699.28062163	700.36410012	698.15873124	-0.0461856	-0.0331996	-0.31416503
0.75192	258.88735	0.0	1.87e-05	0.00032369	1e-08	-0.0	0.001441	0.00026733	2.05e-06	699.24634466	700.34539836	698.12678282	-0.04597896	-0.03345298	-0.31414002
0.75392	259.39741	0.0	1.86e-05	0.0003238	1e-08	0.0	0.001441	0.00026733	2.05e-06	699.21211095	700.32655431	698.09484418	-0.04577317	-0.03370536	-0.31411486
0.75592	259.90583	0.0	1.849e-05	0.00032391	1e-08	-0.0	0.001441	0.00026733	2.05e-06	699.17791997	700.30756947	698.06291524	-0.0455684	-0.03395652	-0.31408957
0.75792	260.4126	0.0	1.838e-05	0.00032401	1e-08	-0.0	0.001441	0.00026733	2.05e-06	699.14377125	700.28844531	698.03099593	-0.04536231	-0.03420931	-0.31406385
0.75992	260.91771	0.0	1.828e-05	0.00032412	1e-08	0.0	0.001441	0.00026733	2.05e-06	699.10966436	700.26918298	697.99908621	-0.04516616	-0.03444993	-0.31403913
0.76192	261.42116	0.0	1.818e-05	0.00032422	1e-08	-0.0	0.001441	0.00026733	2.05e-06	699.0755988	700.24978405	697.96718602	-0.04497364	-0.03468607	-0.31401462
0.76392	261.92293	0.0	1.807e-05	0.00032432	1e-08	0.0	0.001441	0.00026733	2.05e-06	699.0415741	700.23024992	697.93529527	-0.04477849	-0.03492545	-0.31398953
0.76592	262.423	0.0	1.797e-05	0.00032442	1e-08	0.0	0.001441	0.00026733	2.05e-06	699.00758975	700.21058215	697.90341389	-0.04457968	-0.03516928	-0.31396371
0.76792	262.92137	0.0	1.787e-05	0.00032452	1e-08	-0.0	0.001441	0.00026733	2.05e-06	698.97364542	700.19078173	697.87154185	-0.04439323	-0.03539792	-0.31393926
0.76992	263.41802	0.0	1.777e-05	0.00032462	1e-08	0.0	0.001441	0.00026733	2.05e-06	698.93974063	700.17085011	697.83967907	-0.0442062	-0.03562723	-0.3139145
0.77192	263.91294	0.0	1.768e-05	0.00032472	1e-08	0.0	0.001441	0.00026733	2.05e-06	698.90587488	700.15078892	697.80782546	-0.04401194	-0.03586534	-0.31388853
0.77392	264.40612	0.0	1.758e-05	0.00032482	1e-08	-0.0	0.001441	0.00026733	2.05e-06	698.87204789	700.13059898	697.77598099	-0.04383379	-0.03608365	-0.31386448
0.77592	264.89755	0.0	1.748e-05	0.00032491	1e-08	0.0	0.001441	0.00026733	2.05e-06	698.83825915	700.11028187	697.74414558	-0.04364807	-0.03631116	-0.31383917
0.77792	265.38721	0.0	1.739e-05	0.00032501	1e-08	0.0	0.001441	0.00026733	2.05e-06	698.80450827	700.08983892	697.71231915	-0.04346636	-0.03653366	-0.31381417
0.77992	265.87508	0.0	1.729e-05	0.0003251	1e-08	-0.0	0.001441	0.00026733	2.05e-06	698.77079493	700.06927112	697.68050165	-0.04328741	-0.03675271	-0.31378931
0.78192	266.36117	0.0	1.72e-05	0.0003252	1e-08	-0.0	0.001441	0.00026733	2.05e-06	698.73711863	700.04858005	697.64869299	-0.04310811	-0.03697206	-0.31376418
0.78392	266.84544	0.0	1.711e-05	0.00032529	1e-08	0.0	0.001441	0.00026733	2.05e-06	698.70347911	700.02776661	697.61689314	-0.04293178	-0.03718769	-0.31373923
0.78592	267.32789	0.0	1.702e-05	0.00032538	1e-08	0.0	0.001441	0.00026733	2.05e-06	698.66987592	700.00683227	697.58510199	-0.04275901	-0.03739883	-0.31371456
0.78792	267.80851	0.0	1.693e-05	0.00032547	1e-08	0.0	0.001441	0.00026733	2.05e-06	698.63630872	699.98577816	697.5533195	-0.04257903	-0.03761865	-0.31368862
0.78992	268.28728	0.0	1.684e-05	0.00032556	1e-08	-0.0	0.001441	0.00026733	2.05e-06	698.60277723	699.96460521	697.52154561	-0.0424141	-0.03781997	-0.31366463
0.79192	268.76419	0.0	1.675e-05	0.00032565	1e-08	-0.0	0.001441	0.00026733	2.05e-06	698.56928098	699.94331504	697.48978021	-0.04224211	-0.03802974	-0.31363939
0.79392	269.23921	0.0	1.666e-05	0.00032573	1e-08	-0.0	0.001441	0.00026733	2.05e-06	698.53581972	699.9219085	697.45802327	-0.04206948	-0.03824014	-0.31361383
0.79592	269.71235	0.0	1.658e-05	0.00032582	1e-08	0.0	0.001441	0.00026733	2.05e-06	698.50239314	699.90038664	697.42627472	-0.04190808	-0.03843669	-0.31358972
0.79792	270.18357	0.0	1.649e-05	0.00032591	1e-08	0.0	0.001441	0.00026733	2.05e-06	698.46900082	699.87875092	697.39453446	-0.04174281	-0.03863777	-0.31356481
0.79992	270.65288	0.0	1.641e-05	0.00032599	1e-08	0.0	0.001441	0.00026733	2.05e-06	698.43564251	699.85700227	697.36280245	-0.04157557	-0.03884108	-0.31353939
0.80192	271.12024	0.0	1.632e-05	0.00032607	1e-08	0.0	0.001441	0.00026733	2.05e-06	698.4023179	699.83514178	697.33107861	-0.04140918	-0.03904315	-0.31351388
0.80392	271.58565	0.0	1.624e-05	0.00032616	1e-08	0.0	0.001441	0.00026733	2.05e-06	698.36902674	699.81317036	697.29936288	-0.04125202	-0.03923382	-0.31348957
0.80592	272.04909	0.0	1.616e-05	0.00032624	1e-08	-0.0	0.001441	0.00026733	2.05e-06	698.33576866	699.79108931	697.26765518	-0.04109488	-0.03942425	-0.31346507
0.80792	272.51054	0.0	1.608e-05	0.00032632	1e-08	-0.0	0.001441	0.00026733	2.05e-06	698.3025434	699.76889967	697.23595544	-0.04093719	-0.03961515	-0.31344027
0.80992	272.96999	0.0	1.6e-05	0.0003264	1e-08	-0.0	0.001441	0.00026733	2.05e-06	698.26935067	699.74660245	697.20426359	-0.0407806	-0.03980449	-0.31341545
0.81192	273.42742	0.0	1.592e-05	0.00032648	1e-08	-0.0	0.001441	0.00026733	2.05e-06	698.23619023	699.72419865	697.17257957	-0.04062504	-0.03999236	-0.31339058
0.81392	273.88282	0.0	1.584e-05	0.00032656	1e-08	-0.0	0.001441	0.00026733	2.05e-06	698.20306181	699.70168926	697.1409033	-0.04047062	-0.04017861	-0.3133657
0.81592	274.33616	0.0	1.576e-05	0.00032663	1e-08	-0.0	0.001441	0.00026733	2.05e-06	698.16996515	699.6790753	697.10923472	-0.04031734	-0.04036323	-0.31334081
0.81792	274.78743	0.0	1.569e-05	0.00032671	1e-08	-0.0	0.001441	0.00026733	2.05e-06	698.13690001	699.65635774	697.07757375	-0.04016503	-0.04054643	-0.31331588
0.81992	275.23661	0.0	1.561e-05	0.00032679	1e-08	-0.0	0.001441	0.00026733	2.05e-06	698.10386614	699.63353757	697.04592032	-0.04001375	-0.04072812	-0.31329092
0.82192	275.68368	0.0	1.554e-05	0.00032686	1e-08	0.0	0.001441	0.00026733	2.05e-06	698.07086331	699.61061578	697.01427436	-0.03986168	-0.04091048	-0.31326563
0.82392	276.12862	0.0	1.546e-05	0.00032693	1e-08	0.0	0.001441	0.00026733	2.05e-06	698.03789127	699.58759333	696.9826358	-0.03970925	-0.04109298	-0.31324009
0.82592	276.57143	0.0	1.539e-05	0.00032701	1e-08	0.0	0.001441	0.00026733	2.05e-06	698.00494989	699.56447091	696.95100459	-0.03956619	-0.04126398	-0.31321594
0.82792	277.01206	0.0	1.532e-05	0.00032708	1e-08	0.0	0.001441	0.00026733	2.05e-06	697.97203891	699.5412496	696.91938063	-0.03942298	-0.04143486	-0.31319159
0.82992	277.45052	0.0	1.524e-05	0.00032715	1e-08	0.0	0.001441	0.00026733	2.05e-06	697.93915813	699.5179303	696.88776387	-0.03927776	-0.04160785	-0.31316672
0.83192	277.88677	0.0	1.517e-05	0.00032722	1e-08	-0.0	0.001441	0.00026733	2.05e-06	697.90630729	699.4945141	696.85615422	-0.03912753	-0.04178647	-0.31314081
0.83392	278.3208	0.0	1.51e-05	0.00032729	1e-08	-0.0	0.001441	0.00026733	2.05e-06	697.87348633	699.47100146	696.82455162	-0.03899169	-0.04194767	-0.31311721
0.83592	278.75258	0.0	1.503e-05	0.00032736	1e-08	-0.0	0.001441	0.00026733	2.05e-06	697.84069502	699.44739343	696.79295601	-0.03884905	-0.04211663	-0.31309227
0.83792	279.1821	0.0	1.497e-05	0.00032743	1e-08	0.0	0.001441	0.00026733	2.05e-06	697.8079331	699.42369111	696.76136728	-0.03870233	-0.04229004	-0.31306643
0.83992	279.60934	-0.0	1.49e-05	0.0003275	1e-08	0.0	0.001441	0.00026733	2.05e-06	697.77520059	699.39989483	696.72978541	-0.03856876	-0.04244759	-0.31304276
0.84192	280.03426	0.0	1.483e-05	0.00032757	1e-08	-0.0	0.001441	0.00026733	2.05e-06	697.74249716	699.3760059	696.69821028	-0.03842288	-0.04261928	-0.31301673
0.84392	280.45686	0.0	1.477e-05	0.00032763	1e-08	-0.0	0.001441	0.00026733	2.05e-06	697.70982282	699.35202469	696.66664186	-0.03829117	-0.04277394	-0.31299308
0.84592	280.8771	0.0	1.47e-05	0.0003277	1e-08	0.0	0.001441	0.00026733	2.05e-06	697.67717729	699.32795243	696.63508004	-0.03814642	-0.04294353	-0.31296694
0.84792	281.29497	0.0	1.464e-05	0.00032776	1e-08	0.0	0.001441	0.00026733	2.05e-06	697.64456061	699.30378935	696.60352479	-0.03801767	-0.043094	-0.31294354
0.84992	281.71044	0.0	1.457e-05	0.00032783	1e-08	-0.0	0.001441	0.00026733	2.05e-06	697.61197248	699.27953682	696.57197599	-0.03787943	-0.04325518	-0.31291827
0.85191	282.12349	0.0	1.451e-05	0.00032789	1e-08	0.0	0.001441	0.00026733	2.05e-06	697.57941295	699.25519512	696.5404336	-0.03774348	-0.04341327	-0.31289328
0.85391	282.5341	-0.0	1.445e-05	0.00032795	1e-08	0.0	0.001441	0.00026733	2.05e-06	697.54688184	699.23076519	696.50889753	-0.03761348	-0.04356405	-0.31286924
0.85591	282.94223	0.0	1.438e-05	0.00032801	1e-08	-0.0	0.001441	0.00026733	2.05e-06	697.51437904	699.20624785	696.47736771	-0.03747996	-0.0437185	-0.31284443
0.85791	283.34786	0.0	1.432e-05	0.00032807	1e-08	0.0	0.001441	0.00026733	2.05e-06	697.48190452	699.18164367	696.44584407	-0.03734003	-0.04387991	-0.31281828
0.85991	283.75097	0.0	1.426e-05	0.00032813	1e-08	-0.0	0.001441	0.00026733	2.05e-06	697.44945828	699.15695314	696.41432655	-0.03721212	-0.04402701	-0.31279426
0.86191	284.15153	0.0	1.42e-05	0.00032819	1e-08	-0.0	0.001441	0.00026733	2.05e-06	697.41704016	699.13217724	696.38281505	-0.0370841	-0.04417383	-0.31277011
0.86391	284.54952	-0.0	1.414e-05	0.00032825	1e-08	0.0	0.001441	0.00026733	2.05e-06	697.38465013	699.10731661	696.3513095	-0.03695394	-0.04432264	-0.31274544
0.86591	284.9449	0.0	1.409e-05	0.00032831	1e-08	-0.0	0.001441	0.00026733	2.05e-06	697.35228816	699.08237187	696.31980983	-0.03682411	-0.0444706	-0.31272072
0.86791	285.33765	-0.0	1.403e-05	0.00032837	1e-08	0.0	0.001441	0.00026733	2.05e-06	697.31995426	699.05734359	696.28831596	-0.03669423	-0.04461814	-0.31269589
0.86991	285.72773	0.0	1.397e-05	0.00032842	1e-08	-0.0	0.001441	0.00026733	2.05e-06	697.2876484	699.03223242	696.25682782	-0.03656537	-0.04476404	-0.31267115
0.87191	286.11513	-0.0	1.392e-05	0.00032848	1e-08	0.0	0.001441	0.00026733	2.05e-06	697.25537061	699.00703893	696.22534533	-0.03643752	-0.0449083	-0.31264652
0.87391	286.49981	0.0	1.386e-05	0.00032854	1e-08	-0.0	0.001441	0.00026733	2.05e-06	697.22312089	698.98176375	696.19386841	-0.03630939	-0.04505237	-0.31262174
0.87591	286.88173	0.0	1.381e-05	0.00032859	1e-08	0.0	0.001441	0.00026733	2.05e-06	697.19089926	698.95640748	696.16239698	-0.03618076	-0.04519646	-0.31259679
0.87791	287.26087	0.0	1.375e-05	0.00032864	1e-08	0.0	0.001441	0.00026733	2.05e-06	697.15870574	698.93097076	696.13093095	-0.03604888	-0.04534363	-0.31257112
0.87991	287.63719	0.0	1.37e-05	0.0003287	1e-08	-0.0	0.001441	0.00026733	2.05e-06	697.12654046	698.90545396	696.09947026	-0.03592385	-0.0454826	-0.31254672
0.88191	288.01067	-0.0	1.365e-05	0.00032875	1e-08	0.0	0.001441	0.00026733	2.05e-06	697.09440351	698.87985754	696.06801483	-0.03580194	-0.04561759	-0.31252287
0.88391	288.38126	0.0	1.36e-05	0.0003288	1e-08	-0.0	0.001441	0.00026733	2.05e-06	697.06229495	698.85418216	696.03656456	-0.03567427	-0.04575838	-0.31249783
0.88591	288.74894	0.0	1.354e-05	0.00032885	1e-08	-0.0	0.001441	0.00026733	2.05e-06	697.03021481	698.82842849	696.00511937	-0.03554145	-0.04590421	-0.31247174
0.88791	289.11366	0.0	1.349e-05	0.0003289	1e-08	-0.0	0.001441	0.00026733	2.05e-06	696.99816359	698.80259602	695.97367923	-0.03542472	-0.04603181	-0.31244877
0.88991	289.47539	-0.0	1.344e-05	0.00032895	1e-08	0.0	0.001441	0.00026733	2.05e-06	696.9661408	698.77668697	695.94224395	-0.0353024	-0.04616497	-0.31242467
0.89191	289.83409	-0.0	1.339e-05	0.000329	1e-08	0.0	0.001441	0.00026733	2.05e-06	696.93414698	698.7507008	695.9108135	-0.03517675	-0.04630114	-0.31239989
0.89391	290.18973	0.0	1.335e-05	0.00032905	1e-08	0.0	0.001441	0.00026733	2.05e-06	696.90218197	698.72463883	695.87938773	-0.03504642	-0.0464417	-0.31237417
0.89591	290.54226	0.0	1.33e-05	0.0003291	1e-08	0.0	0.001441	0.00026733	2.05e-06	696.87024672	698.69849959	695.84796668	-0.03492706	-0.04656979	-0.31235061
0.89791	290.89164	0.0	1.325e-05	0.00032915	1e-08	-0.0	0.001441	0.00026733	2.05e-06	696.83834083	698.6722851	695.81655015	-0.03480157	-0.04670382	-0.31232584
0.89991	291.23783	0.0	1.32e-05	0.00032919	1e-08	-0.0	0.001441	0.00026733	2.05e-06	696.80646472	698.64599537	695.78513807	-0.03467415	-0.04683919	-0.3123007
0.90191	291.58079	-0.0	1.316e-05	0.00032924	1e-08	0.0	0.001441	0.00026733	2.05e-06	696.77461909	698.61962971	695.75373041	-0.0345519	-0.04696839	-0.31227661
0.90391	291.92048	0.0	1.311e-05	0.00032928	1e-08	-0.0	0.001441	0.00026733	2.05e-06	696.7428026	698.59319251	695.72232684	-0.03442667	-0.04710004	-0.31225196
0.90591	292.25684	0.0	1.307e-05	0.00032933	0.0	-0.0	0.001441	0.00026733	2.05e-06	696.71101813	698.56667802	695.69092761	-0.03429823	-0.0472343	-0.31222672
0.90791	292.58983	0.0	1.303e-05	0.00032937	0.0	-0.0	0.001441	0.00026733	2.05e-06	696.6792644	698.54009042	695.65953239	-0.03417536	-0.04736198	-0.31220264
0.90991	292.91941	-0.0	1.298e-05	0.00032942	0.0	0.0	0.001441	0.00026733	2.05e-06	696.64754245	698.51342864	695.62814116	-0.03404923	-0.04749229	-0.31217798
0.91191	293.24552	-0.0	1.294e-05	0.00032946	0.0	0.0	0.001441	0.00026733	2.05e-06	696.61585206	698.48669439	695.59675373	-0.03391838	-0.04762666	-0.31215249
0.91391	293.56811	-0.0	1.29e-05	0.0003295	0.0	0.0	0.001441	0.00026733	2.05e-06	696.58419603	698.45988273	695.56537025	-0.03379265	-0.04775487	-0.31212809
0.91591	293.88713	0.0	1.286e-05	0.00032954	0.0	-0.0	0.001441	0.00026733	2.05e-06	696.55257236	698.43299955	695.53399033	-0.03365814	-0.04789117	-0.31210211
0.91791	294.20251	0.0	1.282e-05	0.00032958	0.0	-0.0	0.001441	0.00026733	2.05e-06	696.52098252	698.40604309	695.50261393	-0.03353997	-0.04801009	-0.3120794
0.91991	294.51421	0.0	1.278e-05	0.00032962	0.0	-0.0	0.001441	0.00026733	2.05e-06	696.48942707	698.37901371	695.47124093	-0.03341104	-0.04813901	-0.31205475
0.92191	294.82216	0.0	1.274e-05	0.00032966	0.0	-0.0	0.001441	0.00026733	2.05e-06	696.45790721	698.35191045	695.43987126	-0.03327839	-0.04827067	-0.31202956
0.92391	295.12631	0.0	1.27e-05	0.0003297	0.0	-0.0	0.001441	0.00026733	2.05e-06	696.42642321	698.3247344	695.40850473	-0.03314925	-0.0483979	-0.31200521
0.92591	295.42658	0.0	1.266e-05	0.00032974	0.0	-0.0	0.001441	0.00026733	2.05e-06	696.39497585	698.29748571	695.3771412	-0.03301907	-0.04852518	-0.31198085
0.92791	295.72292	0.0	1.262e-05	0.00032977	0.0	-0.0	0.001441	0.00026733	2.05e-06	696.36356722	698.27016214	695.34578062	-0.03288544	-0.0486548	-0.31195607
0.92991	296.01525	-0.0	1.259e-05	0.00032981	0.0	0.0	0.001441	0.00026733	2.05e-06	696.33219536	698.24276925	695.31442264	-0.03275224	-0.04878299	-0.31193159
0.93191	296.30351	-0.0	1.255e-05	0.00032985	0.0	0.0	0.001441	0.00026733	2.05e-06	696.30086336	698.21530311	695.28306725	-0.03261682	-0.04891223	-0.31190697
0.93391	296.58761	0.0	1.251e-05	0.00032988	0.0	-0.0	0.001441	0.00026733	2.05e-06	696.26957247	698.18776352	695.2517143	-0.03247987	-0.0490418	-0.31188234
0.93591	296.86749	0.0	1.248e-05	0.00032992	0.0	-0.0	0.001441	0.00026733	2.05e-06	696.23832398	698.16015025	695.22036361	-0.03234121	-0.04917181	-0.31185772
0.93791	297.14306	-0.0	1.245e-05	0.00032995	0.0	0.0	0.001441	0.00026733	2.05e-06	696.20711933	698.13246302	695.18901501	-0.03220069	-0.04930235	-0.3118331
0.93991	297.41424	-0.0	1.241e-05	0.00032998	0.0	0.0	0.001441	0.00026733	2.05e-06	696.17596009	698.10470151	695.15766831	-0.03205811	-0.04943353	-0.31180848
0.94191	297.68093	-0.0	1.238e-05	0.00033002	0.0	0.0	0.001441	0.00026733	2.05e-06	696.14484799	698.0768653	695.12632331	-0.03191323	-0.04956549	-0.31178386
0.94391	297.94305	-0.0	1.235e-05	0.00033005	0.0	0.0	0.001441	0.00026733	2.05e-06	696.11378491	698.04895393	695.0949798	-0.03176586	-0.04969835	-0.31175924
0.94591	298.2005	0.0	1.232e-05	0.00033008	0.0	0.0	0.001441	0.00026733	2.05e-06	696.08277294	698.02096684	695.06363756	-0.03161571	-0.04983226	-0.31173463
0.94791	298.45317	0.0	1.229e-05	0.00033011	0.0	0.0	0.001441	0.00026733	2.05e-06	696.05181437	697.9929034	695.03229634	-0.03146251	-0.04996737	-0.31171001
0.94991	298.70097	0.0	1.226e-05	0.00033014	0.0	0.0	0.001441	0.00026733	2.05e-06	696.02091174	697.96476287	695.00095588	-0.03130592	-0.05010389	-0.3116854
0.9519	298.94376	-0.0	1.223e-05	0.00033017	0.0	0.0	0.001441	0.00026733	2.05e-06	695.99006787	697.93654441	694.9696159	-0.03114559	-0.05024199	-0.31166078
0.9539	299.18144	-0.0	1.22e-05	0.0003302	0.0	0.0	0.001441	0.00026733	2.05e-06	695.95928588	697.90824706	694.9382761	-0.03098113	-0.05038189	-0.31163617
0.9559	299.41387	-0.0	1.217e-05	0.00033023	0.0	0.0	0.001441	0.00026733	2.05e-06	695.92856926	697.87986973	694.90693614	-0.03081203	-0.05052387	-0.31161155
0.9579	299.64092	0.0	1.214e-05	0.00033025	0.0	-0.0	0.001441	0.00026733	2.05e-06	695.8979219	697.85141117	694.87559566	-0.03063775	-0.05066821	-0.31158694
0.9599	299.86245	0.0	1.212e-05	0.00033028	0.0	-0.0	0.001441	0.00026733	2.05e-06	695.8673482	697.82286999	694.84425426	-0.03045777	-0.05081518	-0.31156232
0.9619	300.0783	-0.0	1.209e-05	0.0003303	0.0	0.0	0.001441	0.00026733	2.05e-06	695.83685308	697.79424457	694.8129115	-0.03027124	-0.05096523	-0.31153771
0.9639	300.2883	0.0	1.207e-05	0.00033033	0.0	0.0	0.001441	0.00026733	2.05e-06	695.80644217	697.76553309	694.78156689	-0.0300775	-0.05111869	-0.31151309
0.9659	300.49228	0.0	1.204e-05	0.00033035	0.0	-0.0	0.001441	0.00026733	2.05e-06	695.77612182	697.73673347	694.75021987	-0.02987548	-0.05127612	-0.31148847
0.9679	300.69004	-0.0	1.202e-05	0.00033038	0.0	0.0	0.001441	0.00026733	2.05e-06	695.74589936	697.70784333	694.71886982	-0.02966407	-0.05143808	-0.31146385
0.9699	300.88138	0.0	1.2e-05	0.0003304	0.0	-0.0	0.001441	0.00026733	2.05e-06	695.7157832	697.67885994	694.68751604	-0.02944187	-0.05160525	-0.31143922
0.9719	301.06606	-0.0	1.198e-05	0.00033042	0.0	0.0	0.001441	0.00026733	2.05e-06	695.68578314	697.64978015	694.65615772	-0.02920724	-0.05177845	-0.31141459
0.9739	301.24385	0.0	1.196e-05	0.00033044	0.0	-0.0	0.001441	0.00026733	2.05e-06	695.65591064	697.6206003	694.62479393	-0.02895816	-0.05195866	-0.31138996
0.9759	301.41445	0.0	1.194e-05	0.00033046	0.0	-0.0	0.001441	0.00026733	2.05e-06	695.62617937	697.5913161	694.59342355	-0.02869166	-0.0521473	-0.31136532
0.9779	301.57757	-0.0	1.192e-05	0.00033048	0.0	0.0	0.001441	0.00026733	2.05e-06	695.5966055	697.56192253	694.56204531	-0.02840582	-0.05234528	-0.31134068
0.9799	301.73286	-0.0	1.19e-05	0.0003305	0.0	0.0	0.001441	0.00026733	2.05e-06	695.56720852	697.53241366	694.53065764	-0.02809478	-0.05255536	-0.31131602
0.9819	301.87994	-0.0	1.188e-05	0.00033051	0.0	0.0	0.001441	0.00026733	2.05e-06	695.53801278	697.50278221	694.49925865	-0.02775472	-0.05277927	-0.31129136
0.9839	302.01835	0.0	1.187e-05	0.00033053	0.0	-0.0	0.001441	0.00026733	2.05e-06	695.50904914	697.47301919	694.46784593	-0.02737681	-0.05302105	-0.31126669
0.9859	302.14757	-0.0	1.185e-05	0.00033054	0.0	0.0	0.001441	0.00026733	2.05e-06	695.48035408	697.44311422	694.43641664	-0.02695403	-0.05328377	-0.31124201
0.9879	302.26698	0.0	1.184e-05	0.00033056	0.0	-0.0	0.001441	0.00026733	2.05e-06	695.45197922	697.41305303	694.4049668	-0.02646804	-0.05357556	-0.31121731
0.9899	302.37584	0.0	1.183e-05	0.00033057	0.0	-0.0	0.001441	0.00026733	2.05e-06	695.42399375	697.38281714	694.37349108	-0.0258974	-0.05390563	-0.31119258
0.9919	302.4732	0.0	1.182e-05	0.00033058	0.0	-0.0	0.001441	0.00026733	2.05e-06	695.39649619	697.35238113	694.3419819	-0.02520446	-0.05428984	-0.31116784
0.9939	302.5578	0.0	1.181e-05	0.00033059	0.0	-0.0	0.001441	0.00026733	2.05e-06	695.36963714	697.32170779	694.31042769	-0.02432032	-0.05475656	-0.31114305
0.9959	302.62785	0.0	1.18e-05	0.0003306	0.0	-0.0	0.001441	0.00026733	2.05e-06	695.34367201	697.29073706	694.27880876	-0.02309644	-0.05536513	-0.31111822
0.9979	302.68047	0.0	1.179e-05	0.0003306	0.0	-0.0	0.001441	0.00026733	2.05e-06	695.31912354	697.25935358	694.24708463	-0.02109251	-0.05628448	-0.3110933
0.9999	302.70892	0.0	1.179e-05	0.00033061	0.0	-0.0	0.001441	0.00026733	2.05e-06	695.29786471	697.22718797	694.21510759	-0.01376619	-0.0590667	-0.31106817
1.0	302.70931	0.0	1.179e-05	0.00033061	0.0	-0.0	0.001441	0.00026733	2.05e-06	695.2970812	697.22552571	694.21348641	1605.97301842	113.28296709	322.24541126
