# Supplementary material for: Dataset for the simulated biomass pyrolysis in rotary kilns with varying particle residence time distributions
Source: Data Brief. 2021 Nov 23;39:107603. doi: 10.1016/j.dib.2021.107603 (PMC8633881; doi:10.1016/j.dib.2021.107603)
Supplement: Supplementary Data S1 — Supplementary Raw Research Data. This is open data under the CC BY license http://creativecommons.org/licenses/by/4.0/ [file mmc1.zip › supplementary/113/logFiles/log_Pe5]

l,m	Tau,s	F_w,kg/s	F_is,kg/s	F_c,kg/s	F_rt,kg/s	F_w_wet,kg/s	F_it,kg/s	F_g,kg/s	F_H2O_g,kg/s	T_b,K	T_g,K	T_w,K	q_bed,kW/m	q_gas,kW/m	q_loss,kW/m
0.0001	0.02	0.0	0.0	0.0	0.0	0.00205373	0.0	0.0	0.0	299.05077429	302.25864343	832.90095353	33.25591045	2.84975884	-0.41989478
0.0002	0.05999	0.0	0.0	0.0	0.0	0.00205373	0.0	0.0	0.0	299.94935399	306.35386093	832.65239984	33.19146784	2.84198302	-0.41969976
0.0003	0.09998	0.0	0.0	0.0	0.0	0.00205373	0.0	0.0	0.0	300.84574662	310.4354522	832.40433891	33.12718299	2.83404956	-0.41950513
0.0004	0.13997	0.0	0.0	0.0	0.0	0.00205373	0.0	0.0	0.0	301.7399597	314.50321577	832.15677075	33.06305367	2.82595748	-0.41931088
0.0005	0.17995	0.0	0.0	0.0	0.0	0.00205373	0.0	0.0	0.0	302.63200061	318.55694971	831.90969537	32.99908007	2.81770726	-0.41911702
0.0016	0.61975	0.0	0.0	0.0	0.0	0.00205373	0.0	0.0	0.0	312.30317581	362.16435181	829.22439812	32.30547976	2.71640509	-0.41701012
0.0017	0.65973	0.0	0.0	0.0	0.0	0.00205373	0.0	0.0	0.0	313.16971661	366.03394928	828.98323913	32.24333405	2.7062267	-0.41682091
0.0018	0.6997	0.0	0.0	0.0	0.0	0.00205373	0.0	0.0	0.0	314.03417871	369.88687941	828.74257359	32.18133968	2.69588681	-0.41663208
0.0019	0.73968	0.0	0.0	0.0	0.0	0.00205373	0.0	0.0	0.0	314.89656921	373.72293874	828.50240156	32.11949665	2.68538541	-0.41644365
0.002	0.77965	0.0	0.0	0.0	0.0	0.00205373	0.0	0.0	0.0	315.75689523	377.54192377	828.26272311	32.05778392	2.67471527	-0.4162556
0.0021	0.81962	0.0	0.0	0.0	0.0	0.00205373	0.0	0.0	0.0	316.61516252	381.34363425	828.0235385	31.99622492	2.66388445	-0.41606794
0.0022	0.85959	0.0	0.0	0.0	0.0	0.00205373	0.0	0.0	0.0	317.47137834	385.12786633	827.78484777	31.93481815	2.65289243	-0.41588066
0.0023	0.89956	0.0	0.0	0.0	0.0	0.00205373	0.0	0.0	0.0	318.32554985	388.8944164	827.54665099	31.87356003	2.64173797	-0.41569378
0.0024	0.93953	0.0	0.0	0.0	0.0	0.00205373	0.0	0.0	0.0	319.17768399	392.64308138	827.30894824	31.81244777	2.6304222	-0.41550728
0.0025	0.9795	0.0	0.0	0.0	0.0	0.00205373	0.0	0.0	0.0	320.02778753	396.37366128	827.07173963	31.75142435	2.61896838	-0.41532118
0.0036	1.41908	0.0	0.0	0.0	0.0	0.00205373	0.0	0.0	0.0	329.24673008	436.16167625	824.49509276	31.09003031	2.48240512	-0.41329963
0.0037	1.45904	0.0	0.0	0.0	0.0	0.00205373	0.0	0.0	0.0	330.07296761	439.66035846	824.26382241	31.03075261	2.46905538	-0.41311818
0.0038	1.499	0.0	0.0	0.0	0.0	0.00205373	0.0	0.0	0.0	330.89725889	443.13847372	824.03304752	30.97161725	2.45554892	-0.41293713
0.0039	1.53895	0.0	0.0	0.0	0.0	0.00205373	0.0	0.0	0.0	331.71961048	446.59583006	823.80276819	30.91262421	2.44188574	-0.41275646
0.004	1.5789	0.0	0.0	0.0	0.0	0.00205373	0.0	0.0	0.0	332.54002893	450.03223553	823.5729845	30.8537735	2.42806583	-0.41257618
0.0041	1.61886	0.0	0.0	0.0	0.0	0.00205373	0.0	0.0	0.0	333.35852082	453.44749816	823.34369656	30.79506513	2.4140892	-0.41239629
0.0042	1.65881	0.0	0.0	0.0	0.0	0.00205373	0.0	0.0	0.0	334.1750927	456.84142598	823.11490446	30.73634473	2.40024658	-0.4122168
0.0043	1.69876	0.0	0.0	0.0	0.0	0.00205373	0.0	0.0	0.0	334.98974279	460.21428758	822.88660736	30.67785717	2.38607677	-0.41203769
0.0044	1.73871	0.0	0.0	0.0	0.0	0.00205373	0.0	0.0	0.0	335.80248254	463.56562097	822.65880592	30.61951516	2.37174415	-0.41185897
0.0045	1.77865	0.0	0.0	0.0	0.0	0.00205373	0.0	0.0	0.0	336.61331869	466.89522454	822.43150023	30.56130971	2.35726569	-0.41168064
0.0056	2.21802	0.0	0.0	0.0	0.0	0.00205372	0.0	0.0	0.0	345.40857841	502.04380787	819.96385428	29.92949668	2.18995303	-0.40974468
0.0057	2.25795	0.0	0.0	0.0	0.0	0.00205372	0.0	0.0	0.0	346.19703008	505.1013458	819.74249558	29.87283808	2.17398025	-0.40957102
0.0058	2.29789	0.0	0.0	0.0	0.0	0.00205372	0.0	0.0	0.0	346.98365474	508.13525914	819.52163231	29.81630988	2.15787875	-0.40939775
0.0059	2.33782	0.0	0.0	0.0	0.0	0.00205372	0.0	0.0	0.0	347.7684583	511.1453984	819.30126446	29.75976648	2.14217589	-0.40922486
0.006	2.37776	0.0	0.0	0.0	0.0	0.00205372	0.0	0.0	0.0	348.55143976	514.13235866	819.08138942	29.70341216	2.12613182	-0.40905236
0.0061	2.41769	0.0	0.0	0.0	0.0	0.00205372	0.0	0.0	0.0	349.33260784	517.0956904	818.86200822	29.64720926	2.10988292	-0.40888025
0.0062	2.45762	0.0	0.0	0.0	0.0	0.00205372	0.0	0.0	0.0	350.1119695	520.03513662	818.64312122	29.59113042	2.0935283	-0.40870853
0.0063	2.49755	0.0	0.0	0.0	0.0	0.00205372	0.0	0.0	0.0	350.88953036	522.95058031	818.42472829	29.53517563	2.07706798	-0.4085372
0.0064	2.53748	0.0	0.0	0.0	0.0	0.00205372	0.0	0.0	0.0	351.66529607	525.84190444	818.2068293	29.4793449	2.06050195	-0.40836626
0.0065	2.57741	1e-08	0.0	0.0	0.0	0.00205372	0.0	0.0	0.0	352.43927224	528.708992	817.98942413	29.42363822	2.04383021	-0.4081957
0.0076	3.01655	1e-08	0.0	0.0	0.0	0.00205372	0.0	0.0	0.0	360.83636753	558.63257028	815.63045198	28.81811721	1.85750683	-0.40634509
0.0077	3.05647	1e-08	0.0	0.0	0.0	0.00205371	0.0	0.0	0.0	361.58926629	561.2052404	815.41894154	28.76373615	1.84028053	-0.40617917
0.0078	3.09639	1e-08	0.0	0.0	0.0	0.00205371	0.0	0.0	0.0	362.34044138	563.7531304	815.20791951	28.70944747	1.82310551	-0.40601362
0.0079	3.1363	1e-08	0.0	0.0	0.0	0.00205371	0.0	0.0	0.0	363.08989703	566.27633325	814.99738491	28.65525388	1.80596739	-0.40584845
0.008	3.17621	1e-08	0.0	0.0	0.0	0.00205371	0.0	0.0	0.0	363.8376376	568.77492294	814.78733684	28.60118249	1.78872196	-0.40568367
0.0081	3.21613	2e-08	0.0	0.0	0.0	0.00205371	0.0	0.0	0.0	364.58366863	571.24878291	814.5777752	28.54721878	1.77144649	-0.40551927
0.0082	3.25604	2e-08	0.0	0.0	0.0	0.00205371	0.0	0.0	0.0	365.32799501	573.69789874	814.36869945	28.49336274	1.754141	-0.40535526
0.0083	3.29595	2e-08	0.0	0.0	0.0	0.00205371	0.0	0.0	0.0	366.07062165	576.12225597	814.16010907	28.43961055	1.7368263	-0.40519163
0.0084	3.33586	2e-08	0.0	0.0	0.0	0.00205371	0.0	0.0	0.0	366.81155328	578.52186743	813.95200341	28.38592803	1.71968845	-0.40502836
0.0085	3.37577	2e-08	0.0	0.0	0.0	0.00205371	0.0	0.0	0.0	367.55079317	580.89698966	813.74438079	28.33237251	1.70241536	-0.40486548
0.0096	3.81469	4e-08	0.0	0.0	0.0	0.00205369	0.0	0.0	0.0	375.57216162	605.40573409	811.4922484	27.7497996	1.51354156	-0.40309872
0.0097	3.85459	4e-08	0.0	0.0	0.0	0.00205368	0.0	0.0	0.0	376.29146833	607.48826142	811.29037053	27.69742107	1.49653877	-0.40294035
0.0098	3.89448	5e-08	0.0	0.0	0.0	0.00205368	0.0	0.0	0.0	377.00914287	609.54679499	811.08896587	27.6451397	1.47956355	-0.40278236
0.0099	3.93438	5e-08	0.0	0.0	0.0	0.00205368	0.0	0.0	0.0	377.72518968	611.58139528	810.88803357	27.59295551	1.4626159	-0.40262475
0.01	3.97427	5e-08	0.0	0.0	0.0	0.00205368	0.0	0.0	0.0	378.43961321	613.59212275	810.68757278	27.54082939	1.44591385	-0.40246746
0.0101	4.01416	5e-08	0.0	0.0	0.0	0.00205367	0.0	0.0	0.0	379.15241617	615.5793166	810.48758143	27.48881759	1.42914372	-0.40231057
0.0102	4.05405	6e-08	0.0	0.0	0.0	0.00205367	0.0	0.0	0.0	379.86360378	617.54291501	810.2880592	27.43690086	1.4124129	-0.40215406
0.0103	4.09395	6e-08	0.0	0.0	0.0	0.00205367	0.0	0.0	0.0	380.57318039	619.48299348	810.08900518	27.38507803	1.39572793	-0.40199791
0.0104	4.13383	6e-08	0.0	0.0	0.0	0.00205366	0.0	0.0	0.0	381.28115028	621.39963583	809.89041842	27.33334909	1.37908878	-0.40184214
0.0105	4.17372	7e-08	0.0	0.0	0.0	0.00205366	0.0	0.0	0.0	381.98751778	623.29292587	809.69229795	27.28169442	1.36260519	-0.40168671
0.0116	4.61243	1.2e-07	0.0	0.0	0.0	0.0020536	0.0	0.0	0.0	389.65293198	642.61731956	807.54340736	26.71935732	1.18616428	-0.40000094
0.0117	4.65231	1.3e-07	0.0	0.0	0.0	0.0020536	0.0	0.0	0.0	390.34038018	644.24090897	807.35079043	26.66874796	1.17068263	-0.39984982
0.0118	4.69218	1.4e-07	0.0	0.0	0.0	0.00205359	0.0	0.0	0.0	391.02627723	645.84293924	807.15862427	26.61822846	1.15526946	-0.39969908
0.0119	4.73205	1.5e-07	0.0	0.0	0.0	0.00205358	0.0	0.0	0.0	391.71062724	647.4235229	806.9669078	26.56779477	1.139947	-0.39954869
0.012	4.77193	1.5e-07	0.0	0.0	0.0	0.00205357	0.0	0.0	0.0	392.39343414	648.98279977	806.77563982	26.51744687	1.12471522	-0.39939866
0.0121	4.8118	1.6e-07	0.0	0.0	0.0	0.00205356	0.0	0.0	0.0	393.07470186	650.52090968	806.58481913	26.46717498	1.10962591	-0.39924896
0.0122	4.85167	1.7e-07	0.0	0.0	0.0	0.00205356	0.0	0.0	0.0	393.75443382	652.03805485	806.39444423	26.41697681	1.09469109	-0.39909959
0.0123	4.89154	1.8e-07	0.0	0.0	0.0	0.00205355	0.0	0.0	0.0	394.43263333	653.53445199	806.20451358	26.36687207	1.07980667	-0.39895059
0.0124	4.93141	1.9e-07	0.0	0.0	0.0	0.00205354	0.0	0.0	0.0	395.10930471	655.01019237	806.01502618	26.31685104	1.06502399	-0.39880195
0.0125	4.97128	2e-07	0.0	0.0	0.0	0.00205353	0.0	0.0	0.0	395.78445177	656.46542911	805.82598078	26.26691372	1.05034305	-0.39865366
0.0136	5.40977	3.4e-07	0.0	0.0	0.0	0.00205338	0.0	0.0	0.0	403.11150761	671.16877198	803.77526746	25.72287444	0.89681084	-0.3970449
0.0137	5.44962	3.6e-07	0.0	0.0	0.0	0.00205337	0.0	0.0	0.0	403.76864673	672.39135741	803.59142066	25.67389494	0.88357438	-0.39690068
0.0138	5.48948	3.8e-07	0.0	0.0	0.0	0.00205335	0.0	0.0	0.0	404.42430854	673.59568777	803.40799821	25.62498541	0.87049734	-0.39675676
0.0139	5.52933	4e-07	0.0	0.0	0.0	0.00205333	0.0	0.0	0.0	405.07849602	674.78197883	803.22499856	25.57616205	0.85751489	-0.3966132
0.014	5.56918	4.2e-07	0.0	0.0	0.0	0.00205331	0.0	0.0	0.0	405.73121315	675.95037768	803.04242048	25.52741783	0.84465515	-0.39646997
0.0141	5.60904	4.4e-07	0.0	0.0	0.0	0.00205329	0.0	0.0	0.0	406.38246351	677.10106121	802.86026257	25.47875275	0.83191814	-0.39632708
0.0142	5.64889	4.6e-07	0.0	0.0	0.0	0.00205327	0.0	0.0	0.0	407.03225063	678.2342063	802.67852348	25.4301668	0.81930385	-0.39618453
0.0143	5.68874	4.8e-07	0.0	0.0	0.0	0.00205325	0.0	0.0	0.0	407.68057807	679.34998986	802.49720181	25.38165342	0.80683382	-0.39604227
0.0144	5.72859	5e-07	0.0	0.0	0.0	0.00205323	0.0	0.0	0.0	408.32744892	680.44860916	802.31629611	25.33321965	0.79448498	-0.39590036
0.0145	5.76844	5.2e-07	0.0	0.0	0.0	0.0020532	0.0	0.0	0.0	408.97286677	681.53023965	802.13580499	25.28486413	0.78226178	-0.39575877
0.0156	6.2067	8.5e-07	0.0	0.0	0.0	0.00205287	0.0	0.0	0.0	415.97753466	692.3586454	800.17736579	24.75801466	0.65627366	-0.39422235
0.0157	6.24654	8.9e-07	0.0	0.0	0.0	0.00205283	0.0	0.0	0.0	416.60577987	693.25049103	800.00174083	24.7105787	0.64558511	-0.39408457
0.0158	6.28637	9.3e-07	0.0	0.0	0.0	0.00205279	0.0	0.0	0.0	417.23261574	694.12768707	799.82651234	24.66321931	0.63502405	-0.39394712
0.0159	6.32621	9.7e-07	0.0	0.0	0.0	0.00205275	0.0	0.0	0.0	417.85804561	694.99041272	799.65167894	24.6159352	0.6245856	-0.39380996
0.016	6.36604	1.01e-06	0.0	0.0	0.0	0.00205271	0.0	0.0	0.0	418.48207265	695.83883744	799.47723926	24.568727	0.61427211	-0.3936731
0.0161	6.40587	1.06e-06	0.0	0.0	0.0	0.00205267	0.0	0.0	0.0	419.10470011	696.67313543	799.30319195	24.52159521	0.60408548	-0.39353656
0.0162	6.4457	1.1e-06	0.0	0.0	0.0	0.00205262	0.0	0.0	0.0	419.7259313	697.49348466	799.12953561	24.47453935	0.59402385	-0.39340033
0.0163	6.48553	1.15e-06	0.0	0.0	0.0	0.00205257	0.0	0.0	0.0	420.34576949	698.30005941	798.95626888	24.42755927	0.58408489	-0.39326441
0.0164	6.52536	1.2e-06	0.0	0.0	0.0	0.00205253	0.0	0.0	0.0	420.96421789	699.0930302	798.7833904	24.38065487	0.57426771	-0.39312878
0.0165	6.56519	1.25e-06	0.0	0.0	0.0	0.00205247	0.0	0.0	0.0	421.5812797	699.87256605	798.61089884	24.33382617	0.56457457	-0.39299346
0.0176	7.00323	1.95e-06	0.0	0.0	0.0	0.00205177	0.0	0.0	0.0	428.27835883	707.60881735	796.73864395	23.82369982	0.46584144	-0.39152463
0.0177	7.04305	2.03e-06	0.0	0.0	0.0	0.0020517	0.0	0.0	0.0	428.87903002	708.24013073	796.57069117	23.77777723	0.45756627	-0.39139286
0.0178	7.08286	2.11e-06	0.0	0.0	0.0	0.00205161	0.0	0.0	0.0	429.47835573	708.86014156	796.4031081	23.7319317	0.44939324	-0.39126139
0.0179	7.12268	2.19e-06	0.0	0.0	0.0	0.00205153	0.0	0.0	0.0	430.07633917	709.46899337	796.23589351	23.68616183	0.44133049	-0.39113022
0.018	7.16249	2.28e-06	0.0	0.0	0.0	0.00205144	0.0	0.0	0.0	430.67298344	710.06683833	796.06904614	23.64046632	0.4333854	-0.39099932
0.0181	7.2023	2.37e-06	0.0	0.0	0.0	0.00205135	0.0	0.0	0.0	431.26829158	710.65383642	795.90256469	23.59484607	0.42555127	-0.39086871
0.0182	7.24211	2.46e-06	0.0	0.0	0.0	0.00205126	0.0	0.0	0.0	431.86226666	711.23013992	795.73644788	23.54930102	0.41782751	-0.39073839
0.0183	7.28192	2.56e-06	0.0	0.0	0.0	0.00205117	0.0	0.0	0.0	432.45491176	711.79590011	795.57069444	23.50383111	0.41021354	-0.39060835
0.0184	7.32173	2.66e-06	0.0	0.0	0.0	0.00205107	0.0	0.0	0.0	433.04622992	712.35126729	795.40530312	23.4584363	0.40270876	-0.39047859
0.0185	7.36154	2.76e-06	0.0	0.0	0.0	0.00205096	0.0	0.0	0.0	433.63622418	712.89639079	795.24027266	23.41311654	0.39531257	-0.39034911
0.0196	7.79936	4.14e-06	0.0	0.0	0.0	0.00204959	0.0	0.0	0.0	440.03965006	718.25750255	793.44840416	22.9195732	0.32068199	-0.38894329
0.0197	7.83916	4.29e-06	0.0	0.0	0.0	0.00204944	0.0	0.0	0.0	440.61399319	718.6906821	793.28760926	22.87515792	0.31448181	-0.38881714
0.0198	7.87895	4.44e-06	0.0	0.0	0.0	0.00204928	0.0	0.0	0.0	441.18705148	719.11540017	793.12715965	22.83081807	0.30837437	-0.38869126
0.0199	7.91874	4.6e-06	0.0	0.0	0.0	0.00204912	0.0	0.0	0.0	441.75882788	719.53178303	792.96705419	22.78655365	0.30235858	-0.38856564
0.02	7.95854	4.77e-06	0.0	0.0	0.0	0.00204895	0.0	0.0	0.0	442.32932533	719.9399554	792.80729173	22.7423642	0.29643579	-0.3884403
0.0201	7.99833	4.94e-06	0.0	0.0	0.0	0.00204878	0.0	0.0	0.0	442.89854677	720.34004357	792.64787114	22.69825015	0.29060279	-0.38831523
0.0202	8.03812	5.11e-06	0.0	0.0	0.0	0.00204861	0.0	0.0	1e-08	443.46649511	720.73216956	792.48879128	22.65421159	0.28485805	-0.38819042
0.0203	8.07791	5.3e-06	0.0	0.0	0.0	0.00204843	0.0	0.0	1e-08	444.03317329	721.1164533	792.33005105	22.61024838	0.27920121	-0.38806588
0.0204	8.1177	5.48e-06	0.0	0.0	0.0	0.00204824	0.0	0.0	1e-08	444.59858421	721.4930141	792.17164932	22.56636054	0.27363124	-0.3879416
0.0205	8.15749	5.67e-06	0.0	0.0	0.0	0.00204805	0.0	0.0	1e-08	445.16273078	721.86196979	792.01358499	22.52254806	0.2681471	-0.38781759
0.0216	8.59508	8.21e-06	0.0	0.0	0.0	0.00204551	0.0	0.0	1e-08	451.2857185	725.45098115	790.29683594	22.04557679	0.21323275	-0.38647069
0.0217	8.63486	8.48e-06	0.0	0.0	0.0	0.00204523	0.0	0.0	1e-08	451.8349165	725.73738928	790.14273652	22.00266716	0.2087058	-0.38634978
0.0218	8.67463	8.77e-06	0.0	0.0	0.0	0.00204495	0.0	0.0	1e-08	452.3828872	726.01760154	789.98896074	21.95983267	0.20425232	-0.38622914
0.0219	8.71441	9.05e-06	0.0	0.0	0.0	0.00204466	0.0	0.0	1e-08	452.92963338	726.29171715	789.83550756	21.9170734	0.19987102	-0.38610874
0.022	8.75418	9.35e-06	0.0	0.0	0.0	0.00204437	0.0	0.0	1e-08	453.47515783	726.5598329	789.68237599	21.87438929	0.19556106	-0.3859886
0.0221	8.79395	9.66e-06	0.0	0.0	0.0	0.00204406	0.0	0.0	1e-08	454.01946334	726.82204465	789.52956503	21.83178034	0.19132146	-0.38586871
0.0222	8.83372	9.97e-06	0.0	0.0	0.0	0.00204375	0.0	0.0	1e-08	454.56255267	727.07844687	789.37707368	21.78924653	0.18715122	-0.38574906
0.0223	8.87349	1.029e-05	0.0	0.0	0.0	0.00204342	0.0	0.0	1e-08	455.10442859	727.32913266	789.22490097	21.74678774	0.18305015	-0.38562967
0.0224	8.91326	1.063e-05	0.0	0.0	0.0	0.00204309	0.0	0.0	1e-08	455.64509385	727.57419506	789.07304591	21.704404	0.17901702	-0.38551053
0.0225	8.95303	1.097e-05	0.0	0.0	0.0	0.00204275	0.0	0.0	1e-08	456.18455121	727.81372528	788.92150752	21.6620954	0.1750501	-0.38539164
0.0236	9.3904	1.539e-05	0.0	0.0	0.0	0.00203833	0.0	0.0	2e-08	462.03963878	730.10806925	787.2752139	21.2016484	0.13556692	-0.38409998
0.0237	9.43016	1.585e-05	0.0	0.0	0.0	0.00203786	0.0	0.0	2e-08	462.56481283	730.28782855	787.127402	21.16023867	0.13233267	-0.38398401
0.0238	9.46991	1.633e-05	0.0	0.0	0.0	0.00203738	0.0	0.0	2e-08	463.08881399	730.46312245	786.97989469	21.11890367	0.12915383	-0.38386828
0.0239	9.50966	1.683e-05	0.0	0.0	0.0	0.00203688	0.0	0.0	2e-08	463.6116449	730.63402461	786.83269107	21.07764338	0.12602954	-0.38375278
0.024	9.54942	1.733e-05	0.0	0.0	0.0	0.00203638	0.0	0.0	2e-08	464.13330819	730.80060743	786.68579028	21.03645772	0.12295939	-0.38363752
0.0241	9.58917	1.785e-05	0.0	0.0	0.0	0.00203586	0.0	0.0	2e-08	464.65380649	730.96294279	786.53919142	20.99534639	0.11994465	-0.3835225
0.0242	9.62892	1.838e-05	0.0	0.0	0.0	0.00203533	0.0	0.0	2e-08	465.1731424	731.12110442	786.39289363	20.95430982	0.11698082	-0.38340772
0.0243	9.66867	1.893e-05	0.0	0.0	0.0	0.00203478	0.0	0.0	2e-08	465.69131853	731.27515963	786.24689603	20.9133478	0.11406855	-0.38329317
0.0244	9.70841	1.949e-05	0.0	0.0	0.0	0.00203422	0.0	0.0	2e-08	466.20833748	731.42517669	786.10119778	20.87246028	0.11120704	-0.38317886
0.0245	9.74816	2.006e-05	0.0	0.0	0.0	0.00203365	0.0	0.0	2e-08	466.72420185	731.57122275	785.95579801	20.83164725	0.10839546	-0.38306478
0.0256	10.18531	2.737e-05	0.0	0.0	0.0	0.00202633	0.0	0.0	3e-08	472.3232395	732.93397419	784.37586111	20.38760332	0.08058867	-0.38182516
0.0257	10.22505	2.813e-05	0.0	0.0	0.0	0.00202557	0.0	0.0	3e-08	472.82544785	733.03727417	784.23397833	20.34768006	0.07832484	-0.38171384
0.0258	10.26478	2.891e-05	0.0	0.0	0.0	0.00202479	0.0	0.0	3e-08	473.32653455	733.13738982	784.09238338	20.30783038	0.07610454	-0.38160275
0.0259	10.30451	2.971e-05	0.0	0.0	0.0	0.00202398	0.0	0.0	3e-08	473.82650207	733.23437831	783.95107547	20.26805455	0.07392418	-0.38149188
0.026	10.34425	3.053e-05	0.0	0.0	0.0	0.00202316	0.0	0.0	3e-08	474.32535288	733.32829177	783.81005382	20.2283525	0.07178333	-0.38138123
0.0261	10.38398	3.137e-05	0.0	0.0	0.0	0.00202233	0.0	0.0	3e-08	474.82308945	733.41918172	783.66931767	20.18872413	0.06968176	-0.38127081
0.0262	10.42371	3.223e-05	0.0	0.0	0.0	0.00202147	0.0	0.0	3e-08	475.31971422	733.50709936	783.52886624	20.1491694	0.06761878	-0.38116061
0.0263	10.46344	3.31e-05	0.0	0.0	0.0	0.00202059	0.0	0.0	3e-08	475.81522964	733.59209498	783.38869876	20.10968823	0.0655938	-0.38105063
0.0264	10.50316	3.4e-05	0.0	0.0	0.0	0.00201969	0.0	0.0	3e-08	476.30963815	733.674218	783.24881447	20.07028025	0.06360925	-0.38094088
0.0265	10.54289	3.492e-05	0.0	0.0	0.0	0.00201878	0.0	0.0	3e-08	476.80294218	733.75352132	783.10921261	20.03094589	0.06166005	-0.38083135
0.0276	10.97982	4.645e-05	0.0	0.0	0.0	0.00200723	0.0	0.0	5e-08	482.1570776	734.45283499	781.59201996	19.603096	0.04251294	-0.37964094
0.0277	11.01953	4.764e-05	0.0	0.0	0.0	0.00200604	0.0	0.0	5e-08	482.63731447	734.50181858	781.45574966	19.56463778	0.04096724	-0.37953403
0.0278	11.05925	4.885e-05	0.0	0.0	0.0	0.00200483	0.0	0.0	5e-08	483.11647773	734.54854904	781.3197523	19.52625216	0.03945172	-0.37942732
0.0279	11.09896	5.009e-05	0.0	0.0	0.0	0.00200359	0.0	0.0	5e-08	483.5945697	734.59306502	781.1840272	19.48793906	0.03796585	-0.37932083
0.028	11.13867	5.136e-05	0.0	0.0	0.0	0.00200232	0.0	0.0	5e-08	484.07159269	734.63540442	781.04857364	19.44969844	0.03650908	-0.37921455
0.0281	11.17838	5.265e-05	0.0	0.0	0.0	0.00200103	0.0	0.0	5e-08	484.547549	734.67560442	780.91339095	19.41153003	0.03508271	-0.37910848
0.0282	11.21809	5.397e-05	0.0	0.0	0.0	0.0019997	0.0	0.0	5e-08	485.02244094	734.71370401	780.77847843	19.3734339	0.03368502	-0.37900263
0.0283	11.2578	5.531e-05	0.0	0.0	0.0	0.00199836	0.0	0.0	6e-08	485.4962708	734.74973981	780.64383537	19.33541007	0.03231458	-0.37889699
0.0284	11.2975	5.669e-05	0.0	0.0	0.0	0.00199698	0.0	0.0	6e-08	485.96904085	734.7837464	780.50946111	19.2974584	0.03097164	-0.37879155
0.0285	11.33721	5.809e-05	0.0	0.0	0.0	0.00199558	0.0	0.0	6e-08	486.44075338	734.81575874	780.37535496	19.25957883	0.02965571	-0.37868633
0.0296	11.77391	7.549e-05	0.0	0.0	0.0	0.00197816	0.0	0.0	8e-08	491.56043829	735.0457786	778.91769154	18.84763797	0.01686471	-0.37754263
0.0297	11.81361	7.727e-05	0.0	0.0	0.0	0.00197638	0.0	0.0	8e-08	492.01963545	735.05640139	778.78675088	18.81061728	0.01584398	-0.37743989
0.0298	11.8533	7.907e-05	0.0	0.0	0.0	0.00197458	0.0	0.0	8e-08	492.47780404	735.0654364	778.65606979	18.77366763	0.01484566	-0.37733735
0.0299	11.89299	8.091e-05	0.0	0.0	0.0	0.00197273	0.0	0.0	8e-08	492.93494622	735.07291171	778.52564763	18.73678884	0.01387045	-0.37723502
0.03	11.93268	8.279e-05	0.0	0.0	0.0	0.00197086	0.0	0.0	8e-08	493.39106419	735.0788564	778.39548376	18.69998104	0.01291567	-0.37713289
0.0301	11.97237	8.47e-05	0.0	0.0	0.0	0.00196894	0.0	0.0	8e-08	493.84616011	735.08329576	778.26557756	18.66324407	0.01198193	-0.37703096
0.0302	12.01206	8.664e-05	0.0	0.0	0.0	0.001967	0.0	0.0	9e-08	494.30023613	735.08625597	778.1359284	18.62657784	0.01106885	-0.37692924
0.0303	12.05175	8.862e-05	0.0	0.0	0.0	0.00196501	0.0	0.0	9e-08	494.7532944	735.08776266	778.00653565	18.58998228	0.01017604	-0.37682771
0.0304	12.09144	9.064e-05	0.0	0.0	0.0	0.00196299	0.0	0.0	9e-08	495.20533708	735.08784099	777.8773987	18.55345723	0.00930403	-0.37672639
0.0305	12.13112	9.27e-05	0.0	0.0	0.0	0.00196094	0.0	0.0	9e-08	495.65636631	735.08651691	777.74851692	18.5170026	0.0084525	-0.37662527
0.0316	12.5676	0.00011786	0.0	0.0	0.0	0.00193575	0.0	0.0	1.2e-07	500.55140738	734.98613513	776.34748455	18.12062967	0.00030224	-0.37552598
0.0317	12.60727	0.00012039	0.0	0.0	0.0	0.00193321	0.0	0.0	1.2e-07	500.99044032	734.96978595	776.22161756	18.08501414	-0.00033451	-0.37542722
0.0318	12.64694	0.00012297	0.0	0.0	0.0	0.00193064	0.0	0.0	1.2e-07	501.42848717	734.95232385	776.09599793	18.04946798	-0.00095528	-0.37532866
0.0319	12.68662	0.00012559	0.0	0.0	0.0	0.00192801	0.0	0.0	1.3e-07	501.86554999	734.93376825	775.97062509	18.01399109	-0.00156024	-0.37523029
0.032	12.72629	0.00012825	0.0	0.0	0.0	0.00192535	0.0	0.0	1.3e-07	502.30163085	734.91413841	775.84549845	17.97858338	-0.00214968	-0.37513211
0.0321	12.76596	0.00013095	0.0	0.0	0.0	0.00192264	0.0	0.0	1.3e-07	502.73673181	734.89345319	775.72061744	17.94324475	-0.00272374	-0.37503413
0.0322	12.80562	0.0001337	0.0	0.0	0.0	0.00191989	0.0	0.0	1.3e-07	503.17085492	734.87173128	775.59598147	17.907975	-0.00328139	-0.37493633
0.0323	12.84529	0.0001365	0.0	0.0	0.0	0.00191709	0.0	0.0	1.4e-07	503.60400226	734.84899294	775.47158998	17.87277422	-0.00382494	-0.37483873
0.0324	12.88496	0.00013934	0.0	0.0	0.0	0.00191425	0.0	0.0	1.4e-07	504.03617586	734.82525506	775.34744238	17.83764226	-0.00435385	-0.37474132
0.0325	12.92462	0.00014222	0.0	0.0	0.0	0.00191136	0.0	0.0	1.4e-07	504.46737776	734.80053537	775.22353812	17.80257901	-0.00486839	-0.3746441
0.0336	13.36087	0.00017711	0.0	0.0	0.0	0.00187644	0.0	0.0	1.8e-07	509.14704791	734.46864073	773.87649042	17.42139159	-0.00963268	-0.37358717
0.0337	13.40053	0.00018058	0.0	0.0	0.0	0.00187296	0.0	0.0	1.8e-07	509.5667477	734.43342985	773.75546249	17.38714561	-0.00999014	-0.37349221
0.0338	13.44018	0.0001841	0.0	0.0	0.0	0.00186944	0.0	0.0	1.8e-07	509.98550207	734.3974439	773.63467067	17.35296714	-0.01033593	-0.37339743
0.0339	13.47983	0.00018767	0.0	0.0	0.0	0.00186587	0.0	0.0	1.9e-07	510.40331302	734.36069683	773.51411444	17.31885598	-0.01066943	-0.37330284
0.034	13.51948	0.00019129	0.0	0.0	0.0	0.00186224	0.0	0.0	1.9e-07	510.82018259	734.32320359	773.39379325	17.28481213	-0.01099161	-0.37320843
0.0341	13.55913	0.00019496	0.0	0.0	0.0	0.00185857	0.0	0.0	2e-07	511.23611276	734.28497769	773.27370656	17.2508355	-0.01130282	-0.37311421
0.0342	13.59878	0.00019869	0.0	0.0	0.0	0.00185484	0.0	0.0	2e-07	511.65110553	734.24603223	773.15385383	17.21692598	-0.01160303	-0.37302017
0.0343	13.63842	0.00020247	0.0	0.0	0.0	0.00185105	0.0	0.0	2e-07	512.06516289	734.20638035	773.03423454	17.18308347	-0.01189244	-0.37292631
0.0344	13.67807	0.0002063	0.0	0.0	0.0	0.00184722	0.0	0.0	2.1e-07	512.47828683	734.16603498	772.91484815	17.14930787	-0.01217125	-0.37283263
0.0345	13.71771	0.00021018	0.0	0.0	0.0	0.00184333	0.0	0.0	2.1e-07	512.89047934	734.12500875	772.79569414	17.11559898	-0.01243861	-0.37273914
0.0356	14.15374	0.00025654	1e-08	0.0	0.0	0.00179692	0.0	0.0	2.6e-07	517.36369375	733.63229481	771.50018696	16.74918222	-0.0147351	-0.37172264
0.0357	14.19337	0.00026109	1e-08	0.0	0.0	0.00179237	0.0	0.0	2.6e-07	517.76486469	733.58403408	771.38378077	16.71626711	-0.01488822	-0.3716313
0.0358	14.233	0.0002657	1e-08	0.0	0.0	0.00178775	0.0	0.0	2.7e-07	518.16513013	733.53524283	771.26760023	16.68341755	-0.01503313	-0.37154014
0.0359	14.27263	0.00027036	1e-08	0.0	0.0	0.00178309	0.0	0.0	2.7e-07	518.56449206	733.48593079	771.15164484	16.65063337	-0.01516965	-0.37144916
0.036	14.31226	0.00027508	1e-08	0.0	0.0	0.00177836	0.0	0.0	2.8e-07	518.96295244	733.43610798	771.03591409	16.61791448	-0.01529791	-0.37135835
0.0361	14.35189	0.00027986	1e-08	0.0	0.0	0.00177358	0.0	0.0	2.8e-07	519.36051329	733.38578423	770.92040747	16.58526077	-0.01541808	-0.37126772
0.0362	14.39152	0.0002847	1e-08	0.0	0.0	0.00176873	0.0	0.0	2.8e-07	519.75717659	733.33496919	770.8051245	16.55267207	-0.01552988	-0.37117727
0.0363	14.43114	0.00028959	1e-08	0.0	0.0	0.00176383	0.0	0.0	2.9e-07	520.15294435	733.28367288	770.69006467	16.5201483	-0.01563361	-0.37108699
0.0364	14.47077	0.00029454	1e-08	0.0	0.0	0.00175888	0.0	0.0	2.9e-07	520.5478186	733.23190492	770.57522748	16.48768943	-0.01572981	-0.37099688
0.0365	14.51039	0.00029955	1e-08	0.0	0.0	0.00175386	1e-08	0.0	3e-07	520.9418013	733.17967427	770.46061244	16.45529531	-0.01581838	-0.37090695
0.0376	14.94619	0.00035852	1e-08	0.0	0.0	0.00169482	1e-08	0.0	3.6e-07	525.2173438	732.57711109	769.21436858	16.10320197	-0.01631897	-0.3699291
0.0377	14.9858	0.00036423	1e-08	0.0	0.0	0.00168911	1e-08	0.0	3.6e-07	525.60078489	732.52000057	769.10238122	16.07157629	-0.01632444	-0.36984123
0.0378	15.02541	0.00037	1e-08	0.0	0.0	0.00168333	1e-08	0.0	3.7e-07	525.98336066	732.46253512	768.99060971	16.04001393	-0.01632373	-0.36975353
0.0379	15.06502	0.00037583	2e-08	0.0	0.0	0.00167749	1e-08	0.0	3.8e-07	526.36507313	732.40472206	768.87905357	16.00851477	-0.01631687	-0.369666
0.038	15.10463	0.00038172	2e-08	0.0	0.0	0.0016716	1e-08	0.0	3.8e-07	526.74592435	732.3465686	768.76771232	15.97707857	-0.01630353	-0.36957863
0.0381	15.14424	0.00038767	2e-08	0.0	0.0	0.00166564	1e-08	0.0	3.9e-07	527.12591638	732.28808221	768.65658551	15.94570543	-0.01628458	-0.36949144
0.0382	15.18385	0.00039367	2e-08	0.0	0.0	0.00165963	1e-08	0.0	3.9e-07	527.50505125	732.22926957	768.54567265	15.91439516	-0.01625981	-0.36940441
0.0383	15.22345	0.00039973	2e-08	0.0	0.0	0.00165356	1e-08	0.0	4e-07	527.88333101	732.17013749	768.43497327	15.88314764	-0.01622934	-0.36931755
0.0384	15.26306	0.00040585	2e-08	0.0	0.0	0.00164744	1e-08	0.0	4.1e-07	528.2607577	732.11069265	768.32448692	15.85196277	-0.01619327	-0.36923086
0.0385	15.30266	0.00041203	2e-08	0.0	0.0	0.00164125	1e-08	0.0	4.1e-07	528.63733338	732.05094158	768.21421312	15.82084035	-0.01615148	-0.36914433
0.0396	15.73823	0.00048374	3e-08	0.0	0.0	0.00156945	2e-08	0.0	4.8e-07	532.72409127	731.37523591	767.01509809	15.48258537	-0.01534767	-0.36820346
0.0397	15.77782	0.00049059	3e-08	0.0	0.0	0.00156259	2e-08	0.0	4.9e-07	533.0906166	731.31228012	766.90733911	15.45220366	-0.0152451	-0.3681189
0.0398	15.81741	0.0004975	3e-08	0.0	0.0	0.00155568	2e-08	0.0	5e-07	533.456318	731.24909273	766.79978676	15.42188294	-0.01513811	-0.36803451
0.0399	15.857	0.00050446	3e-08	0.0	0.0	0.00154871	2e-08	0.0	5.1e-07	533.82119757	731.18567858	766.69244058	15.39162306	-0.01502672	-0.36795029
0.04	15.89659	0.00051147	3e-08	0.0	0.0	0.00154169	2e-08	0.0	5.1e-07	534.18525743	731.12204241	766.58530014	15.36142389	-0.01491094	-0.36786622
0.0401	15.93617	0.00051854	3e-08	0.0	0.0	0.00153461	2e-08	0.0	5.2e-07	534.54849969	731.05818887	766.47836498	15.33128531	-0.01479084	-0.36778231
0.0402	15.97576	0.00052565	4e-08	0.0	0.0	0.00152748	2e-08	0.0	5.3e-07	534.91092647	730.99412246	766.37163467	15.30120718	-0.01466649	-0.36769857
0.0403	16.01534	0.00053282	4e-08	0.0	0.0	0.0015203	3e-08	0.0	5.3e-07	535.2725399	730.9298476	766.26510876	15.27118918	-0.01453741	-0.36761498
0.0404	16.05493	0.00054005	4e-08	0.0	0.0	0.00151307	3e-08	0.0	5.4e-07	535.63334211	730.86536864	766.15878681	15.24123149	-0.01440447	-0.36753156
0.0405	16.09451	0.00054732	4e-08	0.0	0.0	0.00150579	3e-08	0.0	5.5e-07	535.99333522	730.80068971	766.05266838	15.21133386	-0.01426743	-0.36744829
0.0416	16.52985	0.00063053	6e-08	0.0	0.0	0.00142246	4e-08	1e-08	6.3e-07	539.90047315	730.07709602	764.89867387	14.88638639	-0.01250238	-0.36654281
0.0417	16.56942	0.00063837	6e-08	0.0	0.0	0.00141461	4e-08	1e-08	6.4e-07	540.25092483	730.01029903	764.79496392	14.85719925	-0.01231979	-0.36646144
0.0418	16.60899	0.00064625	6e-08	0.0	0.0	0.00140672	5e-08	1e-08	6.5e-07	540.60059546	729.94334534	764.6914519	14.82807048	-0.01213374	-0.36638022
0.0419	16.64856	0.00065417	6e-08	0.0	0.0	0.00139878	5e-08	1e-08	6.5e-07	540.94948723	729.87623746	764.58813738	14.79899993	-0.01194426	-0.36629915
0.042	16.68813	0.00066214	6e-08	0.0	0.0	0.0013908	5e-08	1e-08	6.6e-07	541.29760231	729.80897774	764.48501995	14.76998735	-0.01175107	-0.36621824
0.0421	16.72769	0.00067015	7e-08	0.0	0.0	0.00138279	5e-08	1e-08	6.7e-07	541.64494287	729.74156837	764.38209919	14.7410327	-0.01155446	-0.36613748
0.0422	16.76726	0.00067819	7e-08	0.0	0.0	0.00137473	5e-08	1e-08	6.8e-07	541.99151111	729.67401147	764.27937467	14.7121359	-0.01135463	-0.36605688
0.0423	16.80682	0.00068628	7e-08	0.0	0.0	0.00136663	5e-08	1e-08	6.9e-07	542.33730921	729.60630905	764.17684598	14.68329678	-0.01115148	-0.36597643
0.0424	16.84639	0.0006944	7e-08	0.0	0.0	0.00135849	6e-08	1e-08	7e-07	542.68233937	729.53846298	764.0745127	14.65451519	-0.01094507	-0.36589613
0.0425	16.88595	0.00070256	7e-08	0.0	0.0	0.00135032	6e-08	1e-08	7e-07	543.02660378	729.47047501	763.97237442	14.625791	-0.01073543	-0.36581599
0.0436	17.32106	0.00079456	1e-07	0.0	0.0	0.00125817	9e-08	1e-08	8e-07	546.7636004	728.71361437	762.86160562	14.31357139	-0.00821665	-0.36494443
0.0437	17.36061	0.0008031	1.1e-07	0.0	0.0	0.00124961	9e-08	1e-08	8e-07	547.09884709	728.64401396	762.76177535	14.28552477	-0.007969	-0.36486609
0.0438	17.40016	0.00081167	1.1e-07	0.0	0.0	0.00124103	9e-08	1e-08	8.1e-07	547.4333566	728.57428294	762.66213478	14.2575336	-0.00771796	-0.36478791
0.0439	17.43971	0.00082026	1.1e-07	0.0	0.0	0.00123242	1e-07	1e-08	8.2e-07	547.7671311	728.50442131	762.56268351	14.2295979	-0.00746411	-0.36470988
0.044	17.47925	0.00082888	1.2e-07	0.0	0.0	0.00122379	1e-07	1e-08	8.3e-07	548.1001728	728.43442893	762.46342115	14.20171746	-0.00720722	-0.36463199
0.0441	17.5188	0.00083752	1.2e-07	0.0	0.0	0.00121513	1e-07	1e-08	8.4e-07	548.43248391	728.36430557	762.36434729	14.17389214	-0.00694732	-0.36455425
0.0442	17.55834	0.00084618	1.2e-07	0.0	0.0	0.00120646	1.1e-07	2e-08	8.5e-07	548.76406662	728.29405084	762.26546154	14.14612179	-0.00668442	-0.36447666
0.0443	17.59789	0.00085486	1.3e-07	0.0	0.0	0.00119776	1.1e-07	2e-08	8.6e-07	549.09492314	728.22366424	762.16676351	14.11840622	-0.00641829	-0.36439922
0.0444	17.63743	0.00086356	1.3e-07	0.0	0.0	0.00118904	1.1e-07	2e-08	8.6e-07	549.42505564	728.15314516	762.06825279	14.09074528	-0.00614893	-0.36432192
0.0445	17.67697	0.00087228	1.3e-07	0.0	0.0	0.00118031	1.2e-07	2e-08	8.7e-07	549.75446627	728.08249285	761.969929	14.06313891	-0.00587672	-0.36424477
0.0456	18.11185	0.00096909	1.8e-07	0.0	0.0	0.00108329	1.7e-07	2e-08	9.7e-07	553.33096498	727.29618851	760.90059263	13.76302552	-0.00267791	-0.36340571
0.0457	18.15138	0.00097795	1.9e-07	0.0	0.0	0.00107442	1.7e-07	2e-08	9.8e-07	553.65188309	727.22383506	760.80448156	13.73606199	-0.00236821	-0.3633303
0.0458	18.19091	0.00098681	1.9e-07	0.0	0.0	0.00106554	1.8e-07	3e-08	9.9e-07	553.97210749	727.15132771	760.70855238	13.70915108	-0.00205531	-0.36325503
0.0459	18.23044	0.00099567	2e-07	0.0	0.0	0.00105665	1.8e-07	3e-08	1e-06	554.29164033	727.07866402	760.61280471	13.68229264	-0.00173921	-0.3631799
0.046	18.26996	0.00100454	2e-07	0.0	0.0	0.00104777	1.9e-07	3e-08	1.01e-06	554.61048373	727.00584146	760.51723818	13.65548652	-0.00141984	-0.36310491
0.0461	18.30949	0.0010134	2.1e-07	0.0	0.0	0.00103888	1.9e-07	3e-08	1.01e-06	554.92863982	726.93285739	760.42185239	13.62873254	-0.00109679	-0.36303007
0.0462	18.34901	0.00102227	2.1e-07	0.0	0.0	0.00102999	2e-07	3e-08	1.02e-06	555.24611064	726.8597093	760.32664697	13.6020306	-0.00077069	-0.36295536
0.0463	18.38853	0.00103113	2.2e-07	0.0	0.0	0.0010211	2.1e-07	3e-08	1.03e-06	555.56289835	726.78639418	760.23162154	13.57538053	-0.00044125	-0.3628808
0.0464	18.42805	0.00104	2.2e-07	0.0	0.0	0.00101222	2.1e-07	3e-08	1.04e-06	555.87900505	726.71290905	760.13677573	13.5487822	-0.00010847	-0.36280638
0.0465	18.46757	0.00104886	2.3e-07	0.0	0.0	0.00100334	2.2e-07	3e-08	1.05e-06	556.19443284	726.63925083	760.04210917	13.52223545	0.00022768	-0.3627321
0.0476	18.90223	0.00114577	3e-07	0.0	0.0	0.00090616	3e-07	4e-08	1.15e-06	559.61992028	725.81661324	759.0125001	13.23358356	0.00416139	-0.36192421
0.0477	18.94174	0.00115451	3.1e-07	0.0	0.0	0.0008974	3.1e-07	5e-08	1.16e-06	559.9273613	725.74060348	758.91995538	13.20764434	0.00454121	-0.36185159
0.0478	18.98124	0.00116322	3.2e-07	0.0	0.0	0.00088865	3.2e-07	5e-08	1.17e-06	560.23414987	725.66437185	758.82758509	13.18175486	0.00492516	-0.36177911
0.0479	19.02075	0.00117192	3.2e-07	0.0	0.0	0.00087993	3.3e-07	5e-08	1.17e-06	560.54028791	725.58791437	758.73538885	13.15591491	0.00531301	-0.36170677
0.048	19.06025	0.0011806	3.3e-07	0.0	0.0	0.00087122	3.4e-07	5e-08	1.18e-06	560.84577737	725.51122652	758.64336631	13.13012434	0.00570476	-0.36163456
0.0481	19.09976	0.00118925	3.4e-07	0.0	0.0	0.00086254	3.5e-07	5e-08	1.19e-06	561.15062024	725.43430365	758.55151709	13.10438302	0.00610052	-0.36156249
0.0482	19.13926	0.00119789	3.5e-07	0.0	0.0	0.00085388	3.6e-07	5e-08	1.2e-06	561.45481845	725.3571411	758.45984084	13.0786908	0.00650033	-0.36149056
0.0483	19.17876	0.0012065	3.6e-07	0.0	0.0	0.00084524	3.7e-07	5e-08	1.21e-06	561.75837393	725.27973416	758.36833719	13.05304754	0.00690423	-0.36141876
0.0484	19.21826	0.00121509	3.7e-07	0.0	0.0	0.00083662	3.8e-07	6e-08	1.22e-06	562.06128861	725.20207801	758.27700578	13.02745322	0.00731259	-0.3613471
0.0485	19.25776	0.00122365	3.7e-07	0.0	0.0	0.00082802	3.9e-07	6e-08	1.23e-06	562.36356432	725.12416848	758.18584625	13.00190752	0.00772501	-0.36127557
0.0496	19.69219	0.00131596	4.8e-07	0.0	0.0	0.00073537	5.2e-07	8e-08	1.32e-06	565.64696056	724.24898071	757.19433254	12.72407852	0.01255481	-0.36049757
0.0497	19.73167	0.00132415	4.9e-07	0.0	0.0	0.00072714	5.3e-07	8e-08	1.33e-06	565.94171322	724.16763071	757.10520756	12.69910629	0.01302192	-0.36042763
0.0498	19.77116	0.00133231	5e-07	0.0	1e-08	0.00071895	5.5e-07	8e-08	1.33e-06	566.23585059	724.08595963	757.01624981	12.67418095	0.01349394	-0.36035783
0.0499	19.81064	0.00134043	5.1e-07	0.0	1e-08	0.00071079	5.6e-07	8e-08	1.34e-06	566.52937439	724.00396198	756.92745893	12.64930237	0.0139709	-0.36028816
0.05	19.85013	0.00134851	5.3e-07	0.0	1e-08	0.00070267	5.8e-07	9e-08	1.35e-06	566.82228634	723.92163217	756.83883458	12.62447041	0.01445287	-0.36021862
0.05009	19.88961	0.00135655	5.4e-07	0.0	1e-08	0.00069459	5.9e-07	9e-08	1.36e-06	567.11458814	723.8389646	756.75037641	12.59968506	0.01493997	-0.36014921
0.05019	19.92909	0.00136456	5.5e-07	0.0	1e-08	0.00068655	6.1e-07	9e-08	1.37e-06	567.40628146	723.75595415	756.66208406	12.57494612	0.01543222	-0.36007993
0.05029	19.96857	0.00137252	5.6e-07	0.0	1e-08	0.00067855	6.2e-07	9e-08	1.38e-06	567.69736798	723.67259541	756.57395717	12.55025336	0.01592962	-0.36001078
0.05039	20.00805	0.00138044	5.7e-07	0.0	1e-08	0.00067059	6.4e-07	9e-08	1.38e-06	567.98784935	723.58888251	756.4859954	12.5256067	0.01643225	-0.35994176
0.05049	20.04753	0.00138832	5.8e-07	0.0	1e-08	0.00066268	6.5e-07	1e-07	1.39e-06	568.27772723	723.5048098	756.3981984	12.50100602	0.01694016	-0.35987287
0.05159	20.48172	0.00147201	7.3e-07	0.0	1e-08	0.00057852	8.6e-07	1.3e-07	1.48e-06	571.42700979	722.55467109	755.44320635	12.23339876	0.02289291	-0.35912352
0.05169	20.52119	0.00147933	7.5e-07	0.0	1e-08	0.00057115	8.8e-07	1.3e-07	1.48e-06	571.70976894	722.46584692	755.3573594	12.20934028	0.02346873	-0.35905616
0.05179	20.56065	0.0014866	7.6e-07	0.0	1e-08	0.00056383	9e-07	1.3e-07	1.49e-06	571.9919447	722.37659068	755.27167272	12.18532623	0.02405055	-0.35898893
0.05189	20.60012	0.00149382	7.8e-07	0.0	1e-08	0.00055657	9.2e-07	1.4e-07	1.5e-06	572.27353852	722.28689701	755.18614594	12.16135666	0.02463839	-0.35892182
0.05199	20.63958	0.00150099	8e-07	0.0	1e-08	0.00054935	9.4e-07	1.4e-07	1.5e-06	572.55455182	722.19676125	755.10077873	12.1374311	0.02523237	-0.35885483
0.05209	20.67904	0.0015081	8.1e-07	0.0	1e-08	0.00054219	9.6e-07	1.4e-07	1.51e-06	572.83498603	722.10617751	755.01557075	12.11354959	0.02583253	-0.35878797
0.05219	20.7185	0.00151517	8.3e-07	0.0	1e-08	0.00053507	9.8e-07	1.5e-07	1.52e-06	573.11484255	722.01514041	754.93052165	12.08971199	0.02643891	-0.35872124
0.05229	20.75796	0.00152218	8.4e-07	0.0	1e-08	0.00052801	1.01e-06	1.5e-07	1.53e-06	573.39412277	721.92364461	754.84563109	12.06591819	0.02705158	-0.35865463
0.05239	20.79742	0.00152914	8.6e-07	0.0	1e-08	0.000521	1.03e-06	1.5e-07	1.53e-06	573.67282807	721.83168477	754.76089873	12.04216814	0.02767054	-0.35858814
0.05249	20.83688	0.00153604	8.8e-07	0.0	1e-08	0.00051404	1.06e-06	1.6e-07	1.54e-06	573.95095981	721.73925582	754.67632423	12.01846177	0.02829584	-0.35852178
0.05359	21.27084	0.00160836	1.08e-06	0.0	1e-08	0.00044111	1.35e-06	2e-07	1.61e-06	576.9729298	720.69016408	753.75632612	11.76050988	0.03560751	-0.35779988
0.05369	21.31028	0.00161459	1.1e-06	0.0	1e-08	0.00043482	1.38e-06	2.1e-07	1.62e-06	577.24427939	720.59172582	753.67361964	11.73721742	0.03631268	-0.35773499
0.05379	21.34973	0.00162077	1.12e-06	0.0	1e-08	0.00042858	1.41e-06	2.1e-07	1.63e-06	577.51506953	720.4927572	753.5910673	11.71396983	0.03702479	-0.35767021
0.05389	21.38917	0.00162689	1.14e-06	0.0	1e-08	0.00042239	1.44e-06	2.2e-07	1.63e-06	577.78530143	720.39325394	753.50866875	11.69073209	0.03774388	-0.35760556
0.05399	21.42861	0.00163295	1.16e-06	0.0	1e-08	0.00041627	1.47e-06	2.2e-07	1.64e-06	578.0549755	720.29321187	753.42642388	11.66754336	0.03846996	-0.35754102
0.05409	21.46805	0.00163896	1.18e-06	0.0	1e-08	0.0004102	1.5e-06	2.3e-07	1.64e-06	578.32409306	720.19262703	753.34433231	11.64447457	0.03920302	-0.35747661
0.05419	21.50749	0.0016449	1.2e-06	0.0	1e-08	0.00040419	1.53e-06	2.3e-07	1.65e-06	578.59265708	720.0914956	753.26239317	11.6213978	0.03994318	-0.35741231
0.05429	21.54693	0.00165079	1.23e-06	0.0	1e-08	0.00039823	1.57e-06	2.4e-07	1.66e-06	578.86066751	719.98981368	753.18060647	11.59836566	0.04069045	-0.35734813
0.05439	21.58637	0.00165662	1.25e-06	0.0	1e-08	0.00039234	1.6e-06	2.4e-07	1.66e-06	579.12812552	719.8875775	753.09897184	11.57537965	0.04144484	-0.35728408
0.05449	21.6258	0.00166239	1.27e-06	0.0	2e-08	0.0003865	1.63e-06	2.5e-07	1.67e-06	579.39503232	719.78478346	753.01748894	11.55244043	0.04220632	-0.35722014
0.05559	22.05953	0.00172201	1.54e-06	0.0	2e-08	0.00032608	2.05e-06	3.1e-07	1.73e-06	582.29493229	718.61630446	752.13109521	11.30278539	0.05106214	-0.35652462
0.05569	22.09896	0.00172708	1.56e-06	0.0	2e-08	0.00032093	2.09e-06	3.2e-07	1.73e-06	582.5553066	718.50657348	752.05140702	11.28029776	0.05191122	-0.35646209
0.05579	22.13838	0.00173209	1.59e-06	0.0	2e-08	0.00031584	2.13e-06	3.2e-07	1.74e-06	582.81514213	718.39624771	751.9718665	11.25786812	0.05276775	-0.35639967
0.05589	22.1778	0.00173704	1.61e-06	0.0	2e-08	0.00031081	2.17e-06	3.3e-07	1.74e-06	583.07444023	718.28532508	751.89247321	11.23547059	0.05363172	-0.35633738
0.05599	22.21722	0.00174193	1.64e-06	0.0	2e-08	0.00030583	2.21e-06	3.4e-07	1.75e-06	583.33320164	718.17380368	751.81322687	11.21311848	0.05450312	-0.35627519
0.05609	22.25664	0.00174677	1.67e-06	0.0	2e-08	0.00030092	2.26e-06	3.4e-07	1.75e-06	583.59142741	718.06168175	751.73412714	11.1908562	0.05538187	-0.35621313
0.05619	22.29606	0.00175154	1.7e-06	0.0	2e-08	0.00029605	2.3e-06	3.5e-07	1.76e-06	583.84911962	717.94895774	751.65517334	11.16861707	0.05626811	-0.35615117
0.05629	22.33548	0.00175626	1.72e-06	0.0	2e-08	0.00029125	2.35e-06	3.6e-07	1.76e-06	584.10627877	717.83563009	751.57636526	11.14642786	0.05716181	-0.35608933
0.05639	22.37489	0.00176093	1.75e-06	0.0	2e-08	0.0002865	2.39e-06	3.6e-07	1.77e-06	584.36290598	717.72169741	751.49770252	11.12428469	0.05806295	-0.35602761
0.05649	22.41431	0.00176553	1.78e-06	0.0	2e-08	0.00028181	2.44e-06	3.7e-07	1.77e-06	584.61900228	717.60715847	751.41918476	11.10217001	0.05897145	-0.355966
0.05759	22.84781	0.00181245	2.12e-06	0.0	3e-08	0.00023385	3e-06	4.6e-07	1.82e-06	587.40127663	716.30700039	750.56496251	10.86175737	0.0694554	-0.35529571
0.05769	22.88721	0.00181638	2.15e-06	0.0	3e-08	0.00022982	3.06e-06	4.7e-07	1.82e-06	587.65107042	716.1851396	750.48815868	10.8401414	0.07045268	-0.35523544
0.05779	22.92661	0.00182026	2.18e-06	0.0	3e-08	0.00022583	3.11e-06	4.8e-07	1.83e-06	587.90034439	716.06266898	750.41149556	10.81855993	0.07145732	-0.35517529
0.05789	22.96601	0.00182409	2.22e-06	0.0	3e-08	0.00022191	3.17e-06	4.9e-07	1.83e-06	588.14909922	715.93958922	750.33497288	10.79701646	0.07246927	-0.35511524
0.05799	23.00541	0.00182786	2.25e-06	0.0	3e-08	0.00021803	3.23e-06	4.9e-07	1.84e-06	588.39733565	715.81590115	750.25859032	10.77551155	0.0734885	-0.35505531
0.05809	23.04481	0.00183158	2.29e-06	0.0	3e-08	0.00021421	3.29e-06	5e-07	1.84e-06	588.64505444	715.69160576	750.18234757	10.7540497	0.07451486	-0.35499548
0.05819	23.08421	0.00183524	2.32e-06	0.0	3e-08	0.00021043	3.34e-06	5.1e-07	1.84e-06	588.89225644	715.56670423	750.1062443	10.73262455	0.07554851	-0.35493576
0.05829	23.1236	0.00183885	2.36e-06	0.0	3e-08	0.00020671	3.41e-06	5.2e-07	1.85e-06	589.13894236	715.4411978	750.03028019	10.71123839	0.07658936	-0.35487616
0.05839	23.163	0.00184241	2.39e-06	0.0	3e-08	0.00020304	3.47e-06	5.3e-07	1.85e-06	589.38511295	715.31508791	749.95445493	10.68989126	0.07763737	-0.35481666
0.05849	23.20239	0.00184592	2.43e-06	0.0	3e-08	0.00019942	3.53e-06	5.4e-07	1.85e-06	589.63076894	715.18837611	749.87876822	10.6685835	0.07869242	-0.35475727
0.05959	23.63565	0.00188116	2.85e-06	0.0	4e-08	0.00016286	4.27e-06	6.6e-07	1.89e-06	592.2992312	713.75541086	749.05526821	10.43675457	0.09075855	-0.35411108
0.05969	23.67504	0.00188407	2.89e-06	0.0	4e-08	0.00015982	4.34e-06	6.7e-07	1.89e-06	592.53876862	713.62165	748.98121959	10.41590967	0.09189613	-0.35405298
0.05979	23.71442	0.00188694	2.93e-06	0.0	4e-08	0.00015683	4.42e-06	6.8e-07	1.9e-06	592.77780071	713.48732044	748.90730546	10.39510283	0.09304037	-0.35399498
0.05989	23.7538	0.00188975	2.97e-06	0.0	4e-08	0.00015388	4.49e-06	6.9e-07	1.9e-06	593.01632813	713.35242571	748.83352553	10.37433399	0.09419117	-0.35393708
0.05999	23.79317	0.00189252	3.01e-06	0.0	4e-08	0.00015098	4.57e-06	7.1e-07	1.9e-06	593.25435156	713.2169695	748.7598795	10.35360312	0.09534846	-0.35387929
0.06009	23.83255	0.00189525	3.05e-06	0.0	4e-08	0.00014812	4.64e-06	7.2e-07	1.91e-06	593.49187167	713.0809556	748.68636705	10.33291046	0.09651208	-0.35382161
0.06019	23.87193	0.00189793	3.1e-06	0.0	4e-08	0.0001453	4.72e-06	7.3e-07	1.91e-06	593.72888913	712.94438791	748.6129879	10.31225554	0.09768214	-0.35376403
0.06029	23.9113	0.00190056	3.14e-06	0.0	4e-08	0.00014253	4.8e-06	7.4e-07	1.91e-06	593.9654046	712.8072705	748.53974172	10.29163845	0.09885854	-0.35370656
0.06039	23.95068	0.00190315	3.18e-06	0.0	4e-08	0.0001398	4.88e-06	7.6e-07	1.91e-06	594.20141874	712.6696076	748.46662823	10.27105915	0.10004121	-0.35364918
0.06049	23.99005	0.00190569	3.23e-06	0.0	5e-08	0.00013712	4.96e-06	7.7e-07	1.92e-06	594.4369322	712.53140353	748.39364713	10.25051776	0.10122998	-0.35359192
0.06159	24.42308	0.00193088	3.74e-06	0.0	5e-08	0.00011028	5.92e-06	9.2e-07	1.94e-06	596.99472111	710.97680362	747.599507	10.02704048	0.114698	-0.35296876
0.06169	24.46244	0.00193293	3.78e-06	0.0	6e-08	0.00010807	6.01e-06	9.3e-07	1.95e-06	597.2242768	710.83248836	747.52809132	10.00699134	0.11595606	-0.35291272
0.06179	24.5018	0.00193493	3.83e-06	0.0	6e-08	0.0001059	6.11e-06	9.5e-07	1.95e-06	597.45334113	710.68769933	747.45680388	9.98697395	0.1172195	-0.35285679
0.06189	24.54116	0.0019369	3.88e-06	0.0	6e-08	0.00010377	6.2e-06	9.6e-07	1.95e-06	597.6819146	710.54244259	747.38564445	9.96700681	0.11848818	-0.35280095
0.06199	24.58051	0.00193883	3.93e-06	0.0	6e-08	0.00010167	6.3e-06	9.8e-07	1.95e-06	597.90999814	710.39672429	747.31461264	9.9470907	0.11976204	-0.35274521
0.06209	24.61987	0.00194073	3.99e-06	0.0	6e-08	9.961e-05	6.4e-06	1e-06	1.95e-06	598.1375927	710.25055066	747.24370807	9.92713902	0.12104091	-0.35268957
0.06219	24.65922	0.00194258	4.04e-06	0.0	6e-08	9.758e-05	6.5e-06	1.01e-06	1.96e-06	598.3646972	710.10392792	747.17293094	9.90725422	0.12232483	-0.35263403
0.06229	24.69858	0.0019444	4.09e-06	0.0	6e-08	9.559e-05	6.6e-06	1.03e-06	1.96e-06	598.59131296	709.95686256	747.10228076	9.88739889	0.12361369	-0.35257859
0.06239	24.73793	0.00194618	4.14e-06	0.0	6e-08	9.364e-05	6.7e-06	1.04e-06	1.96e-06	598.81744043	709.80936114	747.03175731	9.86757109	0.12490741	-0.35252325
0.06249	24.77728	0.00194793	4.19e-06	0.0	6e-08	9.172e-05	6.8e-06	1.06e-06	1.96e-06	599.04308001	709.66143031	746.96136036	9.84779383	0.12620582	-0.35246802
0.06359	25.21008	0.00196491	4.81e-06	0.0	7e-08	7.269e-05	8.01e-06	1.25e-06	1.98e-06	601.49308233	708.00783913	746.19526458	9.63241366	0.1407792	-0.35186686
0.06369	25.24942	0.00196626	4.86e-06	0.0	7e-08	7.115e-05	8.13e-06	1.27e-06	1.98e-06	601.71291305	707.85530642	746.12636432	9.61308822	0.14212816	-0.3518128
0.06379	25.28875	0.00196757	4.92e-06	0.0	8e-08	6.963e-05	8.25e-06	1.29e-06	1.98e-06	601.93226446	707.70243868	746.05758675	9.59380103	0.14348079	-0.35175883
0.06389	25.32809	0.00196886	4.98e-06	0.0	8e-08	6.814e-05	8.37e-06	1.31e-06	1.99e-06	602.15113721	707.54924383	745.9889316	9.57456282	0.14483697	-0.35170495
0.06399	25.36743	0.00197012	5.04e-06	0.0	8e-08	6.668e-05	8.49e-06	1.33e-06	1.99e-06	602.36953221	707.39572981	745.92039849	9.55537655	0.14619661	-0.35165118
0.06409	25.40676	0.00197135	5.1e-06	0.0	8e-08	6.524e-05	8.61e-06	1.35e-06	1.99e-06	602.58745042	707.24190461	745.85198707	9.53615938	0.14755958	-0.35159749
0.06419	25.44609	0.00197255	5.16e-06	0.0	8e-08	6.383e-05	8.74e-06	1.37e-06	1.99e-06	602.80489091	707.08777615	745.7836975	9.5169992	0.14892585	-0.35154391
0.06429	25.48543	0.00197373	5.22e-06	0.0	8e-08	6.245e-05	8.86e-06	1.39e-06	1.99e-06	603.02185476	706.93335257	745.71552938	9.49787238	0.15029529	-0.35149042
0.06439	25.52476	0.00197487	5.29e-06	0.0	8e-08	6.109e-05	8.99e-06	1.41e-06	1.99e-06	603.23834252	706.77864206	745.64748247	9.47877291	0.15166783	-0.35143702
0.06449	25.56409	0.00197599	5.35e-06	0.0	8e-08	5.976e-05	9.12e-06	1.43e-06	1.99e-06	603.45435459	706.62365289	745.57955655	9.45971909	0.15304332	-0.35138372
0.06559	25.99665	0.00198653	6.07e-06	0.0	1e-07	4.672e-05	1.063e-05	1.67e-06	2.01e-06	605.79927863	704.90277938	744.84027797	9.25248406	0.16834427	-0.3508036
0.06569	26.03597	0.00198734	6.14e-06	0.0	1e-07	4.567e-05	1.077e-05	1.7e-06	2.01e-06	606.0096325	704.74510534	744.77378276	9.23385164	0.16974825	-0.35075142
0.06579	26.07528	0.00198813	6.21e-06	0.0	1e-07	4.464e-05	1.092e-05	1.72e-06	2.01e-06	606.21951867	704.58726378	744.70740514	9.2152472	0.17115399	-0.35069934
0.06589	26.1146	0.00198889	6.28e-06	0.0	1e-07	4.363e-05	1.107e-05	1.74e-06	2.01e-06	606.42893757	704.42926359	744.64114491	9.19667133	0.17256139	-0.35064734
0.06599	26.15391	0.00198963	6.35e-06	0.0	1e-07	4.264e-05	1.122e-05	1.77e-06	2.01e-06	606.63788966	704.27111366	744.57500186	9.17812466	0.17397035	-0.35059544
0.06609	26.19323	0.00199035	6.42e-06	0.0	1e-07	4.167e-05	1.137e-05	1.79e-06	2.01e-06	606.84637539	704.1128229	744.50897579	9.15965607	0.17538077	-0.35054363
0.06619	26.23254	0.00199105	6.49e-06	0.0	1.1e-07	4.072e-05	1.152e-05	1.82e-06	2.01e-06	607.0543964	703.95440008	744.44306615	9.14122286	0.17679255	-0.35049191
0.06629	26.27185	0.00199173	6.56e-06	0.0	1.1e-07	3.979e-05	1.168e-05	1.84e-06	2.01e-06	607.26195328	703.79585416	744.37727269	9.12282969	0.1782056	-0.35044028
0.06639	26.31116	0.00199238	6.64e-06	0.0	1.1e-07	3.888e-05	1.184e-05	1.87e-06	2.01e-06	607.46904676	703.63719412	744.31159513	9.10448423	0.17961982	-0.35038874
0.06649	26.35047	0.00199301	6.71e-06	0.0	1.1e-07	3.799e-05	1.199e-05	1.89e-06	2.02e-06	607.67567775	703.47842894	744.24603314	9.0861269	0.18103513	-0.3503373
0.06759	26.78279	0.00199868	7.55e-06	0.0	1.3e-07	2.931e-05	1.384e-05	2.19e-06	2.02e-06	609.91822041	701.72763717	743.53242327	8.88667164	0.19664728	-0.34977732
0.06769	26.82209	0.00199908	7.63e-06	0.0	1.3e-07	2.862e-05	1.402e-05	2.22e-06	2.03e-06	610.11934041	701.56831047	743.46823177	8.8687358	0.1980681	-0.34972695
0.06779	26.86138	0.00199947	7.71e-06	0.0	1.3e-07	2.794e-05	1.42e-05	2.25e-06	2.03e-06	610.32000493	701.40899534	743.40415299	8.85082863	0.19948877	-0.34967667
0.06789	26.90068	0.00199984	7.79e-06	0.0	1.3e-07	2.728e-05	1.438e-05	2.28e-06	2.03e-06	610.52021446	701.24970076	743.34018674	8.83294724	0.20090919	-0.34962647
0.06799	26.93997	0.00200019	7.87e-06	0.0	1.3e-07	2.663e-05	1.456e-05	2.31e-06	2.03e-06	610.71996942	701.09043572	743.27633285	8.81509468	0.20232927	-0.34957637
0.06809	26.97926	0.00200053	7.95e-06	0.0	1.4e-07	2.6e-05	1.474e-05	2.34e-06	2.03e-06	610.91927029	700.93120917	743.21259113	8.79731182	0.20374894	-0.34952635
0.06819	27.01855	0.00200085	8.04e-06	0.0	1.4e-07	2.537e-05	1.493e-05	2.37e-06	2.03e-06	611.11811852	700.77202992	743.14896109	8.77957156	0.2051681	-0.34947642
0.06829	27.05784	0.00200115	8.12e-06	0.0	1.4e-07	2.477e-05	1.512e-05	2.4e-06	2.03e-06	611.31651493	700.61290687	743.08544246	8.76186828	0.20658664	-0.34942657
0.06839	27.09713	0.00200144	8.2e-06	0.0	1.4e-07	2.417e-05	1.531e-05	2.43e-06	2.03e-06	611.5144602	700.45384891	743.02203498	8.74421223	0.20800447	-0.34937682
0.06849	27.13642	0.00200171	8.29e-06	0.0	1.4e-07	2.359e-05	1.55e-05	2.46e-06	2.03e-06	611.71195525	700.29486493	742.95873834	8.72655129	0.20942154	-0.34932715
0.06959	27.56851	0.00200373	9.26e-06	1e-08	1.6e-07	1.798e-05	1.773e-05	2.83e-06	2.04e-06	613.85481969	698.55341607	742.26973952	8.53463414	0.22493231	-0.34878648
0.06969	27.60778	0.00200383	9.35e-06	1e-08	1.6e-07	1.754e-05	1.794e-05	2.86e-06	2.04e-06	614.04695262	698.39599685	742.20775787	8.51740012	0.22633318	-0.34873784
0.06979	27.64706	0.00200392	9.44e-06	1e-08	1.7e-07	1.71e-05	1.816e-05	2.9e-06	2.04e-06	614.23864304	698.23876335	742.1458843	8.50020962	0.22773215	-0.34868929
0.06989	27.68633	0.002004	9.53e-06	1e-08	1.7e-07	1.668e-05	1.838e-05	2.93e-06	2.04e-06	614.42989181	698.08172388	742.08411851	8.48304756	0.22912913	-0.34864082
0.06999	27.7256	0.00200406	9.63e-06	1e-08	1.7e-07	1.626e-05	1.86e-05	2.97e-06	2.04e-06	614.62069945	697.92488674	742.02246034	8.46592588	0.23052405	-0.34859244
0.07009	27.76487	0.00200411	9.72e-06	1e-08	1.7e-07	1.586e-05	1.882e-05	3e-06	2.04e-06	614.81106675	697.76826017	741.96090951	8.44881226	0.23191686	-0.34854414
0.07019	27.80414	0.00200415	9.82e-06	1e-08	1.7e-07	1.546e-05	1.904e-05	3.04e-06	2.04e-06	615.00099375	697.61185229	741.89946599	8.43172111	0.23330745	-0.34849592
0.07029	27.84341	0.00200417	9.91e-06	1e-08	1.8e-07	1.508e-05	1.927e-05	3.08e-06	2.04e-06	615.19048082	697.45567119	741.83812964	8.41466745	0.23469574	-0.34844779
0.07039	27.88267	0.00200419	1.001e-05	1e-08	1.8e-07	1.47e-05	1.949e-05	3.11e-06	2.04e-06	615.37952869	697.29972498	741.77690022	8.39764003	0.23608165	-0.34839974
0.07049	27.92194	0.00200419	1.01e-05	1e-08	1.8e-07	1.433e-05	1.972e-05	3.15e-06	2.04e-06	615.56813783	697.14402168	741.71577756	8.38067051	0.23746514	-0.34835178
0.07159	28.35379	0.0020035	1.121e-05	1e-08	2e-07	1.08e-05	2.238e-05	3.59e-06	2.04e-06	617.61411607	695.4495427	741.05039997	8.19623812	0.25250094	-0.34782965
0.07169	28.39305	0.00200337	1.131e-05	1e-08	2.1e-07	1.052e-05	2.263e-05	3.63e-06	2.04e-06	617.79751794	695.29735577	740.99053998	8.17966276	0.25384942	-0.34778267
0.07179	28.4323	0.00200324	1.142e-05	1e-08	2.1e-07	1.025e-05	2.289e-05	3.67e-06	2.04e-06	617.98048987	695.14551005	740.93078394	8.16313779	0.25519454	-0.34773578
0.07189	28.47155	0.00200309	1.152e-05	1e-08	2.1e-07	9.98e-06	2.315e-05	3.71e-06	2.04e-06	618.1630329	694.99401264	740.87113151	8.14663364	0.25653621	-0.34768897
0.07199	28.5108	0.00200294	1.163e-05	1e-08	2.1e-07	9.73e-06	2.341e-05	3.75e-06	2.04e-06	618.34514741	694.8428706	740.81158258	8.13016723	0.25787437	-0.34764224
0.07209	28.55005	0.00200278	1.174e-05	1e-08	2.2e-07	9.47e-06	2.367e-05	3.8e-06	2.04e-06	618.52683415	694.69209088	740.75213691	8.11371539	0.259209	-0.3475956
0.07219	28.5893	0.0020026	1.184e-05	1e-08	2.2e-07	9.23e-06	2.394e-05	3.84e-06	2.04e-06	618.70809334	694.54168034	740.69279444	8.0972811	0.26054003	-0.34754903
0.07229	28.62854	0.00200242	1.195e-05	1e-08	2.2e-07	8.99e-06	2.42e-05	3.89e-06	2.04e-06	618.88892527	694.39164579	740.63355505	8.08088448	0.26186736	-0.34750254
0.07239	28.66779	0.00200223	1.206e-05	1e-08	2.2e-07	8.75e-06	2.447e-05	3.93e-06	2.04e-06	619.0693307	694.24199398	740.57441853	8.06451421	0.26319093	-0.34745614
0.07249	28.70703	0.00200203	1.217e-05	1e-08	2.3e-07	8.53e-06	2.474e-05	3.97e-06	2.05e-06	619.24931012	694.09273158	740.51538472	8.04819481	0.26451072	-0.34740981
0.07359	29.13865	0.00199927	1.342e-05	1e-08	2.5e-07	6.35e-06	2.787e-05	4.49e-06	2.05e-06	621.20118858	692.47836958	739.87272506	7.87085924	0.27876168	-0.34690551
0.07369	29.17788	0.00199897	1.354e-05	1e-08	2.6e-07	6.19e-06	2.817e-05	4.54e-06	2.05e-06	621.37611232	692.33427026	739.81490685	7.85493541	0.28003157	-0.34686013
0.07379	29.21711	0.00199867	1.366e-05	1e-08	2.6e-07	6.02e-06	2.847e-05	4.59e-06	2.05e-06	621.55061907	692.19063963	739.75718866	7.83904899	0.28129695	-0.34681484
0.07389	29.25634	0.00199835	1.377e-05	1e-08	2.6e-07	5.86e-06	2.878e-05	4.64e-06	2.05e-06	621.72470959	692.04748323	739.69957027	7.82320149	0.28255777	-0.34676963
0.07399	29.29557	0.00199803	1.389e-05	2e-08	2.7e-07	5.7e-06	2.908e-05	4.69e-06	2.05e-06	621.89838469	691.90480652	739.64205145	7.8073946	0.28381398	-0.34672449
0.07409	29.33479	0.0019977	1.401e-05	2e-08	2.7e-07	5.55e-06	2.939e-05	4.74e-06	2.05e-06	622.07164523	691.76261486	739.58463196	7.79160236	0.2850656	-0.34667943
0.07419	29.37402	0.00199737	1.413e-05	2e-08	2.7e-07	5.4e-06	2.97e-05	4.79e-06	2.05e-06	622.24449145	691.62091352	739.52731172	7.77580731	0.28631264	-0.34663445
0.07429	29.41325	0.00199702	1.426e-05	2e-08	2.7e-07	5.25e-06	3.001e-05	4.84e-06	2.05e-06	622.41692318	691.47970766	739.47009078	7.76007061	0.28755487	-0.34658955
0.07439	29.45247	0.00199667	1.438e-05	2e-08	2.8e-07	5.11e-06	3.033e-05	4.89e-06	2.05e-06	622.5889417	691.33900241	739.41296879	7.74436344	0.28879234	-0.34654473
0.07449	29.49169	0.00199632	1.45e-05	2e-08	2.8e-07	4.97e-06	3.064e-05	4.95e-06	2.05e-06	622.7605476	691.19880282	739.35594556	7.72868518	0.29002499	-0.34649998
0.07559	29.92307	0.00199193	1.59e-05	2e-08	3.1e-07	3.67e-06	3.429e-05	5.55e-06	2.05e-06	624.62117166	689.69133138	738.73515489	7.55837856	0.30325639	-0.34601283
0.07569	29.96228	0.00199149	1.603e-05	2e-08	3.2e-07	3.57e-06	3.464e-05	5.61e-06	2.05e-06	624.78787766	689.55756036	738.67930247	7.54307045	0.30442853	-0.345969
0.07579	30.00149	0.00199105	1.616e-05	2e-08	3.2e-07	3.47e-06	3.499e-05	5.67e-06	2.05e-06	624.95417924	689.42435254	738.62354654	7.52778832	0.30559541	-0.34592525
0.07589	30.0407	0.0019906	1.63e-05	2e-08	3.2e-07	3.37e-06	3.534e-05	5.72e-06	2.05e-06	625.12007694	689.29171174	738.56788696	7.51253824	0.306757	-0.34588157
0.07599	30.0799	0.00199014	1.643e-05	2e-08	3.3e-07	3.28e-06	3.569e-05	5.78e-06	2.05e-06	625.28557143	689.1596417	738.51232356	7.49735402	0.30791324	-0.34583797
0.07609	30.11911	0.00198968	1.656e-05	2e-08	3.3e-07	3.19e-06	3.605e-05	5.84e-06	2.05e-06	625.45066417	689.02814614	738.4568559	7.48218041	0.30906415	-0.34579444
0.07619	30.15831	0.00198921	1.67e-05	2e-08	3.3e-07	3.1e-06	3.641e-05	5.9e-06	2.05e-06	625.61535532	688.89722861	738.40148397	7.46704023	0.31020969	-0.34575099
0.07629	30.19752	0.00198874	1.683e-05	2e-08	3.4e-07	3.02e-06	3.677e-05	5.96e-06	2.05e-06	625.77964561	688.76689258	738.34620756	7.45193422	0.31134982	-0.34570762
0.07639	30.23672	0.00198825	1.697e-05	2e-08	3.4e-07	2.93e-06	3.714e-05	6.02e-06	2.05e-06	625.94353576	688.63714149	738.29102649	7.43686317	0.31248453	-0.34566432
0.07649	30.27592	0.00198777	1.711e-05	2e-08	3.4e-07	2.85e-06	3.75e-05	6.08e-06	2.05e-06	626.1070265	688.50797865	738.23594055	7.42182419	0.31361379	-0.34562109
0.07759	30.70706	0.00198203	1.866e-05	3e-08	3.8e-07	2.08e-06	4.171e-05	6.78e-06	2.05e-06	627.87922345	687.12688163	737.63623234	7.25823007	0.32566952	-0.34515049
0.07769	30.74625	0.00198147	1.881e-05	3e-08	3.8e-07	2.02e-06	4.211e-05	6.85e-06	2.05e-06	628.03796806	687.00500779	737.58227575	7.24355842	0.32673172	-0.34510815
0.07779	30.78543	0.00198091	1.895e-05	3e-08	3.9e-07	1.97e-06	4.251e-05	6.92e-06	2.05e-06	628.19632177	686.88375815	737.52841207	7.22889749	0.32778819	-0.34506588
0.07789	30.82462	0.00198035	1.91e-05	3e-08	3.9e-07	1.91e-06	4.291e-05	6.98e-06	2.05e-06	628.35428476	686.76313473	737.47464125	7.21427948	0.32883896	-0.34502368
0.07799	30.86381	0.00197977	1.925e-05	3e-08	3.9e-07	1.85e-06	4.332e-05	7.05e-06	2.05e-06	628.511858	686.64313973	737.42096304	7.19969418	0.32988401	-0.34498156
0.07809	30.90299	0.0019792	1.939e-05	3e-08	4e-07	1.8e-06	4.373e-05	7.12e-06	2.05e-06	628.66904218	686.52377518	737.36737726	7.18514069	0.3309233	-0.34493951
0.07819	30.94217	0.00197861	1.954e-05	3e-08	4e-07	1.75e-06	4.414e-05	7.19e-06	2.05e-06	628.825838	686.40504302	737.31388372	7.17061898	0.33195684	-0.34489753
0.07829	30.98135	0.00197803	1.969e-05	3e-08	4.1e-07	1.7e-06	4.456e-05	7.26e-06	2.05e-06	628.98224614	686.28694513	737.26048226	7.15612905	0.33298462	-0.34485563
0.07839	31.02053	0.00197743	1.984e-05	3e-08	4.1e-07	1.65e-06	4.498e-05	7.33e-06	2.05e-06	629.1382673	686.16948328	737.2071727	7.14163323	0.33400661	-0.34481379
0.07849	31.05971	0.00197683	2e-05	4e-08	4.1e-07	1.6e-06	4.54e-05	7.4e-06	2.05e-06	629.29390128	686.05265921	737.1539551	7.12709619	0.33502283	-0.34477203
0.07959	31.49061	0.0019699	2.171e-05	4e-08	4.6e-07	1.16e-06	5.02e-05	8.2e-06	2.05e-06	630.98051427	684.81011621	736.57458292	6.97014981	0.34581723	-0.34431738
0.07969	31.52978	0.00196924	2.187e-05	4e-08	4.6e-07	1.13e-06	5.066e-05	8.28e-06	2.05e-06	631.13155624	684.70105529	736.52245526	6.95608214	0.34676348	-0.34427648
0.07979	31.56895	0.00196858	2.203e-05	4e-08	4.6e-07	1.09e-06	5.111e-05	8.35e-06	2.05e-06	631.28222048	684.59264823	736.47041718	6.9420176	0.34770388	-0.34423564
0.07989	31.60811	0.00196791	2.219e-05	4e-08	4.7e-07	1.06e-06	5.157e-05	8.43e-06	2.05e-06	631.43250703	684.48489577	736.41846868	6.92800098	0.34863842	-0.34419488
0.07999	31.64727	0.00196723	2.235e-05	5e-08	4.7e-07	1.03e-06	5.203e-05	8.51e-06	2.05e-06	631.58241697	684.37779861	736.36660948	6.91400182	0.3495671	-0.34415418
0.08009	31.68644	0.00196655	2.251e-05	5e-08	4.8e-07	1e-06	5.25e-05	8.59e-06	2.05e-06	631.73195069	684.27135735	736.3148395	6.89999188	0.35048991	-0.34411356
0.08019	31.7256	0.00196586	2.268e-05	5e-08	4.8e-07	9.7e-07	5.297e-05	8.66e-06	2.05e-06	631.88110788	684.16557254	736.26315885	6.88598832	0.35140687	-0.344073
0.08029	31.76476	0.00196517	2.284e-05	5e-08	4.8e-07	9.4e-07	5.344e-05	8.74e-06	2.05e-06	632.02988866	684.06044468	736.21156754	6.8720569	0.35231797	-0.34403252
0.08039	31.80391	0.00196448	2.301e-05	5e-08	4.9e-07	9.1e-07	5.391e-05	8.82e-06	2.05e-06	632.17829469	683.95597419	736.1600651	6.85815223	0.35322321	-0.3439921
0.08049	31.84307	0.00196378	2.317e-05	5e-08	4.9e-07	8.9e-07	5.439e-05	8.9e-06	2.05e-06	632.32632657	683.85216145	736.1086514	6.84427816	0.3541226	-0.34395176
0.08159	32.27373	0.00195575	2.505e-05	6e-08	5.4e-07	6.4e-07	5.983e-05	9.82e-06	2.05e-06	633.93019862	682.75367492	735.54890357	6.69378107	0.36363035	-0.34351251
0.08169	32.31288	0.00195499	2.522e-05	6e-08	5.5e-07	6.2e-07	6.034e-05	9.9e-06	2.05e-06	634.07379685	682.65776137	735.49854085	6.68023308	0.36445978	-0.34347299
0.08179	32.35202	0.00195422	2.54e-05	6e-08	5.5e-07	6e-07	6.085e-05	9.99e-06	2.05e-06	634.21702898	682.56250488	735.44826494	6.66668203	0.36528343	-0.34343354
0.08189	32.39116	0.00195345	2.557e-05	6e-08	5.6e-07	5.8e-07	6.137e-05	1.008e-05	2.05e-06	634.35989489	682.46790501	735.39807591	6.65318681	0.36610129	-0.34339415
0.08199	32.43031	0.00195268	2.575e-05	6e-08	5.6e-07	5.6e-07	6.189e-05	1.016e-05	2.05e-06	634.5023959	682.37396128	735.34797342	6.63973836	0.36691338	-0.34335484
0.08209	32.46945	0.0019519	2.593e-05	6e-08	5.7e-07	5.5e-07	6.242e-05	1.025e-05	2.05e-06	634.64453309	682.28067314	735.29795718	6.62632074	0.3677197	-0.34331559
0.08219	32.50859	0.00195112	2.611e-05	7e-08	5.7e-07	5.3e-07	6.294e-05	1.034e-05	2.05e-06	634.78630717	682.18804001	735.24802703	6.61294514	0.36852027	-0.34327641
0.08229	32.54772	0.00195033	2.628e-05	7e-08	5.7e-07	5.1e-07	6.347e-05	1.043e-05	2.05e-06	634.92771911	682.09606124	735.19818271	6.59960344	0.3693151	-0.34323729
0.08239	32.58686	0.00194954	2.646e-05	7e-08	5.8e-07	5e-07	6.401e-05	1.052e-05	2.05e-06	635.06876971	682.00473613	735.14842405	6.58628852	0.37010419	-0.34319825
0.08249	32.626	0.00194874	2.664e-05	7e-08	5.8e-07	4.8e-07	6.454e-05	1.061e-05	2.05e-06	635.20945957	681.91406395	735.09875089	6.57300508	0.37088756	-0.34315927
0.08359	33.05642	0.00193965	2.868e-05	8e-08	6.4e-07	3.4e-07	7.064e-05	1.164e-05	2.05e-06	636.73342169	680.95950371	734.55794701	6.4286371	0.37913013	-0.34273489
0.08369	33.09554	0.0019388	2.887e-05	8e-08	6.4e-07	3.3e-07	7.121e-05	1.173e-05	2.05e-06	636.86983232	680.87659198	734.50928838	6.41567264	0.37984575	-0.3426967
0.08379	33.13466	0.00193794	2.906e-05	8e-08	6.5e-07	3.2e-07	7.179e-05	1.183e-05	2.05e-06	637.0058904	680.79431943	734.46071337	6.40269462	0.38055581	-0.34265858
0.08389	33.17378	0.00193708	2.925e-05	9e-08	6.5e-07	3.1e-07	7.237e-05	1.193e-05	2.05e-06	637.14159562	680.71268472	734.4122221	6.38972421	0.38126032	-0.34262053
0.08399	33.2129	0.00193621	2.944e-05	9e-08	6.6e-07	3e-07	7.295e-05	1.203e-05	2.05e-06	637.27694815	680.63168646	734.36381456	6.37682542	0.38195931	-0.34258255
0.08409	33.25202	0.00193533	2.963e-05	9e-08	6.6e-07	2.9e-07	7.353e-05	1.213e-05	2.05e-06	637.4119497	680.55132326	734.31549029	6.36395624	0.38265278	-0.34254463
0.08419	33.29114	0.00193446	2.983e-05	9e-08	6.7e-07	2.9e-07	7.412e-05	1.223e-05	2.05e-06	637.54660097	680.47159366	734.26724914	6.35111672	0.38334076	-0.34250677
0.08429	33.33025	0.00193357	3.002e-05	9e-08	6.7e-07	2.8e-07	7.471e-05	1.233e-05	2.05e-06	637.68090267	680.39249617	734.21909094	6.33832482	0.38402326	-0.34246898
0.08439	33.36937	0.00193269	3.021e-05	9e-08	6.8e-07	2.7e-07	7.531e-05	1.243e-05	2.05e-06	637.81485594	680.31402926	734.17101539	6.32555296	0.38470029	-0.34243125
0.08449	33.40848	0.0019318	3.041e-05	9e-08	6.8e-07	2.6e-07	7.591e-05	1.253e-05	2.05e-06	637.94846124	680.23619137	734.12302241	6.312816	0.38537187	-0.34239359
0.08559	33.83866	0.00192168	3.26e-05	1.1e-07	7.4e-07	1.8e-07	8.268e-05	1.367e-05	2.05e-06	639.39534464	679.42100978	733.60050534	6.17440437	0.3924045	-0.34198356
0.08569	33.87776	0.00192073	3.281e-05	1.1e-07	7.5e-07	1.8e-07	8.332e-05	1.378e-05	2.05e-06	639.52482551	679.35058644	733.55349153	6.16197997	0.39301204	-0.34194667
0.08579	33.91686	0.00191978	3.301e-05	1.1e-07	7.6e-07	1.7e-07	8.396e-05	1.389e-05	2.05e-06	639.65396686	679.28076894	733.50655839	6.14957201	0.39361437	-0.34190984
0.08589	33.95596	0.00191882	3.321e-05	1.2e-07	7.6e-07	1.7e-07	8.46e-05	1.4e-05	2.05e-06	639.78276909	679.21155531	733.45970583	6.13714891	0.39421153	-0.34187307
0.08599	33.99506	0.00191786	3.342e-05	1.2e-07	7.7e-07	1.6e-07	8.524e-05	1.411e-05	2.05e-06	639.91123186	679.14294352	733.412934	6.12474833	0.39480345	-0.34183637
0.08609	34.03416	0.00191689	3.363e-05	1.2e-07	7.7e-07	1.6e-07	8.589e-05	1.422e-05	2.05e-06	640.03935573	679.07493159	733.36624277	6.11242091	0.39539029	-0.34179973
0.08619	34.07325	0.00191592	3.383e-05	1.2e-07	7.8e-07	1.5e-07	8.654e-05	1.433e-05	2.05e-06	640.16714247	679.0075174	733.31963169	6.10011256	0.39597191	-0.34176315
0.08629	34.11235	0.00191495	3.404e-05	1.2e-07	7.8e-07	1.5e-07	8.719e-05	1.444e-05	2.05e-06	640.29459255	678.94069895	733.27310066	6.08783642	0.39654844	-0.34172664
0.08639	34.15144	0.00191397	3.425e-05	1.2e-07	7.9e-07	1.4e-07	8.785e-05	1.455e-05	2.05e-06	640.42170678	678.87447412	733.22664948	6.07559265	0.39711986	-0.34169019
0.08649	34.19053	0.00191298	3.446e-05	1.3e-07	8e-07	1.4e-07	8.851e-05	1.466e-05	2.05e-06	640.54848595	678.80884079	733.18027799	6.0633791	0.39768618	-0.3416538
0.08759	34.62047	0.00190185	3.681e-05	1.5e-07	8.6e-07	1e-07	9.598e-05	1.593e-05	2.05e-06	641.92113464	678.12528481	732.67540785	5.93074449	0.40358233	-0.34125766
0.08769	34.65955	0.00190081	3.703e-05	1.5e-07	8.7e-07	9e-08	9.668e-05	1.605e-05	2.05e-06	642.04394522	678.06657496	732.629981	5.91883602	0.40408968	-0.34122201
0.08779	34.69863	0.00189976	3.725e-05	1.5e-07	8.7e-07	9e-08	9.738e-05	1.617e-05	2.05e-06	642.16642921	678.00842745	732.58463198	5.90695048	0.40459268	-0.34118641
0.08789	34.7377	0.00189871	3.747e-05	1.5e-07	8.8e-07	9e-08	9.809e-05	1.629e-05	2.05e-06	642.28858718	677.95084014	732.53936066	5.89508292	0.40509231	-0.34115086
0.08799	34.77678	0.00189766	3.768e-05	1.6e-07	8.9e-07	8e-08	9.879e-05	1.641e-05	2.05e-06	642.41041959	677.89381136	732.49416694	5.8832496	0.40558549	-0.34111539
0.08809	34.81585	0.0018966	3.791e-05	1.6e-07	8.9e-07	8e-08	9.95e-05	1.653e-05	2.05e-06	642.53192733	677.83733788	732.44905063	5.87144459	0.40607332	-0.34107998
0.08819	34.85493	0.00189554	3.813e-05	1.6e-07	9e-07	8e-08	0.00010022	1.665e-05	2.05e-06	642.65311112	677.78141699	732.40401157	5.8596655	0.4065563	-0.34104464
0.08829	34.894	0.00189447	3.835e-05	1.6e-07	9.1e-07	8e-08	0.00010094	1.678e-05	2.05e-06	642.77397164	677.72604619	732.35904963	5.84790999	0.40703456	-0.34100936
0.08839	34.93307	0.0018934	3.857e-05	1.6e-07	9.1e-07	7e-08	0.00010166	1.69e-05	2.05e-06	642.89450949	677.67122304	732.31416466	5.83610943	0.40750818	-0.34097414
0.08849	34.97214	0.00189232	3.879e-05	1.7e-07	9.2e-07	7e-08	0.00010238	1.702e-05	2.05e-06	643.01472363	677.6169451	732.26935701	5.82435598	0.40797718	-0.34093898
0.08959	35.40184	0.00188018	4.129e-05	1.9e-07	9.9e-07	5e-08	0.00011055	1.841e-05	2.05e-06	644.31599688	677.0551617	731.78150914	5.69724321	0.41283476	-0.34055615
0.08969	35.4409	0.00187905	4.153e-05	2e-07	1e-06	5e-08	0.00011131	1.854e-05	2.05e-06	644.43239666	677.00723159	731.73761306	5.68583764	0.41324951	-0.3405217
0.08979	35.47995	0.00187792	4.176e-05	2e-07	1e-06	5e-08	0.00011208	1.868e-05	2.05e-06	644.54848297	676.95981393	731.69379201	5.67445637	0.41365985	-0.34048731
0.08989	35.51901	0.00187678	4.199e-05	2e-07	1.01e-06	4e-08	0.00011285	1.881e-05	2.05e-06	644.66425646	676.91290614	731.65004585	5.66309972	0.41406586	-0.34045298
0.08999	35.55806	0.00187563	4.222e-05	2e-07	1.02e-06	4e-08	0.00011362	1.894e-05	2.05e-06	644.77971778	676.86650565	731.60637445	5.65176745	0.4144675	-0.34041871
0.09009	35.59711	0.00187448	4.246e-05	2.1e-07	1.02e-06	4e-08	0.00011439	1.907e-05	2.05e-06	644.89486758	676.82060986	731.56277766	5.64045964	0.41486486	-0.3403845
0.09019	35.63616	0.00187333	4.269e-05	2.1e-07	1.03e-06	4e-08	0.00011517	1.92e-05	2.05e-06	645.00970654	676.77521617	731.51925534	5.62917624	0.41525788	-0.34035035
0.09029	35.67521	0.00187217	4.293e-05	2.1e-07	1.04e-06	4e-08	0.00011595	1.934e-05	2.05e-06	645.1242353	676.730322	731.47580737	5.61791712	0.41564668	-0.34031626
0.09039	35.71426	0.00187101	4.316e-05	2.1e-07	1.04e-06	4e-08	0.00011673	1.947e-05	2.05e-06	645.23845451	676.68592473	731.4324336	5.60667922	0.41603117	-0.34028222
0.09049	35.75331	0.00186984	4.34e-05	2.2e-07	1.05e-06	4e-08	0.00011752	1.961e-05	2.05e-06	645.35236477	676.64202176	731.38913391	5.59538143	0.41641145	-0.34024824
0.09159	36.18277	0.00185671	4.604e-05	2.5e-07	1.13e-06	3e-08	0.00012639	2.112e-05	2.05e-06	646.58512199	676.19095688	730.91770309	5.47349503	0.42032013	-0.33987832
0.09169	36.2218	0.00185549	4.629e-05	2.5e-07	1.13e-06	2e-08	0.00012721	2.126e-05	2.05e-06	646.69537107	676.15277997	730.87528328	5.46257333	0.42065137	-0.33984504
0.09179	36.26083	0.00185427	4.653e-05	2.6e-07	1.14e-06	2e-08	0.00012804	2.141e-05	2.05e-06	646.80531986	676.11506323	730.83293576	5.45167476	0.42097877	-0.3398118
0.09189	36.29987	0.00185304	4.678e-05	2.6e-07	1.15e-06	2e-08	0.00012887	2.155e-05	2.05e-06	646.91496902	676.0778041	730.7906604	5.44079716	0.42130267	-0.33977862
0.09199	36.3389	0.00185181	4.702e-05	2.6e-07	1.16e-06	2e-08	0.00012971	2.169e-05	2.05e-06	647.02431912	676.04100022	730.74845709	5.4299427	0.42162277	-0.33974549
0.09209	36.37793	0.00185057	4.727e-05	2.7e-07	1.16e-06	2e-08	0.00013055	2.184e-05	2.05e-06	647.13337081	676.00464903	730.70632569	5.41912186	0.4219373	-0.33971245
0.09219	36.41696	0.00184933	4.752e-05	2.7e-07	1.17e-06	2e-08	0.00013139	2.198e-05	2.05e-06	647.24212504	675.96874677	730.66426601	5.40834504	0.4222446	-0.33967951
0.09229	36.45599	0.00184808	4.777e-05	2.7e-07	1.18e-06	2e-08	0.00013223	2.212e-05	2.05e-06	647.35058305	675.9332885	730.6222778	5.39754835	0.42255516	-0.33964652
0.09239	36.49501	0.00184683	4.801e-05	2.8e-07	1.18e-06	2e-08	0.00013308	2.227e-05	2.05e-06	647.45874427	675.89827644	730.58036116	5.38677444	0.42286211	-0.33961359
0.09249	36.53404	0.00184558	4.826e-05	2.8e-07	1.19e-06	2e-08	0.00013393	2.242e-05	2.05e-06	647.56660935	675.86370811	730.53851598	5.37604274	0.42316215	-0.33958075
0.09359	36.96325	0.00183148	5.104e-05	3.2e-07	1.27e-06	1e-08	0.00014348	2.406e-05	2.05e-06	648.73380395	675.51185486	730.08288967	5.25950429	0.42622135	-0.33922321
0.09369	37.00226	0.00183018	5.13e-05	3.2e-07	1.28e-06	1e-08	0.00014437	2.421e-05	2.05e-06	648.83817281	675.48238413	730.04189035	5.24904897	0.42647762	-0.33919104
0.09379	37.04127	0.00182887	5.156e-05	3.3e-07	1.29e-06	1e-08	0.00014526	2.436e-05	2.05e-06	648.94225465	675.45332123	730.00096065	5.23861585	0.42673048	-0.33915892
0.09389	37.08028	0.00182755	5.181e-05	3.3e-07	1.3e-06	1e-08	0.00014615	2.451e-05	2.05e-06	649.04605014	675.42466366	729.96010045	5.22820529	0.42697987	-0.33912686
0.09399	37.11929	0.00182623	5.207e-05	3.4e-07	1.31e-06	1e-08	0.00014705	2.467e-05	2.05e-06	649.14955991	675.39640887	729.91930961	5.21781739	0.4272258	-0.33909485
0.09409	37.1583	0.00182491	5.233e-05	3.4e-07	1.31e-06	1e-08	0.00014795	2.482e-05	2.05e-06	649.25278464	675.36855431	729.878588	5.20745215	0.42746829	-0.33906289
0.09419	37.19731	0.00182358	5.259e-05	3.4e-07	1.32e-06	1e-08	0.00014885	2.498e-05	2.05e-06	649.35572499	675.34109743	729.8379355	5.19710826	0.42770751	-0.33903099
0.09429	37.23632	0.00182225	5.285e-05	3.5e-07	1.33e-06	1e-08	0.00014976	2.513e-05	2.05e-06	649.45838159	675.31403581	729.79735198	5.18678566	0.42794353	-0.33899913
0.09439	37.27532	0.00182091	5.311e-05	3.5e-07	1.34e-06	1e-08	0.00015066	2.529e-05	2.05e-06	649.56075505	675.28736706	729.75683731	5.17649406	0.42817486	-0.33896735
0.09449	37.31432	0.00181957	5.337e-05	3.6e-07	1.34e-06	1e-08	0.00015157	2.545e-05	2.05e-06	649.66284631	675.26108769	729.71639131	5.16621318	0.42840461	-0.3389356
0.09559	37.74329	0.00180455	5.627e-05	4.1e-07	1.43e-06	1e-08	0.0001618	2.721e-05	2.05e-06	650.76740269	674.99703792	729.27598302	5.05466703	0.43070426	-0.33859
0.09569	37.78228	0.00180316	5.654e-05	4.1e-07	1.44e-06	1e-08	0.00016274	2.737e-05	2.05e-06	650.8661572	674.97524334	729.23635141	5.04466726	0.43089296	-0.33855892
0.09579	37.82127	0.00180177	5.681e-05	4.2e-07	1.45e-06	1e-08	0.00016369	2.754e-05	2.05e-06	650.96463825	674.95380544	729.19678677	5.03467294	0.43108091	-0.33852785
0.09589	37.86026	0.00180037	5.708e-05	4.2e-07	1.46e-06	1e-08	0.00016465	2.77e-05	2.05e-06	651.06284598	674.93272363	729.15728907	5.02471379	0.43126388	-0.33849686
0.09599	37.89925	0.00179897	5.734e-05	4.2e-07	1.46e-06	1e-08	0.0001656	2.786e-05	2.05e-06	651.16078149	674.91199399	729.11785811	5.01477143	0.43144447	-0.33846592
0.09609	37.93823	0.00179756	5.761e-05	4.3e-07	1.47e-06	1e-08	0.00016656	2.803e-05	2.05e-06	651.25844526	674.89161466	729.07849379	5.00484664	0.43162263	-0.33843502
0.09619	37.97722	0.00179615	5.788e-05	4.3e-07	1.48e-06	0.0	0.00016752	2.82e-05	2.05e-06	651.35583785	674.8715837	729.03919601	4.99495652	0.43179592	-0.3384042
0.09629	38.0162	0.00179473	5.815e-05	4.4e-07	1.49e-06	0.0	0.00016849	2.836e-05	2.05e-06	651.45296032	674.85189726	728.99996455	4.98507277	0.43196834	-0.33837339
0.09639	38.05518	0.00179332	5.843e-05	4.4e-07	1.5e-06	0.0	0.00016946	2.853e-05	2.05e-06	651.54981286	674.83255465	728.96079939	4.97522248	0.43213612	-0.33834267
0.09649	38.09417	0.00179189	5.87e-05	4.5e-07	1.5e-06	0.0	0.00017043	2.87e-05	2.05e-06	651.6463965	674.81355218	728.92170033	4.96538873	0.43230161	-0.33831199
0.09759	38.52289	0.00177599	6.171e-05	5.1e-07	1.6e-06	0.0	0.00018129	3.057e-05	2.05e-06	652.69125134	674.62632995	728.49593848	4.85864314	0.43392929	-0.33797787
0.09769	38.56186	0.00177452	6.199e-05	5.1e-07	1.61e-06	0.0	0.0001823	3.075e-05	2.05e-06	652.78465866	674.6112315	728.45762301	4.84907481	0.43405924	-0.33794782
0.09779	38.60083	0.00177304	6.227e-05	5.2e-07	1.61e-06	0.0	0.0001833	3.092e-05	2.05e-06	652.87780587	674.59644249	728.41937197	4.83951258	0.43418841	-0.33791778
0.09789	38.63979	0.00177157	6.255e-05	5.2e-07	1.62e-06	0.0	0.00018431	3.11e-05	2.05e-06	652.97069319	674.58196228	728.38118533	4.8299835	0.43431328	-0.33788783
0.09799	38.67876	0.00177009	6.283e-05	5.3e-07	1.63e-06	0.0	0.00018533	3.127e-05	2.05e-06	653.06332166	674.56778731	728.34306289	4.82046884	0.43443628	-0.33785791
0.09809	38.71772	0.0017686	6.31e-05	5.4e-07	1.64e-06	0.0	0.00018634	3.145e-05	2.05e-06	653.15569174	674.55391605	728.30500456	4.81097556	0.43455655	-0.33782804
0.09819	38.75668	0.00176711	6.338e-05	5.4e-07	1.65e-06	0.0	0.00018736	3.162e-05	2.05e-06	653.24780411	674.54034621	728.26701022	4.80150955	0.43467331	-0.33779823
0.09829	38.79564	0.00176562	6.366e-05	5.5e-07	1.66e-06	0.0	0.00018838	3.18e-05	2.05e-06	653.33965964	674.52707489	728.2290797	4.79205444	0.43478871	-0.33776845
0.09839	38.8346	0.00176412	6.394e-05	5.5e-07	1.67e-06	0.0	0.00018941	3.198e-05	2.05e-06	653.43125868	674.51410094	728.19121294	4.78263185	0.43489996	-0.33773875
0.09849	38.87356	0.00176262	6.423e-05	5.6e-07	1.67e-06	0.0	0.00019043	3.216e-05	2.05e-06	653.52260227	674.50142091	728.15340975	4.77321894	0.43501	-0.33770907
0.09959	39.30204	0.00174588	6.734e-05	6.3e-07	1.77e-06	0.0	0.00020191	3.414e-05	2.05e-06	654.51069943	674.38076396	727.74173709	4.67110255	0.43604383	-0.33738603
0.09969	39.34099	0.00174434	6.763e-05	6.4e-07	1.78e-06	0.0	0.00020297	3.433e-05	2.05e-06	654.59902752	674.37144991	727.70468746	4.6619357	0.43612366	-0.33735694
0.09979	39.37993	0.00174279	6.792e-05	6.4e-07	1.79e-06	0.0	0.00020403	3.451e-05	2.05e-06	654.68710846	674.36240323	727.66769987	4.6527986	0.43619996	-0.33732792
0.09989	39.41888	0.00174124	6.82e-05	6.5e-07	1.8e-06	0.0	0.00020509	3.47e-05	2.05e-06	654.77494324	674.35362086	727.63077413	4.64367676	0.43627444	-0.33729894
0.09999	39.45782	0.00173968	6.849e-05	6.6e-07	1.81e-06	0.0	0.00020616	3.488e-05	2.05e-06	654.86253237	674.34510126	727.59391015	4.63457569	0.43634648	-0.33727001
0.10009	39.49676	0.00173812	6.878e-05	6.6e-07	1.81e-06	0.0	0.00020723	3.507e-05	2.05e-06	654.94987652	674.33684234	727.55710781	4.62549869	0.43641568	-0.33724114
0.10019	39.5357	0.00173656	6.907e-05	6.7e-07	1.82e-06	0.0	0.0002083	3.525e-05	2.05e-06	655.0369765	674.32884165	727.52036697	4.61643474	0.43648337	-0.3372123
0.10029	39.57464	0.001735	6.935e-05	6.8e-07	1.83e-06	0.0	0.00020937	3.544e-05	2.05e-06	655.12383273	674.32109789	727.48368754	4.60740119	0.43654751	-0.33718353
0.10039	39.61358	0.00173343	6.964e-05	6.8e-07	1.84e-06	0.0	0.00021045	3.563e-05	2.05e-06	655.21044623	674.313608	727.44706935	4.59837592	0.4366107	-0.33715478
0.10049	39.65252	0.00173185	6.993e-05	6.9e-07	1.85e-06	0.0	0.00021153	3.581e-05	2.05e-06	655.29681728	674.30637117	727.41051233	4.58938053	0.43667044	-0.3371261
0.10159	40.08075	0.00171433	7.314e-05	7.7e-07	1.95e-06	0.0	0.00022357	3.791e-05	2.05e-06	656.23110106	674.24286369	727.01238631	4.49169201	0.43718523	-0.33681366
0.10169	40.11967	0.00171272	7.343e-05	7.8e-07	1.96e-06	0.0	0.00022468	3.81e-05	2.05e-06	656.314617	674.23850383	726.97655368	4.48293179	0.43721867	-0.33678555
0.10179	40.15859	0.0017111	7.373e-05	7.9e-07	1.97e-06	0.0	0.0002258	3.829e-05	2.05e-06	656.39789943	674.2343711	726.94078063	4.47418505	0.43725066	-0.33675747
0.10189	40.19752	0.00170948	7.402e-05	7.9e-07	1.98e-06	0.0	0.00022691	3.849e-05	2.05e-06	656.4809488	674.23046422	726.90506707	4.46546669	0.43727957	-0.33672946
0.10199	40.23644	0.00170786	7.431e-05	8e-07	1.99e-06	0.0	0.00022803	3.868e-05	2.05e-06	656.56376608	674.2267805	726.86941284	4.45675725	0.43730754	-0.33670146
0.10209	40.27535	0.00170623	7.461e-05	8.1e-07	2e-06	0.0	0.00022915	3.888e-05	2.05e-06	656.64635158	674.22331908	726.83381787	4.44807708	0.43733236	-0.33667354
0.10219	40.31427	0.00170461	7.49e-05	8.2e-07	2.01e-06	0.0	0.00023027	3.907e-05	2.05e-06	656.72870631	674.2200772	726.79828199	4.43940733	0.43735607	-0.33664564
0.10229	40.35319	0.00170297	7.52e-05	8.3e-07	2.01e-06	0.0	0.00023139	3.927e-05	2.05e-06	656.81083062	674.21705389	726.76280514	4.43076416	0.43737697	-0.33661781
0.10239	40.39211	0.00170134	7.55e-05	8.3e-07	2.02e-06	0.0	0.00023252	3.946e-05	2.05e-06	656.89272543	674.21424666	726.72738715	4.42213523	0.43739636	-0.33659001
0.10249	40.43102	0.0016997	7.579e-05	8.4e-07	2.03e-06	0.0	0.00023365	3.966e-05	2.05e-06	656.97439123	674.21165417	726.69202794	4.41352759	0.43741352	-0.33656227
0.10359	40.85901	0.00168146	7.907e-05	9.4e-07	2.14e-06	0.0	0.00024622	4.185e-05	2.05e-06	657.85779429	674.19679514	726.30692167	4.32009645	0.43747324	-0.33626006
0.10369	40.89791	0.00167979	7.937e-05	9.5e-07	2.15e-06	0.0	0.00024737	4.205e-05	2.05e-06	657.93676443	674.19664122	726.27225855	4.31171509	0.43746732	-0.33623285
0.10379	40.93681	0.00167811	7.967e-05	9.5e-07	2.16e-06	0.0	0.00024853	4.225e-05	2.05e-06	658.0155142	674.19667954	726.23765268	4.30335242	0.43745957	-0.33620569
0.10389	40.97571	0.00167643	7.997e-05	9.6e-07	2.16e-06	0.0	0.00024969	4.245e-05	2.05e-06	658.09404427	674.19690844	726.20310396	4.29501024	0.43744979	-0.33617859
0.10399	41.0146	0.00167474	8.027e-05	9.7e-07	2.17e-06	0.0	0.00025085	4.266e-05	2.05e-06	658.17235536	674.19732612	726.16861226	4.28668302	0.43743856	-0.33615151
0.10409	41.0535	0.00167305	8.057e-05	9.8e-07	2.18e-06	0.0	0.00025202	4.286e-05	2.05e-06	658.250448	674.19793127	726.13417748	4.27837957	0.437425	-0.3361245
0.10419	41.0924	0.00167136	8.087e-05	9.9e-07	2.19e-06	0.0	0.00025319	4.306e-05	2.05e-06	658.32832303	674.19872181	726.09979949	4.27008795	0.4374103	-0.33609751
0.10429	41.13129	0.00166967	8.118e-05	1e-06	2.2e-06	0.0	0.00025435	4.327e-05	2.05e-06	658.40598087	674.19969671	726.0654782	4.26182283	0.43739304	-0.33607059
0.10439	41.17018	0.00166797	8.148e-05	1.01e-06	2.21e-06	0.0	0.00025553	4.347e-05	2.05e-06	658.48342247	674.20085368	726.03121346	4.25356731	0.43737486	-0.33604369
0.10449	41.20908	0.00166627	8.178e-05	1.02e-06	2.22e-06	0.0	0.0002567	4.368e-05	2.05e-06	658.56064817	674.20219189	725.9970052	4.24533886	0.43735409	-0.33601685
0.10559	41.63682	0.0016474	8.512e-05	1.13e-06	2.33e-06	0.0	0.00026975	4.596e-05	2.05e-06	659.39608	674.22840285	725.62440816	4.15597726	0.43701786	-0.33572445
0.10569	41.6757	0.00164567	8.542e-05	1.14e-06	2.34e-06	0.0	0.00027094	4.617e-05	2.05e-06	659.47076791	674.23179098	725.5908686	4.14796083	0.43697744	-0.33569813
0.10579	41.71457	0.00164393	8.573e-05	1.15e-06	2.35e-06	0.0	0.00027214	4.638e-05	2.05e-06	659.54524853	674.23534031	725.55738404	4.13996444	0.43693522	-0.33567185
0.10589	41.75345	0.00164219	8.603e-05	1.16e-06	2.36e-06	0.0	0.00027335	4.659e-05	2.05e-06	659.6195226	674.23904922	725.52395437	4.13198283	0.43689168	-0.33564562
0.10599	41.79232	0.00164045	8.634e-05	1.17e-06	2.37e-06	0.0	0.00027455	4.68e-05	2.05e-06	659.69359065	674.24291651	725.49057948	4.12402261	0.43684623	-0.33561943
0.10609	41.8312	0.00163871	8.664e-05	1.18e-06	2.38e-06	0.0	0.00027576	4.701e-05	2.05e-06	659.76745346	674.24694045	725.45725925	4.116076	0.43679959	-0.33559328
0.10619	41.87007	0.00163696	8.695e-05	1.19e-06	2.39e-06	0.0	0.00027696	4.722e-05	2.05e-06	659.84111154	674.25111997	725.42399359	4.10815171	0.43675097	-0.33556718
0.10629	41.90894	0.00163522	8.726e-05	1.2e-06	2.4e-06	0.0	0.00027817	4.743e-05	2.05e-06	659.9145657	674.25545326	725.39078236	4.10023986	0.43670126	-0.33554111
0.10639	41.94781	0.00163347	8.756e-05	1.21e-06	2.41e-06	0.0	0.00027939	4.764e-05	2.05e-06	659.9878164	674.25993936	725.35762549	4.09235126	0.43664952	-0.33551509
0.10649	41.98668	0.00163171	8.787e-05	1.22e-06	2.42e-06	0.0	0.0002806	4.785e-05	2.05e-06	660.06086449	674.26457641	725.32452283	4.08447412	0.43659679	-0.33548911
0.10759	42.41418	0.00161227	9.125e-05	1.35e-06	2.52e-06	0.0	0.00029407	5.021e-05	2.05e-06	660.85119769	674.32517569	724.96394163	3.99901033	0.43591584	-0.33520615
0.10769	42.45303	0.00161049	9.156e-05	1.36e-06	2.53e-06	0.0	0.00029531	5.043e-05	2.05e-06	660.92186336	674.33152196	724.93148124	3.99134045	0.43584563	-0.33518067
0.10779	42.49189	0.0016087	9.187e-05	1.37e-06	2.54e-06	0.0	0.00029654	5.065e-05	2.05e-06	660.99233453	674.33800244	724.8990737	3.98369434	0.43577349	-0.33515524
0.10789	42.53074	0.00160692	9.218e-05	1.38e-06	2.55e-06	0.0	0.00029778	5.086e-05	2.05e-06	661.06261209	674.34461537	724.86671885	3.97605847	0.43570051	-0.33512984
0.10799	42.56959	0.00160513	9.249e-05	1.39e-06	2.56e-06	0.0	0.00029902	5.108e-05	2.05e-06	661.13269643	674.35136	724.83441663	3.96844619	0.43562563	-0.3351045
0.10809	42.60845	0.00160334	9.28e-05	1.4e-06	2.57e-06	0.0	0.00030026	5.13e-05	2.05e-06	661.20258842	674.35823459	724.8021669	3.96084425	0.43554992	-0.33507919
0.10819	42.6473	0.00160154	9.311e-05	1.42e-06	2.58e-06	0.0	0.00030151	5.152e-05	2.05e-06	661.27228847	674.36523838	724.76996958	3.95326573	0.43547233	-0.33505393
0.10829	42.68615	0.00159975	9.342e-05	1.43e-06	2.59e-06	0.0	0.00030275	5.174e-05	2.05e-06	661.34179744	674.37236968	724.73782453	3.94569748	0.43539393	-0.33502869
0.10839	42.72499	0.00159795	9.373e-05	1.44e-06	2.6e-06	0.0	0.000304	5.195e-05	2.05e-06	661.41111573	674.37962774	724.70573169	3.93815252	0.43531368	-0.33500351
0.10849	42.76384	0.00159615	9.404e-05	1.45e-06	2.61e-06	0.0	0.00030525	5.217e-05	2.05e-06	661.48024421	674.38701088	724.67369091	3.93061786	0.43523262	-0.33497836
0.10959	43.19109	0.00157621	9.745e-05	1.59e-06	2.72e-06	0.0	0.00031909	5.46e-05	2.05e-06	662.22830182	674.47616083	724.32464982	3.84886867	0.43425349	-0.33470445
0.10969	43.22992	0.00157439	9.776e-05	1.61e-06	2.73e-06	0.0	0.00032036	5.483e-05	2.05e-06	662.29520024	674.48495671	724.29322586	3.8415332	0.4341572	-0.33467979
0.10979	43.26875	0.00157256	9.807e-05	1.62e-06	2.74e-06	0.0	0.00032163	5.505e-05	2.05e-06	662.36191682	674.4938631	724.26185264	3.83421755	0.43405945	-0.33465517
0.10989	43.30758	0.00157073	9.838e-05	1.63e-06	2.75e-06	0.0	0.0003229	5.527e-05	2.05e-06	662.42845231	674.50287868	724.23053004	3.82691494	0.43396074	-0.33463059
0.10999	43.34641	0.0015689	9.869e-05	1.65e-06	2.76e-06	0.0	0.00032417	5.55e-05	2.05e-06	662.49480723	674.51200258	724.19925797	3.81963111	0.43386064	-0.33460605
0.11009	43.38524	0.00156707	9.901e-05	1.66e-06	2.77e-06	0.0	0.00032545	5.572e-05	2.05e-06	662.56098228	674.52123354	724.16803631	3.81236134	0.43375953	-0.33458155
0.11019	43.42407	0.00156524	9.932e-05	1.67e-06	2.78e-06	0.0	0.00032672	5.594e-05	2.05e-06	662.62697801	674.53057063	724.13686498	3.80510915	0.43365714	-0.33455708
0.11029	43.4629	0.0015634	9.963e-05	1.69e-06	2.79e-06	0.0	0.000328	5.617e-05	2.05e-06	662.6927951	674.54001271	724.10574386	3.79787203	0.43355367	-0.33453266
0.11039	43.50172	0.00156156	9.994e-05	1.7e-06	2.8e-06	0.0	0.00032928	5.639e-05	2.05e-06	662.75843412	674.54955877	724.07467286	3.79065123	0.43344902	-0.33450828
0.11049	43.54055	0.00155972	0.00010025	1.71e-06	2.81e-06	0.0	0.00033056	5.662e-05	2.05e-06	662.82389571	674.55920777	724.04365187	3.78344677	0.4333432	-0.33448393
0.11159	43.96754	0.00153937	0.00010368	1.87e-06	2.92e-06	0.0	0.00034472	5.911e-05	2.05e-06	663.5324382	674.67184967	723.70569325	3.7052341	0.43210679	-0.33421871
0.11169	44.00635	0.00153751	0.00010399	1.89e-06	2.93e-06	0.0	0.00034601	5.934e-05	2.05e-06	663.59581834	674.68265543	723.67526463	3.69822002	0.43198781	-0.33419484
0.11179	44.04516	0.00153565	0.00010431	1.9e-06	2.94e-06	0.0	0.00034731	5.956e-05	2.05e-06	663.65902907	674.69355114	723.64488471	3.69121725	0.43186808	-0.33417099
0.11189	44.08397	0.00153379	0.00010462	1.91e-06	2.95e-06	0.0	0.00034861	5.979e-05	2.05e-06	663.72207085	674.7045361	723.61455341	3.68423313	0.4317471	-0.33414719
0.11199	44.12278	0.00153192	0.00010493	1.93e-06	2.96e-06	0.0	0.00034991	6.002e-05	2.05e-06	663.78494439	674.71560921	723.58427064	3.67726197	0.43162527	-0.33412342
0.11209	44.16159	0.00153006	0.00010524	1.94e-06	2.97e-06	0.0	0.00035121	6.025e-05	2.05e-06	663.8476502	674.72676967	723.55403628	3.67030768	0.43150232	-0.3340997
0.11219	44.20039	0.00152819	0.00010556	1.96e-06	2.98e-06	0.0	0.00035251	6.048e-05	2.05e-06	663.91018895	674.73801649	723.52385026	3.66336806	0.43137842	-0.33407601
0.11229	44.23919	0.00152632	0.00010587	1.98e-06	2.99e-06	0.0	0.00035381	6.071e-05	2.05e-06	663.97256121	674.7493488	723.49371245	3.6564433	0.43125354	-0.33405236
0.11239	44.278	0.00152445	0.00010618	1.99e-06	3e-06	0.0	0.00035511	6.094e-05	2.05e-06	664.03476757	674.76076571	723.46362279	3.64953526	0.43112758	-0.33402875
0.11249	44.3168	0.00152258	0.00010649	2.01e-06	3.01e-06	0.0	0.00035642	6.117e-05	2.05e-06	664.09680869	674.77226626	723.43358115	3.64264001	0.43100079	-0.33400517
0.11359	44.74355	0.00150189	0.00010993	2.18e-06	3.12e-06	0.0	0.00037084	6.371e-05	2.05e-06	664.76852184	674.90404797	723.10626575	3.56779875	0.42954251	-0.3337483
0.11369	44.78233	0.0015	0.00011024	2.2e-06	3.13e-06	0.0	0.00037216	6.395e-05	2.05e-06	664.82862577	674.91648578	723.07679302	3.56108532	0.42940436	-0.33372517
0.11379	44.82112	0.00149811	0.00011055	2.21e-06	3.14e-06	0.0	0.00037348	6.418e-05	2.05e-06	664.88857215	674.92899623	723.04736706	3.5543837	0.4292655	-0.33370208
0.11389	44.85991	0.00149622	0.00011086	2.23e-06	3.15e-06	0.0	0.0003748	6.441e-05	2.05e-06	664.94836144	674.94157869	723.01798781	3.54770024	0.42912555	-0.33367902
0.11399	44.89869	0.00149433	0.00011117	2.25e-06	3.16e-06	0.0	0.00037612	6.464e-05	2.05e-06	665.00799438	674.95423217	722.98865516	3.54102734	0.42898496	-0.333656
0.11409	44.93748	0.00149243	0.00011149	2.26e-06	3.17e-06	0.0	0.00037744	6.488e-05	2.05e-06	665.06747138	674.96695611	722.95936902	3.53437342	0.42884325	-0.33363302
0.11419	44.97626	0.00149054	0.0001118	2.28e-06	3.18e-06	0.0	0.00037876	6.511e-05	2.05e-06	665.12679319	674.9797495	722.93012928	3.52773019	0.42870091	-0.33361007
0.11429	45.01504	0.00148864	0.00011211	2.3e-06	3.19e-06	0.0	0.00038009	6.534e-05	2.05e-06	665.18596025	674.99261176	722.90093588	3.52110428	0.42855754	-0.33358716
0.11439	45.05382	0.00148674	0.00011242	2.31e-06	3.2e-06	0.0	0.00038141	6.558e-05	2.05e-06	665.24497324	675.00554198	722.87178869	3.51449097	0.42841344	-0.33356429
0.11449	45.0926	0.00148485	0.00011273	2.33e-06	3.21e-06	0.0	0.00038274	6.581e-05	2.05e-06	665.30383267	675.0185395	722.84268765	3.50789272	0.42826846	-0.33354145
0.11559	45.51909	0.0014639	0.00011616	2.53e-06	3.32e-06	0.0	0.00039737	6.84e-05	2.05e-06	665.94131717	675.16574051	722.52559469	3.43625324	0.42662011	-0.3332926
0.11569	45.55786	0.00146199	0.00011647	2.54e-06	3.33e-06	0.0	0.0003987	6.863e-05	2.05e-06	665.99837879	675.17948821	722.4970401	3.42982678	0.42646547	-0.33327019
0.11579	45.59662	0.00146008	0.00011678	2.56e-06	3.34e-06	0.0	0.00040004	6.887e-05	2.05e-06	666.05529434	675.19329377	722.46853045	3.42341079	0.42631026	-0.33324782
0.11589	45.63539	0.00145816	0.00011709	2.58e-06	3.35e-06	0.0	0.00040138	6.911e-05	2.05e-06	666.11206424	675.20715669	722.44006566	3.41701265	0.42615408	-0.33322548
0.11599	45.67415	0.00145625	0.0001174	2.6e-06	3.36e-06	0.0	0.00040271	6.934e-05	2.05e-06	666.16868922	675.22107611	722.41164563	3.41062509	0.42599734	-0.33320318
0.11609	45.71291	0.00145434	0.00011771	2.62e-06	3.37e-06	0.0	0.00040405	6.958e-05	2.05e-06	666.2251697	675.23505152	722.38327028	3.40425329	0.42583975	-0.33318091
0.11619	45.75167	0.00145242	0.00011802	2.64e-06	3.38e-06	0.0	0.00040539	6.982e-05	2.05e-06	666.28150631	675.24908216	722.35493952	3.39789461	0.42568146	-0.33315868
0.11629	45.79043	0.00145051	0.00011833	2.66e-06	3.39e-06	0.0	0.00040673	7.005e-05	2.05e-06	666.33769959	675.26316743	722.32665326	3.39154905	0.42552248	-0.33313648
0.11639	45.82919	0.00144859	0.00011864	2.67e-06	3.4e-06	0.0	0.00040807	7.029e-05	2.05e-06	666.39375007	675.27730669	722.2984114	3.38521908	0.42536268	-0.33311431
0.11649	45.86794	0.00144667	0.00011895	2.69e-06	3.41e-06	0.0	0.00040941	7.053e-05	2.05e-06	666.44965837	675.29149922	722.27021387	3.37889995	0.42520232	-0.33309218
0.11759	46.29419	0.00142554	0.00012236	2.91e-06	3.52e-06	0.0	0.0004242	7.315e-05	2.05e-06	667.05542023	675.45095829	721.96294101	3.3103023	0.42339165	-0.33285104
0.11769	46.33293	0.00142361	0.00012267	2.93e-06	3.53e-06	0.0	0.00042555	7.339e-05	2.05e-06	667.10966469	675.46574253	721.93526848	3.30414574	0.42322307	-0.33282932
0.11779	46.37167	0.00142168	0.00012297	2.95e-06	3.54e-06	0.0	0.0004269	7.363e-05	2.05e-06	667.163774	675.48057223	721.90763914	3.29800408	0.42305377	-0.33280764
0.11789	46.41041	0.00141976	0.00012328	2.97e-06	3.55e-06	0.0	0.00042825	7.386e-05	2.05e-06	667.21774878	675.49544677	721.88005289	3.29187291	0.42288396	-0.33278599
0.11799	46.44915	0.00141783	0.00012359	2.99e-06	3.56e-06	0.0	0.0004296	7.41e-05	2.05e-06	667.27158946	675.51036569	721.85250967	3.28575823	0.42271336	-0.33276438
0.11809	46.48789	0.0014159	0.0001239	3.01e-06	3.57e-06	0.0	0.00043095	7.434e-05	2.05e-06	667.32529669	675.52532828	721.82500937	3.2796539	0.42254226	-0.33274279
0.11819	46.52663	0.00141397	0.00012421	3.03e-06	3.58e-06	0.0	0.0004323	7.458e-05	2.05e-06	667.37887091	675.54033412	721.79755191	3.27356407	0.42237048	-0.33272125
0.11829	46.56536	0.00141205	0.00012451	3.05e-06	3.59e-06	0.0	0.00043365	7.482e-05	2.05e-06	667.4323127	675.55538258	721.77013722	3.26748719	0.42219808	-0.33269973
0.11839	46.6041	0.00141012	0.00012482	3.07e-06	3.6e-06	0.0	0.000435	7.506e-05	2.05e-06	667.4856226	675.57047314	721.74276519	3.2614221	0.42202512	-0.33267825
0.11849	46.64283	0.00140819	0.00012513	3.09e-06	3.61e-06	0.0	0.00043635	7.53e-05	2.05e-06	667.53880107	675.58560528	721.71543576	3.25537221	0.42185146	-0.3326568
0.11959	47.06882	0.00138693	0.0001285	3.32e-06	3.72e-06	0.0	0.00045125	7.795e-05	2.05e-06	668.11524412	675.75465129	721.41759889	3.18965488	0.41990326	-0.33242306
0.11969	47.10754	0.001385	0.00012881	3.35e-06	3.73e-06	-0.0	0.00045261	7.819e-05	2.05e-06	668.16688698	675.7702416	721.39077401	3.18375803	0.41972271	-0.33240201
0.11979	47.14626	0.00138306	0.00012911	3.37e-06	3.74e-06	0.0	0.00045396	7.843e-05	2.05e-06	668.2184053	675.7858668	721.36399063	3.17787144	0.41954171	-0.33238099
0.11989	47.18498	0.00138113	0.00012942	3.39e-06	3.75e-06	0.0	0.00045532	7.867e-05	2.05e-06	668.26979949	675.8015265	721.33724868	3.17199902	0.41936011	-0.33236
0.11999	47.2237	0.00137919	0.00012972	3.41e-06	3.76e-06	-0.0	0.00045668	7.891e-05	2.05e-06	668.32107014	675.81722017	721.31054806	3.16613841	0.41917799	-0.33233905
0.12009	47.26241	0.00137726	0.00013003	3.43e-06	3.77e-06	0.0	0.00045803	7.915e-05	2.05e-06	668.37221772	675.83294735	721.28388872	3.16028946	0.41899539	-0.33231813
0.12019	47.30113	0.00137532	0.00013033	3.46e-06	3.78e-06	0.0	0.00045939	7.939e-05	2.05e-06	668.42324273	675.84870761	721.25727055	3.15445476	0.41881218	-0.33229724
0.12029	47.33984	0.00137339	0.00013063	3.48e-06	3.79e-06	-0.0	0.00046075	7.963e-05	2.05e-06	668.47414573	675.86450042	721.23069349	3.14863018	0.41862854	-0.33227638
0.12039	47.37855	0.00137145	0.00013094	3.5e-06	3.8e-06	-0.0	0.00046211	7.987e-05	2.05e-06	668.52492715	675.8803254	721.20415745	3.14282002	0.41844431	-0.33225556
0.12049	47.41726	0.00136951	0.00013124	3.52e-06	3.81e-06	0.0	0.00046347	8.012e-05	2.05e-06	668.57558758	675.89618204	721.17766234	3.13702098	0.41825961	-0.33223476
0.12159	47.843	0.00134821	0.00013457	3.78e-06	3.92e-06	0.0	0.00047842	8.278e-05	2.05e-06	669.12500716	676.07257043	720.88889532	3.07403531	0.41619543	-0.33200814
0.12169	47.8817	0.00134627	0.00013487	3.8e-06	3.93e-06	-0.0	0.00047978	8.302e-05	2.05e-06	669.17425409	676.08877336	720.86288528	3.06838236	0.41600491	-0.33198773
0.12179	47.92039	0.00134433	0.00013517	3.83e-06	3.94e-06	0.0	0.00048114	8.326e-05	2.05e-06	669.22338649	676.10500241	720.83691513	3.06273933	0.415814	-0.33196734
0.12189	47.95909	0.0013424	0.00013547	3.85e-06	3.95e-06	0.0	0.0004825	8.35e-05	2.05e-06	669.27240474	676.12125724	720.81098483	3.0571099	0.41562258	-0.331947
0.12199	47.99778	0.00134046	0.00013577	3.88e-06	3.95e-06	-0.0	0.00048387	8.374e-05	2.05e-06	669.32130942	676.1375374	720.78509427	3.05149144	0.41543075	-0.33192668
0.12209	48.03647	0.00133852	0.00013608	3.9e-06	3.96e-06	0.0	0.00048523	8.399e-05	2.05e-06	669.37010097	676.15384252	720.7592434	3.04588409	0.4152385	-0.33190639
0.12219	48.07517	0.00133659	0.00013638	3.92e-06	3.97e-06	0.0	0.00048659	8.423e-05	2.05e-06	669.41877984	676.17017224	720.73343212	3.04029016	0.41504575	-0.33188613
0.12229	48.11386	0.00133465	0.00013668	3.95e-06	3.98e-06	-0.0	0.00048795	8.447e-05	2.05e-06	669.4673466	676.18652612	720.70766036	3.03470617	0.41485263	-0.33186591
0.12239	48.15254	0.00133271	0.00013697	3.97e-06	3.99e-06	-0.0	0.00048931	8.471e-05	2.05e-06	669.51580164	676.20290384	720.68192805	3.02913504	0.41465903	-0.33184571
0.12249	48.19123	0.00133077	0.00013727	4e-06	4e-06	0.0	0.00049067	8.496e-05	2.05e-06	669.56414549	676.21930498	720.65623511	3.02357538	0.41446502	-0.33182555
0.12359	48.61672	0.00130948	0.00014055	4.27e-06	4.11e-06	-0.0	0.00050564	8.762e-05	2.05e-06	670.08872421	676.40115957	720.37618934	2.96317447	0.41230409	-0.33160577
0.12369	48.65539	0.00130755	0.00014085	4.3e-06	4.12e-06	-0.0	0.000507	8.787e-05	2.05e-06	670.13577051	676.41781372	720.35096291	2.95775224	0.41210527	-0.33158597
0.12379	48.69407	0.00130561	0.00014114	4.33e-06	4.13e-06	0.0	0.00050836	8.811e-05	2.05e-06	670.18271173	676.43448669	720.32577487	2.95234081	0.4119061	-0.3315662
0.12389	48.73274	0.00130368	0.00014144	4.35e-06	4.14e-06	-0.0	0.00050972	8.835e-05	2.05e-06	670.22954832	676.45117816	720.30062514	2.94693958	0.41170658	-0.33154646
0.12399	48.77141	0.00130174	0.00014173	4.38e-06	4.15e-06	-0.0	0.00051108	8.859e-05	2.05e-06	670.2762807	676.46788783	720.27551366	2.94155143	0.41150663	-0.33152676
0.12409	48.81008	0.00129981	0.00014203	4.4e-06	4.15e-06	0.0	0.00051244	8.884e-05	2.05e-06	670.32290941	676.48461532	720.25044034	2.93617281	0.41130637	-0.33150708
0.12419	48.84875	0.00129788	0.00014232	4.43e-06	4.16e-06	0.0	0.0005138	8.908e-05	2.05e-06	670.36943483	676.50136036	720.22540512	2.9308057	0.41110574	-0.33148743
0.12429	48.88741	0.00129595	0.00014262	4.46e-06	4.17e-06	-0.0	0.00051516	8.932e-05	2.05e-06	670.41585744	676.51812261	720.20040792	2.9254504	0.41090473	-0.33146782
0.12439	48.92608	0.00129401	0.00014291	4.48e-06	4.18e-06	0.0	0.00051652	8.956e-05	2.05e-06	670.46217773	676.53490174	720.17544866	2.92010461	0.41070341	-0.33144823
0.12449	48.96474	0.00129208	0.00014321	4.51e-06	4.19e-06	0.0	0.00051788	8.981e-05	2.05e-06	670.50839608	676.55169748	720.15052728	2.91477149	0.41050169	-0.33142867
0.12559	49.38998	0.00127086	0.00014642	4.81e-06	4.29e-06	-0.0	0.00053282	9.247e-05	2.05e-06	671.01020084	676.73745848	719.8788712	2.85681654	0.40826093	-0.33121547
0.12569	49.42863	0.00126893	0.00014671	4.84e-06	4.3e-06	0.0	0.00053418	9.272e-05	2.05e-06	671.05523125	676.75442987	719.8543987	2.85161188	0.40805532	-0.33119627
0.12579	49.46728	0.001267	0.000147	4.86e-06	4.31e-06	0.0	0.00053553	9.296e-05	2.05e-06	671.10016549	676.77141406	719.82996314	2.84641804	0.4078494	-0.33117709
0.12589	49.50593	0.00126508	0.00014729	4.89e-06	4.32e-06	-0.0	0.00053689	9.32e-05	2.05e-06	671.14500402	676.78841076	719.80556447	2.84123565	0.40764315	-0.33115794
0.12599	49.54458	0.00126315	0.00014758	4.92e-06	4.33e-06	0.0	0.00053825	9.344e-05	2.05e-06	671.1897473	676.80541968	719.78120259	2.83606253	0.40743664	-0.33113882
0.12609	49.58322	0.00126123	0.00014787	4.95e-06	4.34e-06	0.0	0.0005396	9.369e-05	2.05e-06	671.23439572	676.82244059	719.75687745	2.83090088	0.40722981	-0.33111973
0.12619	49.62187	0.0012593	0.00014816	4.98e-06	4.35e-06	-0.0	0.00054096	9.393e-05	2.05e-06	671.27894973	676.8394732	719.73258897	2.82574975	0.40702268	-0.33110067
0.12629	49.66051	0.00125738	0.00014845	5e-06	4.36e-06	0.0	0.00054231	9.417e-05	2.05e-06	671.32340978	676.85651725	719.70833708	2.82060788	0.4068153	-0.33108163
0.12639	49.69915	0.00125546	0.00014874	5.03e-06	4.37e-06	0.0	0.00054367	9.441e-05	2.05e-06	671.36777623	676.8735725	719.68412173	2.81547818	0.40660758	-0.33106263
0.12649	49.73779	0.00125353	0.00014903	5.06e-06	4.38e-06	-0.0	0.00054502	9.465e-05	2.05e-06	671.4120496	676.89063866	719.65994282	2.81035782	0.40639961	-0.33104366
0.12759	50.16278	0.00123243	0.00015217	5.38e-06	4.48e-06	0.0	0.00055989	9.731e-05	2.05e-06	671.8930303	677.07901648	719.39636135	2.7547143	0.40409409	-0.33083679
0.12769	50.2014	0.00123052	0.00015246	5.41e-06	4.48e-06	-0.0	0.00056124	9.756e-05	2.05e-06	671.93621882	677.09619457	719.37261458	2.74971596	0.40388298	-0.33081816
0.12779	50.24003	0.0012286	0.00015274	5.44e-06	4.49e-06	-0.0	0.00056259	9.78e-05	2.05e-06	671.97931961	677.11338049	719.34890338	2.74472931	0.40367158	-0.33079955
0.12789	50.27866	0.00122669	0.00015302	5.47e-06	4.5e-06	0.0	0.00056394	9.804e-05	2.05e-06	672.02233312	677.13057397	719.32522769	2.73975142	0.40345998	-0.33078097
0.12799	50.31728	0.00122478	0.00015331	5.5e-06	4.51e-06	0.0	0.00056529	9.828e-05	2.05e-06	672.06525972	677.14777481	719.30158743	2.73478335	0.40324813	-0.33076241
0.12809	50.3559	0.00122287	0.00015359	5.53e-06	4.52e-06	-0.0	0.00056664	9.852e-05	2.05e-06	672.1080998	677.1649828	719.27798255	2.72982639	0.40303603	-0.33074389
0.12819	50.39452	0.00122096	0.00015387	5.56e-06	4.53e-06	0.0	0.00056799	9.876e-05	2.05e-06	672.15085381	677.18219769	719.25441298	2.72487828	0.40282372	-0.33072539
0.12829	50.43315	0.00121905	0.00015416	5.59e-06	4.54e-06	0.0	0.00056933	9.901e-05	2.05e-06	672.19352212	677.1994193	719.23087864	2.7199402	0.40261117	-0.33070692
0.12839	50.47177	0.00121714	0.00015444	5.62e-06	4.55e-06	-0.0	0.00057068	9.925e-05	2.05e-06	672.23610513	677.2166474	719.20737948	2.71501272	0.40239839	-0.33068848
0.12849	50.51038	0.00121523	0.00015472	5.65e-06	4.56e-06	0.0	0.00057203	9.949e-05	2.05e-06	672.27860327	677.23388178	719.18391542	2.71009412	0.4021854	-0.33067006
0.12959	50.93511	0.0011943	0.00015779	6e-06	4.65e-06	-0.0	0.0005868	0.00010214	2.05e-06	672.74059266	677.42381648	718.92810934	2.65663528	0.39982842	-0.3304693
0.12969	50.97371	0.0011924	0.00015807	6.03e-06	4.66e-06	0.0	0.00058814	0.00010238	2.05e-06	672.78210276	677.44111057	718.90506152	2.65183226	0.39961296	-0.33045121
0.12979	51.01232	0.0011905	0.00015835	6.06e-06	4.67e-06	0.0	0.00058948	0.00010262	2.05e-06	672.82353301	677.45840841	718.88204797	2.6470401	0.39939729	-0.33043316
0.12989	51.05092	0.00118861	0.00015862	6.09e-06	4.68e-06	-0.0	0.00059082	0.00010286	2.05e-06	672.86488385	677.47570979	718.85906862	2.64225649	0.39918145	-0.33041512
0.12999	51.08952	0.00118671	0.0001589	6.13e-06	4.69e-06	0.0	0.00059215	0.0001031	2.05e-06	672.90615563	677.49301453	718.83612342	2.63748185	0.39896543	-0.33039711
0.13009	51.12812	0.00118482	0.00015917	6.16e-06	4.7e-06	0.0	0.00059349	0.00010334	2.05e-06	672.9473487	677.51032248	718.8132123	2.63271798	0.3987492	-0.33037913
0.13019	51.16672	0.00118293	0.00015945	6.19e-06	4.7e-06	-0.0	0.00059483	0.00010358	2.05e-06	672.98846349	677.52763343	718.79033519	2.62796248	0.39853282	-0.33036118
0.13029	51.20532	0.00118104	0.00015972	6.22e-06	4.71e-06	0.0	0.00059616	0.00010382	2.05e-06	673.02950035	677.54494722	718.76749203	2.62321603	0.39831626	-0.33034325
0.13039	51.24391	0.00117914	0.00016	6.26e-06	4.72e-06	0.0	0.0005975	0.00010406	2.05e-06	673.07045964	677.56226368	718.74468277	2.6184801	0.39809951	-0.33032535
0.13049	51.28251	0.00117725	0.00016027	6.29e-06	4.73e-06	-0.0	0.00059883	0.00010429	2.05e-06	673.11134177	677.57958263	718.72190734	2.61375253	0.39788261	-0.33030747
0.13159	51.70698	0.00115654	0.00016327	6.66e-06	4.82e-06	0.0	0.00061347	0.00010692	2.05e-06	673.5560566	677.77020852	718.47359263	2.56235732	0.395486	-0.33011259
0.13169	51.74556	0.00115466	0.00016354	6.69e-06	4.83e-06	-0.0	0.0006148	0.00010716	2.05e-06	673.5960412	677.78754468	718.45121834	2.55773916	0.39526723	-0.33009503
0.13179	51.78414	0.00115278	0.0001638	6.72e-06	4.84e-06	-0.0	0.00061612	0.0001074	2.05e-06	673.63595335	677.80488127	718.42887709	2.55312979	0.39504832	-0.3300775
0.13189	51.82272	0.00115091	0.00016407	6.76e-06	4.85e-06	0.0	0.00061745	0.00010764	2.05e-06	673.67579339	677.82221815	718.4065688	2.54853029	0.39482926	-0.33005999
0.13199	51.8613	0.00114903	0.00016434	6.79e-06	4.86e-06	-0.0	0.00061877	0.00010788	2.05e-06	673.71556172	677.83955515	718.38429343	2.54393892	0.39461008	-0.33004251
0.13209	51.89987	0.00114716	0.00016461	6.83e-06	4.86e-06	-0.0	0.0006201	0.00010811	2.05e-06	673.75525866	677.85689214	718.36205092	2.53935621	0.39439076	-0.33002505
0.13219	51.93845	0.00114529	0.00016488	6.86e-06	4.87e-06	0.0	0.00062142	0.00010835	2.05e-06	673.79488455	677.87422898	718.33984119	2.53478335	0.3941713	-0.33000762
0.13229	51.97702	0.00114342	0.00016515	6.89e-06	4.88e-06	-0.0	0.00062274	0.00010859	2.05e-06	673.83443978	677.89156552	718.3176642	2.53021854	0.39395172	-0.32999022
0.13239	52.0156	0.00114155	0.00016541	6.93e-06	4.89e-06	0.0	0.00062406	0.00010883	2.05e-06	673.87392467	677.90890163	718.29551989	2.52566224	0.39373202	-0.32997284
0.13249	52.05417	0.00113968	0.00016568	6.96e-06	4.9e-06	0.0	0.00062538	0.00010907	2.05e-06	673.91333956	677.92623717	718.27340819	2.52111581	0.39351218	-0.32995548
0.13359	52.47838	0.00111922	0.00016859	7.35e-06	4.99e-06	0.0	0.00063986	0.00011167	2.05e-06	674.34238265	678.11685218	718.03231535	2.47166939	0.39108645	-0.32976627
0.13369	52.51694	0.00111736	0.00016885	7.39e-06	4.99e-06	0.0	0.00064117	0.00011191	2.05e-06	674.38098439	678.13417059	718.01059048	2.46722592	0.39086529	-0.32974922
0.13379	52.5555	0.00111551	0.00016911	7.43e-06	5e-06	-0.0	0.00064248	0.00011214	2.05e-06	674.41952055	678.15148677	717.98889747	2.46279084	0.39064403	-0.32973219
0.13389	52.59405	0.00111366	0.00016937	7.46e-06	5.01e-06	0.0	0.00064379	0.00011238	2.05e-06	674.45799148	678.16880059	717.96723626	2.4583636	0.39042269	-0.32971519
0.13399	52.63261	0.00111181	0.00016963	7.5e-06	5.02e-06	0.0	0.0006451	0.00011261	2.05e-06	674.49639747	678.18611195	717.9456068	2.45394526	0.39020125	-0.32969822
0.13409	52.67116	0.00110996	0.00016989	7.53e-06	5.03e-06	-0.0	0.00064641	0.00011285	2.05e-06	674.53473887	678.20342071	717.92400903	2.44953545	0.38997971	-0.32968127
0.13419	52.70971	0.00110812	0.00017015	7.57e-06	5.03e-06	0.0	0.00064772	0.00011308	2.05e-06	674.57301602	678.22072677	717.90244288	2.44513349	0.3897581	-0.32966434
0.13429	52.74827	0.00110627	0.00017041	7.61e-06	5.04e-06	0.0	0.00064902	0.00011332	2.05e-06	674.61122922	678.23803002	717.88090832	2.44074002	0.38953639	-0.32964744
0.13439	52.78682	0.00110443	0.00017067	7.64e-06	5.05e-06	-0.0	0.00065033	0.00011356	2.05e-06	674.64937879	678.25533034	717.85940528	2.43635531	0.38931459	-0.32963057
0.13449	52.82536	0.00110259	0.00017093	7.68e-06	5.06e-06	0.0	0.00065163	0.00011379	2.05e-06	674.68746509	678.27262762	717.8379337	2.43197834	0.38909272	-0.32961371
0.13559	53.24932	0.00108241	0.00017375	8.09e-06	5.14e-06	-0.0	0.00066592	0.00011637	2.05e-06	675.10232817	678.46266692	717.60380706	2.3843739	0.38664718	-0.32942996
0.13569	53.28786	0.00108058	0.000174	8.13e-06	5.15e-06	0.0	0.00066721	0.0001166	2.05e-06	675.1396797	678.47991959	717.58270872	2.38009495	0.38642445	-0.32941341
0.13579	53.32639	0.00107875	0.00017425	8.17e-06	5.16e-06	-0.0	0.00066851	0.00011683	2.05e-06	675.17697204	678.49716789	717.56164113	2.37582359	0.38620168	-0.32939687
0.13589	53.36492	0.00107693	0.0001745	8.21e-06	5.17e-06	-0.0	0.0006698	0.00011707	2.05e-06	675.21420548	678.51441174	717.54060424	2.37156021	0.38597884	-0.32938036
0.13599	53.40345	0.00107511	0.00017476	8.25e-06	5.17e-06	0.0	0.00067109	0.0001173	2.05e-06	675.25138031	678.53165104	717.51959799	2.36730531	0.38575595	-0.32936388
0.13609	53.44198	0.00107329	0.00017501	8.29e-06	5.18e-06	-0.0	0.00067238	0.00011753	2.05e-06	675.28849687	678.54888569	717.49862232	2.36305783	0.38553301	-0.32934741
0.13619	53.48051	0.00107147	0.00017526	8.32e-06	5.19e-06	0.0	0.00067367	0.00011776	2.05e-06	675.32555544	678.56611561	717.47767718	2.358818	0.38531002	-0.32933097
0.13629	53.51904	0.00106965	0.00017551	8.36e-06	5.2e-06	0.0	0.00067495	0.000118	2.05e-06	675.36255631	678.58334072	717.45676253	2.3545869	0.38508697	-0.32931456
0.13639	53.55757	0.00106784	0.00017576	8.4e-06	5.2e-06	-0.0	0.00067624	0.00011823	2.05e-06	675.39949982	678.60056091	717.4358783	2.3503631	0.38486388	-0.32929817
0.13649	53.59609	0.00106602	0.00017601	8.44e-06	5.21e-06	0.0	0.00067753	0.00011846	2.05e-06	675.43638624	678.61777611	717.41502443	2.34614683	0.38464074	-0.3292818
0.13759	54.01979	0.00104616	0.00017874	8.88e-06	5.29e-06	-0.0	0.00069161	0.000121	2.05e-06	675.83845356	678.80678947	717.18762142	2.30028239	0.38218369	-0.32910333
0.13769	54.0583	0.00104436	0.00017898	8.92e-06	5.3e-06	0.0	0.00069288	0.00012124	2.05e-06	675.87467786	678.82393825	717.16712792	2.29615883	0.38196014	-0.32908725
0.13779	54.09681	0.00104256	0.00017923	8.96e-06	5.31e-06	-0.0	0.00069415	0.00012147	2.05e-06	675.91084886	678.84108099	717.14666411	2.29204249	0.38173656	-0.32907119
0.13789	54.13532	0.00104077	0.00017947	9e-06	5.31e-06	-0.0	0.00069542	0.0001217	2.05e-06	675.94696684	678.85821761	717.12622995	2.28793377	0.38151295	-0.32905515
0.13799	54.17383	0.00103898	0.00017971	9.04e-06	5.32e-06	0.0	0.0006967	0.00012192	2.05e-06	675.98303208	678.87534805	717.10582537	2.28383296	0.38128933	-0.32903914
0.13809	54.21234	0.00103719	0.00017996	9.08e-06	5.33e-06	-0.0	0.00069796	0.00012215	2.05e-06	676.01904487	678.89247223	717.08545033	2.27973924	0.38106569	-0.32902314
0.13819	54.25084	0.0010354	0.0001802	9.12e-06	5.34e-06	0.0	0.00069923	0.00012238	2.05e-06	676.05500549	678.90959007	717.06510477	2.27565274	0.38084203	-0.32900718
0.13829	54.28935	0.00103361	0.00018044	9.16e-06	5.34e-06	0.0	0.0007005	0.00012261	2.05e-06	676.09091419	678.92670151	717.04478866	2.27157436	0.38061835	-0.32899123
0.13839	54.32785	0.00103183	0.00018068	9.2e-06	5.35e-06	-0.0	0.00070177	0.00012284	2.05e-06	676.12677128	678.94380648	717.02450193	2.26750308	0.38039466	-0.32897531
0.13849	54.36635	0.00103004	0.00018093	9.24e-06	5.36e-06	0.0	0.00070303	0.00012307	2.05e-06	676.16257703	678.96090492	717.00424453	2.26343888	0.38017095	-0.32895941
0.13959	54.78979	0.00101052	0.00018355	9.7e-06	5.43e-06	-0.0	0.00071688	0.00012558	2.05e-06	676.55312936	679.14853746	716.78333502	2.21921788	0.37770978	-0.32878603
0.13969	54.82828	0.00100876	0.00018379	9.74e-06	5.44e-06	0.0	0.00071814	0.0001258	2.05e-06	676.5883401	679.16555241	716.76342576	2.21524152	0.37748604	-0.32877041
0.13979	54.86677	0.00100699	0.00018403	9.79e-06	5.45e-06	-0.0	0.00071939	0.00012603	2.05e-06	676.623503	679.18256	716.74354519	2.21127184	0.3772623	-0.32875481
0.13989	54.90525	0.00100523	0.00018426	9.83e-06	5.46e-06	0.0	0.00072064	0.00012626	2.05e-06	676.6586183	679.19956019	716.72369326	2.20730904	0.37703857	-0.32873923
0.13999	54.94374	0.00100347	0.0001845	9.87e-06	5.46e-06	0.0	0.00072189	0.00012648	2.05e-06	676.69368626	679.21655292	716.70386993	2.2033537	0.37681485	-0.32872367
0.14009	54.98222	0.00100171	0.00018473	9.91e-06	5.47e-06	-0.0	0.00072314	0.00012671	2.05e-06	676.72870715	679.23353813	716.68407513	2.19940552	0.37659114	-0.32870813
0.14019	55.0207	0.00099995	0.00018497	9.96e-06	5.48e-06	0.0	0.00072438	0.00012694	2.05e-06	676.76368123	679.25051577	716.66430884	2.1954641	0.37636744	-0.32869262
0.14029	55.05918	0.0009982	0.0001852	1e-05	5.48e-06	-0.0	0.00072563	0.00012716	2.05e-06	676.79860874	679.26748577	716.64457099	2.19152955	0.37614376	-0.32867713
0.14039	55.09766	0.00099645	0.00018543	1.004e-05	5.49e-06	-0.0	0.00072687	0.00012739	2.05e-06	676.83348994	679.2844481	716.62486155	2.18760264	0.37592009	-0.32866166
0.14049	55.13614	0.00099469	0.00018567	1.009e-05	5.5e-06	0.0	0.00072812	0.00012761	2.05e-06	676.8683251	679.30140269	716.60518045	2.18368234	0.37569644	-0.32864621
0.14159	55.55933	0.00097554	0.0001882	1.057e-05	5.57e-06	0.0	0.00074172	0.00013008	2.05e-06	677.24854407	679.48737847	716.39054606	2.14101507	0.37323771	-0.32847776
0.14169	55.59779	0.00097381	0.00018842	1.061e-05	5.58e-06	-0.0	0.00074295	0.0001303	2.05e-06	677.28284607	679.50423642	716.37120149	2.13717695	0.37301435	-0.32846258
0.14179	55.63625	0.00097208	0.00018865	1.066e-05	5.58e-06	-0.0	0.00074418	0.00013053	2.05e-06	677.31710521	679.52108601	716.35188467	2.13334589	0.37279103	-0.32844742
0.14189	55.67471	0.00097035	0.00018888	1.07e-05	5.59e-06	0.0	0.00074541	0.00013075	2.05e-06	677.35132176	679.53792721	716.33259554	2.12952161	0.37256775	-0.32843228
0.14199	55.71317	0.00096862	0.0001891	1.075e-05	5.6e-06	-0.0	0.00074663	0.00013097	2.05e-06	677.38549595	679.55475996	716.31333405	2.12570381	0.37234449	-0.32841716
0.14209	55.75163	0.0009669	0.00018933	1.079e-05	5.6e-06	0.0	0.00074786	0.00013119	2.05e-06	677.41962801	679.57158424	716.29410017	2.12189253	0.37212128	-0.32840207
0.14219	55.79009	0.00096517	0.00018955	1.084e-05	5.61e-06	0.0	0.00074908	0.00013142	2.05e-06	677.45371818	679.58839999	716.27489384	2.1180884	0.37189811	-0.32838699
0.14229	55.82855	0.00096345	0.00018978	1.088e-05	5.62e-06	-0.0	0.00075031	0.00013164	2.05e-06	677.4877667	679.60520718	716.25571503	2.11429072	0.37167497	-0.32837194
0.14239	55.86701	0.00096173	0.00019	1.093e-05	5.62e-06	0.0	0.00075153	0.00013186	2.05e-06	677.52177381	679.62200576	716.23656367	2.11049948	0.37145188	-0.32835691
0.14249	55.90546	0.00096002	0.00019023	1.097e-05	5.63e-06	0.0	0.00075275	0.00013208	2.05e-06	677.55573973	679.6387957	716.21743974	2.10671485	0.37122883	-0.3283419
0.14359	56.32838	0.00094124	0.00019266	1.148e-05	5.7e-06	-0.0	0.00076609	0.00013451	2.05e-06	677.92671248	679.82290389	716.00887317	2.06551654	0.36877838	-0.32817821
0.14369	56.36683	0.00093955	0.00019287	1.152e-05	5.7e-06	-0.0	0.0007673	0.00013473	2.05e-06	677.96020203	679.83958724	715.99007475	2.0618102	0.36855593	-0.32816346
0.14379	56.40526	0.00093785	0.00019309	1.157e-05	5.71e-06	0.0	0.0007685	0.00013495	2.05e-06	677.99365336	679.85626148	715.97130317	2.05811003	0.36833354	-0.32814872
0.14389	56.4437	0.00093616	0.00019331	1.162e-05	5.72e-06	-0.0	0.00076971	0.00013516	2.05e-06	678.02706666	679.87292659	715.95255838	2.05441609	0.3681112	-0.32813401
0.14399	56.48214	0.00093447	0.00019353	1.167e-05	5.72e-06	-0.0	0.00077091	0.00013538	2.05e-06	678.06044217	679.88958252	715.93384034	2.0507284	0.36788892	-0.32811932
0.14409	56.52058	0.00093278	0.00019374	1.171e-05	5.73e-06	0.0	0.00077211	0.0001356	2.05e-06	678.09378008	679.90622926	715.915149	2.04704752	0.36766671	-0.32810465
0.14419	56.55901	0.00093109	0.00019396	1.176e-05	5.73e-06	-0.0	0.00077331	0.00013582	2.05e-06	678.12708064	679.92286676	715.89648433	2.04337263	0.36744456	-0.32809
0.14429	56.59744	0.00092941	0.00019417	1.181e-05	5.74e-06	0.0	0.00077451	0.00013604	2.05e-06	678.16034405	679.93949501	715.87784627	2.0397039	0.36722246	-0.32807537
0.14439	56.63588	0.00092772	0.00019439	1.185e-05	5.75e-06	0.0	0.00077571	0.00013626	2.05e-06	678.19357051	679.95611396	715.85923479	2.03604149	0.36700044	-0.32806077
0.14449	56.67431	0.00092604	0.0001946	1.19e-05	5.75e-06	-0.0	0.0007769	0.00013647	2.05e-06	678.22676026	679.9727236	715.84064985	2.03238569	0.36677848	-0.32804618
0.14559	57.09697	0.00090766	0.00019693	1.243e-05	5.82e-06	-0.0	0.00078998	0.00013885	2.05e-06	678.58948408	680.15480675	715.63795428	1.99257667	0.36434152	-0.3278871
0.14569	57.13539	0.000906	0.00019714	1.248e-05	5.82e-06	0.0	0.00079116	0.00013907	2.05e-06	678.6222495	680.17130248	715.61968438	1.98899447	0.36412043	-0.32787276
0.14579	57.1738	0.00090435	0.00019735	1.253e-05	5.83e-06	-0.0	0.00079234	0.00013928	2.05e-06	678.65498091	680.18778855	715.60144046	1.98541812	0.36389941	-0.32785844
0.14589	57.21222	0.00090269	0.00019756	1.258e-05	5.83e-06	0.0	0.00079352	0.0001395	2.05e-06	678.68767848	680.20426494	715.58322248	1.98184765	0.36367847	-0.32784414
0.14599	57.25063	0.00090104	0.00019777	1.262e-05	5.84e-06	0.0	0.00079469	0.00013971	2.05e-06	678.72034242	680.22073164	715.5650304	1.97828341	0.36345762	-0.32782986
0.14609	57.28904	0.00089938	0.00019797	1.267e-05	5.85e-06	-0.0	0.00079587	0.00013993	2.05e-06	678.75297294	680.23718862	715.54686417	1.97472524	0.36323685	-0.32781561
0.14619	57.32746	0.00089773	0.00019818	1.272e-05	5.85e-06	0.0	0.00079704	0.00014014	2.05e-06	678.78557023	680.25363585	715.52872376	1.97117285	0.36301615	-0.32780137
0.14629	57.36587	0.00089609	0.00019839	1.277e-05	5.86e-06	-0.0	0.00079822	0.00014035	2.05e-06	678.81813448	680.27007332	715.51060912	1.9676263	0.36279555	-0.32778715
0.14639	57.40427	0.00089444	0.00019859	1.282e-05	5.86e-06	-0.0	0.00079939	0.00014057	2.05e-06	678.85066589	680.28650101	715.49252021	1.96408588	0.36257502	-0.32777296
0.14649	57.44268	0.00089279	0.0001988	1.287e-05	5.87e-06	0.0	0.00080056	0.00014078	2.05e-06	678.88316467	680.3029189	715.47445699	1.96055148	0.36235459	-0.32775878
0.14759	57.86508	0.00087483	0.00020103	1.342e-05	5.93e-06	0.0	0.00081335	0.00014312	2.05e-06	679.23855178	680.48286316	715.27744543	1.92205733	0.35993573	-0.32760416
0.14769	57.90348	0.0008732	0.00020123	1.347e-05	5.93e-06	-0.0	0.00081451	0.00014333	2.05e-06	679.27067375	680.49916195	715.25968731	1.91859277	0.3597164	-0.32759022
0.14779	57.94187	0.00087158	0.00020143	1.352e-05	5.94e-06	0.0	0.00081566	0.00014354	2.05e-06	679.30276555	680.51545071	715.24195437	1.91513369	0.35949716	-0.3275763
0.14789	57.98026	0.00086997	0.00020162	1.358e-05	5.94e-06	-0.0	0.00081681	0.00014375	2.05e-06	679.33482734	680.53172942	715.22424654	1.91168024	0.35927803	-0.3275624
0.14799	58.01865	0.00086835	0.00020182	1.363e-05	5.95e-06	-0.0	0.00081797	0.00014396	2.05e-06	679.3668593	680.54799807	715.20656381	1.90823244	0.35905899	-0.32754852
0.14809	58.05704	0.00086674	0.00020202	1.368e-05	5.96e-06	0.0	0.00081912	0.00014417	2.05e-06	679.39886163	680.56425663	715.18890612	1.90479064	0.35884006	-0.32753467
0.14819	58.09543	0.00086512	0.00020222	1.373e-05	5.96e-06	-0.0	0.00082026	0.00014438	2.05e-06	679.4308345	680.5805051	715.17127344	1.90135428	0.35862122	-0.32752083
0.14829	58.13381	0.00086351	0.00020242	1.378e-05	5.97e-06	0.0	0.00082141	0.00014459	2.05e-06	679.46277809	680.59674347	715.15366572	1.8979235	0.35840249	-0.32750701
0.14839	58.1722	0.0008619	0.00020261	1.383e-05	5.97e-06	0.0	0.00082256	0.0001448	2.05e-06	679.49469258	680.61297171	715.13608293	1.89449825	0.35818386	-0.32749321
0.14849	58.21058	0.0008603	0.00020281	1.388e-05	5.98e-06	-0.0	0.0008237	0.00014501	2.05e-06	679.52657814	680.62918982	715.11852504	1.8910789	0.35796534	-0.32747943
0.14959	58.63272	0.00084275	0.00020493	1.446e-05	6.03e-06	0.0	0.00083621	0.00014729	2.05e-06	679.87546034	680.80691666	714.92701977	1.85382991	0.35556866	-0.32732913
0.14969	58.67109	0.00084117	0.00020513	1.451e-05	6.04e-06	0.0	0.00083734	0.0001475	2.05e-06	679.90701236	680.82301223	714.90975753	1.85047639	0.35535145	-0.32731558
0.14979	58.70946	0.00083958	0.00020532	1.456e-05	6.04e-06	-0.0	0.00083846	0.0001477	2.05e-06	679.93853769	680.83909751	714.89251968	1.84712856	0.35513436	-0.32730205
0.14989	58.74783	0.000838	0.0002055	1.462e-05	6.05e-06	0.0	0.00083959	0.00014791	2.05e-06	679.9700365	680.85517251	714.87530618	1.84378596	0.35491738	-0.32728854
0.14999	58.78619	0.00083643	0.00020569	1.467e-05	6.05e-06	-0.0	0.00084072	0.00014812	2.05e-06	680.00150896	680.8712372	714.858117	1.8404487	0.35470051	-0.32727505
0.15008	58.82456	0.00083485	0.00020588	1.472e-05	6.06e-06	0.0	0.00084184	0.00014832	2.05e-06	680.03295521	680.88729159	714.84095209	1.8371167	0.35448376	-0.32726158
0.15018	58.86292	0.00083328	0.00020607	1.478e-05	6.06e-06	0.0	0.00084296	0.00014853	2.05e-06	680.06437543	680.90333566	714.82381143	1.83379028	0.35426713	-0.32724812
0.15028	58.90128	0.0008317	0.00020626	1.483e-05	6.07e-06	-0.0	0.00084408	0.00014873	2.05e-06	680.09576978	680.91936941	714.80669496	1.8304692	0.35405062	-0.32723469
0.15038	58.93964	0.00083013	0.00020645	1.488e-05	6.07e-06	0.0	0.0008452	0.00014894	2.05e-06	680.12713842	680.93539282	714.78960266	1.82715333	0.35383423	-0.32722128
0.15048	58.978	0.00082857	0.00020663	1.494e-05	6.08e-06	-0.0	0.00084632	0.00014914	2.05e-06	680.15848152	680.95140589	714.77253449	1.82384269	0.35361795	-0.32720788
0.15158	59.39988	0.00081144	0.00020866	1.553e-05	6.13e-06	-0.0	0.00085853	0.00015138	2.05e-06	680.50161472	681.1268652	714.58636652	1.78777337	0.3512471	-0.32706177
0.15168	59.43823	0.0008099	0.00020884	1.559e-05	6.13e-06	0.0	0.00085963	0.00015158	2.05e-06	680.53266352	681.14275366	714.56958502	1.78452545	0.35103232	-0.3270486
0.15178	59.47657	0.00080836	0.00020902	1.564e-05	6.14e-06	-0.0	0.00086073	0.00015178	2.05e-06	680.5636888	681.15863171	714.55282717	1.78128264	0.35081768	-0.32703544
0.15188	59.51492	0.00080682	0.0002092	1.57e-05	6.14e-06	0.0	0.00086183	0.00015198	2.05e-06	680.5946907	681.17449932	714.53609294	1.77804486	0.35060316	-0.32702231
0.15198	59.55326	0.00080528	0.00020938	1.575e-05	6.15e-06	0.0	0.00086293	0.00015218	2.05e-06	680.62566937	681.19035651	714.51938229	1.77481239	0.35038878	-0.3270092
0.15208	59.5916	0.00080374	0.00020956	1.581e-05	6.15e-06	-0.0	0.00086403	0.00015239	2.05e-06	680.65662496	681.20620326	714.50269518	1.77158498	0.35017453	-0.3269961
0.15218	59.62994	0.00080221	0.00020974	1.587e-05	6.16e-06	0.0	0.00086512	0.00015259	2.05e-06	680.68755763	681.22203957	714.48603158	1.76836256	0.34996041	-0.32698302
0.15228	59.66828	0.00080067	0.00020992	1.592e-05	6.16e-06	-0.0	0.00086622	0.00015279	2.05e-06	680.71846751	681.23786545	714.46939146	1.76514514	0.34974642	-0.32696996
0.15238	59.70661	0.00079914	0.00021009	1.598e-05	6.17e-06	-0.0	0.00086731	0.00015299	2.05e-06	680.74935476	681.25368087	714.45277478	1.76193278	0.34953257	-0.32695692
0.15248	59.74495	0.00079761	0.00021027	1.603e-05	6.17e-06	0.0	0.0008684	0.00015319	2.05e-06	680.78021951	681.26948585	714.4361815	1.75872569	0.34931886	-0.3269439
0.15358	60.16657	0.00078092	0.00021219	1.665e-05	6.22e-06	-0.0	0.00088031	0.00015537	2.05e-06	681.11828816	681.44265025	714.25519002	1.72377434	0.34697701	-0.32680185
0.15368	60.20489	0.00077942	0.00021237	1.671e-05	6.22e-06	0.0	0.00088139	0.00015557	2.05e-06	681.14889409	681.45832965	714.23887485	1.7206264	0.34676495	-0.32678904
0.15378	60.24321	0.00077792	0.00021254	1.677e-05	6.23e-06	0.0	0.00088246	0.00015577	2.05e-06	681.17947934	681.47399858	714.22258263	1.71748333	0.34655303	-0.32677625
0.15388	60.28153	0.00077641	0.00021271	1.682e-05	6.23e-06	-0.0	0.00088353	0.00015597	2.05e-06	681.21004405	681.48965703	714.20631334	1.7143453	0.34634127	-0.32676348
0.15398	60.31985	0.00077492	0.00021288	1.688e-05	6.23e-06	0.0	0.0008846	0.00015616	2.05e-06	681.24058837	681.505305	714.19006692	1.71121201	0.34612964	-0.32675073
0.15408	60.35816	0.00077342	0.00021305	1.694e-05	6.24e-06	-0.0	0.00088567	0.00015636	2.05e-06	681.27111242	681.52094249	714.17384335	1.7080835	0.34591816	-0.326738
0.15418	60.39648	0.00077192	0.00021322	1.7e-05	6.24e-06	0.0	0.00088674	0.00015655	2.05e-06	681.30161634	681.53656951	714.1576426	1.70495974	0.34570682	-0.32672529
0.15428	60.43479	0.00077043	0.00021339	1.705e-05	6.25e-06	0.0	0.0008878	0.00015675	2.05e-06	681.33210025	681.55218605	714.14146463	1.70184082	0.34549563	-0.32671259
0.15438	60.47311	0.00076894	0.00021356	1.711e-05	6.25e-06	-0.0	0.00088887	0.00015695	2.05e-06	681.3625643	681.56779211	714.1253094	1.69872688	0.34528458	-0.32669991
0.15448	60.51142	0.00076745	0.00021373	1.717e-05	6.25e-06	0.0	0.00088993	0.00015714	2.05e-06	681.39300861	681.58338769	714.10917689	1.69561757	0.34507369	-0.32668725
0.15558	60.93277	0.0007512	0.00021555	1.781e-05	6.3e-06	-0.0	0.00090154	0.00015928	2.05e-06	681.72662987	681.7542477	713.93320881	1.6617268	0.34276366	-0.32654914
0.15568	60.97107	0.00074973	0.00021571	1.787e-05	6.3e-06	0.0	0.00090259	0.00015947	2.05e-06	681.75684725	681.7697176	713.91734626	1.65867376	0.34255456	-0.32653669
0.15578	61.00936	0.00074827	0.00021587	1.793e-05	6.31e-06	0.0	0.00090364	0.00015966	2.05e-06	681.78704652	681.78517703	713.901506	1.6556254	0.34234562	-0.32652426
0.15588	61.04766	0.0007468	0.00021603	1.799e-05	6.31e-06	-0.0	0.00090468	0.00015985	2.05e-06	681.81722781	681.80062601	713.88568799	1.65258178	0.34213684	-0.32651184
0.15598	61.08595	0.00074534	0.0002162	1.805e-05	6.31e-06	0.0	0.00090572	0.00016005	2.05e-06	681.84739124	681.81606452	713.86989219	1.64954263	0.34192821	-0.32649945
0.15608	61.12425	0.00074389	0.00021636	1.811e-05	6.32e-06	-0.0	0.00090677	0.00016024	2.05e-06	681.87753692	681.83149258	713.85411858	1.64650804	0.34171974	-0.32648707
0.15618	61.16254	0.00074243	0.00021652	1.817e-05	6.32e-06	0.0	0.00090781	0.00016043	2.05e-06	681.90766498	681.84691018	713.83836712	1.64347797	0.34151142	-0.3264747
0.15628	61.20083	0.00074098	0.00021668	1.823e-05	6.33e-06	0.0	0.00090884	0.00016062	2.05e-06	681.93777554	681.86231733	713.82263778	1.6404525	0.34130326	-0.32646236
0.15638	61.23912	0.00073953	0.00021684	1.829e-05	6.33e-06	-0.0	0.00090988	0.00016081	2.05e-06	681.9678687	681.87771403	713.80693053	1.63743173	0.34109526	-0.32645003
0.15648	61.27741	0.00073808	0.000217	1.835e-05	6.33e-06	0.0	0.00091092	0.000161	2.05e-06	681.9979446	681.89310028	713.79124534	1.63441537	0.34088741	-0.32643772
0.15758	61.69849	0.00072226	0.00021872	1.901e-05	6.37e-06	-0.0	0.00092223	0.00016309	2.05e-06	682.3276723	682.06166038	713.62015482	1.60153129	0.33861166	-0.32630344
0.15768	61.73677	0.00072083	0.00021887	1.907e-05	6.38e-06	0.0	0.00092324	0.00016328	2.05e-06	682.35754982	682.07692152	713.60473182	1.59856841	0.33840575	-0.32629134
0.15778	61.77504	0.00071941	0.00021903	1.913e-05	6.38e-06	-0.0	0.00092426	0.00016346	2.05e-06	682.38741152	682.09217225	713.58933047	1.59560987	0.33819999	-0.32627925
0.15788	61.81331	0.00071799	0.00021918	1.919e-05	6.38e-06	-0.0	0.00092528	0.00016365	2.05e-06	682.41725752	682.10741258	713.57395073	1.5926558	0.33799441	-0.32626718
0.15798	61.85158	0.00071657	0.00021933	1.926e-05	6.39e-06	0.0	0.0009263	0.00016384	2.05e-06	682.44708792	682.12264252	713.55859258	1.58970613	0.33778899	-0.32625512
0.15808	61.88985	0.00071515	0.00021948	1.932e-05	6.39e-06	-0.0	0.00092731	0.00016403	2.05e-06	682.47690284	682.13786207	713.54325598	1.58676074	0.33758373	-0.32624309
0.15818	61.92812	0.00071373	0.00021963	1.938e-05	6.39e-06	0.0	0.00092832	0.00016421	2.05e-06	682.50670236	682.15307123	713.52794091	1.58381968	0.33737864	-0.32623107
0.15828	61.96638	0.00071232	0.00021978	1.944e-05	6.4e-06	-0.0	0.00092933	0.0001644	2.05e-06	682.53648661	682.16827002	713.51264732	1.5808829	0.33717372	-0.32621906
0.15838	62.00465	0.00071091	0.00021994	1.95e-05	6.4e-06	-0.0	0.00093034	0.00016458	2.05e-06	682.56625568	682.18345843	713.49737519	1.57795047	0.33696896	-0.32620708
0.15848	62.04291	0.0007095	0.00022009	1.956e-05	6.4e-06	0.0	0.00093135	0.00016477	2.05e-06	682.59600968	682.19863647	713.4821245	1.57502248	0.33676437	-0.32619511
0.15958	62.46374	0.00069412	0.00022171	2.025e-05	6.44e-06	-0.0	0.00094235	0.0001668	2.05e-06	682.92233805	682.36491186	713.31577251	1.54309458	0.33452504	-0.32606455
0.15968	62.50199	0.00069273	0.00022185	2.031e-05	6.44e-06	0.0	0.00094335	0.00016699	2.05e-06	682.95191907	682.37996585	713.3007766	1.54021733	0.33432249	-0.32605278
0.15978	62.54023	0.00069135	0.000222	2.038e-05	6.44e-06	-0.0	0.00094434	0.00016717	2.05e-06	682.98148631	682.39500954	713.28580174	1.53734423	0.33412012	-0.32604102
0.15988	62.57848	0.00068997	0.00022214	2.044e-05	6.45e-06	0.0	0.00094533	0.00016735	2.05e-06	683.01103987	682.41004293	713.27084788	1.53447526	0.33391791	-0.32602929
0.15998	62.61673	0.00068859	0.00022228	2.05e-05	6.45e-06	-0.0	0.00094631	0.00016754	2.05e-06	683.04057984	682.42506604	713.255915	1.53161042	0.33371588	-0.32601757
0.16008	62.65497	0.00068721	0.00022243	2.057e-05	6.45e-06	-0.0	0.0009473	0.00016772	2.05e-06	683.07010631	682.44007885	713.24100307	1.52874979	0.33351402	-0.32600586
0.16018	62.69321	0.00068583	0.00022257	2.063e-05	6.46e-06	0.0	0.00094828	0.0001679	2.05e-06	683.09961939	682.45508139	713.22611207	1.52589333	0.33331234	-0.32599418
0.16028	62.73146	0.00068446	0.00022271	2.07e-05	6.46e-06	-0.0	0.00094927	0.00016808	2.05e-06	683.12911916	682.47007366	713.21124195	1.52304092	0.33311083	-0.32598251
0.16038	62.7697	0.00068308	0.00022285	2.076e-05	6.46e-06	0.0	0.00095025	0.00016826	2.05e-06	683.15860571	682.48505567	713.19639269	1.5201926	0.3329095	-0.32597085
0.16048	62.80794	0.00068171	0.00022299	2.082e-05	6.47e-06	-0.0	0.00095123	0.00016844	2.05e-06	683.18807914	682.50002741	713.18156426	1.51734834	0.33270834	-0.32595921
0.16158	63.2285	0.00066677	0.00022452	2.153e-05	6.5e-06	0.0	0.00096193	0.00017042	2.05e-06	683.51144628	682.66404129	713.01981819	1.4863293	0.33050728	-0.32583227
0.16168	63.26672	0.00066542	0.00022465	2.16e-05	6.5e-06	-0.0	0.00096289	0.0001706	2.05e-06	683.54076915	682.67889042	713.00523749	1.48353337	0.33030825	-0.32582082
0.16178	63.30494	0.00066408	0.00022479	2.166e-05	6.5e-06	-0.0	0.00096386	0.00017078	2.05e-06	683.57008004	682.69372938	712.99067725	1.48074143	0.3301094	-0.3258094
0.16188	63.34317	0.00066274	0.00022492	2.173e-05	6.51e-06	0.0	0.00096482	0.00017096	2.05e-06	683.59937902	682.70855818	712.97613744	1.47795353	0.32991074	-0.32579798
0.16198	63.38139	0.0006614	0.00022506	2.179e-05	6.51e-06	-0.0	0.00096578	0.00017114	2.05e-06	683.62866618	682.72337681	712.96161803	1.47516953	0.32971226	-0.32578659
0.16208	63.41961	0.00066006	0.00022519	2.186e-05	6.51e-06	0.0	0.00096674	0.00017132	2.05e-06	683.6579416	682.7381853	712.94711899	1.47238944	0.32951396	-0.32577521
0.16218	63.45783	0.00065872	0.00022533	2.192e-05	6.51e-06	-0.0	0.00096769	0.00017149	2.05e-06	683.68720537	682.75298364	712.9326403	1.46961327	0.32931583	-0.32576385
0.16228	63.49605	0.00065739	0.00022546	2.199e-05	6.52e-06	0.0	0.00096865	0.00017167	2.05e-06	683.71645757	682.76777183	712.91818193	1.46684098	0.32911789	-0.3257525
0.16238	63.53426	0.00065605	0.00022559	2.206e-05	6.52e-06	0.0	0.00096961	0.00017185	2.05e-06	683.74569826	682.7825499	712.90374384	1.46407261	0.32892013	-0.32574117
0.16248	63.57248	0.00065472	0.00022572	2.212e-05	6.52e-06	-0.0	0.00097056	0.00017202	2.05e-06	683.77492755	682.79731785	712.88932602	1.46130821	0.32872256	-0.32572985
0.16358	63.99277	0.00064021	0.00022715	2.285e-05	6.55e-06	-0.0	0.00098095	0.00017395	2.05e-06	684.09571866	682.9590992	712.73205928	1.43115353	0.32656134	-0.32560642
0.16368	64.03097	0.00063891	0.00022728	2.292e-05	6.55e-06	-0.0	0.00098189	0.00017413	2.05e-06	684.12481701	682.97374624	712.71788243	1.42843507	0.32636598	-0.32559529
0.16378	64.06917	0.0006376	0.0002274	2.299e-05	6.55e-06	0.0	0.00098283	0.0001743	2.05e-06	684.15390494	682.98838325	712.70372549	1.42572046	0.32617081	-0.32558418
0.16388	64.10737	0.0006363	0.00022753	2.306e-05	6.56e-06	-0.0	0.00098376	0.00017447	2.05e-06	684.18298252	683.00301025	712.68958843	1.42300954	0.32597582	-0.32557309
0.16398	64.14557	0.000635	0.00022766	2.312e-05	6.56e-06	0.0	0.00098469	0.00017465	2.05e-06	684.21204982	683.01762724	712.67547122	1.42030235	0.32578101	-0.32556201
0.16408	64.18376	0.0006337	0.00022778	2.319e-05	6.56e-06	-0.0	0.00098562	0.00017482	2.05e-06	684.2411069	683.03223422	712.66137383	1.41759893	0.32558639	-0.32555094
0.16418	64.22196	0.0006324	0.00022791	2.326e-05	6.56e-06	0.0	0.00098655	0.00017499	2.05e-06	684.27015385	683.04683121	712.64729623	1.4148992	0.32539196	-0.32553989
0.16428	64.26015	0.0006311	0.00022803	2.333e-05	6.57e-06	0.0	0.00098748	0.00017516	2.05e-06	684.29919073	683.06141821	712.63323841	1.41220322	0.32519772	-0.32552886
0.16438	64.29834	0.00062981	0.00022815	2.339e-05	6.57e-06	-0.0	0.00098841	0.00017534	2.05e-06	684.32821761	683.07599524	712.61920033	1.40951102	0.32500367	-0.32551784
0.16448	64.33654	0.00062852	0.00022828	2.346e-05	6.57e-06	0.0	0.00098934	0.00017551	2.05e-06	684.35723457	683.09056229	712.60518196	1.4068225	0.3248098	-0.32550684
0.16558	64.75656	0.00061444	0.00022961	2.421e-05	6.59e-06	-0.0	0.00099943	0.00017739	2.05e-06	684.67578495	683.25014407	712.45227364	1.37749066	0.32268977	-0.32538683
0.16568	64.79474	0.00061317	0.00022973	2.428e-05	6.6e-06	0.0	0.00100034	0.00017755	2.05e-06	684.70468795	683.2645921	712.43848981	1.37484593	0.32249818	-0.32537601
0.16578	64.83291	0.0006119	0.00022985	2.435e-05	6.6e-06	-0.0	0.00100125	0.00017772	2.05e-06	684.73358187	683.27903026	712.42472535	1.37220483	0.32230679	-0.32536521
0.16588	64.87109	0.00061064	0.00022996	2.442e-05	6.6e-06	0.0	0.00100215	0.00017789	2.05e-06	684.76246678	683.29345857	712.41098024	1.36956726	0.32211558	-0.32535442
0.16598	64.90926	0.00060938	0.00023008	2.449e-05	6.6e-06	-0.0	0.00100306	0.00017806	2.05e-06	684.79134273	683.30787702	712.39725445	1.36693326	0.32192457	-0.32534365
0.16608	64.94743	0.00060812	0.0002302	2.456e-05	6.6e-06	0.0	0.00100396	0.00017823	2.05e-06	684.82020978	683.32228564	712.38354797	1.36430285	0.32173375	-0.32533289
0.16618	64.9856	0.00060686	0.00023031	2.463e-05	6.61e-06	-0.0	0.00100487	0.0001784	2.05e-06	684.849068	683.33668442	712.36986075	1.36167595	0.32154312	-0.32532215
0.16628	65.02377	0.0006056	0.00023043	2.47e-05	6.61e-06	-0.0	0.00100577	0.00017857	2.05e-06	684.87791745	683.35107337	712.35619278	1.35905261	0.32135268	-0.32531142
0.16638	65.06194	0.00060435	0.00023054	2.477e-05	6.61e-06	0.0	0.00100667	0.00017873	2.05e-06	684.90675818	683.36545251	712.34254403	1.35643285	0.32116244	-0.32530071
0.16648	65.10011	0.00060309	0.00023066	2.484e-05	6.61e-06	-0.0	0.00100757	0.0001789	2.05e-06	684.93559025	683.37982184	712.32891447	1.35381666	0.32097239	-0.32529001
0.16758	65.51986	0.00058944	0.0002319	2.561e-05	6.63e-06	-0.0	0.00101736	0.00018073	2.05e-06	685.25218805	683.53723956	712.18024898	1.32526874	0.31889464	-0.32517333
0.16768	65.55801	0.00058821	0.00023201	2.569e-05	6.63e-06	0.0	0.00101824	0.00018089	2.05e-06	685.28092065	683.55149184	712.16684779	1.32269422	0.31870692	-0.32516282
0.16778	65.59616	0.00058698	0.00023212	2.576e-05	6.64e-06	0.0	0.00101913	0.00018105	2.05e-06	685.30964531	683.56573443	712.15346548	1.32012313	0.3185194	-0.32515231
0.16788	65.63431	0.00058576	0.00023222	2.583e-05	6.64e-06	-0.0	0.00102001	0.00018122	2.05e-06	685.33836209	683.57996733	712.140102	1.31755552	0.31833208	-0.32514183
0.16798	65.67246	0.00058453	0.00023233	2.59e-05	6.64e-06	0.0	0.00102088	0.00018138	2.05e-06	685.36707103	683.59419055	712.12675734	1.31499127	0.31814495	-0.32513135
0.16808	65.71061	0.00058331	0.00023244	2.597e-05	6.64e-06	-0.0	0.00102176	0.00018155	2.05e-06	685.39577219	683.60840409	712.11343148	1.31243043	0.31795801	-0.32512089
0.16818	65.74876	0.00058209	0.00023255	2.604e-05	6.64e-06	0.0	0.00102264	0.00018171	2.05e-06	685.42446561	683.62260797	712.10012439	1.30987297	0.31777127	-0.32511045
0.16828	65.7869	0.00058087	0.00023266	2.611e-05	6.64e-06	-0.0	0.00102351	0.00018187	2.05e-06	685.45315135	683.63680219	712.08683604	1.30731889	0.31758473	-0.32510002
0.16838	65.82505	0.00057966	0.00023276	2.619e-05	6.65e-06	0.0	0.00102438	0.00018204	2.05e-06	685.48182946	683.65098676	712.07356642	1.30476817	0.31739839	-0.3250896
0.16848	65.86319	0.00057844	0.00023287	2.626e-05	6.65e-06	0.0	0.00102526	0.0001822	2.05e-06	685.51049999	683.6651617	712.06031548	1.30222083	0.31721224	-0.3250792
0.16958	66.28268	0.00056521	0.00023401	2.705e-05	6.66e-06	0.0	0.00103476	0.00018397	2.05e-06	685.82538871	683.82045216	711.91578227	1.27442037	0.31517766	-0.32496577
0.16968	66.3208	0.00056402	0.00023412	2.713e-05	6.67e-06	-0.0	0.00103561	0.00018413	2.05e-06	685.85397187	683.83451207	711.90275381	1.27191285	0.31499389	-0.32495554
0.16978	66.35893	0.00056283	0.00023422	2.72e-05	6.67e-06	0.0	0.00103647	0.00018429	2.05e-06	685.88254804	683.84856246	711.88974373	1.26940861	0.31481032	-0.32494533
0.16988	66.39706	0.00056164	0.00023432	2.727e-05	6.67e-06	-0.0	0.00103732	0.00018445	2.05e-06	685.91111726	683.86260332	711.87675201	1.26690761	0.31462694	-0.32493514
0.16998	66.43518	0.00056046	0.00023442	2.735e-05	6.67e-06	0.0	0.00103817	0.00018461	2.05e-06	685.93967957	683.87663468	711.86377863	1.26440986	0.31444377	-0.32492495
0.17008	66.4733	0.00055927	0.00023452	2.742e-05	6.67e-06	0.0	0.00103902	0.00018477	2.05e-06	685.96823502	683.89065653	711.85082356	1.26191537	0.31426079	-0.32491479
0.17018	66.51142	0.00055809	0.00023462	2.749e-05	6.67e-06	-0.0	0.00103987	0.00018493	2.05e-06	685.99678364	683.90466888	711.83788678	1.25942414	0.31407801	-0.32490463
0.17028	66.54954	0.00055691	0.00023472	2.757e-05	6.67e-06	0.0	0.00104072	0.00018509	2.05e-06	686.02532549	683.91867174	711.82496827	1.25693614	0.31389544	-0.32489449
0.17038	66.58766	0.00055573	0.00023481	2.764e-05	6.68e-06	-0.0	0.00104156	0.00018525	2.05e-06	686.05386059	683.93266513	711.81206799	1.25445135	0.31371306	-0.32488437
0.17048	66.62578	0.00055456	0.00023491	2.772e-05	6.68e-06	0.0	0.00104241	0.0001854	2.05e-06	686.08238898	683.94664904	711.79918594	1.25196976	0.31353089	-0.32487426
0.17158	67.045	0.00054174	0.00023597	2.853e-05	6.69e-06	0.0	0.00105162	0.00018713	2.05e-06	686.39576985	684.09984946	711.65867916	1.22488246	0.31154016	-0.32476398
0.17168	67.0831	0.00054059	0.00023606	2.861e-05	6.69e-06	-0.0	0.00105244	0.00018728	2.05e-06	686.42422075	684.11372038	711.64601392	1.22243888	0.31136039	-0.32475404
0.17178	67.12121	0.00053944	0.00023615	2.868e-05	6.69e-06	-0.0	0.00105327	0.00018744	2.05e-06	686.45266541	684.12758194	711.63336661	1.21999842	0.31118082	-0.32474412
0.17188	67.15931	0.00053829	0.00023624	2.876e-05	6.69e-06	0.0	0.0010541	0.00018759	2.05e-06	686.48110388	684.14143415	711.62073719	1.2175611	0.31100146	-0.3247342
0.17198	67.19741	0.00053714	0.00023634	2.883e-05	6.69e-06	-0.0	0.00105492	0.00018775	2.05e-06	686.50953619	684.15527702	711.60812565	1.2151269	0.3108223	-0.32472431
0.17208	67.2355	0.00053599	0.00023643	2.891e-05	6.69e-06	0.0	0.00105575	0.0001879	2.05e-06	686.53796238	684.16911054	711.59553196	1.21269577	0.31064333	-0.32471442
0.17218	67.2736	0.00053485	0.00023652	2.898e-05	6.7e-06	-0.0	0.00105657	0.00018806	2.05e-06	686.56638246	684.18293474	711.58295609	1.21026774	0.31046457	-0.32470455
0.17228	67.3117	0.0005337	0.00023661	2.906e-05	6.7e-06	0.0	0.00105739	0.00018821	2.05e-06	686.59479648	684.19674962	711.57039803	1.20784278	0.31028601	-0.3246947
0.17238	67.34979	0.00053256	0.0002367	2.914e-05	6.7e-06	-0.0	0.00105821	0.00018836	2.05e-06	686.62320447	684.21055519	711.55785776	1.20542091	0.31010765	-0.32468485
0.17248	67.38789	0.00053142	0.00023679	2.921e-05	6.7e-06	0.0	0.00105903	0.00018852	2.05e-06	686.65160646	684.22435145	711.54533525	1.20300209	0.30992949	-0.32467503
0.17358	67.80683	0.00051902	0.00023775	3.005e-05	6.71e-06	-0.0	0.00106795	0.00019019	2.05e-06	686.96364054	684.37549865	711.40875349	1.17659606	0.30798313	-0.32456783
0.17368	67.84491	0.0005179	0.00023784	3.013e-05	6.71e-06	0.0	0.00106875	0.00019034	2.05e-06	686.99197275	684.38918391	711.39644238	1.17421358	0.30780741	-0.32455817
0.17378	67.88299	0.00051679	0.00023792	3.021e-05	6.71e-06	-0.0	0.00106955	0.00019049	2.05e-06	687.02029932	684.40285997	711.38414875	1.17183412	0.30763188	-0.32454852
0.17388	67.92107	0.00051567	0.00023801	3.028e-05	6.71e-06	0.0	0.00107035	0.00019064	2.05e-06	687.04862028	684.41652685	711.37187257	1.16945761	0.30745656	-0.32453889
0.17398	67.95914	0.00051456	0.00023809	3.036e-05	6.71e-06	-0.0	0.00107115	0.00019079	2.05e-06	687.07693564	684.43018454	711.35961382	1.16708407	0.30728145	-0.32452926
0.17408	67.99721	0.00051345	0.00023818	3.044e-05	6.71e-06	0.0	0.00107195	0.00019094	2.05e-06	687.10524544	684.44383305	711.34737247	1.16471349	0.30710653	-0.32451966
0.17418	68.03529	0.00051235	0.00023826	3.051e-05	6.71e-06	-0.0	0.00107275	0.00019109	2.05e-06	687.1335497	684.45747241	711.33514852	1.16234587	0.30693182	-0.32451006
0.17428	68.07336	0.00051124	0.00023834	3.059e-05	6.71e-06	0.0	0.00107354	0.00019124	2.05e-06	687.16184844	684.4711026	711.32294193	1.1599812	0.30675731	-0.32450048
0.17438	68.11143	0.00051014	0.00023842	3.067e-05	6.71e-06	-0.0	0.00107434	0.00019139	2.05e-06	687.19014168	684.48472365	711.31075268	1.15761946	0.30658301	-0.32449092
0.17448	68.1495	0.00050904	0.00023851	3.075e-05	6.71e-06	0.0	0.00107513	0.00019154	2.05e-06	687.21842945	684.49833555	711.29858076	1.15526066	0.30640891	-0.32448136
0.17558	68.56817	0.00049703	0.00023938	3.161e-05	6.72e-06	-0.0	0.00108376	0.00019316	2.05e-06	687.52923966	684.64746542	711.16582679	1.12950603	0.30450723	-0.32437717
0.17568	68.60623	0.00049595	0.00023946	3.169e-05	6.72e-06	0.0	0.00108454	0.00019331	2.05e-06	687.55746335	684.66096824	711.15386108	1.12718199	0.30433557	-0.32436778
0.17578	68.64428	0.00049487	0.00023954	3.176e-05	6.72e-06	-0.0	0.00108532	0.00019346	2.05e-06	687.58568182	684.67446203	711.14191241	1.12486082	0.30416412	-0.3243584
0.17588	68.68233	0.0004938	0.00023961	3.184e-05	6.72e-06	0.0	0.00108609	0.0001936	2.05e-06	687.61389509	684.68794678	711.12998077	1.12254251	0.30399287	-0.32434904
0.17598	68.72038	0.00049272	0.00023969	3.192e-05	6.72e-06	-0.0	0.00108687	0.00019375	2.05e-06	687.64210317	684.7014225	711.11806614	1.12022702	0.30382182	-0.32433969
0.17608	68.75843	0.00049165	0.00023977	3.2e-05	6.72e-06	0.0	0.00108764	0.00019389	2.05e-06	687.67030609	684.71488921	711.10616848	1.11791437	0.30365098	-0.32433035
0.17618	68.79648	0.00049058	0.00023984	3.208e-05	6.72e-06	-0.0	0.00108841	0.00019404	2.05e-06	687.69850385	684.72834691	711.0942878	1.11560455	0.30348034	-0.32432103
0.17628	68.83453	0.00048951	0.00023992	3.216e-05	6.72e-06	0.0	0.00108918	0.00019418	2.05e-06	687.72669648	684.74179561	711.08242405	1.11329755	0.30330991	-0.32431171
0.17638	68.87257	0.00048844	0.00023999	3.224e-05	6.72e-06	-0.0	0.00108995	0.00019433	2.05e-06	687.75488398	684.75523532	711.07057723	1.11099338	0.30313968	-0.32430242
0.17648	68.91062	0.00048738	0.00024006	3.232e-05	6.73e-06	0.0	0.00109071	0.00019447	2.05e-06	687.78306637	684.76866604	711.05874731	1.10869201	0.30296965	-0.32429313
0.17758	69.32902	0.00047577	0.00024085	3.32e-05	6.73e-06	0.0	0.00109907	0.00019605	2.05e-06	688.09273928	684.91581304	710.9297278	1.08356094	0.30111281	-0.32419187
0.17768	69.36705	0.00047473	0.00024092	3.328e-05	6.73e-06	-0.0	0.00109982	0.00019619	2.05e-06	688.12086136	684.92913652	710.9180991	1.08129285	0.30094523	-0.32418275
0.17778	69.40508	0.00047369	0.00024099	3.336e-05	6.73e-06	0.0	0.00110057	0.00019633	2.05e-06	688.14897848	684.9424511	710.90648703	1.07902751	0.30077786	-0.32417363
0.17788	69.44311	0.00047264	0.00024106	3.344e-05	6.73e-06	0.0	0.00110132	0.00019647	2.05e-06	688.17709066	684.9557568	710.89489158	1.0767649	0.30061068	-0.32416453
0.17798	69.48113	0.00047161	0.00024113	3.352e-05	6.73e-06	-0.0	0.00110207	0.00019662	2.05e-06	688.20519789	684.96905363	710.88331273	1.07450501	0.30044372	-0.32415544
0.17808	69.51916	0.00047057	0.0002412	3.361e-05	6.73e-06	0.0	0.00110282	0.00019676	2.05e-06	688.2333002	684.98234159	710.87175046	1.07224784	0.30027695	-0.32414637
0.17818	69.55718	0.00046953	0.00024127	3.369e-05	6.73e-06	-0.0	0.00110356	0.0001969	2.05e-06	688.26139759	684.99562069	710.86020474	1.06999341	0.30011039	-0.32413731
0.17828	69.5952	0.0004685	0.00024133	3.377e-05	6.73e-06	0.0	0.00110431	0.00019704	2.05e-06	688.28949007	685.00889094	710.84867556	1.06774167	0.29994404	-0.32412826
0.17838	69.63322	0.00046747	0.0002414	3.385e-05	6.73e-06	-0.0	0.00110505	0.00019718	2.05e-06	688.31757764	685.02215234	710.83716289	1.06549262	0.29977788	-0.32411922
0.17848	69.67124	0.00046644	0.00024147	3.393e-05	6.73e-06	0.0	0.00110579	0.00019732	2.05e-06	688.34566031	685.0354049	710.82566672	1.06324627	0.29961193	-0.3241102
0.17958	70.08937	0.00045522	0.00024217	3.483e-05	6.73e-06	0.0	0.00111387	0.00019885	2.05e-06	688.65424789	685.18060176	710.70029201	1.03871282	0.29779994	-0.3240118
0.17968	70.12738	0.00045421	0.00024223	3.492e-05	6.73e-06	-0.0	0.0011146	0.00019898	2.05e-06	688.68227216	685.1937488	710.68899226	1.03649839	0.29763643	-0.32400294
0.17978	70.16538	0.00045321	0.0002423	3.5e-05	6.73e-06	0.0	0.00111532	0.00019912	2.05e-06	688.7102916	685.2068871	710.67770876	1.0342866	0.29747313	-0.32399408
0.17988	70.20338	0.0004522	0.00024236	3.508e-05	6.73e-06	-0.0	0.00111605	0.00019926	2.05e-06	688.73830619	685.22001666	710.66644148	1.03207742	0.29731003	-0.32398524
0.17998	70.24139	0.0004512	0.00024242	3.516e-05	6.73e-06	0.0	0.00111677	0.0001994	2.05e-06	688.76631594	685.23313749	710.65519041	1.02987085	0.29714714	-0.32397641
0.18008	70.27939	0.00045019	0.00024248	3.525e-05	6.73e-06	-0.0	0.00111749	0.00019953	2.05e-06	688.79432084	685.24624958	710.64395551	1.0276669	0.29698444	-0.32396759
0.18018	70.31738	0.00044919	0.00024254	3.533e-05	6.73e-06	0.0	0.00111821	0.00019967	2.05e-06	688.82232092	685.25935296	710.63273679	1.02546555	0.29682195	-0.32395878
0.18028	70.35538	0.0004482	0.0002426	3.541e-05	6.73e-06	-0.0	0.00111893	0.0001998	2.05e-06	688.85031615	685.27244762	710.62153421	1.0232668	0.29665967	-0.32394999
0.18038	70.39338	0.0004472	0.00024266	3.55e-05	6.73e-06	0.0	0.00111965	0.00019994	2.05e-06	688.87830654	685.28553358	710.61034775	1.02107063	0.29649758	-0.32394121
0.18048	70.43137	0.0004462	0.00024272	3.558e-05	6.73e-06	-0.0	0.00112037	0.00020008	2.05e-06	688.9062921	685.29861083	710.59917741	1.01887706	0.2963357	-0.32393245
0.18158	70.84923	0.00043537	0.00024334	3.65e-05	6.73e-06	-0.0	0.00112818	0.00020156	2.05e-06	689.21381335	685.44188827	710.47736124	0.99491715	0.2945684	-0.32383684
0.18168	70.88721	0.0004344	0.00024339	3.659e-05	6.73e-06	0.0	0.00112888	0.00020169	2.05e-06	689.24174068	685.45486162	710.46638271	0.99275424	0.29440895	-0.32382822
0.18178	70.92519	0.00043342	0.00024345	3.667e-05	6.73e-06	-0.0	0.00112958	0.00020182	2.05e-06	689.26966313	685.46782637	710.45542003	0.99059386	0.2942497	-0.32381962
0.18188	70.96317	0.00043245	0.0002435	3.676e-05	6.72e-06	0.0	0.00113028	0.00020196	2.05e-06	689.2975807	685.4807825	710.4444732	0.98843599	0.29409066	-0.32381103
0.18198	71.00114	0.00043148	0.00024356	3.684e-05	6.72e-06	-0.0	0.00113098	0.00020209	2.05e-06	689.32549339	685.49373003	710.4335422	0.98628063	0.29393181	-0.32380245
0.18208	71.03912	0.00043052	0.00024361	3.693e-05	6.72e-06	0.0	0.00113168	0.00020222	2.05e-06	689.35340118	685.50666896	710.422627	0.98412777	0.29377317	-0.32379388
0.18218	71.07709	0.00042955	0.00024366	3.701e-05	6.72e-06	-0.0	0.00113237	0.00020235	2.05e-06	689.38130407	685.5195993	710.41172758	0.98197742	0.29361473	-0.32378533
0.18228	71.11506	0.00042859	0.00024371	3.71e-05	6.72e-06	-0.0	0.00113307	0.00020249	2.05e-06	689.40920205	685.53252105	710.40084394	0.97982957	0.29345649	-0.32377679
0.18238	71.15303	0.00042762	0.00024377	3.718e-05	6.72e-06	0.0	0.00113376	0.00020262	2.05e-06	689.43709513	685.54543423	710.38997605	0.97768422	0.29329845	-0.32376826
0.18248	71.191	0.00042666	0.00024382	3.727e-05	6.72e-06	-0.0	0.00113446	0.00020275	2.05e-06	689.46498328	685.55833883	710.37912389	0.97554135	0.29314062	-0.32375974
0.18358	71.60859	0.00041621	0.00024436	3.821e-05	6.72e-06	0.0	0.001142	0.00020418	2.05e-06	689.7714258	685.69972543	710.26078325	0.95213269	0.29141771	-0.32366686
0.18368	71.64654	0.00041527	0.00024441	3.829e-05	6.72e-06	-0.0	0.00114268	0.00020431	2.05e-06	689.79925422	685.71252764	710.25011845	0.95001932	0.29126229	-0.32365849
0.18378	71.6845	0.00041433	0.00024445	3.838e-05	6.72e-06	0.0	0.00114335	0.00020444	2.05e-06	689.82707759	685.72532135	710.23946915	0.94790837	0.29110706	-0.32365014
0.18388	71.72245	0.00041339	0.0002445	3.847e-05	6.71e-06	-0.0	0.00114403	0.00020457	2.05e-06	689.85489591	685.73810657	710.22883533	0.94579984	0.29095204	-0.32364179
0.18398	71.7604	0.00041245	0.00024455	3.855e-05	6.71e-06	0.0	0.00114471	0.0002047	2.05e-06	689.88270916	685.75088331	710.21821697	0.94369373	0.29079721	-0.32363346
0.18408	71.79835	0.00041152	0.00024459	3.864e-05	6.71e-06	-0.0	0.00114538	0.00020483	2.05e-06	689.91051732	685.76365158	710.20761405	0.94159004	0.29064259	-0.32362514
0.18418	71.8363	0.00041059	0.00024464	3.873e-05	6.71e-06	-0.0	0.00114605	0.00020495	2.05e-06	689.93832039	685.77641137	710.19702656	0.93948875	0.29048817	-0.32361683
0.18428	71.87425	0.00040966	0.00024468	3.881e-05	6.71e-06	0.0	0.00114672	0.00020508	2.05e-06	689.96611835	685.78916269	710.18645447	0.93738987	0.29033394	-0.32360853
0.18438	71.91219	0.00040873	0.00024473	3.89e-05	6.71e-06	-0.0	0.00114739	0.00020521	2.05e-06	689.99391119	685.80190556	710.17589777	0.9352934	0.29017992	-0.32360024
0.18448	71.95014	0.0004078	0.00024477	3.899e-05	6.71e-06	0.0	0.00114806	0.00020534	2.05e-06	690.02169889	685.81463997	710.16535645	0.93319931	0.29002609	-0.32359197
0.18558	72.36745	0.00039771	0.00024524	3.995e-05	6.7e-06	-0.0	0.00115534	0.00020672	2.05e-06	690.32702036	685.95416207	710.05041126	0.91032133	0.28834714	-0.32350176
0.18568	72.40538	0.00039681	0.00024528	4.004e-05	6.7e-06	0.0	0.001156	0.00020685	2.05e-06	690.35474524	685.96679546	710.04005301	0.90825566	0.2881957	-0.32349363
0.18578	72.44331	0.0003959	0.00024532	4.013e-05	6.7e-06	-0.0	0.00115665	0.00020697	2.05e-06	690.38246476	685.97942047	710.0297099	0.90619234	0.28804446	-0.32348551
0.18588	72.48123	0.000395	0.00024536	4.022e-05	6.7e-06	0.0	0.00115731	0.0002071	2.05e-06	690.41017893	685.99203709	710.01938191	0.90413135	0.28789341	-0.32347741
0.18598	72.51916	0.00039409	0.0002454	4.03e-05	6.7e-06	-0.0	0.00115796	0.00020722	2.05e-06	690.43788771	686.00464535	710.00906904	0.90207269	0.28774256	-0.32346931
0.18608	72.55709	0.00039319	0.00024543	4.039e-05	6.7e-06	0.0	0.00115861	0.00020735	2.05e-06	690.46559109	686.01724523	709.99877125	0.90001636	0.28759191	-0.32346123
0.18618	72.59501	0.00039229	0.00024547	4.048e-05	6.7e-06	-0.0	0.00115926	0.00020747	2.05e-06	690.49328905	686.02983675	709.98848854	0.89796236	0.28744146	-0.32345316
0.18628	72.63293	0.0003914	0.00024551	4.057e-05	6.7e-06	0.0	0.00115991	0.0002076	2.05e-06	690.52098158	686.04241992	709.97822088	0.89591067	0.2872912	-0.3234451
0.18638	72.67085	0.0003905	0.00024555	4.066e-05	6.69e-06	-0.0	0.00116055	0.00020772	2.05e-06	690.54866864	686.05499473	709.96796826	0.8938613	0.28714114	-0.32343706
0.18648	72.70877	0.00038961	0.00024559	4.075e-05	6.69e-06	0.0	0.0011612	0.00020784	2.05e-06	690.57635022	686.0675612	709.95773066	0.89181424	0.28699128	-0.32342902
0.18758	73.12581	0.00037988	0.00024597	4.173e-05	6.68e-06	0.0	0.00116822	0.00020919	2.05e-06	690.88047991	686.20524288	709.84610365	0.86944802	0.28535572	-0.32334141
0.18768	73.16371	0.000379	0.00024601	4.182e-05	6.68e-06	-0.0	0.00116886	0.00020931	2.05e-06	690.90809406	686.21770958	709.83604498	0.8674284	0.28520821	-0.32333352
0.18778	73.20162	0.00037813	0.00024604	4.191e-05	6.68e-06	0.0	0.00116949	0.00020943	2.05e-06	690.93570244	686.23016799	709.82600112	0.86541103	0.28506089	-0.32332564
0.18788	73.23952	0.00037726	0.00024607	4.2e-05	6.68e-06	-0.0	0.00117012	0.00020955	2.05e-06	690.96330502	686.24261813	709.81597204	0.86339592	0.28491377	-0.32331777
0.18798	73.27742	0.00037639	0.0002461	4.209e-05	6.68e-06	0.0	0.00117075	0.00020967	2.05e-06	690.99090179	686.25505999	709.80595772	0.86138306	0.28476684	-0.32330991
0.18808	73.31532	0.00037552	0.00024614	4.218e-05	6.68e-06	-0.0	0.00117137	0.00020979	2.05e-06	691.01849272	686.26749358	709.79595816	0.85937245	0.2846201	-0.32330206
0.18818	73.35322	0.00037465	0.00024617	4.227e-05	6.68e-06	0.0	0.001172	0.00020991	2.05e-06	691.04607778	686.27991891	709.78597333	0.85736409	0.28447356	-0.32329422
0.18828	73.39112	0.00037379	0.0002462	4.236e-05	6.67e-06	-0.0	0.00117262	0.00021003	2.05e-06	691.07365694	686.29233599	709.77600322	0.85535797	0.28432721	-0.3232864
0.18838	73.42901	0.00037292	0.00024623	4.245e-05	6.67e-06	0.0	0.00117325	0.00021015	2.05e-06	691.10123019	686.3047448	709.76604781	0.85335408	0.28418106	-0.32327858
0.18848	73.46691	0.00037206	0.00024626	4.254e-05	6.67e-06	-0.0	0.00117387	0.00021027	2.05e-06	691.1287975	686.31714537	709.75610709	0.85135243	0.28403509	-0.32327078
0.18958	73.88367	0.00036269	0.00024657	4.355e-05	6.66e-06	0.0	0.00118065	0.00021156	2.05e-06	691.43163775	686.45300844	709.64772351	0.82948073	0.28244225	-0.32318572
0.18968	73.92155	0.00036184	0.0002466	4.364e-05	6.66e-06	-0.0	0.00118126	0.00021168	2.05e-06	691.45913159	686.46531036	709.6379577	0.82750561	0.28229859	-0.32317806
0.18978	73.95942	0.000361	0.00024663	4.373e-05	6.66e-06	0.0	0.00118186	0.0002118	2.05e-06	691.48661911	686.4776041	709.62820637	0.82553268	0.28215513	-0.3231704
0.18988	73.9973	0.00036016	0.00024665	4.382e-05	6.65e-06	-0.0	0.00118247	0.00021191	2.05e-06	691.5141003	686.48988964	709.61846949	0.82356194	0.28201186	-0.32316276
0.18998	74.03518	0.00035932	0.00024668	4.391e-05	6.65e-06	0.0	0.00118308	0.00021203	2.05e-06	691.54157512	686.50216701	709.60874704	0.82159337	0.28186878	-0.32315513
0.19008	74.07305	0.00035849	0.0002467	4.4e-05	6.65e-06	-0.0	0.00118368	0.00021215	2.05e-06	691.56904354	686.51443619	709.59903902	0.81962699	0.28172589	-0.32314751
0.19018	74.11092	0.00035765	0.00024673	4.41e-05	6.65e-06	0.0	0.00118429	0.00021226	2.05e-06	691.59650553	686.5266972	709.5893454	0.81766277	0.28158319	-0.3231399
0.19028	74.1488	0.00035682	0.00024675	4.419e-05	6.65e-06	-0.0	0.00118489	0.00021238	2.05e-06	691.62396105	686.53895004	709.57966617	0.81570073	0.28144068	-0.32313231
0.19038	74.18667	0.00035599	0.00024677	4.428e-05	6.65e-06	0.0	0.00118549	0.00021249	2.05e-06	691.65141009	686.55119471	709.57000132	0.81374086	0.28129837	-0.32312472
0.19048	74.22454	0.00035516	0.0002468	4.437e-05	6.65e-06	-0.0	0.00118609	0.00021261	2.05e-06	691.6788526	686.56343122	709.56035082	0.81178315	0.28115624	-0.32311715
0.19158	74.64102	0.00034612	0.00024704	4.539e-05	6.63e-06	0.0	0.00119262	0.00021386	2.05e-06	691.98028035	686.69749528	709.45513831	0.79039027	0.27960528	-0.32303458
0.19168	74.67887	0.00034531	0.00024706	4.549e-05	6.63e-06	-0.0	0.00119321	0.00021398	2.05e-06	692.00764201	686.70963416	709.44565885	0.78845828	0.27946541	-0.32302714
0.19178	74.71673	0.0003445	0.00024708	4.558e-05	6.63e-06	0.0	0.0011938	0.00021409	2.05e-06	692.03499672	686.72176493	709.43619353	0.78652841	0.27932573	-0.32301971
0.19188	74.75458	0.00034369	0.0002471	4.568e-05	6.63e-06	-0.0	0.00119438	0.0002142	2.05e-06	692.06234443	686.73388759	709.42674235	0.78460066	0.27918623	-0.32301229
0.19198	74.79243	0.00034289	0.00024712	4.577e-05	6.62e-06	0.0	0.00119496	0.00021432	2.05e-06	692.08968511	686.74600215	709.41730529	0.78267503	0.27904693	-0.32300489
0.19208	74.83028	0.00034208	0.00024713	4.586e-05	6.62e-06	-0.0	0.00119555	0.00021443	2.05e-06	692.11701873	686.75810861	709.40788232	0.78075151	0.2789078	-0.32299749
0.19218	74.86813	0.00034128	0.00024715	4.596e-05	6.62e-06	0.0	0.00119613	0.00021454	2.05e-06	692.14434525	686.77020697	709.39847345	0.7788301	0.27876887	-0.32299011
0.19228	74.90597	0.00034047	0.00024717	4.605e-05	6.62e-06	-0.0	0.00119671	0.00021465	2.05e-06	692.17166463	686.78229724	709.38907865	0.7769108	0.27863012	-0.32298273
0.19238	74.94382	0.00033967	0.00024719	4.614e-05	6.62e-06	0.0	0.00119729	0.00021476	2.05e-06	692.19897683	686.79437943	709.3796979	0.77499361	0.27849155	-0.32297537
0.19248	74.98166	0.00033887	0.00024721	4.624e-05	6.62e-06	-0.0	0.00119787	0.00021487	2.05e-06	692.22628183	686.80645353	709.37033119	0.77307851	0.27835318	-0.32296802
0.19358	75.39787	0.00033018	0.00024737	4.728e-05	6.6e-06	0.0	0.00120416	0.00021609	2.05e-06	692.52615011	686.93873608	709.26821953	0.7521503	0.27684318	-0.32288788
0.19368	75.4357	0.00032939	0.00024739	4.737e-05	6.6e-06	-0.0	0.00120472	0.0002162	2.05e-06	692.55336562	686.95071345	709.25902008	0.75026019	0.27670701	-0.32288066
0.19378	75.47353	0.00032861	0.0002474	4.747e-05	6.59e-06	0.0	0.00120529	0.00021631	2.05e-06	692.58057341	686.96268278	709.24983446	0.74837215	0.27657102	-0.32287345
0.19388	75.51135	0.00032784	0.00024741	4.756e-05	6.59e-06	-0.0	0.00120585	0.00021641	2.05e-06	692.60777346	686.97464407	709.24066268	0.74648617	0.27643521	-0.32286625
0.19398	75.54918	0.00032706	0.00024743	4.766e-05	6.59e-06	0.0	0.00120641	0.00021652	2.05e-06	692.63496572	686.98659733	709.23150469	0.74460224	0.27629959	-0.32285907
0.19408	75.587	0.00032628	0.00024744	4.776e-05	6.59e-06	-0.0	0.00120698	0.00021663	2.05e-06	692.66215014	686.99854256	709.2223605	0.74272037	0.27616414	-0.32285189
0.19418	75.62482	0.00032551	0.00024745	4.785e-05	6.59e-06	0.0	0.00120754	0.00021674	2.05e-06	692.68932669	687.01047977	709.21323009	0.74084056	0.27602888	-0.32284473
0.19428	75.66265	0.00032474	0.00024746	4.795e-05	6.59e-06	-0.0	0.0012081	0.00021685	2.05e-06	692.71649533	687.02240895	709.20411343	0.73896279	0.2758938	-0.32283757
0.19438	75.70047	0.00032397	0.00024747	4.804e-05	6.58e-06	0.0	0.00120865	0.00021696	2.05e-06	692.74365601	687.03433012	709.19501053	0.73708708	0.2757589	-0.32283043
0.19448	75.73829	0.0003232	0.00024748	4.814e-05	6.58e-06	-0.0	0.00120921	0.00021706	2.05e-06	692.77080869	687.04624327	709.18592135	0.7352134	0.27562418	-0.32282329
0.19558	76.15421	0.00031483	0.00024758	4.92e-05	6.56e-06	0.0	0.00121527	0.00021823	2.05e-06	693.06894825	687.17675983	709.0868423	0.71473722	0.27415411	-0.32274554
0.19568	76.19202	0.00031408	0.00024759	4.929e-05	6.56e-06	-0.0	0.00121581	0.00021834	2.05e-06	693.09600164	687.18857704	709.07791671	0.71288789	0.27402153	-0.32273853
0.19578	76.22982	0.00031333	0.0002476	4.939e-05	6.56e-06	0.0	0.00121636	0.00021845	2.05e-06	693.12304647	687.20038627	709.06900465	0.71104056	0.27388914	-0.32273154
0.19588	76.26762	0.00031258	0.0002476	4.949e-05	6.55e-06	-0.0	0.0012169	0.00021855	2.05e-06	693.1500827	687.21218754	709.06010612	0.70919525	0.27375692	-0.32272455
0.19598	76.30542	0.00031183	0.00024761	4.959e-05	6.55e-06	0.0	0.00121744	0.00021866	2.05e-06	693.17711027	687.22398084	709.05122109	0.70735194	0.27362488	-0.32271758
0.19608	76.34322	0.00031109	0.00024762	4.968e-05	6.55e-06	-0.0	0.00121798	0.00021876	2.05e-06	693.20412916	687.23576616	709.04234954	0.70551064	0.27349301	-0.32271062
0.19618	76.38102	0.00031034	0.00024762	4.978e-05	6.55e-06	0.0	0.00121852	0.00021886	2.05e-06	693.2311393	687.24754353	709.03349148	0.70367134	0.27336132	-0.32270367
0.19628	76.41881	0.0003096	0.00024763	4.988e-05	6.55e-06	-0.0	0.00121906	0.00021897	2.05e-06	693.25814066	687.25931294	709.02464687	0.70183404	0.27322981	-0.32269672
0.19638	76.45661	0.00030886	0.00024763	4.997e-05	6.54e-06	0.0	0.00121959	0.00021907	2.05e-06	693.28513319	687.27107438	709.01581571	0.69999874	0.27309847	-0.32268979
0.19648	76.4944	0.00030812	0.00024764	5.007e-05	6.54e-06	-0.0	0.00122013	0.00021918	2.05e-06	693.31211685	687.28282788	709.00699798	0.69816543	0.27296731	-0.32268287
0.19758	76.91005	0.00030007	0.00024767	5.115e-05	6.52e-06	0.0	0.00122596	0.00022031	2.05e-06	693.60833783	687.41159209	708.91088507	0.67813009	0.27153601	-0.32260744
0.19768	76.94783	0.00029935	0.00024767	5.125e-05	6.52e-06	-0.0	0.00122648	0.00022041	2.05e-06	693.6352113	687.42325034	708.90222734	0.67632054	0.27140693	-0.32260065
0.19778	76.9856	0.00029863	0.00024767	5.135e-05	6.52e-06	0.0	0.001227	0.00022051	2.05e-06	693.66207528	687.43490068	708.89358286	0.67451297	0.27127802	-0.32259387
0.19788	77.02338	0.00029791	0.00024767	5.144e-05	6.51e-06	0.0	0.00122753	0.00022061	2.05e-06	693.68892971	687.44654309	708.88495159	0.67270736	0.27114929	-0.32258709
0.19798	77.06115	0.00029719	0.00024767	5.154e-05	6.51e-06	-0.0	0.00122805	0.00022071	2.05e-06	693.71577456	687.45817759	708.87633354	0.67090371	0.27102072	-0.32258033
0.19808	77.09893	0.00029647	0.00024767	5.164e-05	6.51e-06	0.0	0.00122857	0.00022081	2.05e-06	693.74260976	687.46980418	708.86772868	0.66910202	0.27089233	-0.32257358
0.19818	77.1367	0.00029576	0.00024767	5.174e-05	6.51e-06	-0.0	0.00122909	0.00022091	2.05e-06	693.76943527	687.48142286	708.859137	0.66730229	0.2707641	-0.32256683
0.19828	77.17447	0.00029504	0.00024767	5.184e-05	6.5e-06	0.0	0.0012296	0.00022102	2.05e-06	693.79625105	687.49303364	708.85055849	0.66550451	0.27063605	-0.3225601
0.19838	77.21224	0.00029433	0.00024767	5.194e-05	6.5e-06	-0.0	0.00123012	0.00022112	2.05e-06	693.82305703	687.50463651	708.84199313	0.66370869	0.27050816	-0.32255338
0.19848	77.25001	0.00029362	0.00024767	5.204e-05	6.5e-06	0.0	0.00123064	0.00022122	2.05e-06	693.84985317	687.51623148	708.8334409	0.66191482	0.27038044	-0.32254667
0.19958	77.66537	0.00028588	0.00024763	5.313e-05	6.48e-06	-0.0	0.00123624	0.00022231	2.05e-06	694.14394681	687.64325533	708.74022928	0.64231051	0.26898668	-0.32247351
0.19968	77.70313	0.00028519	0.00024763	5.323e-05	6.47e-06	0.0	0.00123674	0.0002224	2.05e-06	694.1706209	687.65475567	708.73183356	0.64053992	0.26886098	-0.32246693
0.19978	77.74088	0.0002845	0.00024762	5.333e-05	6.47e-06	-0.0	0.00123725	0.0002225	2.05e-06	694.19728448	687.66624814	708.7234508	0.63877125	0.26873544	-0.32246035
0.19988	77.77863	0.00028381	0.00024762	5.343e-05	6.47e-06	0.0	0.00123775	0.0002226	2.05e-06	694.22393751	687.67773274	708.71508096	0.6370045	0.26861007	-0.32245378
0.19998	77.81638	0.00028311	0.00024761	5.353e-05	6.47e-06	-0.0	0.00123825	0.0002227	2.05e-06	694.25057992	687.68920947	708.70672405	0.63523967	0.26848486	-0.32244722
0.20008	77.85413	0.00028243	0.00024761	5.363e-05	6.46e-06	0.0	0.00123875	0.0002228	2.05e-06	694.27721166	687.70067834	708.69838005	0.63347677	0.26835982	-0.32244067
0.20018	77.89187	0.00028174	0.0002476	5.373e-05	6.46e-06	-0.0	0.00123925	0.00022289	2.05e-06	694.30383269	687.71213935	708.69004893	0.63171579	0.26823494	-0.32243413
0.20028	77.92962	0.00028105	0.00024759	5.384e-05	6.46e-06	0.0	0.00123974	0.00022299	2.05e-06	694.33044294	687.7235925	708.6817307	0.62995672	0.26811022	-0.32242761
0.20038	77.96736	0.00028037	0.00024759	5.394e-05	6.46e-06	-0.0	0.00124024	0.00022309	2.05e-06	694.35704237	687.73503779	708.67342532	0.62819957	0.26798567	-0.32242109
0.20048	78.0051	0.00027968	0.00024758	5.404e-05	6.45e-06	-0.0	0.00124074	0.00022318	2.05e-06	694.38363092	687.74647523	708.6651328	0.62644434	0.26786128	-0.32241458
0.20158	78.42019	0.00027226	0.00024748	5.515e-05	6.43e-06	0.0	0.00124612	0.00022423	2.05e-06	694.67537139	687.8717692	708.57475903	0.60726264	0.26650372	-0.32234366
0.20168	78.45792	0.00027159	0.00024747	5.525e-05	6.42e-06	-0.0	0.00124661	0.00022433	2.05e-06	694.70182514	687.88311254	708.56661959	0.60553025	0.26638126	-0.32233727
0.20178	78.49564	0.00027092	0.00024746	5.535e-05	6.42e-06	0.0	0.00124709	0.00022442	2.05e-06	694.7282673	687.89444806	708.55849282	0.60379976	0.26625897	-0.32233089
0.20188	78.53337	0.00027026	0.00024745	5.545e-05	6.42e-06	-0.0	0.00124757	0.00022452	2.05e-06	694.75469781	687.90577575	708.5503787	0.60207116	0.26613684	-0.32232452
0.20198	78.57109	0.0002696	0.00024744	5.556e-05	6.42e-06	0.0	0.00124805	0.00022461	2.05e-06	694.78111661	687.91709561	708.54227722	0.60034444	0.26601486	-0.32231816
0.20208	78.60881	0.00026893	0.00024743	5.566e-05	6.41e-06	-0.0	0.00124853	0.00022471	2.05e-06	694.80752366	687.92840765	708.53418836	0.59861962	0.26589305	-0.32231182
0.20218	78.64654	0.00026827	0.00024741	5.576e-05	6.41e-06	0.0	0.00124901	0.0002248	2.05e-06	694.83391888	687.93971187	708.52611211	0.59689668	0.26577139	-0.32230548
0.20228	78.68426	0.00026762	0.0002474	5.586e-05	6.41e-06	-0.0	0.00124949	0.00022489	2.05e-06	694.86030224	687.95100827	708.51804845	0.59517563	0.26564989	-0.32229915
0.20238	78.72197	0.00026696	0.00024739	5.596e-05	6.41e-06	-0.0	0.00124997	0.00022499	2.05e-06	694.88667367	687.96229686	708.50999738	0.59345646	0.26552854	-0.32229283
0.20248	78.75969	0.0002663	0.00024738	5.607e-05	6.4e-06	0.0	0.00125044	0.00022508	2.05e-06	694.9130331	687.97357763	708.50195887	0.59173918	0.26540736	-0.32228652
0.20358	79.17449	0.00025917	0.00024722	5.72e-05	6.38e-06	-0.0	0.00125562	0.00022609	2.05e-06	695.20217944	688.09715093	708.41436078	0.57297297	0.26408456	-0.32221778
0.20368	79.2122	0.00025853	0.0002472	5.73e-05	6.37e-06	0.0	0.00125608	0.00022618	2.05e-06	695.22839056	688.10833807	708.406472	0.57127818	0.26396523	-0.32221159
0.20378	79.2499	0.00025789	0.00024719	5.74e-05	6.37e-06	-0.0	0.00125655	0.00022628	2.05e-06	695.25458894	688.11951743	708.39859561	0.56958525	0.26384605	-0.3222054
0.20388	79.2876	0.00025725	0.00024717	5.751e-05	6.37e-06	0.0	0.00125701	0.00022637	2.05e-06	695.28077453	688.130689	708.39073159	0.56789419	0.26372702	-0.32219923
0.20398	79.32529	0.00025662	0.00024715	5.761e-05	6.37e-06	0.0	0.00125747	0.00022646	2.05e-06	695.30694726	688.14185278	708.38287993	0.56620499	0.26360815	-0.32219307
0.20408	79.36299	0.00025598	0.00024714	5.771e-05	6.36e-06	-0.0	0.00125793	0.00022655	2.05e-06	695.33310707	688.15300877	708.37504061	0.56451766	0.26348943	-0.32218692
0.20418	79.40069	0.00025535	0.00024712	5.782e-05	6.36e-06	0.0	0.00125839	0.00022664	2.05e-06	695.35925391	688.16415698	708.36721363	0.56283218	0.26337085	-0.32218078
0.20428	79.43838	0.00025472	0.0002471	5.792e-05	6.36e-06	-0.0	0.00125885	0.00022673	2.05e-06	695.38538772	688.17529742	708.35939896	0.56114857	0.26325243	-0.32217464
0.20438	79.47607	0.00025409	0.00024708	5.802e-05	6.35e-06	0.0	0.00125931	0.00022682	2.05e-06	695.41150844	688.18643007	708.3515966	0.55946681	0.26313416	-0.32216852
0.20448	79.51376	0.00025346	0.00024706	5.813e-05	6.35e-06	-0.0	0.00125977	0.00022691	2.05e-06	695.437616	688.19755494	708.34380653	0.55778691	0.26301604	-0.32216241
0.20558	79.92829	0.00024662	0.00024685	5.927e-05	6.32e-06	-0.0	0.00126473	0.00022788	2.05e-06	695.72391409	688.31941564	708.25892304	0.5394303	0.26172651	-0.32209579
0.20568	79.96596	0.000246	0.00024682	5.938e-05	6.32e-06	0.0	0.00126518	0.00022797	2.05e-06	695.74985915	688.3304473	708.25127939	0.5377726	0.26161016	-0.32208979
0.20578	80.00364	0.00024539	0.0002468	5.948e-05	6.32e-06	-0.0	0.00126562	0.00022806	2.05e-06	695.77579028	688.34147121	708.24364785	0.53611675	0.26149395	-0.32208381
0.20588	80.04131	0.00024478	0.00024678	5.959e-05	6.31e-06	0.0	0.00126607	0.00022815	2.05e-06	695.80170741	688.35248736	708.23602842	0.53446274	0.2613779	-0.32207783
0.20598	80.07898	0.00024417	0.00024676	5.969e-05	6.31e-06	-0.0	0.00126651	0.00022823	2.05e-06	695.82761049	688.36349575	708.22842107	0.53281057	0.26126198	-0.32207186
0.20608	80.11665	0.00024356	0.00024674	5.98e-05	6.31e-06	0.0	0.00126695	0.00022832	2.05e-06	695.85349944	688.37449639	708.22082579	0.53116025	0.26114621	-0.3220659
0.20618	80.15432	0.00024295	0.00024671	5.99e-05	6.3e-06	-0.0	0.00126739	0.00022841	2.05e-06	695.87937422	688.38548929	708.21324257	0.52951176	0.26103059	-0.32205994
0.20628	80.19199	0.00024234	0.00024669	6.001e-05	6.3e-06	0.0	0.00126784	0.00022849	2.05e-06	695.90523475	688.39647443	708.2056714	0.52786512	0.2609151	-0.322054
0.20638	80.22966	0.00024174	0.00024667	6.011e-05	6.3e-06	-0.0	0.00126827	0.00022858	2.05e-06	695.93108098	688.40745183	708.19811225	0.52622031	0.26079976	-0.32204807
0.20648	80.26732	0.00024113	0.00024664	6.022e-05	6.3e-06	0.0	0.00126871	0.00022867	2.05e-06	695.95691284	688.41842148	708.19056513	0.52457733	0.26068457	-0.32204215
0.20758	80.68156	0.00023458	0.00024637	6.138e-05	6.26e-06	0.0	0.00127348	0.00022961	2.05e-06	696.24009752	688.5385768	708.10833608	0.50662562	0.25942672	-0.32197762
0.20768	80.71921	0.00023399	0.00024634	6.149e-05	6.26e-06	-0.0	0.00127391	0.00022969	2.05e-06	696.26575215	688.54945362	708.10093212	0.50500462	0.25931321	-0.32197181
0.20778	80.75686	0.0002334	0.00024631	6.159e-05	6.26e-06	-0.0	0.00127433	0.00022978	2.05e-06	696.29139162	688.5603227	708.09354001	0.50338545	0.25919984	-0.321966
0.20788	80.79451	0.00023281	0.00024629	6.17e-05	6.25e-06	0.0	0.00127476	0.00022986	2.05e-06	696.31701584	688.57118406	708.08615972	0.5017681	0.2590866	-0.32196021
0.20798	80.83216	0.00023223	0.00024626	6.181e-05	6.25e-06	-0.0	0.00127518	0.00022994	2.05e-06	696.34262476	688.5820377	708.07879124	0.50015258	0.2589735	-0.32195443
0.20808	80.8698	0.00023164	0.00024623	6.191e-05	6.25e-06	0.0	0.00127561	0.00023003	2.05e-06	696.36821832	688.59288361	708.07143457	0.49853888	0.25886054	-0.32194866
0.20818	80.90745	0.00023106	0.0002462	6.202e-05	6.25e-06	-0.0	0.00127603	0.00023011	2.05e-06	696.39379645	688.60372181	708.06408969	0.49692701	0.25874771	-0.32194289
0.20828	80.94509	0.00023048	0.00024617	6.212e-05	6.24e-06	0.0	0.00127645	0.0002302	2.05e-06	696.41935909	688.61455228	708.05675658	0.49531696	0.25863502	-0.32193714
0.20838	80.98273	0.0002299	0.00024615	6.223e-05	6.24e-06	-0.0	0.00127688	0.00023028	2.05e-06	696.44490618	688.62537503	708.04943524	0.49370873	0.25852246	-0.32193139
0.20848	81.02037	0.00022932	0.00024612	6.234e-05	6.24e-06	0.0	0.0012773	0.00023036	2.05e-06	696.47043765	688.63619007	708.04212565	0.49210233	0.25841004	-0.32192566
0.20958	81.43432	0.00022304	0.00024579	6.351e-05	6.2e-06	0.0	0.00128186	0.00023127	2.05e-06	696.75023487	688.75464658	707.96249171	0.47455192	0.25718224	-0.32186316
0.20968	81.47195	0.00022247	0.00024575	6.362e-05	6.2e-06	-0.0	0.00128227	0.00023135	2.05e-06	696.77557396	688.76536912	707.95532206	0.47296732	0.25707142	-0.32185754
0.20978	81.50957	0.00022191	0.00024572	6.373e-05	6.2e-06	0.0	0.00128268	0.00023143	2.05e-06	696.80089661	688.77608397	707.94816398	0.47138454	0.25696072	-0.32185192
0.20988	81.54719	0.00022135	0.00024569	6.384e-05	6.19e-06	-0.0	0.00128309	0.00023151	2.05e-06	696.82620274	688.78679112	707.94101747	0.46980357	0.25685015	-0.32184631
0.20998	81.58481	0.00022079	0.00024566	6.395e-05	6.19e-06	-0.0	0.0012835	0.00023159	2.05e-06	696.8514923	688.79749057	707.93388251	0.46822441	0.25673972	-0.32184071
0.21008	81.62243	0.00022023	0.00024562	6.405e-05	6.19e-06	0.0	0.00128391	0.00023167	2.05e-06	696.87676522	688.80818233	707.92675908	0.46664706	0.25662941	-0.32183512
0.21018	81.66005	0.00021967	0.00024559	6.416e-05	6.18e-06	-0.0	0.00128431	0.00023175	2.05e-06	696.90202143	688.81886639	707.91964717	0.46507153	0.25651923	-0.32182954
0.21028	81.69767	0.00021911	0.00024556	6.427e-05	6.18e-06	0.0	0.00128472	0.00023183	2.05e-06	696.92726088	688.82954276	707.91254678	0.46349781	0.25640918	-0.32182397
0.21038	81.73528	0.00021856	0.00024553	6.438e-05	6.18e-06	-0.0	0.00128512	0.00023191	2.05e-06	696.95248349	688.84021144	707.90545788	0.4619259	0.25629926	-0.3218184
0.21048	81.7729	0.000218	0.00024549	6.448e-05	6.18e-06	0.0	0.00128552	0.00023199	2.05e-06	696.97768921	688.85087243	707.89838046	0.46035581	0.25618946	-0.32181285
0.21158	82.18657	0.00021199	0.00024511	6.568e-05	6.14e-06	0.0	0.0012899	0.00023286	2.05e-06	697.25381831	688.96763622	707.82128293	0.44320412	0.25499001	-0.32175235
0.21168	82.22417	0.00021145	0.00024507	6.579e-05	6.14e-06	-0.0	0.00129029	0.00023294	2.05e-06	697.2788162	688.97820505	707.81434227	0.44165572	0.25488171	-0.3217469
0.21178	82.26176	0.00021091	0.00024503	6.589e-05	6.13e-06	-0.0	0.00129069	0.00023302	2.05e-06	697.30379635	688.9887662	707.80741293	0.44010912	0.25477354	-0.32174146
0.21188	82.29936	0.00021037	0.000245	6.6e-05	6.13e-06	0.0	0.00129108	0.0002331	2.05e-06	697.3287587	688.99931968	707.80049488	0.43856433	0.25466548	-0.32173603
0.21198	82.33695	0.00020983	0.00024496	6.611e-05	6.13e-06	-0.0	0.00129147	0.00023317	2.05e-06	697.35370317	689.00986549	707.79358811	0.43702134	0.25455755	-0.32173061
0.21208	82.37455	0.0002093	0.00024492	6.622e-05	6.12e-06	0.0	0.00129186	0.00023325	2.05e-06	697.37862971	689.02040363	707.78669262	0.43548016	0.25444974	-0.3217252
0.21218	82.41214	0.00020876	0.00024488	6.633e-05	6.12e-06	-0.0	0.00129225	0.00023333	2.05e-06	697.40353825	689.03093411	707.77980838	0.43394079	0.25434205	-0.3217198
0.21228	82.44973	0.00020823	0.00024485	6.644e-05	6.12e-06	0.0	0.00129263	0.00023341	2.05e-06	697.42842872	689.04145692	707.77293539	0.43240322	0.25423449	-0.32171441
0.21238	82.48732	0.0002077	0.00024481	6.655e-05	6.11e-06	-0.0	0.00129302	0.00023348	2.05e-06	697.45330106	689.05197206	707.76607363	0.43086746	0.25412704	-0.32170902
0.21248	82.52491	0.00020717	0.00024477	6.666e-05	6.11e-06	0.0	0.00129341	0.00023356	2.05e-06	697.47815521	689.06247955	707.75922309	0.4293335	0.25401971	-0.32170365
0.21358	82.93829	0.00020141	0.00024433	6.786e-05	6.08e-06	-0.0	0.0012976	0.0002344	2.05e-06	697.75033121	689.17755649	707.68460381	0.4125789	0.25284686	-0.32164509
0.21368	82.97586	0.00020089	0.00024429	6.797e-05	6.07e-06	0.0	0.00129797	0.00023447	2.05e-06	697.77496191	689.18797213	707.67788686	0.41106657	0.25274093	-0.32163982
0.21378	83.01343	0.00020038	0.00024425	6.808e-05	6.07e-06	-0.0	0.00129835	0.00023455	2.05e-06	697.79957357	689.19838011	707.67118097	0.40955604	0.25263512	-0.32163455
0.21388	83.051	0.00019986	0.00024421	6.819e-05	6.07e-06	0.0	0.00129872	0.00023462	2.05e-06	697.82416611	689.20878046	707.66448611	0.40804732	0.25252942	-0.3216293
0.21398	83.08857	0.00019935	0.00024417	6.83e-05	6.06e-06	-0.0	0.0012991	0.0002347	2.05e-06	697.84873949	689.21917316	707.65780227	0.40654039	0.25242384	-0.32162405
0.21408	83.12614	0.00019884	0.00024412	6.841e-05	6.06e-06	0.0	0.00129947	0.00023477	2.05e-06	697.87329362	689.22955821	707.65112944	0.40503528	0.25231837	-0.32161882
0.21418	83.16371	0.00019833	0.00024408	6.853e-05	6.06e-06	-0.0	0.00129984	0.00023484	2.05e-06	697.89782845	689.23993563	707.64446761	0.40353195	0.25221301	-0.32161359
0.21428	83.20127	0.00019782	0.00024404	6.864e-05	6.05e-06	0.0	0.00130021	0.00023492	2.05e-06	697.9223439	689.25030541	707.63781676	0.40203043	0.25210776	-0.32160837
0.21438	83.23883	0.00019731	0.000244	6.875e-05	6.05e-06	0.0	0.00130058	0.00023499	2.05e-06	697.94683992	689.26066755	707.63117688	0.4005307	0.25200262	-0.32160316
0.21448	83.2764	0.0001968	0.00024395	6.886e-05	6.05e-06	-0.0	0.00130095	0.00023507	2.05e-06	697.97131644	689.27102206	707.62454795	0.39903278	0.2518976	-0.32159796
0.21558	83.68949	0.00019129	0.00024347	7.008e-05	6.01e-06	-0.0	0.00130496	0.00023587	2.05e-06	698.23925237	689.38441801	707.55234916	0.38267454	0.25074957	-0.3215413
0.21568	83.72704	0.0001908	0.00024342	7.019e-05	6e-06	0.0	0.00130532	0.00023594	2.05e-06	698.26348978	689.39468098	707.5458507	0.38119824	0.25064585	-0.3215362
0.21578	83.76459	0.0001903	0.00024338	7.03e-05	6e-06	-0.0	0.00130568	0.00023601	2.05e-06	698.28770684	689.40493634	707.53936302	0.37972373	0.25054224	-0.32153111
0.21588	83.80213	0.00018981	0.00024333	7.041e-05	6e-06	-0.0	0.00130604	0.00023609	2.05e-06	698.31190349	689.41518408	707.53288611	0.37825102	0.25043873	-0.32152603
0.21598	83.83967	0.00018932	0.00024328	7.052e-05	5.99e-06	0.0	0.0013064	0.00023616	2.05e-06	698.33607966	689.4254242	707.52641996	0.37678011	0.25033533	-0.32152095
0.21608	83.87721	0.00018883	0.00024324	7.063e-05	5.99e-06	-0.0	0.00130675	0.00023623	2.05e-06	698.36023529	689.43565671	707.51996456	0.37531101	0.25023203	-0.32151589
0.21618	83.91475	0.00018834	0.00024319	7.074e-05	5.99e-06	0.0	0.00130711	0.0002363	2.05e-06	698.3843703	689.44588161	707.5135199	0.37384371	0.25012884	-0.32151083
0.21628	83.95229	0.00018785	0.00024314	7.086e-05	5.98e-06	-0.0	0.00130746	0.00023637	2.05e-06	698.40848465	689.4560989	707.50708596	0.37237821	0.25002575	-0.32150578
0.21638	83.98983	0.00018737	0.0002431	7.097e-05	5.98e-06	0.0	0.00130782	0.00023644	2.05e-06	698.43257825	689.46630857	707.50066272	0.37091452	0.24992276	-0.32150074
0.21648	84.02736	0.00018688	0.00024305	7.108e-05	5.98e-06	-0.0	0.00130817	0.00023651	2.05e-06	698.45665105	689.47651064	707.49425019	0.36945262	0.24981988	-0.32149571
0.21758	84.44017	0.00018162	0.00024251	7.231e-05	5.94e-06	0.0	0.00131201	0.00023729	2.05e-06	698.72006035	689.58823161	707.42441444	0.35349069	0.24869486	-0.3214409
0.21768	84.4777	0.00018114	0.00024246	7.242e-05	5.93e-06	-0.0	0.00131235	0.00023735	2.05e-06	698.74387847	689.59834249	707.41812923	0.35205042	0.24859319	-0.32143597
0.21778	84.51521	0.00018067	0.00024241	7.254e-05	5.93e-06	0.0	0.0013127	0.00023742	2.05e-06	698.76767494	689.60844577	707.41185455	0.35061197	0.24849161	-0.32143105
0.21788	84.55273	0.0001802	0.00024236	7.265e-05	5.93e-06	-0.0	0.00131304	0.00023749	2.05e-06	698.79144971	689.61854147	707.40559038	0.34917531	0.24839012	-0.32142613
0.21798	84.59025	0.00017973	0.00024231	7.276e-05	5.92e-06	-0.0	0.00131338	0.00023756	2.05e-06	698.81520271	689.62862958	707.39933671	0.34774045	0.24828874	-0.32142123
0.21808	84.62776	0.00017927	0.00024226	7.287e-05	5.92e-06	0.0	0.00131372	0.00023763	2.05e-06	698.83893388	689.6387101	707.39309353	0.34630739	0.24818745	-0.32141633
0.21818	84.66528	0.0001788	0.00024221	7.299e-05	5.92e-06	-0.0	0.00131406	0.0002377	2.05e-06	698.86264314	689.64878304	707.38686083	0.34487614	0.24808626	-0.32141144
0.21828	84.70279	0.00017833	0.00024216	7.31e-05	5.91e-06	0.0	0.0013144	0.00023777	2.05e-06	698.88633045	689.6588484	707.38063858	0.3434467	0.24798516	-0.32140655
0.21838	84.7403	0.00017787	0.00024211	7.321e-05	5.91e-06	-0.0	0.00131474	0.00023784	2.05e-06	698.90999572	689.66890618	707.37442679	0.34201907	0.24788416	-0.32140168
0.21848	84.77781	0.00017741	0.00024206	7.333e-05	5.91e-06	0.0	0.00131508	0.0002379	2.05e-06	698.93363891	689.67895637	707.36822542	0.34059324	0.24778325	-0.32139681
0.21958	85.19033	0.00017237	0.00024148	7.457e-05	5.87e-06	-0.0	0.00131874	0.00023864	2.05e-06	699.19223776	689.78900875	707.30069548	0.32502828	0.24667941	-0.32134382
0.21968	85.22783	0.00017192	0.00024142	7.468e-05	5.86e-06	0.0	0.00131907	0.00023871	2.05e-06	699.2156109	689.79896811	707.29461834	0.32362413	0.24657961	-0.32133905
0.21978	85.26532	0.00017147	0.00024137	7.48e-05	5.86e-06	-0.0	0.0013194	0.00023878	2.05e-06	699.23896113	689.80891992	707.28855145	0.3222218	0.2464799	-0.32133429
0.21988	85.30281	0.00017103	0.00024131	7.491e-05	5.86e-06	0.0	0.00131973	0.00023884	2.05e-06	699.26228838	689.81886417	707.28249483	0.32082126	0.24638028	-0.32132954
0.21998	85.3403	0.00017058	0.00024126	7.502e-05	5.85e-06	0.0	0.00132005	0.00023891	2.05e-06	699.28559258	689.82880087	707.27644844	0.31942253	0.24628074	-0.32132479
0.22008	85.37779	0.00017013	0.0002412	7.514e-05	5.85e-06	-0.0	0.00132038	0.00023897	2.05e-06	699.30887369	689.83873001	707.27041228	0.31802561	0.2461813	-0.32132005
0.22018	85.41528	0.00016968	0.00024115	7.525e-05	5.84e-06	0.0	0.0013207	0.00023904	2.05e-06	699.33213163	689.84865159	707.26438634	0.3166305	0.24608194	-0.32131532
0.22028	85.45276	0.00016924	0.00024109	7.536e-05	5.84e-06	-0.0	0.00132103	0.00023911	2.05e-06	699.35536634	689.85856563	707.2583706	0.31523721	0.24598266	-0.3213106
0.22038	85.49025	0.0001688	0.00024104	7.548e-05	5.84e-06	0.0	0.00132135	0.00023917	2.05e-06	699.37857776	689.86847212	707.25236504	0.31384574	0.24588348	-0.32130589
0.22048	85.52773	0.00016835	0.00024098	7.559e-05	5.83e-06	-0.0	0.00132167	0.00023924	2.05e-06	699.40176583	689.87837106	707.24636967	0.31245606	0.24578438	-0.32130119
0.22158	85.93997	0.00016355	0.00024036	7.685e-05	5.79e-06	0.0	0.00132517	0.00023995	2.05e-06	699.65527555	689.98676175	707.18108842	0.29728927	0.24469989	-0.32124996
0.22168	85.97743	0.00016312	0.0002403	7.696e-05	5.79e-06	-0.0	0.00132549	0.00024001	2.05e-06	699.67817855	689.99657025	707.17521415	0.29592136	0.2446018	-0.32124535
0.22178	86.0149	0.00016269	0.00024024	7.708e-05	5.79e-06	0.0	0.0013258	0.00024007	2.05e-06	699.7010574	690.00637123	707.16934988	0.29455526	0.24450378	-0.32124075
0.22188	86.05236	0.00016226	0.00024019	7.719e-05	5.78e-06	0.0	0.00132611	0.00024014	2.05e-06	699.72391203	690.01616469	707.1634956	0.29319097	0.24440585	-0.32123615
0.22198	86.08983	0.00016184	0.00024013	7.731e-05	5.78e-06	-0.0	0.00132643	0.0002402	2.05e-06	699.74674239	690.02595062	707.15765131	0.2918285	0.244308	-0.32123157
0.22208	86.12729	0.00016141	0.00024007	7.742e-05	5.77e-06	0.0	0.00132674	0.00024026	2.05e-06	699.76954841	690.03572903	707.15181699	0.29046785	0.24421023	-0.32122699
0.22218	86.16475	0.00016098	0.00024001	7.754e-05	5.77e-06	-0.0	0.00132705	0.00024033	2.05e-06	699.79233002	690.04549993	707.14599262	0.28910903	0.24411254	-0.32122242
0.22228	86.20221	0.00016056	0.00023995	7.765e-05	5.77e-06	0.0	0.00132736	0.00024039	2.05e-06	699.81508719	690.05526331	707.14017819	0.28775202	0.24401492	-0.32121786
0.22238	86.23967	0.00016014	0.00023989	7.776e-05	5.76e-06	-0.0	0.00132766	0.00024045	2.05e-06	699.83781983	690.06501918	707.13437369	0.28639682	0.24391739	-0.3212133
0.22248	86.27713	0.00015971	0.00023983	7.788e-05	5.76e-06	-0.0	0.00132797	0.00024052	2.05e-06	699.86052789	690.07476753	707.12857911	0.28504344	0.24381993	-0.32120875
0.22358	86.68907	0.00015513	0.00023917	7.915e-05	5.72e-06	0.0	0.00133131	0.0002412	2.05e-06	700.10867717	690.18150414	707.06548953	0.27027645	0.24275295	-0.32115924
0.22368	86.72651	0.00015472	0.00023911	7.926e-05	5.71e-06	-0.0	0.00133161	0.00024126	2.05e-06	700.13108561	690.1911625	707.05981294	0.26894493	0.2426564	-0.32115479
0.22378	86.76395	0.00015431	0.00023904	7.938e-05	5.71e-06	0.0	0.00133191	0.00024132	2.05e-06	700.1534687	690.20081336	707.0541461	0.26761523	0.24255992	-0.32115034
0.22388	86.80139	0.0001539	0.00023898	7.949e-05	5.71e-06	-0.0	0.00133221	0.00024138	2.05e-06	700.17582638	690.21045674	707.04848899	0.26628737	0.24246351	-0.3211459
0.22398	86.83883	0.0001535	0.00023892	7.961e-05	5.7e-06	0.0	0.00133251	0.00024144	2.05e-06	700.19815858	690.22009264	707.0428416	0.26496134	0.24236718	-0.32114147
0.22408	86.87627	0.00015309	0.00023886	7.972e-05	5.7e-06	-0.0	0.00133281	0.0002415	2.05e-06	700.22046526	690.22972105	707.03720393	0.26363711	0.24227092	-0.32113705
0.22418	86.9137	0.00015268	0.00023879	7.984e-05	5.7e-06	-0.0	0.0013331	0.00024156	2.05e-06	700.24274635	690.23934199	707.03157595	0.26231471	0.24217472	-0.32113263
0.22428	86.95113	0.00015228	0.00023873	7.995e-05	5.69e-06	0.0	0.0013334	0.00024162	2.05e-06	700.2650018	690.24895545	707.02595765	0.26099415	0.2420786	-0.32112822
0.22438	86.98857	0.00015187	0.00023867	8.007e-05	5.69e-06	-0.0	0.00133369	0.00024168	2.05e-06	700.28723154	690.25856143	707.02034903	0.25967541	0.24198255	-0.32112382
0.22448	87.026	0.00015147	0.00023861	8.019e-05	5.68e-06	0.0	0.00133398	0.00024174	2.05e-06	700.30943552	690.26815994	707.01475006	0.25835852	0.24188657	-0.32111943
0.22558	87.43765	0.0001471	0.0002379	8.146e-05	5.64e-06	-0.0	0.00133717	0.00024239	2.05e-06	700.55196268	690.37325091	706.9537951	0.24399329	0.24083528	-0.3210716
0.22568	87.47506	0.00014671	0.00023784	8.158e-05	5.64e-06	0.0	0.00133746	0.00024245	2.05e-06	700.57385307	690.38275991	706.94831101	0.24269835	0.2407401	-0.32106729
0.22578	87.51248	0.00014632	0.00023777	8.169e-05	5.63e-06	0.0	0.00133774	0.00024251	2.05e-06	700.59571696	690.39226145	706.94283641	0.24140524	0.24064499	-0.321063
0.22588	87.54989	0.00014593	0.00023771	8.181e-05	5.63e-06	-0.0	0.00133803	0.00024257	2.05e-06	700.6175543	690.40175556	706.93737129	0.24011397	0.24054995	-0.32105871
0.22598	87.5873	0.00014554	0.00023764	8.193e-05	5.63e-06	0.0	0.00133831	0.00024263	2.05e-06	700.63936502	690.41124222	706.93191563	0.23882454	0.24045497	-0.32105443
0.22608	87.62471	0.00014516	0.00023757	8.204e-05	5.62e-06	-0.0	0.00133859	0.00024268	2.05e-06	700.66114907	690.42072145	706.92646941	0.23753695	0.24036005	-0.32105015
0.22618	87.66212	0.00014477	0.00023751	8.216e-05	5.62e-06	0.0	0.00133888	0.00024274	2.05e-06	700.68290641	690.43019324	706.92103264	0.23625119	0.24026519	-0.32104589
0.22628	87.69953	0.00014438	0.00023744	8.227e-05	5.62e-06	0.0	0.00133916	0.0002428	2.05e-06	700.70463696	690.43965759	706.91560529	0.23496726	0.2401704	-0.32104163
0.22638	87.73693	0.000144	0.00023738	8.239e-05	5.61e-06	-0.0	0.00133944	0.00024286	2.05e-06	700.72634069	690.44911451	706.91018735	0.23368517	0.24007567	-0.32103738
0.22648	87.77434	0.00014362	0.00023731	8.251e-05	5.61e-06	0.0	0.00133972	0.00024291	2.05e-06	700.74801752	690.45856401	706.90477881	0.23240492	0.239981	-0.32103313
0.22758	88.1857	0.00013945	0.00023657	8.379e-05	5.56e-06	-0.0	0.00134276	0.00024354	2.05e-06	700.98467263	690.56201871	706.84590141	0.21844364	0.2389436	-0.32098693
0.22768	88.22309	0.00013908	0.0002365	8.391e-05	5.56e-06	0.0	0.00134303	0.00024359	2.05e-06	701.0060226	690.57137923	706.84060463	0.2171855	0.23884964	-0.32098277
0.22778	88.26047	0.00013871	0.00023643	8.403e-05	5.56e-06	-0.0	0.0013433	0.00024365	2.05e-06	701.02734498	690.58073234	706.83531709	0.21592919	0.23875574	-0.32097862
0.22788	88.29786	0.00013834	0.00023636	8.414e-05	5.55e-06	-0.0	0.00134357	0.00024371	2.05e-06	701.04863973	690.59007806	706.83003875	0.21467472	0.23866189	-0.32097448
0.22798	88.33524	0.00013797	0.00023629	8.426e-05	5.55e-06	0.0	0.00134384	0.00024376	2.05e-06	701.06990678	690.59941639	706.82476963	0.2134221	0.2385681	-0.32097035
0.22808	88.37263	0.0001376	0.00023622	8.438e-05	5.55e-06	-0.0	0.00134411	0.00024382	2.05e-06	701.09114609	690.60874732	706.81950969	0.21217133	0.23847436	-0.32096622
0.22818	88.41001	0.00013723	0.00023615	8.449e-05	5.54e-06	0.0	0.00134438	0.00024387	2.05e-06	701.11235761	690.61807087	706.81425893	0.21092242	0.23838068	-0.3209621
0.22828	88.44739	0.00013686	0.00023608	8.461e-05	5.54e-06	-0.0	0.00134465	0.00024393	2.05e-06	701.13354128	690.62738703	706.80901733	0.20967533	0.23828706	-0.32095799
0.22838	88.48477	0.0001365	0.00023602	8.473e-05	5.53e-06	-0.0	0.00134492	0.00024398	2.05e-06	701.15469705	690.6366958	706.80378489	0.2084301	0.23819348	-0.32095388
0.22848	88.52215	0.00013613	0.00023595	8.485e-05	5.53e-06	0.0	0.00134518	0.00024404	2.05e-06	701.17582488	690.64599719	706.79856158	0.20718671	0.23809996	-0.32094978
0.22958	88.93321	0.00013217	0.00023517	8.614e-05	5.49e-06	-0.0	0.00134808	0.00024464	2.05e-06	701.40637171	690.74782606	706.74170463	0.19363167	0.23707469	-0.32090517
0.22968	88.97058	0.00013181	0.0002351	8.625e-05	5.48e-06	0.0	0.00134834	0.00024469	2.05e-06	701.42716019	690.75703908	706.73658997	0.19241052	0.23698179	-0.32090115
0.22978	89.00794	0.00013146	0.00023502	8.637e-05	5.48e-06	0.0	0.0013486	0.00024474	2.05e-06	701.44792007	690.76624475	706.73148428	0.1911912	0.23688893	-0.32089715
0.22988	89.0453	0.00013111	0.00023495	8.649e-05	5.47e-06	-0.0	0.00134885	0.0002448	2.05e-06	701.46865129	690.77544307	706.72638754	0.18997375	0.23679613	-0.32089315
0.22998	89.08265	0.00013075	0.00023488	8.661e-05	5.47e-06	0.0	0.00134911	0.00024485	2.05e-06	701.48935382	690.78463405	706.72129975	0.18875815	0.23670337	-0.32088915
0.23008	89.12001	0.0001304	0.00023481	8.673e-05	5.47e-06	-0.0	0.00134937	0.0002449	2.05e-06	701.5100276	690.79381769	706.71622089	0.18754443	0.23661065	-0.32088517
0.23018	89.15737	0.00013005	0.00023474	8.684e-05	5.46e-06	0.0	0.00134962	0.00024496	2.05e-06	701.53067258	690.802994	706.71115095	0.18633255	0.23651799	-0.32088119
0.23028	89.19472	0.0001297	0.00023466	8.696e-05	5.46e-06	0.0	0.00134988	0.00024501	2.05e-06	701.55128872	690.81216297	706.70608991	0.18512252	0.23642537	-0.32087722
0.23038	89.23207	0.00012935	0.00023459	8.708e-05	5.45e-06	-0.0	0.00135013	0.00024506	2.05e-06	701.57187596	690.82132461	706.70103777	0.18391435	0.2363328	-0.32087325
0.23048	89.26942	0.000129	0.00023452	8.72e-05	5.45e-06	0.0	0.00135039	0.00024511	2.05e-06	701.59243427	690.83047892	706.6959945	0.18270804	0.23624027	-0.3208693
0.23158	89.6802	0.00012523	0.00023371	8.85e-05	5.41e-06	-0.0	0.00135314	0.00024569	2.05e-06	701.81665218	690.9306935	706.6411008	0.16956152	0.23522541	-0.32082622
0.23168	89.71753	0.0001249	0.00023363	8.861e-05	5.4e-06	-0.0	0.00135339	0.00024574	2.05e-06	701.83685956	690.93976009	706.63616306	0.16837754	0.23513341	-0.32082235
0.23178	89.75487	0.00012456	0.00023356	8.873e-05	5.4e-06	0.0	0.00135364	0.00024579	2.05e-06	701.8570374	690.9488194	706.63123403	0.16719545	0.23504144	-0.32081848
0.23188	89.7922	0.00012422	0.00023348	8.885e-05	5.39e-06	-0.0	0.00135388	0.00024584	2.05e-06	701.87718566	690.95787142	706.62631369	0.16601521	0.23494952	-0.32081462
0.23198	89.82953	0.00012389	0.00023341	8.897e-05	5.39e-06	0.0	0.00135413	0.00024589	2.05e-06	701.89730428	690.96691615	706.62140203	0.16483686	0.23485764	-0.32081076
0.23208	89.86686	0.00012355	0.00023333	8.909e-05	5.39e-06	-0.0	0.00135437	0.00024594	2.05e-06	701.91739323	690.9759536	706.61649905	0.16366036	0.2347658	-0.32080692
0.23218	89.90419	0.00012322	0.00023326	8.92e-05	5.38e-06	-0.0	0.00135462	0.00024599	2.05e-06	701.93745246	690.98498377	706.61160472	0.16248572	0.23467399	-0.32080308
0.23228	89.94152	0.00012289	0.00023318	8.932e-05	5.38e-06	0.0	0.00135486	0.00024604	2.05e-06	701.95748193	690.99400667	706.60671904	0.16131295	0.23458223	-0.32079924
0.23238	89.97884	0.00012255	0.00023311	8.944e-05	5.37e-06	-0.0	0.0013551	0.00024609	2.05e-06	701.97748159	691.00302229	706.60184199	0.16014207	0.23449051	-0.32079541
0.23248	90.01617	0.00012222	0.00023303	8.956e-05	5.37e-06	0.0	0.00135534	0.00024614	2.05e-06	701.9974514	691.01203065	706.59697356	0.15897304	0.23439882	-0.32079159
0.23358	90.42665	0.00011864	0.00023219	9.086e-05	5.33e-06	0.0	0.00135797	0.00024669	2.05e-06	702.21513696	691.11064366	706.54398586	0.14623717	0.2333927	-0.32075001
0.23368	90.46396	0.00011832	0.00023211	9.098e-05	5.32e-06	-0.0	0.0013582	0.00024674	2.05e-06	702.23474524	691.11956502	706.53921983	0.1450906	0.23330145	-0.32074627
0.23378	90.50127	0.00011799	0.00023204	9.11e-05	5.32e-06	0.0	0.00135844	0.00024679	2.05e-06	702.25432314	691.12847916	706.53446225	0.14394592	0.23321023	-0.32074254
0.23388	90.53857	0.00011768	0.00023196	9.122e-05	5.31e-06	-0.0	0.00135867	0.00024684	2.05e-06	702.27387059	691.13738607	706.5297131	0.14280309	0.23311904	-0.32073881
0.23398	90.57588	0.00011736	0.00023188	9.134e-05	5.31e-06	-0.0	0.0013589	0.00024689	2.05e-06	702.29338757	691.14628576	706.52497237	0.14166213	0.23302789	-0.32073509
0.23408	90.61318	0.00011704	0.0002318	9.146e-05	5.31e-06	0.0	0.00135913	0.00024693	2.05e-06	702.31287403	691.15517824	706.52024006	0.14052306	0.23293676	-0.32073138
0.23418	90.65048	0.00011672	0.00023172	9.158e-05	5.3e-06	-0.0	0.00135937	0.00024698	2.05e-06	702.33232994	691.16406349	706.51551614	0.13938588	0.23284568	-0.32072767
0.23428	90.68778	0.00011641	0.00023165	9.17e-05	5.3e-06	0.0	0.0013596	0.00024703	2.05e-06	702.35175525	691.17294154	706.51080061	0.13825056	0.23275462	-0.32072397
0.23438	90.72508	0.00011609	0.00023157	9.181e-05	5.29e-06	0.0	0.00135983	0.00024708	2.05e-06	702.37114992	691.18181237	706.50609344	0.13711711	0.23266359	-0.32072028
0.23448	90.76238	0.00011577	0.00023149	9.193e-05	5.29e-06	-0.0	0.00136006	0.00024713	2.05e-06	702.39051391	691.19067601	706.50139463	0.13598554	0.2325726	-0.32071659
0.23558	91.17256	0.00011237	0.00023062	9.324e-05	5.25e-06	0.0	0.00136255	0.00024765	2.05e-06	702.6014824	691.28770137	706.45025563	0.12366233	0.23157362	-0.32067646
0.23568	91.20985	0.00011206	0.00023054	9.336e-05	5.24e-06	0.0	0.00136277	0.0002477	2.05e-06	702.62047534	691.29647881	706.4456561	0.12255331	0.23148297	-0.32067286
0.23578	91.24713	0.00011176	0.00023046	9.348e-05	5.24e-06	-0.0	0.001363	0.00024774	2.05e-06	702.63943711	691.30524908	706.44106475	0.12144618	0.23139235	-0.32066925
0.23588	91.28441	0.00011145	0.00023038	9.36e-05	5.23e-06	0.0	0.00136322	0.00024779	2.05e-06	702.65836768	691.3140122	706.43648158	0.12034095	0.23130175	-0.32066566
0.23598	91.32168	0.00011115	0.0002303	9.372e-05	5.23e-06	-0.0	0.00136344	0.00024784	2.05e-06	702.67726703	691.32276816	706.43190658	0.11923759	0.23121118	-0.32066207
0.23608	91.35896	0.00011085	0.00023022	9.384e-05	5.23e-06	-0.0	0.00136366	0.00024788	2.05e-06	702.6961351	691.33151698	706.42733972	0.1181361	0.23112064	-0.32065848
0.23618	91.39623	0.00011055	0.00023014	9.396e-05	5.22e-06	0.0	0.00136388	0.00024793	2.05e-06	702.71497187	691.34025864	706.422781	0.1170365	0.23103012	-0.3206549
0.23628	91.43351	0.00011024	0.00023006	9.408e-05	5.22e-06	-0.0	0.0013641	0.00024797	2.05e-06	702.7337773	691.34899317	706.4182304	0.1159388	0.23093963	-0.32065133
0.23638	91.47078	0.00010995	0.00022998	9.42e-05	5.21e-06	0.0	0.00136432	0.00024802	2.05e-06	702.75255136	691.35772055	706.41368791	0.11484298	0.23084916	-0.32064777
0.23648	91.50805	0.00010965	0.00022989	9.432e-05	5.21e-06	0.0	0.00136454	0.00024807	2.05e-06	702.77129401	691.36644081	706.40915352	0.11374902	0.23075872	-0.32064421
0.23758	91.91794	0.00010641	0.000229	9.563e-05	5.16e-06	-0.0	0.00136691	0.00024857	2.05e-06	702.97538068	691.46189367	706.35980587	0.10184012	0.22976534	-0.32060549
0.23768	91.9552	0.00010612	0.00022891	9.575e-05	5.16e-06	0.0	0.00136712	0.00024861	2.05e-06	702.99374385	691.47052858	706.35536762	0.1007688	0.22967516	-0.32060201
0.23778	91.99245	0.00010583	0.00022883	9.587e-05	5.16e-06	0.0	0.00136733	0.00024866	2.05e-06	703.01207518	691.47915641	706.3509373	0.09969937	0.229585	-0.32059853
0.23788	92.0297	0.00010554	0.00022875	9.599e-05	5.15e-06	-0.0	0.00136754	0.0002487	2.05e-06	703.03037465	691.48777715	706.3465149	0.09863184	0.22949486	-0.32059506
0.23798	92.06695	0.00010525	0.00022867	9.611e-05	5.15e-06	0.0	0.00136776	0.00024874	2.05e-06	703.04864223	691.49639081	706.3421004	0.09756622	0.22940474	-0.3205916
0.23808	92.1042	0.00010496	0.00022858	9.623e-05	5.14e-06	-0.0	0.00136796	0.00024879	2.05e-06	703.06687788	691.5049974	706.33769378	0.09650245	0.22931464	-0.32058814
0.23818	92.14145	0.00010468	0.0002285	9.635e-05	5.14e-06	-0.0	0.00136817	0.00024883	2.05e-06	703.08508158	691.51359692	706.33329504	0.09544058	0.22922455	-0.32058469
0.23828	92.1787	0.00010439	0.00022842	9.646e-05	5.14e-06	0.0	0.00136838	0.00024888	2.05e-06	703.1032533	691.52218936	706.32890417	0.09438061	0.22913449	-0.32058124
0.23838	92.21594	0.00010411	0.00022834	9.658e-05	5.13e-06	-0.0	0.00136859	0.00024892	2.05e-06	703.12139299	691.53077475	706.32452114	0.09332254	0.22904444	-0.3205778
0.23848	92.25319	0.00010382	0.00022825	9.67e-05	5.13e-06	0.0	0.0013688	0.00024896	2.05e-06	703.13950065	691.53935307	706.32014595	0.09226633	0.22895442	-0.32057437
0.23958	92.66278	0.00010075	0.00022733	9.802e-05	5.08e-06	0.0	0.00137105	0.00024944	2.05e-06	703.33656178	691.63324977	706.27253233	0.08077298	0.22796518	-0.32053701
0.23968	92.70001	0.00010047	0.00022725	9.814e-05	5.08e-06	-0.0	0.00137125	0.00024948	2.05e-06	703.3542827	691.64174368	706.26825016	0.07973946	0.22787534	-0.32053365
0.23978	92.73723	0.0001002	0.00022716	9.826e-05	5.07e-06	-0.0	0.00137145	0.00024953	2.05e-06	703.37197122	691.65023058	706.26397566	0.07870785	0.22778551	-0.32053029
0.23988	92.77446	9.993e-05	0.00022708	9.838e-05	5.07e-06	0.0	0.00137165	0.00024957	2.05e-06	703.3896273	691.65871048	706.25970881	0.07767813	0.22769569	-0.32052694
0.23998	92.81168	9.965e-05	0.00022699	9.85e-05	5.07e-06	-0.0	0.00137185	0.00024961	2.05e-06	703.40725093	691.66718338	706.2554496	0.07665032	0.22760589	-0.3205236
0.24008	92.84891	9.938e-05	0.00022691	9.862e-05	5.06e-06	-0.0	0.00137205	0.00024965	2.05e-06	703.42484208	691.67564927	706.25119803	0.07562437	0.22751611	-0.32052026
0.24018	92.88613	9.911e-05	0.00022682	9.874e-05	5.06e-06	0.0	0.00137225	0.0002497	2.05e-06	703.44240073	691.68410818	706.24695406	0.07460033	0.22742633	-0.32051693
0.24028	92.92335	9.884e-05	0.00022674	9.886e-05	5.05e-06	-0.0	0.00137245	0.00024974	2.05e-06	703.45992684	691.6925601	706.2427177	0.07357818	0.22733657	-0.32051361
0.24038	92.96056	9.857e-05	0.00022665	9.898e-05	5.05e-06	0.0	0.00137265	0.00024978	2.05e-06	703.47742039	691.70100504	706.23848893	0.07255794	0.22724681	-0.32051029
0.24048	92.99778	9.83e-05	0.00022657	9.91e-05	5.05e-06	0.0	0.00137284	0.00024982	2.05e-06	703.49488137	691.70944299	706.23426773	0.07153957	0.22715707	-0.32050698
0.24158	93.40708	9.538e-05	0.00022562	0.00010042	5e-06	-0.0	0.00137498	0.00025028	2.05e-06	703.68479507	691.80180105	706.18833087	0.06046255	0.2261706	-0.32047093
0.24168	93.44428	9.512e-05	0.00022553	0.00010054	5e-06	-0.0	0.00137517	0.00025032	2.05e-06	703.70186327	691.81015558	706.18419957	0.0594669	0.22608098	-0.32046769
0.24178	93.48148	9.486e-05	0.00022545	0.00010066	4.99e-06	0.0	0.00137536	0.00025036	2.05e-06	703.71889859	691.81850318	706.18007568	0.05847315	0.22599136	-0.32046446
0.24188	93.51868	9.46e-05	0.00022536	0.00010078	4.99e-06	-0.0	0.00137555	0.0002504	2.05e-06	703.73590102	691.82684386	706.17595919	0.05748131	0.22590175	-0.32046123
0.24198	93.55587	9.434e-05	0.00022527	0.0001009	4.98e-06	0.0	0.00137574	0.00025044	2.05e-06	703.75287054	691.83517763	706.17185007	0.05649134	0.22581215	-0.320458
0.24208	93.59307	9.408e-05	0.00022519	0.00010101	4.98e-06	0.0	0.00137593	0.00025048	2.05e-06	703.76980712	691.84350449	706.16774833	0.05550327	0.22572255	-0.32045478
0.24218	93.63026	9.382e-05	0.0002251	0.00010113	4.98e-06	-0.0	0.00137612	0.00025052	2.05e-06	703.78671074	691.85182443	706.16365394	0.0545171	0.22563296	-0.32045157
0.24228	93.66745	9.357e-05	0.00022501	0.00010125	4.97e-06	0.0	0.00137631	0.00025056	2.05e-06	703.80358139	691.86013748	706.15956689	0.05353283	0.22554338	-0.32044836
0.24238	93.70465	9.331e-05	0.00022492	0.00010137	4.97e-06	0.0	0.0013765	0.0002506	2.05e-06	703.82041904	691.86844363	706.15548717	0.05255044	0.2254538	-0.32044516
0.24248	93.74183	9.305e-05	0.00022484	0.00010149	4.96e-06	-0.0	0.00137668	0.00025064	2.05e-06	703.83722368	691.87674288	706.15141477	0.05156994	0.22536423	-0.32044197
0.24358	94.15083	9.029e-05	0.00022387	0.00010281	4.92e-06	-0.0	0.00137871	0.00025107	2.05e-06	704.01989048	691.96758092	706.10709751	0.0409095	0.22437924	-0.32040719
0.24368	94.18801	9.004e-05	0.00022378	0.00010293	4.92e-06	0.0	0.00137889	0.00025111	2.05e-06	704.03629753	691.97579779	706.1031119	0.03995173	0.22428972	-0.32040406
0.24378	94.22518	8.979e-05	0.00022369	0.00010305	4.91e-06	-0.0	0.00137907	0.00025115	2.05e-06	704.05267135	691.98400783	706.09913343	0.03899586	0.22420019	-0.32040094
0.24388	94.26235	8.955e-05	0.0002236	0.00010317	4.91e-06	-0.0	0.00137925	0.00025119	2.05e-06	704.06901191	691.99221103	706.09516209	0.03804186	0.22411067	-0.32039782
0.24398	94.29952	8.93e-05	0.00022352	0.00010329	4.9e-06	0.0	0.00137943	0.00025123	2.05e-06	704.08531919	692.00040741	706.09119788	0.03708976	0.22402115	-0.32039471
0.24408	94.33669	8.905e-05	0.00022343	0.00010341	4.9e-06	-0.0	0.00137961	0.00025127	2.05e-06	704.10159319	692.00859696	706.08724078	0.03613956	0.22393164	-0.32039161
0.24418	94.37385	8.881e-05	0.00022334	0.00010353	4.89e-06	0.0	0.00137979	0.00025131	2.05e-06	704.11783389	692.0167797	706.08329078	0.03519126	0.22384212	-0.32038851
0.24428	94.41102	8.857e-05	0.00022325	0.00010365	4.89e-06	0.0	0.00137997	0.00025134	2.05e-06	704.13404126	692.02495562	706.07934785	0.03424482	0.22375261	-0.32038541
0.24438	94.44818	8.832e-05	0.00022316	0.00010377	4.89e-06	-0.0	0.00138015	0.00025138	2.05e-06	704.15021531	692.03312474	706.075412	0.03330029	0.22366309	-0.32038233
0.24448	94.48535	8.808e-05	0.00022307	0.00010389	4.88e-06	0.0	0.00138032	0.00025142	2.05e-06	704.16635602	692.04128705	706.07148321	0.03235767	0.22357358	-0.32037924
0.24558	94.89405	8.546e-05	0.00022209	0.00010521	4.84e-06	0.0	0.00138225	0.00025184	2.05e-06	704.34169923	692.13062476	706.02872859	0.02211345	0.22258888	-0.32034569
0.24568	94.93119	8.522e-05	0.000222	0.00010533	4.83e-06	-0.0	0.00138242	0.00025187	2.05e-06	704.35743879	692.13870579	706.02488348	0.02119348	0.22249935	-0.32034268
0.24578	94.96834	8.499e-05	0.00022191	0.00010545	4.83e-06	-0.0	0.00138259	0.00025191	2.05e-06	704.37314485	692.14678008	706.02104526	0.02027541	0.22240982	-0.32033966
0.24588	95.00548	8.476e-05	0.00022181	0.00010557	4.82e-06	0.0	0.00138276	0.00025195	2.05e-06	704.38881739	692.15484763	706.01721392	0.01935924	0.22232029	-0.32033666
0.24598	95.04262	8.452e-05	0.00022172	0.00010569	4.82e-06	-0.0	0.00138293	0.00025198	2.05e-06	704.40445641	692.16290845	706.01338944	0.01844496	0.22223075	-0.32033366
0.24608	95.07976	8.429e-05	0.00022163	0.00010581	4.82e-06	-0.0	0.0013831	0.00025202	2.05e-06	704.4200619	692.17096254	706.00957181	0.01753254	0.22214121	-0.32033066
0.24618	95.1169	8.406e-05	0.00022154	0.00010593	4.81e-06	0.0	0.00138327	0.00025206	2.05e-06	704.43563384	692.1790099	706.00576103	0.01662202	0.22205166	-0.32032767
0.24628	95.15404	8.383e-05	0.00022145	0.00010605	4.81e-06	-0.0	0.00138344	0.00025209	2.05e-06	704.45117223	692.18705055	706.00195706	0.01571341	0.22196211	-0.32032469
0.24638	95.19118	8.36e-05	0.00022136	0.00010617	4.8e-06	0.0	0.00138361	0.00025213	2.05e-06	704.46667705	692.19508448	705.99815992	0.01480666	0.22187256	-0.32032171
0.24648	95.22831	8.337e-05	0.00022127	0.00010629	4.8e-06	0.0	0.00138378	0.00025217	2.05e-06	704.48214831	692.20311171	705.99436957	0.0139018	0.221783	-0.32031873
0.24758	95.63671	8.088e-05	0.00022027	0.00010761	4.76e-06	0.0	0.0013856	0.00025256	2.05e-06	704.65011413	692.29096976	705.95312086	0.00407278	0.2207975	-0.32028637
0.24768	95.67383	8.066e-05	0.00022018	0.00010773	4.75e-06	-0.0	0.00138576	0.0002526	2.05e-06	704.66518194	692.29891685	705.94941111	0.00319054	0.22070787	-0.32028345
0.24778	95.71095	8.044e-05	0.00022009	0.00010785	4.75e-06	0.0	0.00138592	0.00025263	2.05e-06	704.68021608	692.3068573	705.94570799	0.00231017	0.22061823	-0.32028055
0.24788	95.74807	8.022e-05	0.00021999	0.00010797	4.74e-06	0.0	0.00138609	0.00025267	2.05e-06	704.69521655	692.31479111	705.9420115	0.00143168	0.22052858	-0.32027765
0.24798	95.78518	8e-05	0.0002199	0.00010809	4.74e-06	-0.0	0.00138625	0.0002527	2.05e-06	704.71018335	692.32271828	705.93832161	0.00055507	0.22043893	-0.32027475
0.24808	95.82229	7.978e-05	0.00021981	0.00010821	4.74e-06	0.0	0.00138641	0.00025274	2.05e-06	704.72511647	692.33063883	705.93463831	-0.00031964	0.22034927	-0.32027186
0.24818	95.85941	7.956e-05	0.00021972	0.00010833	4.73e-06	0.0	0.00138657	0.00025277	2.05e-06	704.74001591	692.33855275	705.9309616	-0.0011925	0.2202596	-0.32026898
0.24828	95.89652	7.934e-05	0.00021963	0.00010845	4.73e-06	-0.0	0.00138673	0.00025281	2.05e-06	704.75488166	692.34646004	705.92729146	-0.00206347	0.22016992	-0.3202661
0.24838	95.93363	7.912e-05	0.00021953	0.00010857	4.72e-06	0.0	0.00138689	0.00025284	2.05e-06	704.76971372	692.35436072	705.92362788	-0.00293254	0.22008024	-0.32026322
0.24848	95.97073	7.89e-05	0.00021944	0.00010869	4.72e-06	-0.0	0.00138705	0.00025288	2.05e-06	704.78451209	692.3622548	705.91997084	-0.00379976	0.21999054	-0.32026035
