# Supplementary material for: Dataset for the simulated biomass pyrolysis in rotary kilns with varying particle residence time distributions
Source: Data Brief. 2021 Nov 23;39:107603. doi: 10.1016/j.dib.2021.107603 (PMC8633881; doi:10.1016/j.dib.2021.107603)
Supplement: Supplementary Data S1 — Supplementary Raw Research Data. This is open data under the CC BY license http://creativecommons.org/licenses/by/4.0/ [file mmc1.zip › supplementary/113/logFiles/log_Pe50]

l,m	Tau,s	F_w,kg/s	F_is,kg/s	F_c,kg/s	F_rt,kg/s	F_w_wet,kg/s	F_it,kg/s	F_g,kg/s	F_H2O_g,kg/s	T_b,K	T_g,K	T_w,K	q_bed,kW/m	q_gas,kW/m	q_loss,kW/m
0.0001	0.02	0.0	0.0	0.0	0.0	0.00205273	0.0	0.0	0.0	299.05236414	302.25864145	832.90066319	33.29838006	2.84975453	-0.41989444
0.002	0.77965	0.0	0.0	0.0	0.0	0.00205273	0.0	0.0	0.0	315.78725577	377.54114316	828.257171	32.09661045	2.67466073	-0.41625114
0.004	1.5789	0.0	0.0	0.0	0.0	0.00205273	0.0	0.0	0.0	332.59790363	450.02928624	823.56239385	30.88902542	2.42794487	-0.41256777
0.006	2.37776	0.0	0.0	0.0	0.0	0.00205273	0.0	0.0	0.0	348.63422696	514.12657609	819.06623936	29.73528007	2.12598454	-0.40904038
0.008	3.17621	2e-08	0.0	0.0	0.0	0.00205272	0.0	0.0	0.0	363.94296416	568.76531689	814.76807748	28.62988417	1.78858566	-0.40566847
0.01	3.97427	5e-08	0.0	0.0	0.0	0.00205268	0.0	0.0	0.0	378.56529208	613.57997131	810.66461667	27.56656732	1.44582271	-0.40244937
0.012	4.77193	1.6e-07	0.0	0.0	0.0	0.00205258	0.0	0.0	0.0	392.53746969	648.96835955	806.74937603	26.54040718	1.12470512	-0.39937794
0.014	5.56918	4.2e-07	0.0	0.0	0.0	0.00205231	0.0	0.0	0.0	405.89177156	675.93433661	803.0132105	25.54781189	0.84458147	-0.39644701
0.016	6.36604	1.03e-06	0.0	0.0	0.0	0.0020517	0.0	0.0	0.0	418.65746653	695.82170441	799.44542107	24.58670235	0.61424159	-0.39364807
0.018	7.16249	2.32e-06	0.0	0.0	0.0	0.00205042	0.0	0.0	0.0	430.8616593	710.04898662	796.03493528	23.65618846	0.43339978	-0.39097247
0.02	7.95854	4.84e-06	0.0	0.0	0.0	0.00204789	0.0	0.0	0.0	442.52984831	719.92188818	792.771181	22.75599703	0.2964305	-0.38841191
0.022	8.75418	9.5e-06	0.0	0.0	0.0	0.00204322	0.0	0.0	1e-08	453.68620189	726.54133323	789.6445408	21.88607433	0.19557379	-0.38595885
0.024	9.54942	1.762e-05	0.0	0.0	0.0	0.0020351	0.0	0.0	2e-08	464.35363555	730.78160546	786.64648472	21.04633633	0.12298574	-0.38360663
0.026	10.34425	3.106e-05	0.0	0.0	0.0	0.00202164	0.0	0.0	3e-08	474.55379808	733.30850429	783.76951289	20.23656043	0.07182677	-0.38134937
0.028	11.13867	5.232e-05	0.0	0.0	0.0	0.00200036	0.0	0.0	5e-08	484.30703657	734.61420493	781.00701345	19.45636731	0.03657939	-0.37918189
0.03	11.93268	8.45e-05	0.0	0.0	0.0	0.00196814	0.0	0.0	8e-08	493.6323944	735.05515716	778.3531012	18.70524094	0.01302397	-0.37709959
0.032	12.72629	0.00013128	0.0	0.0	0.0	0.00192132	0.0	0.0	1.3e-07	502.54768209	734.88617555	775.80247019	17.98256462	-0.00197885	-0.3750983
0.034	13.51948	0.00019658	0.0	0.0	0.0	0.00185595	0.0	0.0	2e-07	511.06965067	734.28821214	773.3502744	17.28764945	-0.01072772	-0.37317424
0.036	14.31226	0.00028415	1e-08	0.0	0.0	0.00176829	0.0	0.0	2.8e-07	519.21428717	733.39017237	770.99203574	16.61975102	-0.01489497	-0.37132389
0.038	15.10463	0.00039685	1e-08	0.0	0.0	0.00165547	1e-08	0.0	4e-07	526.99722997	732.28482786	768.72357848	15.97807178	-0.01570788	-0.36954397
0.04	15.89659	0.00053578	3e-08	0.0	0.0	0.00151636	2e-08	0.0	5.4e-07	534.43426025	731.03949755	766.54098492	15.36174788	-0.01407119	-0.36783141
0.042	16.68813	0.00069944	6e-08	0.0	0.0	0.00135249	4e-08	1e-08	7e-07	541.54177314	729.70202295	764.44056658	14.76983055	-0.01063327	-0.36618332
0.044	17.47925	0.00088303	1e-07	0.0	0.0	0.00116861	9e-08	1e-08	8.8e-07	548.33707871	728.30271487	762.41884477	14.20126797	-0.0058176	-0.36459698
0.046	18.26996	0.00107843	1.8e-07	0.0	0.0	0.00097284	1.7e-07	2e-08	1.08e-06	554.83836645	726.85359713	760.47253401	13.65490335	0.00018344	-0.3630698
0.048	19.06025	0.00127494	3.1e-07	0.0	0.0	0.00077585	3.1e-07	5e-08	1.28e-06	561.06421856	725.34693315	758.59852288	13.12950044	0.00741755	-0.36159934
0.05	19.85013	0.0014608	5e-07	0.0	1e-08	0.00058934	5.5e-07	8e-08	1.46e-06	567.03269129	723.75548592	756.79384925	12.62380028	0.01615964	-0.36018329
0.05199	20.63958	0.00162532	7.6e-07	0.0	1e-08	0.00042396	9.1e-07	1.4e-07	1.63e-06	572.7601652	722.03658261	755.05567056	12.13660384	0.02685232	-0.3588194
0.05399	21.42861	0.00176092	1.13e-06	0.0	1e-08	0.00028724	1.45e-06	2.2e-07	1.77e-06	578.26031884	720.14081669	753.38123399	11.66685455	0.03999516	-0.35750553
0.05599	22.21722	0.00186435	1.62e-06	0.0	2e-08	0.00018232	2.21e-06	3.4e-07	1.87e-06	583.54357078	718.02363371	751.76785871	11.21343954	0.05601042	-0.35623956
0.05799	23.00541	0.00193684	2.25e-06	0.0	3e-08	0.00010792	3.25e-06	5e-07	1.94e-06	588.61692739	715.65699463	750.21301453	10.77523708	0.07511041	-0.35501951
0.05999	23.79317	0.00198298	3.03e-06	0.0	4e-08	5.933e-05	4.64e-06	7.2e-07	1.99e-06	593.48546327	713.0372268	748.71412414	10.35301686	0.09722227	-0.35384336
0.06199	24.58051	0.00200904	3.98e-06	0.0	6e-08	3.02e-05	6.42e-06	1e-06	2.02e-06	598.15292244	710.18700002	747.26872204	9.9456114	0.12198334	-0.35270916
0.06399	25.36743	0.00202125	5.12e-06	0.0	8e-08	1.42e-05	8.68e-06	1.36e-06	2.04e-06	602.62293149	707.15195603	745.87441611	9.55335212	0.14879976	-0.35161506
0.06599	26.15391	0.00202466	6.46e-06	0.0	1.1e-07	6.16e-06	1.149e-05	1.81e-06	2.05e-06	606.89951165	703.99400966	744.52894491	9.17581068	0.17693606	-0.35055927
0.06799	26.93997	0.00202277	8.02e-06	0.0	1.4e-07	2.47e-06	1.492e-05	2.37e-06	2.05e-06	610.98729008	700.78377866	743.23019243	8.81264869	0.20560766	-0.34954012
0.06999	27.7256	0.00201768	9.81e-06	1e-08	1.7e-07	9.1e-07	1.905e-05	3.04e-06	2.05e-06	614.89137329	697.59359855	741.97620414	8.46330215	0.23405738	-0.3485561
0.07199	28.5108	0.00201045	1.186e-05	1e-08	2.2e-07	3.1e-07	2.398e-05	3.85e-06	2.05e-06	618.61707904	694.49171693	740.76519921	8.12752055	0.26161175	-0.34760581
0.07399	29.29557	0.00200152	1.417e-05	1e-08	2.7e-07	1e-07	2.979e-05	4.81e-06	2.05e-06	622.16994757	691.53779628	739.59549666	7.80495312	0.28771672	-0.34668793
0.07599	30.0799	0.00199103	1.676e-05	2e-08	3.3e-07	3e-08	3.657e-05	5.93e-06	2.05e-06	625.55525836	688.77991665	738.46560106	7.49454423	0.31195574	-0.34580128
0.07799	30.86381	0.00197897	1.965e-05	3e-08	4.1e-07	1e-08	4.44e-05	7.23e-06	2.05e-06	628.77879614	686.253084	737.373943	7.19878001	0.33405006	-0.34494462
0.07999	31.64727	0.00196525	2.283e-05	4e-08	4.9e-07	0.0	5.335e-05	8.73e-06	2.05e-06	631.84626989	683.97908456	736.31902413	6.91494837	0.35384978	-0.3441168
0.08199	32.43031	0.00194981	2.632e-05	5e-08	5.8e-07	0.0	6.349e-05	1.043e-05	2.05e-06	634.76286215	681.96775088	735.29953642	6.64282659	0.37131166	-0.34331678
0.08399	33.2129	0.00193258	3.012e-05	7e-08	6.8e-07	0.0	7.488e-05	1.235e-05	2.05e-06	637.53366399	680.21877983	734.31422895	6.38201287	0.38647635	-0.34254358
0.08599	33.99506	0.0019135	3.422e-05	1e-07	7.9e-07	0.0	8.757e-05	1.45e-05	2.05e-06	640.16372862	678.72389281	733.3618897	6.13213444	0.3994452	-0.34179624
0.08799	34.77678	0.00189253	3.863e-05	1.3e-07	9.2e-07	0.0	0.00010159	1.688e-05	2.05e-06	642.65810302	677.46895601	732.44133697	5.89285948	0.41035122	-0.34107394
0.08999	35.55806	0.00186966	4.334e-05	1.7e-07	1.05e-06	0.0	0.00011697	1.95e-05	2.05e-06	645.02183267	676.43598564	731.55141844	5.66392667	0.41934313	-0.340376
0.09199	36.3389	0.00184488	4.833e-05	2.2e-07	1.2e-06	-0.0	0.0001337	2.236e-05	2.05e-06	647.25991231	675.60508826	730.69102286	5.44445133	0.42668178	-0.33970032
0.09399	37.11929	0.00181822	5.359e-05	2.8e-07	1.36e-06	-0.0	0.00015177	2.546e-05	2.05e-06	649.37743405	674.95521717	729.85904899	5.23468124	0.43243589	-0.33904746
0.09599	37.89925	0.00178972	5.911e-05	3.5e-07	1.53e-06	-0.0	0.00017117	2.88e-05	2.05e-06	651.37947999	674.46563627	729.05442933	5.03421213	0.43678633	-0.33841645
0.09799	38.67876	0.00175945	6.486e-05	4.4e-07	1.7e-06	-0.0	0.00019185	3.237e-05	2.05e-06	653.27120618	674.11624028	728.27611374	4.84218791	0.43996058	-0.33780529
0.09999	39.45782	0.00172748	7.083e-05	5.5e-07	1.89e-06	0.0	0.00021376	3.617e-05	2.05e-06	655.05774752	673.88837526	727.52309008	4.65879137	0.44202838	-0.33721445
0.10199	40.23644	0.00169392	7.7e-05	6.7e-07	2.09e-06	0.0	0.00023683	4.017e-05	2.05e-06	656.74431429	673.76471072	726.79436333	4.48337344	0.44316001	-0.33664243
0.10399	41.0146	0.00165888	8.333e-05	8.1e-07	2.29e-06	-0.0	0.00026099	4.438e-05	2.05e-06	658.3360696	673.72974256	726.08897927	4.31575759	0.44345323	-0.33608889
0.10599	41.79232	0.00162249	8.98e-05	9.8e-07	2.5e-06	0.0	0.00028614	4.877e-05	2.05e-06	659.83822759	673.76947203	725.40600397	4.15557364	0.44301847	-0.33555304
0.10799	42.56959	0.00158487	9.639e-05	1.17e-06	2.71e-06	-0.0	0.00031221	5.333e-05	2.05e-06	661.25585585	673.87180778	724.74455712	4.00233122	0.44196089	-0.33503382
0.10999	43.34641	0.00154618	0.00010306	1.39e-06	2.93e-06	0.0	0.00033908	5.804e-05	2.05e-06	662.5941041	674.02590051	724.10377052	3.85585987	0.44034954	-0.33453097
0.11199	44.12278	0.00150656	0.0001098	1.64e-06	3.15e-06	0.0	0.00036665	6.288e-05	2.05e-06	663.85797893	674.22248701	723.48282302	3.71574894	0.43826389	-0.33404365
0.11399	44.89869	0.00146616	0.00011657	1.91e-06	3.37e-06	0.0	0.00039482	6.784e-05	2.05e-06	665.05241025	674.45356959	722.88092687	3.5816835	0.43576746	-0.33357128
0.11599	45.67415	0.00142513	0.00012335	2.22e-06	3.6e-06	0.0	0.00042348	7.29e-05	2.05e-06	666.18222626	674.71230405	722.29732882	3.45336607	0.43291601	-0.33311331
0.11799	46.44915	0.00138361	0.00013011	2.56e-06	3.82e-06	0.0	0.00045253	7.804e-05	2.05e-06	667.25212724	674.99288236	721.73131135	3.33042876	0.42976311	-0.33266905
0.11999	47.2237	0.00134175	0.00013684	2.94e-06	4.04e-06	-0.0	0.00048187	8.324e-05	2.05e-06	668.26664455	675.29043128	721.18219596	3.21262585	0.42634986	-0.33223811
0.12199	47.99778	0.00129969	0.00014351	3.35e-06	4.26e-06	-0.0	0.00051139	8.848e-05	2.05e-06	669.23016897	675.60084815	720.6493365	3.09963843	0.4227171	-0.33181991
0.12399	48.77141	0.00125756	0.0001501	3.79e-06	4.48e-06	-0.0	0.000541	9.374e-05	2.05e-06	670.14692281	675.92071593	720.13212053	2.99119627	0.41889927	-0.331414
0.12599	49.54458	0.00121547	0.0001566	4.28e-06	4.69e-06	-0.0	0.00057062	9.902e-05	2.05e-06	671.0209454	676.24721114	719.62996918	2.88701873	0.41492786	-0.3310199
0.12799	50.31728	0.00117355	0.00016298	4.8e-06	4.9e-06	0.0	0.00060016	0.00010429	2.05e-06	671.85608846	676.57801583	719.14233564	2.78685559	0.41083026	-0.33063719
0.12999	51.08952	0.00113191	0.00016923	5.36e-06	5.1e-06	-0.0	0.00062954	0.00010955	2.05e-06	672.65601346	676.91124084	718.66870365	2.69045963	0.40663123	-0.33026546
0.13199	51.8613	0.00109063	0.00017533	5.96e-06	5.29e-06	-0.0	0.00065869	0.00011477	2.05e-06	673.42418776	677.24536053	718.20858634	2.59760465	0.40235278	-0.32990435
0.13399	52.63261	0.00104981	0.00018128	6.61e-06	5.48e-06	0.0	0.00068755	0.00011996	2.05e-06	674.16388518	677.57915474	717.76152463	2.5080676	0.39801485	-0.32955349
0.13599	53.40345	0.00100953	0.00018706	7.29e-06	5.66e-06	-0.0	0.00071606	0.00012508	2.05e-06	674.87818673	677.91165921	717.32708584	2.42164184	0.39363528	-0.32921252
0.13799	54.17383	0.00096985	0.00019267	8.02e-06	5.83e-06	0.0	0.00074416	0.00013015	2.05e-06	675.56998345	678.24212275	716.90486221	2.33813493	0.38923012	-0.32888114
0.13999	54.94374	0.00093085	0.00019809	8.78e-06	6e-06	0.0	0.00077181	0.00013514	2.05e-06	676.2419804	678.56997054	716.4944694	2.25736752	0.38481389	-0.32855904
0.14199	55.71317	0.00089257	0.00020332	9.59e-06	6.15e-06	-0.0	0.00079898	0.00014006	2.05e-06	676.89670177	678.89477289	716.09554503	2.17917348	0.38039972	-0.32824595
0.14399	56.48214	0.00085507	0.00020836	1.045e-05	6.3e-06	0.0	0.00082562	0.00014489	2.05e-06	677.53649691	679.21621869	715.70774722	2.1033914	0.3759995	-0.32794159
0.14599	57.25063	0.00081838	0.0002132	1.134e-05	6.44e-06	0.0	0.0008517	0.00014962	2.05e-06	678.16354622	679.53409306	715.33075326	2.02987761	0.37162405	-0.32764571
0.14799	58.01865	0.00078253	0.00021783	1.228e-05	6.56e-06	0.0	0.0008772	0.00015426	2.05e-06	678.77986848	679.84825843	714.96425821	1.95849496	0.36728311	-0.32735806
0.14999	58.78619	0.00074757	0.00022226	1.326e-05	6.68e-06	-0.0	0.0009021	0.00015881	2.05e-06	679.38732736	680.15863874	714.60797371	1.88912114	0.36298567	-0.32707844
0.15198	59.55326	0.0007135	0.00022648	1.429e-05	6.79e-06	-0.0	0.00092638	0.00016324	2.05e-06	679.98763887	680.46520623	714.2616267	1.82163785	0.35873976	-0.32680662
0.15398	60.31985	0.00068034	0.00023049	1.536e-05	6.89e-06	-0.0	0.00095003	0.00016757	2.05e-06	680.58237806	680.76797038	713.92495833	1.75593741	0.35455274	-0.32654238
0.15598	61.08595	0.00064812	0.00023429	1.647e-05	6.98e-06	-0.0	0.00097302	0.0001718	2.05e-06	681.17298579	681.0669688	713.59772289	1.69192102	0.35043127	-0.32628556
0.15798	61.85158	0.00061683	0.00023787	1.763e-05	7.07e-06	-0.0	0.00099537	0.00017591	2.05e-06	681.76077516	681.36225969	713.27968681	1.62949725	0.34638142	-0.32603595
0.15998	62.61673	0.0005865	0.00024125	1.883e-05	7.14e-06	0.0	0.00101705	0.00017991	2.05e-06	682.34693756	681.6539156	712.97062774	1.56858226	0.3424087	-0.32579338
0.16198	63.38139	0.00055711	0.00024442	2.008e-05	7.2e-06	0.0	0.00103808	0.00018379	2.05e-06	682.93254825	681.94201838	712.6703337	1.50909938	0.33851817	-0.32555771
0.16398	64.14557	0.00052867	0.00024739	2.137e-05	7.25e-06	-0.0	0.00105843	0.00018757	2.05e-06	683.51857147	682.22665498	712.37860228	1.45097373	0.33471409	-0.32532874
0.16598	64.90926	0.00050117	0.00025014	2.271e-05	7.3e-06	-0.0	0.00107813	0.00019123	2.05e-06	684.10586478	682.50791411	712.09523992	1.39414241	0.3310007	-0.32510636
0.16798	65.67246	0.00047462	0.00025269	2.409e-05	7.34e-06	0.0	0.00109716	0.00019478	2.05e-06	684.69518328	682.78588356	711.82006125	1.33854111	0.32738134	-0.32489039
0.16998	66.43518	0.00044901	0.00025504	2.552e-05	7.36e-06	-0.0	0.00111554	0.00019821	2.05e-06	685.2871827	683.060648	711.55288847	1.28411547	0.32385931	-0.32468071
0.17198	67.19741	0.00042432	0.00025719	2.7e-05	7.38e-06	0.0	0.00113326	0.00020153	2.05e-06	685.88242235	683.33228733	711.29355079	1.23081314	0.32043733	-0.32447717
0.17398	67.95914	0.00040056	0.00025914	2.852e-05	7.39e-06	-0.0	0.00115033	0.00020474	2.05e-06	686.48136729	683.60087534	711.04188389	1.17858581	0.31711774	-0.32427966
0.17598	68.72038	0.0003777	0.00026089	3.009e-05	7.39e-06	0.0	0.00116677	0.00020784	2.05e-06	687.08438996	683.86647873	710.79772951	1.12738932	0.3139025	-0.32408805
0.17798	69.48113	0.00035574	0.00026245	3.17e-05	7.39e-06	-0.0	0.00118256	0.00021083	2.05e-06	687.69177136	684.12915639	710.56093493	1.07718312	0.31079322	-0.32390222
0.17998	70.24139	0.00033466	0.00026383	3.337e-05	7.37e-06	0.0	0.00119774	0.00021371	2.05e-06	688.30370176	684.38895892	710.3313526	1.02792852	0.30779098	-0.32372204
0.18198	71.00114	0.00031445	0.00026501	3.508e-05	7.35e-06	0.0	0.0012123	0.00021649	2.05e-06	688.92028102	684.64592837	710.10883978	0.9795925	0.30489675	-0.32354742
0.18398	71.7604	0.00029511	0.00026601	3.684e-05	7.32e-06	0.0	0.00122625	0.00021916	2.05e-06	689.54151856	684.90009808	709.8932581	0.9321424	0.3021108	-0.32337824
0.18598	72.51916	0.0002766	0.00026682	3.865e-05	7.29e-06	-0.0	0.0012396	0.00022172	2.05e-06	690.1673332	685.15149281	709.68447333	0.88555083	0.2994333	-0.32321439
0.18798	73.27742	0.00025892	0.00026746	4.051e-05	7.24e-06	-0.0	0.00125237	0.00022418	2.05e-06	690.79755283	685.40012886	709.48235492	0.83979142	0.29686378	-0.32305578
0.18998	74.03518	0.00024205	0.00026792	4.242e-05	7.19e-06	-0.0	0.00126456	0.00022654	2.05e-06	691.43191407	685.64601442	709.28677577	0.79484118	0.29440144	-0.3229023
0.19198	74.79243	0.00022597	0.00026821	4.438e-05	7.14e-06	0.0	0.00127618	0.0002288	2.05e-06	692.07006215	685.88915003	709.09761186	0.75068002	0.29204507	-0.32275385
0.19398	75.54918	0.00021067	0.00026833	4.639e-05	7.08e-06	0.0	0.00128725	0.00023097	2.05e-06	692.71155103	686.12952912	708.91474193	0.70729103	0.28979303	-0.32261035
0.19598	76.30542	0.00019612	0.00026828	4.845e-05	7.01e-06	0.0	0.00129778	0.00023303	2.05e-06	693.35584394	686.3671387	708.73804715	0.66465947	0.2876432	-0.32247169
0.19798	77.06115	0.00018232	0.00026807	5.056e-05	6.93e-06	-0.0	0.00130778	0.00023501	2.05e-06	694.00231449	686.60196013	708.56741083	0.62277372	0.28559299	-0.32233779
0.19998	77.81638	0.00016924	0.00026771	5.272e-05	6.85e-06	0.0	0.00131727	0.00023689	2.05e-06	694.65024858	686.83396995	708.402718	0.58162518	0.28363937	-0.32220856
0.20198	78.57109	0.00015687	0.00026718	5.493e-05	6.77e-06	-0.0	0.00132625	0.00023869	2.05e-06	695.29884712	687.06314092	708.24385516	0.54120874	0.28177891	-0.3220839
0.20398	79.32529	0.00014518	0.00026651	5.719e-05	6.68e-06	0.0	0.00133474	0.00024039	2.05e-06	695.94722973	687.28944298	708.09070985	0.50152164	0.28000762	-0.32196373
0.20598	80.07898	0.00013415	0.00026569	5.95e-05	6.58e-06	-0.0	0.00134275	0.00024201	2.05e-06	696.59443964	687.51284437	707.94317032	0.46256468	0.27832113	-0.32184796
0.20798	80.83216	0.00012377	0.00026472	6.185e-05	6.48e-06	0.0	0.0013503	0.00024355	2.05e-06	697.23944962	687.73331281	707.80112519	0.42434161	0.27671458	-0.32173651
0.20998	81.58481	0.00011401	0.00026362	6.426e-05	6.38e-06	0.0	0.0013574	0.00024501	2.05e-06	697.88116931	687.95081662	707.66446305	0.38685878	0.27518268	-0.32162928
0.21198	82.33695	0.00010485	0.00026239	6.671e-05	6.27e-06	-0.0	0.00136407	0.00024639	2.05e-06	698.5184537	688.16532594	707.53307214	0.35012681	0.27371983	-0.32152619
0.21398	83.08857	9.628e-05	0.00026102	6.922e-05	6.16e-06	-0.0	0.00137031	0.00024769	2.05e-06	699.15011277	688.37681384	707.40683997	0.31415772	0.27231995	-0.32142715
0.21598	83.83967	8.826e-05	0.00025953	7.176e-05	6.05e-06	-0.0	0.00137615	0.00024892	2.05e-06	699.77492241	688.58525749	707.285653	0.27896707	0.27097672	-0.32133206
0.21798	84.59025	8.079e-05	0.00025792	7.435e-05	5.94e-06	-0.0	0.00138161	0.00025008	2.05e-06	700.39163616	688.7906391	707.16939636	0.2445727	0.2696835	-0.32124085
0.21998	85.3403	7.383e-05	0.00025619	7.699e-05	5.82e-06	-0.0	0.00138669	0.00025117	2.05e-06	700.99899786	688.99294691	707.05795352	0.21099449	0.26843343	-0.32115342
0.22198	86.08983	6.736e-05	0.00025436	7.966e-05	5.7e-06	0.0	0.00139141	0.00025219	2.05e-06	701.59575492	689.19217593	706.95120607	0.17825432	0.26721948	-0.32106967
0.22398	86.83883	6.136e-05	0.00025242	8.237e-05	5.57e-06	0.0	0.0013958	0.00025315	2.05e-06	702.18067187	689.38832859	706.84903352	0.14637553	0.26603452	-0.32098951
0.22598	87.5873	5.581e-05	0.00025039	8.512e-05	5.45e-06	-0.0	0.00139985	0.00025405	2.05e-06	702.75254403	689.58141516	706.75131314	0.11538216	0.26487137	-0.32091285
0.22798	88.33524	5.069e-05	0.00024826	8.791e-05	5.32e-06	0.0	0.0014036	0.00025489	2.05e-06	703.31021092	689.771454	706.65791984	0.08529887	0.26372288	-0.32083958
0.22998	89.08265	4.597e-05	0.00024605	9.072e-05	5.2e-06	-0.0	0.00140706	0.00025568	2.05e-06	703.85256921	689.95847165	706.56872615	0.05615053	0.262582	-0.32076961
0.23198	89.82953	4.163e-05	0.00024376	9.357e-05	5.07e-06	0.0	0.00141024	0.00025642	2.05e-06	704.37858472	690.14250261	706.48360224	0.02796137	0.26144185	-0.32070283
0.23398	90.57588	3.764e-05	0.00024139	9.644e-05	4.94e-06	-0.0	0.00141316	0.0002571	2.05e-06	704.88730347	690.32358903	706.40241595	0.00075448	0.26029578	-0.32063914
0.23598	91.32168	3.399e-05	0.00023896	9.933e-05	4.82e-06	-0.0	0.00141584	0.00025774	2.05e-06	705.37950445	690.50178053	706.32490566	-0.0151419	0.25914633	-0.32057831
0.23798	92.06695	3.066e-05	0.00023646	0.00010225	4.69e-06	0.0	0.00141828	0.00025834	2.05e-06	705.87064845	690.67718838	706.24968698	-0.03892368	0.25805173	-0.3205193
0.23998	92.81168	2.761e-05	0.00023391	0.00010519	4.56e-06	0.0	0.00142052	0.00025889	2.05e-06	706.34485655	690.84991488	706.17781173	-0.06190086	0.25694346	-0.32046292
0.24198	93.55587	2.484e-05	0.00023131	0.00010814	4.44e-06	0.0	0.00142255	0.00025941	2.05e-06	706.80125953	691.02002665	706.10916894	-0.08403437	0.25581507	-0.32040907
0.24398	94.29952	2.231e-05	0.00022865	0.0001111	4.31e-06	-0.0	0.00142441	0.00025989	2.05e-06	707.22688949	691.18758165	706.04460198	-0.12410769	0.2546056	-0.32035847
0.24598	95.04262	2.003e-05	0.00022597	0.00011408	4.19e-06	-0.0	0.00142609	0.00026033	2.05e-06	707.61212246	691.35254835	705.98467793	-0.14478297	0.25327961	-0.32031146
0.24798	95.78518	1.796e-05	0.00022325	0.00011705	4.07e-06	-0.0	0.00142761	0.00026075	2.05e-06	707.97661357	691.51497777	705.92768861	-0.16439899	0.25191447	-0.32026676
0.24998	96.52719	1.609e-05	0.0002205	0.00012003	3.95e-06	-0.0	0.00142898	0.00026113	2.05e-06	708.32021471	691.67495007	705.87349484	-0.18295335	0.25050689	-0.32022425
0.25197	97.26865	1.44e-05	0.00021774	0.000123	3.83e-06	-0.0	0.00143022	0.00026148	2.05e-06	708.64289075	691.83254426	705.82195781	-0.2004475	0.24905416	-0.32018382
0.25397	98.00956	1.288e-05	0.00021496	0.00012597	3.71e-06	0.0	0.00143134	0.00026181	2.05e-06	708.94471334	691.98783747	705.77293956	-0.21688687	0.24755417	-0.32014537
0.25597	98.74992	1.152e-05	0.00021217	0.00012893	3.6e-06	0.0	0.00143234	0.00026212	2.05e-06	709.22585398	692.14090434	705.72630336	-0.23228072	0.24600534	-0.32010879
0.25797	99.48973	1.029e-05	0.00020937	0.00013188	3.49e-06	-0.0	0.00143325	0.0002624	2.05e-06	709.48657641	692.29181643	705.68191423	-0.24664254	0.24440664	-0.32007397
0.25997	100.22898	9.19e-06	0.00020658	0.00013481	3.38e-06	-0.0	0.00143406	0.00026267	2.05e-06	709.7272283	692.44064177	705.63963932	-0.25998876	0.24275755	-0.32004081
0.26197	100.96767	8.2e-06	0.00020379	0.00013772	3.27e-06	0.0	0.00143478	0.00026291	2.05e-06	709.94823265	692.58744449	705.59934834	-0.27233957	0.24105799	-0.3200092
0.26397	101.7058	7.32e-06	0.000201	0.00014062	3.17e-06	-0.0	0.00143543	0.00026314	2.05e-06	710.15007897	692.7322846	705.5609139	-0.28371809	0.23930836	-0.31997905
0.26597	102.44338	6.53e-06	0.00019823	0.00014349	3.07e-06	-0.0	0.00143601	0.00026335	2.05e-06	710.33331442	692.87521787	705.52421189	-0.2941499	0.2375094	-0.31995025
0.26797	103.18039	5.83e-06	0.00019547	0.00014633	2.97e-06	0.0	0.00143653	0.00026355	2.05e-06	710.49853512	693.01629572	705.48912172	-0.3036631	0.23566222	-0.31992272
0.26997	103.91683	5.2e-06	0.00019273	0.00014915	2.87e-06	-0.0	0.001437	0.00026373	2.05e-06	710.64637766	693.15556533	705.45552663	-0.31228804	0.23376828	-0.31989637
0.27197	104.65272	4.63e-06	0.00019001	0.00015194	2.78e-06	0.0	0.00143741	0.00026391	2.05e-06	710.77751099	693.2930697	705.42331385	-0.32005653	0.23182925	-0.31987109
0.27397	105.38803	4.13e-06	0.00018731	0.0001547	2.69e-06	-0.0	0.00143778	0.00026407	2.05e-06	710.89262885	693.42884785	705.39237484	-0.32700187	0.22984706	-0.31984682
0.27597	106.12278	3.69e-06	0.00018464	0.00015743	2.6e-06	0.0	0.00143811	0.00026422	2.05e-06	710.99244255	693.56293502	705.36260539	-0.33315841	0.22782382	-0.31982346
0.27797	106.85695	3.29e-06	0.00018199	0.00016013	2.51e-06	-0.0	0.0014384	0.00026436	2.05e-06	711.0776745	693.69536289	705.33390573	-0.3385613	0.22576181	-0.31980094
0.27997	107.59055	2.93e-06	0.00017938	0.00016279	2.43e-06	0.0	0.00143867	0.00026449	2.05e-06	711.14905215	693.82615992	705.3061806	-0.34324618	0.22366342	-0.31977918
0.28197	108.32358	2.62e-06	0.00017679	0.00016541	2.35e-06	-0.0	0.0014389	0.00026461	2.05e-06	711.2073027	693.95535155	705.27933929	-0.34724893	0.22153112	-0.31975812
0.28397	109.05603	2.34e-06	0.00017424	0.000168	2.27e-06	0.0	0.00143911	0.00026473	2.05e-06	711.25314827	694.08296058	705.25329565	-0.35060542	0.21936746	-0.31973768
0.28597	109.78791	2.09e-06	0.00017172	0.00017055	2.19e-06	-0.0	0.00143929	0.00026484	2.05e-06	711.28730173	694.20900738	705.22796806	-0.35335128	0.217175	-0.3197178
0.28797	110.5192	1.86e-06	0.00016923	0.00017307	2.12e-06	0.0	0.00143945	0.00026494	2.05e-06	711.31046309	694.33351022	705.20327937	-0.35552176	0.21495632	-0.31969842
0.28997	111.24992	1.67e-06	0.00016678	0.00017554	2.05e-06	-0.0	0.0014396	0.00026504	2.05e-06	711.32331641	694.45648552	705.17915685	-0.3571515	0.212714	-0.31967948
0.29197	111.98005	1.49e-06	0.00016437	0.00017798	1.98e-06	-0.0	0.00143973	0.00026513	2.05e-06	711.32652723	694.57794813	705.15553212	-0.35827439	0.21045058	-0.31966094
0.29397	112.70959	1.33e-06	0.00016199	0.00018038	1.92e-06	0.0	0.00143985	0.00026522	2.05e-06	711.32074043	694.69791152	705.13234099	-0.35892348	0.20816856	-0.31964273
0.29597	113.43855	1.19e-06	0.00015964	0.00018274	1.85e-06	-0.0	0.00143995	0.0002653	2.05e-06	711.30657857	694.81638803	705.1095234	-0.35913085	0.20587037	-0.31962482
0.29797	114.16692	1.07e-06	0.00015734	0.00018506	1.79e-06	0.0	0.00144004	0.00026538	2.05e-06	711.2846406	694.93338907	705.08702326	-0.35892752	0.20355839	-0.31960715
0.29997	114.8947	9.6e-07	0.00015507	0.00018734	1.73e-06	-0.0	0.00144012	0.00026545	2.05e-06	711.25550089	695.04892529	705.06478832	-0.35834342	0.2012349	-0.31958969
0.30197	115.62189	8.6e-07	0.00015284	0.00018959	1.68e-06	0.0	0.0014402	0.00026552	2.05e-06	711.21970861	695.16300672	705.04277002	-0.35740725	0.19890213	-0.3195724
0.30397	116.34848	7.7e-07	0.00015065	0.00019179	1.62e-06	-0.0	0.00144026	0.00026559	2.05e-06	711.17778736	695.27564294	705.02092333	-0.35614653	0.19656219	-0.31955525
0.30597	117.07448	6.9e-07	0.00014849	0.00019396	1.57e-06	0.0	0.00144032	0.00026565	2.05e-06	711.13023507	695.38684317	704.99920664	-0.35458756	0.1942171	-0.31953819
0.30797	117.79988	6.2e-07	0.00014637	0.00019609	1.52e-06	0.0	0.00144037	0.00026571	2.05e-06	711.07752407	695.49661641	704.97758154	-0.35275534	0.1918688	-0.31952121
0.30997	118.52468	5.6e-07	0.00014429	0.00019818	1.47e-06	-0.0	0.00144042	0.00026577	2.05e-06	711.02010139	695.60497149	704.95601271	-0.35067364	0.18951911	-0.31950427
0.31197	119.24888	5e-07	0.00014225	0.00020023	1.42e-06	0.0	0.00144046	0.00026582	2.05e-06	710.95838912	695.71191718	704.93446774	-0.34836507	0.18716976	-0.31948735
0.31397	119.97247	4.5e-07	0.00014024	0.00020225	1.37e-06	-0.0	0.0014405	0.00026588	2.05e-06	710.89278501	695.81746221	704.91291699	-0.34585093	0.18482239	-0.31947042
0.31597	120.69546	4e-07	0.00013826	0.00020423	1.33e-06	-0.0	0.00144053	0.00026593	2.05e-06	710.82366307	695.92161536	704.89133342	-0.3431513	0.18247853	-0.31945347
0.31797	121.41784	3.6e-07	0.00013632	0.00020618	1.29e-06	0.0	0.00144056	0.00026597	2.05e-06	710.75137433	696.0243855	704.86969247	-0.34028514	0.18013963	-0.31943647
0.31997	122.13962	3.3e-07	0.00013442	0.00020808	1.24e-06	0.0	0.00144059	0.00026602	2.05e-06	710.67624761	696.12578157	704.84797187	-0.33727028	0.17780703	-0.31941941
0.32197	122.86078	3e-07	0.00013255	0.00020996	1.2e-06	-0.0	0.00144061	0.00026606	2.05e-06	710.59859036	696.22581268	704.82615155	-0.33412334	0.17548199	-0.31940227
0.32397	123.58132	2.7e-07	0.00013071	0.0002118	1.17e-06	0.0	0.00144063	0.0002661	2.05e-06	710.51868954	696.32448805	704.80421346	-0.33085999	0.17316567	-0.31938504
0.32597	124.30126	2.4e-07	0.00012891	0.00021361	1.13e-06	0.0	0.00144065	0.00026614	2.05e-06	710.43681251	696.42181708	704.78214146	-0.32749478	0.17085915	-0.3193677
0.32797	125.02057	2.2e-07	0.00012714	0.00021538	1.09e-06	0.0	0.00144067	0.00026618	2.05e-06	710.35320793	696.51780934	704.75992121	-0.32404134	0.16856345	-0.31935025
0.32997	125.73927	2e-07	0.0001254	0.00021712	1.06e-06	-0.0	0.00144068	0.00026622	2.05e-06	710.26810667	696.61247454	704.73754	-0.32051229	0.16627948	-0.31933267
0.33197	126.45734	1.8e-07	0.00012369	0.00021883	1.03e-06	-0.0	0.0014407	0.00026625	2.05e-06	710.18172273	696.7058226	704.71498668	-0.31691941	0.16400809	-0.31931495
0.33397	127.17479	1.6e-07	0.00012202	0.00022051	9.9e-07	0.0	0.00144071	0.00026629	2.05e-06	710.0942541	696.79786355	704.69225153	-0.31327358	0.16175005	-0.31929709
0.33597	127.89162	1.5e-07	0.00012037	0.00022216	9.6e-07	0.0	0.00144072	0.00026632	2.05e-06	710.00588367	696.88860761	704.66932616	-0.30958486	0.15950609	-0.31927908
0.33797	128.60782	1.3e-07	0.00011876	0.00022378	9.3e-07	0.0	0.00144073	0.00026635	2.05e-06	709.91678005	696.97806515	704.64620341	-0.30586258	0.15727685	-0.31926092
0.33997	129.32339	1.2e-07	0.00011717	0.00022537	9e-07	0.0	0.00144074	0.00026638	2.05e-06	709.82709844	697.06624665	704.62287725	-0.30211531	0.15506291	-0.31924259
0.34197	130.03833	1.1e-07	0.00011561	0.00022693	8.8e-07	-0.0	0.00144075	0.00026641	2.05e-06	709.73698139	697.15316275	704.5993427	-0.29835094	0.15286479	-0.3192241
0.34397	130.75263	1e-07	0.00011408	0.00022846	8.5e-07	-0.0	0.00144075	0.00026644	2.05e-06	709.6465596	697.23882419	704.57559574	-0.29457671	0.15068299	-0.31920545
0.34597	131.4663	9e-08	0.00011258	0.00022996	8.2e-07	-0.0	0.00144076	0.00026646	2.05e-06	709.55595266	697.32324181	704.55163325	-0.29079924	0.14851793	-0.31918662
0.34797	132.17933	8e-08	0.0001111	0.00023144	8e-07	-0.0	0.00144077	0.00026649	2.05e-06	709.46526977	697.40642657	704.52745291	-0.2870246	0.14636997	-0.31916763
0.34997	132.89172	7e-08	0.00010965	0.00023289	7.7e-07	-0.0	0.00144077	0.00026651	2.05e-06	709.37461041	697.48838948	704.50305312	-0.2832583	0.14423947	-0.31914846
0.35196	133.60347	7e-08	0.00010823	0.00023432	7.5e-07	-0.0	0.00144078	0.00026654	2.05e-06	709.28406499	697.56914164	704.47843299	-0.27950537	0.1421267	-0.31912912
0.35396	134.31457	6e-08	0.00010683	0.00023571	7.3e-07	-0.0	0.00144078	0.00026656	2.05e-06	709.19371546	697.64869421	704.45359223	-0.27577034	0.14003193	-0.31910961
0.35596	135.02503	6e-08	0.00010546	0.00023709	7.1e-07	-0.0	0.00144079	0.00026658	2.05e-06	709.10363591	697.72705838	704.42853111	-0.27205734	0.13795537	-0.31908992
0.35796	135.73484	5e-08	0.00010411	0.00023844	6.8e-07	-0.0	0.00144079	0.0002666	2.05e-06	709.01389313	697.8042454	704.40325039	-0.26837007	0.13589722	-0.31907006
0.35996	136.444	5e-08	0.00010278	0.00023977	6.6e-07	0.0	0.00144079	0.00026663	2.05e-06	708.92454711	697.88026652	704.37775131	-0.26471185	0.13385761	-0.31905003
0.36196	137.15251	4e-08	0.00010148	0.00024107	6.4e-07	0.0	0.0014408	0.00026665	2.05e-06	708.83565155	697.95513303	704.35203551	-0.26108565	0.13183669	-0.31902983
0.36396	137.86036	4e-08	0.0001002	0.00024235	6.3e-07	0.0	0.0014408	0.00026666	2.05e-06	708.74725431	698.02885622	704.326105	-0.2574941	0.12983454	-0.31900946
0.36596	138.56755	4e-08	9.894e-05	0.00024361	6.1e-07	0.0	0.0014408	0.00026668	2.05e-06	708.65939787	698.10144736	704.2999621	-0.25393956	0.12785124	-0.31898892
0.36796	139.27409	3e-08	9.771e-05	0.00024485	5.9e-07	-0.0	0.0014408	0.0002667	2.05e-06	708.57211973	698.17291772	704.27360945	-0.25042408	0.12588685	-0.31896822
0.36996	139.97996	3e-08	9.649e-05	0.00024606	5.7e-07	-0.0	0.00144081	0.00026672	2.05e-06	708.48545286	698.24327843	704.2470499	-0.24687884	0.1239018	-0.31894693
0.37196	140.68517	3e-08	9.53e-05	0.00024726	5.6e-07	-0.0	0.00144081	0.00026673	2.05e-06	708.39943982	698.3125175	704.22028228	-0.2435159	0.12201397	-0.31892631
0.37396	141.38972	3e-08	9.412e-05	0.00024843	5.4e-07	0.0	0.00144081	0.00026675	2.05e-06	708.31408201	698.38068567	704.19331723	-0.2401287	0.12010704	-0.31890514
0.37596	142.09359	2e-08	9.297e-05	0.00024959	5.2e-07	0.0	0.00144081	0.00026677	2.05e-06	708.22941647	698.44776823	704.16615348	-0.23674387	0.11819489	-0.31888353
0.37796	142.7968	2e-08	9.183e-05	0.00025072	5.1e-07	-0.0	0.00144081	0.00026678	2.05e-06	708.14544388	698.51380239	704.13879938	-0.23348717	0.1163483	-0.3188623
0.37996	143.49933	2e-08	9.072e-05	0.00025184	4.9e-07	-0.0	0.00144081	0.00026679	2.05e-06	708.06220063	698.57876722	704.11125291	-0.23017245	0.11446089	-0.31884023
0.38196	144.20118	2e-08	8.962e-05	0.00025294	4.8e-07	-0.0	0.00144081	0.00026681	2.05e-06	707.97969134	698.64268502	704.08351999	-0.22702677	0.11266169	-0.31881883
0.38396	144.90236	2e-08	8.854e-05	0.00025402	4.7e-07	0.0	0.00144082	0.00026682	2.05e-06	707.89790764	698.70559171	704.05560894	-0.22388018	0.11085365	-0.31879697
0.38596	145.60286	2e-08	8.748e-05	0.00025508	4.5e-07	0.0	0.00144082	0.00026684	2.05e-06	707.81688468	698.76745968	704.02751702	-0.22066828	0.10899847	-0.31877415
0.38796	146.30267	1e-08	8.644e-05	0.00025612	4.4e-07	0.0	0.00144082	0.00026685	2.05e-06	707.73661984	698.82831061	703.99925024	-0.21767423	0.10725975	-0.31875241
0.38996	147.0018	1e-08	8.541e-05	0.00025715	4.3e-07	0.0	0.00144082	0.00026686	2.05e-06	707.65710922	698.88816485	703.97081435	-0.21459629	0.10546242	-0.31872955
0.39196	147.70025	1e-08	8.44e-05	0.00025816	4.2e-07	-0.0	0.00144082	0.00026687	2.05e-06	707.57835727	698.94702924	703.94221282	-0.21165657	0.1037358	-0.31870724
0.39396	148.398	1e-08	8.341e-05	0.00025916	4.1e-07	0.0	0.00144082	0.00026688	2.05e-06	707.50036309	699.00491558	703.91344999	-0.20878191	0.1020374	-0.31868494
0.39596	149.09506	1e-08	8.243e-05	0.00026013	3.9e-07	0.0	0.00144082	0.00026689	2.05e-06	707.42312443	699.06183548	703.88453016	-0.20581851	0.10027564	-0.31866143
0.39796	149.79143	1e-08	8.147e-05	0.0002611	3.8e-07	0.0	0.00144082	0.00026691	2.05e-06	707.34664049	699.11779699	703.85545707	-0.20306175	0.09862632	-0.31863906
0.39996	150.4871	1e-08	8.052e-05	0.00026204	3.7e-07	0.0	0.00144082	0.00026692	2.05e-06	707.27090664	699.17281155	703.826235	-0.20035671	0.09699764	-0.31861663
0.40196	151.18207	1e-08	7.959e-05	0.00026297	3.6e-07	0.0	0.00144082	0.00026693	2.05e-06	707.19590724	699.22690309	703.79687011	-0.1976527	0.09535914	-0.31859373
0.40396	151.87634	1e-08	7.867e-05	0.00026389	3.5e-07	-0.0	0.00144082	0.00026694	2.05e-06	707.12164814	699.28006749	703.76736421	-0.19486813	0.0936602	-0.3185696
0.40596	152.5699	1e-08	7.777e-05	0.00026479	3.4e-07	0.0	0.00144082	0.00026694	2.05e-06	707.04813157	699.33230369	703.73771968	-0.19224985	0.09205141	-0.31854639
0.40796	153.26276	1e-08	7.688e-05	0.00026568	3.3e-07	-0.0	0.00144082	0.00026695	2.05e-06	706.97532969	699.38364746	703.7079443	-0.1897637	0.09051357	-0.31852388
0.40996	153.95491	1e-08	7.601e-05	0.00026656	3.2e-07	-0.0	0.00144082	0.00026696	2.05e-06	706.90325453	699.43408405	703.67803837	-0.18713831	0.08887801	-0.31849957
0.41196	154.64634	1e-08	7.514e-05	0.00026742	3.2e-07	0.0	0.00144082	0.00026697	2.05e-06	706.8318902	699.48363244	703.64800713	-0.18471989	0.08736053	-0.31847667
0.41396	155.33706	0.0	7.43e-05	0.00026827	3.1e-07	0.0	0.00144082	0.00026698	2.05e-06	706.76122518	699.53230569	703.61785486	-0.18213687	0.08572794	-0.31845167
0.41596	156.02707	0.0	7.346e-05	0.0002691	3e-07	-0.0	0.00144082	0.00026699	2.05e-06	706.69125731	699.58010443	703.58758408	-0.17981876	0.08425201	-0.31842873
0.41796	156.71635	0.0	7.264e-05	0.00026992	2.9e-07	-0.0	0.00144082	0.000267	2.05e-06	706.62196748	699.62705006	703.5572001	-0.17751853	0.08277703	-0.31840547
0.41996	157.40491	0.0	7.183e-05	0.00027073	2.8e-07	-0.0	0.00144082	0.000267	2.05e-06	706.55334658	699.67315127	703.52670639	-0.17514631	0.08124477	-0.31838097
0.42196	158.09275	0.0	7.103e-05	0.00027153	2.8e-07	0.0	0.00144082	0.00026701	2.05e-06	706.48539403	699.71840511	703.49610494	-0.17287377	0.07976577	-0.31835697
0.42396	158.77986	0.0	7.025e-05	0.00027232	2.7e-07	-0.0	0.00144082	0.00026702	2.05e-06	706.41809349	699.76282835	703.46540023	-0.17064528	0.07830465	-0.31833292
0.42596	159.46624	0.0	6.948e-05	0.00027309	2.6e-07	0.0	0.00144083	0.00026702	2.05e-06	706.35143436	699.80643024	703.43459569	-0.16845298	0.07685653	-0.31830875
0.42796	160.15189	0.0	6.871e-05	0.00027385	2.6e-07	0.0	0.00144083	0.00026703	2.05e-06	706.28540064	699.84922685	703.40369547	-0.16630157	0.07542487	-0.31828452
0.42996	160.8368	0.0	6.796e-05	0.0002746	2.5e-07	0.0	0.00144083	0.00026704	2.05e-06	706.2199881	699.8912189	703.37270188	-0.16419791	0.07401449	-0.31826032
0.43196	161.52097	0.0	6.723e-05	0.00027534	2.4e-07	-0.0	0.00144083	0.00026704	2.05e-06	706.15518936	699.93241078	703.34161762	-0.16210402	0.07260002	-0.31823571
0.43396	162.2044	0.0	6.65e-05	0.00027607	2.4e-07	-0.0	0.00144083	0.00026705	2.05e-06	706.09098883	699.97281742	703.31044653	-0.16006785	0.07121418	-0.31821127
0.43596	162.88709	0.0	6.578e-05	0.00027679	2.3e-07	-0.0	0.00144083	0.00026706	2.05e-06	706.02737563	700.01244761	703.2791917	-0.15805136	0.0698314	-0.31818655
0.43796	163.56903	0.0	6.507e-05	0.00027749	2.2e-07	0.0	0.00144083	0.00026706	2.05e-06	705.96433824	700.05131103	703.2478562	-0.15612936	0.0685036	-0.3181625
0.43996	164.25023	0.0	6.438e-05	0.00027819	2.2e-07	0.0	0.00144083	0.00026707	2.05e-06	705.90186593	700.08941635	703.21644297	-0.15419802	0.06715949	-0.31813782
0.44196	164.93067	0.0	6.369e-05	0.00027888	2.1e-07	0.0	0.00144083	0.00026707	2.05e-06	705.83995104	700.12676785	703.18495442	-0.15220028	0.06575843	-0.31811175
0.44396	165.61035	0.0	6.301e-05	0.00027955	2.1e-07	0.0	0.00144083	0.00026708	2.05e-06	705.77858273	700.16337416	703.15339339	-0.15039641	0.06448379	-0.31808771
0.44596	166.28928	0.0	6.235e-05	0.00028022	2e-07	0.0	0.00144083	0.00026708	2.05e-06	705.71775201	700.19924136	703.12176238	-0.14861053	0.06321266	-0.31806343
0.44796	166.96745	0.0	6.169e-05	0.00028088	2e-07	-0.0	0.00144083	0.00026709	2.05e-06	705.65744354	700.23438439	703.09006467	-0.14679511	0.06191102	-0.31803825
0.44996	167.64485	0.0	6.104e-05	0.00028153	1.9e-07	0.0	0.00144083	0.00026709	2.05e-06	705.59765192	700.26880454	703.05830221	-0.14505481	0.06065397	-0.31801361
0.45195	168.32149	0.0	6.04e-05	0.00028216	1.9e-07	-0.0	0.00144083	0.0002671	2.05e-06	705.5383657	700.30251153	703.02647767	-0.143245	0.05933691	-0.31798746
0.45395	168.99736	0.0	5.977e-05	0.00028279	1.8e-07	-0.0	0.00144083	0.0002671	2.05e-06	705.47957712	700.33550986	702.99459323	-0.1416227	0.05814763	-0.31796354
0.45595	169.67245	0.0	5.915e-05	0.00028341	1.8e-07	0.0	0.00144083	0.00026711	2.05e-06	705.42127195	700.36781353	702.96265177	-0.13987802	0.05685931	-0.3179373
0.45795	170.34678	0.0	5.854e-05	0.00028403	1.7e-07	-0.0	0.00144083	0.00026711	2.05e-06	705.36344159	700.39942863	702.93065546	-0.13826665	0.0556607	-0.31791257
0.45995	171.02032	0.0	5.794e-05	0.00028463	1.7e-07	-0.0	0.00144083	0.00026712	2.05e-06	705.30607847	700.4303598	702.89860632	-0.13670749	0.05449274	-0.31788818
0.46195	171.69308	0.0	5.734e-05	0.00028523	1.7e-07	-0.0	0.00144083	0.00026712	2.05e-06	705.2491672	700.46062346	702.86650719	-0.13509625	0.05327728	-0.31786248
0.46395	172.36506	0.0	5.676e-05	0.00028581	1.6e-07	-0.0	0.00144083	0.00026712	2.05e-06	705.19270402	700.49021896	702.83435956	-0.13347285	0.05204355	-0.31783606
0.46595	173.03625	0.0	5.618e-05	0.00028639	1.6e-07	-0.0	0.00144083	0.00026713	2.05e-06	705.13667994	700.51915345	702.8021655	-0.13202513	0.05093562	-0.31781205
0.46795	173.70665	0.0	5.561e-05	0.00028696	1.5e-07	-0.0	0.00144083	0.00026713	2.05e-06	705.08108659	700.54743326	702.76992694	-0.13051355	0.04977083	-0.31778649
0.46995	174.37626	0.0	5.505e-05	0.00028752	1.5e-07	-0.0	0.00144083	0.00026713	2.05e-06	705.02591364	700.57506789	702.73764599	-0.12904631	0.04863226	-0.3177612
0.47195	175.04507	0.0	5.449e-05	0.00028808	1.5e-07	-0.0	0.00144083	0.00026714	2.05e-06	704.97115264	700.60206425	702.70532452	-0.12761488	0.04751387	-0.31773606
0.47395	175.71308	0.0	5.394e-05	0.00028862	1.4e-07	0.0	0.00144083	0.00026714	2.05e-06	704.91679534	700.62842906	702.67296434	-0.12618205	0.0463867	-0.31771042
0.47595	176.38029	0.0	5.34e-05	0.00028916	1.4e-07	-0.0	0.00144083	0.00026714	2.05e-06	704.86283468	700.65416734	702.64056711	-0.1247906	0.04528459	-0.31768504
0.47795	177.0467	0.0	5.287e-05	0.0002897	1.4e-07	0.0	0.00144083	0.00026715	2.05e-06	704.80926022	700.67928966	702.60813477	-0.12343219	0.04420142	-0.3176598
0.47995	177.71229	0.0	5.235e-05	0.00029022	1.3e-07	0.0	0.00144083	0.00026715	2.05e-06	704.75606476	700.70380168	702.57566893	-0.12203085	0.04307644	-0.31763326
0.48195	178.37708	0.0	5.183e-05	0.00029074	1.3e-07	0.0	0.00144083	0.00026715	2.05e-06	704.70324278	700.72770644	702.543171	-0.1207578	0.04204764	-0.31760871
0.48395	179.04104	0.0	5.132e-05	0.00029125	1.3e-07	-0.0	0.00144083	0.00026716	2.05e-06	704.65078336	700.75101603	702.51064285	-0.11940822	0.04094985	-0.3175822
0.48595	179.70419	0.0	5.081e-05	0.00029176	1.2e-07	-0.0	0.00144083	0.00026716	2.05e-06	704.59868325	700.77373003	702.47808565	-0.11816342	0.03993057	-0.31755729
0.48795	180.36652	0.0	5.032e-05	0.00029225	1.2e-07	0.0	0.00144083	0.00026716	2.05e-06	704.546931	700.79586186	702.44550121	-0.11693268	0.03891649	-0.31753223
0.48995	181.02802	0.0	4.983e-05	0.00029274	1.2e-07	-0.0	0.00144083	0.00026717	2.05e-06	704.4955208	700.81741586	702.41289086	-0.11563945	0.03784401	-0.31750541
0.49195	181.6887	0.0	4.934e-05	0.00029323	1.2e-07	-0.0	0.00144083	0.00026717	2.05e-06	704.44444569	700.83839831	702.38025599	-0.11441953	0.03682575	-0.31747964
0.49395	182.34854	0.0	4.886e-05	0.00029371	1.1e-07	0.0	0.00144083	0.00026717	2.05e-06	704.3936981	700.8588169	702.34759797	-0.11329187	0.03587877	-0.31745541
0.49595	183.00755	0.0	4.839e-05	0.00029418	1.1e-07	-0.0	0.00144083	0.00026717	2.05e-06	704.34327254	700.87867593	702.31491803	-0.1120927	0.03486557	-0.31742919
0.49795	183.66572	0.0	4.793e-05	0.00029464	1.1e-07	0.0	0.00144083	0.00026718	2.05e-06	704.29316434	700.89797823	702.28221731	-0.11093534	0.03388156	-0.31740342
0.49995	184.32305	0.0	4.747e-05	0.0002951	1e-07	-0.0	0.00144083	0.00026718	2.05e-06	704.24336753	700.91672897	702.24949702	-0.10980702	0.03291636	-0.31737785
0.50195	184.97953	0.0	4.701e-05	0.00029556	1e-07	-0.0	0.00144083	0.00026718	2.05e-06	704.19387315	700.93493908	702.2167585	-0.10868645	0.03195203	-0.31735202
0.50395	185.63517	0.0	4.657e-05	0.000296	1e-07	-0.0	0.00144083	0.00026718	2.05e-06	704.14467537	700.95261403	702.1840029	-0.10760054	0.03101195	-0.31732655
0.50595	186.28995	0.0	4.613e-05	0.00029644	1e-07	-0.0	0.00144083	0.00026719	2.05e-06	704.09577088	700.96975491	702.15123116	-0.10651521	0.0300668	-0.31730065
0.50795	186.94388	0.0	4.569e-05	0.00029688	1e-07	0.0	0.00144083	0.00026719	2.05e-06	704.04715237	700.9863702	702.11844445	-0.10545276	0.02913613	-0.31727485
0.50995	187.59694	0.0	4.526e-05	0.00029731	9e-08	-0.0	0.00144083	0.00026719	2.05e-06	703.99881252	701.00246868	702.08564389	-0.10441881	0.02822523	-0.31724932
0.51195	188.24915	0.0	4.484e-05	0.00029773	9e-08	0.0	0.00144083	0.00026719	2.05e-06	703.95074589	701.018056	702.05283046	-0.1034003	0.02732284	-0.31722375
0.51395	188.90049	0.0	4.442e-05	0.00029815	9e-08	0.0	0.00144083	0.00026719	2.05e-06	703.90295188	701.03104308	702.02051215	-0.10234925	0.01365812	-0.31719783
0.51595	189.55096	0.0	4.4e-05	0.00029857	9e-08	0.0	0.00144083	0.0002672	2.05e-06	703.85546912	701.03861482	701.9893685	-0.10128228	0.01330884	-0.31717272
0.51795	190.20055	0.0	4.359e-05	0.00029898	9e-08	-0.0	0.00144083	0.0002672	2.05e-06	703.80829812	701.04599626	701.9581343	-0.10030946	0.01298591	-0.31714929
0.51995	190.84927	0.0	4.319e-05	0.00029938	8e-08	0.0	0.00144083	0.0002672	2.05e-06	703.76142648	701.05318958	701.92681252	-0.09928297	0.01264042	-0.31712399
0.52195	191.49711	0.0	4.279e-05	0.00029978	8e-08	0.0	0.00144083	0.0002672	2.05e-06	703.7148438	701.06019603	701.89540565	-0.09832549	0.01231372	-0.31709985
0.52395	192.14406	0.0	4.24e-05	0.00030017	8e-08	0.0	0.00144083	0.0002672	2.05e-06	703.66854239	701.06701539	701.8639154	-0.09738322	0.01198782	-0.31707555
0.52595	192.79012	0.0	4.201e-05	0.00030056	8e-08	0.0	0.00144083	0.0002672	2.05e-06	703.62251004	701.07365074	701.83234494	-0.0964215	0.01165075	-0.31705019
0.52795	193.4353	0.0	4.163e-05	0.00030094	8e-08	0.0	0.00144083	0.00026721	2.05e-06	703.57674047	701.08010138	701.80069566	-0.09551995	0.01133053	-0.31702589
0.52995	194.07957	0.0	4.125e-05	0.00030132	7e-08	0.0	0.00144083	0.00026721	2.05e-06	703.53122459	701.08636882	701.76896989	-0.09460958	0.01100295	-0.31700082
0.53195	194.72295	0.0	4.088e-05	0.00030169	7e-08	0.0	0.00144083	0.00026721	2.05e-06	703.48595534	701.0924533	701.73716938	-0.09371016	0.01067503	-0.31697551
0.53395	195.36543	0.0	4.051e-05	0.00030206	7e-08	0.0	0.00144083	0.00026721	2.05e-06	703.44092563	701.09835527	701.70529592	-0.09283986	0.01035359	-0.31695048
0.53595	196.00699	0.0	4.014e-05	0.00030243	7e-08	0.0	0.00144083	0.00026721	2.05e-06	703.39612554	701.10407771	701.67335223	-0.09196199	0.01002517	-0.3169247
0.53795	196.64765	0.0	3.978e-05	0.00030279	7e-08	-0.0	0.00144083	0.00026721	2.05e-06	703.35154658	701.10962287	701.64134066	-0.09112441	0.00970791	-0.31689958
0.53995	197.28739	0.0	3.943e-05	0.00030314	7e-08	0.0	0.00144083	0.00026722	2.05e-06	703.30718597	701.1149886	701.60926181	-0.09032772	0.0094024	-0.31687521
0.54195	197.92621	0.0	3.908e-05	0.00030349	7e-08	-0.0	0.00144083	0.00026722	2.05e-06	703.26303532	701.12017744	701.57711806	-0.08951883	0.00908847	-0.31684996
0.54395	198.56411	0.0	3.873e-05	0.00030384	6e-08	-0.0	0.00144083	0.00026722	2.05e-06	703.21908788	701.12519094	701.54491132	-0.08871669	0.00877341	-0.31682442
0.54595	199.20108	0.0	3.839e-05	0.00030418	6e-08	0.0	0.00144083	0.00026722	2.05e-06	703.17533806	701.13002986	701.51264319	-0.08792793	0.00845983	-0.31679881
0.54795	199.83712	0.0	3.805e-05	0.00030452	6e-08	-0.0	0.00144083	0.00026722	2.05e-06	703.13178044	701.134695	701.48031523	-0.08717662	0.00815764	-0.31677393
0.54995	200.47223	0.0	3.772e-05	0.00030485	6e-08	-0.0	0.00144083	0.00026722	2.05e-06	703.08840918	701.13918777	701.44792915	-0.08640261	0.00784267	-0.31674781
0.55194	201.10639	0.0	3.739e-05	0.00030518	6e-08	0.0	0.00144083	0.00026722	2.05e-06	703.04521963	701.14350869	701.41548635	-0.08568154	0.00754584	-0.316723
0.55394	201.73961	0.0	3.706e-05	0.00030551	6e-08	0.0	0.00144083	0.00026722	2.05e-06	703.00220642	701.14765912	701.38298844	-0.08494093	0.00723751	-0.31669704
0.55594	202.37189	0.0	3.674e-05	0.00030583	6e-08	-0.0	0.00144083	0.00026723	2.05e-06	702.95936502	701.15163984	701.35043683	-0.08423466	0.00694013	-0.31667182
0.55794	203.00321	0.0	3.642e-05	0.00030615	6e-08	-0.0	0.00144083	0.00026723	2.05e-06	702.91669078	701.15545191	701.31783295	-0.08352375	0.00663748	-0.31664596
0.55994	203.63358	0.0	3.611e-05	0.00030646	5e-08	0.0	0.00144083	0.00026723	2.05e-06	702.87417939	701.15909624	701.28517818	-0.08283837	0.00634245	-0.31662057
0.56194	204.26298	0.0	3.58e-05	0.00030677	5e-08	0.0	0.00144083	0.00026723	2.05e-06	702.83182661	701.16257384	701.25247388	-0.08214695	0.00604157	-0.3165945
0.56394	204.89143	0.0	3.549e-05	0.00030708	5e-08	-0.0	0.00144083	0.00026723	2.05e-06	702.78962855	701.16588551	701.2197213	-0.08148894	0.0057521	-0.31656923
0.56594	205.5189	0.0	3.519e-05	0.00030738	5e-08	-0.0	0.00144083	0.00026723	2.05e-06	702.74758113	701.16903241	701.18692179	-0.08081229	0.00545125	-0.31654278
0.56794	206.1454	0.0	3.489e-05	0.00030768	5e-08	0.0	0.00144083	0.00026723	2.05e-06	702.705681	701.17201511	701.15407648	-0.08018145	0.00516778	-0.31651769
0.56994	206.77092	0.0	3.459e-05	0.00030798	5e-08	0.0	0.00144083	0.00026723	2.05e-06	702.6639242	701.17483494	701.1211867	-0.07953065	0.00487227	-0.31649135
0.57194	207.39546	0.0	3.43e-05	0.00030827	5e-08	0.0	0.00144083	0.00026723	2.05e-06	702.62230761	701.17749246	701.08825352	-0.07890722	0.00458624	-0.31646568
0.57394	208.01901	0.0	3.401e-05	0.00030856	5e-08	-0.0	0.00144083	0.00026724	2.05e-06	702.58082782	701.17998872	701.05527813	-0.0782956	0.00430273	-0.31644007
0.57594	208.64157	0.0	3.372e-05	0.00030885	5e-08	-0.0	0.00144083	0.00026724	2.05e-06	702.5394816	701.18232468	701.02226166	-0.07767346	0.0040114	-0.31641357
0.57794	209.26313	0.0	3.344e-05	0.00030913	4e-08	-0.0	0.00144083	0.00026724	2.05e-06	702.49826609	701.18450101	700.98920514	-0.07708087	0.00373109	-0.31638789
0.57994	209.8837	0.0	3.316e-05	0.00030941	4e-08	0.0	0.00144083	0.00026724	2.05e-06	702.45717822	701.18651871	700.95610967	-0.07649705	0.00345217	-0.31636218
0.58194	210.50325	0.0	3.289e-05	0.00030968	4e-08	0.0	0.00144083	0.00026724	2.05e-06	702.41621511	701.18837874	700.92297629	-0.07590709	0.00316752	-0.31633577
0.58394	211.1218	0.0	3.262e-05	0.00030995	4e-08	0.0	0.00144083	0.00026724	2.05e-06	702.3753741	701.19008185	700.88980599	-0.07532676	0.00288472	-0.31630935
0.58594	211.73934	0.0	3.235e-05	0.00031022	4e-08	-0.0	0.00144083	0.00026724	2.05e-06	702.33465272	701.19162871	700.85659971	-0.07477548	0.00261345	-0.31628385
0.58794	212.35585	0.0	3.208e-05	0.00031049	4e-08	-0.0	0.00144083	0.00026724	2.05e-06	702.29404819	701.19302047	700.82335848	-0.07422377	0.00233938	-0.31625791
0.58994	212.97134	0.0	3.182e-05	0.00031075	4e-08	-0.0	0.00144083	0.00026724	2.05e-06	702.25355811	701.19425789	700.79008322	-0.07367321	0.00206326	-0.31623162
0.59194	213.58581	0.0	3.156e-05	0.00031101	4e-08	-0.0	0.00144083	0.00026724	2.05e-06	702.21318016	701.19534177	700.75677482	-0.07312539	0.00178587	-0.31620503
0.59394	214.19923	0.0	3.13e-05	0.00031127	4e-08	-0.0	0.00144083	0.00026724	2.05e-06	702.17291204	701.19627293	700.72343419	-0.07259045	0.00151243	-0.31617865
0.59594	214.81162	0.0	3.105e-05	0.00031152	4e-08	-0.0	0.00144083	0.00026724	2.05e-06	702.13275164	701.19705206	700.69006215	-0.07207586	0.00124692	-0.31615288
0.59794	215.42297	0.0	3.08e-05	0.00031177	4e-08	0.0	0.00144083	0.00026725	2.05e-06	702.0926967	701.19768015	700.65665962	-0.07156392	0.00098036	-0.31612684
0.59994	216.03327	0.0	3.055e-05	0.00031202	4e-08	0.0	0.00144083	0.00026725	2.05e-06	702.05274515	701.19815799	700.62322739	-0.07105835	0.00071471	-0.31610073
0.60194	216.64251	0.0	3.031e-05	0.00031226	4e-08	0.0	0.00144083	0.00026725	2.05e-06	702.01289501	701.19848638	700.5897663	-0.07055703	0.00044889	-0.31607444
0.60394	217.25069	0.0	3.007e-05	0.00031251	3e-08	0.0	0.00144083	0.00026725	2.05e-06	701.97314435	701.1986661	700.55627712	-0.0700626	0.00018435	-0.31604812
0.60594	217.85781	0.0	2.983e-05	0.00031274	3e-08	0.0	0.00144083	0.00026725	2.05e-06	701.93349129	701.19869794	700.52276064	-0.0695753	-7.872e-05	-0.31602178
0.60794	218.46387	0.0	2.959e-05	0.00031298	3e-08	0.0	0.00144083	0.00026725	2.05e-06	701.89393403	701.19858266	700.48921759	-0.06909558	-0.00034001	-0.31599545
0.60994	219.06884	0.0	2.936e-05	0.00031322	3e-08	0.0	0.00144083	0.00026725	2.05e-06	701.85447079	701.19832107	700.45564873	-0.06862222	-0.00060012	-0.31596909
0.61194	219.67274	0.0	2.912e-05	0.00031345	3e-08	0.0	0.00144083	0.00026725	2.05e-06	701.81509987	701.19791394	700.42205479	-0.06815496	-0.00085913	-0.31594268
0.61394	220.27555	0.0	2.89e-05	0.00031367	3e-08	0.0	0.00144083	0.00026725	2.05e-06	701.77581961	701.19736203	700.38843646	-0.06769476	-0.00111646	-0.31591628
0.61594	220.87728	0.0	2.867e-05	0.0003139	3e-08	0.0	0.00144083	0.00026725	2.05e-06	701.73662841	701.19666611	700.35479443	-0.06724119	-0.00137226	-0.31588988
0.61794	221.4779	0.0	2.845e-05	0.00031412	3e-08	0.0	0.00144083	0.00026725	2.05e-06	701.69752468	701.19582696	700.32112939	-0.06679403	-0.00162662	-0.31586347
0.61994	222.07743	0.0	2.823e-05	0.00031434	3e-08	0.0	0.00144083	0.00026725	2.05e-06	701.65850691	701.19484534	700.287442	-0.06635019	-0.00188125	-0.31583687
0.62194	222.67585	0.0	2.801e-05	0.00031456	3e-08	-0.0	0.00144083	0.00026725	2.05e-06	701.61957362	701.19372203	700.25373291	-0.06591181	-0.00213488	-0.31581022
0.62394	223.27315	0.0	2.779e-05	0.00031478	3e-08	-0.0	0.00144083	0.00026725	2.05e-06	701.58072336	701.19245778	700.22000274	-0.06547492	-0.0023898	-0.31578328
0.62594	223.86934	0.0	2.758e-05	0.00031499	3e-08	0.0	0.00144083	0.00026725	2.05e-06	701.54195535	701.19029438	700.18643623	-0.06505505	-0.01070362	-0.31575761
0.62794	224.46441	0.0	2.737e-05	0.0003152	3e-08	-0.0	0.00144083	0.00026725	2.05e-06	701.5032926	701.18415661	700.15377735	-0.0646077	-0.01119515	-0.31573206
0.62994	225.05835	0.0	2.716e-05	0.00031541	3e-08	-0.0	0.00144083	0.00026725	2.05e-06	701.46474489	701.17774221	700.12112813	-0.06417016	-0.01167788	-0.3157067
0.63194	225.65115	0.0	2.695e-05	0.00031562	3e-08	0.0	0.00144083	0.00026726	2.05e-06	701.42630853	701.17105712	700.08848864	-0.06371789	-0.01217888	-0.31568011
0.63394	226.24281	0.0	2.675e-05	0.00031582	3e-08	-0.0	0.00144083	0.00026726	2.05e-06	701.38798197	701.16410226	700.05585913	-0.06329779	-0.01264607	-0.31565504
0.63594	226.83332	0.0	2.655e-05	0.00031602	3e-08	-0.0	0.00144083	0.00026726	2.05e-06	701.34976269	701.15688105	700.02323971	-0.06286965	-0.01312399	-0.31562913
0.63794	227.42269	0.0	2.635e-05	0.00031622	2e-08	0.0	0.00144083	0.00026726	2.05e-06	701.31164902	701.14939498	699.99063059	-0.06245768	-0.01358556	-0.31560384
0.63994	228.01089	0.0	2.615e-05	0.00031642	2e-08	-0.0	0.00144083	0.00026726	2.05e-06	701.27363719	701.141651	699.95803173	-0.06204539	-0.01404913	-0.31557818
0.64194	228.59793	0.0	2.596e-05	0.00031661	2e-08	-0.0	0.00144083	0.00026726	2.05e-06	701.23572766	701.13364555	699.92544351	-0.0616396	-0.01450698	-0.31555256
0.64394	229.1838	0.0	2.577e-05	0.00031681	2e-08	0.0	0.00144083	0.00026726	2.05e-06	701.1979169	701.12538521	699.8928659	-0.06123697	-0.01496282	-0.31552679
0.64594	229.76849	0.0	2.557e-05	0.000317	2e-08	-0.0	0.00144083	0.00026726	2.05e-06	701.16020339	701.1168717	699.86029903	-0.06083958	-0.01541423	-0.31550099
0.64794	230.352	0.0	2.539e-05	0.00031718	2e-08	-0.0	0.00144083	0.00026726	2.05e-06	701.12258453	701.10810962	699.82774291	-0.06045652	-0.01585074	-0.31547579
0.64994	230.93432	0.0	2.52e-05	0.00031737	2e-08	0.0	0.00144083	0.00026726	2.05e-06	701.08505888	701.09910079	699.79519768	-0.06006197	-0.01630175	-0.31544947
0.65193	231.51544	0.0	2.502e-05	0.00031756	2e-08	-0.0	0.00144083	0.00026726	2.05e-06	701.04762514	701.08984664	699.76266346	-0.05969166	-0.01672635	-0.31542444
0.65393	232.09537	0.0	2.483e-05	0.00031774	2e-08	0.0	0.00144083	0.00026726	2.05e-06	701.01028137	701.08035043	699.73014029	-0.05932261	-0.01715072	-0.31539915
0.65593	232.67408	0.0	2.465e-05	0.00031792	2e-08	0.0	0.00144083	0.00026726	2.05e-06	700.9730255	701.07061595	699.69762819	-0.05895457	-0.01757515	-0.31537361
0.65793	233.25158	0.0	2.448e-05	0.0003181	2e-08	0.0	0.00144083	0.00026726	2.05e-06	700.93585679	701.06064345	699.66512731	-0.05859399	-0.01799214	-0.31534824
0.65993	233.82786	0.0	2.43e-05	0.00031827	2e-08	0.0	0.00144083	0.00026726	2.05e-06	700.89877336	701.05043635	699.63263768	-0.05823962	-0.01840304	-0.31532299
0.66193	234.40291	0.0	2.412e-05	0.00031845	2e-08	0.0	0.00144083	0.00026726	2.05e-06	700.86177324	701.03999857	699.60015926	-0.05788022	-0.01882087	-0.31529704
0.66393	234.97673	0.0	2.395e-05	0.00031862	2e-08	0.0	0.00144083	0.00026726	2.05e-06	700.82485561	701.02933075	699.56769219	-0.05751829	-0.01924276	-0.31527056
0.66593	235.5493	0.0	2.378e-05	0.00031879	2e-08	-0.0	0.00144083	0.00026726	2.05e-06	700.78801899	701.01843552	699.53523649	-0.05718804	-0.01962869	-0.31524608
0.66793	236.12063	0.0	2.361e-05	0.00031896	2e-08	0.0	0.00144083	0.00026726	2.05e-06	700.75126202	701.00731533	699.50279219	-0.05684883	-0.02002603	-0.31522063
0.66993	236.6907	0.0	2.345e-05	0.00031912	2e-08	0.0	0.00144083	0.00026726	2.05e-06	700.7145812	700.99597878	699.47035899	-0.05650778	-0.02042644	-0.31519471
0.67193	237.25951	0.0	2.328e-05	0.00031929	2e-08	0.0	0.00144083	0.00026726	2.05e-06	700.67797901	700.98441748	699.43793746	-0.05616274	-0.02083253	-0.31516814
0.67393	237.82705	0.0	2.312e-05	0.00031945	2e-08	0.0	0.00144083	0.00026726	2.05e-06	700.64145266	700.9726381	699.40552741	-0.05586192	-0.02118734	-0.31514467
0.67593	238.39332	0.0	2.296e-05	0.00031961	2e-08	-0.0	0.00144083	0.00026726	2.05e-06	700.60499988	700.96064599	699.37312868	-0.0555201	-0.02159138	-0.31511769
0.67793	238.9583	0.0	2.28e-05	0.00031977	2e-08	-0.0	0.00144083	0.00026726	2.05e-06	700.5686193	700.94844403	699.34074124	-0.05522162	-0.02194491	-0.31509384
0.67993	239.52199	0.0	2.264e-05	0.00031993	2e-08	-0.0	0.00144083	0.00026726	2.05e-06	700.53231156	700.93602929	699.30836537	-0.05488444	-0.02234511	-0.31506655
0.68193	240.08438	0.0	2.248e-05	0.00032009	2e-08	-0.0	0.00144083	0.00026726	2.05e-06	700.49607572	700.92340331	699.27600111	-0.05459627	-0.02268783	-0.31504293
0.68393	240.64547	0.0	2.233e-05	0.00032024	2e-08	0.0	0.00144083	0.00026726	2.05e-06	700.45990899	700.91057334	699.24364818	-0.05428179	-0.02306254	-0.31501685
0.68593	241.20525	0.0	2.218e-05	0.0003204	2e-08	-0.0	0.00144083	0.00026727	2.05e-06	700.42381024	700.89754171	699.21130657	-0.05397389	-0.0234301	-0.31499101
0.68793	241.7637	0.0	2.202e-05	0.00032055	2e-08	-0.0	0.00144083	0.00026727	2.05e-06	700.38778034	700.8843049	699.17897658	-0.05368366	-0.0237772	-0.31496634
0.68993	242.32083	0.0	2.188e-05	0.0003207	2e-08	-0.0	0.00144083	0.00026727	2.05e-06	700.35181715	700.8708684	699.14665801	-0.05338892	-0.02413028	-0.31494099
0.69193	242.87662	0.0	2.173e-05	0.00032084	2e-08	-0.0	0.00144083	0.00026727	2.05e-06	700.31591966	700.85723431	699.11435085	-0.05310207	-0.02447451	-0.31491602
0.69393	243.43107	0.0	2.158e-05	0.00032099	2e-08	-0.0	0.00144083	0.00026727	2.05e-06	700.28008655	700.8434058	699.082055	-0.05278388	-0.024857	-0.31488798
0.69593	243.98417	0.0	2.144e-05	0.00032113	2e-08	0.0	0.00144083	0.00026727	2.05e-06	700.24431785	700.82938197	699.04977063	-0.05251043	-0.02518624	-0.31486359
0.69793	244.5359	-0.0	2.129e-05	0.00032128	1e-08	0.0	0.00144083	0.00026727	2.05e-06	700.20861129	700.8151689	699.01749747	-0.05224859	-0.02550197	-0.31483996
0.69993	245.08627	0.0	2.115e-05	0.00032142	1e-08	0.0	0.00144083	0.00026727	2.05e-06	700.17296622	700.80076795	698.98523552	-0.05196545	-0.02584387	-0.31481413
0.70193	245.63527	0.0	2.101e-05	0.00032156	1e-08	0.0	0.00144083	0.00026727	2.05e-06	700.13738303	700.7861772	698.95298501	-0.05168985	-0.02617716	-0.31478867
0.70393	246.18288	0.0	2.087e-05	0.0003217	1e-08	0.0	0.00144083	0.00026727	2.05e-06	700.10186024	700.77140041	698.92074578	-0.05141531	-0.02650962	-0.31476302
0.70593	246.7291	0.0	2.074e-05	0.00032184	1e-08	0.0	0.00144083	0.00026727	2.05e-06	700.06639669	700.75644057	698.88851774	-0.05114874	-0.02683287	-0.31473781
0.70793	247.27392	0.0	2.06e-05	0.00032197	1e-08	0.0	0.00144083	0.00026727	2.05e-06	700.03099175	700.74129899	698.85630089	-0.05088502	-0.02715307	-0.31471259
0.70993	247.81733	0.0	2.047e-05	0.00032211	1e-08	-0.0	0.00144083	0.00026727	2.05e-06	699.99564421	700.72597878	698.82409512	-0.05062556	-0.02746849	-0.31468749
0.71193	248.35932	0.0	2.033e-05	0.00032224	1e-08	-0.0	0.00144083	0.00026727	2.05e-06	699.96035375	700.71048045	698.79190048	-0.05036525	-0.02778532	-0.31466202
0.71393	248.89988	0.0	2.02e-05	0.00032237	1e-08	-0.0	0.00144083	0.00026727	2.05e-06	699.92511993	700.69480474	698.759717	-0.05011335	-0.02809226	-0.31463709
0.71593	249.43901	-0.0	2.007e-05	0.0003225	1e-08	0.0	0.00144083	0.00026727	2.05e-06	699.88994071	700.67895758	698.72754437	-0.04986139	-0.02839961	-0.31461187
0.71793	249.9767	0.0	1.994e-05	0.00032263	1e-08	0.0	0.00144083	0.00026727	2.05e-06	699.85481659	700.66293688	698.6953828	-0.04961137	-0.02870491	-0.31458657
0.71993	250.51293	0.0	1.982e-05	0.00032276	1e-08	0.0	0.00144083	0.00026727	2.05e-06	699.81974609	700.64674681	698.6632321	-0.04935878	-0.02901367	-0.31456071
0.72193	251.04771	0.0	1.969e-05	0.00032288	1e-08	0.0	0.00144083	0.00026727	2.05e-06	699.78472913	700.6303872	698.63109233	-0.04910515	-0.029324	-0.31453444
0.72393	251.58101	0.0	1.957e-05	0.00032301	1e-08	-0.0	0.00144083	0.00026727	2.05e-06	699.74976494	700.61385999	698.59896344	-0.04887247	-0.02960895	-0.31451007
0.72593	252.11283	0.0	1.944e-05	0.00032313	1e-08	-0.0	0.00144083	0.00026727	2.05e-06	699.71485251	700.59716801	698.56684532	-0.04863979	-0.02989415	-0.31448544
0.72793	252.64316	0.0	1.932e-05	0.00032325	1e-08	-0.0	0.00144083	0.00026727	2.05e-06	699.67999122	700.58031278	698.53473792	-0.04840385	-0.03018358	-0.31446019
0.72993	253.17199	0.0	1.92e-05	0.00032337	1e-08	-0.0	0.00144083	0.00026727	2.05e-06	699.64518046	700.5632959	698.50264119	-0.04816654	-0.03047491	-0.31443451
0.73193	253.69931	0.0	1.908e-05	0.00032349	1e-08	-0.0	0.00144083	0.00026727	2.05e-06	699.61041958	700.54611908	698.47055509	-0.04794244	-0.03075023	-0.31440999
0.73393	254.22511	0.0	1.896e-05	0.00032361	1e-08	-0.0	0.00144083	0.00026727	2.05e-06	699.57570795	700.52878403	698.43847955	-0.04771441	-0.03103056	-0.31438478
0.73593	254.74939	0.0	1.885e-05	0.00032373	1e-08	-0.0	0.00144083	0.00026727	2.05e-06	699.54104513	700.51129177	698.40641457	-0.04748351	-0.03131462	-0.31435897
0.73793	255.27212	0.0	1.873e-05	0.00032384	1e-08	-0.0	0.00144083	0.00026727	2.05e-06	699.50643016	700.49364509	698.37436	-0.0472653	-0.03158322	-0.31433431
0.73993	255.79331	-0.0	1.862e-05	0.00032395	1e-08	0.0	0.00144083	0.00026727	2.05e-06	699.47186241	700.47584578	698.34231578	-0.04704145	-0.03185891	-0.31430874
0.74193	256.31293	0.0	1.85e-05	0.00032407	1e-08	-0.0	0.00144083	0.00026727	2.05e-06	699.43734156	700.45789456	698.3102819	-0.04682621	-0.03212415	-0.3142839
0.74393	256.83099	0.0	1.839e-05	0.00032418	1e-08	0.0	0.00144083	0.00026727	2.05e-06	699.40286719	700.43979259	698.27825835	-0.04661149	-0.03238885	-0.31425885
0.74593	257.34747	0.0	1.828e-05	0.00032429	1e-08	-0.0	0.00144083	0.00026727	2.05e-06	699.3684384	700.42154244	698.24624497	-0.04639914	-0.03265075	-0.31423382
0.74793	257.86236	0.0	1.817e-05	0.0003244	1e-08	0.0	0.00144083	0.00026727	2.05e-06	699.33405512	700.40314419	698.21424183	-0.04618549	-0.03291436	-0.31420837
0.74993	258.37564	0.0	1.806e-05	0.00032451	1e-08	-0.0	0.00144083	0.00026727	2.05e-06	699.29971632	700.38460091	698.18224875	-0.04598273	-0.03316461	-0.31418396
0.75192	258.88731	0.0	1.796e-05	0.00032462	1e-08	-0.0	0.00144083	0.00026727	2.05e-06	699.26542185	700.3659129	698.15026575	-0.04577109	-0.0334259	-0.31415823
0.75392	259.39736	0.0	1.785e-05	0.00032472	1e-08	-0.0	0.00144083	0.00026727	2.05e-06	699.23117116	700.34708176	698.11829276	-0.04556456	-0.03368093	-0.31413284
0.75592	259.90578	0.0	1.775e-05	0.00032483	1e-08	0.0	0.00144083	0.00026727	2.05e-06	699.19696348	700.32810979	698.08632966	-0.0453668	-0.0339252	-0.31410829
0.75792	260.41255	0.0	1.764e-05	0.00032493	1e-08	0.0	0.00144083	0.00026727	2.05e-06	699.16279863	700.30899742	698.05437646	-0.04516675	-0.03417233	-0.3140832
0.75992	260.91766	0.0	1.754e-05	0.00032503	1e-08	0.0	0.00144083	0.00026727	2.05e-06	699.12867591	700.2897468	698.02243304	-0.04496754	-0.03441845	-0.31405796
0.76192	261.4211	0.0	1.744e-05	0.00032513	1e-08	0.0	0.00144083	0.00026727	2.05e-06	699.09459492	700.2703591	697.99049936	-0.04477081	-0.03466152	-0.31403278
0.76392	261.92287	0.0	1.734e-05	0.00032524	1e-08	0.0	0.00144083	0.00026727	2.05e-06	699.06055512	700.25083593	697.95857534	-0.0445766	-0.03490149	-0.31400767
0.76592	262.42294	0.0	1.724e-05	0.00032533	1e-08	0.0	0.00144083	0.00026727	2.05e-06	699.02655616	700.23117836	697.92666093	-0.04438479	-0.03513848	-0.31398263
0.76792	262.9213	0.0	1.714e-05	0.00032543	1e-08	0.0	0.00144083	0.00026727	2.05e-06	698.99259747	700.21138815	697.89475604	-0.04419476	-0.03537326	-0.31395756
0.76992	263.41795	0.0	1.704e-05	0.00032553	1e-08	0.0	0.00144083	0.00026727	2.05e-06	698.95867869	700.19146635	697.86286063	-0.04400652	-0.0356058	-0.31393249
0.77192	263.91287	0.0	1.695e-05	0.00032563	1e-08	0.0	0.00144083	0.00026727	2.05e-06	698.92479936	700.17141444	697.83097462	-0.04381403	-0.03584357	-0.3139066
0.77392	264.40604	0.0	1.685e-05	0.00032572	1e-08	0.0	0.00144083	0.00026727	2.05e-06	698.89095915	700.15123344	697.79909796	-0.04363604	-0.03606337	-0.31388242
0.77592	264.89746	0.0	1.676e-05	0.00032582	1e-08	0.0	0.00144083	0.00026727	2.05e-06	698.85715746	700.13092523	697.76723054	-0.04344653	-0.03629735	-0.31385644
0.77792	265.38712	0.0	1.666e-05	0.00032591	1e-08	-0.0	0.00144083	0.00026727	2.05e-06	698.82339398	700.11049081	697.73537232	-0.04326597	-0.0365202	-0.31383143
0.77992	265.87499	0.0	1.657e-05	0.000326	1e-08	-0.0	0.00144083	0.00026727	2.05e-06	698.78966849	700.08993085	697.70352327	-0.04309442	-0.03673186	-0.31380745
0.78192	266.36107	0.0	1.648e-05	0.00032609	1e-08	-0.0	0.00144083	0.00026727	2.05e-06	698.75598043	700.06924723	697.67168329	-0.04291637	-0.03695146	-0.31378233
0.78392	266.84534	0.0	1.639e-05	0.00032618	1e-08	0.0	0.00144083	0.00026727	2.05e-06	698.7223293	700.0484415	697.63985228	-0.04274264	-0.03716564	-0.31375759
0.78592	267.32778	0.0	1.63e-05	0.00032627	1e-08	0.0	0.00144083	0.00026727	2.05e-06	698.68871502	700.027514	697.60803023	-0.04256705	-0.03738202	-0.31373235
0.78792	267.8084	0.0	1.621e-05	0.00032636	1e-08	0.0	0.00144083	0.00026727	2.05e-06	698.65513704	700.00646648	697.57621703	-0.04238888	-0.03760145	-0.3137065
0.78992	268.28716	0.0	1.612e-05	0.00032645	1e-08	-0.0	0.00144083	0.00026727	2.05e-06	698.62159498	699.98530028	697.54441262	-0.04222471	-0.03780352	-0.31368245
0.79192	268.76406	0.0	1.604e-05	0.00032653	1e-08	-0.0	0.00144083	0.00026727	2.05e-06	698.5880887	699.96401585	697.51261697	-0.04205518	-0.03801205	-0.3136574
0.79392	269.23908	0.0	1.595e-05	0.00032662	1e-08	0.0	0.00144083	0.00026727	2.05e-06	698.55461766	699.94261507	697.48082996	-0.04188038	-0.03822695	-0.31363134
0.79592	269.71221	-0.0	1.587e-05	0.0003267	1e-08	0.0	0.00144083	0.00026727	2.05e-06	698.52118157	699.92109885	697.44905154	-0.04172162	-0.03842195	-0.31360745
0.79792	270.18343	0.0	1.578e-05	0.00032679	1e-08	-0.0	0.00144083	0.00026727	2.05e-06	698.48778006	699.89946856	697.41728162	-0.04154442	-0.03863945	-0.31358054
0.79992	270.65272	0.0	1.57e-05	0.00032687	1e-08	-0.0	0.00144083	0.00026727	2.05e-06	698.45441307	699.87772444	697.3855202	-0.04139381	-0.03882415	-0.31355748
0.80192	271.12008	0.0	1.562e-05	0.00032695	1e-08	0.0	0.00144083	0.00026727	2.05e-06	698.42107993	699.85586879	697.35376712	-0.04123498	-0.03901877	-0.31353294
0.80392	271.58548	-0.0	1.554e-05	0.00032703	1e-08	0.0	0.00144083	0.00026727	2.05e-06	698.38778071	699.83390146	697.3220224	-0.04107283	-0.03921727	-0.31350768
0.80592	272.04891	0.0	1.546e-05	0.00032711	1e-08	0.0	0.00144083	0.00026727	2.05e-06	698.35451489	699.8118243	697.29028591	-0.04091285	-0.03941293	-0.31348255
0.80792	272.51036	0.0	1.538e-05	0.00032719	1e-08	-0.0	0.00144083	0.00026727	2.05e-06	698.32128215	699.78963844	697.25855758	-0.04074854	-0.03961366	-0.3134565
0.80992	272.9698	0.0	1.53e-05	0.00032727	1e-08	-0.0	0.00144083	0.00026727	2.05e-06	698.28808228	699.76734473	697.22683736	-0.04059284	-0.03980366	-0.31343161
0.81192	273.42722	0.0	1.522e-05	0.00032735	1e-08	-0.0	0.00144083	0.00026727	2.05e-06	698.25491512	699.74494383	697.1951252	-0.04044751	-0.0399808	-0.31340819
0.81392	273.8826	0.0	1.515e-05	0.00032743	1e-08	-0.0	0.00144083	0.00026727	2.05e-06	698.22178027	699.72243719	697.163421	-0.04029099	-0.04017138	-0.31338277
0.81592	274.33593	0.0	1.507e-05	0.0003275	1e-08	-0.0	0.00144083	0.00026727	2.05e-06	698.18867753	699.69982563	697.13172469	-0.04014114	-0.04035359	-0.31335823
0.81792	274.78719	0.0	1.499e-05	0.00032758	1e-08	0.0	0.00144083	0.00026727	2.05e-06	698.15560654	699.67711054	697.10003619	-0.03998292	-0.04054573	-0.31333211
0.81992	275.23636	0.0	1.492e-05	0.00032765	1e-08	-0.0	0.00144083	0.00026728	2.05e-06	698.12256727	699.65429218	697.06835548	-0.03983737	-0.04072221	-0.31330788
0.82192	275.68342	-0.0	1.485e-05	0.00032772	1e-08	0.0	0.00144083	0.00026728	2.05e-06	698.08955909	699.63137279	697.03668238	-0.03968796	-0.04090314	-0.31328283
0.82392	276.12836	0.0	1.477e-05	0.0003278	1e-08	0.0	0.00144083	0.00026728	2.05e-06	698.05658199	699.60835264	697.00501687	-0.03954596	-0.04107483	-0.31325883
0.82592	276.57114	0.0	1.47e-05	0.00032787	1e-08	0.0	0.00144083	0.00026728	2.05e-06	698.02363582	699.58523245	696.97335892	-0.0393931	-0.04125936	-0.31323281
0.82792	277.01177	-0.0	1.463e-05	0.00032794	1e-08	0.0	0.00144083	0.00026728	2.05e-06	697.99072028	699.56201342	696.94170841	-0.03925479	-0.04142607	-0.31320909
0.82992	277.45021	0.0	1.456e-05	0.00032801	1e-08	-0.0	0.00144083	0.00026728	2.05e-06	697.95783518	699.53869648	696.91006528	-0.03911137	-0.04159865	-0.31318431
0.83192	277.88645	-0.0	1.449e-05	0.00032808	1e-08	0.0	0.00144083	0.00026728	2.05e-06	697.9249804	699.51528224	696.87842947	-0.03895998	-0.04178049	-0.31315796
0.83392	278.32047	-0.0	1.442e-05	0.00032815	1e-08	0.0	0.00144083	0.00026728	2.05e-06	697.89215586	699.49177122	696.84680096	-0.03882549	-0.04194175	-0.31313439
0.83592	278.75224	0.0	1.436e-05	0.00032822	1e-08	-0.0	0.00144083	0.00026728	2.05e-06	697.85936122	699.46816486	696.81517961	-0.03868622	-0.04210841	-0.31310981
0.83792	279.18175	-0.0	1.429e-05	0.00032828	1e-08	0.0	0.00144083	0.00026728	2.05e-06	697.82659636	699.44446379	696.78356537	-0.03854639	-0.04227543	-0.31308497
0.83992	279.60897	0.0	1.422e-05	0.00032835	1e-08	-0.0	0.00144083	0.00026728	2.05e-06	697.79386114	699.42066881	696.75195818	-0.03840217	-0.04244734	-0.31305917
0.84192	280.03388	-0.0	1.416e-05	0.00032841	1e-08	0.0	0.00144083	0.00026728	2.05e-06	697.76115542	699.39678071	696.72035796	-0.03826183	-0.04261428	-0.31303389
0.84392	280.45646	0.0	1.409e-05	0.00032848	1e-08	-0.0	0.00144083	0.00026728	2.05e-06	697.72847908	699.37280023	696.68876465	-0.03812772	-0.04277344	-0.31300958
0.84592	280.8767	0.0	1.403e-05	0.00032854	1e-08	-0.0	0.00144083	0.00026728	2.05e-06	697.69583192	699.34872832	696.65717817	-0.03799358	-0.04293229	-0.31298512
0.84792	281.29455	0.0	1.396e-05	0.00032861	1e-08	0.0	0.00144083	0.00026728	2.05e-06	697.66321384	699.32456575	696.62559844	-0.03785938	-0.04309086	-0.31296049
0.84992	281.71001	0.0	1.39e-05	0.00032867	1e-08	-0.0	0.00144083	0.00026728	2.05e-06	697.63062472	699.30031327	696.59402539	-0.03772507	-0.04324917	-0.3129357
0.85191	282.12304	0.0	1.384e-05	0.00032873	1e-08	0.0	0.00144083	0.00026728	2.05e-06	697.59806446	699.27597163	696.56245895	-0.03759061	-0.04340726	-0.31291074
0.85391	282.53363	0.0	1.378e-05	0.00032879	1e-08	0.0	0.00144083	0.00026728	2.05e-06	697.56553295	699.25154158	696.53089904	-0.03745597	-0.04356516	-0.3128856
0.85591	282.94175	0.0	1.372e-05	0.00032885	0.0	-0.0	0.00144083	0.00026728	2.05e-06	697.5330301	699.22702388	696.49934559	-0.03732109	-0.04372292	-0.31286027
0.85791	283.34737	-0.0	1.366e-05	0.00032891	0.0	0.0	0.00144083	0.00026728	2.05e-06	697.50055587	699.20241909	696.46779853	-0.03719138	-0.04387421	-0.31283578
0.85991	283.75046	0.0	1.36e-05	0.00032897	0.0	-0.0	0.00144083	0.00026728	2.05e-06	697.4681102	699.17772794	696.43625779	-0.03706678	-0.04401914	-0.31281214
0.86191	284.15101	-0.0	1.354e-05	0.00032903	0.0	0.0	0.00144083	0.00026728	2.05e-06	697.43569302	699.15295114	696.40472329	-0.03693683	-0.04416987	-0.31278737
0.86391	284.54898	0.0	1.348e-05	0.00032909	0.0	-0.0	0.00144083	0.00026728	2.05e-06	697.40330426	699.12808943	696.37319496	-0.03680544	-0.04432182	-0.31276221
0.86591	284.94434	0.0	1.343e-05	0.00032914	0.0	-0.0	0.00144083	0.00026728	2.05e-06	697.37094383	699.10314367	696.34167269	-0.03667042	-0.04447746	-0.31273623
0.86791	285.33707	-0.0	1.337e-05	0.0003292	0.0	0.0	0.00144083	0.00026728	2.05e-06	697.3386119	699.07811391	696.31015646	-0.0365505	-0.04461526	-0.31271305
0.86991	285.72714	0.0	1.332e-05	0.00032926	0.0	-0.0	0.00144083	0.00026728	2.05e-06	697.30630834	699.05300116	696.27864616	-0.03642084	-0.04476379	-0.31268789
0.87191	286.11452	0.0	1.326e-05	0.00032931	0.0	-0.0	0.00144083	0.00026728	2.05e-06	697.27403308	699.02780623	696.24714171	-0.03629247	-0.04491031	-0.31266289
0.87391	286.49918	-0.0	1.321e-05	0.00032936	0.0	0.0	0.00144083	0.00026728	2.05e-06	697.24178634	699.00252912	696.21564305	-0.03616927	-0.04505047	-0.3126388
0.87591	286.88109	-0.0	1.315e-05	0.00032942	0.0	0.0	0.00144083	0.00026728	2.05e-06	697.20956792	698.97717112	696.18415008	-0.03603806	-0.04519919	-0.31261306
0.87791	287.26021	-0.0	1.31e-05	0.00032947	0.0	0.0	0.00144083	0.00026728	2.05e-06	697.17737836	698.95173137	696.15266279	-0.03591806	-0.0453347	-0.31258945
0.87991	287.63652	0.0	1.305e-05	0.00032952	0.0	-0.0	0.00144083	0.00026728	2.05e-06	697.14521724	698.92621181	696.12118103	-0.03579407	-0.04547419	-0.31256498
0.88191	288.00997	0.0	1.3e-05	0.00032957	0.0	0.0	0.00144083	0.00026728	2.05e-06	697.11308397	698.90061487	696.08970457	-0.03564972	-0.04563593	-0.31253642
0.88391	288.38055	-0.0	1.295e-05	0.00032962	0.0	0.0	0.00144083	0.00026728	2.05e-06	697.08097923	698.87493934	696.05823346	-0.03554166	-0.04575654	-0.31251499
0.88591	288.7482	-0.0	1.29e-05	0.00032967	0.0	0.0	0.00144083	0.00026728	2.05e-06	697.04890438	698.84918246	696.02676784	-0.0354197	-0.0458921	-0.31249075
0.88791	289.11291	0.0	1.285e-05	0.00032972	0.0	-0.0	0.00144083	0.00026728	2.05e-06	697.0168578	698.82334941	695.99530729	-0.03529062	-0.04603497	-0.31246506
0.88991	289.47462	-0.0	1.28e-05	0.00032977	0.0	0.0	0.00144083	0.00026728	2.05e-06	696.98484031	698.7974388	695.96385187	-0.03516999	-0.0461679	-0.31244102
0.89191	289.8333	0.0	1.275e-05	0.00032982	0.0	-0.0	0.00144083	0.00026728	2.05e-06	696.95285239	698.77145037	695.93240153	-0.0350419	-0.0463084	-0.31241546
0.89391	290.18892	-0.0	1.27e-05	0.00032987	0.0	0.0	0.00144083	0.00026728	2.05e-06	696.92089394	698.74538526	695.90095614	-0.03492373	-0.0464374	-0.31239187
0.89591	290.54143	0.0	1.266e-05	0.00032991	0.0	-0.0	0.00144083	0.00026728	2.05e-06	696.88896492	698.71924458	695.86951556	-0.03479956	-0.04657233	-0.31236707
0.89791	290.89079	-0.0	1.261e-05	0.00032996	0.0	0.0	0.00144083	0.00026728	2.05e-06	696.85706632	698.69302683	695.83807983	-0.03467839	-0.04670334	-0.31234287
0.89991	291.23697	0.0	1.257e-05	0.00033001	0.0	0.0	0.00144083	0.00026728	2.05e-06	696.82519811	698.66673314	695.80664879	-0.03454004	-0.04685214	-0.31231525
0.90191	291.57991	0.0	1.252e-05	0.00033005	0.0	-0.0	0.00144083	0.00026728	2.05e-06	696.79336094	698.640363	695.77522242	-0.03442298	-0.04697732	-0.3122919
0.90391	291.91957	0.0	1.248e-05	0.00033009	0.0	-0.0	0.00144083	0.00026728	2.05e-06	696.76155458	698.61391814	695.74380051	-0.03430411	-0.04710377	-0.31226823
0.90591	292.25591	0.0	1.243e-05	0.00033014	0.0	-0.0	0.00144083	0.00026728	2.05e-06	696.72977874	698.58740037	695.7123829	-0.034183	-0.04723194	-0.31224414
0.90791	292.58888	-0.0	1.239e-05	0.00033018	0.0	0.0	0.00144083	0.00026728	2.05e-06	696.69803399	698.56080963	695.6809695	-0.03405296	-0.04736877	-0.31221835
0.90991	292.91843	0.0	1.235e-05	0.00033022	0.0	-0.0	0.00144083	0.00026728	2.05e-06	696.66632194	698.53414334	695.64956038	-0.03393397	-0.0474932	-0.31219481
0.91191	293.24452	0.0	1.231e-05	0.00033026	0.0	-0.0	0.00144083	0.00026728	2.05e-06	696.63464258	698.50740296	695.61815534	-0.03379752	-0.04763501	-0.3121679
0.91391	293.56708	-0.0	1.227e-05	0.00033031	0.0	0.0	0.00144083	0.00026728	2.05e-06	696.60299564	698.48059039	695.58675421	-0.03367567	-0.04776084	-0.31214397
0.91591	293.88607	0.0	1.223e-05	0.00033035	0.0	-0.0	0.00144083	0.00026728	2.05e-06	696.57138299	698.45370296	695.55535701	-0.03355165	-0.04788806	-0.31211972
0.91791	294.20143	0.0	1.219e-05	0.00033039	0.0	-0.0	0.00144083	0.00026728	2.05e-06	696.53980428	698.42674287	695.52396352	-0.03343049	-0.04801154	-0.31209615
0.91991	294.5131	0.0	1.215e-05	0.00033042	0.0	-0.0	0.00144083	0.00026728	2.05e-06	696.50826058	698.39970938	695.49257366	-0.03330315	-0.04814044	-0.31207151
0.92191	294.82102	0.0	1.211e-05	0.00033046	0.0	-0.0	0.00144083	0.00026728	2.05e-06	696.47675281	698.37260224	695.46118733	-0.03317492	-0.04826931	-0.31204685
0.92391	295.12514	-0.0	1.207e-05	0.0003305	0.0	0.0	0.00144083	0.00026728	2.05e-06	696.44528005	698.34542489	695.42980425	-0.03304586	-0.04839808	-0.31202221
0.92591	295.42539	0.0	1.203e-05	0.00033054	0.0	-0.0	0.00144083	0.00026728	2.05e-06	696.41384571	698.31817231	695.39842451	-0.03290556	-0.04853694	-0.31199565
0.92791	295.72169	0.0	1.2e-05	0.00033057	0.0	-0.0	0.00144083	0.00026728	2.05e-06	696.38244985	698.29084616	695.36704789	-0.03278447	-0.04865581	-0.31197292
0.92991	296.014	-0.0	1.196e-05	0.00033061	0.0	0.0	0.00144083	0.00026728	2.05e-06	696.35109354	698.26344639	695.33567425	-0.03264268	-0.04879387	-0.31194656
0.93191	296.30222	-0.0	1.193e-05	0.00033065	0.0	0.0	0.00144083	0.00026728	2.05e-06	696.31977654	698.23597524	695.30430334	-0.03251813	-0.04891414	-0.31192364
0.93391	296.58629	0.0	1.189e-05	0.00033068	0.0	-0.0	0.00144083	0.00026728	2.05e-06	696.28850061	698.20843158	695.27293505	-0.03238275	-0.04904378	-0.31189901
0.93591	296.86613	-0.0	1.186e-05	0.00033071	0.0	0.0	0.00144083	0.00026728	2.05e-06	696.25726929	698.18081137	695.24156934	-0.03224482	-0.04917463	-0.31187422
0.93791	297.14167	-0.0	1.183e-05	0.00033075	0.0	0.0	0.00144083	0.00026728	2.05e-06	696.22608069	698.15311996	695.21020585	-0.03210672	-0.04930443	-0.31184974
0.93991	297.4128	-0.0	1.179e-05	0.00033078	0.0	0.0	0.00144083	0.00026728	2.05e-06	696.19493804	698.12535426	695.17884448	-0.03196575	-0.04943566	-0.31182511
0.94191	297.67946	0.0	1.176e-05	0.00033081	0.0	-0.0	0.00144083	0.00026728	2.05e-06	696.16384312	698.09751384	695.14748505	-0.03182251	-0.04956766	-0.31180048
0.94391	297.94154	0.0	1.173e-05	0.00033084	0.0	-0.0	0.00144083	0.00026728	2.05e-06	696.13279782	698.06959822	695.11612734	-0.03167678	-0.04970056	-0.31177585
0.94591	298.19895	0.0	1.17e-05	0.00033087	0.0	-0.0	0.00144083	0.00026728	2.05e-06	696.10180424	698.04160686	695.08477113	-0.03152829	-0.0498345	-0.31175122
0.94791	298.45158	0.0	1.167e-05	0.0003309	0.0	-0.0	0.00144083	0.00026728	2.05e-06	696.07086471	698.01353912	695.05341616	-0.03137678	-0.04996964	-0.3117266
0.94991	298.69933	0.0	1.164e-05	0.00033093	0.0	-0.0	0.00144083	0.00026728	2.05e-06	696.03998177	697.98539426	695.0220622	-0.03122189	-0.05010618	-0.31170197
0.9519	298.94208	-0.0	1.161e-05	0.00033096	0.0	0.0	0.00144083	0.00026728	2.05e-06	696.00915828	697.95717145	694.99070895	-0.03106326	-0.0502443	-0.31167735
0.9539	299.17971	-0.0	1.158e-05	0.00033099	0.0	0.0	0.00144083	0.00026728	2.05e-06	695.97839737	697.92886974	694.95935612	-0.03090052	-0.05038422	-0.31165272
0.9559	299.4121	0.0	1.156e-05	0.00033101	0.0	-0.0	0.00144083	0.00026728	2.05e-06	695.94770256	697.90048803	694.92800337	-0.03073316	-0.05052621	-0.3116281
0.9579	299.6391	-0.0	1.153e-05	0.00033104	0.0	0.0	0.00144083	0.00026728	2.05e-06	695.91707779	697.87202508	694.89665034	-0.03056067	-0.05067055	-0.31160347
0.9599	299.86058	-0.0	1.151e-05	0.00033107	0.0	0.0	0.00144083	0.00026728	2.05e-06	695.88652747	697.84347949	694.86529663	-0.03038246	-0.05081753	-0.31157885
0.9619	300.07638	0.0	1.148e-05	0.00033109	0.0	-0.0	0.00144083	0.00026728	2.05e-06	695.85605656	697.81484966	694.83394181	-0.03019779	-0.05096755	-0.31155422
0.9639	300.28633	-0.0	1.146e-05	0.00033112	0.0	0.0	0.00144083	0.00026728	2.05e-06	695.82567073	697.78613375	694.80258539	-0.03000585	-0.05112103	-0.3115296
0.9659	300.49025	0.0	1.143e-05	0.00033114	0.0	-0.0	0.00144083	0.00026728	2.05e-06	695.79537637	697.7573297	694.7712268	-0.02980568	-0.05127846	-0.31150497
0.9679	300.68796	-0.0	1.141e-05	0.00033116	0.0	0.0	0.00144083	0.00026728	2.05e-06	695.76518086	697.72843512	694.73986545	-0.02959612	-0.05144041	-0.31148034
0.9699	300.87924	0.0	1.139e-05	0.00033118	0.0	-0.0	0.00144083	0.00026728	2.05e-06	695.73509266	697.69944728	694.70850062	-0.0293758	-0.05160758	-0.3114557
0.9719	301.06386	0.0	1.137e-05	0.0003312	0.0	-0.0	0.00144083	0.00026728	2.05e-06	695.70512164	697.67036304	694.67713151	-0.02914301	-0.05178081	-0.31143106
0.9739	301.24159	-0.0	1.135e-05	0.00033122	0.0	0.0	0.00144083	0.00026728	2.05e-06	695.67527938	697.64117871	694.64575718	-0.02889536	-0.05196126	-0.31140642
0.9759	301.41213	0.0	1.133e-05	0.00033124	0.0	-0.0	0.00144083	0.00026728	2.05e-06	695.64557956	697.61189002	694.61437653	-0.02863154	-0.05214955	-0.31138178
0.9779	301.57518	0.0	1.131e-05	0.00033126	0.0	-0.0	0.00144083	0.00026728	2.05e-06	695.61603831	697.58249198	694.58298829	-0.02834728	-0.05234772	-0.31135712
0.9799	301.7304	-0.0	1.129e-05	0.00033128	0.0	0.0	0.00144083	0.00026728	2.05e-06	695.58667555	697.55297857	694.55159089	-0.02803891	-0.05255749	-0.31133246
0.9819	301.8774	0.0	1.128e-05	0.00033129	0.0	-0.0	0.00144083	0.00026728	2.05e-06	695.55751599	697.52334243	694.52018241	-0.02769912	-0.05278225	-0.3113078
0.9839	302.01573	-0.0	1.126e-05	0.00033131	0.0	0.0	0.00144083	0.00026728	2.05e-06	695.52858879	697.49357507	694.48876057	-0.02732588	-0.05302282	-0.31128312
0.9859	302.14487	-0.0	1.125e-05	0.00033132	0.0	0.0	0.00144083	0.00026728	2.05e-06	695.49993266	697.46366554	694.45732241	-0.02690366	-0.05328627	-0.31125843
0.9879	302.26419	-0.0	1.123e-05	0.00033134	0.0	0.0	0.00144083	0.00026728	2.05e-06	695.47159905	697.43359967	694.42586395	-0.02641951	-0.05357824	-0.31123372
0.9899	302.37296	-0.0	1.122e-05	0.00033135	0.0	0.0	0.00144083	0.00026728	2.05e-06	695.4436573	697.40335894	694.39437989	-0.02585075	-0.05390849	-0.31120899
0.9919	302.47021	-0.0	1.121e-05	0.00033136	0.0	0.0	0.00144083	0.00026728	2.05e-06	695.41620644	697.37291788	694.36286263	-0.02515906	-0.05429322	-0.31118424
0.9939	302.55468	0.0	1.12e-05	0.00033137	0.0	-0.0	0.00144083	0.00026728	2.05e-06	695.38939791	697.34223912	694.33130056	-0.02427535	-0.05476085	-0.31115945
0.9959	302.6246	0.0	1.119e-05	0.00033138	0.0	0.0	0.00144083	0.00026728	2.05e-06	695.36348868	697.3112623	694.29967394	-0.02305111	-0.05537077	-0.3111346
0.9979	302.67704	0.0	1.119e-05	0.00033138	0.0	0.0	0.00144083	0.00026728	2.05e-06	695.33900481	697.27987139	694.26794208	-0.02103997	-0.05629429	-0.31110968
0.9999	302.70519	0.0	1.119e-05	0.00033139	0.0	0.0	0.00144083	0.00026728	2.05e-06	695.31785798	697.24768989	694.23595422	-0.01340351	-0.05917673	-0.31108454
1.0	302.70554	0.0	1.119e-05	0.00033139	0.0	0.0	0.00144083	0.00026728	2.05e-06	695.31709568	697.24602435	694.23433122	1605.32320655	113.61267311	322.25922826
