# Supplementary material for: Dataset for the simulated biomass pyrolysis in rotary kilns with varying particle residence time distributions
Source: Data Brief. 2021 Nov 23;39:107603. doi: 10.1016/j.dib.2021.107603 (PMC8633881; doi:10.1016/j.dib.2021.107603)
Supplement: Supplementary Data S1 — Supplementary Raw Research Data. This is open data under the CC BY license http://creativecommons.org/licenses/by/4.0/ [file mmc1.zip › supplementary/113/logFiles/log_Pe6]

l,m	Tau,s	F_w,kg/s	F_is,kg/s	F_c,kg/s	F_rt,kg/s	F_w_wet,kg/s	F_it,kg/s	F_g,kg/s	F_H2O_g,kg/s	T_b,K	T_g,K	T_w,K	q_bed,kW/m	q_gas,kW/m	q_loss,kW/m
0.0001	0.02	0.0	0.0	0.0	0.0	0.00205296	0.0	0.0	0.0	299.05074851	302.25864437	832.90104469	33.24254893	2.84976071	-0.41989489
0.002	0.77965	0.0	0.0	0.0	0.0	0.00205296	0.0	0.0	0.0	315.75644265	377.54225224	828.26449924	32.04508252	2.67473766	-0.41625703
0.004	1.5789	0.0	0.0	0.0	0.0	0.00205296	0.0	0.0	0.0	332.53925025	450.03337085	823.57644138	30.84174622	2.4280896	-0.41257893
0.006	2.37776	0.0	0.0	0.0	0.0	0.00205296	0.0	0.0	0.0	348.55044824	514.13471882	819.08643702	29.6920064	2.12616352	-0.40905636
0.008	3.17621	1e-08	0.0	0.0	0.0	0.00205295	0.0	0.0	0.0	363.83653866	568.77828516	814.79389244	28.59036788	1.78876511	-0.40568885
0.01	3.97427	5e-08	0.0	0.0	0.0	0.00205291	0.0	0.0	0.0	378.43849417	613.59712609	810.69555488	27.53057467	1.44597754	-0.40247376
0.012	4.77193	1.5e-07	0.0	0.0	0.0	0.00205281	0.0	0.0	0.0	392.39237803	648.98928453	806.7849742	26.50772599	1.1247758	-0.39940601
0.014	5.56918	4.1e-07	0.0	0.0	0.0	0.00205255	0.0	0.0	0.0	405.73029319	675.95824745	803.05303664	25.51821044	0.84468051	-0.39647837
0.016	6.36604	1.01e-06	0.0	0.0	0.0	0.00205195	0.0	0.0	0.0	418.48135111	695.84796516	799.4890706	24.55999231	0.61431439	-0.39368242
0.018	7.16249	2.28e-06	0.0	0.0	0.0	0.00205068	0.0	0.0	0.0	430.67251503	710.07707021	796.08202973	23.63218209	0.43345014	-0.39100952
0.02	7.95854	4.76e-06	0.0	0.0	0.0	0.00204819	0.0	0.0	0.0	442.32915729	719.95145225	792.82136636	22.73451537	0.2964654	-0.38845138
0.022	8.75418	9.34e-06	0.0	0.0	0.0	0.00204361	0.0	0.0	1e-08	453.47533448	726.57220779	789.69748646	21.86694855	0.19559238	-0.38600048
0.024	9.54942	1.731e-05	0.0	0.0	0.0	0.00203563	0.0	0.0	2e-08	464.13386626	730.81381394	786.70188249	21.02940515	0.12298706	-0.38365018
0.026	10.34425	3.05e-05	0.0	0.0	0.0	0.00202243	0.0	0.0	3e-08	474.32632405	733.34228184	783.82707648	20.22166911	0.07180764	-0.38139462
0.028	11.13867	5.131e-05	0.0	0.0	0.0	0.0020016	0.0	0.0	5e-08	484.07300191	734.65010171	781.06647789	19.44336616	0.03653323	-0.37922863
0.03	11.93268	8.275e-05	0.0	0.0	0.0	0.00197013	0.0	0.0	8e-08	493.3929254	735.09416428	778.41422288	18.69398383	0.01293885	-0.37714762
0.032	12.72629	0.00012825	0.0	0.0	0.0	0.00192458	0.0	0.0	1.3e-07	502.30393945	734.92988605	775.8650275	17.97290662	-0.00212309	-0.37514746
0.034	13.51948	0.00019142	0.0	0.0	0.0	0.00186134	0.0	0.0	1.9e-07	510.82290275	734.33906256	773.41406877	17.27944359	-0.0109593	-0.37322437
0.036	14.31226	0.00027552	1e-08	0.0	0.0	0.00177715	0.0	0.0	2.8e-07	518.96600039	733.45157162	771.05689349	16.61284453	-0.01525312	-0.37137484
0.038	15.10463	0.00038275	2e-08	0.0	0.0	0.0016698	1e-08	0.0	3.8e-07	526.74915284	732.36098449	768.78935323	15.97230141	-0.0162398	-0.36959564
0.04	15.89659	0.0005135	3e-08	0.0	0.0	0.00153888	2e-08	0.0	5.1e-07	534.18845093	731.13474833	766.60755973	15.35693792	-0.01482108	-0.36788371
0.042	16.68813	0.00066569	6e-08	0.0	0.0	0.00138648	5e-08	1e-08	6.7e-07	541.30049681	729.8195621	764.50785465	14.76579466	-0.01163231	-0.36623618
0.044	17.47925	0.00083449	1.1e-07	0.0	0.0	0.00121741	1e-07	1e-08	8.4e-07	548.1025054	728.44298966	762.48678688	14.19782238	-0.00706237	-0.36465035
0.046	18.26996	0.00101262	2e-07	0.0	0.0	0.00103892	1.8e-07	3e-08	1.01e-06	554.61207338	727.0132111	760.54109123	13.65189152	-0.00125967	-0.36312365
0.048	19.06025	0.00119129	3.3e-07	0.0	0.0	0.00085977	3.3e-07	5e-08	1.19e-06	560.84660851	725.51889934	758.667665	13.12682562	0.00586175	-0.36165366
0.05	19.85013	0.00136157	5.2e-07	0.0	1e-08	0.00068885	5.7e-07	8e-08	1.36e-06	566.82256183	723.93140087	756.86354104	12.6214541	0.01458668	-0.36023803
0.05199	20.63958	0.00151578	7.9e-07	0.0	1e-08	0.00053379	9.3e-07	1.4e-07	1.52e-06	572.5545865	722.21017442	755.1258891	12.13374222	0.02532644	-0.35887456
0.05399	21.42861	0.00164856	1.15e-06	0.0	1e-08	0.0003999	1.46e-06	2.2e-07	1.65e-06	578.05457144	720.3111603	753.45213015	11.66288947	0.03851716	-0.35756122
0.05599	22.21722	0.00175733	1.63e-06	0.0	2e-08	0.00028967	2.2e-06	3.4e-07	1.76e-06	583.33295667	718.19632713	751.83950622	11.20950596	0.05450545	-0.35629584
0.05799	23.00541	0.00184213	2.24e-06	0.0	3e-08	0.000203	3.22e-06	4.9e-07	1.85e-06	588.39806355	715.84222053	750.28533788	10.77223688	0.07345658	-0.35507632
0.05999	23.79317	0.00190499	3e-06	0.0	4e-08	0.00013775	4.56e-06	7e-07	1.92e-06	593.25650163	713.24587829	748.78705323	10.35068455	0.09529728	-0.35390064
0.06199	24.58051	0.00194912	3.93e-06	0.0	6e-08	9.063e-05	6.29e-06	9.8e-07	1.96e-06	597.91389457	710.42697052	747.34215408	9.94450206	0.11970619	-0.35276685
0.06399	25.36743	0.00197816	5.03e-06	0.0	8e-08	5.788e-05	8.48e-06	1.33e-06	2e-06	602.3753011	707.42625935	745.94825735	9.55334386	0.14614765	-0.35167306
0.06599	26.15391	0.00199558	6.34e-06	0.0	1e-07	3.594e-05	1.121e-05	1.77e-06	2.02e-06	606.645515	704.30112935	744.60313154	9.17642561	0.17393633	-0.35061754
0.06799	26.93997	0.00200434	7.86e-06	0.0	1.3e-07	2.173e-05	1.455e-05	2.31e-06	2.03e-06	610.72935528	701.11935034	743.3046871	8.81347488	0.2023156	-0.34959864
0.06999	27.7256	0.00200676	9.62e-06	1e-08	1.7e-07	1.281e-05	1.859e-05	2.97e-06	2.04e-06	614.63169983	697.95220913	742.05099756	8.4647059	0.23053493	-0.34861485
0.07199	28.5108	0.00200453	1.162e-05	1e-08	2.1e-07	7.37e-06	2.34e-05	3.75e-06	2.05e-06	618.3576206	694.86812401	740.84025914	8.12921296	0.25791362	-0.34766477
0.07399	29.29557	0.00199882	1.389e-05	1e-08	2.7e-07	4.15e-06	2.908e-05	4.69e-06	2.05e-06	621.9122323	691.92750005	739.67081526	7.80676557	0.28388558	-0.34674708
0.07599	30.0799	0.00199037	1.642e-05	2e-08	3.3e-07	2.29e-06	3.57e-05	5.78e-06	2.05e-06	625.30068366	689.17928376	738.5411312	7.49711527	0.30802175	-0.3458606
0.07799	30.86381	0.00197962	1.924e-05	3e-08	3.9e-07	1.24e-06	4.333e-05	7.05e-06	2.05e-06	628.52818479	686.65927654	737.44975827	7.19981804	0.33003305	-0.34500417
0.07999	31.64727	0.00196682	2.235e-05	4e-08	4.7e-07	6.6e-07	5.205e-05	8.51e-06	2.05e-06	631.59989367	684.3900537	736.3953425	6.91443983	0.34976035	-0.34417675
0.08199	32.43031	0.00195209	2.575e-05	6e-08	5.6e-07	3.4e-07	6.193e-05	1.017e-05	2.05e-06	634.52096375	682.38205222	735.37659212	6.64065452	0.3671535	-0.34337731
0.08399	33.2129	0.0019355	2.945e-05	8e-08	6.6e-07	1.7e-07	7.3e-05	1.204e-05	2.05e-06	637.2965522	680.635452	734.39226298	6.37806667	0.38224833	-0.34260489
0.08599	33.99506	0.00191706	3.344e-05	1.1e-07	7.7e-07	9e-08	8.532e-05	1.412e-05	2.05e-06	639.93178982	679.14234167	733.4411581	6.1263256	0.39514238	-0.34185853
0.08799	34.77678	0.00189677	3.772e-05	1.5e-07	8.9e-07	4e-08	9.891e-05	1.643e-05	2.05e-06	642.43184236	677.88889307	732.52210769	5.88507444	0.40597405	-0.34113733
0.08999	35.55806	0.00187466	4.227e-05	2e-07	1.02e-06	2e-08	0.00011378	1.896e-05	2.05e-06	644.80183109	676.85736396	731.63398927	5.65382889	0.41490527	-0.34044042
0.09199	36.3389	0.00185074	4.709e-05	2.5e-07	1.16e-06	1e-08	0.00012992	2.173e-05	2.05e-06	647.04700628	676.02782989	730.77567754	5.43263761	0.42211137	-0.33976688
0.09399	37.11929	0.00182506	5.216e-05	3.3e-07	1.31e-06	0.0	0.00014733	2.472e-05	2.05e-06	649.17266304	675.37945276	729.94606872	5.22086828	0.42776413	-0.33911585
0.09599	37.89925	0.00179767	5.746e-05	4.1e-07	1.47e-06	0.0	0.00016597	2.793e-05	2.05e-06	651.18407391	674.89147805	729.14409943	5.01818519	0.43203012	-0.33848652
0.09799	38.67876	0.00176864	6.297e-05	5.1e-07	1.64e-06	0.0	0.0001858	3.135e-05	2.05e-06	653.08654	674.54395719	728.36873099	4.82424338	0.43506769	-0.33787806
0.09999	39.45782	0.00173806	6.867e-05	6.4e-07	1.81e-06	0.0	0.00020675	3.498e-05	2.05e-06	654.88538143	674.31819793	727.61895034	4.63870107	0.43702265	-0.33728966
0.10199	40.23644	0.00170605	7.453e-05	7.8e-07	2e-06	0.0	0.00022875	3.88e-05	2.05e-06	656.58592177	674.19703215	726.89377149	4.46123158	0.43802613	-0.33672058
0.10399	41.0146	0.0016727	8.053e-05	9.4e-07	2.19e-06	0.0	0.00025173	4.281e-05	2.05e-06	658.19346928	674.16494073	726.19223703	4.29149744	0.43819777	-0.33617005
0.10599	41.79232	0.00163816	8.665e-05	1.14e-06	2.38e-06	0.0	0.0002756	4.697e-05	2.05e-06	659.71329537	674.20807805	725.51341956	4.12916108	0.43764465	-0.33563734
0.10799	42.56959	0.00160256	9.285e-05	1.35e-06	2.58e-06	0.0	0.00030027	5.129e-05	2.05e-06	661.15061128	674.31422682	724.85642307	3.97390095	0.4364608	-0.33512176
0.10999	43.34641	0.00156603	9.912e-05	1.6e-06	2.78e-06	0.0	0.00032563	5.574e-05	2.05e-06	662.51054506	674.47270655	724.22038388	3.82538892	0.43473047	-0.33462262
0.11199	44.12278	0.00152872	0.00010542	1.88e-06	2.98e-06	0.0	0.00035159	6.031e-05	2.05e-06	663.79811844	674.67425655	723.60447149	3.68330689	0.43252771	-0.33413927
0.11399	44.89869	0.00149077	0.00011173	2.19e-06	3.19e-06	0.0	0.00037805	6.497e-05	2.05e-06	665.01822526	674.91090522	723.00788897	3.54733986	0.42991806	-0.33367109
0.11599	45.67415	0.00145232	0.00011803	2.53e-06	3.39e-06	-0.0	0.00040491	6.972e-05	2.05e-06	666.17561159	675.17583587	722.42987328	3.41718594	0.42695899	-0.33321747
0.11799	46.44915	0.0014135	0.0001243	2.91e-06	3.59e-06	0.0	0.00043208	7.453e-05	2.05e-06	667.27485866	675.46325454	721.86969507	3.29254479	0.42370159	-0.33277785
0.11999	47.2237	0.00137444	0.0001305	3.33e-06	3.79e-06	-0.0	0.00045945	7.938e-05	2.05e-06	668.3203681	675.76826507	721.32665844	3.17312957	0.4201907	-0.33235168
0.12199	47.99778	0.00133528	0.00013664	3.79e-06	3.99e-06	-0.0	0.00048694	8.427e-05	2.05e-06	669.31635029	676.08675278	720.80010032	3.05866176	0.41646601	-0.33193844
0.12399	48.77141	0.00129612	0.00014268	4.28e-06	4.19e-06	-0.0	0.00051447	8.918e-05	2.05e-06	670.26681545	676.41527878	720.28938977	2.94887487	0.41256255	-0.33153763
0.12599	49.54458	0.00125707	0.00014862	4.81e-06	4.38e-06	-0.0	0.00054196	9.408e-05	2.05e-06	671.17556776	676.75098479	719.79392704	2.84351349	0.40851138	-0.33114879
0.12799	50.31728	0.00121823	0.00015443	5.38e-06	4.56e-06	-0.0	0.00056933	9.898e-05	2.05e-06	672.04620196	677.09150872	719.31314251	2.74233254	0.40434002	-0.33077147
0.12999	51.08952	0.00117969	0.00016011	6e-06	4.74e-06	0.0	0.00059652	0.00010385	2.05e-06	672.88210244	677.4349103	718.84649554	2.64509992	0.40007288	-0.33040523
0.13199	51.8613	0.00114153	0.00016564	6.65e-06	4.91e-06	-0.0	0.00062348	0.00010869	2.05e-06	673.68644439	677.77960629	718.39347328	2.55159515	0.39573167	-0.33004969
0.13399	52.63261	0.00110384	0.00017102	7.35e-06	5.08e-06	0.0	0.00065014	0.00011349	2.05e-06	674.46219692	678.12431411	717.95358938	2.46160953	0.39133566	-0.32970446
0.13599	53.40345	0.00106666	0.00017623	8.09e-06	5.24e-06	0.0	0.00067646	0.00011823	2.05e-06	675.21212766	678.46800342	717.52638267	2.37494633	0.38690205	-0.32936918
0.13799	54.17383	0.00103006	0.00018128	8.87e-06	5.39e-06	0.0	0.0007024	0.00012291	2.05e-06	675.93880856	678.80985448	717.11141591	2.2914196	0.38244612	-0.3290435
0.13999	54.94374	0.00099409	0.00018615	9.69e-06	5.53e-06	0.0	0.00072792	0.00012753	2.05e-06	676.64462272	679.1492227	716.70827447	2.21085509	0.37798154	-0.3287271
0.14199	55.71317	0.00095879	0.00019084	1.056e-05	5.67e-06	0.0	0.00075299	0.00013207	2.05e-06	677.33177193	679.48560843	716.31656506	2.13308864	0.37352046	-0.32841968
0.14399	56.48214	0.00092419	0.00019534	1.146e-05	5.8e-06	-0.0	0.00077758	0.00013654	2.05e-06	678.00228466	679.81863145	715.93591454	2.05796623	0.36907372	-0.32812093
0.14599	57.25063	0.00089033	0.00019966	1.241e-05	5.92e-06	-0.0	0.00080167	0.00014092	2.05e-06	678.65802428	680.14800936	715.56596872	1.98534391	0.364651	-0.32783058
0.14799	58.01865	0.00085722	0.0002038	1.34e-05	6.03e-06	0.0	0.00082523	0.00014522	2.05e-06	679.30069751	680.47353952	715.20639121	1.91508658	0.3602609	-0.32754837
0.14999	58.78619	0.00082489	0.00020774	1.444e-05	6.13e-06	0.0	0.00084827	0.00014943	2.05e-06	679.93186266	680.79508379	714.85686239	1.84706782	0.35591109	-0.32727404
0.15198	59.55326	0.00079336	0.0002115	1.551e-05	6.23e-06	-0.0	0.00087076	0.00015355	2.05e-06	680.55293783	681.11255586	714.51707833	1.78116917	0.35160836	-0.32700737
0.15398	60.31985	0.00076262	0.00021507	1.663e-05	6.32e-06	-0.0	0.00089269	0.00015757	2.05e-06	681.16520879	681.42591066	714.1867499	1.71728003	0.34735874	-0.32674811
0.15598	61.08595	0.0007327	0.00021845	1.779e-05	6.4e-06	-0.0	0.00091407	0.0001615	2.05e-06	681.76983655	681.73513552	713.86560181	1.65529673	0.34316754	-0.32649606
0.15798	61.85158	0.00070359	0.00022165	1.899e-05	6.47e-06	-0.0	0.00093487	0.00016534	2.05e-06	682.36786447	682.04024294	713.55337178	1.59512236	0.33903945	-0.326251
0.15998	62.61673	0.00067529	0.00022466	2.023e-05	6.54e-06	0.0	0.00095512	0.00016908	2.05e-06	682.9602251	682.34126451	713.24980976	1.53666621	0.33497856	-0.32601276
0.16198	63.38139	0.0006478	0.00022749	2.151e-05	6.6e-06	0.0	0.00097479	0.00017272	2.05e-06	683.54774639	682.63824602	712.95467716	1.47984328	0.33098843	-0.32578112
0.16398	64.14557	0.00062113	0.00023014	2.283e-05	6.65e-06	-0.0	0.0009939	0.00017626	2.05e-06	684.13115758	682.93124333	712.66774617	1.42457412	0.3270721	-0.32555593
0.16598	64.90926	0.00059525	0.00023261	2.419e-05	6.69e-06	-0.0	0.00101245	0.00017971	2.05e-06	684.71109459	683.22031912	712.38879912	1.37078426	0.32323218	-0.325337
0.16798	65.67246	0.00057018	0.0002349	2.56e-05	6.73e-06	0.0	0.00103044	0.00018306	2.05e-06	685.28810501	683.50554017	712.11762785	1.31840399	0.31947085	-0.32512417
0.16998	66.43518	0.00054588	0.00023702	2.704e-05	6.76e-06	0.0	0.00104788	0.00018632	2.05e-06	685.86265261	683.78697519	711.85403315	1.26736806	0.31578988	-0.32491729
0.17198	67.19741	0.00052237	0.00023898	2.852e-05	6.78e-06	-0.0	0.00106477	0.00018948	2.05e-06	686.43512172	684.06469316	711.5978241	1.21761555	0.31219069	-0.32471621
0.17398	67.95914	0.00049962	0.00024076	3.005e-05	6.8e-06	-0.0	0.00108112	0.00019255	2.05e-06	687.00582032	684.33876176	711.34881804	1.16908896	0.3086743	-0.32452078
0.17598	68.72038	0.00047763	0.00024238	3.161e-05	6.81e-06	-0.0	0.00109695	0.00019553	2.05e-06	687.57498459	684.60924657	711.10683936	1.12173542	0.30524147	-0.32433086
0.17798	69.48113	0.00045638	0.00024385	3.321e-05	6.82e-06	0.0	0.00111224	0.00019841	2.05e-06	688.14278146	684.87621012	710.87171955	1.07550505	0.30189259	-0.32414633
0.17998	70.24139	0.00043586	0.00024515	3.485e-05	6.81e-06	-0.0	0.00112702	0.00020121	2.05e-06	688.70931178	685.13971129	710.64329661	1.03035154	0.29862778	-0.32396706
0.18198	71.00114	0.00041605	0.0002463	3.653e-05	6.81e-06	0.0	0.0011413	0.00020392	2.05e-06	689.27461314	685.39980488	710.42141467	0.9862319	0.29544685	-0.32379292
0.18398	71.7604	0.00039695	0.0002473	3.825e-05	6.79e-06	-0.0	0.00115508	0.00020654	2.05e-06	689.83866255	685.65654142	710.20592355	0.94310632	0.29234935	-0.3236238
0.18598	72.51916	0.00037854	0.00024815	4e-05	6.78e-06	-0.0	0.00116836	0.00020907	2.05e-06	690.40137904	685.90996691	709.99667837	0.90093807	0.28933455	-0.32345958
0.18798	73.27742	0.0003608	0.00024886	4.179e-05	6.75e-06	-0.0	0.00118117	0.00021152	2.05e-06	690.96262621	686.16012289	709.79353921	0.85969344	0.28640147	-0.32330015
0.18998	74.03518	0.00034372	0.00024942	4.362e-05	6.73e-06	-0.0	0.00119352	0.00021389	2.05e-06	691.5222148	686.40704639	709.59637069	0.81934161	0.28354889	-0.32314541
0.19198	74.79243	0.00032729	0.00024985	4.549e-05	6.69e-06	-0.0	0.0012054	0.00021618	2.05e-06	692.0799053	686.65077016	709.40504165	0.77985465	0.28077533	-0.32299526
0.19398	75.54918	0.00031149	0.00025015	4.739e-05	6.66e-06	0.0	0.00121683	0.00021839	2.05e-06	692.63541061	686.89132278	709.21942478	0.74120738	0.2780791	-0.32284958
0.19598	76.30542	0.0002963	0.00025031	4.933e-05	6.62e-06	-0.0	0.00122783	0.00022052	2.05e-06	693.18839892	687.12872899	709.03939627	0.70337738	0.27545827	-0.3227083
0.19798	77.06115	0.00028172	0.00025035	5.131e-05	6.57e-06	0.0	0.00123839	0.00022257	2.05e-06	693.73849665	687.36300992	708.86483547	0.6663449	0.27291072	-0.32257131
0.19998	77.81638	0.00026772	0.00025026	5.332e-05	6.52e-06	0.0	0.00124854	0.00022455	2.05e-06	694.28529161	687.59418347	708.6956246	0.63009273	0.27043409	-0.32243851
0.20198	78.57109	0.00025429	0.00025006	5.536e-05	6.47e-06	-0.0	0.00125828	0.00022645	2.05e-06	694.82833638	687.82226468	708.53164835	0.59460623	0.26802586	-0.32230983
0.20398	79.32529	0.00024142	0.00024973	5.743e-05	6.41e-06	-0.0	0.00126762	0.00022829	2.05e-06	695.36715187	688.04726614	708.37279367	0.55987314	0.26568333	-0.32218516
0.20598	80.07898	0.00022909	0.0002493	5.954e-05	6.35e-06	0.0	0.00127657	0.00023005	2.05e-06	695.90123114	688.26919839	708.21894938	0.52588358	0.2634036	-0.32206443
0.20798	80.83216	0.00021729	0.00024875	6.168e-05	6.29e-06	0.0	0.00128515	0.00023175	2.05e-06	696.4300434	688.48807035	708.07000591	0.49262989	0.26118364	-0.32194754
0.20998	81.58481	0.000206	0.0002481	6.385e-05	6.23e-06	-0.0	0.00129336	0.00023338	2.05e-06	696.95303828	688.70388979	707.92585507	0.46010646	0.25902029	-0.32183442
0.21198	82.33695	0.00019521	0.00024735	6.604e-05	6.16e-06	0.0	0.00130121	0.00023494	2.05e-06	697.4696502	688.91666375	707.7863897	0.42830973	0.25691024	-0.32172498
0.21398	83.08857	0.0001849	0.0002465	6.827e-05	6.09e-06	0.0	0.00130871	0.00023645	2.05e-06	697.97930298	689.12639896	707.65150353	0.39723789	0.2548501	-0.32161913
0.21598	83.83967	0.00017506	0.00024556	7.052e-05	6.01e-06	-0.0	0.00131587	0.00023789	2.05e-06	698.48141456	689.33310231	707.52109085	0.36689085	0.25283637	-0.32151679
0.21798	84.59025	0.00016567	0.00024452	7.28e-05	5.94e-06	-0.0	0.00132271	0.00023927	2.05e-06	698.97540179	689.53678122	707.3950464	0.33726992	0.25086549	-0.32141788
0.21998	85.3403	0.00015672	0.0002434	7.51e-05	5.86e-06	-0.0	0.00132923	0.00024059	2.05e-06	699.46068527	689.73744401	707.27326514	0.30837775	0.24893387	-0.32132231
0.22198	86.08983	0.0001482	0.00024219	7.742e-05	5.78e-06	0.0	0.00133545	0.00024186	2.05e-06	699.9366942	689.93510029	707.1556421	0.28021803	0.24703788	-0.32123001
0.22398	86.83883	0.00014009	0.00024091	7.977e-05	5.7e-06	0.0	0.00134136	0.00024307	2.05e-06	700.40287115	690.12976124	707.04207224	0.25279538	0.24517388	-0.32114089
0.22598	87.5873	0.00013237	0.00023955	8.213e-05	5.62e-06	-0.0	0.00134699	0.00024423	2.05e-06	700.85867666	690.32143991	706.93245039	0.22611502	0.24333826	-0.32105487
0.22798	88.33524	0.00012504	0.00023812	8.452e-05	5.54e-06	0.0	0.00135235	0.00024534	2.05e-06	701.30359375	690.51015146	706.8266711	0.2001826	0.24152744	-0.32097187
0.22998	89.08265	0.00011808	0.00023663	8.691e-05	5.46e-06	0.0	0.00135744	0.0002464	2.05e-06	701.7371321	690.69591331	706.72462864	0.17500402	0.2397379	-0.3208918
0.23198	89.82953	0.00011147	0.00023507	8.933e-05	5.37e-06	-0.0	0.00136227	0.00024741	2.05e-06	702.15883199	690.87874532	706.62621697	0.15058517	0.23796622	-0.32081457
0.23398	90.57588	0.0001052	0.00023345	9.175e-05	5.28e-06	-0.0	0.00136685	0.00024837	2.05e-06	702.56826786	691.05866988	706.53132974	0.12693166	0.23620906	-0.32074012
0.23598	91.32168	9.926e-05	0.00023178	9.419e-05	5.2e-06	-0.0	0.0013712	0.00024929	2.05e-06	702.96505153	691.23571195	706.43986029	0.10404874	0.23446321	-0.32066834
0.23798	92.06695	9.363e-05	0.00023006	9.663e-05	5.11e-06	-0.0	0.00137531	0.00025016	2.05e-06	703.34883491	691.40989904	706.35170175	0.08194097	0.2327256	-0.32059917
0.23998	92.81168	8.83e-05	0.00022828	9.908e-05	5.03e-06	0.0	0.00137921	0.000251	2.05e-06	703.71931232	691.58126122	706.26674709	0.06061218	0.23099331	-0.32053251
0.24198	93.55587	8.327e-05	0.00022647	0.00010154	4.94e-06	-0.0	0.0013829	0.00025179	2.05e-06	704.07622232	691.74983096	706.18488921	0.04006516	0.22926358	-0.32046828
0.24398	94.29952	7.85e-05	0.00022462	0.000104	4.85e-06	0.0	0.00138639	0.00025255	2.05e-06	704.419349	691.91564308	706.10602108	0.02030166	0.22753386	-0.32040639
0.24598	95.04262	7.4e-05	0.00022273	0.00010646	4.77e-06	-0.0	0.00138969	0.00025327	2.05e-06	704.74852282	692.07873455	706.03003586	0.00132213	0.22580176	-0.32034677
0.24798	95.78518	6.975e-05	0.0002208	0.00010891	4.68e-06	0.0	0.0013928	0.00025395	2.05e-06	705.0675497	692.23914745	705.956499	-0.00835661	0.22408268	-0.32028904
0.24998	96.52719	6.574e-05	0.00021885	0.00011137	4.59e-06	-0.0	0.00139575	0.00025461	2.05e-06	705.38315573	692.39697668	705.88474226	-0.02497723	0.22239929	-0.32023273
0.25197	97.26865	6.195e-05	0.00021687	0.00011383	4.51e-06	-0.0	0.00139852	0.00025522	2.05e-06	705.68599038	692.55228506	705.81544332	-0.04096161	0.22071245	-0.32017835
0.25397	98.00956	5.838e-05	0.00021487	0.00011628	4.42e-06	-0.0	0.00140114	0.00025581	2.05e-06	705.97587446	692.70511633	705.74851569	-0.05630572	0.21901984	-0.32012584
0.25597	98.74992	5.501e-05	0.00021285	0.00011872	4.34e-06	-0.0	0.00140362	0.00025637	2.05e-06	706.25268222	692.85551421	705.68387271	-0.07100731	0.21731936	-0.32007511
0.25797	99.48973	5.184e-05	0.00021081	0.00012116	4.25e-06	-0.0	0.00140595	0.0002569	2.05e-06	706.51633936	693.00352239	705.62142787	-0.08506591	0.21560921	-0.32002611
0.25997	100.22898	4.885e-05	0.00020876	0.00012358	4.17e-06	-0.0	0.00140814	0.00025741	2.05e-06	706.74888782	693.1491562	705.56259656	-0.11472837	0.21381114	-0.31997998
0.26197	100.96767	4.603e-05	0.0002067	0.00012599	4.09e-06	-0.0	0.00141021	0.00025789	2.05e-06	706.95960736	693.29237415	705.50650272	-0.12726028	0.21196873	-0.31993597
0.26397	101.7058	4.338e-05	0.00020463	0.00012839	4.01e-06	0.0	0.00141215	0.00025834	2.05e-06	707.1572933	693.43322186	705.45232652	-0.13909289	0.21011423	-0.31989345
0.26597	102.44338	4.089e-05	0.00020256	0.00013077	3.93e-06	0.0	0.00141398	0.00025877	2.05e-06	707.34215033	693.57175086	705.39997505	-0.15023811	0.20824705	-0.31985237
0.26797	103.18039	3.855e-05	0.00020049	0.00013313	3.85e-06	-0.0	0.0014157	0.00025918	2.05e-06	707.51441656	693.7080118	705.34935716	-0.16070935	0.20636679	-0.31981265
0.26997	103.91683	3.635e-05	0.00019842	0.00013548	3.77e-06	-0.0	0.00141732	0.00025957	2.05e-06	707.67436	693.84205429	705.30038368	-0.1705213	0.20447323	-0.31977422
0.27197	104.65272	3.428e-05	0.00019635	0.0001378	3.69e-06	0.0	0.00141884	0.00025994	2.05e-06	707.82227518	693.97392685	705.25296753	-0.17968987	0.20256635	-0.31973701
0.27397	105.38803	3.234e-05	0.00019429	0.0001401	3.62e-06	-0.0	0.00142027	0.00026029	2.05e-06	707.95847977	694.10367682	705.20702389	-0.18823205	0.20064626	-0.31970095
0.27597	106.12278	3.051e-05	0.00019224	0.00014238	3.54e-06	0.0	0.00142161	0.00026062	2.05e-06	708.08331132	694.23135027	705.16247028	-0.19616572	0.19871322	-0.31966599
0.27797	106.85695	2.879e-05	0.00019019	0.00014464	3.47e-06	-0.0	0.00142287	0.00026094	2.05e-06	708.19712404	694.35699198	705.11922668	-0.20350958	0.19676762	-0.31963205
0.27997	107.59055	2.718e-05	0.00018816	0.00014687	3.4e-06	0.0	0.00142406	0.00026123	2.05e-06	708.30028581	694.48064535	705.0772156	-0.210283	0.19480997	-0.31959907
0.28197	108.32358	2.567e-05	0.00018614	0.00014908	3.33e-06	-0.0	0.00142517	0.00026152	2.05e-06	708.39317526	694.6023524	705.03636216	-0.21650587	0.19284086	-0.31956701
0.28397	109.05603	2.424e-05	0.00018413	0.00015127	3.26e-06	0.0	0.00142622	0.00026179	2.05e-06	708.47617904	694.72215374	704.99659414	-0.22219851	0.19086098	-0.3195358
0.28597	109.78791	2.29e-05	0.00018213	0.00015343	3.19e-06	-0.0	0.00142721	0.00026204	2.05e-06	708.54968932	694.8400886	704.95784202	-0.22738155	0.18887112	-0.31950538
0.28797	110.5192	2.165e-05	0.00018016	0.00015556	3.13e-06	0.0	0.00142813	0.00026229	2.05e-06	708.61410135	694.95619475	704.92003897	-0.23207578	0.18687209	-0.31947571
0.28997	111.24992	2.046e-05	0.0001782	0.00015767	3.06e-06	-0.0	0.001429	0.00026252	2.05e-06	708.66981135	695.07050859	704.88312091	-0.23630208	0.18486478	-0.31944673
0.29197	111.98005	1.935e-05	0.00017625	0.00015974	3e-06	-0.0	0.00142982	0.00026274	2.05e-06	708.71721448	695.18306517	704.8470265	-0.24008132	0.18285011	-0.3194184
0.29397	112.70959	1.831e-05	0.00017433	0.0001618	2.94e-06	0.0	0.00143059	0.00026295	2.05e-06	708.75670305	695.29389816	704.81169707	-0.24343425	0.18082904	-0.31939066
0.29597	113.43855	1.732e-05	0.00017243	0.00016382	2.88e-06	-0.0	0.00143131	0.00026315	2.05e-06	708.78866494	695.40303995	704.77707667	-0.24638144	0.17880255	-0.31936349
0.29797	114.16692	1.64e-05	0.00017055	0.00016582	2.82e-06	0.0	0.00143199	0.00026334	2.05e-06	708.81348211	695.51052166	704.743112	-0.2489432	0.17677162	-0.31933682
0.29997	114.8947	1.553e-05	0.00016868	0.00016779	2.76e-06	-0.0	0.00143263	0.00026352	2.05e-06	708.83152941	695.61637319	704.70975237	-0.25113949	0.17473727	-0.31931063
0.30197	115.62189	1.471e-05	0.00016684	0.00016973	2.7e-06	0.0	0.00143323	0.00026369	2.05e-06	708.84317346	695.72062326	704.67694965	-0.25298991	0.17270048	-0.31928488
0.30397	116.34848	1.395e-05	0.00016502	0.00017164	2.65e-06	-0.0	0.00143379	0.00026385	2.05e-06	708.8487717	695.82329949	704.64465822	-0.25451358	0.17066225	-0.31925953
0.30597	117.07448	1.322e-05	0.00016323	0.00017353	2.59e-06	-0.0	0.00143433	0.00026401	2.05e-06	708.84867165	695.92442842	704.61283491	-0.25572917	0.16862356	-0.31923454
0.30797	117.79988	1.254e-05	0.00016145	0.00017539	2.54e-06	0.0	0.00143483	0.00026416	2.05e-06	708.84321025	696.02403558	704.5814389	-0.25665479	0.16658537	-0.31920989
0.30997	118.52468	1.19e-05	0.0001597	0.00017722	2.49e-06	-0.0	0.0014353	0.0002643	2.05e-06	708.83271335	696.12214553	704.55043171	-0.25730802	0.16454863	-0.31918555
0.31197	119.24888	1.129e-05	0.00015797	0.00017902	2.44e-06	0.0	0.00143575	0.00026444	2.05e-06	708.81749532	696.21878194	704.51977707	-0.25770587	0.16251425	-0.31916148
0.31397	119.97247	1.072e-05	0.00015627	0.0001808	2.39e-06	-0.0	0.00143617	0.00026457	2.05e-06	708.79785876	696.31396761	704.48944089	-0.25786471	0.16048313	-0.31913766
0.31597	120.69546	1.018e-05	0.00015458	0.00018255	2.34e-06	-0.0	0.00143656	0.00026469	2.05e-06	708.7740943	696.40772452	704.45939112	-0.25780035	0.15845613	-0.31911406
0.31797	121.41784	9.68e-06	0.00015292	0.00018427	2.29e-06	0.0	0.00143693	0.00026481	2.05e-06	708.74646351	696.50006733	704.42959881	-0.2575256	0.15642653	-0.31909058
0.31997	122.13962	9.2e-06	0.00015129	0.00018597	2.25e-06	0.0	0.00143729	0.00026492	2.05e-06	708.71524823	696.59102169	704.40003474	-0.2570591	0.15441439	-0.31906741
0.32197	122.86078	8.75e-06	0.00014967	0.00018764	2.2e-06	0.0	0.00143762	0.00026503	2.05e-06	708.68070007	696.68060595	704.37067278	-0.25640448	0.15238418	-0.31904412
0.32397	123.58132	8.32e-06	0.00014808	0.00018928	2.16e-06	0.0	0.00143793	0.00026513	2.05e-06	708.64306411	696.76884	704.34148819	-0.25558926	0.15038169	-0.3190212
0.32597	124.30126	7.92e-06	0.00014651	0.0001909	2.11e-06	-0.0	0.00143823	0.00026523	2.05e-06	708.60258553	696.85574917	704.31245735	-0.254621	0.14838663	-0.3189984
0.32797	125.02057	7.54e-06	0.00014497	0.0001925	2.07e-06	0.0	0.00143851	0.00026533	2.05e-06	708.55947526	696.94134813	704.28355952	-0.25351416	0.14640501	-0.31897576
0.32997	125.73927	7.18e-06	0.00014344	0.00019406	2.03e-06	0.0	0.00143877	0.00026542	2.05e-06	708.51393368	697.02565036	704.2547753	-0.25228806	0.14444845	-0.31895338
0.33197	126.45734	6.84e-06	0.00014194	0.00019561	1.99e-06	-0.0	0.00143902	0.0002655	2.05e-06	708.46616714	697.10867805	704.22608596	-0.25092016	0.14246647	-0.31893068
0.33397	127.17479	6.52e-06	0.00014046	0.00019713	1.95e-06	0.0	0.00143925	0.00026559	2.05e-06	708.41635963	697.19044692	704.1974747	-0.24944737	0.14050219	-0.31890812
0.33597	127.89162	6.22e-06	0.000139	0.00019862	1.91e-06	0.0	0.00143948	0.00026567	2.05e-06	708.36468429	697.27097152	704.16892599	-0.24788575	0.13856221	-0.31888576
0.33797	128.60782	5.93e-06	0.00013757	0.0002001	1.88e-06	-0.0	0.00143969	0.00026574	2.05e-06	708.31131021	697.35027011	704.14042531	-0.24622565	0.13662316	-0.31886333
0.33997	129.32339	5.66e-06	0.00013615	0.00020155	1.84e-06	0.0	0.00143989	0.00026582	2.05e-06	708.25638808	697.42835399	704.11195953	-0.24449536	0.13470853	-0.31884106
0.34197	130.03832	5.4e-06	0.00013476	0.00020297	1.81e-06	0.0	0.00144008	0.00026589	2.05e-06	708.20006684	697.50523962	704.08351641	-0.2426764	0.13278953	-0.31881862
0.34397	130.75263	5.16e-06	0.00013339	0.00020438	1.77e-06	0.0	0.00144026	0.00026596	2.05e-06	708.14248746	697.58094471	704.05508476	-0.24080095	0.13089266	-0.3187963
0.34597	131.4663	4.93e-06	0.00013203	0.00020576	1.74e-06	0.0	0.00144043	0.00026602	2.05e-06	708.08377457	697.65547903	704.02665441	-0.23885885	0.12900087	-0.31877389
0.34797	132.17933	4.71e-06	0.0001307	0.00020712	1.7e-06	0.0	0.00144059	0.00026609	2.05e-06	708.02405219	697.72885949	703.99821605	-0.23688546	0.12714157	-0.3187517
0.34997	132.89172	4.5e-06	0.00012939	0.00020846	1.67e-06	-0.0	0.00144074	0.00026615	2.05e-06	707.96343354	697.8010999	703.96976125	-0.23485124	0.12528117	-0.31872932
0.35196	133.60347	4.3e-06	0.00012809	0.00020978	1.64e-06	0.0	0.00144089	0.00026621	2.05e-06	707.90202437	697.87221365	703.94128236	-0.23279074	0.12344626	-0.31870707
0.35396	134.31457	4.12e-06	0.00012682	0.00021108	1.61e-06	0.0	0.00144102	0.00026626	2.05e-06	707.83992351	697.94221408	703.91277248	-0.23069393	0.12162296	-0.31868476
0.35596	135.02503	3.94e-06	0.00012556	0.00021235	1.58e-06	-0.0	0.00144115	0.00026632	2.05e-06	707.77722404	698.01111627	703.88422547	-0.22854201	0.11979144	-0.31866215
0.35796	135.73484	3.77e-06	0.00012433	0.00021361	1.55e-06	0.0	0.00144128	0.00026637	2.05e-06	707.71401003	698.07892991	703.85563566	-0.22638603	0.11799155	-0.31863971
0.35996	136.444	3.61e-06	0.00012311	0.00021485	1.52e-06	-0.0	0.0014414	0.00026642	2.05e-06	707.65036192	698.14566912	703.82699815	-0.22420872	0.11620484	-0.31861722
0.36196	137.1525	3.46e-06	0.00012191	0.00021607	1.5e-06	0.0	0.00144151	0.00026647	2.05e-06	707.58635368	698.21134622	703.79830853	-0.22201281	0.11443041	-0.31859466
0.36396	137.86036	3.31e-06	0.00012072	0.00021727	1.47e-06	0.0	0.00144162	0.00026652	2.05e-06	707.52205395	698.27597356	703.76956293	-0.21981155	0.11267595	-0.31857211
0.36596	138.56755	3.17e-06	0.00011956	0.00021845	1.44e-06	-0.0	0.00144172	0.00026656	2.05e-06	707.45752623	698.33956331	703.74075798	-0.21759873	0.11093376	-0.31854949
0.36796	139.27408	3.04e-06	0.00011841	0.00021962	1.42e-06	0.0	0.00144181	0.00026661	2.05e-06	707.39282924	698.40212727	703.71189074	-0.2153809	0.10920657	-0.31852681
0.36996	139.97996	2.92e-06	0.00011728	0.00022077	1.39e-06	-0.0	0.0014419	0.00026665	2.05e-06	707.32801717	698.46367715	703.68295867	-0.21315694	0.1074913	-0.31850404
0.37196	140.68517	2.8e-06	0.00011616	0.0002219	1.37e-06	0.0	0.00144199	0.00026669	2.05e-06	707.26313998	698.52422444	703.65395965	-0.21093932	0.10579546	-0.31848127
0.37396	141.38971	2.68e-06	0.00011507	0.00022301	1.34e-06	0.0	0.00144208	0.00026673	2.05e-06	707.19824363	698.58378063	703.6248919	-0.20872533	0.10411503	-0.31845845
0.37596	142.09358	2.58e-06	0.00011398	0.00022411	1.32e-06	-0.0	0.00144215	0.00026677	2.05e-06	707.13337036	698.64235694	703.59575397	-0.20651663	0.10244951	-0.31843557
0.37796	142.79679	2.47e-06	0.00011292	0.00022519	1.29e-06	0.0	0.00144223	0.00026681	2.05e-06	707.06855885	698.69996443	703.56654471	-0.20431536	0.10079896	-0.31841263
0.37996	143.49932	2.38e-06	0.00011187	0.00022625	1.27e-06	-0.0	0.0014423	0.00026684	2.05e-06	707.00384452	698.75661405	703.53726325	-0.20212348	0.09916337	-0.31838963
0.38196	144.20117	2.28e-06	0.00011083	0.0002273	1.25e-06	-0.0	0.00144237	0.00026688	2.05e-06	706.9392597	698.81231656	703.50790897	-0.19994278	0.09754277	-0.31836656
0.38396	144.90235	2.19e-06	0.00010981	0.00022833	1.23e-06	0.0	0.00144244	0.00026691	2.05e-06	706.87483385	698.86708264	703.47848149	-0.19777492	0.09593716	-0.31834343
0.38596	145.60285	2.11e-06	0.0001088	0.00022935	1.21e-06	-0.0	0.0014425	0.00026694	2.05e-06	706.81059375	698.92092267	703.44898063	-0.19562743	0.094351	-0.3183203
0.38796	146.30266	2.03e-06	0.00010781	0.00023035	1.19e-06	0.0	0.00144256	0.00026697	2.05e-06	706.74656366	698.97384708	703.41940642	-0.19349184	0.09277702	-0.31829707
0.38996	147.00179	1.95e-06	0.00010683	0.00023134	1.17e-06	-0.0	0.00144262	0.00026701	2.05e-06	706.68276547	699.02586612	703.38975906	-0.19137358	0.09121831	-0.31827379
0.39196	147.70023	1.87e-06	0.00010587	0.00023232	1.15e-06	-0.0	0.00144267	0.00026704	2.05e-06	706.61921891	699.07698997	703.36003891	-0.18927031	0.08967232	-0.31825041
0.39396	148.39799	1.8e-06	0.00010492	0.00023328	1.13e-06	0.0	0.00144272	0.00026706	2.05e-06	706.55594172	699.12722851	703.33024647	-0.18719197	0.08814559	-0.31822703
0.39596	149.09505	1.74e-06	0.00010398	0.00023422	1.11e-06	-0.0	0.00144277	0.00026709	2.05e-06	706.49294972	699.17659154	703.30038238	-0.1851319	0.08663255	-0.31820358
0.39796	149.79142	1.67e-06	0.00010305	0.00023515	1.09e-06	-0.0	0.00144282	0.00026712	2.05e-06	706.43025693	699.22508902	703.2704474	-0.18309047	0.08513284	-0.31818005
0.39996	150.48709	1.61e-06	0.00010214	0.00023607	1.07e-06	0.0	0.00144287	0.00026715	2.05e-06	706.36787588	699.27273026	703.24044236	-0.18107428	0.08365077	-0.3181565
0.40196	151.18206	1.55e-06	0.00010124	0.00023698	1.05e-06	0.0	0.00144291	0.00026717	2.05e-06	706.30581741	699.31952506	703.21036826	-0.17907698	0.08218117	-0.31813286
0.40396	151.87632	1.49e-06	0.00010036	0.00023788	1.04e-06	-0.0	0.00144295	0.0002672	2.05e-06	706.24409116	699.36548249	703.18022608	-0.17710436	0.08072784	-0.3181092
0.40596	152.56989	1.44e-06	9.948e-05	0.00023876	1.02e-06	-0.0	0.00144299	0.00026722	2.05e-06	706.18270529	699.41061212	703.15001698	-0.17515418	0.07928875	-0.31808547
0.40796	153.26275	1.39e-06	9.862e-05	0.00023963	1e-06	-0.0	0.00144303	0.00026725	2.05e-06	706.1216669	699.45492294	703.1197421	-0.17322428	0.07786195	-0.31806166
0.40996	153.95489	1.34e-06	9.777e-05	0.00024048	9.9e-07	0.0	0.00144307	0.00026727	2.05e-06	706.060982	699.49842392	703.08940268	-0.17132337	0.07645358	-0.31803786
0.41196	154.64633	1.29e-06	9.693e-05	0.00024133	9.7e-07	0.0	0.0014431	0.00026729	2.05e-06	706.00065543	699.54112421	703.05900001	-0.1694439	0.07505777	-0.31801398
0.41396	155.33705	1.24e-06	9.61e-05	0.00024216	9.5e-07	0.0	0.00144313	0.00026731	2.05e-06	705.94069125	699.58303251	703.02853539	-0.16758868	0.07367637	-0.31799005
0.41596	156.02705	1.2e-06	9.528e-05	0.00024299	9.4e-07	0.0	0.00144317	0.00026733	2.05e-06	705.88109261	699.62415756	702.99801018	-0.16575788	0.07230932	-0.31796608
0.41796	156.71634	1.16e-06	9.448e-05	0.0002438	9.2e-07	0.0	0.0014432	0.00026735	2.05e-06	705.82186185	699.66450798	702.96742576	-0.16394899	0.07095457	-0.31794203
0.41996	157.4049	1.12e-06	9.368e-05	0.0002446	9.1e-07	0.0	0.00144323	0.00026737	2.05e-06	705.76300063	699.7040923	702.93678354	-0.16216509	0.06961427	-0.31791795
0.42196	158.09274	1.08e-06	9.29e-05	0.00024539	8.9e-07	0.0	0.00144326	0.00026739	2.05e-06	705.70450991	699.74291891	702.90608494	-0.16040706	0.06828898	-0.31789384
0.42396	158.77985	1.04e-06	9.213e-05	0.00024617	8.8e-07	0.0	0.00144328	0.00026741	2.05e-06	705.64639006	699.78099614	702.8753314	-0.15867483	0.06697857	-0.31786971
0.42596	159.46623	1e-06	9.136e-05	0.00024693	8.7e-07	0.0	0.00144331	0.00026743	2.05e-06	705.58864087	699.81833223	702.84452436	-0.15696513	0.06568051	-0.31784552
0.42796	160.15188	9.7e-07	9.061e-05	0.00024769	8.5e-07	0.0	0.00144333	0.00026745	2.05e-06	705.53126168	699.85493529	702.81366527	-0.15527974	0.06439607	-0.31782128
0.42996	160.83679	9.4e-07	8.986e-05	0.00024844	8.4e-07	0.0	0.00144336	0.00026747	2.05e-06	705.47425131	699.89081335	702.78275558	-0.15361781	0.0631246	-0.317797
0.43196	161.52096	9.1e-07	8.913e-05	0.00024918	8.3e-07	0.0	0.00144338	0.00026748	2.05e-06	705.41760819	699.92597438	702.75179675	-0.15197846	0.06186541	-0.31777267
0.43396	162.20439	8.8e-07	8.841e-05	0.00024991	8.1e-07	-0.0	0.0014434	0.0002675	2.05e-06	705.36133037	699.96042625	702.72079022	-0.1503654	0.06062135	-0.31774833
0.43596	162.88708	8.5e-07	8.769e-05	0.00025063	8e-07	-0.0	0.00144342	0.00026752	2.05e-06	705.30541563	699.99417656	702.68973742	-0.14877404	0.0593889	-0.31772393
0.43796	163.56902	8.2e-07	8.698e-05	0.00025134	7.9e-07	0.0	0.00144345	0.00026753	2.05e-06	705.24986133	700.02723311	702.65863979	-0.14720563	0.05816906	-0.31769949
0.43996	164.25022	7.9e-07	8.629e-05	0.00025204	7.8e-07	0.0	0.00144347	0.00026755	2.05e-06	705.1946646	700.05960345	702.62749875	-0.14566224	0.05696349	-0.31767505
0.44196	164.93066	7.7e-07	8.56e-05	0.00025273	7.7e-07	0.0	0.00144348	0.00026756	2.05e-06	705.1398224	700.09129498	702.59631568	-0.14414003	0.05576925	-0.31765055
0.44396	165.61034	7.4e-07	8.492e-05	0.00025341	7.5e-07	-0.0	0.0014435	0.00026758	2.05e-06	705.08533133	700.12231524	702.56509199	-0.14264199	0.05458875	-0.31762604
0.44596	166.28927	7.2e-07	8.425e-05	0.00025409	7.4e-07	0.0	0.00144352	0.00026759	2.05e-06	705.03118793	700.15267142	702.53382905	-0.14116402	0.05341883	-0.31760146
0.44796	166.96744	6.9e-07	8.358e-05	0.00025475	7.3e-07	0.0	0.00144354	0.00026761	2.05e-06	704.9773885	700.18237078	702.50252819	-0.13971087	0.05226335	-0.3175769
0.44996	167.64484	6.7e-07	8.293e-05	0.00025541	7.2e-07	-0.0	0.00144355	0.00026762	2.05e-06	704.92392918	700.21142052	702.47119077	-0.13827801	0.05111879	-0.31755228
0.45195	168.32148	6.5e-07	8.228e-05	0.00025606	7.1e-07	0.0	0.00144357	0.00026763	2.05e-06	704.87080606	700.23982761	702.43981809	-0.13686594	0.04998564	-0.31752762
0.45395	168.99735	6.3e-07	8.165e-05	0.0002567	7e-07	0.0	0.00144358	0.00026765	2.05e-06	704.81801507	700.26759903	702.40841144	-0.13547711	0.04886597	-0.31750296
0.45595	169.67245	6.1e-07	8.102e-05	0.00025733	6.9e-07	-0.0	0.0014436	0.00026766	2.05e-06	704.76555197	700.29474179	702.37697208	-0.13410885	0.04775776	-0.31747828
0.45795	170.34677	5.9e-07	8.039e-05	0.00025796	6.8e-07	0.0	0.00144361	0.00026767	2.05e-06	704.71341258	700.32126263	702.34550128	-0.13276073	0.04666077	-0.31745356
0.45995	171.02031	5.7e-07	7.978e-05	0.00025858	6.7e-07	-0.0	0.00144363	0.00026768	2.05e-06	704.66159257	700.3471683	702.31400024	-0.13143347	0.04557568	-0.31742882
0.46195	171.69308	5.5e-07	7.917e-05	0.00025919	6.6e-07	0.0	0.00144364	0.0002677	2.05e-06	704.61008759	700.37246547	702.28247017	-0.13012569	0.04450152	-0.31740405
0.46395	172.36505	5.4e-07	7.857e-05	0.00025979	6.5e-07	-0.0	0.00144365	0.00026771	2.05e-06	704.55889323	700.39716071	702.25091224	-0.12883825	0.04343909	-0.31737926
0.46595	173.03625	5.2e-07	7.798e-05	0.00026038	6.4e-07	0.0	0.00144366	0.00026772	2.05e-06	704.50800508	700.42126054	702.21932759	-0.12757045	0.04238795	-0.31735446
0.46795	173.70665	5e-07	7.739e-05	0.00026097	6.3e-07	-0.0	0.00144368	0.00026773	2.05e-06	704.45741867	700.44477141	702.18771737	-0.12632146	0.04134756	-0.31732962
0.46995	174.37626	4.9e-07	7.682e-05	0.00026155	6.2e-07	0.0	0.00144369	0.00026774	2.05e-06	704.40712954	700.46769967	702.15608265	-0.1250919	0.04031854	-0.31730478
0.47195	175.04507	4.7e-07	7.624e-05	0.00026212	6.1e-07	-0.0	0.0014437	0.00026775	2.05e-06	704.35713323	700.49005165	702.12442453	-0.12388038	0.03929988	-0.31727991
0.47395	175.71308	4.6e-07	7.568e-05	0.00026269	6.1e-07	-0.0	0.00144371	0.00026776	2.05e-06	704.30742524	700.51183361	702.09274405	-0.1226872	0.03829196	-0.31725501
0.47595	176.38029	4.5e-07	7.512e-05	0.00026325	6e-07	0.0	0.00144372	0.00026777	2.05e-06	704.25800122	700.53305153	702.06104223	-0.12151354	0.03729592	-0.31723013
0.47795	177.0467	4.3e-07	7.457e-05	0.0002638	5.9e-07	-0.0	0.00144373	0.00026778	2.05e-06	704.20885669	700.55371159	702.02932008	-0.1203565	0.03630943	-0.31720521
0.47995	177.71229	4.2e-07	7.403e-05	0.00026435	5.8e-07	-0.0	0.00144374	0.00026779	2.05e-06	704.15998718	700.57381993	701.99757858	-0.11921655	0.03533303	-0.31718027
0.48195	178.37708	4.1e-07	7.349e-05	0.00026489	5.7e-07	0.0	0.00144375	0.0002678	2.05e-06	704.11138843	700.59338225	701.96581866	-0.11809497	0.03436796	-0.31715534
0.48395	179.04105	4e-07	7.295e-05	0.00026542	5.7e-07	0.0	0.00144375	0.00026781	2.05e-06	704.06305601	700.6124046	701.93404127	-0.11698945	0.03341236	-0.31713037
0.48595	179.7042	3.8e-07	7.243e-05	0.00026595	5.6e-07	-0.0	0.00144376	0.00026782	2.05e-06	704.01498564	700.63089272	701.9022473	-0.11590122	0.03246743	-0.31710541
0.48795	180.36653	3.7e-07	7.191e-05	0.00026647	5.5e-07	-0.0	0.00144377	0.00026783	2.05e-06	703.96717303	700.64885243	701.87043764	-0.11482867	0.03153192	-0.31708041
0.48995	181.02803	3.6e-07	7.14e-05	0.00026699	5.4e-07	0.0	0.00144378	0.00026784	2.05e-06	703.91961401	700.66628925	701.83861313	-0.11377297	0.03060697	-0.31705543
0.49195	181.68871	3.5e-07	7.089e-05	0.0002675	5.4e-07	0.0	0.00144379	0.00026785	2.05e-06	703.87230431	700.68320901	701.80677462	-0.11273262	0.02969142	-0.31703042
0.49395	182.34855	3.4e-07	7.039e-05	0.000268	5.3e-07	0.0	0.00144379	0.00026786	2.05e-06	703.82523986	700.69961711	701.7749229	-0.11170766	0.02878542	-0.3170054
0.49595	183.00756	3.3e-07	6.989e-05	0.0002685	5.2e-07	-0.0	0.0014438	0.00026786	2.05e-06	703.77841658	700.71551903	701.74305878	-0.11069837	0.02788936	-0.31698037
0.49795	183.66573	3.2e-07	6.94e-05	0.00026899	5.1e-07	0.0	0.00144381	0.00026787	2.05e-06	703.73183676	700.72784874	701.71192879	-0.10967835	0.01414218	-0.31695593
0.49995	184.32306	3.1e-07	6.891e-05	0.00026948	5.1e-07	-0.0	0.00144381	0.00026788	2.05e-06	703.68554312	700.7356982	701.68175061	-0.108651	0.01380656	-0.31693221
0.50195	184.97955	3.1e-07	6.844e-05	0.00026996	5e-07	0.0	0.00144382	0.00026789	2.05e-06	703.63953564	700.74335933	701.65148268	-0.10764429	0.01347329	-0.31690844
0.50395	185.63518	3e-07	6.796e-05	0.00027043	4.9e-07	0.0	0.00144383	0.0002679	2.05e-06	703.59380385	700.75083339	701.62112743	-0.10665764	0.01314238	-0.31688463
0.50595	186.28997	2.9e-07	6.749e-05	0.0002709	4.9e-07	0.0	0.00144383	0.0002679	2.05e-06	703.54833782	700.75812163	701.59068718	-0.10568472	0.01281185	-0.31686062
0.50795	186.94389	2.8e-07	6.703e-05	0.00027137	4.8e-07	-0.0	0.00144384	0.00026791	2.05e-06	703.50312828	700.76522515	701.56016413	-0.10473202	0.01248406	-0.3168366
0.50995	187.59696	2.7e-07	6.657e-05	0.00027183	4.7e-07	-0.0	0.00144385	0.00026792	2.05e-06	703.45816632	700.77214514	701.52956044	-0.1038048	0.01216103	-0.31681272
0.51195	188.24917	2.7e-07	6.612e-05	0.00027228	4.7e-07	0.0	0.00144385	0.00026792	2.05e-06	703.4134434	700.77888282	701.49887823	-0.10288677	0.01183728	-0.31678858
0.51395	188.90051	2.6e-07	6.567e-05	0.00027273	4.6e-07	0.0	0.00144386	0.00026793	2.05e-06	703.3689516	700.78543923	701.46811948	-0.10198864	0.01151668	-0.31676448
0.51595	189.55098	2.5e-07	6.523e-05	0.00027317	4.6e-07	0.0	0.00144386	0.00026794	2.05e-06	703.32468322	700.79181557	701.43728618	-0.10110196	0.01119637	-0.31674019
0.51795	190.20058	2.4e-07	6.479e-05	0.00027361	4.5e-07	-0.0	0.00144387	0.00026794	2.05e-06	703.28063113	700.79801281	701.40638017	-0.10023477	0.0108794	-0.31671596
0.51995	190.8493	2.4e-07	6.436e-05	0.00027405	4.5e-07	-0.0	0.00144387	0.00026795	2.05e-06	703.23678834	700.80403211	701.37540331	-0.09938273	0.01056433	-0.31669167
0.52195	191.49714	2.3e-07	6.393e-05	0.00027448	4.4e-07	-0.0	0.00144388	0.00026796	2.05e-06	703.19314829	700.80987454	701.34435738	-0.09854316	0.01025031	-0.31666728
0.52395	192.14409	2.3e-07	6.35e-05	0.0002749	4.3e-07	-0.0	0.00144388	0.00026796	2.05e-06	703.14970474	700.81554112	701.31324408	-0.09771764	0.00993804	-0.31664282
0.52595	192.79016	2.2e-07	6.308e-05	0.00027532	4.3e-07	-0.0	0.00144388	0.00026797	2.05e-06	703.10645175	700.82103289	701.2820651	-0.09690653	0.00962778	-0.31661833
0.52795	193.43534	2.1e-07	6.267e-05	0.00027574	4.2e-07	-0.0	0.00144389	0.00026798	2.05e-06	703.06338362	700.82635086	701.25082204	-0.09610888	0.00931929	-0.31659379
0.52995	194.07962	2.1e-07	6.226e-05	0.00027615	4.2e-07	-0.0	0.00144389	0.00026798	2.05e-06	703.02049493	700.83149605	701.21951648	-0.0953245	0.00901264	-0.31656921
0.53195	194.723	2e-07	6.185e-05	0.00027655	4.1e-07	-0.0	0.0014439	0.00026799	2.05e-06	702.97778052	700.83646944	701.18814994	-0.09455363	0.00870802	-0.31654461
0.53395	195.36547	2e-07	6.145e-05	0.00027696	4.1e-07	-0.0	0.0014439	0.00026799	2.05e-06	702.93523542	700.84127204	701.15672391	-0.09379238	0.00840401	-0.31651987
0.53595	196.00704	1.9e-07	6.105e-05	0.00027735	4e-07	0.0	0.0014439	0.000268	2.05e-06	702.89285491	700.84590482	701.12523984	-0.0930434	0.00810175	-0.31649509
0.53795	196.6477	1.9e-07	6.066e-05	0.00027775	4e-07	0.0	0.00144391	0.000268	2.05e-06	702.85063453	700.85036868	701.09369909	-0.0923069	0.00780143	-0.31647029
0.53995	197.28744	1.8e-07	6.027e-05	0.00027814	3.9e-07	-0.0	0.00144391	0.00026801	2.05e-06	702.80856991	700.85466462	701.06210306	-0.09158551	0.00750427	-0.31644557
0.54195	197.92627	1.8e-07	5.989e-05	0.00027852	3.9e-07	-0.0	0.00144391	0.00026802	2.05e-06	702.76665691	700.85879359	701.03045307	-0.09087015	0.00720661	-0.31642063
0.54395	198.56417	1.7e-07	5.951e-05	0.0002789	3.8e-07	-0.0	0.00144392	0.00026802	2.05e-06	702.72489158	700.86275651	700.9987504	-0.09016674	0.00691099	-0.31639569
0.54595	199.20114	1.7e-07	5.913e-05	0.00027928	3.8e-07	-0.0	0.00144392	0.00026803	2.05e-06	702.68327016	700.86655425	700.9669963	-0.08947861	0.00661893	-0.31637087
0.54795	199.83719	1.6e-07	5.876e-05	0.00027965	3.7e-07	0.0	0.00144392	0.00026803	2.05e-06	702.64178873	700.87018807	700.93519209	-0.08879553	0.00632618	-0.31634581
0.54995	200.47229	1.6e-07	5.839e-05	0.00028002	3.7e-07	0.0	0.00144393	0.00026804	2.05e-06	702.60044426	700.87365831	700.90333879	-0.08812667	0.00603676	-0.31632087
0.55194	201.10646	1.6e-07	5.803e-05	0.00028039	3.7e-07	0.0	0.00144393	0.00026804	2.05e-06	702.55923318	700.87696615	700.87143765	-0.08746239	0.00574656	-0.31629569
0.55394	201.73969	1.5e-07	5.767e-05	0.00028075	3.6e-07	0.0	0.00144393	0.00026805	2.05e-06	702.51815225	700.88011246	700.8394898	-0.0868152	0.00546115	-0.31627076
0.55594	202.37197	1.5e-07	5.731e-05	0.00028111	3.6e-07	-0.0	0.00144394	0.00026805	2.05e-06	702.47719844	700.88309808	700.80749632	-0.08617106	0.00517444	-0.31624554
0.55794	203.00329	1.5e-07	5.695e-05	0.00028146	3.5e-07	0.0	0.00144394	0.00026805	2.05e-06	702.43636875	700.88592389	700.7754583	-0.08553979	0.00489084	-0.31622042
0.55994	203.63366	1.4e-07	5.66e-05	0.00028181	3.5e-07	0.0	0.00144394	0.00026806	2.05e-06	702.3956603	700.88859077	700.74337678	-0.0849161	0.00460809	-0.31619522
0.56194	204.26307	1.4e-07	5.626e-05	0.00028216	3.4e-07	0.0	0.00144394	0.00026806	2.05e-06	702.35507025	700.89109971	700.71125283	-0.0843004	0.00432643	-0.31616994
0.56394	204.89151	1.3e-07	5.592e-05	0.0002825	3.4e-07	0.0	0.00144395	0.00026807	2.05e-06	702.31459616	700.89345127	700.67908737	-0.08369564	0.00404728	-0.31614473
0.56594	205.51899	1.3e-07	5.558e-05	0.00028284	3.4e-07	0.0	0.00144395	0.00026807	2.05e-06	702.27423521	700.89564667	700.64688146	-0.083098	0.00376897	-0.31611942
0.56794	206.14549	1.3e-07	5.524e-05	0.00028318	3.3e-07	-0.0	0.00144395	0.00026808	2.05e-06	702.23398516	700.8976864	700.61463597	-0.08250765	0.00349163	-0.31609404
0.56994	206.77102	1.3e-07	5.491e-05	0.00028351	3.3e-07	0.0	0.00144395	0.00026808	2.05e-06	702.19384369	700.89957124	700.58235182	-0.08192782	0.00321685	-0.31606873
0.57194	207.39556	1.2e-07	5.458e-05	0.00028384	3.2e-07	0.0	0.00144396	0.00026808	2.05e-06	702.1538083	700.90130229	700.55002999	-0.08135423	0.00294268	-0.31604332
0.57394	208.01911	1.2e-07	5.426e-05	0.00028416	3.2e-07	-0.0	0.00144396	0.00026809	2.05e-06	702.1138769	700.90288018	700.51767131	-0.08078915	0.00267028	-0.3160179
0.57594	208.64168	1.2e-07	5.393e-05	0.00028449	3.2e-07	-0.0	0.00144396	0.00026809	2.05e-06	702.07404727	700.90430587	700.48527669	-0.08023197	0.0023994	-0.31599247
0.57794	209.26325	1.1e-07	5.362e-05	0.00028481	3.1e-07	0.0	0.00144396	0.0002681	2.05e-06	702.03431751	700.90557988	700.4528469	-0.07967926	0.00212843	-0.31596687
0.57994	209.88381	1.1e-07	5.33e-05	0.00028512	3.1e-07	0.0	0.00144396	0.0002681	2.05e-06	701.99468548	700.90670324	700.42038283	-0.07913777	0.00186076	-0.31594142
0.58194	210.50338	1.1e-07	5.299e-05	0.00028543	3.1e-07	-0.0	0.00144397	0.0002681	2.05e-06	701.95514924	700.90767675	700.38788528	-0.07860266	0.00159406	-0.3159159
0.58394	211.12193	1.1e-07	5.268e-05	0.00028574	3e-07	-0.0	0.00144397	0.00026811	2.05e-06	701.91570705	700.90850098	700.355355	-0.07807605	0.00132945	-0.31589043
0.58594	211.73947	1e-07	5.237e-05	0.00028605	3e-07	0.0	0.00144397	0.00026811	2.05e-06	701.87635689	700.90917707	700.32279284	-0.07755347	0.00106475	-0.31586479
0.58794	212.35599	1e-07	5.207e-05	0.00028635	3e-07	0.0	0.00144397	0.00026812	2.05e-06	701.83709723	700.90970542	700.29019947	-0.07704018	0.00080266	-0.31583925
0.58994	212.97148	1e-07	5.177e-05	0.00028665	2.9e-07	0.0	0.00144397	0.00026812	2.05e-06	701.79792621	700.91008707	700.25757569	-0.07652776	0.00053894	-0.31581339
0.59194	213.58595	1e-07	5.147e-05	0.00028695	2.9e-07	0.0	0.00144397	0.00026812	2.05e-06	701.75884238	700.91032242	700.22492215	-0.07602988	0.00028066	-0.31578792
0.59394	214.19938	9e-08	5.118e-05	0.00028725	2.9e-07	-0.0	0.00144398	0.00026813	2.05e-06	701.71984396	700.91041259	700.19223963	-0.07553452	2.17e-05	-0.31576221
0.59594	214.81178	9e-08	5.089e-05	0.00028754	2.8e-07	-0.0	0.00144398	0.00026813	2.05e-06	701.68092947	700.91035816	700.15952877	-0.07504716	-0.00023506	-0.31573658
0.59794	215.42313	9e-08	5.06e-05	0.00028783	2.8e-07	0.0	0.00144398	0.00026813	2.05e-06	701.64209738	700.91015996	700.12679029	-0.07456374	-0.0004917	-0.3157108
0.59994	216.03343	9e-08	5.031e-05	0.00028811	2.8e-07	0.0	0.00144398	0.00026814	2.05e-06	701.60334626	700.90981867	700.09402482	-0.07408726	-0.00074658	-0.31568505
0.60194	216.64268	9e-08	5.003e-05	0.00028839	2.7e-07	0.0	0.00144398	0.00026814	2.05e-06	701.56467461	700.90933517	700.06123304	-0.0736197	-0.00099858	-0.31565943
0.60394	217.25087	8e-08	4.975e-05	0.00028867	2.7e-07	0.0	0.00144398	0.00026814	2.05e-06	701.52608108	700.90871016	700.02841557	-0.07315306	-0.00125195	-0.31563352
0.60594	217.85799	8e-08	4.947e-05	0.00028895	2.7e-07	0.0	0.00144398	0.00026815	2.05e-06	701.48756447	700.9079441	699.995573	-0.07269451	-0.0015028	-0.31560772
0.60794	218.46405	8e-08	4.92e-05	0.00028923	2.7e-07	0.0	0.00144399	0.00026815	2.05e-06	701.44912336	700.90703793	699.96270597	-0.07224333	-0.00175143	-0.315582
0.60994	219.06903	8e-08	4.893e-05	0.0002895	2.6e-07	-0.0	0.00144399	0.00026815	2.05e-06	701.41075652	700.90599232	699.92981505	-0.07179682	-0.00199927	-0.3155562
0.61194	219.67293	8e-08	4.866e-05	0.00028977	2.6e-07	-0.0	0.00144399	0.00026815	2.05e-06	701.3724641	700.90366213	699.89717931	-0.07134563	-0.01010636	-0.31553059
0.61394	220.27575	8e-08	4.839e-05	0.00029003	2.6e-07	0.0	0.00144399	0.00026816	2.05e-06	701.33427101	700.89787578	699.8653245	-0.07087695	-0.01059555	-0.31550544
0.61594	220.87748	7e-08	4.813e-05	0.0002903	2.6e-07	0.0	0.00144399	0.00026816	2.05e-06	701.29618487	700.89181809	699.83347595	-0.07041831	-0.0110758	-0.3154805
0.61794	221.47811	7e-08	4.787e-05	0.00029056	2.5e-07	0.0	0.00144399	0.00026816	2.05e-06	701.25820314	700.88549218	699.80163383	-0.0699642	-0.01155274	-0.31545547
0.61994	222.07764	7e-08	4.761e-05	0.00029082	2.5e-07	0.0	0.00144399	0.00026817	2.05e-06	701.22032347	700.87890092	699.76979829	-0.06951811	-0.01202263	-0.31543055
0.62194	222.67607	7e-08	4.735e-05	0.00029107	2.5e-07	0.0	0.00144399	0.00026817	2.05e-06	701.18254367	700.87204693	699.73796947	-0.06907669	-0.01248892	-0.31540556
0.62394	223.27338	7e-08	4.71e-05	0.00029133	2.4e-07	0.0	0.00144399	0.00026817	2.05e-06	701.14486146	700.86493331	699.70614748	-0.06864076	-0.01295065	-0.31538055
0.62594	223.86958	7e-08	4.685e-05	0.00029158	2.4e-07	-0.0	0.001444	0.00026817	2.05e-06	701.10727498	700.85756221	699.67433248	-0.0682103	-0.01340776	-0.31535554
0.62794	224.46465	6e-08	4.66e-05	0.00029183	2.4e-07	0.0	0.001444	0.00026818	2.05e-06	701.06978195	700.84993708	699.64252454	-0.06778749	-0.01385787	-0.31533065
0.62994	225.05859	6e-08	4.635e-05	0.00029208	2.4e-07	-0.0	0.001444	0.00026818	2.05e-06	701.03238063	700.84206003	699.61072377	-0.06736769	-0.01430585	-0.31530562
0.63194	225.6514	6e-08	4.611e-05	0.00029232	2.3e-07	0.0	0.001444	0.00026818	2.05e-06	700.99506917	700.83393373	699.57893029	-0.06695318	-0.01474919	-0.31528059
0.63394	226.24307	6e-08	4.587e-05	0.00029256	2.3e-07	-0.0	0.001444	0.00026818	2.05e-06	700.95784561	700.82556118	699.54714415	-0.06654516	-0.01518654	-0.31525564
0.63594	226.83359	6e-08	4.563e-05	0.0002928	2.3e-07	0.0	0.001444	0.00026819	2.05e-06	700.92070837	700.81694459	699.51536544	-0.0661414	-0.01562024	-0.31523064
0.63794	227.42296	6e-08	4.539e-05	0.00029304	2.3e-07	-0.0	0.001444	0.00026819	2.05e-06	700.88365565	700.80808681	699.48359422	-0.06574519	-0.01604667	-0.3152058
0.63994	228.01117	6e-08	4.516e-05	0.00029327	2.3e-07	0.0	0.001444	0.00026819	2.05e-06	700.84668576	700.79899064	699.45183056	-0.0653515	-0.01647122	-0.31518082
0.64194	228.59822	6e-08	4.492e-05	0.00029351	2.2e-07	0.0	0.001444	0.00026819	2.05e-06	700.80979734	700.78965796	699.42007451	-0.06496151	-0.01689254	-0.31515576
0.64394	229.18409	5e-08	4.469e-05	0.00029374	2.2e-07	0.0	0.001444	0.0002682	2.05e-06	700.77298881	700.78009139	699.38832613	-0.06457736	-0.01730829	-0.31513078
0.64594	229.76879	5e-08	4.447e-05	0.00029397	2.2e-07	-0.0	0.00144401	0.0002682	2.05e-06	700.73625874	700.77029331	699.35658547	-0.06419985	-0.01771753	-0.31510594
0.64794	230.35231	5e-08	4.424e-05	0.00029419	2.2e-07	-0.0	0.00144401	0.0002682	2.05e-06	700.69960557	700.76026652	699.32485254	-0.06382508	-0.01812444	-0.31508098
0.64994	230.93464	5e-08	4.402e-05	0.00029442	2.1e-07	-0.0	0.00144401	0.0002682	2.05e-06	700.6630279	700.7500135	699.29312739	-0.06345659	-0.01852514	-0.31505615
0.65193	231.51577	5e-08	4.379e-05	0.00029464	2.1e-07	0.0	0.00144401	0.0002682	2.05e-06	700.62652449	700.73953632	699.26141003	-0.06309083	-0.01892345	-0.31503121
0.65393	232.0957	5e-08	4.357e-05	0.00029486	2.1e-07	0.0	0.00144401	0.00026821	2.05e-06	700.590094	700.72883746	699.2297005	-0.06273082	-0.01931603	-0.31500638
0.65593	232.67442	5e-08	4.336e-05	0.00029508	2.1e-07	-0.0	0.00144401	0.00026821	2.05e-06	700.55373522	700.71791908	699.19799882	-0.06237205	-0.01970777	-0.31498134
0.65793	233.25193	5e-08	4.314e-05	0.00029529	2.1e-07	0.0	0.00144401	0.00026821	2.05e-06	700.51744684	700.70678372	699.16630499	-0.06202131	-0.02009121	-0.31495658
0.65993	233.82822	5e-08	4.293e-05	0.00029551	2e-07	0.0	0.00144401	0.00026821	2.05e-06	700.48122777	700.69543337	699.13461903	-0.06167043	-0.02047525	-0.31493152
0.66193	234.40328	5e-08	4.272e-05	0.00029572	2e-07	0.0	0.00144401	0.00026821	2.05e-06	700.44507684	700.68387027	699.10294094	-0.06132661	-0.02085198	-0.31490669
0.66393	234.9771	4e-08	4.251e-05	0.00029593	2e-07	-0.0	0.00144401	0.00026822	2.05e-06	700.40899286	700.67209688	699.07127073	-0.0609877	-0.0212237	-0.31488193
0.66593	235.54969	4e-08	4.23e-05	0.00029613	2e-07	0.0	0.00144401	0.00026822	2.05e-06	700.37297479	700.66011522	699.03960839	-0.06065112	-0.02159323	-0.31485707
0.66793	236.12102	4e-08	4.209e-05	0.00029634	2e-07	-0.0	0.00144401	0.00026822	2.05e-06	700.33702162	700.64792727	699.00795392	-0.06031395	-0.02196375	-0.31483188
0.66993	236.6911	4e-08	4.189e-05	0.00029654	2e-07	0.0	0.00144401	0.00026822	2.05e-06	700.30113216	700.63553567	698.97630731	-0.05999004	-0.02231999	-0.31480741
0.67193	237.25992	4e-08	4.169e-05	0.00029675	1.9e-07	-0.0	0.00144401	0.00026822	2.05e-06	700.26530539	700.62294254	698.94466853	-0.05966195	-0.02268111	-0.31478236
0.67393	237.82747	4e-08	4.149e-05	0.00029695	1.9e-07	0.0	0.00144401	0.00026823	2.05e-06	700.22954047	700.61014955	698.9130376	-0.05934164	-0.02303393	-0.31475763
0.67593	238.39375	4e-08	4.129e-05	0.00029715	1.9e-07	-0.0	0.00144402	0.00026823	2.05e-06	700.1938364	700.59715886	698.88141448	-0.05902314	-0.02338499	-0.31473276
0.67793	238.95874	4e-08	4.109e-05	0.00029734	1.9e-07	-0.0	0.00144402	0.00026823	2.05e-06	700.15819219	700.58397273	698.84979916	-0.05870834	-0.02373219	-0.31470792
0.67993	239.52244	4e-08	4.09e-05	0.00029754	1.9e-07	0.0	0.00144402	0.00026823	2.05e-06	700.12260699	700.57059294	698.81819162	-0.0583982	-0.02407444	-0.31468319
0.68193	240.08484	4e-08	4.07e-05	0.00029773	1.8e-07	-0.0	0.00144402	0.00026823	2.05e-06	700.08707983	700.55702177	698.78659183	-0.05808899	-0.02441583	-0.31465826
0.68393	240.64594	4e-08	4.051e-05	0.00029792	1.8e-07	0.0	0.00144402	0.00026824	2.05e-06	700.05160992	700.54326096	698.75499977	-0.05778471	-0.02475193	-0.31463346
0.68593	241.20572	4e-08	4.032e-05	0.00029811	1.8e-07	-0.0	0.00144402	0.00026824	2.05e-06	700.01619632	700.52931273	698.72341539	-0.05748272	-0.02508562	-0.3146086
0.68793	241.76419	4e-08	4.014e-05	0.0002983	1.8e-07	0.0	0.00144402	0.00026824	2.05e-06	699.9808383	700.51517866	698.6918387	-0.05718492	-0.02541481	-0.31458381
0.68993	242.32133	4e-08	3.995e-05	0.00029848	1.8e-07	0.0	0.00144402	0.00026824	2.05e-06	699.94553492	700.50086113	698.66026962	-0.05689148	-0.02573928	-0.31455913
0.69193	242.87713	3e-08	3.977e-05	0.00029867	1.8e-07	-0.0	0.00144402	0.00026824	2.05e-06	699.91028547	700.48636176	698.62870815	-0.05659705	-0.02606492	-0.31453411
0.69393	243.43159	3e-08	3.959e-05	0.00029885	1.7e-07	0.0	0.00144402	0.00026824	2.05e-06	699.87508918	700.47168236	698.59715424	-0.05631043	-0.02638197	-0.3145095
0.69593	243.9847	3e-08	3.94e-05	0.00029903	1.7e-07	-0.0	0.00144402	0.00026825	2.05e-06	699.83994525	700.45682491	698.56560786	-0.05602243	-0.02670061	-0.31448452
0.69793	244.53644	3e-08	3.923e-05	0.00029921	1.7e-07	-0.0	0.00144402	0.00026825	2.05e-06	699.80485297	700.44179117	698.53406897	-0.05574013	-0.02701297	-0.31445977
0.69993	245.08683	3e-08	3.905e-05	0.00029939	1.7e-07	-0.0	0.00144402	0.00026825	2.05e-06	699.76981168	700.42658271	698.50253754	-0.0554613	-0.02732149	-0.31443508
0.70193	245.63583	3e-08	3.887e-05	0.00029956	1.7e-07	0.0	0.00144402	0.00026825	2.05e-06	699.73482061	700.4112015	698.47101351	-0.05518654	-0.02762553	-0.31441051
0.70393	246.18345	3e-08	3.87e-05	0.00029974	1.7e-07	-0.0	0.00144402	0.00026825	2.05e-06	699.69987896	700.39564964	698.43949684	-0.05490908	-0.02793253	-0.31438544
0.70593	246.72968	3e-08	3.853e-05	0.00029991	1.7e-07	0.0	0.00144402	0.00026825	2.05e-06	699.66498616	700.37992848	698.40798749	-0.05464167	-0.02822837	-0.31436103
0.70793	247.27452	3e-08	3.835e-05	0.00030008	1.6e-07	0.0	0.00144402	0.00026825	2.05e-06	699.63014151	700.36403993	698.37648541	-0.05437152	-0.02852721	-0.31433613
0.70993	247.81794	3e-08	3.819e-05	0.00030025	1.6e-07	-0.0	0.00144402	0.00026826	2.05e-06	699.59534422	700.3479861	698.34499054	-0.05410549	-0.02882144	-0.31431137
0.71193	248.35994	3e-08	3.802e-05	0.00030042	1.6e-07	0.0	0.00144402	0.00026826	2.05e-06	699.56059381	700.33176816	698.31350285	-0.05384382	-0.02911078	-0.31428677
0.71393	248.90052	3e-08	3.785e-05	0.00030058	1.6e-07	0.0	0.00144402	0.00026826	2.05e-06	699.52588971	700.31538755	698.2820223	-0.05357993	-0.02940249	-0.31426171
0.71593	249.43966	3e-08	3.769e-05	0.00030075	1.6e-07	0.0	0.00144402	0.00026826	2.05e-06	699.4912312	700.29884624	698.25054883	-0.05332545	-0.0296837	-0.31423731
0.71793	249.97736	3e-08	3.752e-05	0.00030091	1.6e-07	0.0	0.00144402	0.00026826	2.05e-06	699.4566176	700.28214619	698.21908237	-0.05306789	-0.02996822	-0.31421238
0.71993	250.51361	3e-08	3.736e-05	0.00030107	1.6e-07	-0.0	0.00144402	0.00026826	2.05e-06	699.42204849	700.2652884	698.1876229	-0.05281737	-0.03024484	-0.31418789
0.72193	251.0484	3e-08	3.72e-05	0.00030124	1.6e-07	-0.0	0.00144403	0.00026826	2.05e-06	699.38752307	700.24827517	698.15617034	-0.05256641	-0.03052182	-0.31416313
0.72393	251.58171	3e-08	3.704e-05	0.00030139	1.5e-07	-0.0	0.00144403	0.00026827	2.05e-06	699.35304091	700.23110766	698.12472465	-0.05231861	-0.03079517	-0.31413844
0.72593	252.11355	3e-08	3.688e-05	0.00030155	1.5e-07	-0.0	0.00144403	0.00026827	2.05e-06	699.31860142	700.21378746	698.09328577	-0.05207358	-0.03106532	-0.31411379
0.72793	252.64389	3e-08	3.673e-05	0.00030171	1.5e-07	0.0	0.00144403	0.00026827	2.05e-06	699.2842041	700.19631601	698.06185366	-0.05183095	-0.03133267	-0.31408916
0.72993	253.17274	2e-08	3.657e-05	0.00030186	1.5e-07	-0.0	0.00144403	0.00026827	2.05e-06	699.24984837	700.17869493	698.03042826	-0.05158468	-0.03160385	-0.31406392
0.73193	253.70007	2e-08	3.642e-05	0.00030202	1.5e-07	0.0	0.00144403	0.00026827	2.05e-06	699.21553378	700.16092546	697.99900951	-0.05135164	-0.03186029	-0.31403981
0.73393	254.22589	2e-08	3.627e-05	0.00030217	1.5e-07	-0.0	0.00144403	0.00026827	2.05e-06	699.18125965	700.14300964	697.96759735	-0.05111474	-0.03212079	-0.31401508
0.73593	254.75018	2e-08	3.612e-05	0.00030232	1.5e-07	0.0	0.00144403	0.00026827	2.05e-06	699.14702548	700.12494891	697.93619171	-0.05087934	-0.03237944	-0.31399027
0.73793	255.27293	2e-08	3.597e-05	0.00030247	1.5e-07	-0.0	0.00144403	0.00026827	2.05e-06	699.11283087	700.10674441	697.90479255	-0.05064667	-0.03263488	-0.31396553
0.73993	255.79414	2e-08	3.582e-05	0.00030261	1.4e-07	0.0	0.00144403	0.00026828	2.05e-06	699.07867535	700.08839744	697.87339982	-0.05041846	-0.03288521	-0.31394104
0.74193	256.31378	2e-08	3.568e-05	0.00030276	1.4e-07	-0.0	0.00144403	0.00026828	2.05e-06	699.04455841	700.06990955	697.84201346	-0.05019053	-0.03313501	-0.31391635
0.74393	256.83186	2e-08	3.553e-05	0.00030291	1.4e-07	-0.0	0.00144403	0.00026828	2.05e-06	699.01047943	700.05128267	697.81063337	-0.04996484	-0.03338212	-0.31389169
0.74593	257.34835	2e-08	3.539e-05	0.00030305	1.4e-07	-0.0	0.00144403	0.00026828	2.05e-06	698.97643803	700.03251787	697.77925953	-0.04974131	-0.03362663	-0.31386705
0.74793	257.86326	2e-08	3.524e-05	0.00030319	1.4e-07	-0.0	0.00144403	0.00026828	2.05e-06	698.94243381	700.01361634	697.74789186	-0.04952036	-0.03386806	-0.31384247
0.74993	258.37656	2e-08	3.51e-05	0.00030333	1.4e-07	0.0	0.00144403	0.00026828	2.05e-06	698.90846639	699.99457919	697.71653034	-0.04930176	-0.03410667	-0.31381795
0.75192	258.88825	2e-08	3.496e-05	0.00030347	1.4e-07	-0.0	0.00144403	0.00026828	2.05e-06	698.87453512	699.97540846	697.68517485	-0.04908343	-0.03434473	-0.31379323
0.75392	259.39832	2e-08	3.483e-05	0.00030361	1.4e-07	-0.0	0.00144403	0.00026828	2.05e-06	698.84063974	699.95610491	697.65382538	-0.04886513	-0.03458246	-0.31376831
0.75592	259.90676	2e-08	3.469e-05	0.00030375	1.4e-07	0.0	0.00144403	0.00026828	2.05e-06	698.8067797	699.93667032	697.62248182	-0.04865312	-0.03481308	-0.31374389
0.75792	260.41355	2e-08	3.455e-05	0.00030388	1.3e-07	-0.0	0.00144403	0.00026829	2.05e-06	698.77295458	699.91710592	697.59114414	-0.04844237	-0.03504204	-0.3137194
0.75992	260.91868	2e-08	3.442e-05	0.00030402	1.3e-07	0.0	0.00144403	0.00026829	2.05e-06	698.73916414	699.89741243	697.55981228	-0.04823197	-0.03527032	-0.31369476
0.76192	261.42214	2e-08	3.428e-05	0.00030415	1.3e-07	0.0	0.00144403	0.00026829	2.05e-06	698.70540826	699.87758995	697.52848625	-0.04802225	-0.03549755	-0.31366997
0.76392	261.92393	2e-08	3.415e-05	0.00030429	1.3e-07	-0.0	0.00144403	0.00026829	2.05e-06	698.67168565	699.85764314	697.49716581	-0.0478171	-0.03571953	-0.31364553
0.76592	262.42402	2e-08	3.402e-05	0.00030442	1.3e-07	-0.0	0.00144403	0.00026829	2.05e-06	698.63799646	699.83757125	697.46585101	-0.04761023	-0.03594305	-0.31362068
0.76792	262.9224	2e-08	3.389e-05	0.00030455	1.3e-07	-0.0	0.00144403	0.00026829	2.05e-06	698.60434029	699.81737552	697.43454177	-0.04741012	-0.03615895	-0.31359644
0.76992	263.41907	2e-08	3.376e-05	0.00030468	1.3e-07	-0.0	0.00144403	0.00026829	2.05e-06	698.57071665	699.79705761	697.40323802	-0.04720752	-0.03637722	-0.31357169
0.77192	263.91401	2e-08	3.364e-05	0.0003048	1.3e-07	-0.0	0.00144403	0.00026829	2.05e-06	698.5371253	699.77661828	697.3719397	-0.04700873	-0.03659103	-0.31354722
0.77392	264.40721	2e-08	3.351e-05	0.00030493	1.3e-07	-0.0	0.00144403	0.00026829	2.05e-06	698.50356584	699.75605878	697.34064676	-0.04681007	-0.03680438	-0.31352256
0.77592	264.89866	2e-08	3.338e-05	0.00030505	1.3e-07	-0.0	0.00144403	0.00026829	2.05e-06	698.47003795	699.73538018	697.30935913	-0.04661531	-0.03701318	-0.31349819
0.77792	265.38834	2e-08	3.326e-05	0.00030518	1.2e-07	-0.0	0.00144403	0.0002683	2.05e-06	698.43654119	699.71458395	697.27807673	-0.04641891	-0.0372234	-0.31347342
0.77992	265.87623	2e-08	3.314e-05	0.0003053	1.2e-07	-0.0	0.00144403	0.0002683	2.05e-06	698.40307534	699.69367079	697.24679952	-0.04622717	-0.03742827	-0.31344905
0.78192	266.36234	2e-08	3.302e-05	0.00030542	1.2e-07	0.0	0.00144403	0.0002683	2.05e-06	698.36963994	699.67264227	697.21552741	-0.04603408	-0.0376342	-0.31342431
0.78392	266.84663	2e-08	3.29e-05	0.00030554	1.2e-07	0.0	0.00144403	0.0002683	2.05e-06	698.33623474	699.65149919	697.18426036	-0.04584289	-0.03783775	-0.31339963
0.78592	267.32911	2e-08	3.278e-05	0.00030566	1.2e-07	0.0	0.00144403	0.0002683	2.05e-06	698.3028594	699.63024272	697.15299829	-0.04565528	-0.0380371	-0.31337522
0.78792	267.80975	2e-08	3.266e-05	0.00030578	1.2e-07	0.0	0.00144403	0.0002683	2.05e-06	698.26951357	699.60887407	697.12174114	-0.04546876	-0.03823492	-0.31335077
0.78992	268.28854	2e-08	3.254e-05	0.0003059	1.2e-07	0.0	0.00144403	0.0002683	2.05e-06	698.23619694	699.58739428	697.09048884	-0.04528105	-0.03843362	-0.31332599
0.79192	268.76547	2e-08	3.242e-05	0.00030601	1.2e-07	0.0	0.00144403	0.0002683	2.05e-06	698.20290926	699.56580424	697.05924133	-0.0450983	-0.03862666	-0.31330167
0.79392	269.24052	2e-08	3.231e-05	0.00030613	1.2e-07	0.0	0.00144403	0.0002683	2.05e-06	698.1696502	699.54410506	697.02799854	-0.0449131	-0.0388219	-0.31327685
0.79592	269.71367	1e-08	3.22e-05	0.00030624	1.2e-07	-0.0	0.00144403	0.0002683	2.05e-06	698.13641947	699.52229779	696.99676042	-0.04473374	-0.03901058	-0.31325264
0.79792	270.18492	1e-08	3.208e-05	0.00030636	1.2e-07	-0.0	0.00144403	0.0002683	2.05e-06	698.10321678	699.50038344	696.96552688	-0.04455172	-0.03920164	-0.31322789
0.79992	270.65425	1e-08	3.197e-05	0.00030647	1.2e-07	0.0	0.00144403	0.0002683	2.05e-06	698.0700419	699.47836281	696.93429789	-0.04437186	-0.03939002	-0.31320326
0.80192	271.12164	1e-08	3.186e-05	0.00030658	1.1e-07	-0.0	0.00144403	0.00026831	2.05e-06	698.03689446	699.45623723	696.90307334	-0.04419455	-0.03957531	-0.3131788
0.80392	271.58707	1e-08	3.175e-05	0.00030669	1.1e-07	-0.0	0.00144403	0.00026831	2.05e-06	698.00377426	699.43400741	696.8718532	-0.04401801	-0.03975937	-0.31315429
0.80592	272.05054	1e-08	3.164e-05	0.0003068	1.1e-07	-0.0	0.00144403	0.00026831	2.05e-06	697.97068102	699.4116744	696.84063739	-0.0438444	-0.03993995	-0.31313001
0.80792	272.51202	1e-08	3.153e-05	0.0003069	1.1e-07	-0.0	0.00144403	0.00026831	2.05e-06	697.93761444	699.38923932	696.80942583	-0.04366948	-0.04012146	-0.31310539
0.80992	272.9715	1e-08	3.143e-05	0.00030701	1.1e-07	0.0	0.00144403	0.00026831	2.05e-06	697.90457433	699.36670283	696.77821848	-0.04349623	-0.0403008	-0.31308084
0.81192	273.42895	1e-08	3.132e-05	0.00030712	1.1e-07	0.0	0.00144403	0.00026831	2.05e-06	697.8715604	699.34406602	696.74701525	-0.04332485	-0.04047775	-0.3130564
0.81392	273.88437	1e-08	3.122e-05	0.00030722	1.1e-07	0.0	0.00144403	0.00026831	2.05e-06	697.83857243	699.32132974	696.71581609	-0.0431528	-0.04065494	-0.3130317
0.81592	274.33774	1e-08	3.111e-05	0.00030732	1.1e-07	0.0	0.00144404	0.00026831	2.05e-06	697.80561022	699.29849476	696.68462094	-0.04298394	-0.0408284	-0.3130073
0.81792	274.78904	1e-08	3.101e-05	0.00030743	1.1e-07	0.0	0.00144404	0.00026831	2.05e-06	697.77267346	699.27556223	696.6534297	-0.04281648	-0.04099995	-0.31298295
0.81992	275.23825	1e-08	3.091e-05	0.00030753	1.1e-07	-0.0	0.00144404	0.00026831	2.05e-06	697.739762	699.25253279	696.62224234	-0.04264788	-0.04117222	-0.31295828
0.82192	275.68535	1e-08	3.081e-05	0.00030763	1.1e-07	0.0	0.00144404	0.00026831	2.05e-06	697.70687556	699.22940754	696.59105876	-0.04248269	-0.04134052	-0.31293397
0.82392	276.13033	1e-08	3.071e-05	0.00030773	1.1e-07	-0.0	0.00144404	0.00026831	2.05e-06	697.67401401	699.206187	696.55987892	-0.04231629	-0.04150958	-0.31290933
0.82592	276.57316	1e-08	3.061e-05	0.00030783	1.1e-07	0.0	0.00144404	0.00026831	2.05e-06	697.64117705	699.18287233	696.52870273	-0.04215129	-0.04167674	-0.31288476
0.82792	277.01383	1e-08	3.051e-05	0.00030792	1.1e-07	0.0	0.00144404	0.00026831	2.05e-06	697.60836461	699.15946394	696.49753015	-0.04198879	-0.04184089	-0.31286042
0.82992	277.45231	1e-08	3.042e-05	0.00030802	1e-07	-0.0	0.00144404	0.00026832	2.05e-06	697.57557639	699.13596293	696.46636109	-0.04182603	-0.0420048	-0.3128359
0.83192	277.8886	1e-08	3.032e-05	0.00030812	1e-07	-0.0	0.00144404	0.00026832	2.05e-06	697.54281219	699.11237025	696.43519548	-0.04166304	-0.04216845	-0.31281121
0.83392	278.32266	1e-08	3.023e-05	0.00030821	1e-07	-0.0	0.00144404	0.00026832	2.05e-06	697.51007193	699.08868624	696.40403326	-0.04150272	-0.04232893	-0.31278679
0.83592	278.75448	1e-08	3.013e-05	0.0003083	1e-07	-0.0	0.00144404	0.00026832	2.05e-06	697.47735534	699.06491208	696.37287436	-0.04134502	-0.04248627	-0.31276265
0.83792	279.18403	1e-08	3.004e-05	0.0003084	1e-07	-0.0	0.00144404	0.00026832	2.05e-06	697.44466229	699.04104835	696.3417187	-0.04118509	-0.04264535	-0.31273804
0.83992	279.6113	1e-08	2.995e-05	0.00030849	1e-07	-0.0	0.00144404	0.00026832	2.05e-06	697.41199268	699.01709557	696.31056624	-0.04102591	-0.04280315	-0.31271342
0.84192	280.03627	1e-08	2.986e-05	0.00030858	1e-07	0.0	0.00144404	0.00026832	2.05e-06	697.37934629	698.9930547	696.27941688	-0.04086712	-0.04296003	-0.31268874
0.84392	280.4589	1e-08	2.977e-05	0.00030867	1e-07	0.0	0.00144404	0.00026832	2.05e-06	697.34672294	698.96892657	696.24827056	-0.04071105	-0.0431137	-0.31266436
0.84592	280.87918	1e-08	2.968e-05	0.00030876	1e-07	-0.0	0.00144404	0.00026832	2.05e-06	697.31412256	698.94471169	696.21712721	-0.04055639	-0.04326546	-0.3126401
0.84792	281.29709	1e-08	2.959e-05	0.00030885	1e-07	-0.0	0.00144404	0.00026832	2.05e-06	697.28154499	698.92041077	696.18598676	-0.0404002	-0.0434182	-0.31261548
0.84992	281.7126	1e-08	2.951e-05	0.00030893	1e-07	0.0	0.00144404	0.00026832	2.05e-06	697.2489901	698.89602452	696.15484914	-0.04024609	-0.04356835	-0.31259109
0.85191	282.12569	1e-08	2.942e-05	0.00030902	1e-07	-0.0	0.00144404	0.00026832	2.05e-06	697.21645778	698.87155361	696.12371427	-0.04009233	-0.04371762	-0.31256665
0.85391	282.53634	1e-08	2.933e-05	0.00030911	1e-07	-0.0	0.00144404	0.00026832	2.05e-06	697.18394792	698.84699866	696.09258209	-0.03993832	-0.04386658	-0.31254207
0.85591	282.94451	1e-08	2.925e-05	0.00030919	1e-07	0.0	0.00144404	0.00026832	2.05e-06	697.15146034	698.82236055	696.06145251	-0.03978637	-0.04401299	-0.31251773
0.85791	283.35019	1e-08	2.917e-05	0.00030927	1e-07	-0.0	0.00144404	0.00026832	2.05e-06	697.11899505	698.79763961	696.03032546	-0.03963436	-0.0441589	-0.31249329
0.85991	283.75334	1e-08	2.908e-05	0.00030936	1e-07	0.0	0.00144404	0.00026832	2.05e-06	697.08655195	698.77283643	695.99920089	-0.03948356	-0.04430308	-0.31246896
0.86191	284.15395	1e-08	2.9e-05	0.00030944	1e-07	0.0	0.00144404	0.00026833	2.05e-06	697.05413093	698.74795172	695.9680787	-0.03933303	-0.04444645	-0.31244459
0.86391	284.55198	1e-08	2.892e-05	0.00030952	9e-08	0.0	0.00144404	0.00026833	2.05e-06	697.02173189	698.72298623	695.93695882	-0.03918021	-0.0445914	-0.31241977
0.86591	284.94741	1e-08	2.884e-05	0.0003096	9e-08	-0.0	0.00144404	0.00026833	2.05e-06	696.98935483	698.69794024	695.90584118	-0.03903129	-0.04473207	-0.31239551
0.86791	285.34021	1e-08	2.876e-05	0.00030968	9e-08	-0.0	0.00144404	0.00026833	2.05e-06	696.95699966	698.67281449	695.8747257	-0.03887961	-0.04487474	-0.31237074
0.86991	285.73034	1e-08	2.868e-05	0.00030976	9e-08	-0.0	0.00144404	0.00026833	2.05e-06	696.92466638	698.64760938	695.8436123	-0.03873306	-0.04501201	-0.31234674
0.87191	286.11779	1e-08	2.861e-05	0.00030983	9e-08	0.0	0.00144404	0.00026833	2.05e-06	696.89235487	698.62232575	695.8125009	-0.03858142	-0.04515343	-0.31232185
0.87391	286.50252	1e-08	2.853e-05	0.00030991	9e-08	-0.0	0.00144404	0.00026833	2.05e-06	696.86006519	698.5969638	695.78139142	-0.03843475	-0.04528962	-0.31229772
0.87591	286.8845	1e-08	2.845e-05	0.00030999	9e-08	0.0	0.00144404	0.00026833	2.05e-06	696.82779735	698.57152401	695.75028379	-0.03828889	-0.04542446	-0.31227368
0.87791	287.2637	1e-08	2.838e-05	0.00031006	9e-08	-0.0	0.00144404	0.00026833	2.05e-06	696.79555131	698.54600701	695.71917792	-0.03813999	-0.04556148	-0.3122491
0.87991	287.64008	1e-08	2.831e-05	0.00031013	9e-08	-0.0	0.00144404	0.00026833	2.05e-06	696.76332705	698.52041334	695.68807373	-0.03798964	-0.04569919	-0.31222424
0.88191	288.01361	1e-08	2.823e-05	0.00031021	9e-08	-0.0	0.00144404	0.00026833	2.05e-06	696.73112465	698.49474332	695.65697113	-0.03784214	-0.04583365	-0.31219983
0.88391	288.38426	1e-08	2.816e-05	0.00031028	9e-08	-0.0	0.00144404	0.00026833	2.05e-06	696.69894416	698.46899736	695.62587004	-0.03769597	-0.04596626	-0.31217561
0.88591	288.752	1e-08	2.809e-05	0.00031035	9e-08	-0.0	0.00144404	0.00026833	2.05e-06	696.6667856	698.44317599	695.59477038	-0.03754556	-0.04610207	-0.31215067
0.88791	289.11678	1e-08	2.802e-05	0.00031042	9e-08	-0.0	0.00144404	0.00026833	2.05e-06	696.63464907	698.41727953	695.56367205	-0.0374032	-0.04622996	-0.31212706
0.88991	289.47858	1e-08	2.795e-05	0.00031049	9e-08	0.0	0.00144404	0.00026833	2.05e-06	696.60253466	698.39130837	695.53257497	-0.03725577	-0.04636175	-0.3121026
0.89191	289.83735	1e-08	2.788e-05	0.00031056	9e-08	-0.0	0.00144404	0.00026833	2.05e-06	696.57044243	698.36526301	695.50147904	-0.03710691	-0.04649414	-0.31207791
0.89391	290.19305	1e-08	2.781e-05	0.00031063	9e-08	-0.0	0.00144404	0.00026833	2.05e-06	696.53837254	698.33914367	695.47038418	-0.0369606	-0.04662358	-0.31205365
0.89591	290.54565	1e-08	2.775e-05	0.00031069	9e-08	-0.0	0.00144404	0.00026833	2.05e-06	696.50632513	698.31295067	695.43929028	-0.0368126	-0.04675383	-0.31202914
0.89791	290.89511	1e-08	2.768e-05	0.00031076	9e-08	0.0	0.00144404	0.00026833	2.05e-06	696.47430028	698.28668466	695.40819725	-0.03666398	-0.04688392	-0.31200455
0.89991	291.24137	1e-08	2.762e-05	0.00031082	9e-08	-0.0	0.00144404	0.00026833	2.05e-06	696.44229826	698.26034564	695.37710499	-0.03651618	-0.04701258	-0.31198013
0.90191	291.58441	1e-08	2.755e-05	0.00031089	9e-08	0.0	0.00144404	0.00026833	2.05e-06	696.41031926	698.23393391	695.3460134	-0.03636815	-0.04714072	-0.31195572
0.90391	291.92417	1e-08	2.749e-05	0.00031095	9e-08	-0.0	0.00144404	0.00026833	2.05e-06	696.37836353	698.20744969	695.31492238	-0.03622091	-0.04726747	-0.3119315
0.90591	292.26061	1e-08	2.743e-05	0.00031101	9e-08	0.0	0.00144404	0.00026834	2.05e-06	696.34643132	698.18089324	695.28383182	-0.0360732	-0.04739389	-0.31190726
0.90791	292.59368	1e-08	2.737e-05	0.00031108	8e-08	0.0	0.00144404	0.00026834	2.05e-06	696.3145229	698.1542648	695.25274161	-0.03592234	-0.04752224	-0.31188258
0.90991	292.92334	1e-08	2.73e-05	0.00031114	8e-08	-0.0	0.00144404	0.00026834	2.05e-06	696.28263861	698.12756451	695.22165164	-0.03577164	-0.04764969	-0.31185802
0.91191	293.24953	1e-08	2.724e-05	0.0003112	8e-08	0.0	0.00144404	0.00026834	2.05e-06	696.25077882	698.10079248	695.19056179	-0.03562292	-0.0477747	-0.31183387
0.91391	293.5722	1e-08	2.719e-05	0.00031125	8e-08	0.0	0.00144404	0.00026834	2.05e-06	696.21894388	698.07394894	695.15947195	-0.03547167	-0.04790106	-0.31180942
0.91591	293.8913	1e-08	2.713e-05	0.00031131	8e-08	0.0	0.00144404	0.00026834	2.05e-06	696.18713423	698.04703396	695.12838198	-0.03531692	-0.04802952	-0.31178453
0.91791	294.20677	1e-08	2.707e-05	0.00031137	8e-08	0.0	0.00144404	0.00026834	2.05e-06	696.15535037	698.02004754	695.09729177	-0.03516598	-0.04815401	-0.31176039
0.91991	294.51856	1e-08	2.701e-05	0.00031143	8e-08	-0.0	0.00144404	0.00026834	2.05e-06	696.1235928	697.99298979	695.06620117	-0.03501321	-0.04827919	-0.31173611
0.92191	294.82661	1e-08	2.696e-05	0.00031148	8e-08	0.0	0.00144404	0.00026834	2.05e-06	696.09186206	697.96586072	695.03511006	-0.03485829	-0.04840529	-0.31171164
0.92391	295.13084	1e-08	2.69e-05	0.00031154	8e-08	0.0	0.00144404	0.00026834	2.05e-06	696.06015879	697.93866034	695.00401828	-0.03469977	-0.04853344	-0.31168679
0.92591	295.43121	1e-08	2.685e-05	0.00031159	8e-08	0.0	0.00144404	0.00026834	2.05e-06	696.02848369	697.91138849	694.9729257	-0.03454389	-0.04865858	-0.31166255
0.92791	295.72765	1e-08	2.68e-05	0.00031164	8e-08	0.0	0.00144404	0.00026834	2.05e-06	695.99683751	697.88404508	694.94183215	-0.03438888	-0.04878216	-0.31163865
0.92991	296.02008	1e-08	2.675e-05	0.0003117	8e-08	-0.0	0.00144404	0.00026834	2.05e-06	695.96522102	697.85663011	694.91073748	-0.0342241	-0.04891257	-0.31161348
0.93191	296.30843	1e-08	2.669e-05	0.00031175	8e-08	-0.0	0.00144404	0.00026834	2.05e-06	695.9336352	697.82914317	694.87964151	-0.03406625	-0.04903659	-0.31158962
0.93391	296.59263	1e-08	2.664e-05	0.0003118	8e-08	0.0	0.00144404	0.00026834	2.05e-06	695.90208098	697.8015842	694.84854406	-0.0339037	-0.04916335	-0.31156531
0.93591	296.87261	1e-08	2.66e-05	0.00031185	8e-08	-0.0	0.00144404	0.00026834	2.05e-06	695.87055947	697.77395284	694.81744495	-0.0337385	-0.04929119	-0.3115409
0.93791	297.14827	1e-08	2.655e-05	0.00031189	8e-08	-0.0	0.00144404	0.00026834	2.05e-06	695.83907203	697.74624838	694.78634397	-0.03357109	-0.04941974	-0.31151648
0.93991	297.41954	1e-08	2.65e-05	0.00031194	8e-08	-0.0	0.00144404	0.00026834	2.05e-06	695.80761947	697.7184715	694.75524093	-0.03340388	-0.04954712	-0.31149242
0.94191	297.68633	1e-08	2.645e-05	0.00031199	8e-08	0.0	0.00144404	0.00026834	2.05e-06	695.77620387	697.69062046	694.72413559	-0.033229	-0.04967926	-0.31146763
0.94391	297.94854	1e-08	2.641e-05	0.00031203	8e-08	0.0	0.00144404	0.00026834	2.05e-06	695.74482627	697.66269584	694.69302773	-0.033051	-0.04981262	-0.3114428
0.94591	298.20608	1e-08	2.636e-05	0.00031208	8e-08	-0.0	0.00144404	0.00026834	2.05e-06	695.71348869	697.6346965	694.6619171	-0.03287381	-0.04994422	-0.31141852
0.94791	298.45884	1e-08	2.632e-05	0.00031212	8e-08	-0.0	0.00144404	0.00026834	2.05e-06	695.68219332	697.60662136	694.6308034	-0.03269626	-0.05007495	-0.31139464
0.94991	298.70672	1e-08	2.628e-05	0.00031216	8e-08	-0.0	0.00144404	0.00026834	2.05e-06	695.65094074	697.57847242	694.59968647	-0.03250674	-0.05021327	-0.31136965
0.9519	298.9496	1e-08	2.624e-05	0.00031221	8e-08	-0.0	0.00144404	0.00026834	2.05e-06	695.61973601	697.55024429	694.5685658	-0.03231358	-0.0503529	-0.31134474
0.9539	299.18736	1e-08	2.62e-05	0.00031225	8e-08	0.0	0.00144404	0.00026834	2.05e-06	695.58858055	697.52193811	694.53744115	-0.03211844	-0.0504926	-0.31132017
0.9559	299.41988	1e-08	2.616e-05	0.00031229	8e-08	0.0	0.00144404	0.00026834	2.05e-06	695.55747718	697.49355311	694.50631218	-0.03192014	-0.05063317	-0.31129583
0.9579	299.64702	1e-08	2.612e-05	0.00031232	8e-08	-0.0	0.00144404	0.00026834	2.05e-06	695.52642929	697.46508799	694.4751785	-0.03171702	-0.05077572	-0.31127156
0.9599	299.86862	1e-08	2.608e-05	0.00031236	8e-08	-0.0	0.00144404	0.00026834	2.05e-06	695.49544172	697.43653993	694.44403957	-0.03150761	-0.05092115	-0.31124728
0.9619	300.08455	1e-08	2.604e-05	0.0003124	8e-08	0.0	0.00144404	0.00026834	2.05e-06	695.46451695	697.40790977	694.41289509	-0.03129646	-0.05106626	-0.31122354
0.9639	300.29464	1e-08	2.601e-05	0.00031243	8e-08	-0.0	0.00144404	0.00026834	2.05e-06	695.43366096	697.37919431	694.38174445	-0.03107127	-0.05121931	-0.31119907
0.9659	300.4987	1e-08	2.597e-05	0.00031247	8e-08	-0.0	0.00144404	0.00026834	2.05e-06	695.40287971	697.35039109	694.35058703	-0.03083735	-0.05137645	-0.3111746
0.9679	300.69655	1e-08	2.594e-05	0.0003125	8e-08	-0.0	0.00144404	0.00026834	2.05e-06	695.37217979	697.32149767	694.31942215	-0.03059357	-0.05153822	-0.31115012
0.9699	300.88798	1e-08	2.591e-05	0.00031253	8e-08	0.0	0.00144404	0.00026834	2.05e-06	695.34156884	697.29251123	694.28824907	-0.03033849	-0.05170534	-0.31112564
0.9719	301.07277	1e-08	2.588e-05	0.00031256	8e-08	0.0	0.00144404	0.00026834	2.05e-06	695.31105579	697.26342857	694.25706692	-0.03007043	-0.05187862	-0.31110115
0.9739	301.25065	1e-08	2.585e-05	0.00031259	8e-08	0.0	0.00144404	0.00026834	2.05e-06	695.28065113	697.23424597	694.22587471	-0.02978732	-0.05205905	-0.31107665
0.9759	301.42136	1e-08	2.582e-05	0.00031262	8e-08	-0.0	0.00144404	0.00026834	2.05e-06	695.2503674	697.20495909	694.19467128	-0.02948662	-0.05224783	-0.31105214
0.9779	301.58459	1e-08	2.579e-05	0.00031265	8e-08	-0.0	0.00144404	0.00026834	2.05e-06	695.2202196	697.17556284	694.16345527	-0.02916515	-0.05244646	-0.31102763
0.9799	301.74	1e-08	2.577e-05	0.00031267	8e-08	0.0	0.00144404	0.00026835	2.05e-06	695.19022603	697.14605119	694.13222506	-0.0288187	-0.05265689	-0.3110031
0.9819	301.88719	1e-08	2.574e-05	0.0003127	8e-08	0.0	0.00144404	0.00026835	2.05e-06	695.16040931	697.11641688	694.10097866	-0.02844174	-0.05288162	-0.31097856
0.9839	302.02573	1e-08	2.572e-05	0.00031272	7e-08	-0.0	0.00144404	0.00026835	2.05e-06	695.13079792	697.08665105	694.06971364	-0.02802723	-0.05312383	-0.310954
0.9859	302.1551	1e-08	2.57e-05	0.00031274	7e-08	-0.0	0.00144404	0.00026835	2.05e-06	695.1014287	697.05674261	694.0384269	-0.02756355	-0.05338869	-0.31092943
0.9879	302.27467	1e-08	2.568e-05	0.00031276	7e-08	-0.0	0.00144404	0.00026835	2.05e-06	695.07235059	697.02667739	694.00711436	-0.02703845	-0.05368147	-0.31090484
0.9899	302.38369	1e-08	2.566e-05	0.00031278	7e-08	-0.0	0.00144404	0.00026835	2.05e-06	695.0436285	696.99643734	693.97577071	-0.02642776	-0.05401255	-0.31088022
0.9919	302.48122	1e-08	2.565e-05	0.00031279	7e-08	-0.0	0.00144404	0.00026835	2.05e-06	695.01535878	696.96599684	693.94438816	-0.02569315	-0.05439798	-0.31085557
0.9939	302.56602	1e-08	2.563e-05	0.00031281	7e-08	-0.0	0.00144404	0.00026835	2.05e-06	694.98768866	696.93531872	693.91295495	-0.02476588	-0.05486586	-0.31083088
0.9959	302.6363	1e-08	2.562e-05	0.00031282	7e-08	0.0	0.00144404	0.00026835	2.05e-06	694.96086954	696.90434319	693.88145117	-0.02349746	-0.0554751	-0.31080614
0.9979	302.68921	1e-08	2.561e-05	0.00031283	7e-08	0.0	0.00144404	0.00026835	2.05e-06	694.93541863	696.87295604	693.84983618	-0.02145214	-0.05639173	-0.3107813
0.9999	302.71814	1e-08	2.561e-05	0.00031283	7e-08	0.0	0.00144404	0.00026835	2.05e-06	694.91318355	696.84079764	693.81796467	-0.01443282	-0.05904906	-0.31075626
1.0	302.71857	1e-08	2.561e-05	0.00031283	7e-08	0.0	0.00144404	0.00026835	2.05e-06	694.91233579	696.83913893	693.81635004	1618.91357932	106.41399082	322.00925779
