# Supplementary material for: Dataset for the simulated biomass pyrolysis in rotary kilns with varying particle residence time distributions
Source: Data Brief. 2021 Nov 23;39:107603. doi: 10.1016/j.dib.2021.107603 (PMC8633881; doi:10.1016/j.dib.2021.107603)
Supplement: Supplementary Data S1 — Supplementary Raw Research Data. This is open data under the CC BY license http://creativecommons.org/licenses/by/4.0/ [file mmc1.zip › supplementary/113/logFiles/log_Pe60]

l,m	Tau,s	F_w,kg/s	F_is,kg/s	F_c,kg/s	F_rt,kg/s	F_w_wet,kg/s	F_it,kg/s	F_g,kg/s	F_H2O_g,kg/s	T_b,K	T_g,K	T_w,K	q_bed,kW/m	q_gas,kW/m	q_loss,kW/m
0.0001	0.02	0.0	0.0	0.0	0.0	0.00205263	0.0	0.0	0.0	299.05239475	302.25864157	832.90066679	33.29785098	2.8497547	-0.41989444
0.002	0.77965	0.0	0.0	0.0	0.0	0.00205263	0.0	0.0	0.0	315.7878447	377.54116285	828.25724327	32.09607573	2.67466214	-0.41625119
0.004	1.5789	0.0	0.0	0.0	0.0	0.00205263	0.0	0.0	0.0	332.59903677	450.02928112	823.56253909	30.88849553	2.42793206	-0.41256788
0.006	2.37776	0.0	0.0	0.0	0.0	0.00205263	0.0	0.0	0.0	348.63586115	514.12659934	819.06645804	29.73474209	2.12596397	-0.40904055
0.008	3.17621	2e-08	0.0	0.0	0.0	0.00205262	0.0	0.0	0.0	363.9450343	568.76858313	814.76835788	28.62933173	1.78861626	-0.40566869
0.01	3.97427	5e-08	0.0	0.0	0.0	0.00205258	0.0	0.0	0.0	378.56779195	613.58241859	810.66497477	27.56602723	1.44577817	-0.40244966
0.012	4.77193	1.6e-07	0.0	0.0	0.0	0.00205247	0.0	0.0	0.0	392.54036405	648.97033498	806.74981073	26.53987227	1.12462702	-0.39937832
0.014	5.56918	4.2e-07	0.0	0.0	0.0	0.00205221	0.0	0.0	0.0	405.89502806	675.93603204	803.01372112	25.54726162	0.8445816	-0.39644741
0.016	6.36604	1.03e-06	0.0	0.0	0.0	0.0020516	0.0	0.0	0.0	418.66105715	695.82326531	799.446007	24.58615401	0.61424319	-0.39364854
0.018	7.16249	2.32e-06	0.0	0.0	0.0	0.00205031	0.0	0.0	0.0	430.86555763	710.0503896	796.03559658	23.65564498	0.43336425	-0.39097301
0.02	7.95854	4.84e-06	0.0	0.0	0.0	0.00204778	0.0	0.0	0.0	442.53402881	719.92310189	792.77191769	22.75544979	0.29643364	-0.38841248
0.022	8.75418	9.5e-06	0.0	0.0	0.0	0.00204312	0.0	0.0	1e-08	453.69064005	726.54254051	789.64535167	21.88552979	0.19557405	-0.38595949
0.024	9.54942	1.762e-05	0.0	0.0	0.0	0.00203499	0.0	0.0	2e-08	464.35830921	730.78289667	786.64736902	21.04579451	0.12298974	-0.38360733
0.026	10.34425	3.107e-05	0.0	0.0	0.0	0.00202153	0.0	0.0	3e-08	474.5586862	733.30981591	783.77047035	20.23602318	0.07182574	-0.38135012
0.028	11.13867	5.233e-05	0.0	0.0	0.0	0.00200025	0.0	0.0	5e-08	484.31211854	734.61548061	781.00804363	19.45583414	0.03658247	-0.3791827
0.03	11.93268	8.453e-05	0.0	0.0	0.0	0.00196801	0.0	0.0	8e-08	493.63764933	735.05646804	778.35420292	18.70471329	0.01302847	-0.37710045
0.032	12.72629	0.00013133	0.0	0.0	0.0	0.00192117	0.0	0.0	1.3e-07	502.55308751	734.88746288	775.80364259	17.98204345	-0.00197286	-0.37509923
0.034	13.51948	0.00019667	0.0	0.0	0.0	0.00185576	0.0	0.0	2e-07	511.07518016	734.28942426	773.35151628	17.28713606	-0.01072021	-0.37317522
0.036	14.31226	0.00028432	1e-08	0.0	0.0	0.00176801	0.0	0.0	2.8e-07	519.21990767	733.39121273	770.99334565	16.61924699	-0.01488501	-0.37132492
0.038	15.10463	0.00039716	1e-08	0.0	0.0	0.00165505	1e-08	0.0	4e-07	527.00289849	732.28556677	768.72495457	15.97757903	-0.01569482	-0.36954505
0.04	15.89659	0.00053631	3e-08	0.0	0.0	0.00151574	2e-08	0.0	5.4e-07	534.43992188	731.03979601	766.54242483	15.36126906	-0.01405174	-0.36783254
0.042	16.68813	0.00070028	6e-08	0.0	0.0	0.00135154	4e-08	1e-08	7e-07	541.54736213	729.70177236	764.44206732	14.76936905	-0.01060694	-0.3661845
0.044	17.47925	0.0008843	1e-07	0.0	0.0	0.00116724	9e-08	1e-08	8.9e-07	548.34252593	728.30186916	762.42040282	14.2008273	-0.00578428	-0.3645982
0.046	18.26996	0.00108024	1.8e-07	0.0	0.0	0.00097093	1.7e-07	2e-08	1.08e-06	554.84361484	726.85224095	760.47414539	13.65448658	0.00022268	-0.36307106
0.048	19.06025	0.00127733	3.1e-07	0.0	0.0	0.00077336	3.1e-07	5e-08	1.28e-06	561.06924465	725.34529276	758.60018353	13.12910947	0.00746009	-0.36160065
0.05	19.85013	0.00146371	4.9e-07	0.0	1e-08	0.00058632	5.5e-07	8e-08	1.47e-06	567.03752625	723.7538848	756.79555549	12.62343436	0.01620146	-0.36018463
0.05199	20.63958	0.0016286	7.6e-07	0.0	1e-08	0.00042058	9.1e-07	1.4e-07	1.63e-06	572.76490534	722.03534594	755.05741962	12.13625805	0.02688962	-0.35882078
0.05399	21.42861	0.0017643	1.13e-06	0.0	1e-08	0.00028375	1.45e-06	2.2e-07	1.77e-06	578.26511155	720.14006273	753.3830243	11.66652048	0.04002781	-0.35750693
0.05599	22.21722	0.00186752	1.62e-06	0.0	2e-08	0.00017905	2.21e-06	3.4e-07	1.87e-06	583.54859635	718.02325508	751.76968478	11.21336598	0.05603941	-0.35624099
0.05799	23.00541	0.00193953	2.25e-06	0.0	3e-08	0.00010512	3.25e-06	5e-07	1.95e-06	588.62262392	715.6566607	750.2147879	10.77559682	0.07513988	-0.3550209
0.05999	23.79317	0.00198504	3.03e-06	0.0	4e-08	5.716e-05	4.64e-06	7.2e-07	2e-06	593.49175417	713.0365307	748.71588673	10.35300396	0.09725696	-0.35384474
0.06199	24.58051	0.00201046	3.98e-06	0.0	6e-08	2.868e-05	6.43e-06	1e-06	2.02e-06	598.15985937	710.18566071	747.27045601	9.94581804	0.12202626	-0.35271053
0.06399	25.36743	0.0020221	5.12e-06	0.0	8e-08	1.324e-05	8.69e-06	1.36e-06	2.04e-06	602.63038863	707.14986033	745.8761375	9.55338948	0.14885187	-0.35161641
0.06599	26.15391	0.00202509	6.46e-06	0.0	1.1e-07	5.61e-06	1.149e-05	1.81e-06	2.05e-06	606.90739659	703.99120063	744.53065149	9.17573202	0.17699656	-0.35056061
0.06799	26.93997	0.00202294	8.02e-06	0.0	1.4e-07	2.18e-06	1.492e-05	2.37e-06	2.05e-06	610.99544398	700.78037082	743.2319016	8.81261473	0.2056751	-0.34954147
0.06999	27.7256	0.0020177	9.82e-06	1e-08	1.7e-07	7.8e-07	1.906e-05	3.04e-06	2.05e-06	614.89966792	697.58971274	741.9779296	8.4630814	0.23413035	-0.34855746
0.07199	28.5108	0.00201039	1.186e-05	1e-08	2.2e-07	2.6e-07	2.399e-05	3.85e-06	2.05e-06	618.62545122	694.4874497	740.76694202	8.12720173	0.26168916	-0.34760718
0.07399	29.29557	0.00200142	1.418e-05	1e-08	2.7e-07	8e-08	2.981e-05	4.81e-06	2.05e-06	622.17828011	691.53321598	739.59727857	7.80440704	0.28779804	-0.34668932
0.07599	30.0799	0.00199091	1.677e-05	2e-08	3.3e-07	2e-08	3.659e-05	5.93e-06	2.05e-06	625.56336779	688.77508594	738.46746617	7.49416013	0.31204047	-0.34580274
0.07799	30.86381	0.00197883	1.966e-05	3e-08	4.1e-07	1e-08	4.442e-05	7.23e-06	2.05e-06	628.78688442	686.2480436	737.37582451	7.19857374	0.33413802	-0.34494611
0.07999	31.64727	0.00196511	2.284e-05	4e-08	4.9e-07	0.0	5.337e-05	8.73e-06	2.05e-06	631.85431457	683.97383708	736.3209201	6.91479238	0.35394081	-0.34411828
0.08199	32.43031	0.00194966	2.633e-05	5e-08	5.8e-07	0.0	6.352e-05	1.043e-05	2.05e-06	634.77086382	681.96229866	735.30143745	6.64271857	0.37140607	-0.34331827
0.08399	33.2129	0.00193242	3.013e-05	7e-08	6.8e-07	0.0	7.492e-05	1.236e-05	2.05e-06	637.5416123	680.21312845	734.31612774	6.38196226	0.38657422	-0.34254507
0.08599	33.99506	0.00191333	3.424e-05	9e-08	7.9e-07	0.0	8.762e-05	1.45e-05	2.05e-06	640.17161256	678.71804957	733.36377779	6.13214444	0.39954621	-0.34179773
0.08799	34.77678	0.00189235	3.865e-05	1.3e-07	9.2e-07	-0.0	0.00010165	1.689e-05	2.05e-06	642.66589262	677.46297066	732.44320901	5.89292234	0.41045802	-0.34107539
0.08999	35.55806	0.00186945	4.336e-05	1.7e-07	1.05e-06	-0.0	0.00011704	1.951e-05	2.05e-06	645.02950519	676.42986711	731.55326604	5.66390728	0.41947833	-0.34037709
0.09199	36.3389	0.00184465	4.835e-05	2.2e-07	1.2e-06	0.0	0.00013378	2.238e-05	2.05e-06	647.26747622	675.59870016	730.69282941	5.44465113	0.42679543	-0.33970174
0.09399	37.11929	0.00181797	5.362e-05	2.8e-07	1.36e-06	0.0	0.00015187	2.548e-05	2.05e-06	649.38482976	674.9486904	729.8608109	5.23494288	0.43255434	-0.33904882
0.09599	37.89925	0.00178944	5.914e-05	3.5e-07	1.53e-06	0.0	0.00017129	2.882e-05	2.05e-06	651.38667299	674.45896162	729.05613645	5.0344515	0.43692109	-0.33841755
0.09799	38.67876	0.00175914	6.491e-05	4.4e-07	1.7e-06	-0.0	0.00019199	3.24e-05	2.05e-06	653.2781718	674.10935459	728.27775278	4.84257174	0.44009001	-0.33780652
0.09999	39.45782	0.00172714	7.088e-05	5.4e-07	1.89e-06	-0.0	0.00021393	3.62e-05	2.05e-06	655.06443182	673.8813036	727.52465201	4.659253	0.44216113	-0.33721563
0.10199	40.23644	0.00169353	7.706e-05	6.7e-07	2.09e-06	-0.0	0.00023703	4.021e-05	2.05e-06	656.75066315	673.75745554	726.79583819	4.48400078	0.44328697	-0.33664376
0.10399	41.0146	0.00165845	8.339e-05	8.1e-07	2.29e-06	0.0	0.00026122	4.442e-05	2.05e-06	658.34202585	673.72229748	726.09035635	4.31637688	0.44359354	-0.33608995
0.10599	41.79232	0.001622	8.988e-05	9.8e-07	2.5e-06	-0.0	0.00028641	4.881e-05	2.05e-06	659.84371906	673.76185685	725.40727481	4.15621268	0.44316775	-0.33555389
0.10799	42.56959	0.00158433	9.647e-05	1.17e-06	2.71e-06	-0.0	0.00031251	5.338e-05	2.05e-06	661.26084209	673.86396193	724.74570728	4.00309492	0.44211012	-0.3350347
0.10999	43.34641	0.00154558	0.00010316	1.38e-06	2.93e-06	0.0	0.00033942	5.81e-05	2.05e-06	662.59850536	674.01784123	724.1047917	3.85669821	0.44050283	-0.33453176
0.11199	44.12278	0.0015059	0.00010991	1.63e-06	3.16e-06	-0.0	0.00036704	6.295e-05	2.05e-06	663.86173541	674.21418743	723.48370347	3.7166519	0.438422	-0.33404431
0.11399	44.89869	0.00146543	0.00011669	1.9e-06	3.38e-06	0.0	0.00039526	6.792e-05	2.05e-06	665.05546077	674.44500885	722.88165531	3.58271757	0.43592587	-0.33357197
0.11599	45.67415	0.00142432	0.00012348	2.21e-06	3.6e-06	-0.0	0.00042397	7.299e-05	2.05e-06	666.18450781	674.70346413	722.29789445	3.45441668	0.43308186	-0.33311375
0.11799	46.44915	0.00138272	0.00013027	2.55e-06	3.83e-06	-0.0	0.00045308	7.813e-05	2.05e-06	667.25355073	674.98377746	721.73170803	3.33155807	0.42993197	-0.33266939
0.11999	47.2237	0.00134078	0.00013701	2.92e-06	4.05e-06	0.0	0.00048247	8.334e-05	2.05e-06	668.26715582	675.28103679	721.18241322	3.21380603	0.42652303	-0.33223827
0.12199	47.99778	0.00129864	0.0001437	3.33e-06	4.27e-06	0.0	0.00051205	8.859e-05	2.05e-06	669.22971586	675.59114376	720.64936457	3.10089214	0.42289312	-0.33181996
0.12399	48.77141	0.00125641	0.0001503	3.78e-06	4.49e-06	-0.0	0.00054173	9.387e-05	2.05e-06	670.1454532	675.91068636	720.13195088	2.99249189	0.41907907	-0.33141385
0.12599	49.54458	0.00121424	0.00015681	4.26e-06	4.7e-06	0.0	0.00057141	9.916e-05	2.05e-06	671.01841239	676.23684241	719.62959401	2.88837764	0.41511025	-0.33101961
0.12799	50.31728	0.00117222	0.00016321	4.78e-06	4.91e-06	0.0	0.00060101	0.00010444	2.05e-06	671.85244789	676.5672966	719.14174841	2.7882652	0.4110153	-0.33063674
0.12999	51.08952	0.00113048	0.00016948	5.34e-06	5.11e-06	0.0	0.00063046	0.00010971	2.05e-06	672.65124073	676.90015496	718.66789694	2.69190958	0.40681887	-0.33026484
0.13199	51.8613	0.00108911	0.0001756	5.94e-06	5.3e-06	-0.0	0.00065968	0.00011494	2.05e-06	673.41825921	677.23389708	718.20755457	2.59908732	0.40254281	-0.32990353
0.13399	52.63261	0.00104819	0.00018157	6.58e-06	5.49e-06	-0.0	0.00068861	0.00012014	2.05e-06	674.15678898	677.56730332	717.76026272	2.50958467	0.39820693	-0.32955249
0.13599	53.40345	0.00100781	0.00018737	7.26e-06	5.67e-06	0.0	0.00071718	0.00012528	2.05e-06	674.86992131	677.89941116	717.32558959	2.42318186	0.3938293	-0.32921133
0.13799	54.17383	0.00096804	0.00019299	7.99e-06	5.85e-06	-0.0	0.00074536	0.00013036	2.05e-06	675.56055781	678.22947135	716.90312832	2.33969583	0.3894259	-0.32887977
0.13999	54.94374	0.00092894	0.00019843	8.75e-06	6.01e-06	-0.0	0.00077308	0.00013536	2.05e-06	676.23141436	678.55691114	716.49249559	2.25894361	0.38501131	-0.3285575
0.14199	55.71317	0.00089057	0.00020368	9.56e-06	6.17e-06	0.0	0.00080031	0.00014029	2.05e-06	676.88502664	678.88130293	716.09333	2.18075221	0.38059872	-0.32824422
0.14399	56.48214	0.00085297	0.00020874	1.041e-05	6.31e-06	-0.0	0.00082702	0.00014513	2.05e-06	677.52375525	679.20233782	715.70529076	2.10496586	0.37620002	-0.32793966
0.14599	57.25063	0.00081619	0.00021359	1.131e-05	6.45e-06	0.0	0.00085317	0.00014988	2.05e-06	678.14979225	679.51980311	715.32805625	2.03143995	0.37182607	-0.32764359
0.14799	58.01865	0.00078025	0.00021824	1.224e-05	6.58e-06	-0.0	0.00087873	0.00015453	2.05e-06	678.76516806	679.8335634	714.96132268	1.96003723	0.36748668	-0.32735576
0.14999	58.78619	0.0007452	0.00022269	1.322e-05	6.7e-06	-0.0	0.00090369	0.00015908	2.05e-06	679.37175821	680.14354474	714.60480282	1.89063173	0.36319078	-0.32707594
0.15198	59.55326	0.00071104	0.00022692	1.425e-05	6.81e-06	0.0	0.00092803	0.00016353	2.05e-06	679.97129028	680.44972139	714.25822479	1.82310983	0.35894658	-0.32680393
0.15398	60.31985	0.00067781	0.00023094	1.531e-05	6.91e-06	-0.0	0.00095173	0.00016787	2.05e-06	680.56535113	680.75210479	713.92133092	1.75736375	0.35476147	-0.32653953
0.15598	61.08595	0.0006455	0.00023476	1.643e-05	7e-06	-0.0	0.00097479	0.0001721	2.05e-06	681.15539327	681.05073437	713.59387664	1.69329105	0.35064208	-0.32628253
0.15798	61.85158	0.00061415	0.00023836	1.758e-05	7.08e-06	0.0	0.00099718	0.00017622	2.05e-06	681.74274138	681.34567002	713.27562957	1.63080404	0.34659467	-0.32603275
0.15998	62.61673	0.00058374	0.00024175	1.878e-05	7.16e-06	0.0	0.00101892	0.00018023	2.05e-06	682.32859826	681.63698586	712.9663685	1.56981755	0.34262477	-0.32579004
0.16198	63.38139	0.00055428	0.00024493	2.003e-05	7.22e-06	0.0	0.00103998	0.00018413	2.05e-06	682.91405054	681.92476513	712.66588257	1.51025166	0.33873727	-0.32555421
0.16398	64.14557	0.00052578	0.00024791	2.132e-05	7.27e-06	0.0	0.00106039	0.00018791	2.05e-06	683.50007348	682.20909599	712.37397048	1.45203647	0.3349368	-0.32532511
0.16598	64.90926	0.00049823	0.00025067	2.265e-05	7.32e-06	0.0	0.00108012	0.00019158	2.05e-06	684.08753558	682.49006824	712.09043975	1.39510601	0.33122744	-0.32510258
0.16798	65.67246	0.00047163	0.00025323	2.404e-05	7.36e-06	0.0	0.00109919	0.00019513	2.05e-06	684.67720245	682.76777051	711.81510605	1.33939927	0.32761283	-0.3248865
0.16998	66.43518	0.00044597	0.00025559	2.546e-05	7.38e-06	0.0	0.0011176	0.00019857	2.05e-06	685.26974012	683.04228819	711.54779257	1.2848592	0.32409609	-0.3246767
0.17198	67.19741	0.00042124	0.00025775	2.694e-05	7.4e-06	-0.0	0.00113535	0.0002019	2.05e-06	685.86571773	683.31370164	711.28832947	1.23143449	0.32068008	-0.32447307
0.17398	67.95914	0.00039744	0.0002597	2.846e-05	7.41e-06	-0.0	0.00115245	0.00020511	2.05e-06	686.46560964	683.58208495	711.03655337	1.17907883	0.31736734	-0.32427548
0.17598	68.72038	0.00037455	0.00026146	3.003e-05	7.41e-06	0.0	0.0011689	0.00020822	2.05e-06	687.06979705	683.8475049	710.79230683	1.12774543	0.31415963	-0.32408379
0.17798	69.48113	0.00035257	0.00026303	3.164e-05	7.41e-06	0.0	0.00118472	0.00021121	2.05e-06	687.67856896	684.11002027	710.55543797	1.07739643	0.31105886	-0.3238979
0.17998	70.24139	0.00033147	0.0002644	3.331e-05	7.39e-06	-0.0	0.00119991	0.0002141	2.05e-06	688.29212281	684.36968132	710.3258	1.02799334	0.30806616	-0.32371769
0.18198	71.00114	0.00031125	0.00026559	3.502e-05	7.37e-06	0.0	0.00121448	0.00021687	2.05e-06	688.91056462	684.62652956	710.10325086	0.97950182	0.30518236	-0.32354303
0.18398	71.7604	0.00029189	0.00026659	3.678e-05	7.34e-06	-0.0	0.00122843	0.00021954	2.05e-06	689.53390879	684.88059761	709.88765286	0.9318913	0.302408	-0.32337384
0.18598	72.51916	0.00027338	0.0002674	3.86e-05	7.3e-06	0.0	0.00124179	0.00022211	2.05e-06	690.16207778	685.13190925	709.67887235	0.88513351	0.29974315	-0.32320999
0.18798	73.27742	0.00025571	0.00026804	4.046e-05	7.26e-06	-0.0	0.00125455	0.00022457	2.05e-06	690.79490155	685.38047964	709.47677935	0.83920251	0.2971874	-0.3230514
0.18998	74.03518	0.00023885	0.00026849	4.237e-05	7.21e-06	-0.0	0.00126673	0.00022693	2.05e-06	691.43211707	685.62631566	709.28124723	0.79407655	0.29474008	-0.32289796
0.19198	74.79243	0.00022278	0.00026878	4.433e-05	7.15e-06	0.0	0.00127835	0.00022919	2.05e-06	692.07336793	685.86941631	709.09215242	0.74973567	0.2924	-0.32274957
0.19398	75.54918	0.0002075	0.00026889	4.634e-05	7.09e-06	0.0	0.0012894	0.00023135	2.05e-06	692.71820428	686.10977338	708.90937404	0.70616267	0.29016545	-0.32260614
0.19598	76.30542	0.00019299	0.00026884	4.84e-05	7.02e-06	0.0	0.00129991	0.00023342	2.05e-06	693.36608317	686.34737205	708.73279363	0.66334328	0.28803431	-0.32246757
0.19798	77.06115	0.00017922	0.00026862	5.052e-05	6.94e-06	0.0	0.00130989	0.00023539	2.05e-06	694.01636952	686.58219175	708.56229474	0.62126687	0.28600409	-0.32233378
0.19998	77.81638	0.00016618	0.00026824	5.268e-05	6.86e-06	0.0	0.00131935	0.00023727	2.05e-06	694.66833784	686.81420704	708.39776267	0.57992518	0.28407171	-0.32220467
0.20198	78.57109	0.00015385	0.00026771	5.49e-05	6.78e-06	0.0	0.00132829	0.00023905	2.05e-06	695.32117482	687.04338859	708.23908406	0.53931321	0.28223368	-0.32208016
0.20398	79.32529	0.00014221	0.00026702	5.716e-05	6.69e-06	0.0	0.00133675	0.00024075	2.05e-06	695.97398299	687.26970428	708.08614658	0.49942882	0.28048598	-0.32196015
0.20598	80.07898	0.00013123	0.00026619	5.948e-05	6.59e-06	-0.0	0.00134472	0.00024237	2.05e-06	696.62578557	687.49312031	707.93883855	0.46027276	0.27882408	-0.32184457
0.20798	80.83216	0.00012091	0.00026521	6.184e-05	6.49e-06	-0.0	0.00135223	0.0002439	2.05e-06	697.27553257	687.71360244	707.79704856	0.4218504	0.27724319	-0.32173331
0.20998	81.58481	0.00011122	0.00026409	6.426e-05	6.39e-06	0.0	0.00135928	0.00024535	2.05e-06	697.92210807	687.93111716	707.66066514	0.38416834	0.27573785	-0.3216263
0.21198	82.33695	0.00010213	0.00026283	6.672e-05	6.28e-06	-0.0	0.0013659	0.00024672	2.05e-06	698.56433901	688.14563293	707.52957637	0.34723724	0.27430231	-0.32152345
0.21398	83.08857	9.363e-05	0.00026145	6.923e-05	6.17e-06	0.0	0.00137209	0.00024801	2.05e-06	699.20100513	688.35712141	707.40366952	0.31107071	0.27293042	-0.32142466
0.21598	83.83967	8.569e-05	0.00025994	7.179e-05	6.05e-06	-0.0	0.00137788	0.00024923	2.05e-06	699.83085012	688.56555858	707.28283075	0.27568482	0.27161567	-0.32132985
0.21798	84.59025	7.829e-05	0.0002583	7.439e-05	5.93e-06	0.0	0.00138328	0.00025038	2.05e-06	700.4525939	688.77092583	707.16694476	0.24109798	0.27035127	-0.32123893
0.21998	85.3403	7.141e-05	0.00025656	7.703e-05	5.81e-06	0.0	0.0013883	0.00025146	2.05e-06	701.06494573	688.97321087	707.05589451	0.20733163	0.2691302	-0.32115181
0.22198	86.08983	6.503e-05	0.0002547	7.972e-05	5.69e-06	0.0	0.00139296	0.00025248	2.05e-06	701.66661799	689.17240859	706.94956099	0.17440792	0.26794523	-0.32106838
0.22398	86.83883	5.912e-05	0.00025274	8.245e-05	5.57e-06	-0.0	0.00139728	0.00025343	2.05e-06	702.25634034	689.36852168	706.84782299	0.14235168	0.26678905	-0.32098857
0.22598	87.5873	5.366e-05	0.00025068	8.521e-05	5.44e-06	-0.0	0.00140127	0.00025432	2.05e-06	702.83287394	689.56156106	706.75055694	0.11118766	0.26565427	-0.32091226
0.22798	88.33524	4.863e-05	0.00024852	8.801e-05	5.31e-06	-0.0	0.00140496	0.00025515	2.05e-06	703.39502555	689.75154614	706.65763682	0.08094164	0.26453357	-0.32083937
0.22998	89.08265	4.399e-05	0.00024628	9.084e-05	5.19e-06	-0.0	0.00140835	0.00025593	2.05e-06	703.9416609	689.93850483	706.56893413	0.05163924	0.26341969	-0.32076978
0.23198	89.82953	3.974e-05	0.00024396	9.37e-05	5.06e-06	0.0	0.00141146	0.00025665	2.05e-06	704.47171739	690.12247337	706.48431787	0.02330581	0.26230558	-0.3207034
0.23398	90.57588	3.585e-05	0.00024157	9.659e-05	4.93e-06	0.0	0.00141431	0.00025733	2.05e-06	704.98421551	690.30349592	706.40365466	-0.00403433	0.2611844	-0.32064013
0.23598	91.32168	3.229e-05	0.00023911	9.95e-05	4.8e-06	-0.0	0.00141692	0.00025796	2.05e-06	705.48300293	690.48162708	706.32644327	-0.01970692	0.26007161	-0.32057953
0.23798	92.06695	2.904e-05	0.00023658	0.00010244	4.67e-06	-0.0	0.00141931	0.00025854	2.05e-06	705.97803033	690.65699139	706.25172815	-0.04362906	0.259002	-0.32052092
0.23998	92.81168	2.608e-05	0.000234	0.00010539	4.54e-06	0.0	0.00142148	0.00025908	2.05e-06	706.45579796	690.82968079	706.1803698	-0.06672171	0.25791708	-0.32046494
0.24198	93.55587	2.34e-05	0.00023136	0.00010836	4.42e-06	-0.0	0.00142345	0.00025959	2.05e-06	706.91542408	690.99976407	706.11225573	-0.08895864	0.25681032	-0.3204115
0.24398	94.29952	2.096e-05	0.00022868	0.00011135	4.29e-06	0.0	0.00142524	0.00026006	2.05e-06	707.33651955	691.16728597	706.04880247	-0.12929065	0.25558939	-0.32036178
0.24598	95.04262	1.875e-05	0.00022596	0.00011434	4.17e-06	-0.0	0.00142686	0.00026049	2.05e-06	707.72376026	691.33221767	705.98945272	-0.15002907	0.25427937	-0.32031522
0.24798	95.78518	1.676e-05	0.00022322	0.00011734	4.04e-06	-0.0	0.00142832	0.00026089	2.05e-06	708.08990933	691.494629	705.93304317	-0.16969376	0.25292822	-0.32027098
0.24998	96.52719	1.497e-05	0.00022044	0.00012033	3.92e-06	-0.0	0.00142964	0.00026127	2.05e-06	708.4348248	691.65460185	705.879433	-0.18828224	0.25153265	-0.32022892
0.25197	97.26865	1.336e-05	0.00021765	0.00012333	3.8e-06	0.0	0.00143083	0.00026161	2.05e-06	708.75848053	691.81221679	705.82848172	-0.20579612	0.25008994	-0.32018896
0.25397	98.00956	1.191e-05	0.00021484	0.00012631	3.69e-06	-0.0	0.00143189	0.00026193	2.05e-06	709.06095985	691.96755225	705.78004974	-0.22224183	0.24859803	-0.32015097
0.25597	98.74992	1.061e-05	0.00021203	0.00012929	3.57e-06	-0.0	0.00143285	0.00026223	2.05e-06	709.3424484	692.12068388	705.73399875	-0.23762856	0.24705535	-0.32011484
0.25797	99.48973	9.45e-06	0.00020921	0.00013225	3.46e-06	-0.0	0.00143371	0.00026251	2.05e-06	709.60322606	692.27168395	705.69019223	-0.25197013	0.24546093	-0.32008048
0.25997	100.22898	8.41e-06	0.00020639	0.0001352	3.35e-06	-0.0	0.00143447	0.00026276	2.05e-06	709.8436583	692.42062088	705.64849588	-0.26528434	0.24381434	-0.32004777
0.26197	100.96767	7.48e-06	0.00020357	0.00013814	3.24e-06	0.0	0.00143516	0.000263	2.05e-06	710.0641871	692.56755892	705.60877805	-0.27759167	0.24211557	-0.32001662
0.26397	101.7058	6.65e-06	0.00020076	0.00014105	3.13e-06	0.0	0.00143577	0.00026322	2.05e-06	710.26532182	692.71255792	705.57091008	-0.28891591	0.24036508	-0.31998691
0.26597	102.44338	5.91e-06	0.00019796	0.00014394	3.03e-06	0.0	0.00143631	0.00026343	2.05e-06	710.44762996	692.8556732	705.5347667	-0.29928388	0.23856376	-0.31995855
0.26797	103.18039	5.25e-06	0.00019518	0.0001468	2.93e-06	0.0	0.0014368	0.00026362	2.05e-06	710.61172813	692.99695556	705.50022624	-0.30872447	0.23671281	-0.31993146
0.26997	103.91683	4.67e-06	0.00019242	0.00014963	2.84e-06	0.0	0.00143723	0.0002638	2.05e-06	710.7582733	693.13645131	705.46717097	-0.31726873	0.23481378	-0.31990552
0.27197	104.65272	4.14e-06	0.00018968	0.00015244	2.74e-06	0.0	0.00143761	0.00026396	2.05e-06	710.88795445	693.27420245	705.43548729	-0.32494941	0.23286845	-0.31988066
0.27397	105.38803	3.68e-06	0.00018696	0.00015522	2.65e-06	0.0	0.00143795	0.00026412	2.05e-06	711.00148473	693.41024684	705.40506587	-0.33180065	0.23087887	-0.3198568
0.27597	106.12278	3.27e-06	0.00018426	0.00015796	2.56e-06	0.0	0.00143825	0.00026426	2.05e-06	711.09959414	693.54461846	705.37580187	-0.33785768	0.22884726	-0.31983383
0.27797	106.85695	2.91e-06	0.0001816	0.00016067	2.48e-06	0.0	0.00143852	0.0002644	2.05e-06	711.18302282	693.67734769	705.34759495	-0.34315645	0.226776	-0.3198117
0.27997	107.59055	2.58e-06	0.00017897	0.00016335	2.39e-06	0.0	0.00143876	0.00026453	2.05e-06	711.25251502	693.80846158	705.32034939	-0.34773338	0.22466756	-0.31979032
0.28197	108.32358	2.3e-06	0.00017636	0.00016599	2.31e-06	0.0	0.00143897	0.00026465	2.05e-06	711.30881358	693.93798421	705.29397412	-0.35162508	0.22252454	-0.31976962
0.28397	109.05603	2.04e-06	0.00017379	0.00016859	2.23e-06	0.0	0.00143916	0.00026476	2.05e-06	711.3526552	694.06593696	705.2683827	-0.35486813	0.22034957	-0.31974954
0.28597	109.78791	1.81e-06	0.00017126	0.00017115	2.16e-06	0.0	0.00143933	0.00026487	2.05e-06	711.38476614	694.19233882	705.24349329	-0.35749881	0.21814529	-0.31973
0.28797	110.5192	1.61e-06	0.00016876	0.00017368	2.09e-06	0.0	0.00143948	0.00026497	2.05e-06	711.40585867	694.31720673	705.21922861	-0.35955296	0.21591437	-0.31971095
0.28997	111.24992	1.44e-06	0.00016629	0.00017617	2.01e-06	0.0	0.00143961	0.00026506	2.05e-06	711.41662796	694.4405558	705.19551588	-0.36106575	0.21365946	-0.31969234
0.29197	111.98005	1.28e-06	0.00016386	0.00017862	1.95e-06	0.0	0.00143972	0.00026515	2.05e-06	711.41774955	694.56239963	705.17228669	-0.3620716	0.21138318	-0.3196741
0.29397	112.70959	1.14e-06	0.00016147	0.00018103	1.88e-06	0.0	0.00143983	0.00026523	2.05e-06	711.40987727	694.68275051	705.14947692	-0.362604	0.20908807	-0.3196562
0.29597	113.43855	1.02e-06	0.00015912	0.0001834	1.82e-06	0.0	0.00143992	0.00026531	2.05e-06	711.39364161	694.80161969	705.1270266	-0.36269542	0.20677664	-0.31963857
0.29797	114.16692	9e-07	0.0001568	0.00018573	1.76e-06	0.0	0.00144	0.00026539	2.05e-06	711.36964847	694.91901752	705.10487978	-0.36237725	0.20445132	-0.31962118
0.29997	114.8947	8.1e-07	0.00015452	0.00018802	1.7e-06	0.0	0.00144007	0.00026546	2.05e-06	711.3384783	695.03495369	705.0829844	-0.3616797	0.20211444	-0.31960399
0.30197	115.62189	7.2e-07	0.00015228	0.00019027	1.64e-06	0.0	0.00144014	0.00026553	2.05e-06	711.30068549	695.14943734	705.06129211	-0.36063177	0.19976825	-0.31958696
0.30397	116.34848	6.4e-07	0.00015008	0.00019249	1.59e-06	-0.0	0.00144019	0.00026559	2.05e-06	711.25679812	695.26247722	705.03975814	-0.35926119	0.19741491	-0.31957005
0.30597	117.07448	5.7e-07	0.00014791	0.00019466	1.53e-06	-0.0	0.00144024	0.00026566	2.05e-06	711.20731785	695.37408183	705.01834114	-0.35759443	0.19505648	-0.31955323
0.30797	117.79988	5.1e-07	0.00014578	0.0001968	1.48e-06	-0.0	0.00144029	0.00026571	2.05e-06	711.15272012	695.48425946	704.99700298	-0.35565672	0.19269492	-0.31953647
0.30997	118.52468	4.6e-07	0.00014369	0.0001989	1.43e-06	-0.0	0.00144033	0.00026577	2.05e-06	711.09345447	695.59301835	704.97570867	-0.35347201	0.19033208	-0.31951975
0.31197	119.24888	4.1e-07	0.00014164	0.00020096	1.38e-06	-0.0	0.00144036	0.00026582	2.05e-06	711.02994497	695.7003667	704.9544261	-0.35106293	0.18796971	-0.31950303
0.31397	119.97247	3.7e-07	0.00013962	0.00020298	1.34e-06	-0.0	0.00144039	0.00026587	2.05e-06	710.96259087	695.80631276	704.93312598	-0.34845088	0.18560947	-0.3194863
0.31597	120.69546	3.3e-07	0.00013764	0.00020497	1.29e-06	0.0	0.00144042	0.00026592	2.05e-06	710.89176729	695.91086488	704.9117816	-0.34565599	0.18325291	-0.31946954
0.31797	121.41784	3e-07	0.00013569	0.00020692	1.25e-06	0.0	0.00144045	0.00026597	2.05e-06	710.81782595	696.01403152	704.89036874	-0.34269731	0.18090148	-0.31945272
0.31997	122.13962	2.7e-07	0.00013378	0.00020884	1.21e-06	0.0	0.00144047	0.00026601	2.05e-06	710.74109605	696.1158213	704.86886549	-0.33959265	0.17855653	-0.31943583
0.32197	122.86078	2.4e-07	0.0001319	0.00021072	1.17e-06	-0.0	0.00144049	0.00026606	2.05e-06	710.66188512	696.21624302	704.84725212	-0.33635866	0.17621933	-0.31941885
0.32397	123.58132	2.1e-07	0.00013006	0.00021256	1.13e-06	-0.0	0.00144051	0.0002661	2.05e-06	710.58047998	696.31530566	704.82551093	-0.33301101	0.17389106	-0.31940177
0.32597	124.30126	1.9e-07	0.00012825	0.00021438	1.1e-06	0.0	0.00144052	0.00026614	2.05e-06	710.49714759	696.41301838	704.80362613	-0.32956423	0.17157281	-0.31938458
0.32797	125.02057	1.7e-07	0.00012648	0.00021616	1.06e-06	0.0	0.00144054	0.00026617	2.05e-06	710.41213605	696.50939057	704.78158371	-0.32603189	0.16926557	-0.31936726
0.32997	125.73927	1.6e-07	0.00012473	0.0002179	1.03e-06	-0.0	0.00144055	0.00026621	2.05e-06	710.3256755	696.60443178	704.75937131	-0.32242662	0.16697027	-0.31934982
0.33197	126.45734	1.4e-07	0.00012302	0.00021962	9.9e-07	-0.0	0.00144056	0.00026624	2.05e-06	710.23797909	696.69815178	704.7369781	-0.31876012	0.16468777	-0.31933222
0.33397	127.17479	1.3e-07	0.00012134	0.0002213	9.6e-07	0.0	0.00144057	0.00026628	2.05e-06	710.14924384	696.79056052	704.71439469	-0.31504323	0.16241884	-0.31931448
0.33597	127.89162	1.1e-07	0.00011969	0.00022295	9.3e-07	0.0	0.00144058	0.00026631	2.05e-06	710.05965157	696.88166811	704.69161301	-0.31128599	0.16016419	-0.31929659
0.33797	128.60782	1e-07	0.00011807	0.00022457	9e-07	-0.0	0.00144059	0.00026634	2.05e-06	709.96936979	696.97148485	704.6686262	-0.30749761	0.15792447	-0.31927853
0.33997	129.32339	9e-08	0.00011648	0.00022617	8.7e-07	0.0	0.0014406	0.00026637	2.05e-06	709.87855249	697.06002119	704.64542854	-0.30368665	0.15570026	-0.31926031
0.34197	130.03833	8e-08	0.00011492	0.00022773	8.5e-07	0.0	0.0014406	0.0002664	2.05e-06	709.787341	697.14728771	704.62201534	-0.2998609	0.15349208	-0.31924191
0.34397	130.75263	8e-08	0.00011338	0.00022926	8.2e-07	-0.0	0.00144061	0.00026642	2.05e-06	709.69586479	697.23329513	704.59838288	-0.29602755	0.15130042	-0.31922335
0.34597	131.4663	7e-08	0.00011188	0.00023077	7.9e-07	0.0	0.00144062	0.00026645	2.05e-06	709.60424216	697.31805429	704.5745283	-0.29219315	0.14912569	-0.31920461
0.34797	132.17933	6e-08	0.0001104	0.00023225	7.7e-07	-0.0	0.00144062	0.00026647	2.05e-06	709.51258104	697.40157612	704.55044954	-0.28836369	0.14696827	-0.31918569
0.34997	132.89172	6e-08	0.00010895	0.00023371	7.5e-07	0.0	0.00144062	0.0002665	2.05e-06	709.42097962	697.48387167	704.52614528	-0.28454463	0.14482848	-0.3191666
0.35196	133.60347	5e-08	0.00010752	0.00023513	7.2e-07	-0.0	0.00144063	0.00026652	2.05e-06	709.32952704	697.56495204	704.50161487	-0.28074091	0.14270662	-0.31914733
0.35396	134.31457	5e-08	0.00010612	0.00023654	7e-07	0.0	0.00144063	0.00026654	2.05e-06	709.238304	697.6448284	704.47685825	-0.27695701	0.14060293	-0.31912788
0.35596	135.02503	4e-08	0.00010474	0.00023791	6.8e-07	-0.0	0.00144063	0.00026656	2.05e-06	709.14738335	697.72351199	704.45187593	-0.27319698	0.13851764	-0.31910825
0.35796	135.73484	4e-08	0.00010339	0.00023927	6.6e-07	0.0	0.00144064	0.00026659	2.05e-06	709.05683064	697.80101407	704.42666891	-0.26946446	0.13645092	-0.31908845
0.35996	136.444	4e-08	0.00010206	0.0002406	6.4e-07	-0.0	0.00144064	0.00026661	2.05e-06	708.96670468	697.87734595	704.40123862	-0.26576269	0.13440293	-0.31906848
0.36196	137.15251	3e-08	0.00010076	0.0002419	6.2e-07	0.0	0.00144064	0.00026662	2.05e-06	708.87705799	697.95251894	704.37558692	-0.26209459	0.13237377	-0.31904832
0.36396	137.86036	3e-08	9.947e-05	0.00024318	6e-07	-0.0	0.00144064	0.00026664	2.05e-06	708.78793729	698.02654436	704.349716	-0.25846274	0.13036355	-0.319028
0.36596	138.56755	3e-08	9.821e-05	0.00024445	5.8e-07	0.0	0.00144065	0.00026666	2.05e-06	708.69938397	698.09943356	704.3236284	-0.2548694	0.12837234	-0.31900751
0.36796	139.27409	2e-08	9.698e-05	0.00024568	5.7e-07	-0.0	0.00144065	0.00026668	2.05e-06	708.61143444	698.17119783	704.29732691	-0.25131659	0.12640018	-0.31898685
0.36996	139.97996	2e-08	9.576e-05	0.0002469	5.5e-07	-0.0	0.00144065	0.0002667	2.05e-06	708.52412056	698.24184849	704.27081461	-0.24780605	0.12444711	-0.31896602
0.37196	140.68517	2e-08	9.456e-05	0.0002481	5.3e-07	0.0	0.00144065	0.00026671	2.05e-06	708.43747001	698.31139681	704.24409476	-0.24433928	0.12251312	-0.31894503
0.37396	141.38972	2e-08	9.339e-05	0.00024928	5.2e-07	-0.0	0.00144065	0.00026673	2.05e-06	708.35150657	698.37985402	704.21717083	-0.24091754	0.12059821	-0.31892388
0.37596	142.09359	2e-08	9.223e-05	0.00025043	5e-07	-0.0	0.00144065	0.00026674	2.05e-06	708.26625051	698.44723132	704.19004646	-0.23754196	0.11870234	-0.31890257
0.37796	142.7968	2e-08	9.11e-05	0.00025157	4.9e-07	0.0	0.00144066	0.00026676	2.05e-06	708.18171885	698.51353987	704.16272541	-0.2342134	0.11682549	-0.31888111
0.37996	143.49933	1e-08	8.998e-05	0.00025269	4.7e-07	-0.0	0.00144066	0.00026677	2.05e-06	708.0979256	698.57879075	704.13521158	-0.2309326	0.11496758	-0.3188595
0.38196	144.20118	1e-08	8.888e-05	0.00025378	4.6e-07	-0.0	0.00144066	0.00026678	2.05e-06	708.01488209	698.64299503	704.10750893	-0.22770015	0.11312856	-0.31883774
0.38396	144.90236	1e-08	8.78e-05	0.00025487	4.5e-07	0.0	0.00144066	0.0002668	2.05e-06	707.93259714	698.70616366	704.07962155	-0.22451645	0.11130834	-0.31881583
0.38596	145.60286	1e-08	8.674e-05	0.00025593	4.3e-07	0.0	0.00144066	0.00026681	2.05e-06	707.85107732	698.76830757	704.05155355	-0.22138184	0.10950684	-0.31879378
0.38796	146.30267	1e-08	8.569e-05	0.00025697	4.2e-07	0.0	0.00144066	0.00026682	2.05e-06	707.77032716	698.82943758	704.0233091	-0.21829647	0.10772395	-0.3187716
0.38996	147.0018	1e-08	8.466e-05	0.000258	4.1e-07	-0.0	0.00144066	0.00026683	2.05e-06	707.69034929	698.88956447	703.9948924	-0.21526044	0.10595958	-0.31874927
0.39196	147.70025	1e-08	8.365e-05	0.00025901	4e-07	-0.0	0.00144066	0.00026685	2.05e-06	707.61114469	698.94869893	703.96630768	-0.21227373	0.1042136	-0.31872682
0.39396	148.398	1e-08	8.266e-05	0.00026001	3.9e-07	0.0	0.00144066	0.00026686	2.05e-06	707.53271276	699.00685154	703.93755916	-0.20933621	0.10248589	-0.31870424
0.39596	149.09506	1e-08	8.168e-05	0.00026099	3.7e-07	0.0	0.00144066	0.00026687	2.05e-06	707.45505158	699.06403284	703.90865107	-0.20644774	0.10077634	-0.31868153
0.39796	149.79143	1e-08	8.072e-05	0.00026195	3.6e-07	0.0	0.00144066	0.00026688	2.05e-06	707.37815797	699.12025326	703.87958762	-0.20360803	0.0990848	-0.3186587
0.39996	150.4871	1e-08	7.977e-05	0.0002629	3.5e-07	0.0	0.00144066	0.00026689	2.05e-06	707.30203121	699.17551869	703.8503723	-0.20066847	0.09732181	-0.31863452
0.40196	151.18207	1e-08	7.884e-05	0.00026383	3.4e-07	-0.0	0.00144066	0.0002669	2.05e-06	707.22667519	699.22982771	703.82100751	-0.19807467	0.09575555	-0.31861268
0.40396	151.87634	0.0	7.792e-05	0.00026475	3.3e-07	0.0	0.00144066	0.00026691	2.05e-06	707.15206	699.28322007	703.79150199	-0.19531208	0.09407628	-0.31858892
0.40596	152.56991	0.0	7.702e-05	0.00026565	3.3e-07	0.0	0.00144066	0.00026692	2.05e-06	707.07819793	699.33568197	703.76185617	-0.19264525	0.09244354	-0.31856545
0.40796	153.26276	0.0	7.613e-05	0.00026654	3.2e-07	-0.0	0.00144066	0.00026693	2.05e-06	707.00506263	699.38724647	703.73207753	-0.19013072	0.09089342	-0.31854283
0.40996	153.95491	0.0	7.526e-05	0.00026741	3.1e-07	-0.0	0.00144066	0.00026693	2.05e-06	706.93265743	699.43790942	703.70216794	-0.18748576	0.0892512	-0.3185185
0.41196	154.64635	0.0	7.44e-05	0.00026827	3e-07	0.0	0.00144066	0.00026694	2.05e-06	706.86097636	699.48767696	703.67213084	-0.18506583	0.08773778	-0.31849575
0.41396	155.33707	0.0	7.355e-05	0.00026912	2.9e-07	-0.0	0.00144066	0.00026695	2.05e-06	706.7900114	699.53655728	703.64196994	-0.18255234	0.08615433	-0.31847158
0.41596	156.02708	0.0	7.271e-05	0.00026996	2.8e-07	0.0	0.00144066	0.00026696	2.05e-06	706.71974368	699.58457133	703.61169063	-0.18014644	0.08462747	-0.31844792
0.41796	156.71636	0.0	7.189e-05	0.00027078	2.8e-07	0.0	0.00144066	0.00026697	2.05e-06	706.65017315	699.63171628	703.58129498	-0.17774168	0.08308985	-0.31842375
0.41996	157.40493	0.0	7.108e-05	0.00027159	2.7e-07	-0.0	0.00144066	0.00026697	2.05e-06	706.58128448	699.67800777	703.55078755	-0.17543179	0.08160185	-0.31840002
0.42196	158.09276	0.0	7.029e-05	0.00027238	2.6e-07	-0.0	0.00144066	0.00026698	2.05e-06	706.51306442	699.72345867	703.52017239	-0.17311826	0.08010036	-0.31837572
0.42396	158.77987	0.0	6.95e-05	0.00027317	2.5e-07	-0.0	0.00144066	0.00026699	2.05e-06	706.44550444	699.76807558	703.48945271	-0.1708027	0.07858592	-0.31835085
0.42596	159.46625	0.0	6.873e-05	0.00027394	2.5e-07	0.0	0.00144066	0.00026699	2.05e-06	706.37859406	699.81186724	703.45863192	-0.16869718	0.07719859	-0.31832776
0.42796	160.1519	0.0	6.797e-05	0.0002747	2.4e-07	0.0	0.00144066	0.000267	2.05e-06	706.31232103	699.85484444	703.42771362	-0.16651635	0.07575095	-0.31830332
0.42996	160.83681	0.0	6.722e-05	0.00027545	2.3e-07	-0.0	0.00144067	0.00026701	2.05e-06	706.24667585	699.89701427	703.39670093	-0.16440433	0.07433835	-0.31827914
0.43196	161.52099	0.0	6.648e-05	0.00027619	2.3e-07	0.0	0.00144067	0.00026701	2.05e-06	706.18164548	699.93838823	703.3655974	-0.16227569	0.07290382	-0.31825425
0.43396	162.20442	0.0	6.575e-05	0.00027692	2.2e-07	-0.0	0.00144067	0.00026702	2.05e-06	706.11721745	699.97897706	703.33440638	-0.1602666	0.07153958	-0.31823025
0.43596	162.88711	0.0	6.504e-05	0.00027764	2.2e-07	0.0	0.00144067	0.00026702	2.05e-06	706.05337826	700.01879299	703.30313134	-0.15823652	0.07015082	-0.31820549
0.43796	163.56905	0.0	6.433e-05	0.00027834	2.1e-07	0.0	0.00144067	0.00026703	2.05e-06	705.99012867	700.0578291	703.27177365	-0.15622738	0.06876574	-0.31818045
0.43996	164.25024	0.0	6.363e-05	0.00027904	2e-07	0.0	0.00144067	0.00026703	2.05e-06	705.92744824	700.09610642	703.24033757	-0.15434204	0.06745624	-0.31815646
0.44196	164.93069	0.0	6.295e-05	0.00027972	2e-07	0.0	0.00144067	0.00026704	2.05e-06	705.86533136	700.13362639	703.20882528	-0.15244502	0.06612883	-0.31813183
0.44396	165.61037	0.0	6.227e-05	0.0002804	1.9e-07	-0.0	0.00144067	0.00026704	2.05e-06	705.80376653	700.17039826	703.1772397	-0.15052659	0.06477623	-0.31810639
0.44596	166.2893	0.0	6.161e-05	0.00028107	1.9e-07	-0.0	0.00144067	0.00026705	2.05e-06	705.7427408	700.2064333	703.14558386	-0.14869273	0.06347345	-0.31808156
0.44796	166.96747	0.0	6.095e-05	0.00028172	1.8e-07	-0.0	0.00144067	0.00026705	2.05e-06	705.68224969	700.24173127	703.11385966	-0.14688118	0.0621768	-0.31805652
0.44996	167.64487	0.0	6.03e-05	0.00028237	1.8e-07	0.0	0.00144067	0.00026706	2.05e-06	705.62227726	700.27630767	703.0820704	-0.14510401	0.06089524	-0.31803145
0.45195	168.32151	0.0	5.966e-05	0.00028301	1.8e-07	-0.0	0.00144067	0.00026706	2.05e-06	705.56281546	700.31016732	703.05021835	-0.14339678	0.05965501	-0.31800688
0.45395	168.99738	0.0	5.904e-05	0.00028364	1.7e-07	0.0	0.00144067	0.00026707	2.05e-06	705.50385075	700.34332287	703.01830636	-0.14168326	0.05840115	-0.31798172
0.45595	169.67248	0.0	5.842e-05	0.00028426	1.7e-07	-0.0	0.00144067	0.00026707	2.05e-06	705.44537531	700.37577902	702.98633657	-0.13998681	0.05715058	-0.3179563
0.45795	170.3468	0.0	5.781e-05	0.00028487	1.6e-07	-0.0	0.00144067	0.00026708	2.05e-06	705.38737121	700.40755525	702.95431222	-0.13835721	0.05594067	-0.3179314
0.45995	171.02034	0.0	5.72e-05	0.00028547	1.6e-07	-0.0	0.00144067	0.00026708	2.05e-06	705.32983937	700.43864403	702.92223437	-0.13670312	0.05470358	-0.31790562
0.46195	171.6931	0.0	5.661e-05	0.00028606	1.5e-07	-0.0	0.00144067	0.00026708	2.05e-06	705.2727713	700.46905118	702.8901051	-0.13517283	0.05355076	-0.31788129
0.46395	172.36508	0.0	5.602e-05	0.00028665	1.5e-07	-0.0	0.00144067	0.00026709	2.05e-06	705.2161494	700.49879626	702.85792747	-0.13359836	0.05235637	-0.31785578
0.46595	173.03627	0.0	5.545e-05	0.00028723	1.5e-07	0.0	0.00144067	0.00026709	2.05e-06	705.15997039	700.52787789	702.82570288	-0.13209342	0.05120664	-0.31783092
0.46795	173.70668	0.0	5.488e-05	0.0002878	1.4e-07	0.0	0.00144067	0.0002671	2.05e-06	705.10422566	700.5563027	702.79343335	-0.13055165	0.05002037	-0.31780495
0.46995	174.37628	0.0	5.432e-05	0.00028836	1.4e-07	0.0	0.00144067	0.0002671	2.05e-06	705.04890599	700.58407822	702.76112085	-0.12908249	0.04888197	-0.31777972
0.47195	175.0451	0.0	5.376e-05	0.00028891	1.4e-07	0.0	0.00144067	0.0002671	2.05e-06	704.99400183	700.61121284	702.72876739	-0.12762983	0.04774849	-0.31775429
0.47395	175.71311	0.0	5.322e-05	0.00028946	1.3e-07	-0.0	0.00144067	0.00026711	2.05e-06	704.93950586	700.63771168	702.6963747	-0.12622665	0.04664611	-0.31772926
0.47595	176.38032	0.0	5.268e-05	0.00029	1.3e-07	-0.0	0.00144067	0.00026711	2.05e-06	704.88540396	700.66359082	702.66394512	-0.1247985	0.04551648	-0.31770331
0.47795	177.04672	0.0	5.215e-05	0.00029053	1.3e-07	-0.0	0.00144067	0.00026711	2.05e-06	704.83169471	700.68884653	702.63147975	-0.1234444	0.04443809	-0.31767823
0.47995	177.71232	0.0	5.162e-05	0.00029105	1.2e-07	-0.0	0.00144067	0.00026711	2.05e-06	704.77836588	700.71349232	702.59898066	-0.12208193	0.0433458	-0.31765253
0.48195	178.3771	0.0	5.111e-05	0.00029157	1.2e-07	-0.0	0.00144067	0.00026712	2.05e-06	704.72541492	700.73752633	702.56644902	-0.12073461	0.0422583	-0.31762663
0.48395	179.04107	0.0	5.06e-05	0.00029208	1.2e-07	-0.0	0.00144067	0.00026712	2.05e-06	704.67282912	700.76096332	702.53388686	-0.11944601	0.04121132	-0.31760141
0.48595	179.70422	0.0	5.009e-05	0.00029258	1.1e-07	-0.0	0.00144067	0.00026712	2.05e-06	704.62060448	700.78380412	702.50129543	-0.11815286	0.04015374	-0.31757562
0.48795	180.36655	0.0	4.96e-05	0.00029308	1.1e-07	0.0	0.00144067	0.00026713	2.05e-06	704.5687308	700.80605994	702.46867645	-0.11689793	0.03912076	-0.31755014
0.48995	181.02806	0.0	4.911e-05	0.00029357	1.1e-07	0.0	0.00144067	0.00026713	2.05e-06	704.51719997	700.82773887	702.43603142	-0.11561879	0.03806103	-0.31752369
0.49195	181.68873	0.0	4.863e-05	0.00029405	1.1e-07	-0.0	0.00144067	0.00026713	2.05e-06	704.46601005	700.84883861	702.40336136	-0.11443349	0.03707267	-0.31749873
0.49395	182.34857	0.0	4.815e-05	0.00029453	1e-07	0.0	0.00144067	0.00026713	2.05e-06	704.41515134	700.86937019	702.37066785	-0.11324029	0.03607157	-0.31747316
0.49595	183.00758	0.0	4.768e-05	0.000295	1e-07	-0.0	0.00144067	0.00026714	2.05e-06	704.36461436	700.88934466	702.33795239	-0.11205399	0.03507003	-0.31744729
0.49795	183.66575	0.0	4.721e-05	0.00029546	1e-07	-0.0	0.00144067	0.00026714	2.05e-06	704.31439903	700.90875688	702.30521581	-0.11088192	0.03407425	-0.31742126
0.49995	184.32308	0.0	4.676e-05	0.00029592	1e-07	-0.0	0.00144067	0.00026714	2.05e-06	704.26449014	700.9276284	702.27245991	-0.10978123	0.03313353	-0.31739639
0.50195	184.97957	0.0	4.631e-05	0.00029637	9e-08	0.0	0.00144067	0.00026714	2.05e-06	704.21488674	700.94595605	702.23968554	-0.1086364	0.03214916	-0.31737008
0.50395	185.6352	0.0	4.586e-05	0.00029682	9e-08	0.0	0.00144067	0.00026715	2.05e-06	704.16558617	700.96373934	702.20689365	-0.10753377	0.03119525	-0.31734428
0.50595	186.28998	0.0	4.542e-05	0.00029726	9e-08	0.0	0.00144067	0.00026715	2.05e-06	704.11657722	700.98099353	702.17408568	-0.106467	0.03026692	-0.31731889
0.50795	186.94391	0.0	4.499e-05	0.00029769	9e-08	0.0	0.00144067	0.00026715	2.05e-06	704.06785426	700.99772424	702.14126267	-0.10541174	0.02934329	-0.31729335
0.50995	187.59698	0.0	4.456e-05	0.00029812	9e-08	0.0	0.00144067	0.00026715	2.05e-06	704.0194145	701.01393174	702.10842553	-0.10431501	0.02837766	-0.31726633
0.51195	188.24918	0.0	4.413e-05	0.00029854	8e-08	0.0	0.00144067	0.00026715	2.05e-06	703.97125262	701.02962119	702.07557527	-0.10327721	0.02745841	-0.31724032
0.51395	188.90052	0.0	4.372e-05	0.00029896	8e-08	-0.0	0.00144067	0.00026716	2.05e-06	703.92336079	701.04437578	702.04281658	-0.10231619	0.01467465	-0.31721606
0.51595	189.55099	0.0	4.33e-05	0.00029937	8e-08	0.0	0.00144067	0.00026716	2.05e-06	703.87576874	701.05202211	702.01164497	-0.10122275	0.01336849	-0.31719043
0.51795	190.20059	0.0	4.29e-05	0.00029978	8e-08	0.0	0.00144067	0.00026716	2.05e-06	703.82849557	701.05943517	701.9803908	-0.10022794	0.01303904	-0.31716656
0.51995	190.84931	0.0	4.25e-05	0.00030018	8e-08	0.0	0.00144067	0.00026716	2.05e-06	703.78152585	701.06665886	701.94904818	-0.09922922	0.01270371	-0.31714203
0.52195	191.49715	0.0	4.21e-05	0.00030058	7e-08	0.0	0.00144067	0.00026716	2.05e-06	703.73484944	701.07369415	701.91761948	-0.09823638	0.01236567	-0.31711708
0.52395	192.1441	0.0	4.171e-05	0.00030097	7e-08	0.0	0.00144067	0.00026716	2.05e-06	703.68845627	701.08054225	701.88610712	-0.09727636	0.01203429	-0.31709239
0.52595	192.79016	0.0	4.132e-05	0.00030135	7e-08	-0.0	0.00144067	0.00026717	2.05e-06	703.64233682	701.0872043	701.85451341	-0.09634197	0.01170738	-0.31706783
0.52795	193.43534	0.0	4.094e-05	0.00030174	7e-08	-0.0	0.00144067	0.00026717	2.05e-06	703.59648173	701.09368165	701.8228407	-0.09539943	0.0113732	-0.31704249
0.52995	194.07962	0.0	4.056e-05	0.00030211	7e-08	-0.0	0.00144067	0.00026717	2.05e-06	703.55088251	701.0999753	701.7910911	-0.09449292	0.01104749	-0.31701758
0.53195	194.72299	0.0	4.019e-05	0.00030249	7e-08	-0.0	0.00144067	0.00026717	2.05e-06	703.50553098	701.10608633	701.7592667	-0.09359055	0.01071898	-0.31699224
0.53395	195.36547	0.0	3.982e-05	0.00030285	7e-08	-0.0	0.00144067	0.00026717	2.05e-06	703.46041895	701.11201608	701.72736964	-0.09268751	0.01038589	-0.31696632
0.53595	196.00703	0.0	3.946e-05	0.00030322	6e-08	-0.0	0.00144067	0.00026717	2.05e-06	703.41553907	701.11776551	701.69540185	-0.09181776	0.01006089	-0.31694082
0.53795	196.64769	0.0	3.91e-05	0.00030357	6e-08	0.0	0.00144067	0.00026717	2.05e-06	703.37088446	701.12333549	701.66336516	-0.09099263	0.00974869	-0.31691612
0.53995	197.28743	0.0	3.875e-05	0.00030393	6e-08	0.0	0.00144067	0.00026718	2.05e-06	703.32644775	701.12872749	701.63126159	-0.09017534	0.00943566	-0.31689116
0.54195	197.92625	0.0	3.84e-05	0.00030428	6e-08	0.0	0.00144067	0.00026718	2.05e-06	703.28222257	701.13394245	701.59909289	-0.08937551	0.0091256	-0.31686624
0.54395	198.56415	0.0	3.805e-05	0.00030462	6e-08	0.0	0.00144067	0.00026718	2.05e-06	703.23820258	701.1389815	701.56686085	-0.08858351	0.00881488	-0.31684107
0.54595	199.20112	0.0	3.771e-05	0.00030496	6e-08	0.0	0.00144067	0.00026718	2.05e-06	703.19438191	701.14384559	701.53456713	-0.08780766	0.00850687	-0.31681593
0.54795	199.83716	0.0	3.738e-05	0.0003053	6e-08	0.0	0.00144067	0.00026718	2.05e-06	703.15075481	701.14853578	701.50221339	-0.08703979	0.00819842	-0.31679056
0.54995	200.47227	0.0	3.704e-05	0.00030563	5e-08	0.0	0.00144067	0.00026718	2.05e-06	703.10731585	701.15305306	701.46980123	-0.08628674	0.00789239	-0.31676519
0.55194	201.10643	0.0	3.672e-05	0.00030596	5e-08	0.0	0.00144067	0.00026718	2.05e-06	703.06405979	701.15739844	701.43733221	-0.08554189	0.00758618	-0.31673962
0.55394	201.73965	0.0	3.639e-05	0.00030628	5e-08	0.0	0.00144067	0.00026718	2.05e-06	703.02098165	701.16157291	701.40480783	-0.08481058	0.00728207	-0.31671403
0.55594	202.37193	0.0	3.607e-05	0.0003066	5e-08	0.0	0.00144067	0.00026719	2.05e-06	702.9780766	701.16557746	701.37222956	-0.08408771	0.00697804	-0.31668826
0.55794	203.00325	0.0	3.576e-05	0.00030692	5e-08	0.0	0.00144067	0.00026719	2.05e-06	702.93534008	701.16941304	701.33959884	-0.08337717	0.00667582	-0.31666246
0.55994	203.63362	0.0	3.544e-05	0.00030723	5e-08	0.0	0.00144067	0.00026719	2.05e-06	702.89276764	701.17308066	701.30691705	-0.08267527	0.00637392	-0.31663649
0.56194	204.26302	0.0	3.513e-05	0.00030754	5e-08	0.0	0.00144067	0.00026719	2.05e-06	702.85035509	701.17658124	701.27418555	-0.08198463	0.00607356	-0.31661047
0.56394	204.89146	0.0	3.483e-05	0.00030785	5e-08	0.0	0.00144067	0.00026719	2.05e-06	702.80809832	701.17991577	701.24140565	-0.08130275	0.00577373	-0.31658431
0.56594	205.51893	0.0	3.453e-05	0.00030815	5e-08	-0.0	0.00144067	0.00026719	2.05e-06	702.76599347	701.18308517	701.20857864	-0.08063127	0.00547524	-0.31655807
0.56794	206.14543	0.0	3.423e-05	0.00030845	4e-08	-0.0	0.00144067	0.00026719	2.05e-06	702.72403714	701.18608999	701.17570566	-0.08000286	0.00519294	-0.31653309
0.56994	206.77095	0.0	3.394e-05	0.00030874	4e-08	-0.0	0.00144067	0.00026719	2.05e-06	702.68222537	701.18893152	701.14278802	-0.07938638	0.00491318	-0.31650817
0.57194	207.39549	0.0	3.365e-05	0.00030903	4e-08	-0.0	0.00144067	0.00026719	2.05e-06	702.64055476	701.19161065	701.1098269	-0.07875801	0.0046251	-0.31648233
0.57394	208.01904	0.0	3.336e-05	0.00030932	4e-08	-0.0	0.00144067	0.00026719	2.05e-06	702.59902213	701.19412807	701.0768234	-0.07814657	0.00434187	-0.31645676
0.57594	208.6416	0.0	3.307e-05	0.0003096	4e-08	0.0	0.00144067	0.00026719	2.05e-06	702.55762412	701.1964849	701.04377869	-0.07754092	0.00405849	-0.31643099
0.57794	209.26316	0.0	3.279e-05	0.00030988	4e-08	0.0	0.00144067	0.0002672	2.05e-06	702.51635768	701.19868197	701.01069387	-0.07693296	0.00377112	-0.3164047
0.57994	209.88372	0.0	3.252e-05	0.00031016	4e-08	0.0	0.00144067	0.0002672	2.05e-06	702.47521992	701.20072009	700.97756997	-0.07634888	0.00349225	-0.316379
0.58194	210.50328	0.0	3.224e-05	0.00031043	4e-08	0.0	0.00144067	0.0002672	2.05e-06	702.43420792	701.20260017	700.94440804	-0.07576563	0.003211	-0.31635292
0.58394	211.12183	0.0	3.197e-05	0.0003107	4e-08	0.0	0.00144067	0.0002672	2.05e-06	702.39331883	701.20432323	700.91120915	-0.07518018	0.00292587	-0.31632631
0.58594	211.73936	0.0	3.171e-05	0.00031097	4e-08	0.0	0.00144067	0.0002672	2.05e-06	702.3525499	701.20589025	700.87797429	-0.07459116	0.0026361	-0.31629907
0.58794	212.35587	0.0	3.144e-05	0.00031123	4e-08	-0.0	0.00144067	0.0002672	2.05e-06	702.31189872	701.20730189	700.84470439	-0.07402836	0.00235646	-0.31627261
0.58994	212.97136	0.0	3.118e-05	0.00031149	4e-08	-0.0	0.00144067	0.0002672	2.05e-06	702.27136316	701.20855851	700.81140029	-0.0735118	0.00209739	-0.31624795
0.59194	213.58582	0.0	3.092e-05	0.00031175	3e-08	0.0	0.00144067	0.0002672	2.05e-06	702.2309407	701.20966114	700.77806296	-0.07297655	0.00182643	-0.31622199
0.59394	214.19925	0.0	3.067e-05	0.00031201	3e-08	-0.0	0.00144067	0.0002672	2.05e-06	702.19062785	701.21061225	700.74469362	-0.0724442	0.00155444	-0.31619577
0.59594	214.81164	0.0	3.042e-05	0.00031226	3e-08	0.0	0.00144067	0.0002672	2.05e-06	702.15042298	701.21141191	700.71129299	-0.07192682	0.00128761	-0.31616989
0.59794	215.42298	0.0	3.017e-05	0.00031251	3e-08	0.0	0.00144067	0.0002672	2.05e-06	702.11032387	701.21206108	700.67786194	-0.0713941	0.00101031	-0.31614282
0.59994	216.03328	0.0	2.992e-05	0.00031275	3e-08	0.0	0.00144067	0.0002672	2.05e-06	702.07032943	701.21255911	700.64440101	-0.07089946	0.00075042	-0.31611729
0.60194	216.64252	0.0	2.968e-05	0.000313	3e-08	-0.0	0.00144067	0.0002672	2.05e-06	702.03043711	701.21290756	700.61091117	-0.07038579	0.00047808	-0.31609037
0.60394	217.2507	0.0	2.944e-05	0.00031324	3e-08	-0.0	0.00144067	0.0002672	2.05e-06	701.99064511	701.21310702	700.57739318	-0.06990275	0.00021962	-0.31606466
0.60594	217.85782	0.0	2.92e-05	0.00031348	3e-08	0.0	0.00144067	0.00026721	2.05e-06	701.9509514	701.21315848	700.54384786	-0.06940142	-5.104e-05	-0.31603757
0.60794	218.46387	0.0	2.897e-05	0.00031371	3e-08	0.0	0.00144067	0.00026721	2.05e-06	701.91135431	701.21306245	700.51027591	-0.06893451	-0.00030539	-0.31601196
0.60994	219.06884	0.0	2.873e-05	0.00031394	3e-08	-0.0	0.00144067	0.00026721	2.05e-06	701.87185182	701.2128201	700.47667815	-0.0684457	-0.00057404	-0.31598475
0.61194	219.67274	0.0	2.85e-05	0.00031417	3e-08	-0.0	0.00144067	0.00026721	2.05e-06	701.8324425	701.21243174	700.44305522	-0.06799295	-0.00082508	-0.31595916
0.61394	220.27555	0.0	2.828e-05	0.0003144	3e-08	0.0	0.00144067	0.00026721	2.05e-06	701.79312437	701.21189863	700.40940793	-0.06752391	-0.00108741	-0.31593226
0.61594	220.87727	0.0	2.805e-05	0.00031462	3e-08	-0.0	0.00144067	0.00026721	2.05e-06	701.75389604	701.21122116	700.3757369	-0.06707078	-0.00134307	-0.31590588
0.61794	221.47789	0.0	2.783e-05	0.00031484	3e-08	-0.0	0.00144067	0.00026721	2.05e-06	701.71475582	701.21040027	700.34204284	-0.06662932	-0.00159428	-0.31587981
0.61994	222.07742	0.0	2.761e-05	0.00031506	3e-08	0.0	0.00144067	0.00026721	2.05e-06	701.67570215	701.20943678	700.30832643	-0.06617597	-0.00185448	-0.31585265
0.62194	222.67583	0.0	2.74e-05	0.00031528	3e-08	0.0	0.00144067	0.00026721	2.05e-06	701.63673368	701.2083312	700.27458828	-0.06574725	-0.00210264	-0.31582658
0.62394	223.27314	0.0	2.718e-05	0.00031549	3e-08	-0.0	0.00144067	0.00026721	2.05e-06	701.59784884	701.2070845	700.24082906	-0.0653214	-0.00235122	-0.31580032
0.62594	223.86933	0.0	2.697e-05	0.00031571	2e-08	0.0	0.00144067	0.00026721	2.05e-06	701.5590462	701.20569745	700.2070494	-0.06488719	-0.00613477	-0.31577326
0.62794	224.46439	0.0	2.676e-05	0.00031592	2e-08	0.0	0.00144067	0.00026721	2.05e-06	701.52034291	701.19972369	700.1743266	-0.06444691	-0.01112826	-0.31574812
0.62994	225.05832	0.0	2.655e-05	0.00031612	2e-08	0.0	0.00144067	0.00026721	2.05e-06	701.48175294	701.19335228	700.14164402	-0.06401078	-0.01161003	-0.31572286
0.63194	225.65112	0.0	2.635e-05	0.00031633	2e-08	0.0	0.00144067	0.00026721	2.05e-06	701.44327652	701.18670613	700.10897139	-0.06357415	-0.01209431	-0.3156972
0.63394	226.24278	0.0	2.615e-05	0.00031653	2e-08	-0.0	0.00144067	0.00026721	2.05e-06	701.40491193	701.17978647	700.07630894	-0.06313772	-0.01258029	-0.31567117
0.63594	226.83329	0.0	2.595e-05	0.00031673	2e-08	0.0	0.00144067	0.00026721	2.05e-06	701.36665537	701.17259974	700.04365669	-0.06270973	-0.01305876	-0.31564527
0.63794	227.42265	0.0	2.575e-05	0.00031693	2e-08	-0.0	0.00144067	0.00026721	2.05e-06	701.32850467	701.1651486	700.01101481	-0.06228404	-0.01353646	-0.31561913
0.63994	228.01086	0.0	2.555e-05	0.00031712	2e-08	0.0	0.00144067	0.00026721	2.05e-06	701.29045773	701.15743581	699.97838342	-0.06187159	-0.014001	-0.31559344
0.64194	228.59789	0.0	2.536e-05	0.00031732	2e-08	0.0	0.00144067	0.00026721	2.05e-06	701.25251249	701.14946409	699.94576265	-0.0614739	-0.01445048	-0.31556833
0.64394	229.18376	0.0	2.517e-05	0.00031751	2e-08	-0.0	0.00144067	0.00026721	2.05e-06	701.21466683	701.14123649	699.91315262	-0.06107695	-0.01490067	-0.31554291
0.64594	229.76845	0.0	2.498e-05	0.0003177	2e-08	0.0	0.00144067	0.00026722	2.05e-06	701.17691883	701.13275571	699.88055341	-0.06068468	-0.01534702	-0.31551745
0.64794	230.35196	0.0	2.479e-05	0.00031788	2e-08	-0.0	0.00144067	0.00026722	2.05e-06	701.13926662	701.12402445	699.84796513	-0.06029495	-0.01579193	-0.3154918
0.64994	230.93427	0.0	2.461e-05	0.00031807	2e-08	0.0	0.00144067	0.00026722	2.05e-06	701.1017084	701.11504536	699.81538788	-0.05991072	-0.01623196	-0.31546616
0.65193	231.5154	0.0	2.443e-05	0.00031825	2e-08	-0.0	0.00144067	0.00026722	2.05e-06	701.06424243	701.10582103	699.78282173	-0.05953337	-0.01666545	-0.31544065
0.65393	232.09532	0.0	2.425e-05	0.00031843	2e-08	0.0	0.00144067	0.00026722	2.05e-06	701.02686699	701.09635413	699.75026675	-0.05916079	-0.01709474	-0.31541511
0.65593	232.67403	0.0	2.407e-05	0.00031861	2e-08	-0.0	0.00144067	0.00026722	2.05e-06	700.98958044	701.08664726	699.71772301	-0.0587929	-0.01751987	-0.31538956
0.65793	233.25153	0.0	2.389e-05	0.00031879	2e-08	0.0	0.00144067	0.00026722	2.05e-06	700.95238117	701.07670297	699.68519057	-0.05842961	-0.01794088	-0.31536399
0.65993	233.8278	0.0	2.372e-05	0.00031896	2e-08	-0.0	0.00144067	0.00026722	2.05e-06	700.91526763	701.0665238	699.65266949	-0.05807084	-0.0183578	-0.3153384
0.66193	234.40285	0.0	2.354e-05	0.00031913	2e-08	0.0	0.00144067	0.00026722	2.05e-06	700.87823834	701.05611225	699.62015981	-0.05771691	-0.01877022	-0.31531283
0.66393	234.97667	0.0	2.337e-05	0.0003193	2e-08	-0.0	0.00144067	0.00026722	2.05e-06	700.84129184	701.04547078	699.58766157	-0.05736924	-0.0191764	-0.31528738
0.66593	235.54924	0.0	2.32e-05	0.00031947	2e-08	0.0	0.00144067	0.00026722	2.05e-06	700.80442668	701.03460188	699.5551748	-0.05702484	-0.01957978	-0.31526184
0.66793	236.12056	0.0	2.304e-05	0.00031964	2e-08	-0.0	0.00144067	0.00026722	2.05e-06	700.7676415	701.02350802	699.52269954	-0.05668334	-0.01998077	-0.31523618
0.66993	236.69063	0.0	2.287e-05	0.0003198	2e-08	-0.0	0.00144067	0.00026722	2.05e-06	700.73093494	701.0121916	699.49023581	-0.0563437	-0.02038054	-0.31521034
0.67193	237.25944	0.0	2.271e-05	0.00031997	2e-08	0.0	0.00144067	0.00026722	2.05e-06	700.6943057	701.00065502	699.45778363	-0.05600655	-0.02077834	-0.31518435
0.67393	237.82698	0.0	2.255e-05	0.00032013	2e-08	-0.0	0.00144067	0.00026722	2.05e-06	700.65775264	700.98890026	699.42534303	-0.05568533	-0.0211582	-0.31515927
0.67593	238.39324	0.0	2.239e-05	0.00032029	2e-08	0.0	0.00144067	0.00026722	2.05e-06	700.62127443	700.9769299	699.39291401	-0.05537102	-0.0215307	-0.31513442
0.67793	238.95822	0.0	2.223e-05	0.00032045	2e-08	-0.0	0.00144067	0.00026722	2.05e-06	700.58486989	700.96474623	699.36049658	-0.055053	-0.0219084	-0.31510897
0.67993	239.52191	0.0	2.207e-05	0.0003206	1e-08	0.0	0.00144067	0.00026722	2.05e-06	700.54853779	700.95235167	699.32809074	-0.05473419	-0.02228785	-0.31508314
0.68193	240.0843	0.0	2.192e-05	0.00032076	1e-08	0.0	0.00144067	0.00026722	2.05e-06	700.51227701	700.93974841	699.29569649	-0.05441756	-0.02266547	-0.31505716
0.68393	240.64538	0.0	2.176e-05	0.00032091	1e-08	-0.0	0.00144067	0.00026722	2.05e-06	700.47608658	700.92693827	699.26331384	-0.05412283	-0.02301767	-0.31503267
0.68593	241.20515	0.0	2.161e-05	0.00032106	1e-08	0.0	0.00144067	0.00026722	2.05e-06	700.43996533	700.91392374	699.23094277	-0.05381934	-0.02338102	-0.31500715
0.68793	241.76361	0.0	2.146e-05	0.00032121	1e-08	0.0	0.00144067	0.00026722	2.05e-06	700.4039121	700.90070727	699.19858326	-0.05351115	-0.0237507	-0.31498092
0.68993	242.32073	0.0	2.132e-05	0.00032136	1e-08	-0.0	0.00144067	0.00026722	2.05e-06	700.36792605	700.88729046	699.16623533	-0.0532236	-0.02409625	-0.31495614
0.69193	242.87652	0.0	2.117e-05	0.00032151	1e-08	0.0	0.00144067	0.00026722	2.05e-06	700.33200613	700.87367557	699.13389894	-0.0529345	-0.02444426	-0.31493093
0.69393	243.43096	0.0	2.102e-05	0.00032165	1e-08	0.0	0.00144067	0.00026722	2.05e-06	700.2961512	700.8598652	699.10157405	-0.05263517	-0.0248052	-0.31490451
0.69593	243.98406	0.0	2.088e-05	0.0003218	1e-08	-0.0	0.00144067	0.00026722	2.05e-06	700.26036059	700.84586056	699.0692607	-0.05236273	-0.02513427	-0.31488017
0.69793	244.53579	0.0	2.074e-05	0.00032194	1e-08	-0.0	0.00144067	0.00026722	2.05e-06	700.22463317	700.8316643	699.03695881	-0.05207803	-0.02547868	-0.31485444
0.69993	245.08616	0.0	2.06e-05	0.00032208	1e-08	0.0	0.00144067	0.00026722	2.05e-06	700.18896803	700.81727839	699.00466837	-0.05180147	-0.02581377	-0.31482914
0.70193	245.63515	0.0	2.046e-05	0.00032222	1e-08	-0.0	0.00144067	0.00026722	2.05e-06	700.15336442	700.80270449	698.97238937	-0.05152949	-0.02614379	-0.31480397
0.70393	246.18275	0.0	2.032e-05	0.00032235	1e-08	-0.0	0.00144067	0.00026722	2.05e-06	700.11782128	700.78794513	698.94012174	-0.0512542	-0.02647832	-0.31477819
0.70593	246.72897	0.0	2.019e-05	0.00032249	1e-08	0.0	0.00144067	0.00026722	2.05e-06	700.08233797	700.7730016	698.90786549	-0.05099164	-0.02679782	-0.31475332
0.70793	247.27378	0.0	2.005e-05	0.00032262	1e-08	0.0	0.00144067	0.00026722	2.05e-06	700.04691345	700.75787652	698.87562055	-0.05072329	-0.02712481	-0.3147276
0.70993	247.81719	0.0	1.992e-05	0.00032276	1e-08	-0.0	0.00144067	0.00026722	2.05e-06	700.01154711	700.74257114	698.84338691	-0.05046543	-0.02743942	-0.31470259
0.71193	248.35918	0.0	1.979e-05	0.00032289	1e-08	-0.0	0.00144067	0.00026722	2.05e-06	699.97623799	700.72708791	698.8111645	-0.05021003	-0.02775142	-0.31467754
0.71393	248.89974	0.0	1.966e-05	0.00032302	1e-08	-0.0	0.00144067	0.00026722	2.05e-06	699.94098539	700.7114284	698.77895331	-0.04994658	-0.02807365	-0.31465141
0.71593	249.43887	-0.0	1.953e-05	0.00032315	1e-08	0.0	0.00144067	0.00026722	2.05e-06	699.9057886	700.69559437	698.74675329	-0.04970256	-0.02837244	-0.31462692
0.71793	249.97655	0.0	1.94e-05	0.00032327	1e-08	0.0	0.00144067	0.00026722	2.05e-06	699.87064673	700.67958804	698.71456438	-0.04944621	-0.02868669	-0.3146009
0.71993	250.51278	0.0	1.928e-05	0.0003234	1e-08	-0.0	0.00144067	0.00026722	2.05e-06	699.83555923	700.66341069	698.68238656	-0.04920358	-0.02898445	-0.31457599
0.72193	251.04755	0.0	1.915e-05	0.00032352	1e-08	-0.0	0.00144067	0.00026722	2.05e-06	699.80052524	700.64706453	698.65021976	-0.04896307	-0.02927988	-0.31455103
0.72393	251.58085	0.0	1.903e-05	0.00032365	1e-08	-0.0	0.00144067	0.00026722	2.05e-06	699.7655441	700.63055127	698.61806394	-0.04871669	-0.02958284	-0.31452516
0.72593	252.11266	0.0	1.891e-05	0.00032377	1e-08	-0.0	0.00144067	0.00026723	2.05e-06	699.73061519	700.61387239	698.58591906	-0.04847847	-0.02987603	-0.31449987
0.72793	252.64299	0.0	1.879e-05	0.00032389	1e-08	0.0	0.00144067	0.00026723	2.05e-06	699.69573782	700.59702972	698.55378507	-0.04824948	-0.0301581	-0.31447529
0.72993	253.17182	-0.0	1.867e-05	0.00032401	1e-08	0.0	0.00144067	0.00026723	2.05e-06	699.66091124	700.58002524	698.52166189	-0.04801714	-0.03044454	-0.31445008
0.73193	253.69914	0.0	1.855e-05	0.00032412	1e-08	0.0	0.00144067	0.00026723	2.05e-06	699.62613487	700.56286042	698.48954949	-0.0477815	-0.03073528	-0.31442423
0.73393	254.22493	0.0	1.844e-05	0.00032424	1e-08	0.0	0.00144067	0.00026723	2.05e-06	699.59140811	700.54553689	698.45744781	-0.04755034	-0.0310207	-0.31439858
0.73593	254.74921	0.0	1.832e-05	0.00032436	1e-08	-0.0	0.00144067	0.00026723	2.05e-06	699.55673037	700.52805612	698.42535682	-0.04733181	-0.03129072	-0.31437407
0.73793	255.27194	0.0	1.821e-05	0.00032447	1e-08	-0.0	0.00144067	0.00026723	2.05e-06	699.52210096	700.51042008	698.39327642	-0.04711229	-0.03156215	-0.31434919
0.73993	255.79312	0.0	1.809e-05	0.00032458	1e-08	-0.0	0.00144067	0.00026723	2.05e-06	699.4875193	700.49263034	698.36120658	-0.04689363	-0.03183267	-0.31432413
0.74193	256.31274	0.0	1.798e-05	0.0003247	1e-08	-0.0	0.00144067	0.00026723	2.05e-06	699.45298482	700.47468842	698.32914724	-0.04667506	-0.03210323	-0.31429882
0.74393	256.8308	0.0	1.787e-05	0.00032481	1e-08	-0.0	0.00144067	0.00026723	2.05e-06	699.41849696	700.45659585	698.29709834	-0.04646075	-0.03236866	-0.31427374
0.74593	257.34727	0.0	1.776e-05	0.00032492	1e-08	-0.0	0.00144067	0.00026723	2.05e-06	699.38405517	700.43835422	698.26505981	-0.04624746	-0.03263296	-0.31424851
0.74793	257.86215	0.0	1.765e-05	0.00032502	1e-08	-0.0	0.00144067	0.00026723	2.05e-06	699.34965888	700.41996506	698.23303161	-0.0460352	-0.0328961	-0.31422313
0.74993	258.37544	0.0	1.755e-05	0.00032513	1e-08	-0.0	0.00144067	0.00026723	2.05e-06	699.31530758	700.40142987	698.20101366	-0.04582647	-0.03315496	-0.31419792
0.75192	258.88711	0.0	1.744e-05	0.00032524	1e-08	-0.0	0.00144067	0.00026723	2.05e-06	699.28100073	700.38275015	698.16900592	-0.04562126	-0.03340955	-0.31417286
0.75392	259.39715	0.0	1.734e-05	0.00032534	1e-08	-0.0	0.00144067	0.00026723	2.05e-06	699.24673782	700.3639274	698.13700831	-0.04541952	-0.0336599	-0.31414798
0.75592	259.90556	0.0	1.723e-05	0.00032544	1e-08	-0.0	0.00144067	0.00026723	2.05e-06	699.21251834	700.34496308	698.10502077	-0.045218	-0.03391006	-0.31412286
0.75792	260.41233	0.0	1.713e-05	0.00032555	1e-08	-0.0	0.00144067	0.00026723	2.05e-06	699.17834179	700.32585866	698.07304325	-0.04501782	-0.0341586	-0.31409766
0.75992	260.91744	0.0	1.703e-05	0.00032565	1e-08	-0.0	0.00144067	0.00026723	2.05e-06	699.14420769	700.30661552	698.04107567	-0.04482136	-0.03440256	-0.31407267
0.76192	261.42088	0.0	1.693e-05	0.00032575	1e-08	-0.0	0.00144067	0.00026723	2.05e-06	699.11011556	700.28723514	698.00911798	-0.04462496	-0.03464649	-0.31404743
0.76392	261.92264	0.0	1.683e-05	0.00032585	1e-08	0.0	0.00144067	0.00026723	2.05e-06	699.0760649	700.26771898	697.97717009	-0.04442828	-0.03489079	-0.3140219
0.76592	262.4227	-0.0	1.673e-05	0.00032595	1e-08	0.0	0.00144067	0.00026723	2.05e-06	699.04205525	700.24806845	697.94523196	-0.04423117	-0.03513563	-0.31399605
0.76792	262.92107	0.0	1.663e-05	0.00032604	1e-08	0.0	0.00144067	0.00026723	2.05e-06	699.00808628	700.22828454	697.91330353	-0.04404792	-0.03536325	-0.31397177
0.76992	263.41771	-0.0	1.654e-05	0.00032614	1e-08	0.0	0.00144067	0.00026723	2.05e-06	698.97415746	700.20836886	697.88138472	-0.04386361	-0.03559217	-0.31394712
0.77192	263.91263	-0.0	1.644e-05	0.00032623	1e-08	0.0	0.00144067	0.00026723	2.05e-06	698.94026837	700.18832274	697.84947546	-0.04367783	-0.03582291	-0.31392203
0.77392	264.4058	0.0	1.635e-05	0.00032633	1e-08	-0.0	0.00144067	0.00026723	2.05e-06	698.90641851	700.16814776	697.81757568	-0.04348643	-0.03606058	-0.31389592
0.77592	264.89722	0.0	1.625e-05	0.00032642	1e-08	-0.0	0.00144067	0.00026723	2.05e-06	698.87260761	700.14784471	697.78568534	-0.04331229	-0.03627679	-0.31387193
0.77792	265.38687	0.0	1.616e-05	0.00032651	1e-08	-0.0	0.00144067	0.00026723	2.05e-06	698.83883522	700.12741505	697.75380436	-0.04313286	-0.03649951	-0.31384697
0.77992	265.87474	-0.0	1.607e-05	0.00032661	1e-08	0.0	0.00144067	0.00026723	2.05e-06	698.80510083	700.10686041	697.72193265	-0.0429469	-0.03673027	-0.31382086
0.78192	266.36081	-0.0	1.598e-05	0.0003267	1e-08	0.0	0.00144067	0.00026723	2.05e-06	698.77140421	700.08618152	697.69007017	-0.04277832	-0.0369394	-0.31379696
0.78392	266.84508	-0.0	1.589e-05	0.00032678	1e-08	0.0	0.00144067	0.00026723	2.05e-06	698.73774492	700.06537983	697.65821686	-0.0426023	-0.03715768	-0.31377177
0.78592	267.32752	0.0	1.58e-05	0.00032687	1e-08	-0.0	0.00144067	0.00026723	2.05e-06	698.70412251	700.04445682	697.6263726	-0.04242506	-0.03737737	-0.31374617
0.78792	267.80813	0.0	1.572e-05	0.00032696	1e-08	-0.0	0.00144067	0.00026723	2.05e-06	698.67053677	700.02341315	697.59453739	-0.04225837	-0.03758389	-0.31372186
0.78992	268.2869	-0.0	1.563e-05	0.00032705	1e-08	0.0	0.00144067	0.00026723	2.05e-06	698.63698717	700.00225067	697.5627111	-0.04208163	-0.03780276	-0.31369585
0.79192	268.76379	-0.0	1.555e-05	0.00032713	1e-08	0.0	0.00144067	0.00026723	2.05e-06	698.60347356	699.98096983	697.53089372	-0.04192028	-0.03800245	-0.31367189
0.79392	269.23881	0.0	1.546e-05	0.00032722	1e-08	-0.0	0.00144067	0.00026723	2.05e-06	698.56999538	699.95957253	697.49908513	-0.04174783	-0.03821575	-0.31364604
0.79592	269.71194	0.0	1.538e-05	0.0003273	1e-08	-0.0	0.00144067	0.00026723	2.05e-06	698.53655252	699.93805922	697.4672853	-0.04158787	-0.03841347	-0.31362185
0.79792	270.18315	-0.0	1.53e-05	0.00032738	1e-08	0.0	0.00144067	0.00026723	2.05e-06	698.50314445	699.91643167	697.43549412	-0.04142444	-0.03861532	-0.31359691
0.79992	270.65245	0.0	1.521e-05	0.00032746	1e-08	-0.0	0.00144067	0.00026723	2.05e-06	698.46977101	699.89469053	697.40371156	-0.04125716	-0.03882178	-0.31357116
0.80192	271.1198	0.0	1.513e-05	0.00032754	1e-08	-0.0	0.00144067	0.00026723	2.05e-06	698.43643182	699.87283705	697.37193753	-0.04110218	-0.0390129	-0.31354709
0.80392	271.5852	-0.0	1.505e-05	0.00032762	1e-08	0.0	0.00144067	0.00026723	2.05e-06	698.40312654	699.85087253	697.34017195	-0.04093872	-0.0392143	-0.31352149
0.80592	272.04863	0.0	1.497e-05	0.0003277	1e-08	-0.0	0.00144067	0.00026723	2.05e-06	698.36985499	699.82879765	697.30841479	-0.04077943	-0.03941039	-0.31349632
0.80792	272.51007	0.0	1.49e-05	0.00032778	1e-08	-0.0	0.00144067	0.00026723	2.05e-06	698.33661681	699.80661367	697.27666595	-0.0406281	-0.03959648	-0.3134722
0.80992	272.96951	-0.0	1.482e-05	0.00032786	1e-08	0.0	0.00144067	0.00026723	2.05e-06	698.30341169	699.78432182	697.24492535	-0.0404731	-0.03978691	-0.31344729
0.81192	273.42693	0.0	1.474e-05	0.00032793	1e-08	-0.0	0.00144067	0.00026723	2.05e-06	698.27023939	699.76192294	697.21319294	-0.04031327	-0.03998305	-0.31342139
0.81392	273.88232	-0.0	1.467e-05	0.00032801	1e-08	0.0	0.00144067	0.00026723	2.05e-06	698.2370997	699.73941793	697.18146865	-0.04016013	-0.04017075	-0.31339636
0.81592	274.33565	-0.0	1.459e-05	0.00032809	1e-08	0.0	0.00144067	0.00026723	2.05e-06	698.20399233	699.71680786	697.14975241	-0.04001382	-0.04034987	-0.31337226
0.81792	274.7869	0.0	1.452e-05	0.00032816	1e-08	-0.0	0.00144067	0.00026723	2.05e-06	698.170917	699.69409389	697.11804414	-0.0398653	-0.04053148	-0.31334759
0.81992	275.23607	-0.0	1.444e-05	0.00032823	1e-08	0.0	0.00144067	0.00026723	2.05e-06	698.13787346	699.67127696	697.08634376	-0.03971696	-0.04071262	-0.31332277
0.82192	275.68313	0.0	1.437e-05	0.0003283	1e-08	-0.0	0.00144067	0.00026723	2.05e-06	698.10486152	699.64835794	697.05465122	-0.03956887	-0.04089322	-0.31329778
0.82392	276.12807	-0.0	1.43e-05	0.00032838	1e-08	0.0	0.00144067	0.00026723	2.05e-06	698.07188094	699.62533778	697.02296645	-0.03942267	-0.04107125	-0.31327293
0.82592	276.57085	0.0	1.423e-05	0.00032845	0.0	-0.0	0.00144067	0.00026723	2.05e-06	698.03893151	699.60221744	696.99128936	-0.0392775	-0.04124776	-0.31324806
0.82792	277.01148	-0.0	1.416e-05	0.00032852	0.0	0.0	0.00144067	0.00026723	2.05e-06	698.00601302	699.57899782	696.9596199	-0.03913334	-0.04142276	-0.31322318
0.82992	277.44992	0.0	1.409e-05	0.00032859	0.0	-0.0	0.00144067	0.00026723	2.05e-06	697.97312526	699.55567984	696.92795799	-0.0389902	-0.04159626	-0.31319829
0.83192	277.88616	-0.0	1.402e-05	0.00032865	0.0	0.0	0.00144067	0.00026723	2.05e-06	697.94026805	699.53226441	696.89630355	-0.03884804	-0.04176827	-0.31317339
0.83392	278.32018	0.0	1.396e-05	0.00032872	0.0	-0.0	0.00144067	0.00026723	2.05e-06	697.9074412	699.50875234	696.86465653	-0.03870749	-0.04193803	-0.3131486
0.83592	278.75195	-0.0	1.389e-05	0.00032879	0.0	0.0	0.00144067	0.00026723	2.05e-06	697.87464452	699.48514458	696.83301683	-0.03856723	-0.04210713	-0.31312368
0.83792	279.18145	0.0	1.382e-05	0.00032885	0.0	-0.0	0.00144067	0.00026723	2.05e-06	697.84187782	699.46144204	696.8013844	-0.03842463	-0.04227873	-0.31309817
0.83992	279.60867	0.0	1.376e-05	0.00032892	0.0	-0.0	0.00144067	0.00026723	2.05e-06	697.80914092	699.43764561	696.76975914	-0.03828123	-0.04245093	-0.31307234
0.84192	280.03359	-0.0	1.369e-05	0.00032898	0.0	0.0	0.00144067	0.00026723	2.05e-06	697.77643382	699.41375571	696.73814103	-0.03815257	-0.04260511	-0.313049
0.84392	280.45617	0.0	1.363e-05	0.00032905	0.0	-0.0	0.00144067	0.00026723	2.05e-06	697.74375627	699.38977339	696.70652996	-0.03801777	-0.04276634	-0.31302441
0.84592	280.8764	-0.0	1.357e-05	0.00032911	0.0	0.0	0.00144067	0.00026723	2.05e-06	697.71110812	699.36569955	696.67492587	-0.0378797	-0.04293112	-0.31299905
0.84792	281.29426	-0.0	1.35e-05	0.00032917	0.0	0.0	0.00144067	0.00026723	2.05e-06	697.67848919	699.34153512	696.64332866	-0.03774149	-0.04309566	-0.31297351
0.84992	281.70971	0.0	1.344e-05	0.00032923	0.0	-0.0	0.00144067	0.00026723	2.05e-06	697.64589955	699.31728034	696.6117383	-0.03761445	-0.04324656	-0.31294988
0.85191	282.12274	0.0	1.338e-05	0.0003293	0.0	-0.0	0.00144067	0.00026723	2.05e-06	697.61333895	699.29293637	696.58015469	-0.03747736	-0.04340902	-0.31292425
0.85391	282.53333	-0.0	1.332e-05	0.00032936	0.0	0.0	0.00144067	0.00026723	2.05e-06	697.58080729	699.26850399	696.54857775	-0.03735019	-0.04355933	-0.31290033
0.85591	282.94145	0.0	1.326e-05	0.00032942	0.0	-0.0	0.00144067	0.00026723	2.05e-06	697.5483046	699.24398353	696.51700745	-0.03721772	-0.04371552	-0.31287527
0.85791	283.34706	0.0	1.32e-05	0.00032947	0.0	-0.0	0.00144067	0.00026723	2.05e-06	697.51583063	699.21937631	696.48544365	-0.0370868	-0.04386945	-0.31285038
0.85991	283.75016	-0.0	1.314e-05	0.00032953	0.0	0.0	0.00144067	0.00026723	2.05e-06	697.48338552	699.19468233	696.45388634	-0.03695684	-0.04402184	-0.31282554
0.86191	284.1507	-0.0	1.309e-05	0.00032959	0.0	0.0	0.00144067	0.00026723	2.05e-06	697.45096902	699.16990292	696.42233539	-0.03682984	-0.04417034	-0.31280115
0.86391	284.54867	-0.0	1.303e-05	0.00032965	0.0	0.0	0.00144067	0.00026723	2.05e-06	697.41858167	699.14503701	696.39079086	-0.03669873	-0.04432318	-0.31277584
0.86591	284.94403	-0.0	1.298e-05	0.0003297	0.0	0.0	0.00144067	0.00026723	2.05e-06	697.38622235	699.12008845	696.35925244	-0.03657405	-0.04446809	-0.31275166
0.86791	285.33676	0.0	1.292e-05	0.00032976	0.0	-0.0	0.00144067	0.00026723	2.05e-06	697.35389133	699.09505704	696.32772011	-0.03644719	-0.04461509	-0.31272696
0.86991	285.72683	0.0	1.287e-05	0.00032981	0.0	-0.0	0.00144067	0.00026723	2.05e-06	697.32158933	699.06994135	696.29619395	-0.03632288	-0.04475868	-0.31270265
0.87191	286.1142	0.0	1.281e-05	0.00032987	0.0	-0.0	0.00144067	0.00026723	2.05e-06	697.28931459	699.04474705	696.26467351	-0.03618928	-0.04491249	-0.31267643
0.87391	286.49886	0.0	1.276e-05	0.00032992	0.0	-0.0	0.00144067	0.00026723	2.05e-06	697.25707009	699.01946634	696.23315932	-0.03606305	-0.0450573	-0.31265155
0.87591	286.88077	-0.0	1.271e-05	0.00032997	0.0	0.0	0.00144067	0.00026723	2.05e-06	697.22485313	698.9941075	696.20165076	-0.03593353	-0.04520534	-0.31262594
0.87791	287.25989	0.0	1.265e-05	0.00033002	0.0	-0.0	0.00144067	0.00026723	2.05e-06	697.19266618	698.96866427	696.17014822	-0.03580631	-0.04535019	-0.3126007
0.87991	287.63619	0.0	1.26e-05	0.00033007	0.0	-0.0	0.00144067	0.00026723	2.05e-06	697.16050758	698.94314203	696.13865128	-0.0356904	-0.04548166	-0.31257763
0.88191	288.00965	-0.0	1.255e-05	0.00033012	0.0	0.0	0.00144067	0.00026723	2.05e-06	697.12837782	698.91754022	696.10715995	-0.03556832	-0.04561963	-0.31255328
0.88391	288.38022	-0.0	1.25e-05	0.00033017	0.0	0.0	0.00144067	0.00026723	2.05e-06	697.09627743	698.89185813	696.07567422	-0.03544703	-0.04575617	-0.31252903
0.88591	288.74788	-0.0	1.245e-05	0.00033022	0.0	0.0	0.00144067	0.00026723	2.05e-06	697.06420529	698.86609968	696.04419378	-0.03532298	-0.04589527	-0.31250417
0.88791	289.11258	0.0	1.24e-05	0.00033027	0.0	-0.0	0.00144067	0.00026723	2.05e-06	697.03216265	698.84026235	696.01271874	-0.03520063	-0.04603185	-0.31247962
0.88991	289.47429	0.0	1.236e-05	0.00033032	0.0	-0.0	0.00144067	0.00026723	2.05e-06	697.00014992	698.81434588	695.98124907	-0.03507734	-0.04616888	-0.31245483
0.89191	289.83297	0.0	1.231e-05	0.00033037	0.0	-0.0	0.00144067	0.00026723	2.05e-06	696.96816573	698.78835485	695.94978442	-0.0349516	-0.04630802	-0.31242953
0.89391	290.18858	-0.0	1.226e-05	0.00033041	0.0	0.0	0.00144067	0.00026723	2.05e-06	696.93621166	698.76228608	695.91832492	-0.03483157	-0.04644021	-0.31240536
0.89591	290.54109	-0.0	1.222e-05	0.00033046	0.0	0.0	0.00144067	0.00026723	2.05e-06	696.90428723	698.73614175	695.88687038	-0.03471157	-0.04657176	-0.31238119
0.89791	290.89045	0.0	1.217e-05	0.0003305	0.0	-0.0	0.00144067	0.00026723	2.05e-06	696.87239331	698.70992076	695.85542081	-0.03458657	-0.04670811	-0.31235601
0.89991	291.23663	0.0	1.213e-05	0.00033055	0.0	-0.0	0.00144067	0.00026723	2.05e-06	696.84053093	698.68362158	695.82397623	-0.03446365	-0.04684147	-0.31233126
0.90191	291.57956	-0.0	1.208e-05	0.00033059	0.0	0.0	0.00144067	0.00026723	2.05e-06	696.80869814	698.65725006	695.79253619	-0.03434357	-0.0469711	-0.3123071
0.90391	291.91923	-0.0	1.204e-05	0.00033064	0.0	0.0	0.00144067	0.00026723	2.05e-06	696.7768956	698.63080578	695.76110067	-0.03422071	-0.04710305	-0.31228241
0.90591	292.25557	-0.0	1.2e-05	0.00033068	0.0	0.0	0.00144067	0.00026723	2.05e-06	696.7451246	698.60428681	695.72966969	-0.03409765	-0.04723447	-0.31225773
0.90791	292.58854	0.0	1.195e-05	0.00033072	0.0	-0.0	0.00144067	0.00026723	2.05e-06	696.71338554	698.57769342	695.69824316	-0.03397434	-0.04736541	-0.31223304
0.90991	292.9181	0.0	1.191e-05	0.00033076	0.0	-0.0	0.00144067	0.00026723	2.05e-06	696.68167885	698.55102588	695.66682098	-0.03385071	-0.0474959	-0.31220836
0.91191	293.24419	-0.0	1.187e-05	0.0003308	0.0	0.0	0.00144067	0.00026723	2.05e-06	696.65000502	698.52428441	695.63540305	-0.0337267	-0.047626	-0.31218369
0.91391	293.56676	0.0	1.183e-05	0.00033084	0.0	-0.0	0.00144067	0.00026723	2.05e-06	696.61836457	698.49746922	695.60398925	-0.03360224	-0.04775574	-0.31215902
0.91591	293.88576	0.0	1.179e-05	0.00033088	0.0	-0.0	0.00144067	0.00026723	2.05e-06	696.58675806	698.47058049	695.57257947	-0.03347725	-0.04788519	-0.31213435
0.91791	294.20114	0.0	1.175e-05	0.00033092	0.0	-0.0	0.00144067	0.00026723	2.05e-06	696.55518611	698.44361837	695.5411736	-0.03335165	-0.0480144	-0.31210968
0.91991	294.51283	-0.0	1.172e-05	0.00033096	0.0	0.0	0.00144067	0.00026723	2.05e-06	696.5236494	698.41658297	695.50977152	-0.03322535	-0.04814342	-0.31208502
0.92191	294.82077	-0.0	1.168e-05	0.000331	0.0	0.0	0.00144067	0.00026723	2.05e-06	696.49214865	698.38947437	695.47837311	-0.03309826	-0.04827231	-0.31206036
0.92391	295.12491	-0.0	1.164e-05	0.00033104	0.0	0.0	0.00144067	0.00026723	2.05e-06	696.46068467	698.36229262	695.44697824	-0.03297028	-0.04840114	-0.3120357
0.92591	295.42518	0.0	1.16e-05	0.00033107	0.0	-0.0	0.00144067	0.00026723	2.05e-06	696.42925832	698.33503774	695.41558678	-0.03284131	-0.04852997	-0.31201105
0.92791	295.72152	0.0	1.157e-05	0.00033111	0.0	-0.0	0.00144067	0.00026723	2.05e-06	696.39787054	698.3077097	695.38419858	-0.03271122	-0.04865888	-0.31198639
0.92991	296.01385	0.0	1.153e-05	0.00033114	0.0	-0.0	0.00144067	0.00026723	2.05e-06	696.36652236	698.28030843	695.35281352	-0.03257991	-0.04878795	-0.31196174
0.93191	296.30211	0.0	1.15e-05	0.00033118	0.0	-0.0	0.00144067	0.00026723	2.05e-06	696.3352149	698.25283381	695.32143143	-0.03244722	-0.04891725	-0.3119371
0.93391	296.58622	0.0	1.146e-05	0.00033121	0.0	-0.0	0.00144067	0.00026723	2.05e-06	696.30394939	698.22528568	695.29005215	-0.03231303	-0.04904688	-0.31191245
0.93591	296.8661	0.0	1.143e-05	0.00033125	0.0	-0.0	0.00144067	0.00026723	2.05e-06	696.27272714	698.19766384	695.25867553	-0.03217716	-0.04917693	-0.31188781
0.93791	297.14167	-0.0	1.14e-05	0.00033128	0.0	0.0	0.00144067	0.00026723	2.05e-06	696.24154963	698.169968	695.22730139	-0.03203943	-0.0493075	-0.31186317
0.93991	297.41285	-0.0	1.137e-05	0.00033131	0.0	0.0	0.00144067	0.00026723	2.05e-06	696.21041844	698.14219784	695.19592954	-0.03189968	-0.04943871	-0.31183853
0.94191	297.67955	-0.0	1.134e-05	0.00033134	0.0	0.0	0.00144067	0.00026723	2.05e-06	696.17933533	698.11435296	695.16455978	-0.03175768	-0.04957068	-0.31181389
0.94391	297.94167	0.0	1.131e-05	0.00033137	0.0	-0.0	0.00144067	0.00026723	2.05e-06	696.1483022	698.0864329	695.13319191	-0.03161319	-0.04970354	-0.31178925
0.94591	298.19912	0.0	1.128e-05	0.0003314	0.0	-0.0	0.00144067	0.00026723	2.05e-06	696.11732118	698.0584371	695.1018257	-0.03146597	-0.04983744	-0.31176462
0.94791	298.4518	0.0	1.125e-05	0.00033143	0.0	-0.0	0.00144067	0.00026723	2.05e-06	696.08639459	698.03036494	695.07046091	-0.03131572	-0.04997255	-0.31173999
0.94991	298.69959	-0.0	1.122e-05	0.00033146	0.0	0.0	0.00144067	0.00026723	2.05e-06	696.055525	698.00221569	695.03909729	-0.03116213	-0.05010903	-0.31171535
0.9519	298.94239	0.0	1.119e-05	0.00033149	0.0	-0.0	0.00144067	0.00026723	2.05e-06	696.02471526	697.9739885	695.00773456	-0.0310048	-0.05024711	-0.31169072
0.9539	299.18007	0.0	1.116e-05	0.00033151	0.0	-0.0	0.00144067	0.00026723	2.05e-06	695.99396854	697.94568243	694.97637241	-0.03084339	-0.05038696	-0.31166609
0.9559	299.4125	-0.0	1.114e-05	0.00033154	0.0	0.0	0.00144067	0.00026723	2.05e-06	695.96328836	697.9172964	694.94501053	-0.0306774	-0.05052888	-0.31164146
0.9579	299.63956	0.0	1.111e-05	0.00033157	0.0	-0.0	0.00144067	0.00026723	2.05e-06	695.93267867	697.88882916	694.91364854	-0.03050628	-0.05067313	-0.31161683
0.9599	299.86109	-0.0	1.108e-05	0.00033159	0.0	0.0	0.00144067	0.00026723	2.05e-06	695.9021439	697.86027931	694.88228605	-0.03032945	-0.05082004	-0.31159219
0.9619	300.07694	0.0	1.106e-05	0.00033162	0.0	-0.0	0.00144067	0.00026723	2.05e-06	695.87168904	697.83164525	694.85092262	-0.03014619	-0.05096998	-0.31156756
0.9639	300.28694	-0.0	1.104e-05	0.00033164	0.0	0.0	0.00144067	0.00026723	2.05e-06	695.84131974	697.80292517	694.81955777	-0.0299557	-0.05112336	-0.31154293
0.9659	300.49093	0.0	1.101e-05	0.00033166	0.0	-0.0	0.00144067	0.00026723	2.05e-06	695.81104245	697.77411699	694.78819096	-0.029757	-0.05128068	-0.31151829
0.9679	300.68869	0.0	1.099e-05	0.00033168	0.0	-0.0	0.00144067	0.00026723	2.05e-06	695.78086454	697.74521834	694.75682156	-0.02954888	-0.05144256	-0.31149365
0.9699	300.88003	-0.0	1.097e-05	0.00033171	0.0	0.0	0.00144067	0.00026723	2.05e-06	695.75079451	697.71622649	694.72544888	-0.02933021	-0.05160955	-0.31146901
0.9719	301.06472	0.0	1.095e-05	0.00033173	0.0	-0.0	0.00144067	0.00026723	2.05e-06	695.72084223	697.68713829	694.69407211	-0.02909907	-0.05178261	-0.31144437
0.9739	301.24251	-0.0	1.093e-05	0.00033175	0.0	0.0	0.00144067	0.00026723	2.05e-06	695.69101937	697.65795006	694.66269031	-0.02885356	-0.05196266	-0.31141972
0.9759	301.41312	0.0	1.091e-05	0.00033177	0.0	-0.0	0.00144067	0.00026723	2.05e-06	695.66133947	697.62865758	694.63130242	-0.02859113	-0.05215093	-0.31139507
0.9779	301.57624	-0.0	1.089e-05	0.00033178	0.0	0.0	0.00144067	0.00026723	2.05e-06	695.63181889	697.59925582	694.59990713	-0.02830849	-0.05234898	-0.31137041
0.9799	301.73153	0.0	1.088e-05	0.0003318	0.0	-0.0	0.00144067	0.00026723	2.05e-06	695.60247739	697.5697388	694.56850291	-0.0280018	-0.05255862	-0.31134575
0.9819	301.87861	-0.0	1.086e-05	0.00033182	0.0	0.0	0.00144067	0.00026723	2.05e-06	695.57333999	697.54009909	694.53708782	-0.02766442	-0.05278291	-0.31132107
0.9839	302.01702	-0.0	1.085e-05	0.00033183	0.0	0.0	0.00144067	0.00026723	2.05e-06	695.54443501	697.51032848	694.50565965	-0.02729288	-0.05302336	-0.31129639
0.9859	302.14624	0.0	1.083e-05	0.00033185	0.0	-0.0	0.00144067	0.00026723	2.05e-06	695.51580203	697.48041577	694.47421538	-0.02687269	-0.05328656	-0.31127169
0.9879	302.26566	-0.0	1.082e-05	0.00033186	0.0	0.0	0.00144067	0.00026723	2.05e-06	695.48749248	697.45034683	694.44275106	-0.02639068	-0.05357825	-0.31124698
0.9899	302.37453	0.0	1.081e-05	0.00033187	0.0	-0.0	0.00144067	0.00026723	2.05e-06	695.45957553	697.42010322	694.41126141	-0.02582436	-0.05390815	-0.31122225
0.9919	302.47188	0.0	1.08e-05	0.00033188	0.0	-0.0	0.00144067	0.00026723	2.05e-06	695.43215026	697.38965946	694.37973885	-0.02513602	-0.05429217	-0.31119749
0.9939	302.55647	-0.0	1.079e-05	0.00033189	0.0	0.0	0.00144067	0.00026723	2.05e-06	695.40536646	697.35897858	694.34817193	-0.02425693	-0.05475863	-0.3111727
0.9959	302.62651	0.0	1.078e-05	0.0003319	0.0	-0.0	0.00144067	0.00026723	2.05e-06	695.3794806	697.32800036	694.31654097	-0.02303912	-0.05536677	-0.31114785
0.9979	302.67911	0.0	1.077e-05	0.0003319	0.0	-0.0	0.00144067	0.00026723	2.05e-06	695.35501468	697.29660958	694.28480564	-0.02104197	-0.05628585	-0.31112292
0.9999	302.70754	0.0	1.077e-05	0.00033191	0.0	-0.0	0.00144067	0.00026723	2.05e-06	695.33384289	697.26443612	694.25281832	-0.01370631	-0.05907545	-0.31109779
1.0	302.70792	0.0	1.077e-05	0.00033191	0.0	-0.0	0.00144067	0.00026723	2.05e-06	695.33306451	697.26277327	694.2511966	1604.83639136	113.84014656	322.270754
