# Supplementary material for: Dataset for the simulated biomass pyrolysis in rotary kilns with varying particle residence time distributions
Source: Data Brief. 2021 Nov 23;39:107603. doi: 10.1016/j.dib.2021.107603 (PMC8633881; doi:10.1016/j.dib.2021.107603)
Supplement: Supplementary Data S1 — Supplementary Raw Research Data. This is open data under the CC BY license http://creativecommons.org/licenses/by/4.0/ [file mmc1.zip › supplementary/113/logFiles/log_Pe7]

l,m	Tau,s	F_w,kg/s	F_is,kg/s	F_c,kg/s	F_rt,kg/s	F_w_wet,kg/s	F_it,kg/s	F_g,kg/s	F_H2O_g,kg/s	T_b,K	T_g,K	T_w,K	q_bed,kW/m	q_gas,kW/m	q_loss,kW/m
0.0001	0.02	0.0	0.0	0.0	0.0	0.0020529	0.0	0.0	0.0	299.05077676	302.25864438	832.90104399	33.24265054	2.84976072	-0.41989489
0.002	0.77965	0.0	0.0	0.0	0.0	0.0020529	0.0	0.0	0.0	315.75698432	377.54225455	828.26448747	32.04515056	2.67473785	-0.41625702
0.004	1.5789	0.0	0.0	0.0	0.0	0.0020529	0.0	0.0	0.0	332.54028707	450.03338075	823.57642246	30.84178154	2.4280899	-0.41257891
0.006	2.37776	0.0	0.0	0.0	0.0	0.0020529	0.0	0.0	0.0	348.55193766	514.13474355	819.08641522	29.69201128	2.12616397	-0.40905634
0.008	3.17621	1e-08	0.0	0.0	0.0	0.00205289	0.0	0.0	0.0	363.83844182	568.77832502	814.79387175	28.59034468	1.78876557	-0.40568883
0.01	3.97427	5e-08	0.0	0.0	0.0	0.00205285	0.0	0.0	0.0	378.44077525	613.59719432	810.69553893	27.53052547	1.44597844	-0.40247375
0.012	4.77193	1.5e-07	0.0	0.0	0.0	0.00205275	0.0	0.0	0.0	392.39500417	648.98938269	806.78496636	26.50765235	1.12477981	-0.399406
0.014	5.56918	4.1e-07	0.0	0.0	0.0	0.00205249	0.0	0.0	0.0	405.73323401	675.95838481	803.05303999	25.51811536	0.84468199	-0.39647837
0.016	6.36604	1.01e-06	0.0	0.0	0.0	0.00205189	0.0	0.0	0.0	418.48457853	695.84814378	799.489088	24.55987717	0.61431602	-0.39368243
0.018	7.16249	2.28e-06	0.0	0.0	0.0	0.00205062	0.0	0.0	0.0	430.67600309	710.07729022	796.08206378	23.63204871	0.4334519	-0.39100955
0.02	7.95854	4.76e-06	0.0	0.0	0.0	0.00204814	0.0	0.0	0.0	442.33288189	719.95171141	792.82141941	22.73436563	0.29646706	-0.38845142
0.022	8.75418	9.34e-06	0.0	0.0	0.0	0.00204355	0.0	0.0	1e-08	453.47927315	726.57250221	789.69756061	21.8667843	0.19559414	-0.38600054
0.024	9.54942	1.732e-05	0.0	0.0	0.0	0.00203557	0.0	0.0	2e-08	464.13799773	730.81413437	786.70197956	21.02922834	0.12298908	-0.38365026
0.026	10.34425	3.051e-05	0.0	0.0	0.0	0.00202236	0.0	0.0	3e-08	474.33062738	733.342609	783.82719799	20.22148188	0.07181022	-0.38139471
0.028	11.13867	5.134e-05	0.0	0.0	0.0	0.00200151	0.0	0.0	5e-08	484.07745461	734.65038974	781.06662501	19.4431709	0.03653675	-0.37922874
0.03	11.93268	8.282e-05	0.0	0.0	0.0	0.00197	0.0	0.0	8e-08	493.39749994	735.09431954	778.41439634	18.69378326	0.01294442	-0.37714776
0.032	12.72629	0.00012841	0.0	0.0	0.0	0.00192437	0.0	0.0	1.3e-07	502.30859698	734.9297415	775.86522739	17.97270404	-0.00211336	-0.37514762
0.034	13.51948	0.00019175	0.0	0.0	0.0	0.00186096	0.0	0.0	1.9e-07	510.82758364	734.33834046	773.41429436	17.27924328	-0.01094226	-0.37322454
0.036	14.31226	0.00027616	1e-08	0.0	0.0	0.00177645	0.0	0.0	2.8e-07	518.97061206	733.4498644	771.05714283	16.61265217	-0.01522407	-0.37137504
0.038	15.10463	0.00038394	2e-08	0.0	0.0	0.00166855	1e-08	0.0	3.8e-07	526.75355854	732.35778175	768.78962277	15.97212478	-0.01619316	-0.36959585
0.04	15.89659	0.00051557	3e-08	0.0	0.0	0.00153676	2e-08	0.0	5.2e-07	534.19246639	731.12953576	766.60784396	15.35678725	-0.0147515	-0.36788394
0.042	16.68813	0.00066904	6e-08	0.0	0.0	0.00138308	5e-08	1e-08	6.7e-07	541.30390475	729.81200863	764.50814589	14.76568242	-0.0115368	-0.36623641
0.044	17.47925	0.00083952	1.1e-07	0.0	0.0	0.00121232	1e-07	1e-08	8.4e-07	548.10509425	728.43315522	762.48707556	14.19776175	-0.00694278	-0.36465058
0.046	18.26996	0.00101965	2e-07	0.0	0.0	0.00103183	1.8e-07	3e-08	1.02e-06	554.61369802	727.00168969	760.54136674	13.65189347	-0.00112386	-0.36312387
0.048	19.06025	0.0012004	3.2e-07	0.0	0.0	0.00085059	3.3e-07	5e-08	1.2e-06	560.84725539	725.50676878	758.66791698	13.12689531	0.00600087	-0.36165385
0.05	19.85013	0.00137256	5.1e-07	0.0	1e-08	0.0006778	5.7e-07	8e-08	1.38e-06	566.8223917	723.91994349	756.86376091	12.62158822	0.01471428	-0.3602382
0.05199	20.63958	0.00152811	7.8e-07	0.0	1e-08	0.0005214	9.3e-07	1.4e-07	1.53e-06	572.553892	722.20046026	755.12608228	12.13386969	0.02543145	-0.35887471
0.05399	21.42861	0.00166147	1.15e-06	0.0	1e-08	0.00038693	1.45e-06	2.2e-07	1.67e-06	578.05386914	720.30367599	753.45227378	11.66332607	0.0385955	-0.35756133
0.05599	22.21722	0.00176998	1.63e-06	0.0	2e-08	0.00027697	2.2e-06	3.3e-07	1.78e-06	583.3327762	718.19082591	751.83958331	11.2098112	0.05456126	-0.3562959
0.05799	23.00541	0.00185377	2.24e-06	0.0	3e-08	0.0001913	3.21e-06	4.9e-07	1.86e-06	588.39879346	715.83787778	750.28535433	10.77259404	0.07350085	-0.35507634
0.05999	23.79317	0.00191508	3e-06	0.0	4e-08	0.0001276	4.55e-06	7e-07	1.93e-06	593.25843167	713.24162114	748.78700547	10.35121653	0.09534269	-0.35390061
0.06199	24.58051	0.00195739	3.92e-06	0.0	6e-08	8.229e-05	6.29e-06	9.8e-07	1.97e-06	597.9171778	710.42180246	747.34203239	9.94498565	0.1197639	-0.35276675
0.06399	25.36743	0.0019846	5.03e-06	0.0	8e-08	5.138e-05	8.48e-06	1.33e-06	2e-06	602.37987011	707.41948359	745.94807443	9.55354627	0.14622496	-0.35167292
0.06599	26.15391	0.00200035	6.34e-06	0.0	1e-07	3.11e-05	1.122e-05	1.77e-06	2.02e-06	606.65120848	704.29239872	744.6028971	9.1767606	0.17403644	-0.35061735
0.06799	26.93997	0.00200771	7.87e-06	0.0	1.3e-07	1.828e-05	1.456e-05	2.31e-06	2.03e-06	610.73600738	701.10855425	743.30439497	8.8140422	0.20243888	-0.34959841
0.06999	27.7256	0.00200903	9.63e-06	1e-08	1.7e-07	1.045e-05	1.861e-05	2.97e-06	2.04e-06	614.63911631	697.93936024	742.05064411	8.46509852	0.23068057	-0.34861457
0.07199	28.5108	0.00200599	1.163e-05	1e-08	2.1e-07	5.82e-06	2.343e-05	3.76e-06	2.05e-06	618.36566907	694.85324006	740.83982431	8.12971664	0.25808098	-0.34766442
0.07399	29.29557	0.00199971	1.39e-05	1e-08	2.7e-07	3.16e-06	2.911e-05	4.69e-06	2.05e-06	621.92077742	691.91056415	739.67028497	7.80744551	0.28407461	-0.34674667
0.07599	30.0799	0.00199086	1.644e-05	2e-08	3.3e-07	1.68e-06	3.574e-05	5.79e-06	2.05e-06	625.30964559	689.16023247	738.54048092	7.49783491	0.30823279	-0.34586008
0.07799	30.86381	0.00197985	1.926e-05	3e-08	3.9e-07	8.7e-07	4.338e-05	7.06e-06	2.05e-06	628.53747847	686.63802632	737.44896913	7.20070407	0.33026743	-0.34500355
0.07999	31.64727	0.00196687	2.238e-05	4e-08	4.7e-07	4.4e-07	5.212e-05	8.52e-06	2.05e-06	631.60946985	684.36652332	736.39438718	6.91552224	0.35001921	-0.344176
0.08199	32.43031	0.00195203	2.579e-05	6e-08	5.6e-07	2.2e-07	6.201e-05	1.018e-05	2.05e-06	634.53077673	682.35618848	735.37544192	6.64179659	0.36743812	-0.3433764
0.08399	33.2129	0.00193534	2.949e-05	8e-08	6.6e-07	1.1e-07	7.311e-05	1.205e-05	2.05e-06	637.30654347	680.60723037	734.39088996	6.37941635	0.38255966	-0.3426038
0.08599	33.99506	0.00191682	3.349e-05	1.1e-07	7.7e-07	5e-08	8.546e-05	1.414e-05	2.05e-06	639.94190481	679.11176491	733.43952935	6.12790257	0.39548136	-0.34185725
0.08799	34.77678	0.00189647	3.778e-05	1.5e-07	8.9e-07	2e-08	9.908e-05	1.646e-05	2.05e-06	642.44195587	677.85600758	732.52020436	5.886746	0.40634173	-0.34113583
0.08999	35.55806	0.00187428	4.235e-05	1.9e-07	1.02e-06	1e-08	0.000114	1.9e-05	2.05e-06	644.81187573	676.8222592	731.63176947	5.65603182	0.41530202	-0.34043866
0.09199	36.3389	0.00185028	4.718e-05	2.5e-07	1.16e-06	1e-08	0.0001302	2.177e-05	2.05e-06	647.05693457	675.99059664	730.77308653	5.43509523	0.42253509	-0.33976484
0.09399	37.11929	0.0018245	5.227e-05	3.2e-07	1.31e-06	0.0	0.00014767	2.477e-05	2.05e-06	649.18234324	675.34018393	729.94306815	5.2235739	0.42821668	-0.33911349
0.09599	37.89925	0.00179699	5.759e-05	4e-07	1.47e-06	0.0	0.00016639	2.8e-05	2.05e-06	651.19334528	674.85029039	729.14065142	5.02114126	0.43251111	-0.3384838
0.09799	38.67876	0.00176784	6.313e-05	5e-07	1.64e-06	0.0	0.0001863	3.144e-05	2.05e-06	653.09521707	674.50096817	728.36479754	4.82744992	0.43557674	-0.33787496
0.09999	39.45782	0.00173711	6.886e-05	6.2e-07	1.82e-06	0.0	0.00020735	3.508e-05	2.05e-06	654.89325531	674.27352028	727.61449357	4.64216325	0.43755838	-0.33728616
0.10199	40.23644	0.00170493	7.476e-05	7.6e-07	2.01e-06	0.0	0.00022947	3.892e-05	2.05e-06	656.59276274	674.15076852	726.88875382	4.46493714	0.43858897	-0.33671663
0.10399	41.0146	0.0016714	8.08e-05	9.3e-07	2.2e-06	0.0	0.00025258	4.295e-05	2.05e-06	658.19902952	674.1171819	726.18662148	4.29544509	0.4387865	-0.33616563
0.10599	41.79232	0.00163665	8.695e-05	1.11e-06	2.39e-06	0.0	0.0002766	4.714e-05	2.05e-06	659.71731289	674.15890047	725.50716996	4.13334906	0.43825796	-0.33563243
0.10799	42.56959	0.00160082	9.32e-05	1.33e-06	2.59e-06	0.0	0.00030142	5.149e-05	2.05e-06	661.15281449	674.26369144	724.84950425	3.97831843	0.43709801	-0.33511631
0.10999	43.34641	0.00156404	9.952e-05	1.57e-06	2.8e-06	0.0	0.00032696	5.597e-05	2.05e-06	662.51065734	674.42085917	724.21276192	3.83002796	0.4353904	-0.33461662
0.11199	44.12278	0.00152646	0.00010587	1.84e-06	3e-06	0.0	0.00035311	6.057e-05	2.05e-06	663.79586323	674.62112841	723.59611389	3.68815743	0.4332092	-0.33413269
0.11399	44.89869	0.00148822	0.00011224	2.15e-06	3.21e-06	0.0	0.00037977	6.527e-05	2.05e-06	665.01333115	674.85651426	722.99876494	3.55239053	0.43061988	-0.3336639
0.11599	45.67415	0.00144947	0.00011859	2.49e-06	3.41e-06	0.0	0.00040684	7.005e-05	2.05e-06	666.16781742	675.12018824	722.41995385	3.42242205	0.42768	-0.33320966
0.11799	46.44915	0.00141033	0.00012492	2.86e-06	3.62e-06	0.0	0.00043422	7.49e-05	2.05e-06	667.26391825	675.40634663	721.85895339	3.29795374	0.42444043	-0.3327694
0.11999	47.2237	0.00137094	0.00013119	3.27e-06	3.82e-06	-0.0	0.00046183	7.979e-05	2.05e-06	668.30605484	675.71008537	721.3150699	3.17869299	0.42094622	-0.33234256
0.12199	47.99778	0.00133143	0.00013739	3.72e-06	4.02e-06	0.0	0.00048956	8.472e-05	2.05e-06	669.29846114	676.02728406	720.78764281	3.06436358	0.41723692	-0.33192864
0.12399	48.77141	0.00129191	0.0001435	4.21e-06	4.22e-06	-0.0	0.00051734	8.967e-05	2.05e-06	670.24517464	676.35449995	720.27604379	2.95469668	0.41334764	-0.33152713
0.12599	49.54458	0.0012525	0.00014951	4.73e-06	4.41e-06	0.0	0.00054508	9.462e-05	2.05e-06	671.15002985	676.68887282	719.77967589	2.84943398	0.40930952	-0.33113758
0.12799	50.31728	0.00121329	0.00015539	5.3e-06	4.6e-06	0.0	0.00057271	9.956e-05	2.05e-06	672.01665439	677.02804031	719.29797244	2.74833133	0.40515009	-0.33075953
0.12999	51.08952	0.00117438	0.00016114	5.91e-06	4.78e-06	0.0	0.00060017	0.00010448	2.05e-06	672.84846754	677.3700634	718.8303959	2.65115457	0.40089387	-0.33039257
0.13199	51.8613	0.00113585	0.00016674	6.55e-06	4.95e-06	-0.0	0.00062739	0.00010936	2.05e-06	673.64868094	677.71336136	718.37643658	2.55768267	0.39656261	-0.33003629
0.13399	52.63261	0.00109778	0.00017219	7.24e-06	5.12e-06	-0.0	0.00065432	0.00011421	2.05e-06	674.42030107	678.05665524	717.93561143	2.46770719	0.39217571	-0.32969033
0.13599	53.40345	0.00106023	0.00017747	7.97e-06	5.28e-06	0.0	0.0006809	0.000119	2.05e-06	675.16613357	678.39891914	717.5074626	2.38102957	0.38775044	-0.3293543
0.13799	54.17383	0.00102326	0.00018258	8.75e-06	5.44e-06	-0.0	0.0007071	0.00012373	2.05e-06	675.88878851	678.73933845	717.09155626	2.29746426	0.38330224	-0.32902789
0.13999	54.94374	0.00098692	0.00018752	9.56e-06	5.58e-06	-0.0	0.00073287	0.00012839	2.05e-06	676.59068697	679.07727416	716.68748116	2.21683621	0.37884487	-0.32871075
0.14199	55.71317	0.00095126	0.00019228	1.042e-05	5.72e-06	0.0	0.00075819	0.00013298	2.05e-06	677.27406812	679.41223251	716.29484744	2.13898212	0.37439061	-0.3284026
0.14399	56.48214	0.00091631	0.00019685	1.132e-05	5.85e-06	0.0	0.00078303	0.00013749	2.05e-06	677.94099711	679.7438393	715.91328533	2.06374753	0.36995046	-0.32810314
0.14599	57.25063	0.00088211	0.00020123	1.226e-05	5.98e-06	0.0	0.00080736	0.00014191	2.05e-06	678.59337298	680.0718182	715.54244397	1.99098881	0.36553422	-0.32781209
0.14799	58.01865	0.00084867	0.00020543	1.324e-05	6.09e-06	0.0	0.00083116	0.00014625	2.05e-06	679.23293695	680.39597251	715.18199024	1.92057123	0.36115065	-0.32752919
0.14999	58.78619	0.00081603	0.00020943	1.427e-05	6.2e-06	-0.0	0.00085442	0.0001505	2.05e-06	679.86128055	680.71616986	714.83160771	1.85236896	0.35680754	-0.32725419
0.15198	59.55326	0.00078419	0.00021324	1.534e-05	6.3e-06	-0.0	0.00087713	0.00015466	2.05e-06	680.47985367	681.03232944	714.49099553	1.78626421	0.35251184	-0.32698686
0.15398	60.31985	0.00075316	0.00021687	1.645e-05	6.39e-06	0.0	0.00089927	0.00015872	2.05e-06	681.08997239	681.34441132	714.15986754	1.72214717	0.34826974	-0.32672698
0.15598	61.08595	0.00072296	0.0002203	1.76e-05	6.47e-06	0.0	0.00092084	0.00016268	2.05e-06	681.69282641	681.65240765	713.8379513	1.65991502	0.3440867	-0.32647433
0.15798	61.85158	0.00069358	0.00022355	1.879e-05	6.54e-06	-0.0	0.00094183	0.00016655	2.05e-06	682.28948623	681.95633527	713.52498723	1.59947166	0.33996755	-0.3262287
0.15998	62.61673	0.00066504	0.0002266	2.003e-05	6.61e-06	-0.0	0.00096225	0.00017032	2.05e-06	682.8809098	682.25622974	713.22072782	1.54072728	0.33591652	-0.3259899
0.16198	63.38139	0.00063732	0.00022947	2.131e-05	6.67e-06	-0.0	0.00098209	0.00017399	2.05e-06	683.46794877	682.5521403	712.92493692	1.48359795	0.3319373	-0.32575775
0.16398	64.14557	0.00061042	0.00023216	2.262e-05	6.72e-06	-0.0	0.00100135	0.00017757	2.05e-06	684.05135432	682.84412583	712.63738896	1.42800521	0.32803311	-0.32553207
0.16598	64.90926	0.00058435	0.00023467	2.398e-05	6.76e-06	-0.0	0.00102005	0.00018104	2.05e-06	684.63178248	683.13225156	712.35786836	1.3738756	0.32420667	-0.32531269
0.16798	65.67246	0.00055908	0.000237	2.538e-05	6.8e-06	0.0	0.00103817	0.00018442	2.05e-06	685.20979906	683.41658631	712.08616891	1.32114037	0.32046029	-0.32509945
0.16998	66.43518	0.00053462	0.00023915	2.682e-05	6.83e-06	0.0	0.00105573	0.0001877	2.05e-06	685.78588408	683.69720042	711.82209317	1.26973535	0.31679588	-0.32489219
0.17198	67.19741	0.00051096	0.00024113	2.83e-05	6.85e-06	-0.0	0.00107272	0.00019088	2.05e-06	686.3604359	683.97416395	711.56545198	1.21960042	0.31321497	-0.32469077
0.17398	67.95914	0.00048808	0.00024294	2.983e-05	6.87e-06	-0.0	0.00108917	0.00019397	2.05e-06	686.93377491	684.24754537	711.31606392	1.17067946	0.30971871	-0.32449504
0.17598	68.72038	0.00046596	0.00024458	3.139e-05	6.88e-06	0.0	0.00110508	0.00019696	2.05e-06	687.50614694	684.51741049	711.07375486	1.12292003	0.30630795	-0.32430487
0.17798	69.48113	0.00044461	0.00024606	3.299e-05	6.88e-06	0.0	0.00112045	0.00019986	2.05e-06	688.07772632	684.78382165	710.8383575	1.07627325	0.30298318	-0.32412013
0.17998	70.24139	0.00042401	0.00024737	3.463e-05	6.88e-06	0.0	0.00113529	0.00020267	2.05e-06	688.6486188	685.04683716	710.60971094	1.03069366	0.29974461	-0.32394068
0.18198	71.00114	0.00040413	0.00024853	3.631e-05	6.87e-06	0.0	0.00114961	0.00020539	2.05e-06	689.21886417	685.30651091	710.38766025	0.986139	0.29659212	-0.32376641
0.18398	71.7604	0.00038498	0.00024953	3.803e-05	6.86e-06	0.0	0.00116343	0.00020802	2.05e-06	689.78843882	685.56289206	710.17205612	0.9425702	0.29352533	-0.3235972
0.18598	72.51916	0.00036653	0.00025039	3.979e-05	6.84e-06	-0.0	0.00117674	0.00021056	2.05e-06	690.35725821	685.81602498	709.96275443	0.89995119	0.29054357	-0.32343293
0.18798	73.27742	0.00034877	0.00025109	4.159e-05	6.81e-06	0.0	0.00118957	0.00021301	2.05e-06	690.9251792	686.06594917	709.75961591	0.8582489	0.28764589	-0.32327351
0.18998	74.03518	0.00033169	0.00025165	4.343e-05	6.78e-06	-0.0	0.00120191	0.00021539	2.05e-06	691.49200253	686.31269941	709.56250577	0.81743315	0.28483108	-0.32311882
0.19198	74.79243	0.00031526	0.00025207	4.531e-05	6.75e-06	-0.0	0.00121379	0.00021767	2.05e-06	692.05747528	686.55630586	709.3712933	0.77747656	0.28209769	-0.32296875
0.19398	75.54918	0.00029948	0.00025235	4.722e-05	6.71e-06	0.0	0.0012252	0.00021988	2.05e-06	692.62129344	686.79679429	709.18585162	0.7383546	0.27944401	-0.32282322
0.19598	76.30542	0.00028434	0.0002525	4.917e-05	6.67e-06	0.0	0.00123617	0.00022201	2.05e-06	693.18310468	687.03418639	709.00605724	0.7000454	0.27686808	-0.32268212
0.19798	77.06115	0.0002698	0.00025252	5.116e-05	6.62e-06	-0.0	0.0012467	0.00022406	2.05e-06	693.74251123	687.26850009	708.83178977	0.66252978	0.27436772	-0.32254536
0.19998	77.81638	0.00025587	0.00025241	5.318e-05	6.57e-06	-0.0	0.0012568	0.00022603	2.05e-06	694.29907309	687.49974994	708.66293158	0.62579121	0.27194053	-0.32241284
0.20198	78.57109	0.00024252	0.00025217	5.524e-05	6.51e-06	0.0	0.00126648	0.00022793	2.05e-06	694.85231136	687.72794752	708.49936749	0.58981569	0.26958389	-0.32228448
0.20398	79.32529	0.00022974	0.00025182	5.733e-05	6.45e-06	-0.0	0.00127575	0.00022975	2.05e-06	695.40171192	687.95310186	708.34098445	0.55459169	0.26729499	-0.32216019
0.20598	80.07898	0.00021752	0.00025135	5.946e-05	6.39e-06	0.0	0.00128463	0.0002315	2.05e-06	695.94672938	688.17521995	708.18767121	0.52011009	0.26507081	-0.32203987
0.20798	80.83216	0.00020584	0.00025077	6.162e-05	6.32e-06	0.0	0.00129312	0.00023319	2.05e-06	696.48679127	688.39430717	708.03931805	0.48636405	0.26290819	-0.32192345
0.20998	81.58481	0.00019467	0.00025007	6.381e-05	6.25e-06	-0.0	0.00130123	0.0002348	2.05e-06	697.02130251	688.61036779	707.89581653	0.45334891	0.26080377	-0.32181084
0.21198	82.33695	0.00018402	0.00024928	6.603e-05	6.18e-06	-0.0	0.00130898	0.00023635	2.05e-06	697.54965012	688.82340547	707.75705912	0.42106206	0.25875408	-0.32170196
0.21398	83.08857	0.00017386	0.00024838	6.829e-05	6.11e-06	0.0	0.00131638	0.00023784	2.05e-06	698.07120818	689.03342371	707.62293907	0.38950278	0.25675551	-0.32159671
0.21598	83.83967	0.00016418	0.00024738	7.057e-05	6.03e-06	0.0	0.00132342	0.00023926	2.05e-06	698.58534293	689.24042634	707.4933501	0.35867213	0.25480436	-0.32149502
0.21798	84.59025	0.00015496	0.00024629	7.288e-05	5.95e-06	-0.0	0.00133014	0.00024063	2.05e-06	699.09141801	689.44441796	707.3681862	0.32857265	0.25289685	-0.3213968
0.21998	85.3403	0.00014619	0.00024512	7.521e-05	5.87e-06	0.0	0.00133653	0.00024193	2.05e-06	699.58879983	689.64540432	707.24734146	0.2992083	0.25102912	-0.32130197
0.22198	86.08983	0.00013786	0.00024385	7.757e-05	5.79e-06	-0.0	0.00134261	0.00024317	2.05e-06	700.07686285	689.84339275	707.13070989	0.27058415	0.24919729	-0.32121045
0.22398	86.83883	0.00012994	0.00024251	7.995e-05	5.7e-06	-0.0	0.00134839	0.00024436	2.05e-06	700.55499496	690.0383925	707.01818531	0.24270621	0.24739747	-0.32112215
0.22598	87.5873	0.00012242	0.00024108	8.235e-05	5.62e-06	-0.0	0.00135388	0.0002455	2.05e-06	701.02260263	690.23041499	706.90966118	0.21558117	0.24562578	-0.321037
0.22798	88.33524	0.00011529	0.00023959	8.477e-05	5.53e-06	-0.0	0.00135909	0.00024658	2.05e-06	701.47911591	690.41947411	706.80503057	0.18921619	0.24387837	-0.3209549
0.22998	89.08265	0.00010854	0.00023802	8.721e-05	5.44e-06	-0.0	0.00136402	0.00024762	2.05e-06	701.92399321	690.60558639	706.70418611	0.16361866	0.24215146	-0.32087577
0.23198	89.82953	0.00010214	0.00023639	8.967e-05	5.35e-06	0.0	0.0013687	0.0002486	2.05e-06	702.35672573	690.78877116	706.60701991	0.13879588	0.24044135	-0.32079952
0.23398	90.57588	9.609e-05	0.0002347	9.214e-05	5.26e-06	0.0	0.00137312	0.00024954	2.05e-06	702.77684151	690.96905061	706.51342362	0.11475501	0.23874445	-0.32072608
0.23598	91.32168	9.037e-05	0.00023295	9.462e-05	5.17e-06	-0.0	0.00137731	0.00025043	2.05e-06	703.18390907	691.14644985	706.42328846	0.09150264	0.2370573	-0.32065536
0.23798	92.06695	8.496e-05	0.00023115	9.711e-05	5.08e-06	-0.0	0.00138126	0.00025128	2.05e-06	703.57754057	691.32099688	706.33650523	0.06904469	0.23537658	-0.32058726
0.23998	92.81168	7.986e-05	0.0002293	9.961e-05	4.99e-06	0.0	0.001385	0.00025209	2.05e-06	703.95739442	691.49272252	706.25296447	0.04738622	0.23369915	-0.32052171
0.24198	93.55587	7.505e-05	0.00022741	0.00010211	4.9e-06	-0.0	0.00138853	0.00025285	2.05e-06	704.32317736	691.6616603	706.17255648	0.02653119	0.23202206	-0.32045862
0.24398	94.29952	7.051e-05	0.00022547	0.00010462	4.81e-06	-0.0	0.00139185	0.00025358	2.05e-06	704.67464604	691.82784628	706.09517156	0.00648235	0.23034254	-0.3203979
0.24598	95.04262	6.624e-05	0.0002235	0.00010713	4.72e-06	-0.0	0.00139498	0.00025428	2.05e-06	705.01160792	691.99131888	706.02070004	-0.00829303	0.22865854	-0.32033946
0.24798	95.78518	6.221e-05	0.0002215	0.00010965	4.63e-06	-0.0	0.00139793	0.00025493	2.05e-06	705.34833633	692.15215635	705.94784318	-0.02182233	0.22702692	-0.32028227
0.24998	96.52719	5.842e-05	0.00021947	0.00011216	4.54e-06	0.0	0.00140071	0.00025556	2.05e-06	705.6722444	692.3104436	705.87753347	-0.03870765	0.22539189	-0.3202271
0.25197	97.26865	5.486e-05	0.00021741	0.00011467	4.45e-06	0.0	0.00140333	0.00025615	2.05e-06	705.98275045	692.46622534	705.80970949	-0.05493249	0.22375029	-0.32017388
0.25397	98.00956	5.15e-05	0.00021532	0.00011717	4.36e-06	-0.0	0.00140579	0.00025671	2.05e-06	706.27966571	692.6195463	705.74428184	-0.07049246	0.22209966	-0.32012254
0.25597	98.74992	4.835e-05	0.00021322	0.00011967	4.27e-06	0.0	0.0014081	0.00025724	2.05e-06	706.56285901	692.77045133	705.68116096	-0.08538501	0.22043786	-0.32007301
0.25797	99.48973	4.539e-05	0.0002111	0.00012216	4.18e-06	-0.0	0.00141027	0.00025774	2.05e-06	706.81468704	692.91895886	705.62171647	-0.11617833	0.21868754	-0.32002641
0.25997	100.22898	4.261e-05	0.00020896	0.00012464	4.1e-06	0.0	0.00141231	0.00025822	2.05e-06	707.04285586	693.06502521	705.56520125	-0.12953784	0.21688594	-0.31998206
0.26197	100.96767	4.001e-05	0.00020682	0.0001271	4.01e-06	-0.0	0.00141423	0.00025868	2.05e-06	707.25719029	693.20869591	705.51070851	-0.14215963	0.21506953	-0.3199393
0.26397	101.7058	3.757e-05	0.00020468	0.00012955	3.93e-06	0.0	0.00141602	0.0002591	2.05e-06	707.45787621	693.35002404	705.4581404	-0.15405478	0.21323755	-0.31989805
0.26597	102.44338	3.528e-05	0.00020253	0.00013198	3.85e-06	-0.0	0.0014177	0.00025951	2.05e-06	707.64513869	693.4890618	705.40740079	-0.16523609	0.21138947	-0.31985824
0.26797	103.18039	3.313e-05	0.00020038	0.0001344	3.76e-06	-0.0	0.00141928	0.00025989	2.05e-06	707.81923825	693.62586038	705.35839545	-0.17571783	0.20952496	-0.31981978
0.26997	103.91683	3.113e-05	0.00019824	0.00013679	3.68e-06	-0.0	0.00142076	0.00026026	2.05e-06	707.98046712	693.76046983	705.31103225	-0.18551574	0.20764389	-0.31978261
0.27197	104.65272	2.924e-05	0.00019609	0.00013917	3.6e-06	0.0	0.00142214	0.0002606	2.05e-06	708.12914548	693.89293896	705.26522127	-0.19464677	0.20574633	-0.31974666
0.27397	105.38803	2.748e-05	0.00019396	0.00014152	3.53e-06	0.0	0.00142343	0.00026093	2.05e-06	708.26561784	694.02331525	705.22087499	-0.20312907	0.2038325	-0.31971186
0.27597	106.12278	2.583e-05	0.00019183	0.00014385	3.45e-06	0.0	0.00142465	0.00026124	2.05e-06	708.3902494	694.15164476	705.17790838	-0.21098171	0.20190277	-0.31967814
0.27797	106.85695	2.429e-05	0.00018972	0.00014616	3.38e-06	-0.0	0.00142578	0.00026153	2.05e-06	708.50342263	694.2779721	705.13623901	-0.21822461	0.19995766	-0.31964544
0.27997	107.59055	2.284e-05	0.00018761	0.00014844	3.3e-06	-0.0	0.00142685	0.00026181	2.05e-06	708.60553397	694.40234037	705.09578715	-0.22487842	0.1979978	-0.31961369
0.28197	108.32358	2.149e-05	0.00018552	0.00015069	3.23e-06	-0.0	0.00142784	0.00026207	2.05e-06	708.6969907	694.52479114	705.05647581	-0.2309643	0.19602392	-0.31958284
0.28397	109.05603	2.022e-05	0.00018345	0.00015293	3.16e-06	-0.0	0.00142878	0.00026232	2.05e-06	708.77820798	694.64536445	705.01823084	-0.23650388	0.19403685	-0.31955282
0.28597	109.78791	1.903e-05	0.00018139	0.00015513	3.09e-06	-0.0	0.00142965	0.00026255	2.05e-06	708.8496061	694.76409878	704.98098093	-0.24151904	0.1920375	-0.31952358
0.28797	110.5192	1.792e-05	0.00017935	0.00015731	3.02e-06	-0.0	0.00143047	0.00026278	2.05e-06	708.91160797	694.8810311	704.94465762	-0.24603185	0.19002683	-0.31949507
0.28997	111.24992	1.688e-05	0.00017733	0.00015946	2.96e-06	-0.0	0.00143123	0.00026299	2.05e-06	708.96463673	694.9961969	704.90919537	-0.25006446	0.18800586	-0.31946724
0.29197	111.98005	1.59e-05	0.00017533	0.00016158	2.89e-06	-0.0	0.00143195	0.00026319	2.05e-06	709.0091137	695.10963018	704.8745315	-0.25363894	0.18597566	-0.31944003
0.29397	112.70959	1.499e-05	0.00017335	0.00016367	2.83e-06	-0.0	0.00143262	0.00026339	2.05e-06	709.04545641	695.22136354	704.84060617	-0.25677725	0.1839373	-0.3194134
0.29597	113.43855	1.413e-05	0.00017139	0.00016574	2.77e-06	-0.0	0.00143325	0.00026357	2.05e-06	709.07407697	695.33142822	704.80736241	-0.25950111	0.18189192	-0.3193873
0.29797	114.16692	1.333e-05	0.00016946	0.00016777	2.71e-06	-0.0	0.00143384	0.00026374	2.05e-06	709.09538048	695.43985411	704.77474599	-0.26183193	0.17984061	-0.31936169
0.29997	114.8947	1.258e-05	0.00016754	0.00016978	2.65e-06	-0.0	0.0014344	0.00026391	2.05e-06	709.10976381	695.54666988	704.74270547	-0.26379074	0.17778452	-0.31933654
0.30197	115.62189	1.187e-05	0.00016565	0.00017176	2.59e-06	-0.0	0.00143491	0.00026406	2.05e-06	709.11761442	695.65190298	704.71119207	-0.26539814	0.17572474	-0.3193118
0.30397	116.34848	1.121e-05	0.00016378	0.00017371	2.54e-06	-0.0	0.0014354	0.00026421	2.05e-06	709.11930944	695.75557973	704.68015964	-0.26667422	0.17366241	-0.31928744
0.30597	117.07448	1.059e-05	0.00016194	0.00017563	2.48e-06	-0.0	0.00143586	0.00026435	2.05e-06	709.11521483	695.85772538	704.64956459	-0.26763855	0.17159859	-0.31926341
0.30797	117.79988	1.001e-05	0.00016012	0.00017752	2.43e-06	-0.0	0.00143628	0.00026449	2.05e-06	709.10568484	695.95836416	704.61936582	-0.2683101	0.16953437	-0.3192397
0.30997	118.52468	9.47e-06	0.00015832	0.00017939	2.37e-06	0.0	0.00143669	0.00026462	2.05e-06	709.0910614	696.05751934	704.58952462	-0.26870724	0.16747078	-0.31921627
0.31197	119.24888	8.95e-06	0.00015655	0.00018122	2.32e-06	0.0	0.00143706	0.00026474	2.05e-06	709.07167382	696.15521332	704.56000461	-0.26884771	0.16540884	-0.31919309
0.31397	119.97247	8.47e-06	0.0001548	0.00018303	2.27e-06	0.0	0.00143742	0.00026486	2.05e-06	709.04783851	696.25146765	704.53077165	-0.26874861	0.16334953	-0.31917014
0.31597	120.69546	8.02e-06	0.00015308	0.00018481	2.23e-06	0.0	0.00143775	0.00026497	2.05e-06	709.01985882	696.34630308	704.50179374	-0.26842634	0.1612938	-0.31914739
0.31797	121.41784	7.6e-06	0.00015138	0.00018656	2.18e-06	-0.0	0.00143806	0.00026507	2.05e-06	708.98802501	696.43973967	704.47304099	-0.26789665	0.15924256	-0.31912481
0.31997	122.13962	7.2e-06	0.0001497	0.00018828	2.13e-06	-0.0	0.00143836	0.00026518	2.05e-06	708.95261205	696.53179588	704.44448555	-0.26716317	0.15716839	-0.31910207
0.32197	122.86078	6.82e-06	0.00014805	0.00018998	2.09e-06	0.0	0.00143863	0.00026527	2.05e-06	708.91386767	696.62248311	704.41610214	-0.26626135	0.15513201	-0.31907982
0.32397	123.58132	6.47e-06	0.00014643	0.00019165	2.04e-06	-0.0	0.00143889	0.00026537	2.05e-06	708.87206835	696.71182961	704.38786519	-0.2652028	0.15311437	-0.31905781
0.32597	124.30126	6.14e-06	0.00014482	0.0001933	2e-06	0.0	0.00143914	0.00026546	2.05e-06	708.82744233	696.79984819	704.35975269	-0.26398235	0.15108417	-0.31903568
0.32797	125.02057	5.82e-06	0.00014325	0.00019491	1.96e-06	0.0	0.00143937	0.00026554	2.05e-06	708.78021606	696.88655545	704.33174367	-0.2626227	0.1490631	-0.31901363
0.32997	125.73927	5.53e-06	0.00014169	0.00019651	1.92e-06	0.0	0.00143958	0.00026562	2.05e-06	708.73061619	696.97197454	704.30381836	-0.26113802	0.14705377	-0.31899168
0.33197	126.45734	5.25e-06	0.00014016	0.00019807	1.88e-06	-0.0	0.00143979	0.0002657	2.05e-06	708.67884372	697.0561215	704.27595907	-0.25953619	0.14505235	-0.31896975
0.33397	127.17479	4.99e-06	0.00013865	0.00019961	1.84e-06	0.0	0.00143998	0.00026578	2.05e-06	708.62508389	697.13900888	704.24814956	-0.2578421	0.14307629	-0.31894804
0.33597	127.89162	4.74e-06	0.00013716	0.00020113	1.8e-06	0.0	0.00144016	0.00026585	2.05e-06	708.56951639	697.22065178	704.2203747	-0.25605451	0.14111186	-0.31892635
0.33797	128.60782	4.51e-06	0.0001357	0.00020262	1.77e-06	0.0	0.00144033	0.00026592	2.05e-06	708.51230985	697.30106447	704.19262061	-0.25414775	0.13912396	-0.3189043
0.33997	129.32339	4.29e-06	0.00013426	0.00020409	1.73e-06	0.0	0.0014405	0.00026598	2.05e-06	708.45362744	697.38026481	704.16487455	-0.25220514	0.13718998	-0.31888272
0.34197	130.03832	4.08e-06	0.00013284	0.00020554	1.69e-06	-0.0	0.00144065	0.00026605	2.05e-06	708.39361444	697.45826369	704.13712493	-0.25016578	0.13524079	-0.31886083
0.34397	130.75263	3.88e-06	0.00013144	0.00020696	1.66e-06	-0.0	0.00144079	0.00026611	2.05e-06	708.33241293	697.53507694	704.10936117	-0.24805913	0.13329934	-0.31883887
0.34597	131.4663	3.7e-06	0.00013007	0.00020836	1.63e-06	0.0	0.00144093	0.00026617	2.05e-06	708.27015388	697.61071833	704.08157367	-0.24593099	0.13140018	-0.31881722
0.34797	132.17933	3.52e-06	0.00012871	0.00020974	1.59e-06	0.0	0.00144106	0.00026622	2.05e-06	708.20695927	697.68520079	704.05375373	-0.2437253	0.12948754	-0.31879524
0.34997	132.89172	3.36e-06	0.00012738	0.00021109	1.56e-06	-0.0	0.00144118	0.00026628	2.05e-06	708.14294545	697.75854051	704.02589361	-0.24149739	0.1276045	-0.31877341
0.35196	133.60347	3.2e-06	0.00012606	0.00021243	1.53e-06	0.0	0.0014413	0.00026633	2.05e-06	708.07821816	697.83074993	703.99798628	-0.23923796	0.12573794	-0.31875157
0.35396	134.31457	3.05e-06	0.00012477	0.00021374	1.5e-06	0.0	0.0014414	0.00026638	2.05e-06	708.0128745	697.90183824	703.97002529	-0.23691333	0.12385667	-0.31872935
0.35596	135.02503	2.91e-06	0.00012349	0.00021503	1.47e-06	0.0	0.00144151	0.00026643	2.05e-06	707.9470088	697.97182206	703.9420052	-0.23461922	0.12203366	-0.3187076
0.35796	135.73484	2.78e-06	0.00012224	0.00021631	1.44e-06	-0.0	0.00144161	0.00026648	2.05e-06	707.88070625	698.04071339	703.91392107	-0.23228921	0.12021186	-0.31868564
0.35996	136.444	2.65e-06	0.000121	0.00021756	1.42e-06	0.0	0.0014417	0.00026652	2.05e-06	707.81404517	698.1085214	703.88576833	-0.2299178	0.11838457	-0.31866338
0.36196	137.15251	2.53e-06	0.00011978	0.00021879	1.39e-06	0.0	0.00144179	0.00026657	2.05e-06	707.74709981	698.17525999	703.85754327	-0.22754897	0.11658283	-0.31864119
0.36396	137.86036	2.42e-06	0.00011859	0.00022	1.36e-06	-0.0	0.00144187	0.00026661	2.05e-06	707.67993824	698.24094163	703.82924266	-0.22517767	0.1147998	-0.31861898
0.36596	138.56755	2.31e-06	0.0001174	0.0002212	1.34e-06	-0.0	0.00144195	0.00026665	2.05e-06	707.61262316	698.30557817	703.80086367	-0.2228	0.11303001	-0.31859669
0.36796	139.27409	2.21e-06	0.00011624	0.00022238	1.31e-06	-0.0	0.00144202	0.00026669	2.05e-06	707.5452123	698.36918114	703.77240395	-0.2204192	0.11127365	-0.3185743
0.36996	139.97996	2.11e-06	0.00011509	0.00022353	1.29e-06	0.0	0.00144209	0.00026673	2.05e-06	707.47775884	698.43176199	703.74386153	-0.21804657	0.10953693	-0.31855191
0.37196	140.68517	2.02e-06	0.00011397	0.00022468	1.26e-06	0.0	0.00144216	0.00026676	2.05e-06	707.41031155	698.49333226	703.71523484	-0.2156782	0.10781504	-0.31852943
0.37396	141.38971	1.94e-06	0.00011285	0.0002258	1.24e-06	0.0	0.00144223	0.0002668	2.05e-06	707.34291518	698.5539031	703.68652264	-0.21331585	0.10610754	-0.31850688
0.37596	142.09358	1.85e-06	0.00011176	0.0002269	1.22e-06	0.0	0.00144229	0.00026683	2.05e-06	707.27561063	698.61348555	703.657724	-0.21096338	0.10441562	-0.31848426
0.37796	142.79679	1.77e-06	0.00011068	0.00022799	1.19e-06	0.0	0.00144234	0.00026687	2.05e-06	707.20843526	698.67209053	703.62883831	-0.2086232	0.10273955	-0.31846157
0.37996	143.49932	1.7e-06	0.00010962	0.00022907	1.17e-06	0.0	0.0014424	0.0002669	2.05e-06	707.14142306	698.72972885	703.59986519	-0.2062973	0.10107943	-0.31843881
0.38196	144.20117	1.63e-06	0.00010857	0.00023012	1.15e-06	0.0	0.00144245	0.00026693	2.05e-06	707.07460493	698.78641119	703.57080452	-0.20398659	0.09943468	-0.31841598
0.38396	144.90235	1.56e-06	0.00010754	0.00023117	1.13e-06	0.0	0.0014425	0.00026696	2.05e-06	707.00800887	698.84214809	703.54165641	-0.20169262	0.09780532	-0.31839308
0.38596	145.60285	1.5e-06	0.00010652	0.00023219	1.11e-06	0.0	0.00144255	0.00026699	2.05e-06	706.94166014	698.89694996	703.51242115	-0.19941828	0.0961924	-0.31837013
0.38796	146.30266	1.43e-06	0.00010552	0.0002332	1.09e-06	0.0	0.00144259	0.00026702	2.05e-06	706.87558149	698.95082712	703.48309923	-0.1971623	0.09459409	-0.31834709
0.38996	147.00179	1.38e-06	0.00010453	0.0002342	1.07e-06	0.0	0.00144264	0.00026704	2.05e-06	706.80979334	699.00378972	703.4536913	-0.19492824	0.0930121	-0.31832399
0.39196	147.70024	1.32e-06	0.00010355	0.00023518	1.05e-06	-0.0	0.00144268	0.00026707	2.05e-06	706.74431389	699.05584792	703.42419817	-0.19271375	0.09144403	-0.3183008
0.39396	148.39799	1.27e-06	0.00010259	0.00023615	1.03e-06	-0.0	0.00144272	0.0002671	2.05e-06	706.67915933	699.1070116	703.39462074	-0.19052602	0.08989429	-0.3182776
0.39596	149.09505	1.22e-06	0.00010165	0.0002371	1.01e-06	-0.0	0.00144275	0.00026712	2.05e-06	706.61434405	699.15729048	703.36496007	-0.18835877	0.08835783	-0.31825429
0.39796	149.79142	1.17e-06	0.00010071	0.00023804	9.9e-07	-0.0	0.00144279	0.00026714	2.05e-06	706.54988058	699.2066944	703.33521731	-0.18621531	0.08683646	-0.31823092
0.39996	150.48709	1.12e-06	9.98e-05	0.00023896	9.8e-07	0.0	0.00144282	0.00026717	2.05e-06	706.48577985	699.25523301	703.30539372	-0.18409852	0.08533174	-0.3182075
0.40196	151.18206	1.08e-06	9.889e-05	0.00023988	9.6e-07	0.0	0.00144286	0.00026719	2.05e-06	706.42205145	699.3029156	703.27549062	-0.18200582	0.08384142	-0.31818401
0.40396	151.87632	1.03e-06	9.8e-05	0.00024078	9.4e-07	-0.0	0.00144289	0.00026721	2.05e-06	706.35870336	699.34975184	703.24550941	-0.17993896	0.08236637	-0.31816047
0.40596	152.56989	9.9e-07	9.711e-05	0.00024166	9.3e-07	-0.0	0.00144292	0.00026724	2.05e-06	706.29574255	699.3957507	703.21545155	-0.17789706	0.08090562	-0.31813685
0.40796	153.26275	9.6e-07	9.624e-05	0.00024254	9.1e-07	0.0	0.00144294	0.00026726	2.05e-06	706.23317456	699.44092164	703.18531857	-0.17588263	0.07946069	-0.31811319
0.40996	153.95489	9.2e-07	9.539e-05	0.0002434	9e-07	-0.0	0.00144297	0.00026728	2.05e-06	706.17100408	699.48527355	703.15511202	-0.17389169	0.07802847	-0.31808944
0.41196	154.64633	8.8e-07	9.454e-05	0.00024425	8.8e-07	-0.0	0.001443	0.0002673	2.05e-06	706.10923472	699.52881537	703.12483349	-0.17193111	0.0766137	-0.31806568
0.41396	155.33705	8.5e-07	9.371e-05	0.00024509	8.7e-07	0.0	0.00144302	0.00026732	2.05e-06	706.0478691	699.57155613	703.09448464	-0.16999549	0.0752123	-0.31804184
0.41596	156.02706	8.2e-07	9.289e-05	0.00024591	8.5e-07	-0.0	0.00144305	0.00026733	2.05e-06	705.98690916	699.6135045	703.06406711	-0.16808623	0.07382516	-0.31801795
0.41796	156.71634	7.9e-07	9.208e-05	0.00024673	8.4e-07	0.0	0.00144307	0.00026735	2.05e-06	705.92635601	699.6546691	703.03358257	-0.16620184	0.07245105	-0.31799398
0.41996	157.4049	7.6e-07	9.128e-05	0.00024753	8.2e-07	-0.0	0.00144309	0.00026737	2.05e-06	705.86621008	699.69505848	703.00303271	-0.16434649	0.07109293	-0.31796999
0.42196	158.09274	7.3e-07	9.049e-05	0.00024832	8.1e-07	-0.0	0.00144311	0.00026739	2.05e-06	705.80647113	699.73468119	702.97241923	-0.16251739	0.0697487	-0.31794595
0.42396	158.77985	7e-07	8.971e-05	0.00024911	8e-07	0.0	0.00144313	0.0002674	2.05e-06	705.74713836	699.77354559	702.94174382	-0.16071449	0.06841827	-0.31792186
0.42596	159.46623	6.8e-07	8.894e-05	0.00024988	7.8e-07	-0.0	0.00144315	0.00026742	2.05e-06	705.68821049	699.81165994	702.91100819	-0.15893767	0.06710155	-0.31789772
0.42796	160.15188	6.5e-07	8.818e-05	0.00025064	7.7e-07	0.0	0.00144317	0.00026744	2.05e-06	705.62968572	699.84903242	702.88021404	-0.15718681	0.06579843	-0.31787352
0.42996	160.83679	6.3e-07	8.743e-05	0.00025139	7.6e-07	0.0	0.00144318	0.00026745	2.05e-06	705.57156184	699.88567113	702.84936305	-0.15546176	0.06450882	-0.31784929
0.43196	161.52096	6.1e-07	8.67e-05	0.00025213	7.4e-07	-0.0	0.0014432	0.00026747	2.05e-06	705.51383626	699.92158406	702.81845691	-0.1537641	0.06323392	-0.31782503
0.43396	162.20439	5.9e-07	8.597e-05	0.00025286	7.3e-07	0.0	0.00144322	0.00026748	2.05e-06	705.45650608	699.95677904	702.78749728	-0.15209031	0.06197115	-0.31780071
0.43596	162.88708	5.6e-07	8.525e-05	0.00025358	7.2e-07	-0.0	0.00144323	0.0002675	2.05e-06	705.39956802	699.99126394	702.7564858	-0.15044243	0.0607221	-0.31777635
0.43796	163.56902	5.4e-07	8.454e-05	0.0002543	7.1e-07	0.0	0.00144325	0.00026751	2.05e-06	705.34301855	700.02504652	702.72542414	-0.1488185	0.05948534	-0.31775194
0.43996	164.25022	5.3e-07	8.384e-05	0.000255	7e-07	0.0	0.00144326	0.00026753	2.05e-06	705.28685387	700.05813445	702.69431389	-0.14722062	0.05826256	-0.31772752
0.44196	164.93066	5.1e-07	8.315e-05	0.00025569	6.9e-07	-0.0	0.00144327	0.00026754	2.05e-06	705.23107009	700.09053512	702.66315665	-0.14564685	0.05705237	-0.31770305
0.44396	165.61034	4.9e-07	8.247e-05	0.00025638	6.8e-07	-0.0	0.00144329	0.00026755	2.05e-06	705.17566292	700.12225621	702.631954	-0.14409623	0.05585412	-0.31767852
0.44596	166.28927	4.7e-07	8.179e-05	0.00025705	6.7e-07	0.0	0.0014433	0.00026756	2.05e-06	705.12062813	700.1533049	702.60070749	-0.14257097	0.05466963	-0.31765399
0.44796	166.96744	4.6e-07	8.113e-05	0.00025772	6.5e-07	0.0	0.00144331	0.00026758	2.05e-06	705.06596115	700.18368865	702.56941864	-0.14106822	0.05349681	-0.31762941
0.44996	167.64484	4.4e-07	8.047e-05	0.00025838	6.4e-07	-0.0	0.00144332	0.00026759	2.05e-06	705.01165746	700.21341451	702.53808896	-0.13958989	0.05233726	-0.31760481
0.45195	168.32148	4.3e-07	7.983e-05	0.00025903	6.3e-07	-0.0	0.00144333	0.0002676	2.05e-06	704.95771225	700.24248981	702.50671992	-0.13813372	0.05118935	-0.31758017
0.45395	168.99735	4.1e-07	7.919e-05	0.00025967	6.2e-07	0.0	0.00144334	0.00026761	2.05e-06	704.90412085	700.2709214	702.47531296	-0.13670006	0.05005347	-0.3175555
0.45595	169.67245	4e-07	7.855e-05	0.0002603	6.2e-07	0.0	0.00144335	0.00026762	2.05e-06	704.8508783	700.29871641	702.44386951	-0.13528922	0.04893001	-0.3175308
0.45795	170.34677	3.8e-07	7.793e-05	0.00026093	6.1e-07	0.0	0.00144336	0.00026764	2.05e-06	704.7979797	700.32588169	702.41239096	-0.13390004	0.0478182	-0.31750608
0.45995	171.02031	3.7e-07	7.731e-05	0.00026155	6e-07	0.0	0.00144337	0.00026765	2.05e-06	704.74542011	700.35242403	702.38087867	-0.13253248	0.04671812	-0.31748133
0.46195	171.69308	3.6e-07	7.671e-05	0.00026216	5.9e-07	0.0	0.00144338	0.00026766	2.05e-06	704.69319458	700.37835011	702.34933397	-0.13118607	0.04562957	-0.31745655
0.46395	172.36505	3.5e-07	7.611e-05	0.00026276	5.8e-07	-0.0	0.00144339	0.00026767	2.05e-06	704.64129805	700.40366667	702.31775817	-0.1298609	0.04455275	-0.31743175
0.46595	173.03625	3.4e-07	7.551e-05	0.00026335	5.7e-07	-0.0	0.0014434	0.00026768	2.05e-06	704.5897255	700.4283803	702.28615254	-0.12855634	0.04348731	-0.31740692
0.46795	173.70665	3.3e-07	7.493e-05	0.00026394	5.6e-07	-0.0	0.00144341	0.00026769	2.05e-06	704.53847194	700.4524975	702.25451834	-0.12727207	0.04243314	-0.31738208
0.46995	174.37626	3.1e-07	7.435e-05	0.00026452	5.5e-07	-0.0	0.00144341	0.0002677	2.05e-06	704.48753234	700.47602471	702.22285677	-0.12600778	0.04139014	-0.31735721
0.47195	175.04507	3e-07	7.378e-05	0.0002651	5.4e-07	-0.0	0.00144342	0.00026771	2.05e-06	704.43690173	700.49896829	702.19116903	-0.12476318	0.04035821	-0.31733232
0.47395	175.71308	2.9e-07	7.321e-05	0.00026566	5.4e-07	0.0	0.00144343	0.00026772	2.05e-06	704.38657512	700.52133456	702.15945628	-0.12353794	0.03933726	-0.31730741
0.47595	176.38029	2.9e-07	7.265e-05	0.00026622	5.3e-07	0.0	0.00144344	0.00026772	2.05e-06	704.33654759	700.54312972	702.12771965	-0.12233146	0.03832693	-0.31728248
0.47795	177.0467	2.8e-07	7.21e-05	0.00026677	5.2e-07	0.0	0.00144344	0.00026773	2.05e-06	704.28681427	700.56435986	702.09596024	-0.12114381	0.03732743	-0.31725754
0.47995	177.71229	2.7e-07	7.156e-05	0.00026732	5.1e-07	0.0	0.00144345	0.00026774	2.05e-06	704.23737026	700.58503112	702.06417912	-0.11997456	0.03633856	-0.31723257
0.48195	178.37708	2.6e-07	7.102e-05	0.00026786	5.1e-07	0.0	0.00144346	0.00026775	2.05e-06	704.18821074	700.60514954	702.03237734	-0.11882363	0.03536039	-0.3172076
0.48395	179.04105	2.5e-07	7.049e-05	0.00026839	5e-07	-0.0	0.00144346	0.00026776	2.05e-06	704.13933092	700.62472111	702.00055592	-0.11768998	0.03439223	-0.3171826
0.48595	179.7042	2.4e-07	6.996e-05	0.00026892	4.9e-07	-0.0	0.00144347	0.00026777	2.05e-06	704.09072614	700.64375156	701.96871585	-0.11657387	0.03343442	-0.31715759
0.48795	180.36653	2.4e-07	6.944e-05	0.00026944	4.8e-07	0.0	0.00144347	0.00026777	2.05e-06	704.04239167	700.66224687	701.9368581	-0.11547552	0.0324873	-0.31713258
0.48995	181.02803	2.3e-07	6.893e-05	0.00026996	4.8e-07	0.0	0.00144348	0.00026778	2.05e-06	703.99432295	700.68021266	701.9049836	-0.11439308	0.03154946	-0.31710754
0.49195	181.68871	2.2e-07	6.842e-05	0.00027046	4.7e-07	-0.0	0.00144348	0.00026779	2.05e-06	703.9465154	700.69765472	701.87309326	-0.11332799	0.03062226	-0.3170825
0.49395	182.34855	2.1e-07	6.792e-05	0.00027097	4.6e-07	-0.0	0.00144349	0.0002678	2.05e-06	703.89896455	700.71457859	701.84118798	-0.11227803	0.02970394	-0.31705743
0.49595	183.00756	2.1e-07	6.742e-05	0.00027146	4.6e-07	0.0	0.00144349	0.00026781	2.05e-06	703.85166594	700.73098993	701.80926861	-0.11124479	0.02879603	-0.31703236
0.49795	183.66573	2e-07	6.693e-05	0.00027195	4.5e-07	0.0	0.0014435	0.00026781	2.05e-06	703.80461528	700.74689407	701.77733598	-0.11022748	0.02789797	-0.31700728
0.49995	184.32306	2e-07	6.645e-05	0.00027244	4.4e-07	-0.0	0.0014435	0.00026782	2.05e-06	703.75781282	700.75963169	701.74603801	-0.10920434	0.01412651	-0.31698275
0.50195	184.97955	1.9e-07	6.597e-05	0.00027292	4.4e-07	0.0	0.00144351	0.00026783	2.05e-06	703.71130035	700.76746801	701.71579327	-0.10816954	0.01379015	-0.31695899
0.50395	185.63518	1.8e-07	6.55e-05	0.00027339	4.3e-07	-0.0	0.00144351	0.00026783	2.05e-06	703.66507995	700.77511577	701.6854579	-0.10715581	0.01345618	-0.31693518
0.50595	186.28997	1.8e-07	6.503e-05	0.00027386	4.3e-07	-0.0	0.00144351	0.00026784	2.05e-06	703.61914099	700.78257622	701.65503433	-0.10616062	0.01312398	-0.31691127
0.50795	186.94389	1.7e-07	6.457e-05	0.00027432	4.2e-07	0.0	0.00144352	0.00026785	2.05e-06	703.57347338	700.78985058	701.62452493	-0.10518448	0.01279386	-0.3168873
0.50995	187.59696	1.7e-07	6.411e-05	0.00027478	4.1e-07	-0.0	0.00144352	0.00026785	2.05e-06	703.52806759	700.79694003	701.59393196	-0.1042268	0.01246581	-0.31686326
0.51195	188.24917	1.6e-07	6.366e-05	0.00027523	4.1e-07	0.0	0.00144353	0.00026786	2.05e-06	703.48291457	700.80384572	701.56325762	-0.10328732	0.01213991	-0.31683917
0.51395	188.90051	1.6e-07	6.321e-05	0.00027568	4e-07	-0.0	0.00144353	0.00026786	2.05e-06	703.43800571	700.8105688	701.53250404	-0.10236497	0.01181595	-0.31681501
0.51595	189.55098	1.5e-07	6.277e-05	0.00027612	4e-07	0.0	0.00144353	0.00026787	2.05e-06	703.39333282	700.81711041	701.50167326	-0.10145897	0.0114938	-0.31679079
0.51795	190.20058	1.5e-07	6.234e-05	0.00027656	3.9e-07	-0.0	0.00144354	0.00026788	2.05e-06	703.34888814	700.82347165	701.47076727	-0.10056971	0.01117376	-0.31676652
0.51995	190.8493	1.5e-07	6.19e-05	0.00027699	3.9e-07	0.0	0.00144354	0.00026788	2.05e-06	703.30466424	700.82965361	701.43978801	-0.09969631	0.01085567	-0.31674219
0.52195	191.49714	1.4e-07	6.148e-05	0.00027742	3.8e-07	0.0	0.00144354	0.00026789	2.05e-06	703.26065407	700.8356574	701.40873733	-0.09883834	0.01053949	-0.31671782
0.52395	192.14409	1.4e-07	6.105e-05	0.00027784	3.8e-07	-0.0	0.00144354	0.00026789	2.05e-06	703.21685093	700.84148408	701.37761705	-0.09799377	0.01022462	-0.31669335
0.52595	192.79016	1.3e-07	6.064e-05	0.00027826	3.7e-07	0.0	0.00144355	0.0002679	2.05e-06	703.17324847	700.84713464	701.34642889	-0.09716465	0.00991196	-0.31666885
0.52795	193.43534	1.3e-07	6.022e-05	0.00027867	3.7e-07	-0.0	0.00144355	0.0002679	2.05e-06	703.12984056	700.85261015	701.31517458	-0.0963497	0.00960114	-0.31664431
0.52995	194.07962	1.3e-07	5.982e-05	0.00027908	3.6e-07	-0.0	0.00144355	0.00026791	2.05e-06	703.08662136	700.85791168	701.28385576	-0.09554923	0.00929244	-0.31661974
0.53195	194.723	1.2e-07	5.941e-05	0.00027949	3.6e-07	0.0	0.00144356	0.00026791	2.05e-06	703.04358538	700.86304017	701.25247401	-0.09475977	0.0089846	-0.31659505
0.53395	195.36547	1.2e-07	5.901e-05	0.00027989	3.5e-07	-0.0	0.00144356	0.00026792	2.05e-06	703.0007273	700.86799663	701.2210309	-0.09398507	0.00867922	-0.31657037
0.53595	196.00704	1.2e-07	5.862e-05	0.00028028	3.5e-07	-0.0	0.00144356	0.00026792	2.05e-06	702.95804204	700.87278209	701.18952795	-0.09322173	0.00837508	-0.31654561
0.53795	196.6477	1.1e-07	5.823e-05	0.00028067	3.4e-07	0.0	0.00144356	0.00026793	2.05e-06	702.91552482	700.87739746	701.15796659	-0.09247179	0.00807308	-0.31652084
0.53995	197.28744	1.1e-07	5.784e-05	0.00028106	3.4e-07	0.0	0.00144357	0.00026793	2.05e-06	702.87317094	700.88184376	701.12634828	-0.09173251	0.00777225	-0.31649598
0.54195	197.92627	1.1e-07	5.746e-05	0.00028144	3.4e-07	0.0	0.00144357	0.00026794	2.05e-06	702.83097605	700.88612189	701.09467438	-0.09100689	0.0074739	-0.31647114
0.54395	198.56417	1e-07	5.708e-05	0.00028182	3.3e-07	-0.0	0.00144357	0.00026794	2.05e-06	702.78893587	700.89023282	701.06294625	-0.09029012	0.00717617	-0.31644618
0.54595	199.20114	1e-07	5.67e-05	0.0002822	3.3e-07	-0.0	0.00144357	0.00026795	2.05e-06	702.74704635	700.89417749	701.0311652	-0.08958592	0.00688068	-0.31642122
0.54795	199.83719	1e-07	5.633e-05	0.00028257	3.2e-07	-0.0	0.00144357	0.00026795	2.05e-06	702.70530361	700.89795679	700.9993325	-0.08889347	0.0065872	-0.31639626
0.54995	200.47229	1e-07	5.597e-05	0.00028293	3.2e-07	0.0	0.00144358	0.00026796	2.05e-06	702.66370393	700.90157164	700.96744938	-0.08820956	0.00629447	-0.31637119
0.55194	201.10646	9e-08	5.561e-05	0.0002833	3.1e-07	0.0	0.00144358	0.00026796	2.05e-06	702.6222437	700.90502298	700.93551708	-0.08753617	0.0060034	-0.31634609
0.55394	201.73969	9e-08	5.525e-05	0.00028366	3.1e-07	0.0	0.00144358	0.00026797	2.05e-06	702.58091951	700.90831167	700.90353676	-0.08687371	0.00571428	-0.31632098
0.55594	202.37197	9e-08	5.489e-05	0.00028401	3.1e-07	0.0	0.00144358	0.00026797	2.05e-06	702.53972805	700.91143862	700.87150957	-0.08622036	0.00542639	-0.3162958
0.55794	203.00329	9e-08	5.454e-05	0.00028436	3e-07	0.0	0.00144358	0.00026797	2.05e-06	702.49866616	700.91440468	700.83943662	-0.08557725	0.00514032	-0.31627061
0.55994	203.63366	8e-08	5.419e-05	0.00028471	3e-07	0.0	0.00144358	0.00026798	2.05e-06	702.4577308	700.91721073	700.80731902	-0.08494364	0.00485581	-0.3162454
0.56194	204.26307	8e-08	5.385e-05	0.00028505	3e-07	0.0	0.00144359	0.00026798	2.05e-06	702.41691902	700.91985764	700.77515781	-0.0843192	0.00457282	-0.31622014
0.56394	204.89151	8e-08	5.351e-05	0.00028539	2.9e-07	0.0	0.00144359	0.00026799	2.05e-06	702.37622801	700.92234626	700.74295405	-0.08370358	0.00429126	-0.31619485
0.56594	205.51899	8e-08	5.317e-05	0.00028573	2.9e-07	0.0	0.00144359	0.00026799	2.05e-06	702.33565505	700.92467744	700.71070874	-0.08309648	0.00401105	-0.31616951
0.56794	206.14549	8e-08	5.284e-05	0.00028606	2.8e-07	0.0	0.00144359	0.00026799	2.05e-06	702.29519753	700.92685202	700.67842287	-0.08249762	0.00373215	-0.31614413
0.56994	206.77102	7e-08	5.251e-05	0.00028639	2.8e-07	0.0	0.00144359	0.000268	2.05e-06	702.25485294	700.9288708	700.64609739	-0.08190524	0.00345379	-0.31611862
0.57194	207.39556	7e-08	5.219e-05	0.00028672	2.8e-07	0.0	0.00144359	0.000268	2.05e-06	702.21461893	700.93073449	700.61373322	-0.08132396	0.00317822	-0.31609321
0.57394	208.01911	7e-08	5.186e-05	0.00028704	2.7e-07	-0.0	0.00144359	0.000268	2.05e-06	702.17449308	700.93244402	700.58133131	-0.08075303	0.00290519	-0.31606787
0.57594	208.64168	7e-08	5.154e-05	0.00028736	2.7e-07	0.0	0.0014436	0.00026801	2.05e-06	702.13447303	700.93400031	700.54889257	-0.08018532	0.00263133	-0.31604229
0.57794	209.26325	7e-08	5.123e-05	0.00028768	2.7e-07	0.0	0.0014436	0.00026801	2.05e-06	702.0945567	700.93540405	700.51641787	-0.07963135	0.00236181	-0.31601696
0.57994	209.88381	6e-08	5.092e-05	0.00028799	2.6e-07	-0.0	0.0014436	0.00026801	2.05e-06	702.05474188	700.93665615	700.48390807	-0.07907725	0.00208992	-0.31599124
0.58194	210.50338	6e-08	5.061e-05	0.0002883	2.6e-07	-0.0	0.0014436	0.00026802	2.05e-06	702.01502658	700.93775734	700.451364	-0.07853673	0.00182246	-0.31596578
0.58394	211.12193	6e-08	5.03e-05	0.00028861	2.6e-07	0.0	0.0014436	0.00026802	2.05e-06	701.97540878	700.93870847	700.41878649	-0.07800236	0.00155582	-0.31594024
0.58594	211.73947	6e-08	5e-05	0.00028891	2.6e-07	-0.0	0.0014436	0.00026802	2.05e-06	701.9358866	700.93951028	700.38617633	-0.07747126	0.00128861	-0.31591448
0.58794	212.35599	6e-08	4.97e-05	0.00028921	2.5e-07	0.0	0.0014436	0.00026803	2.05e-06	701.89645811	700.94016368	700.35353433	-0.07695327	0.00102586	-0.315889
0.58994	212.97148	6e-08	4.94e-05	0.00028951	2.5e-07	-0.0	0.0014436	0.00026803	2.05e-06	701.85712153	700.94066942	700.32086124	-0.07643943	0.00076309	-0.31586336
0.59194	213.58595	6e-08	4.911e-05	0.0002898	2.5e-07	-0.0	0.0014436	0.00026803	2.05e-06	701.81787526	700.94102808	700.28815778	-0.07593017	0.00050056	-0.31583759
0.59394	214.19938	5e-08	4.881e-05	0.0002901	2.4e-07	-0.0	0.00144361	0.00026804	2.05e-06	701.7787176	700.94124039	700.25542468	-0.07543048	0.0002409	-0.31581194
0.59594	214.81178	5e-08	4.853e-05	0.00029038	2.4e-07	0.0	0.00144361	0.00026804	2.05e-06	701.73964683	700.94130728	700.22266267	-0.07493498	-1.864e-05	-0.31578614
0.59794	215.42313	5e-08	4.824e-05	0.00029067	2.4e-07	0.0	0.00144361	0.00026804	2.05e-06	701.70066133	700.94122957	700.18987247	-0.0744468	-0.00027635	-0.31576038
0.59994	216.03343	5e-08	4.796e-05	0.00029095	2.4e-07	-0.0	0.00144361	0.00026804	2.05e-06	701.66175956	700.94100799	700.15705476	-0.07396557	-0.00053238	-0.31573463
0.60194	216.64268	5e-08	4.768e-05	0.00029123	2.3e-07	0.0	0.00144361	0.00026805	2.05e-06	701.62294011	700.9406432	700.1242102	-0.07349103	-0.0007868	-0.31570888
0.60394	217.25087	5e-08	4.74e-05	0.00029151	2.3e-07	0.0	0.00144361	0.00026805	2.05e-06	701.5842016	700.94013577	700.0913394	-0.07301898	-0.00104183	-0.31568292
0.60594	217.85799	5e-08	4.713e-05	0.00029178	2.3e-07	0.0	0.00144361	0.00026805	2.05e-06	701.54554254	700.93948658	700.05844304	-0.07255738	-0.00129312	-0.31565719
0.60794	218.46405	5e-08	4.686e-05	0.00029205	2.3e-07	-0.0	0.00144361	0.00026806	2.05e-06	701.50696154	700.93869642	700.02552176	-0.07209938	-0.00154432	-0.31563132
0.60994	219.06903	4e-08	4.659e-05	0.00029232	2.2e-07	0.0	0.00144361	0.00026806	2.05e-06	701.46845718	700.93776615	699.99257618	-0.07164767	-0.00179393	-0.31560545
0.61194	219.67293	4e-08	4.632e-05	0.00029259	2.2e-07	-0.0	0.00144361	0.00026806	2.05e-06	701.43002827	700.93669632	699.95960689	-0.07120134	-0.0020424	-0.31557956
0.61394	220.27575	4e-08	4.606e-05	0.00029285	2.2e-07	-0.0	0.00144361	0.00026806	2.05e-06	701.39167551	700.93416706	699.92693521	-0.07074634	-0.01018246	-0.31555373
0.61594	220.87748	4e-08	4.58e-05	0.00029311	2.2e-07	-0.0	0.00144361	0.00026807	2.05e-06	701.35342417	700.92833857	699.8950061	-0.07028642	-0.01066409	-0.31552894
0.61794	221.47811	4e-08	4.554e-05	0.00029337	2.1e-07	0.0	0.00144362	0.00026807	2.05e-06	701.31528049	700.92223885	699.86308346	-0.06982504	-0.01114882	-0.31550374
0.61994	222.07764	4e-08	4.529e-05	0.00029363	2.1e-07	0.0	0.00144362	0.00026807	2.05e-06	701.27724219	700.91587043	699.83116748	-0.06937318	-0.01162503	-0.31547872
0.62194	222.67607	4e-08	4.503e-05	0.00029388	2.1e-07	-0.0	0.00144362	0.00026807	2.05e-06	701.23930694	700.90923606	699.7992583	-0.06892742	-0.01209624	-0.3154537
0.62394	223.27338	4e-08	4.478e-05	0.00029413	2.1e-07	0.0	0.00144362	0.00026807	2.05e-06	701.20147235	700.90233895	699.76735606	-0.06848613	-0.01256409	-0.31542859
0.62594	223.86958	4e-08	4.453e-05	0.00029438	2e-07	0.0	0.00144362	0.00026808	2.05e-06	701.16373643	700.89518138	699.73546091	-0.06805202	-0.01302561	-0.31540357
0.62794	224.46465	4e-08	4.429e-05	0.00029463	2e-07	-0.0	0.00144362	0.00026808	2.05e-06	701.12609691	700.88776656	699.70357295	-0.06762341	-0.01348251	-0.31537854
0.62994	225.05859	4e-08	4.404e-05	0.00029487	2e-07	-0.0	0.00144362	0.00026808	2.05e-06	701.08855194	700.88009682	699.67169231	-0.06719979	-0.01393525	-0.31535347
0.63194	225.6514	3e-08	4.38e-05	0.00029511	2e-07	0.0	0.00144362	0.00026808	2.05e-06	701.05109952	700.87217496	699.63981908	-0.06678102	-0.01438394	-0.31532837
0.63394	226.24307	3e-08	4.357e-05	0.00029535	2e-07	-0.0	0.00144362	0.00026809	2.05e-06	701.01373772	700.8640038	699.60795337	-0.06636695	-0.01482864	-0.31530323
0.63594	226.83359	3e-08	4.333e-05	0.00029559	1.9e-07	-0.0	0.00144362	0.00026809	2.05e-06	700.9764648	700.85558579	699.57609525	-0.06596431	-0.01526205	-0.31527847
0.63794	227.42296	3e-08	4.309e-05	0.00029582	1.9e-07	-0.0	0.00144362	0.00026809	2.05e-06	700.93927884	700.84692403	699.5442448	-0.06556147	-0.01569664	-0.31525339
0.63994	228.01117	3e-08	4.286e-05	0.00029605	1.9e-07	-0.0	0.00144362	0.00026809	2.05e-06	700.90217838	700.83802044	699.51240211	-0.06516414	-0.01612618	-0.31522834
0.64194	228.59822	3e-08	4.263e-05	0.00029628	1.9e-07	-0.0	0.00144362	0.00026809	2.05e-06	700.86516171	700.82887781	699.48056722	-0.06477295	-0.01654995	-0.31520337
0.64394	229.18409	3e-08	4.241e-05	0.00029651	1.9e-07	0.0	0.00144362	0.0002681	2.05e-06	700.82822723	700.81949871	699.4487402	-0.0643841	-0.01697199	-0.31517824
0.64594	229.76879	3e-08	4.218e-05	0.00029673	1.8e-07	0.0	0.00144362	0.0002681	2.05e-06	700.79137341	700.80988562	699.41692111	-0.06400239	-0.01738705	-0.31515327
0.64794	230.35231	3e-08	4.196e-05	0.00029696	1.8e-07	0.0	0.00144362	0.0002681	2.05e-06	700.75459881	700.8000409	699.38510998	-0.06362694	-0.01779603	-0.31512841
0.64994	230.93464	3e-08	4.174e-05	0.00029718	1.8e-07	0.0	0.00144362	0.0002681	2.05e-06	700.71790197	700.78996704	699.35330685	-0.06325228	-0.01820485	-0.3151033
0.65193	231.51577	3e-08	4.152e-05	0.0002974	1.8e-07	-0.0	0.00144362	0.0002681	2.05e-06	700.6812815	700.77966647	699.32151177	-0.06288656	-0.01860456	-0.3150785
0.65393	232.0957	3e-08	4.13e-05	0.00029761	1.8e-07	-0.0	0.00144363	0.00026811	2.05e-06	700.64473605	700.76914159	699.28972475	-0.06252284	-0.01900268	-0.31505354
0.65593	232.67442	3e-08	4.109e-05	0.00029783	1.7e-07	0.0	0.00144363	0.00026811	2.05e-06	700.6082643	700.75839475	699.25794583	-0.06216439	-0.01939563	-0.31502864
0.65793	233.25193	3e-08	4.088e-05	0.00029804	1.7e-07	-0.0	0.00144363	0.00026811	2.05e-06	700.57186499	700.74742828	699.22617502	-0.06180766	-0.01978723	-0.31500358
0.65993	233.82822	3e-08	4.067e-05	0.00029825	1.7e-07	-0.0	0.00144363	0.00026811	2.05e-06	700.5355369	700.73624442	699.19441234	-0.0614571	-0.02017258	-0.31497866
0.66193	234.40328	2e-08	4.046e-05	0.00029846	1.7e-07	0.0	0.00144363	0.00026811	2.05e-06	700.4992788	700.72484556	699.16265779	-0.0611096	-0.02055505	-0.31495368
0.66393	234.9771	2e-08	4.025e-05	0.00029867	1.7e-07	0.0	0.00144363	0.00026811	2.05e-06	700.46308953	700.71323391	699.1309114	-0.06076286	-0.02093714	-0.31492845
0.66593	235.54969	2e-08	4.005e-05	0.00029887	1.7e-07	-0.0	0.00144363	0.00026812	2.05e-06	700.42696797	700.70141168	699.09917315	-0.06042572	-0.02130908	-0.31490365
0.66793	236.12102	2e-08	3.984e-05	0.00029907	1.6e-07	-0.0	0.00144363	0.00026812	2.05e-06	700.39091309	700.68938083	699.06744306	-0.06009206	-0.02167757	-0.31487882
0.66993	236.6911	2e-08	3.964e-05	0.00029927	1.6e-07	-0.0	0.00144363	0.00026812	2.05e-06	700.35492371	700.67714389	699.03572111	-0.0597621	-0.02204234	-0.31485399
0.67193	237.25992	2e-08	3.944e-05	0.00029947	1.6e-07	-0.0	0.00144363	0.00026812	2.05e-06	700.31899889	700.6647026	699.00400732	-0.05943474	-0.02240458	-0.31482907
0.67393	237.82747	2e-08	3.925e-05	0.00029967	1.6e-07	0.0	0.00144363	0.00026812	2.05e-06	700.28313748	700.65205957	698.97230165	-0.05910905	-0.02276529	-0.31480401
0.67593	238.39375	2e-08	3.905e-05	0.00029986	1.6e-07	-0.0	0.00144363	0.00026812	2.05e-06	700.24733859	700.63921655	698.9406041	-0.05879011	-0.02311884	-0.31477919
0.67793	238.95874	2e-08	3.886e-05	0.00030006	1.6e-07	0.0	0.00144363	0.00026813	2.05e-06	700.21160118	700.62617583	698.90891465	-0.0584746	-0.02346884	-0.31475437
0.67993	239.52244	2e-08	3.867e-05	0.00030025	1.5e-07	0.0	0.00144363	0.00026813	2.05e-06	700.17592433	700.61293945	698.87723329	-0.05816011	-0.02381797	-0.31472935
0.68193	240.08484	2e-08	3.848e-05	0.00030044	1.5e-07	0.0	0.00144363	0.00026813	2.05e-06	700.14030716	700.5995092	698.84556	-0.05785245	-0.02415973	-0.31470461
0.68393	240.64594	2e-08	3.829e-05	0.00030063	1.5e-07	0.0	0.00144363	0.00026813	2.05e-06	700.10474869	700.58588744	698.81389474	-0.05754397	-0.02450262	-0.31467954
0.68593	241.20573	2e-08	3.81e-05	0.00030081	1.5e-07	0.0	0.00144363	0.00026813	2.05e-06	700.06924812	700.57207587	698.78223751	-0.05724243	-0.02483798	-0.31465476
0.68793	241.76419	2e-08	3.792e-05	0.000301	1.5e-07	-0.0	0.00144363	0.00026813	2.05e-06	700.03380452	700.55807668	698.75058826	-0.05694527	-0.02516864	-0.31463008
0.68993	242.32133	2e-08	3.774e-05	0.00030118	1.5e-07	0.0	0.00144363	0.00026813	2.05e-06	699.99841713	700.54389161	698.71894698	-0.05664617	-0.02550161	-0.31460497
0.69193	242.87713	2e-08	3.756e-05	0.00030136	1.5e-07	-0.0	0.00144363	0.00026814	2.05e-06	699.9630851	700.52952258	698.68731363	-0.05635527	-0.02582556	-0.31458029
0.69393	243.43159	2e-08	3.738e-05	0.00030154	1.4e-07	0.0	0.00144363	0.00026814	2.05e-06	699.92780759	700.5149717	698.65568817	-0.05606647	-0.0261473	-0.31455553
0.69593	243.9847	2e-08	3.72e-05	0.00030172	1.4e-07	-0.0	0.00144363	0.00026814	2.05e-06	699.8925838	700.50024085	698.62407056	-0.05578047	-0.02646603	-0.31453076
0.69793	244.53644	2e-08	3.702e-05	0.00030189	1.4e-07	0.0	0.00144363	0.00026814	2.05e-06	699.85741302	700.48533172	698.59246079	-0.05549288	-0.02678659	-0.31450558
0.69993	245.08683	2e-08	3.685e-05	0.00030207	1.4e-07	-0.0	0.00144363	0.00026814	2.05e-06	699.82229449	700.4702462	698.5608588	-0.05521526	-0.02709611	-0.31448102
0.70193	245.63583	2e-08	3.668e-05	0.00030224	1.4e-07	-0.0	0.00144363	0.00026814	2.05e-06	699.78722745	700.45498617	698.52926455	-0.05493814	-0.02740511	-0.31445626
0.70393	246.18345	2e-08	3.651e-05	0.00030241	1.4e-07	-0.0	0.00144363	0.00026814	2.05e-06	699.7522112	700.43955338	698.49767801	-0.05466262	-0.02771236	-0.31443138
0.70593	246.72968	2e-08	3.634e-05	0.00030258	1.4e-07	-0.0	0.00144363	0.00026815	2.05e-06	699.71724508	700.42394944	698.46609914	-0.05439129	-0.02801495	-0.31440664
0.70793	247.27452	2e-08	3.617e-05	0.00030275	1.4e-07	-0.0	0.00144363	0.00026815	2.05e-06	699.68232836	700.40817625	698.43452789	-0.05412061	-0.02831683	-0.3143817
0.70993	247.81794	2e-08	3.6e-05	0.00030291	1.3e-07	-0.0	0.00144363	0.00026815	2.05e-06	699.64746031	700.39223574	698.4029642	-0.05385519	-0.02861282	-0.31435699
0.71193	248.35994	2e-08	3.584e-05	0.00030308	1.3e-07	0.0	0.00144363	0.00026815	2.05e-06	699.61264035	700.37612932	698.37140805	-0.05359254	-0.0289057	-0.3143323
0.71393	248.90052	1e-08	3.568e-05	0.00030324	1.3e-07	0.0	0.00144363	0.00026815	2.05e-06	699.5778678	700.35985882	698.33985937	-0.05333055	-0.02919782	-0.31430742
0.71593	249.43966	1e-08	3.551e-05	0.0003034	1.3e-07	-0.0	0.00144363	0.00026815	2.05e-06	699.54314204	700.34342586	698.30831813	-0.05307262	-0.02948535	-0.31428269
0.71793	249.97736	1e-08	3.535e-05	0.00030356	1.3e-07	0.0	0.00144363	0.00026815	2.05e-06	699.50846242	700.32683222	698.27678427	-0.05281573	-0.02977166	-0.31425781
0.71993	250.51361	1e-08	3.519e-05	0.00030372	1.3e-07	-0.0	0.00144363	0.00026815	2.05e-06	699.47382835	700.31007939	698.24525774	-0.05256445	-0.03005163	-0.31423323
0.72193	251.0484	1e-08	3.504e-05	0.00030388	1.3e-07	-0.0	0.00144363	0.00026816	2.05e-06	699.43923921	700.29316913	698.2137385	-0.0523117	-0.03033316	-0.31420827
0.72393	251.58171	1e-08	3.488e-05	0.00030404	1.3e-07	0.0	0.00144364	0.00026816	2.05e-06	699.40469449	700.27610279	698.18222648	-0.05206184	-0.03061137	-0.31418335
0.72593	252.11355	1e-08	3.473e-05	0.00030419	1.2e-07	0.0	0.00144364	0.00026816	2.05e-06	699.37019355	700.25888209	698.15072165	-0.05181872	-0.03088197	-0.31415886
0.72793	252.64389	1e-08	3.457e-05	0.00030434	1.2e-07	0.0	0.00144364	0.00026816	2.05e-06	699.3357358	700.24150877	698.11922393	-0.05157284	-0.03115552	-0.31413386
0.72993	253.17274	1e-08	3.442e-05	0.0003045	1.2e-07	-0.0	0.00144364	0.00026816	2.05e-06	699.30132075	700.22398412	698.08773329	-0.0513337	-0.03142144	-0.31410932
0.73193	253.70007	1e-08	3.427e-05	0.00030465	1.2e-07	-0.0	0.00144364	0.00026816	2.05e-06	699.26694775	700.20631003	698.05624964	-0.05109627	-0.0316853	-0.31408471
0.73393	254.22589	1e-08	3.412e-05	0.00030479	1.2e-07	0.0	0.00144364	0.00026816	2.05e-06	699.23261638	700.18848761	698.02477297	-0.05085963	-0.03194815	-0.31405996
0.73593	254.75018	1e-08	3.398e-05	0.00030494	1.2e-07	-0.0	0.00144364	0.00026816	2.05e-06	699.19832605	700.17051863	697.99330318	-0.05062624	-0.03220722	-0.31403532
0.73793	255.27293	1e-08	3.383e-05	0.00030509	1.2e-07	-0.0	0.00144364	0.00026816	2.05e-06	699.16407624	700.15240454	697.96184024	-0.05039409	-0.03246475	-0.31401058
0.73993	255.79413	1e-08	3.369e-05	0.00030523	1.2e-07	0.0	0.00144364	0.00026816	2.05e-06	699.12986647	700.13414679	697.93038408	-0.05016343	-0.03272044	-0.31398577
0.74193	256.31378	1e-08	3.354e-05	0.00030538	1.2e-07	-0.0	0.00144364	0.00026817	2.05e-06	699.09569624	700.11574675	697.89893465	-0.04993419	-0.03297436	-0.31396088
0.74393	256.83185	1e-08	3.34e-05	0.00030552	1.2e-07	0.0	0.00144364	0.00026817	2.05e-06	699.06156512	700.09720571	697.86749189	-0.04970848	-0.03322417	-0.31393615
0.74593	257.34835	1e-08	3.326e-05	0.00030566	1.1e-07	0.0	0.00144364	0.00026817	2.05e-06	699.02747261	700.07852515	697.83605575	-0.0494864	-0.03346976	-0.3139116
0.74793	257.86325	1e-08	3.312e-05	0.0003058	1.1e-07	-0.0	0.00144364	0.00026817	2.05e-06	698.99341817	700.05970665	697.80462615	-0.04926614	-0.03371312	-0.31388703
0.74993	258.37656	1e-08	3.298e-05	0.00030594	1.1e-07	-0.0	0.00144364	0.00026817	2.05e-06	698.95940134	700.04075171	697.77320303	-0.04904522	-0.03395698	-0.31386216
0.75192	258.88825	1e-08	3.285e-05	0.00030607	1.1e-07	0.0	0.00144364	0.00026817	2.05e-06	698.92542181	700.02166111	697.74178636	-0.04882786	-0.03419668	-0.31383747
0.75392	259.39832	1e-08	3.271e-05	0.00030621	1.1e-07	-0.0	0.00144364	0.00026817	2.05e-06	698.89147899	700.00243672	697.71037605	-0.04861506	-0.03443112	-0.31381308
0.75592	259.90675	1e-08	3.258e-05	0.00030634	1.1e-07	0.0	0.00144364	0.00026817	2.05e-06	698.8575725	699.98307967	697.67897205	-0.04840007	-0.03466771	-0.31378823
0.75792	260.41354	1e-08	3.244e-05	0.00030648	1.1e-07	0.0	0.00144364	0.00026817	2.05e-06	698.82370186	699.9635915	697.64757429	-0.04818891	-0.03489983	-0.31376361
0.75992	260.91867	1e-08	3.231e-05	0.00030661	1.1e-07	-0.0	0.00144364	0.00026817	2.05e-06	698.78986672	699.94397322	697.61618272	-0.04798006	-0.03512915	-0.31373904
0.76192	261.42214	1e-08	3.218e-05	0.00030674	1.1e-07	0.0	0.00144364	0.00026818	2.05e-06	698.75606665	699.92422616	697.58479727	-0.04777054	-0.03535893	-0.31371418
0.76392	261.92392	1e-08	3.205e-05	0.00030687	1.1e-07	-0.0	0.00144364	0.00026818	2.05e-06	698.7223012	699.90435185	697.55341787	-0.04756558	-0.03558343	-0.31368965
0.76592	262.42401	1e-08	3.192e-05	0.00030699	1.1e-07	-0.0	0.00144364	0.00026818	2.05e-06	698.68856999	699.8843514	697.52204447	-0.04736115	-0.03580706	-0.31366498
0.76792	262.9224	1e-08	3.18e-05	0.00030712	1e-07	-0.0	0.00144364	0.00026818	2.05e-06	698.65487266	699.86422592	697.49067701	-0.04716046	-0.03602631	-0.31364056
0.76992	263.41907	1e-08	3.167e-05	0.00030725	1e-07	0.0	0.00144364	0.00026818	2.05e-06	698.62120881	699.84397678	697.45931542	-0.04695814	-0.03624704	-0.31361573
0.77192	263.91401	1e-08	3.155e-05	0.00030737	1e-07	0.0	0.00144364	0.00026818	2.05e-06	698.58757809	699.82360505	697.42795963	-0.04675817	-0.0364649	-0.31359098
0.77392	264.40721	1e-08	3.142e-05	0.0003075	1e-07	-0.0	0.00144364	0.00026818	2.05e-06	698.55398009	699.80311203	697.39660959	-0.0465616	-0.03667874	-0.31356645
0.77592	264.89865	1e-08	3.13e-05	0.00030762	1e-07	-0.0	0.00144364	0.00026818	2.05e-06	698.52041448	699.78249884	697.36526524	-0.04636564	-0.03689159	-0.3135418
0.77792	265.38833	1e-08	3.118e-05	0.00030774	1e-07	0.0	0.00144364	0.00026818	2.05e-06	698.48688083	699.76176693	697.33392648	-0.04617319	-0.03710031	-0.31351739
0.77992	265.87623	1e-08	3.106e-05	0.00030786	1e-07	0.0	0.00144364	0.00026818	2.05e-06	698.45337884	699.74091721	697.30259328	-0.04598103	-0.03730838	-0.31349283
0.78192	266.36233	1e-08	3.094e-05	0.00030798	1e-07	0.0	0.00144364	0.00026818	2.05e-06	698.41990823	699.71995064	697.27126558	-0.0457886	-0.0375164	-0.31346803
0.78392	266.84663	1e-08	3.082e-05	0.0003081	1e-07	-0.0	0.00144364	0.00026818	2.05e-06	698.38646863	699.69886845	697.2399433	-0.04559923	-0.03772078	-0.31344344
0.78592	267.3291	1e-08	3.071e-05	0.00030821	1e-07	0.0	0.00144364	0.00026818	2.05e-06	698.35305971	699.67767176	697.20862638	-0.04541211	-0.03792236	-0.31341894
0.78792	267.80974	1e-08	3.059e-05	0.00030833	1e-07	0.0	0.00144364	0.00026819	2.05e-06	698.31968112	699.65636177	697.17731476	-0.0452263	-0.03812219	-0.31339443
0.78992	268.28853	1e-08	3.048e-05	0.00030844	1e-07	-0.0	0.00144364	0.00026819	2.05e-06	698.28633254	699.63493953	697.14600836	-0.04504041	-0.03832173	-0.31336972
0.79192	268.76546	1e-08	3.036e-05	0.00030856	1e-07	-0.0	0.00144364	0.00026819	2.05e-06	698.25301368	699.61340605	697.11470713	-0.04485733	-0.03851789	-0.3133452
0.79392	269.24051	1e-08	3.025e-05	0.00030867	9e-08	-0.0	0.00144364	0.00026819	2.05e-06	698.21972423	699.59176242	697.083411	-0.04467367	-0.03871429	-0.31332041
0.79592	269.71367	1e-08	3.014e-05	0.00030878	9e-08	0.0	0.00144364	0.00026819	2.05e-06	698.1864639	699.57000969	697.05211991	-0.04449297	-0.03890713	-0.31329585
0.79792	270.18492	1e-08	3.003e-05	0.00030889	9e-08	0.0	0.00144364	0.00026819	2.05e-06	698.15323239	699.54814883	697.02083378	-0.04431536	-0.03909631	-0.31327152
0.79992	270.65424	1e-08	2.992e-05	0.000309	9e-08	-0.0	0.00144364	0.00026819	2.05e-06	698.12002943	699.52618088	696.98955255	-0.04413624	-0.03928669	-0.31324681
0.80192	271.12163	1e-08	2.981e-05	0.00030911	9e-08	-0.0	0.00144364	0.00026819	2.05e-06	698.08685471	699.5041069	696.95827616	-0.04395982	-0.03947381	-0.31322229
0.80392	271.58707	1e-08	2.971e-05	0.00030921	9e-08	0.0	0.00144364	0.00026819	2.05e-06	698.053708	699.48192773	696.92700455	-0.04378484	-0.039659	-0.31319781
0.80592	272.05053	1e-08	2.96e-05	0.00030932	9e-08	0.0	0.00144364	0.00026819	2.05e-06	698.02058895	699.45964463	696.89573763	-0.0436068	-0.039847	-0.31317272
0.80792	272.51201	1e-08	2.95e-05	0.00030942	9e-08	-0.0	0.00144364	0.00026819	2.05e-06	697.98749739	699.43725823	696.86447536	-0.04343784	-0.04002501	-0.31314874
0.80992	272.97149	1e-08	2.939e-05	0.00030953	9e-08	-0.0	0.00144364	0.00026819	2.05e-06	697.95443297	699.41476988	696.83321765	-0.0432657	-0.04020597	-0.31312414
0.81192	273.42894	1e-08	2.929e-05	0.00030963	9e-08	0.0	0.00144364	0.00026819	2.05e-06	697.92139549	699.39218028	696.80196444	-0.04309341	-0.04038664	-0.31309936
0.81392	273.88436	1e-08	2.919e-05	0.00030973	9e-08	0.0	0.00144364	0.00026819	2.05e-06	697.88838474	699.36949027	696.77071568	-0.04292357	-0.04056431	-0.31307476
0.81592	274.33773	1e-08	2.909e-05	0.00030983	9e-08	0.0	0.00144364	0.00026819	2.05e-06	697.8554005	699.34670064	696.73947129	-0.04275481	-0.04074041	-0.31305016
0.81792	274.78903	1e-08	2.899e-05	0.00030993	9e-08	0.0	0.00144364	0.0002682	2.05e-06	697.82244247	699.32381255	696.70823121	-0.04258853	-0.04091349	-0.31302577
0.81992	275.23824	1e-08	2.889e-05	0.00031003	9e-08	-0.0	0.00144364	0.0002682	2.05e-06	697.78951045	699.30082682	696.67699536	-0.04242254	-0.04108582	-0.31300126
0.82192	275.68534	1e-08	2.879e-05	0.00031013	9e-08	-0.0	0.00144364	0.0002682	2.05e-06	697.75660427	699.27774408	696.6457637	-0.04225768	-0.04125652	-0.31297677
0.82392	276.13031	1e-08	2.869e-05	0.00031023	9e-08	-0.0	0.00144364	0.0002682	2.05e-06	697.72372363	699.25456561	696.61453612	-0.04209291	-0.04142668	-0.31295214
0.82592	276.57315	1e-08	2.86e-05	0.00031032	8e-08	0.0	0.00144364	0.0002682	2.05e-06	697.69086836	699.23129203	696.58331259	-0.04193019	-0.04159426	-0.31292767
0.82792	277.01382	1e-08	2.85e-05	0.00031042	8e-08	-0.0	0.00144364	0.0002682	2.05e-06	697.65803832	699.20792395	696.55209303	-0.04176939	-0.04175939	-0.31290334
0.82992	277.4523	1e-08	2.841e-05	0.00031051	8e-08	-0.0	0.00144364	0.0002682	2.05e-06	697.62523324	699.1844625	696.52087737	-0.04160543	-0.04192728	-0.3128784
0.83192	277.88859	1e-08	2.832e-05	0.00031061	8e-08	0.0	0.00144364	0.0002682	2.05e-06	697.59245296	699.16090837	696.48966553	-0.04144548	-0.04209059	-0.31285392
0.83392	278.32265	1e-08	2.822e-05	0.0003107	8e-08	-0.0	0.00144364	0.0002682	2.05e-06	697.55969728	699.13726242	696.45845747	-0.04128611	-0.04225283	-0.31282939
0.83592	278.75447	1e-08	2.813e-05	0.00031079	8e-08	0.0	0.00144364	0.0002682	2.05e-06	697.52696604	699.11352537	696.42725309	-0.04113004	-0.04241122	-0.31280525
0.83792	279.18402	1e-08	2.804e-05	0.00031088	8e-08	-0.0	0.00144364	0.0002682	2.05e-06	697.49425906	699.08969804	696.39605234	-0.04097112	-0.04257202	-0.31278053
0.83992	279.61129	1e-08	2.795e-05	0.00031097	8e-08	-0.0	0.00144364	0.0002682	2.05e-06	697.46157621	699.06578106	696.36485514	-0.04081549	-0.04272898	-0.31275619
0.84192	280.03625	1e-08	2.786e-05	0.00031106	8e-08	-0.0	0.00144364	0.0002682	2.05e-06	697.4289173	699.04177533	696.33366143	-0.04065998	-0.04288533	-0.31273175
0.84392	280.45889	1e-08	2.778e-05	0.00031114	8e-08	-0.0	0.00144364	0.0002682	2.05e-06	697.39628218	699.01768155	696.30247113	-0.04050427	-0.04304136	-0.31270716
0.84592	280.87917	1e-08	2.769e-05	0.00031123	8e-08	0.0	0.00144364	0.0002682	2.05e-06	697.36367072	698.9935004	696.27128418	-0.04035086	-0.04319458	-0.31268282
0.84792	281.29708	1e-08	2.76e-05	0.00031132	8e-08	-0.0	0.00144364	0.0002682	2.05e-06	697.33108279	698.96923259	696.2401005	-0.04019582	-0.04334889	-0.31265811
0.84992	281.71259	1e-08	2.752e-05	0.0003114	8e-08	0.0	0.00144364	0.0002682	2.05e-06	697.29851829	698.94487871	696.20892002	-0.04004443	-0.04349906	-0.31263386
0.85191	282.12568	0.0	2.744e-05	0.00031149	8e-08	-0.0	0.00144364	0.0002682	2.05e-06	697.26597706	698.92043957	696.17774268	-0.03988893	-0.04365275	-0.31260885
0.85391	282.53632	0.0	2.735e-05	0.00031157	8e-08	0.0	0.00144364	0.0002682	2.05e-06	697.23345902	698.89591573	696.14656839	-0.03973781	-0.04380157	-0.31258445
0.85591	282.94449	0.0	2.727e-05	0.00031165	8e-08	0.0	0.00144364	0.00026821	2.05e-06	697.20096404	698.87130795	696.11539708	-0.0395896	-0.043947	-0.31256041
0.85791	283.35017	0.0	2.719e-05	0.00031173	8e-08	0.0	0.00144364	0.00026821	2.05e-06	697.16849205	698.84661677	696.08422869	-0.03943571	-0.04409744	-0.31253536
0.85991	283.75332	0.0	2.711e-05	0.00031181	8e-08	-0.0	0.00144364	0.00026821	2.05e-06	697.13604298	698.82184278	696.05306314	-0.03928789	-0.04424139	-0.31251121
0.86191	284.15393	0.0	2.703e-05	0.00031189	8e-08	-0.0	0.00144364	0.00026821	2.05e-06	697.1036167	698.79698674	696.02190035	-0.0391395	-0.04438534	-0.31248688
0.86391	284.55196	0.0	2.695e-05	0.00031197	8e-08	-0.0	0.00144364	0.00026821	2.05e-06	697.07121313	698.77204929	695.99074025	-0.03898951	-0.04453028	-0.31246221
0.86591	284.94739	0.0	2.687e-05	0.00031205	7e-08	0.0	0.00144364	0.00026821	2.05e-06	697.03883231	698.74703072	695.95958276	-0.03884161	-0.04467261	-0.3124378
0.86791	285.34018	0.0	2.68e-05	0.00031212	7e-08	0.0	0.00144364	0.00026821	2.05e-06	697.00647407	698.721932	695.9284278	-0.03869462	-0.04481351	-0.31241347
0.86991	285.73032	0.0	2.672e-05	0.0003122	7e-08	0.0	0.00144364	0.00026821	2.05e-06	696.97413847	698.69675328	695.8972753	-0.03854776	-0.04495369	-0.3123891
0.87191	286.11777	0.0	2.665e-05	0.00031228	7e-08	-0.0	0.00144364	0.00026821	2.05e-06	696.94182546	698.67149528	695.86612519	-0.0384002	-0.04509395	-0.31236455
0.87391	286.50249	0.0	2.657e-05	0.00031235	7e-08	-0.0	0.00144364	0.00026821	2.05e-06	696.909535	698.64615854	695.83497737	-0.03825234	-0.04523389	-0.3123399
0.87591	286.88447	0.0	2.65e-05	0.00031242	7e-08	-0.0	0.00144364	0.00026821	2.05e-06	696.87726709	698.62074355	695.80383178	-0.03810331	-0.0453743	-0.31231499
0.87791	287.26367	0.0	2.642e-05	0.0003125	7e-08	0.0	0.00144364	0.00026821	2.05e-06	696.84502175	698.59525079	695.77268832	-0.03795829	-0.04551032	-0.31229072
0.87991	287.64005	0.0	2.635e-05	0.00031257	7e-08	0.0	0.00144364	0.00026821	2.05e-06	696.81279903	698.56968062	695.74154693	-0.03781375	-0.04564529	-0.31226648
0.88191	288.01358	0.0	2.628e-05	0.00031264	7e-08	0.0	0.00144364	0.00026821	2.05e-06	696.78059888	698.5440338	695.7104075	-0.03766675	-0.04578191	-0.3122418
0.88391	288.38423	0.0	2.621e-05	0.00031271	7e-08	-0.0	0.00144364	0.00026821	2.05e-06	696.74842142	698.51831048	695.67926997	-0.03752366	-0.04591427	-0.31221775
0.88591	288.75196	0.0	2.614e-05	0.00031278	7e-08	-0.0	0.00144364	0.00026821	2.05e-06	696.71626666	698.49251136	695.64813424	-0.03737849	-0.04604792	-0.31219332
0.88791	289.11675	0.0	2.608e-05	0.00031285	7e-08	0.0	0.00144364	0.00026821	2.05e-06	696.68413471	698.46663669	695.61700023	-0.03723061	-0.04618339	-0.31216843
0.88991	289.47854	0.0	2.601e-05	0.00031291	7e-08	0.0	0.00144364	0.00026821	2.05e-06	696.65202569	698.44068677	695.58586785	-0.03708832	-0.04631311	-0.31214448
0.89191	289.83731	0.0	2.594e-05	0.00031298	7e-08	0.0	0.00144364	0.00026821	2.05e-06	696.61993961	698.41466233	695.554737	-0.0369423	-0.04644555	-0.31211989
0.89391	290.19301	0.0	2.588e-05	0.00031305	7e-08	0.0	0.00144364	0.00026821	2.05e-06	696.58787673	698.3885633	695.52360759	-0.03679648	-0.04657712	-0.31209535
0.89591	290.54561	0.0	2.581e-05	0.00031311	7e-08	0.0	0.00144364	0.00026821	2.05e-06	696.55583715	698.36239024	695.49247954	-0.03665099	-0.04670771	-0.31207088
0.89791	290.89506	0.0	2.575e-05	0.00031317	7e-08	-0.0	0.00144364	0.00026821	2.05e-06	696.52382085	698.33614399	695.46135274	-0.03650515	-0.04683791	-0.31204638
0.89991	291.24133	0.0	2.568e-05	0.00031324	7e-08	-0.0	0.00144364	0.00026821	2.05e-06	696.49182835	698.3098239	695.4302271	-0.03636056	-0.04696629	-0.31202213
0.90191	291.58436	0.0	2.562e-05	0.0003133	7e-08	-0.0	0.00144364	0.00026821	2.05e-06	696.45985963	698.28343093	695.39910251	-0.03621216	-0.04709733	-0.31199727
0.90391	291.92412	0.0	2.556e-05	0.00031336	7e-08	0.0	0.00144364	0.00026821	2.05e-06	696.42791506	698.25696501	695.36797887	-0.03606902	-0.04722301	-0.31197335
0.90591	292.26056	0.0	2.55e-05	0.00031342	7e-08	0.0	0.00144364	0.00026821	2.05e-06	696.39599484	698.23042655	695.33685609	-0.03591944	-0.04735359	-0.31194842
0.90791	292.59363	0.0	2.544e-05	0.00031348	7e-08	0.0	0.00144364	0.00026822	2.05e-06	696.36409933	698.20381562	695.30573404	-0.03577286	-0.04748079	-0.31192406
0.90991	292.92328	0.0	2.538e-05	0.00031354	7e-08	-0.0	0.00144364	0.00026822	2.05e-06	696.33222883	698.17713245	695.27461262	-0.03562736	-0.04760631	-0.31189996
0.91191	293.24947	0.0	2.532e-05	0.0003136	7e-08	-0.0	0.00144364	0.00026822	2.05e-06	696.30038371	698.15037726	695.24349172	-0.03547943	-0.04773316	-0.31187555
0.91391	293.57214	0.0	2.527e-05	0.00031366	7e-08	-0.0	0.00144364	0.00026822	2.05e-06	696.26856437	698.12355016	695.21237121	-0.03533053	-0.04786004	-0.31185109
0.91591	293.89123	0.0	2.521e-05	0.00031371	7e-08	-0.0	0.00144364	0.00026822	2.05e-06	696.23677125	698.09665123	695.18125097	-0.03518119	-0.04798651	-0.31182668
0.91791	294.2067	0.0	2.515e-05	0.00031377	7e-08	-0.0	0.00144364	0.00026822	2.05e-06	696.20500484	698.0696806	695.15013088	-0.03502973	-0.04811393	-0.31180206
0.91991	294.51849	0.0	2.51e-05	0.00031382	7e-08	0.0	0.00144364	0.00026822	2.05e-06	696.17326566	698.04263834	695.1190108	-0.0348748	-0.04824341	-0.31177702
0.92191	294.82653	0.0	2.504e-05	0.00031388	6e-08	0.0	0.00144364	0.00026822	2.05e-06	696.14155434	698.01552434	695.08789061	-0.03472714	-0.04836598	-0.31175332
0.92391	295.13076	0.0	2.499e-05	0.00031393	6e-08	-0.0	0.00144364	0.00026822	2.05e-06	696.10987146	697.98833871	695.05677015	-0.03457054	-0.0484951	-0.31172836
0.92591	295.43113	0.0	2.494e-05	0.00031398	6e-08	-0.0	0.00144364	0.00026822	2.05e-06	696.07821777	697.96108132	695.02564928	-0.03441905	-0.04861911	-0.31170441
0.92791	295.72756	0.0	2.489e-05	0.00031403	6e-08	0.0	0.00144364	0.00026822	2.05e-06	696.04659399	697.93375217	694.99452785	-0.03425995	-0.04874844	-0.31167947
0.92991	296.01999	0.0	2.484e-05	0.00031408	6e-08	-0.0	0.00144364	0.00026822	2.05e-06	696.015001	697.90635103	694.9634057	-0.03410036	-0.04887721	-0.3116547
0.93191	296.30833	0.0	2.479e-05	0.00031413	6e-08	0.0	0.00144364	0.00026822	2.05e-06	695.98343972	697.87887775	694.93228266	-0.03394053	-0.04900521	-0.31163014
0.93391	296.59253	0.0	2.474e-05	0.00031418	6e-08	-0.0	0.00144364	0.00026822	2.05e-06	695.95191118	697.85133205	694.90115855	-0.03378088	-0.04913207	-0.31160588
0.93591	296.8725	0.0	2.469e-05	0.00031423	6e-08	-0.0	0.00144364	0.00026822	2.05e-06	695.92041665	697.82371333	694.87003317	-0.03362276	-0.04925677	-0.31158213
0.93791	297.14816	0.0	2.465e-05	0.00031428	6e-08	-0.0	0.00144364	0.00026822	2.05e-06	695.88895683	697.79602233	694.83890636	-0.03346094	-0.0493834	-0.31155813
0.93991	297.41943	0.0	2.46e-05	0.00031432	6e-08	0.0	0.00144364	0.00026822	2.05e-06	695.85753366	697.76825746	694.80777788	-0.03328867	-0.0495171	-0.31153293
0.94191	297.68621	0.0	2.456e-05	0.00031437	6e-08	0.0	0.00144364	0.00026822	2.05e-06	695.82614812	697.74041926	694.77664754	-0.0331217	-0.0496456	-0.31150888
0.94391	297.94842	0.0	2.451e-05	0.00031441	6e-08	-0.0	0.00144364	0.00026822	2.05e-06	695.79480202	697.71250681	694.74551508	-0.03294144	-0.04978313	-0.31148334
0.94591	298.20595	0.0	2.447e-05	0.00031445	6e-08	0.0	0.00144364	0.00026822	2.05e-06	695.76349745	697.68451903	694.71438026	-0.03277618	-0.04990811	-0.31146032
0.94791	298.45871	0.0	2.443e-05	0.0003145	6e-08	0.0	0.00144364	0.00026822	2.05e-06	695.73223564	697.6564566	694.68324285	-0.03259732	-0.05004221	-0.31143587
0.94991	298.70658	0.0	2.438e-05	0.00031454	6e-08	-0.0	0.00144364	0.00026822	2.05e-06	695.70101961	697.62831732	694.65210251	-0.03240802	-0.0501828	-0.31141051
0.9519	298.94945	0.0	2.434e-05	0.00031458	6e-08	-0.0	0.00144364	0.00026822	2.05e-06	695.66985144	697.60010095	694.62095896	-0.03222028	-0.05032088	-0.31138592
0.9539	299.18721	0.0	2.43e-05	0.00031462	6e-08	-0.0	0.00144364	0.00026822	2.05e-06	695.63873417	697.57180608	694.58981186	-0.03203465	-0.05045608	-0.31136217
0.9559	299.41972	0.0	2.427e-05	0.00031465	6e-08	0.0	0.00144364	0.00026822	2.05e-06	695.60767061	697.54343195	694.55866085	-0.03183495	-0.05060006	-0.31133726
0.9579	299.64685	0.0	2.423e-05	0.00031469	6e-08	0.0	0.00144364	0.00026822	2.05e-06	695.57666422	697.51497731	694.52750555	-0.03163922	-0.05073974	-0.3113135
0.9599	299.86845	0.0	2.419e-05	0.00031473	6e-08	-0.0	0.00144364	0.00026822	2.05e-06	695.54571887	697.48644074	694.49634553	-0.03143198	-0.05088605	-0.31128908
0.9619	300.08437	0.0	2.416e-05	0.00031476	6e-08	0.0	0.00144364	0.00026822	2.05e-06	695.51483921	697.45782031	694.46518029	-0.03121749	-0.05103579	-0.3112646
0.9639	300.29445	0.0	2.412e-05	0.0003148	6e-08	0.0	0.00144364	0.00026822	2.05e-06	695.48403072	697.42911363	694.43400927	-0.03099529	-0.05118911	-0.31124012
0.9659	300.4985	0.0	2.409e-05	0.00031483	6e-08	0.0	0.00144364	0.00026822	2.05e-06	695.45329752	697.40032051	694.40283203	-0.03076449	-0.05134645	-0.31121563
0.9679	300.69634	0.0	2.406e-05	0.00031486	6e-08	0.0	0.00144364	0.00026822	2.05e-06	695.42264754	697.37143704	694.37164779	-0.03052383	-0.05150845	-0.31119114
0.9699	300.88775	0.0	2.403e-05	0.00031489	6e-08	0.0	0.00144364	0.00026822	2.05e-06	695.3920885	697.34246043	694.3404558	-0.03027196	-0.05167575	-0.31116664
0.9719	301.07252	0.0	2.4e-05	0.00031492	6e-08	0.0	0.00144364	0.00026822	2.05e-06	695.36162942	697.31338746	694.30925521	-0.03000714	-0.05184921	-0.31114214
0.9739	301.25039	0.0	2.397e-05	0.00031495	6e-08	-0.0	0.00144364	0.00026822	2.05e-06	695.33128092	697.28421443	694.27804503	-0.02972733	-0.05202979	-0.31111763
0.9759	301.42108	0.0	2.394e-05	0.00031498	6e-08	0.0	0.00144364	0.00026822	2.05e-06	695.30105562	697.25493701	694.2468241	-0.02942997	-0.05221873	-0.31109311
0.9779	301.5843	0.0	2.392e-05	0.00031501	6e-08	-0.0	0.00144364	0.00026822	2.05e-06	695.27096866	697.22555012	694.21559108	-0.02911185	-0.05241751	-0.31106857
0.9799	301.73969	0.0	2.389e-05	0.00031503	6e-08	0.0	0.00144364	0.00026822	2.05e-06	695.2410385	697.19604772	694.18434433	-0.02876888	-0.05262804	-0.31104403
0.9819	301.88687	0.0	2.387e-05	0.00031505	6e-08	-0.0	0.00144364	0.00026822	2.05e-06	695.21128793	697.16642257	694.15308189	-0.02839554	-0.05285283	-0.31101948
0.9839	302.02539	0.0	2.385e-05	0.00031508	6e-08	-0.0	0.00144364	0.00026822	2.05e-06	695.18174561	697.13666581	694.12180132	-0.02798376	-0.05309552	-0.31099491
0.9859	302.15474	0.0	2.382e-05	0.0003151	6e-08	0.0	0.00144364	0.00026822	2.05e-06	695.15244859	697.10676636	694.09049953	-0.02752519	-0.05335977	-0.31097033
0.9879	302.27428	0.0	2.381e-05	0.00031512	6e-08	0.0	0.00144364	0.00026822	2.05e-06	695.12344553	697.07671021	694.0591725	-0.02700279	-0.05365305	-0.31094572
0.9899	302.38328	0.0	2.379e-05	0.00031513	6e-08	-0.0	0.00144364	0.00026822	2.05e-06	695.0948037	697.0464787	694.02781474	-0.0263959	-0.05398416	-0.31092109
0.9919	302.48079	0.0	2.377e-05	0.00031515	6e-08	-0.0	0.00144364	0.00026822	2.05e-06	695.06661734	697.0160469	693.99641867	-0.02566463	-0.05436983	-0.31089643
0.9939	302.56556	0.0	2.376e-05	0.00031516	6e-08	0.0	0.00144364	0.00026822	2.05e-06	695.03903525	696.9853773	693.96497244	-0.02474048	-0.05483803	-0.31087173
0.9959	302.63581	0.0	2.375e-05	0.00031517	6e-08	-0.0	0.00144364	0.00026822	2.05e-06	695.0123093	696.95441007	693.93345612	-0.02347547	-0.05544751	-0.31084698
0.9979	302.68867	0.0	2.374e-05	0.00031518	6e-08	-0.0	0.00144364	0.00026822	2.05e-06	694.98695718	696.92303088	693.90182904	-0.02143234	-0.05636485	-0.31082214
0.9999	302.71752	0.0	2.374e-05	0.00031518	6e-08	-0.0	0.00144364	0.00026822	2.05e-06	694.96483253	696.89087838	693.86994521	-0.01435673	-0.05904173	-0.31079708
1.0	302.71795	0.0	2.374e-05	0.00031518	6e-08	-0.0	0.00144364	0.00026822	2.05e-06	694.9639928	696.88921949	693.86832973	1617.26268913	107.27123702	322.03912415
