# Supplementary material for: Dataset for the simulated biomass pyrolysis in rotary kilns with varying particle residence time distributions
Source: Data Brief. 2021 Nov 23;39:107603. doi: 10.1016/j.dib.2021.107603 (PMC8633881; doi:10.1016/j.dib.2021.107603)
Supplement: Supplementary Data S1 — Supplementary Raw Research Data. This is open data under the CC BY license http://creativecommons.org/licenses/by/4.0/ [file mmc1.zip › supplementary/113/logFiles/log_Pe70]

l,m	Tau,s	F_w,kg/s	F_is,kg/s	F_c,kg/s	F_rt,kg/s	F_w_wet,kg/s	F_it,kg/s	F_g,kg/s	F_H2O_g,kg/s	T_b,K	T_g,K	T_w,K	q_bed,kW/m	q_gas,kW/m	q_loss,kW/m
0.0001	0.02	0.0	0.0	0.0	0.0	0.00205259	0.0	0.0	0.0	299.0523941	302.25864162	832.9006719	33.29710173	2.8497548	-0.41989445
0.002	0.77965	0.0	0.0	0.0	0.0	0.00205259	0.0	0.0	0.0	315.78783446	377.54118135	828.25734291	32.09536285	2.67466344	-0.41625127
0.004	1.5789	0.0	0.0	0.0	0.0	0.00205259	0.0	0.0	0.0	332.59902203	450.02934923	823.56273312	30.88781908	2.42793425	-0.41256803
0.006	2.37776	0.0	0.0	0.0	0.0	0.00205258	0.0	0.0	0.0	348.6358471	514.12673955	819.06674152	29.73410013	2.12596665	-0.40904078
0.008	3.17621	2e-08	0.0	0.0	0.0	0.00205257	0.0	0.0	0.0	363.94502567	568.76880143	814.76872617	28.6287225	1.78861911	-0.40566898
0.01	3.97427	5e-08	0.0	0.0	0.0	0.00205253	0.0	0.0	0.0	378.56779292	613.58271813	810.66542351	27.56544837	1.44578464	-0.40245001
0.012	4.77193	1.6e-07	0.0	0.0	0.0	0.00205243	0.0	0.0	0.0	392.5403783	648.97071899	806.75033577	26.53932297	1.12463239	-0.39937873
0.014	5.56918	4.2e-07	0.0	0.0	0.0	0.00205216	0.0	0.0	0.0	405.8950588	675.93649561	803.01431857	25.54674085	0.84458366	-0.39644788
0.016	6.36604	1.03e-06	0.0	0.0	0.0	0.00205156	0.0	0.0	0.0	418.66110719	695.82380001	799.44667321	24.58565952	0.61424581	-0.39364906
0.018	7.16249	2.32e-06	0.0	0.0	0.0	0.00205027	0.0	0.0	0.0	430.86562934	710.05098665	796.03632806	23.65517542	0.4333673	-0.39097358
0.02	7.95854	4.84e-06	0.0	0.0	0.0	0.00204774	0.0	0.0	0.0	442.53412418	719.92376362	792.7727111	22.75500424	0.29643527	-0.38841311
0.022	8.75418	9.5e-06	0.0	0.0	0.0	0.00204307	0.0	0.0	1e-08	453.6907609	726.54325129	789.64620391	21.88510685	0.19557576	-0.38596016
0.024	9.54942	1.762e-05	0.0	0.0	0.0	0.00203495	0.0	0.0	2e-08	464.358457	730.78365664	786.6482771	21.04539316	0.12299108	-0.38360804
0.026	10.34425	3.107e-05	0.0	0.0	0.0	0.00202149	0.0	0.0	3e-08	474.55886206	733.3106204	783.7714314	20.23564238	0.0718272	-0.38135087
0.028	11.13867	5.233e-05	0.0	0.0	0.0	0.0020002	0.0	0.0	5e-08	484.31232305	734.61632064	781.00905492	19.45547304	0.03658396	-0.3791835
0.03	11.93268	8.453e-05	0.0	0.0	0.0	0.00196797	0.0	0.0	8e-08	493.63788205	735.05733276	778.3552618	18.70437114	0.01303008	-0.37710129
0.032	12.72629	0.00013134	0.0	0.0	0.0	0.00192111	0.0	0.0	1.3e-07	502.55334597	734.88832801	775.80474649	17.98171964	-0.00197086	-0.3751001
0.034	13.51948	0.0001967	0.0	0.0	0.0	0.00185568	0.0	0.0	2e-07	511.07545832	734.2902488	773.35266263	17.28683022	-0.01071723	-0.37317612
0.036	14.31226	0.0002844	1e-08	0.0	0.0	0.0017679	0.0	0.0	2.8e-07	519.22019363	733.39193105	770.99453184	16.61895907	-0.01488042	-0.37132585
0.038	15.10463	0.00039731	1e-08	0.0	0.0	0.00165486	1e-08	0.0	4e-07	527.00317188	732.2860903	768.72617786	15.97730942	-0.01568764	-0.36954601
0.04	15.89659	0.0005366	3e-08	0.0	0.0	0.0015154	2e-08	0.0	5.4e-07	534.44015199	731.04002415	766.54368224	15.36101879	-0.01404075	-0.36783353
0.042	16.68813	0.00070079	5e-08	0.0	0.0	0.00135099	4e-08	1e-08	7e-07	541.54750849	729.70162382	764.44335556	14.76913963	-0.01059156	-0.36618551
0.044	17.47925	0.00088511	1e-07	0.0	0.0	0.00116638	9e-08	1e-08	8.9e-07	548.34254361	728.30132077	762.42171829	14.20062078	-0.0057644	-0.36459924
0.046	18.26996	0.00108143	1.8e-07	0.0	0.0	0.00096969	1.7e-07	2e-08	1.08e-06	554.84346586	726.8513711	760.4754843	13.65430483	0.00024596	-0.36307212
0.048	19.06025	0.00127894	3.1e-07	0.0	0.0	0.0007717	3.1e-07	5e-08	1.28e-06	561.06891455	725.34429568	758.60154213	13.12895322	0.00748432	-0.36160171
0.05	19.85013	0.00146573	4.9e-07	0.0	1e-08	0.00058426	5.5e-07	8e-08	1.47e-06	567.03704008	723.75303594	756.79693042	12.62330245	0.01622346	-0.36018571
0.05199	20.63958	0.0016309	7.6e-07	0.0	1e-08	0.00041824	9.1e-07	1.4e-07	1.63e-06	572.76433556	722.03491298	755.05880828	12.13614663	0.02690645	-0.35882187
0.05399	21.42861	0.00176669	1.13e-06	0.0	1e-08	0.00028132	1.45e-06	2.2e-07	1.77e-06	578.26456968	720.14019848	753.38442509	11.66642324	0.0400383	-0.35750803
0.05599	22.21722	0.00186978	1.62e-06	0.0	2e-08	0.00017674	2.21e-06	3.4e-07	1.88e-06	583.54820731	718.02393274	751.77109707	11.21327597	0.05604418	-0.3562421
0.05799	23.00541	0.00194146	2.25e-06	0.0	3e-08	0.00010314	3.25e-06	5e-07	1.95e-06	588.62243682	715.65770129	750.21622799	10.7754077	0.07514143	-0.35502203
0.05999	23.79317	0.00198653	3.03e-06	0.0	4e-08	5.563e-05	4.64e-06	7.2e-07	2e-06	593.49191405	713.03769881	748.71732944	10.35299049	0.097258	-0.35384587
0.06199	24.58051	0.00201148	3.98e-06	0.0	6e-08	2.761e-05	6.43e-06	1e-06	2.02e-06	598.16035978	710.18675778	747.27190362	9.94579247	0.12202904	-0.35271166
0.06399	25.36743	0.00202272	5.12e-06	0.0	8e-08	1.257e-05	8.69e-06	1.36e-06	2.04e-06	602.63127501	707.15078587	745.87756391	9.55347007	0.1488572	-0.35161753
0.06599	26.15391	0.00202543	6.46e-06	0.0	1.1e-07	5.24e-06	1.149e-05	1.81e-06	2.05e-06	606.90852926	703.99193293	744.53207819	9.17589857	0.17700457	-0.35056173
0.06799	26.93997	0.00202309	8.02e-06	0.0	1.4e-07	1.99e-06	1.492e-05	2.37e-06	2.05e-06	610.99681897	700.78091954	743.23331051	8.81242049	0.2056854	-0.34954257
0.06999	27.7256	0.00201774	9.82e-06	1e-08	1.7e-07	6.9e-07	1.906e-05	3.04e-06	2.05e-06	614.90114788	697.59008766	741.9793455	8.46300144	0.23414292	-0.34855857
0.07199	28.5108	0.00201037	1.186e-05	1e-08	2.2e-07	2.2e-07	2.4e-05	3.85e-06	2.05e-06	618.62699212	694.48763241	740.76836697	8.1271465	0.26170412	-0.3476083
0.07399	29.29557	0.00200139	1.418e-05	1e-08	2.7e-07	6e-08	2.981e-05	4.81e-06	2.05e-06	622.17983213	691.53316936	739.59871978	7.80394153	0.28781568	-0.34669046
0.07599	30.0799	0.00199087	1.677e-05	2e-08	3.3e-07	2e-08	3.659e-05	5.93e-06	2.05e-06	625.56480909	688.77478765	738.46895407	7.49438929	0.31206119	-0.34580391
0.07799	30.86381	0.00197878	1.966e-05	3e-08	4.1e-07	0.0	4.442e-05	7.23e-06	2.05e-06	628.78841581	686.2474385	737.37729601	7.19856584	0.33416202	-0.34494727
0.07999	31.64727	0.00196506	2.284e-05	4e-08	4.9e-07	0.0	5.338e-05	8.73e-06	2.05e-06	631.85591747	683.97286766	736.32237547	6.91492472	0.35396893	-0.34411943
0.08199	32.43031	0.00194961	2.633e-05	5e-08	5.8e-07	0.0	6.353e-05	1.043e-05	2.05e-06	634.77253602	681.96093387	735.30287176	6.64285529	0.37143856	-0.34331939
0.08399	33.2129	0.00193236	3.013e-05	7e-08	6.8e-07	0.0	7.493e-05	1.236e-05	2.05e-06	637.54335188	680.21134461	734.31753494	6.38214457	0.38661146	-0.34254617
0.08599	33.99506	0.00191326	3.424e-05	9e-08	7.9e-07	0.0	8.763e-05	1.451e-05	2.05e-06	640.17341261	678.71583849	733.36515219	6.13236533	0.39958838	-0.34179881
0.08799	34.77678	0.00189227	3.866e-05	1.3e-07	9.2e-07	0.0	0.00010167	1.689e-05	2.05e-06	642.66774144	677.46034264	732.44454499	5.893158	0.41050989	-0.34107638
0.08999	35.55806	0.00186937	4.337e-05	1.7e-07	1.05e-06	0.0	0.00011706	1.952e-05	2.05e-06	645.03137821	676.42686979	731.55455989	5.66424379	0.41952439	-0.34037818
0.09199	36.3389	0.00184456	4.836e-05	2.1e-07	1.2e-06	0.0	0.00013381	2.238e-05	2.05e-06	647.26935017	675.5953702	730.6940759	5.44503095	0.42684629	-0.33970279
0.09399	37.11929	0.00181786	5.363e-05	2.7e-07	1.36e-06	-0.0	0.00015192	2.549e-05	2.05e-06	649.38668626	674.94502789	729.8620026	5.2353513	0.43261265	-0.33904979
0.09599	37.89925	0.00178932	5.916e-05	3.5e-07	1.53e-06	0.0	0.00017134	2.883e-05	2.05e-06	651.38851897	674.45485167	729.05725942	5.03480485	0.43699991	-0.33841824
0.09799	38.67876	0.00175899	6.493e-05	4.4e-07	1.71e-06	0.0	0.00019206	3.241e-05	2.05e-06	653.27991622	674.10504211	728.27881236	4.84305922	0.44015984	-0.33780735
0.09999	39.45782	0.00172697	7.091e-05	5.4e-07	1.89e-06	0.0	0.00021401	3.621e-05	2.05e-06	655.06606677	673.87669637	727.52563583	4.65974336	0.44224078	-0.3372163
0.10199	40.23644	0.00169334	7.709e-05	6.6e-07	2.09e-06	-0.0	0.00023713	4.022e-05	2.05e-06	656.75214104	673.75258939	726.79674065	4.48450845	0.44337381	-0.33664429
0.10399	41.0146	0.00165823	8.343e-05	8.1e-07	2.29e-06	-0.0	0.00026134	4.444e-05	2.05e-06	658.3433151	673.71714669	726.09116818	4.31700707	0.4436767	-0.33609058
0.10599	41.79232	0.00162175	8.992e-05	9.7e-07	2.5e-06	0.0	0.00028655	4.884e-05	2.05e-06	659.84477214	673.7564289	725.40798877	4.15692018	0.44325258	-0.33555451
0.10799	42.56959	0.00158405	9.652e-05	1.16e-06	2.72e-06	0.0	0.00031268	5.341e-05	2.05e-06	661.26161829	673.85824514	724.74631451	4.00384461	0.44220031	-0.33503523
0.10999	43.34641	0.00154525	0.00010322	1.38e-06	2.94e-06	-0.0	0.00033962	5.813e-05	2.05e-06	662.59895675	674.01183454	724.10528411	3.85747505	0.44059914	-0.33453215
0.11199	44.12278	0.00150552	0.00010997	1.62e-06	3.16e-06	0.0	0.00036727	6.299e-05	2.05e-06	663.86181291	674.20789099	723.48407321	3.71750256	0.43852081	-0.33404467
0.11399	44.89869	0.00146501	0.00011677	1.9e-06	3.38e-06	0.0	0.00039552	6.796e-05	2.05e-06	665.05509976	674.43844149	722.88189677	3.58354287	0.4360334	-0.33357205
0.11599	45.67415	0.00142385	0.00012357	2.2e-06	3.61e-06	-0.0	0.00042427	7.304e-05	2.05e-06	666.18365407	674.69662746	722.29800076	3.45531845	0.43319105	-0.3331138
0.11799	46.44915	0.0013822	0.00013036	2.54e-06	3.83e-06	-0.0	0.00045341	7.819e-05	2.05e-06	667.25215333	674.97666783	721.73167213	3.33251389	0.43004416	-0.33266935
0.11999	47.2237	0.0013402	0.00013712	2.91e-06	4.05e-06	0.0	0.00048285	8.34e-05	2.05e-06	668.26516434	675.27365123	721.18222848	3.21480887	0.42663836	-0.33223813
0.12199	47.99778	0.00129799	0.00014382	3.32e-06	4.28e-06	0.0	0.00051247	8.866e-05	2.05e-06	669.22707566	675.58348393	720.64902568	3.10192522	0.42301196	-0.33181966
0.12399	48.77141	0.00125571	0.00015044	3.76e-06	4.49e-06	-0.0	0.00054219	9.395e-05	2.05e-06	670.14211979	675.90274705	720.13145196	2.99357579	0.41920027	-0.33141346
0.12599	49.54458	0.00121347	0.00015696	4.24e-06	4.71e-06	-0.0	0.00057192	9.924e-05	2.05e-06	671.01434926	676.22861566	719.62892904	2.88948912	0.41523438	-0.33101907
0.12799	50.31728	0.00117139	0.00016337	4.76e-06	4.91e-06	0.0	0.00060157	0.00010454	2.05e-06	671.84762579	676.55877397	719.14091147	2.7894104	0.41114184	-0.33063607
0.12999	51.08952	0.00112958	0.00016965	5.32e-06	5.12e-06	0.0	0.00063106	0.00010981	2.05e-06	672.64562253	676.89133502	718.66688451	2.69308873	0.4069475	-0.33026403
0.13199	51.8613	0.00108813	0.00017578	5.92e-06	5.31e-06	-0.0	0.00066033	0.00011506	2.05e-06	673.41182481	677.22477349	718.2063622	2.60029437	0.40267342	-0.32990259
0.13399	52.63261	0.00104714	0.00018176	6.56e-06	5.5e-06	-0.0	0.00068931	0.00012026	2.05e-06	674.14952288	677.55787139	717.75888683	2.51081128	0.39833941	-0.3295514
0.13599	53.40345	0.00100669	0.00018758	7.24e-06	5.68e-06	-0.0	0.00071793	0.00012541	2.05e-06	674.86181541	677.88966701	717.32402721	2.42443239	0.39396338	-0.32921012
0.13799	54.17383	0.00096685	0.00019321	7.97e-06	5.86e-06	0.0	0.00074615	0.00013049	2.05e-06	675.55161187	678.21941205	716.90137713	2.34095523	0.38956153	-0.32887839
0.13999	54.94374	0.00092768	0.00019867	8.73e-06	6.02e-06	0.0	0.00077393	0.00013551	2.05e-06	676.2216363	678.54653489	716.49055394	2.26021088	0.38514834	-0.32855597
0.14199	55.71317	0.00088924	0.00020393	9.54e-06	6.18e-06	-0.0	0.00080121	0.00014044	2.05e-06	676.87443256	678.87060917	716.09119698	2.1820224	0.38073704	-0.32824253
0.14399	56.48214	0.00085157	0.000209	1.038e-05	6.33e-06	0.0	0.00082796	0.00014529	2.05e-06	677.5123699	679.1913273	715.70296619	2.10623153	0.37633955	-0.32793782
0.14599	57.25063	0.00081472	0.00021387	1.128e-05	6.46e-06	-0.0	0.00085416	0.00015005	2.05e-06	678.13764898	679.50847794	715.32554076	2.03269714	0.37196677	-0.3276416
0.14799	58.01865	0.00077872	0.00021853	1.221e-05	6.59e-06	0.0	0.00087977	0.00015471	2.05e-06	678.75230893	679.82192707	714.95861769	1.96128032	0.36762856	-0.32735363
0.14999	58.78619	0.00074359	0.00022298	1.319e-05	6.71e-06	-0.0	0.00090478	0.00015927	2.05e-06	679.35823407	680.13160215	714.60191057	1.89185578	0.36333389	-0.32707367
0.15198	59.55326	0.00070938	0.00022723	1.421e-05	6.82e-06	0.0	0.00092916	0.00016373	2.05e-06	679.95716091	680.43747879	714.25514834	1.82430717	0.35909094	-0.32680151
0.15398	60.31985	0.00067608	0.00023127	1.528e-05	6.92e-06	-0.0	0.00095291	0.00016808	2.05e-06	680.55068501	680.73956973	713.91807418	1.75852835	0.35490721	-0.32653697
0.15598	61.08595	0.00064372	0.00023509	1.639e-05	7.02e-06	0.0	0.000976	0.00017232	2.05e-06	681.14026775	681.03791569	713.59044437	1.6944161	0.35078931	-0.32627983
0.15798	61.85158	0.00061231	0.0002387	1.754e-05	7.1e-06	0.0	0.00099844	0.00017644	2.05e-06	681.72724243	681.33257774	713.27202737	1.63188273	0.34674354	-0.32602992
0.15998	62.61673	0.00058185	0.00024211	1.874e-05	7.17e-06	-0.0	0.00102021	0.00018046	2.05e-06	682.31282063	681.62363108	712.96260279	1.57084323	0.34277547	-0.32578708
0.16198	63.38139	0.00055234	0.0002453	1.998e-05	7.23e-06	-0.0	0.00104131	0.00018436	2.05e-06	682.89809741	681.91115993	712.66196062	1.51121989	0.33889018	-0.32555113
0.16398	64.14557	0.00052379	0.00024828	2.127e-05	7.29e-06	-0.0	0.00106175	0.00018815	2.05e-06	683.48405657	682.19525337	712.36990034	1.4529393	0.33509211	-0.3253219
0.16598	64.90926	0.0004962	0.00025106	2.261e-05	7.33e-06	-0.0	0.00108151	0.00019182	2.05e-06	684.07157485	682.47600195	712.08623026	1.39593825	0.33138556	-0.32509927
0.16798	65.67246	0.00046956	0.00025362	2.399e-05	7.37e-06	-0.0	0.00110061	0.00019538	2.05e-06	684.66142598	682.75349496	711.81076682	1.3401548	0.32777414	-0.32488308
0.16998	66.43518	0.00044386	0.00025599	2.542e-05	7.4e-06	-0.0	0.00111905	0.00019883	2.05e-06	685.25428387	683.02781828	711.54333394	1.28553275	0.32426108	-0.3246732
0.17198	67.19741	0.0004191	0.00025815	2.689e-05	7.42e-06	-0.0	0.00113682	0.00020216	2.05e-06	685.85072524	683.29905266	711.28376248	1.23202066	0.32084927	-0.32446948
0.17398	67.95914	0.00039527	0.00026011	2.841e-05	7.43e-06	-0.0	0.00115394	0.00020538	2.05e-06	686.45123173	683.56727242	711.03188973	1.17957135	0.31754119	-0.32427181
0.17598	68.72038	0.00037236	0.00026188	2.998e-05	7.43e-06	-0.0	0.00117041	0.00020848	2.05e-06	687.05619138	683.83254443	710.78755891	1.12814073	0.3143389	-0.32408007
0.17798	69.48113	0.00035035	0.00026345	3.159e-05	7.42e-06	0.0	0.00118624	0.00021148	2.05e-06	687.66589955	684.0949274	710.5506187	1.0776874	0.31124396	-0.32389411
0.17998	70.24139	0.00032924	0.00026482	3.326e-05	7.41e-06	0.0	0.00120144	0.00021437	2.05e-06	688.2805594	684.3544714	710.32092291	1.02817667	0.30825793	-0.32371385
0.18198	71.00114	0.00030901	0.00026601	3.497e-05	7.38e-06	-0.0	0.00121602	0.00021714	2.05e-06	688.90028201	684.61121756	710.09832998	0.9795726	0.30538148	-0.32353917
0.18398	71.7604	0.00028964	0.00026701	3.673e-05	7.35e-06	0.0	0.00122998	0.00021981	2.05e-06	689.525086	684.86519799	709.88270273	0.93184514	0.30261522	-0.32336995
0.18598	72.51916	0.00027113	0.00026782	3.855e-05	7.32e-06	-0.0	0.00124334	0.00022238	2.05e-06	690.15489705	685.1164358	709.67390794	0.88496666	0.29995932	-0.32320609
0.18798	73.27742	0.00025345	0.00026846	4.041e-05	7.27e-06	0.0	0.0012561	0.00022484	2.05e-06	690.78954724	685.36494535	709.47181604	0.83891169	0.29741341	-0.3230475
0.18998	74.03518	0.00023659	0.00026891	4.232e-05	7.22e-06	-0.0	0.00126828	0.0002272	2.05e-06	691.42877439	685.61073254	709.2763008	0.79365799	0.29497679	-0.32289407
0.19198	74.79243	0.00022054	0.0002692	4.428e-05	7.16e-06	0.0	0.00127989	0.00022946	2.05e-06	692.07222151	685.85379531	709.08723895	0.74918626	0.29264831	-0.32274571
0.19398	75.54918	0.00020527	0.00026931	4.63e-05	7.1e-06	-0.0	0.00129094	0.00023162	2.05e-06	692.71943657	686.09412423	708.90450993	0.70547894	0.29042622	-0.32260232
0.19598	76.30542	0.00019078	0.00026925	4.836e-05	7.03e-06	-0.0	0.00130143	0.00023369	2.05e-06	693.36987271	686.33170316	708.72799552	0.66252329	0.28830858	-0.3224638
0.19798	77.06115	0.00017703	0.00026902	5.048e-05	6.95e-06	-0.0	0.00131139	0.00023566	2.05e-06	694.02288904	686.56651015	708.5575795	0.62030754	0.28629267	-0.32233008
0.19998	77.81638	0.00016402	0.00026864	5.264e-05	6.87e-06	0.0	0.00132083	0.00023753	2.05e-06	694.67775225	686.79851826	708.39314734	0.57882477	0.28437559	-0.32220105
0.20198	78.57109	0.00015171	0.0002681	5.486e-05	6.79e-06	0.0	0.00132976	0.00023932	2.05e-06	695.33363911	687.02769667	708.23458583	0.53806973	0.28255371	-0.32207663
0.20398	79.32529	0.00014011	0.0002674	5.713e-05	6.69e-06	0.0	0.00133819	0.00024101	2.05e-06	695.98964009	687.25401172	708.08178274	0.49804072	0.28082301	-0.32195673
0.20598	80.07898	0.00012917	0.00026656	5.945e-05	6.6e-06	-0.0	0.00134613	0.00024262	2.05e-06	696.64476414	687.47742812	707.93462643	0.45873939	0.27917898	-0.32184126
0.20798	80.83216	0.00011889	0.00026557	6.182e-05	6.5e-06	-0.0	0.00135361	0.00024415	2.05e-06	697.29794485	687.69791016	707.79300553	0.42017091	0.2776167	-0.32173014
0.20998	81.58481	0.00010924	0.00026444	6.424e-05	6.39e-06	-0.0	0.00136063	0.00024559	2.05e-06	697.94804781	687.91542297	707.65680849	0.38234238	0.27613064	-0.32162328
0.21198	82.33695	0.0001002	0.00026317	6.671e-05	6.28e-06	0.0	0.00136721	0.00024696	2.05e-06	698.59387953	688.1299338	707.52592331	0.34526557	0.27471502	-0.32152058
0.21398	83.08857	9.175e-05	0.00026177	6.923e-05	6.17e-06	-0.0	0.00137337	0.00024825	2.05e-06	699.23419755	688.34141323	707.4002371	0.30895373	0.27336352	-0.32142197
0.21598	83.83967	8.387e-05	0.00026024	7.179e-05	6.05e-06	0.0	0.00137912	0.00024946	2.05e-06	699.86772194	688.54983637	707.27963582	0.27342403	0.27206957	-0.32132735
0.21798	84.59025	7.652e-05	0.0002586	7.44e-05	5.93e-06	-0.0	0.00138447	0.0002506	2.05e-06	700.49314781	688.75518396	707.16400386	0.23869579	0.27082627	-0.32123663
0.21998	85.3403	6.971e-05	0.00025683	7.706e-05	5.81e-06	0.0	0.00138945	0.00025168	2.05e-06	701.10915879	688.95744337	707.05322385	0.20479057	0.26962644	-0.32114972
0.22198	86.08983	6.338e-05	0.00025496	7.975e-05	5.69e-06	-0.0	0.00139407	0.00025268	2.05e-06	701.71444125	689.15660937	706.94717632	0.17173151	0.26846273	-0.32106652
0.22398	86.83883	5.754e-05	0.00025298	8.249e-05	5.56e-06	-0.0	0.00139834	0.00025363	2.05e-06	702.30769886	689.35268486	706.84573957	0.13954372	0.26732767	-0.32098694
0.22598	87.5873	5.214e-05	0.0002509	8.526e-05	5.44e-06	0.0	0.00140229	0.00025451	2.05e-06	702.88766733	689.54568124	706.74878945	0.10825325	0.26621376	-0.32091088
0.22798	88.33524	4.717e-05	0.00024873	8.807e-05	5.31e-06	0.0	0.00140593	0.00025533	2.05e-06	703.45312883	689.73561871	706.65619926	0.07788661	0.26511351	-0.32083825
0.22998	89.08265	4.26e-05	0.00024647	9.091e-05	5.18e-06	0.0	0.00140927	0.0002561	2.05e-06	704.00292593	689.92252624	706.56783974	0.04846995	0.26401952	-0.32076893
0.23198	89.82953	3.842e-05	0.00024413	9.379e-05	5.05e-06	0.0	0.00141234	0.00025682	2.05e-06	704.53597463	690.10644135	706.48357907	0.02002927	0.26292461	-0.32070283
0.23398	90.57588	3.459e-05	0.00024171	9.669e-05	4.92e-06	0.0	0.00141514	0.00025749	2.05e-06	705.05127617	690.28740973	706.40328295	-0.00741067	0.26182181	-0.32063984
0.23598	91.32168	3.109e-05	0.00023923	9.961e-05	4.79e-06	0.0	0.00141771	0.00025811	2.05e-06	705.55549995	690.46549233	706.32623167	-0.02296913	0.26073846	-0.32057937
0.23798	92.06695	2.791e-05	0.00023668	0.00010256	4.66e-06	-0.0	0.00142004	0.00025868	2.05e-06	706.05335989	690.64082047	706.25187467	-0.04698391	0.25968703	-0.32052104
0.23998	92.81168	2.501e-05	0.00023408	0.00010553	4.53e-06	-0.0	0.00142217	0.00025922	2.05e-06	706.53372933	690.81347843	706.18088407	-0.07016086	0.25861916	-0.32046535
0.24198	93.55587	2.239e-05	0.00023142	0.00010851	4.4e-06	0.0	0.0014241	0.00025972	2.05e-06	706.99571551	690.98353667	706.11314639	-0.09247349	0.25752822	-0.32041221
0.24398	94.29952	2.001e-05	0.00022872	0.00011151	4.27e-06	-0.0	0.00142584	0.00026018	2.05e-06	707.41324672	691.15102596	706.05051439	-0.13297402	0.25629786	-0.32036313
0.24598	95.04262	1.786e-05	0.00022598	0.00011452	4.15e-06	-0.0	0.00142742	0.00026061	2.05e-06	707.80199095	691.31592804	705.99157174	-0.15376031	0.25499964	-0.32031689
0.24798	95.78518	1.593e-05	0.00022321	0.00011752	4.03e-06	0.0	0.00142884	0.000261	2.05e-06	708.16938853	691.47832256	705.93557358	-0.17346238	0.25365885	-0.32027297
0.24998	96.52719	1.419e-05	0.00022042	0.00012053	3.9e-06	-0.0	0.00143012	0.00026137	2.05e-06	708.51530157	691.63829274	705.88237784	-0.19207775	0.25227218	-0.32023124
0.25197	97.26865	1.263e-05	0.00021761	0.00012354	3.78e-06	0.0	0.00143127	0.00026171	2.05e-06	708.83971036	691.79592033	705.83184283	-0.20960832	0.25083693	-0.3201916
0.25397	98.00956	1.123e-05	0.00021478	0.00012654	3.67e-06	0.0	0.00143229	0.00026202	2.05e-06	709.1427068	691.9512847	705.78382772	-0.22606015	0.24935102	-0.32015394
0.25597	98.74992	9.98e-06	0.00021194	0.00012953	3.55e-06	-0.0	0.00143322	0.00026231	2.05e-06	709.42448686	692.10446221	705.73819305	-0.24144331	0.24781294	-0.32011815
0.25797	99.48973	8.86e-06	0.0002091	0.00013251	3.44e-06	0.0	0.00143404	0.00026258	2.05e-06	709.68534224	692.25552564	705.6948012	-0.25577225	0.24622177	-0.32008411
0.25997	100.22898	7.87e-06	0.00020626	0.00013547	3.33e-06	-0.0	0.00143477	0.00026283	2.05e-06	709.92565143	692.40454365	705.65351682	-0.26906502	0.2445771	-0.32005172
0.26197	100.96767	6.98e-06	0.00020343	0.00013842	3.22e-06	-0.0	0.00143543	0.00026306	2.05e-06	710.14587035	692.55158054	705.61420727	-0.28134244	0.24287899	-0.32002089
0.26397	101.7058	6.19e-06	0.0002006	0.00014134	3.11e-06	0.0	0.00143601	0.00026328	2.05e-06	710.34652294	692.69669598	705.57674297	-0.29262937	0.24112801	-0.3199915
0.26597	102.44338	5.48e-06	0.00019779	0.00014424	3.01e-06	0.0	0.00143653	0.00026348	2.05e-06	710.52819161	692.83994495	705.54099778	-0.30295276	0.23932506	-0.31996346
0.26797	103.18039	4.86e-06	0.00019499	0.00014712	2.91e-06	-0.0	0.00143699	0.00026367	2.05e-06	710.69150802	692.98137771	705.50684928	-0.3123424	0.23747145	-0.31993667
0.26997	103.91683	4.3e-06	0.00019221	0.00014997	2.81e-06	-0.0	0.0014374	0.00026384	2.05e-06	710.83714409	693.1210399	705.47417903	-0.32082973	0.23556879	-0.31991104
0.27197	104.65272	3.81e-06	0.00018945	0.00015279	2.72e-06	-0.0	0.00143776	0.00026401	2.05e-06	710.96580347	693.25897273	705.4428728	-0.32844853	0.23361898	-0.31988647
0.27397	105.38803	3.38e-06	0.00018672	0.00015557	2.63e-06	0.0	0.00143808	0.00026416	2.05e-06	711.07821351	693.39521316	705.41282073	-0.33523311	0.2316241	-0.31986289
0.27597	106.12278	2.99e-06	0.00018401	0.00015833	2.54e-06	0.0	0.00143837	0.0002643	2.05e-06	711.17511787	693.52979421	705.38391748	-0.3412197	0.22958648	-0.31984021
0.27797	106.85695	2.65e-06	0.00018134	0.00016105	2.45e-06	0.0	0.00143862	0.00026443	2.05e-06	711.25726966	693.66274525	705.35606232	-0.34644478	0.22750857	-0.31981836
0.27997	107.59055	2.35e-06	0.00017869	0.00016374	2.37e-06	-0.0	0.00143884	0.00026456	2.05e-06	711.32542535	693.79409228	705.32915921	-0.35094504	0.22539293	-0.31979724
0.28197	108.32358	2.08e-06	0.00017607	0.00016638	2.29e-06	-0.0	0.00143904	0.00026467	2.05e-06	711.38033921	693.92385833	705.30311679	-0.35475798	0.2232422	-0.31977681
0.28397	109.05603	1.84e-06	0.00017349	0.000169	2.21e-06	-0.0	0.00143921	0.00026478	2.05e-06	711.42275848	694.05206372	705.27784842	-0.3579206	0.2210591	-0.31975698
0.28597	109.78791	1.63e-06	0.00017094	0.00017157	2.13e-06	0.0	0.00143937	0.00026489	2.05e-06	711.45341918	694.17872641	705.25327212	-0.36046945	0.21884632	-0.31973769
0.28797	110.5192	1.45e-06	0.00016843	0.00017411	2.06e-06	0.0	0.0014395	0.00026499	2.05e-06	711.47304244	694.30386233	705.2293105	-0.36244098	0.21660661	-0.31971888
0.28997	111.24992	1.28e-06	0.00016596	0.0001766	1.99e-06	0.0	0.00143962	0.00026508	2.05e-06	711.48233146	694.42748563	705.20589074	-0.36387081	0.21434265	-0.31970049
0.29197	111.98005	1.14e-06	0.00016352	0.00017906	1.92e-06	-0.0	0.00143973	0.00026517	2.05e-06	711.48196901	694.54960898	705.18294443	-0.36479352	0.21205712	-0.31968248
0.29397	112.70959	1.01e-06	0.00016112	0.00018148	1.86e-06	-0.0	0.00143982	0.00026525	2.05e-06	711.47261536	694.67024382	705.16040747	-0.36524303	0.20975262	-0.31966479
0.29597	113.43855	9e-07	0.00015875	0.00018386	1.79e-06	-0.0	0.00143991	0.00026533	2.05e-06	711.45490669	694.78940054	705.13821998	-0.36525218	0.20743168	-0.31964737
0.29797	114.16692	8e-07	0.00015643	0.0001862	1.73e-06	0.0	0.00143998	0.0002654	2.05e-06	711.4294539	694.90708877	705.11632611	-0.36485241	0.20509678	-0.31963018
0.29997	114.8947	7.1e-07	0.00015414	0.0001885	1.67e-06	0.0	0.00144005	0.00026547	2.05e-06	711.39684178	695.02331746	705.09467391	-0.36407434	0.20275028	-0.31961318
0.30197	115.62189	6.3e-07	0.00015189	0.00019076	1.62e-06	-0.0	0.0014401	0.00026554	2.05e-06	711.35762845	695.13809512	705.07321522	-0.36294711	0.20039446	-0.31959633
0.30397	116.34848	5.6e-07	0.00014968	0.00019298	1.56e-06	-0.0	0.00144016	0.0002656	2.05e-06	711.31234515	695.25142992	705.05190542	-0.36149855	0.19803152	-0.31957959
0.30597	117.07448	5e-07	0.00014751	0.00019516	1.51e-06	-0.0	0.0014402	0.00026566	2.05e-06	711.26149622	695.36332978	705.03070335	-0.35975543	0.19566352	-0.31956294
0.30797	117.79988	4.5e-07	0.00014537	0.0001973	1.46e-06	0.0	0.00144024	0.00026572	2.05e-06	711.20555927	695.47380254	705.00957111	-0.3577429	0.19329246	-0.31954635
0.30997	118.52468	4e-07	0.00014327	0.0001994	1.41e-06	0.0	0.00144028	0.00026577	2.05e-06	711.14498562	695.58285598	704.98847391	-0.35548514	0.19092019	-0.31952978
0.31197	119.24888	3.6e-07	0.00014121	0.00020147	1.36e-06	-0.0	0.00144031	0.00026582	2.05e-06	711.08020072	695.69049792	704.96737989	-0.35300474	0.1885485	-0.31951321
0.31397	119.97247	3.2e-07	0.00013919	0.0002035	1.32e-06	0.0	0.00144034	0.00026587	2.05e-06	711.01160487	695.79673625	704.94625996	-0.35032327	0.18617903	-0.31949662
0.31597	120.69546	2.8e-07	0.0001372	0.00020549	1.27e-06	0.0	0.00144036	0.00026592	2.05e-06	710.93957393	695.90157901	704.92508769	-0.34746088	0.18381337	-0.31947999
0.31797	121.41784	2.5e-07	0.00013525	0.00020745	1.23e-06	-0.0	0.00144038	0.00026597	2.05e-06	710.8644601	696.00503439	704.90383908	-0.3444366	0.18145296	-0.3194633
0.31997	122.13962	2.3e-07	0.00013334	0.00020937	1.19e-06	0.0	0.0014404	0.00026601	2.05e-06	710.78659281	696.10711078	704.88249248	-0.3412683	0.17909917	-0.31944653
0.32197	122.86078	2e-07	0.00013145	0.00021125	1.15e-06	0.0	0.00144042	0.00026605	2.05e-06	710.70627966	696.20781675	704.8610284	-0.33797262	0.17675328	-0.31942967
0.32397	123.58132	1.8e-07	0.00012961	0.0002131	1.11e-06	-0.0	0.00144044	0.00026609	2.05e-06	710.62380728	696.30716111	704.83942939	-0.33456518	0.17441645	-0.31941271
0.32597	124.30126	1.6e-07	0.00012779	0.00021492	1.07e-06	0.0	0.00144045	0.00026613	2.05e-06	710.53944237	696.40515289	704.8176799	-0.33106057	0.17208979	-0.31939562
0.32797	125.02057	1.5e-07	0.00012601	0.0002167	1.04e-06	-0.0	0.00144046	0.00026617	2.05e-06	710.45343259	696.50180132	704.79576616	-0.32747232	0.16977429	-0.31937841
0.32997	125.73927	1.3e-07	0.00012427	0.00021845	1.01e-06	-0.0	0.00144047	0.0002662	2.05e-06	710.36600756	696.59711586	704.77367604	-0.32381301	0.16747089	-0.31936105
0.33197	126.45734	1.2e-07	0.00012255	0.00022017	9.7e-07	0.0	0.00144048	0.00026624	2.05e-06	710.27737977	696.69110619	704.75139897	-0.32009431	0.16518044	-0.31934355
0.33397	127.17479	1.1e-07	0.00012087	0.00022186	9.4e-07	-0.0	0.00144049	0.00026627	2.05e-06	710.18774556	696.78378218	704.72892577	-0.31632704	0.16290371	-0.3193259
0.33597	127.89162	1e-07	0.00011921	0.00022351	9.1e-07	0.0	0.0014405	0.0002663	2.05e-06	710.097286	696.87515389	704.7062486	-0.31252117	0.16064141	-0.31930808
0.33797	128.60782	9e-08	0.00011759	0.00022514	8.8e-07	-0.0	0.00144051	0.00026633	2.05e-06	710.00616775	696.96523157	704.68336081	-0.30868592	0.15839418	-0.3192901
0.33997	129.32339	8e-08	0.000116	0.00022673	8.5e-07	0.0	0.00144051	0.00026636	2.05e-06	709.91454398	697.05402563	704.66025691	-0.30482975	0.15616262	-0.31927195
0.34197	130.03833	7e-08	0.00011443	0.0002283	8.3e-07	-0.0	0.00144052	0.00026639	2.05e-06	709.82255514	697.14154664	704.63693241	-0.30096044	0.15394724	-0.31925363
0.34397	130.75263	6e-08	0.0001129	0.00022984	8e-07	0.0	0.00144052	0.00026641	2.05e-06	709.73032978	697.22780531	704.61338378	-0.29708511	0.15174851	-0.31923513
0.34597	131.4663	6e-08	0.00011139	0.00023135	7.8e-07	-0.0	0.00144053	0.00026644	2.05e-06	709.63798532	697.31281247	704.58960835	-0.29321028	0.14956685	-0.31921645
0.34797	132.17933	5e-08	0.00010991	0.00023283	7.5e-07	-0.0	0.00144053	0.00026646	2.05e-06	709.54562876	697.39657906	704.56560427	-0.28934188	0.14740264	-0.3191976
0.34997	132.89172	5e-08	0.00010845	0.00023429	7.3e-07	0.0	0.00144054	0.00026649	2.05e-06	709.4533574	697.47911612	704.54137039	-0.28548532	0.14525621	-0.31917856
0.35196	133.60347	4e-08	0.00010702	0.00023572	7e-07	-0.0	0.00144054	0.00026651	2.05e-06	709.36125946	697.56043478	704.51690623	-0.28164549	0.14312783	-0.31915934
0.35396	134.31457	4e-08	0.00010562	0.00023712	6.8e-07	0.0	0.00144054	0.00026653	2.05e-06	709.26941475	697.64054623	704.49221192	-0.27782682	0.14101776	-0.31913994
0.35596	135.02503	3e-08	0.00010424	0.0002385	6.6e-07	0.0	0.00144054	0.00026655	2.05e-06	709.17789524	697.71946172	704.46728811	-0.27403332	0.1389262	-0.31912036
0.35796	135.73484	3e-08	0.00010289	0.00023985	6.4e-07	-0.0	0.00144055	0.00026657	2.05e-06	709.08676563	697.79719255	704.44213595	-0.27026858	0.13685335	-0.3191006
0.35996	136.444	3e-08	0.00010156	0.00024118	6.2e-07	0.0	0.00144055	0.00026659	2.05e-06	708.99608385	697.87375004	704.41675705	-0.26653578	0.13479933	-0.31908066
0.36196	137.15251	3e-08	0.00010025	0.00024249	6e-07	0.0	0.00144055	0.00026661	2.05e-06	708.90590163	697.94914555	704.39115339	-0.26283783	0.13276427	-0.31906055
0.36396	137.86036	2e-08	9.897e-05	0.00024378	5.8e-07	-0.0	0.00144055	0.00026663	2.05e-06	708.81626488	698.02339043	704.36532732	-0.25917721	0.13074826	-0.31904026
0.36596	138.56756	2e-08	9.77e-05	0.00024504	5.7e-07	-0.0	0.00144055	0.00026665	2.05e-06	708.72721418	698.09649605	704.33928149	-0.25555621	0.12875137	-0.3190198
0.36796	139.27409	2e-08	9.646e-05	0.00024628	5.5e-07	0.0	0.00144056	0.00026667	2.05e-06	708.63878522	698.16847376	704.31301885	-0.25197673	0.12677364	-0.31899917
0.36996	139.97996	2e-08	9.525e-05	0.0002475	5.3e-07	0.0	0.00144056	0.00026668	2.05e-06	708.55100912	698.23933489	704.28654257	-0.24844053	0.1248151	-0.31897837
0.37196	140.68517	2e-08	9.405e-05	0.0002487	5.2e-07	0.0	0.00144056	0.0002667	2.05e-06	708.46391283	698.30909075	704.25985604	-0.24494902	0.12287574	-0.31895741
0.37396	141.38972	1e-08	9.287e-05	0.00024987	5e-07	-0.0	0.00144056	0.00026671	2.05e-06	708.37751948	698.37775262	704.23296286	-0.24150349	0.12095556	-0.31893628
0.37596	142.09359	1e-08	9.171e-05	0.00025103	4.9e-07	-0.0	0.00144056	0.00026673	2.05e-06	708.29184866	698.44533174	704.20586675	-0.23810496	0.11905453	-0.318915
0.37796	142.7968	1e-08	9.058e-05	0.00025217	4.7e-07	-0.0	0.00144056	0.00026674	2.05e-06	708.20691675	698.5118393	704.17857159	-0.23475429	0.11717259	-0.31889356
0.37996	143.49933	1e-08	8.946e-05	0.00025329	4.6e-07	0.0	0.00144056	0.00026676	2.05e-06	708.12273718	698.57728643	704.15108137	-0.2314522	0.11530969	-0.31887196
0.38196	144.20118	1e-08	8.836e-05	0.00025439	4.4e-07	0.0	0.00144056	0.00026677	2.05e-06	708.03932067	698.64168421	704.12340017	-0.22819922	0.11346577	-0.31885022
0.38396	144.90236	1e-08	8.728e-05	0.00025547	4.3e-07	0.0	0.00144056	0.00026678	2.05e-06	707.95667548	698.70504367	704.09553214	-0.22499574	0.11164074	-0.31882833
0.38596	145.60286	1e-08	8.622e-05	0.00025653	4.2e-07	0.0	0.00144056	0.00026679	2.05e-06	707.87480767	698.76737574	704.06748149	-0.22184203	0.1098345	-0.31880629
0.38796	146.30267	1e-08	8.517e-05	0.00025758	4.1e-07	0.0	0.00144056	0.00026681	2.05e-06	707.79372121	698.8286913	704.03925248	-0.21873826	0.10804696	-0.31878412
0.38996	147.0018	1e-08	8.414e-05	0.00025861	3.9e-07	-0.0	0.00144056	0.00026682	2.05e-06	707.71341827	698.88900116	704.01084939	-0.21568447	0.10627801	-0.31876181
0.39196	147.70025	1e-08	8.313e-05	0.00025962	3.8e-07	-0.0	0.00144056	0.00026683	2.05e-06	707.63389934	698.94831603	703.98227651	-0.21268063	0.10452753	-0.31873936
0.39396	148.398	1e-08	8.214e-05	0.00026061	3.7e-07	-0.0	0.00144057	0.00026684	2.05e-06	707.55516338	699.00664656	703.95353815	-0.2097266	0.1027954	-0.31871679
0.39596	149.09506	1e-08	8.116e-05	0.00026159	3.6e-07	-0.0	0.00144057	0.00026685	2.05e-06	707.47720802	699.06400331	703.92463861	-0.20682217	0.10108149	-0.31869409
0.39796	149.79143	0.0	8.019e-05	0.00026256	3.5e-07	-0.0	0.00144057	0.00026686	2.05e-06	707.40002967	699.12039674	703.89558215	-0.20396706	0.09938567	-0.31867126
0.39996	150.4871	0.0	7.925e-05	0.0002635	3.4e-07	-0.0	0.00144057	0.00026687	2.05e-06	707.32362365	699.17583723	703.86637304	-0.20116092	0.09770779	-0.31864832
0.40196	151.18207	0.0	7.831e-05	0.00026444	3.3e-07	-0.0	0.00144057	0.00026688	2.05e-06	707.24798428	699.23033508	703.83701549	-0.19840337	0.09604771	-0.31862526
0.40396	151.87634	0.0	7.74e-05	0.00026535	3.2e-07	0.0	0.00144057	0.00026689	2.05e-06	707.17310506	699.28390048	703.80751371	-0.19569395	0.09440529	-0.31860209
0.40596	152.56991	0.0	7.649e-05	0.00026626	3.1e-07	0.0	0.00144057	0.0002669	2.05e-06	707.09897868	699.33654353	703.77787181	-0.19303218	0.09278038	-0.3185788
0.40796	153.26276	0.0	7.56e-05	0.00026715	3e-07	0.0	0.00144057	0.00026691	2.05e-06	707.02559721	699.38827424	703.74809391	-0.19041752	0.09117281	-0.31855541
0.40996	153.95491	0.0	7.473e-05	0.00026802	3e-07	0.0	0.00144057	0.00026692	2.05e-06	706.95295207	699.43910253	703.71818404	-0.18784939	0.08958245	-0.31853192
0.41196	154.64635	0.0	7.387e-05	0.00026888	2.9e-07	-0.0	0.00144057	0.00026692	2.05e-06	706.88104817	699.48902093	703.68814374	-0.18523417	0.0879506	-0.31850743
0.41396	155.33707	0.0	7.302e-05	0.00026973	2.8e-07	-0.0	0.00144057	0.00026693	2.05e-06	706.80985503	699.53806465	703.65798059	-0.18282809	0.08643827	-0.3184844
0.41596	156.02708	0.0	7.219e-05	0.00027057	2.7e-07	-0.0	0.00144057	0.00026694	2.05e-06	706.73936902	699.58623589	703.62769739	-0.18037419	0.08488451	-0.31846039
0.41796	156.71636	0.0	7.136e-05	0.00027139	2.6e-07	-0.0	0.00144057	0.00026695	2.05e-06	706.66958797	699.63353407	703.59729657	-0.17803272	0.08339076	-0.31843696
0.41996	157.40493	0.0	7.056e-05	0.0002722	2.6e-07	-0.0	0.00144057	0.00026695	2.05e-06	706.60048542	699.67998858	703.56678451	-0.17562557	0.0818437	-0.31841235
0.42196	158.09277	0.0	6.976e-05	0.00027299	2.5e-07	-0.0	0.00144057	0.00026696	2.05e-06	706.53207207	699.72558197	703.53616137	-0.17333195	0.08035808	-0.31838836
0.42396	158.77988	0.0	6.897e-05	0.00027378	2.4e-07	-0.0	0.00144057	0.00026697	2.05e-06	706.4643224	699.77034156	703.50543312	-0.17112488	0.07891779	-0.31836477
0.42596	159.46626	0.0	6.82e-05	0.00027455	2.4e-07	0.0	0.00144057	0.00026697	2.05e-06	706.39720967	699.81429674	703.47460567	-0.16890945	0.0774615	-0.31834059
0.42796	160.1519	0.0	6.744e-05	0.00027531	2.3e-07	-0.0	0.00144057	0.00026698	2.05e-06	706.33075147	699.85742052	703.44367803	-0.16669219	0.07599262	-0.31831586
0.42996	160.83682	0.0	6.669e-05	0.00027606	2.2e-07	0.0	0.00144057	0.00026699	2.05e-06	706.26493164	699.89972775	703.41265435	-0.1645188	0.07454149	-0.31829106
0.43196	161.52099	0.0	6.595e-05	0.0002768	2.2e-07	-0.0	0.00144057	0.00026699	2.05e-06	706.1997318	699.94123646	703.38153898	-0.16245214	0.0731511	-0.31826698
0.43396	162.20442	0.0	6.523e-05	0.00027753	2.1e-07	0.0	0.00144057	0.000267	2.05e-06	706.13514212	699.98195366	703.35033495	-0.16041515	0.07177032	-0.31824273
0.43596	162.88711	0.0	6.451e-05	0.00027824	2.1e-07	-0.0	0.00144057	0.000267	2.05e-06	706.07115096	700.02188869	703.31904545	-0.15835045	0.07036001	-0.31821763
0.43796	163.56906	0.0	6.38e-05	0.00027895	2e-07	-0.0	0.00144057	0.00026701	2.05e-06	706.00774638	700.06105123	703.28767365	-0.15640034	0.06901784	-0.31819341
0.43996	164.25025	0.0	6.311e-05	0.00027965	2e-07	-0.0	0.00144057	0.00026701	2.05e-06	705.94491857	700.09944813	703.25622235	-0.15444608	0.06766262	-0.31816863
0.44196	164.93069	0.0	6.242e-05	0.00028033	1.9e-07	-0.0	0.00144057	0.00026702	2.05e-06	705.88265579	700.13708884	703.22469457	-0.15245303	0.06626977	-0.31814281
0.44396	165.61038	0.0	6.175e-05	0.00028101	1.9e-07	-0.0	0.00144057	0.00026702	2.05e-06	705.82094831	700.17398011	703.19309299	-0.15064906	0.06499954	-0.31811896
0.44596	166.28931	0.0	6.108e-05	0.00028167	1.8e-07	0.0	0.00144057	0.00026703	2.05e-06	705.75978397	700.21013203	703.16142054	-0.14879132	0.06368173	-0.31809388
0.44796	166.96747	0.0	6.043e-05	0.00028233	1.8e-07	-0.0	0.00144057	0.00026703	2.05e-06	705.69914635	700.24556077	703.12968065	-0.1470229	0.06241799	-0.31806953
0.44996	167.64488	0.0	5.978e-05	0.00028298	1.7e-07	-0.0	0.00144057	0.00026704	2.05e-06	705.63903063	700.28026681	703.09787518	-0.14521656	0.06111758	-0.31804414
0.45195	168.32152	0.0	5.914e-05	0.00028361	1.7e-07	0.0	0.00144057	0.00026704	2.05e-06	705.57943087	700.31425178	703.06600615	-0.14349103	0.059866	-0.31801939
0.45395	168.99739	0.0	5.851e-05	0.00028424	1.6e-07	-0.0	0.00144057	0.00026705	2.05e-06	705.52033731	700.34752262	703.03407598	-0.1417354	0.058583	-0.31799369
0.45595	169.67248	0.0	5.79e-05	0.00028486	1.6e-07	-0.0	0.00144057	0.00026705	2.05e-06	705.46173384	700.38009554	703.00208783	-0.14010939	0.05738605	-0.31796941
0.45795	170.34681	0.0	5.729e-05	0.00028547	1.5e-07	0.0	0.00144057	0.00026705	2.05e-06	705.40360954	700.41197979	702.97004412	-0.13844958	0.05615541	-0.31794413
0.45995	171.02035	0.0	5.668e-05	0.00028607	1.5e-07	-0.0	0.00144057	0.00026706	2.05e-06	705.34596071	700.44317423	702.93794646	-0.13680074	0.05492387	-0.31791851
0.46195	171.69311	0.0	5.609e-05	0.00028666	1.5e-07	0.0	0.00144057	0.00026706	2.05e-06	705.28877496	700.47369031	702.90579737	-0.13519557	0.05371619	-0.31789307
0.46395	172.36509	0.0	5.551e-05	0.00028725	1.4e-07	0.0	0.00144057	0.00026707	2.05e-06	705.2320388	700.50354152	702.87359945	-0.13367765	0.05256601	-0.31786854
0.46595	173.03628	0.0	5.493e-05	0.00028783	1.4e-07	-0.0	0.00144057	0.00026707	2.05e-06	705.17574537	700.53273184	702.84135451	-0.13208712	0.05135227	-0.31784234
0.46795	173.70668	0.0	5.436e-05	0.0002884	1.4e-07	-0.0	0.00144057	0.00026707	2.05e-06	705.11989079	700.56126058	702.80906405	-0.13062968	0.05023208	-0.31781785
0.46995	174.37629	0.0	5.38e-05	0.00028896	1.3e-07	0.0	0.00144057	0.00026708	2.05e-06	705.06446363	700.58913858	702.77673031	-0.12910936	0.04905537	-0.31779181
0.47195	175.04511	0.0	5.325e-05	0.00028951	1.3e-07	-0.0	0.00144057	0.00026708	2.05e-06	705.00945496	700.61637311	702.74435522	-0.12759557	0.04787522	-0.31776537
0.47395	175.71312	0.0	5.27e-05	0.00029005	1.3e-07	-0.0	0.00144057	0.00026708	2.05e-06	704.95484718	700.64298539	702.71194152	-0.12623987	0.04681122	-0.31774125
0.47595	176.38033	0.0	5.216e-05	0.00029059	1.2e-07	-0.0	0.00144057	0.00026709	2.05e-06	704.90064801	700.66895724	702.67948946	-0.12477147	0.04565065	-0.31771461
0.47795	177.04673	0.0	5.163e-05	0.00029112	1.2e-07	0.0	0.00144057	0.00026709	2.05e-06	704.84683943	700.69431073	702.64700174	-0.12345551	0.04460353	-0.3176903
0.47995	177.71233	0.0	5.111e-05	0.00029165	1.2e-07	-0.0	0.00144057	0.00026709	2.05e-06	704.79341571	700.71904899	702.61447982	-0.122081	0.04350255	-0.31766443
0.48195	178.37711	0.0	5.059e-05	0.00029216	1.1e-07	-0.0	0.00144057	0.00026709	2.05e-06	704.74036964	700.74317756	702.58192531	-0.12074563	0.04242562	-0.31763882
0.48395	179.04108	0.0	5.009e-05	0.00029267	1.1e-07	-0.0	0.00144057	0.0002671	2.05e-06	704.68769125	700.76670678	702.54933999	-0.11942805	0.04135602	-0.31761308
0.48595	179.70423	0.0	4.958e-05	0.00029317	1.1e-07	0.0	0.00144057	0.0002671	2.05e-06	704.63537213	700.78964467	702.51672547	-0.11811808	0.04028547	-0.31758701
0.48795	180.36656	0.0	4.909e-05	0.00029367	1.1e-07	-0.0	0.00144057	0.0002671	2.05e-06	704.58340726	700.81199388	702.48408306	-0.11688494	0.03927119	-0.31756202
0.48995	181.02807	0.0	4.86e-05	0.00029416	1e-07	0.0	0.00144057	0.0002671	2.05e-06	704.53178901	700.83376158	702.45141424	-0.11561384	0.03821895	-0.3175358
0.49195	181.68874	0.0	4.812e-05	0.00029464	1e-07	0.0	0.00144057	0.00026711	2.05e-06	704.48051334	700.85494888	702.41872021	-0.11438424	0.03719432	-0.31750996
0.49395	182.34859	0.0	4.764e-05	0.00029511	1e-07	0.0	0.00144057	0.00026711	2.05e-06	704.42956895	700.87556947	702.38600266	-0.11320016	0.03620146	-0.31748463
0.49595	183.0076	0.0	4.717e-05	0.00029558	1e-07	-0.0	0.00144057	0.00026711	2.05e-06	704.37894733	700.89563277	702.35326302	-0.11204498	0.0352269	-0.31745948
0.49795	183.66577	0.0	4.671e-05	0.00029605	9e-08	-0.0	0.00144057	0.00026711	2.05e-06	704.32864748	700.91513524	702.32050218	-0.11088379	0.03424119	-0.31743376
0.49995	184.32309	0.0	4.625e-05	0.0002965	9e-08	-0.0	0.00144057	0.00026712	2.05e-06	704.27866149	700.93408544	702.28772149	-0.10974123	0.03326531	-0.317408
0.50195	184.97958	0.0	4.58e-05	0.00029695	9e-08	0.0	0.00144057	0.00026712	2.05e-06	704.22898082	700.95249337	702.2549223	-0.10863463	0.03231443	-0.31738262
0.50395	185.63521	0.0	4.536e-05	0.0002974	9e-08	-0.0	0.00144057	0.00026712	2.05e-06	704.17959795	700.97036752	702.22210582	-0.10750518	0.03133808	-0.31735626
0.50595	186.29	0.0	4.492e-05	0.00029784	8e-08	-0.0	0.00144057	0.00026712	2.05e-06	704.13051608	700.98769715	702.18927267	-0.10644318	0.03041442	-0.31733103
0.50795	186.94392	0.0	4.448e-05	0.00029827	8e-08	-0.0	0.00144057	0.00026712	2.05e-06	704.08172071	701.00450351	702.15642443	-0.10536147	0.02946814	-0.3173049
0.50995	187.59699	0.0	4.406e-05	0.0002987	8e-08	-0.0	0.00144057	0.00026713	2.05e-06	704.03320973	701.02078575	702.12356195	-0.10424883	0.02848884	-0.31727753
0.51195	188.2492	0.0	4.363e-05	0.00029912	8e-08	-0.0	0.00144057	0.00026713	2.05e-06	703.98497365	701.03655679	702.09068644	-0.10329159	0.02764153	-0.31725359
0.51395	188.90054	0.0	4.322e-05	0.00029954	8e-08	-0.0	0.00144057	0.00026713	2.05e-06	703.9370121	701.05181277	702.05779865	-0.10227087	0.02673299	-0.31722764
0.51595	189.55101	0.0	4.281e-05	0.00029995	7e-08	0.0	0.00144057	0.00026713	2.05e-06	703.88933774	701.06030028	702.02641813	-0.10121819	0.01342226	-0.31720285
0.51795	190.2006	0.0	4.24e-05	0.00030036	7e-08	0.0	0.00144057	0.00026713	2.05e-06	703.84198367	701.06774011	701.99515238	-0.10020513	0.01308757	-0.31717863
0.51995	190.84932	0.0	4.2e-05	0.00030076	7e-08	-0.0	0.00144057	0.00026714	2.05e-06	703.79493459	701.07499085	701.96379799	-0.09914867	0.01273353	-0.31715276
0.52195	191.49716	0.0	4.16e-05	0.00030115	7e-08	-0.0	0.00144057	0.00026714	2.05e-06	703.74818427	701.08205091	701.93235618	-0.09820142	0.01241157	-0.31712902
0.52395	192.14412	0.0	4.121e-05	0.00030154	7e-08	0.0	0.00144057	0.00026714	2.05e-06	703.70171741	701.08892473	701.90083088	-0.09719862	0.01206607	-0.31710331
0.52595	192.79018	0.0	4.083e-05	0.00030193	7e-08	-0.0	0.00144057	0.00026714	2.05e-06	703.65552738	701.09561153	701.86922355	-0.09627882	0.01174476	-0.31707918
0.52795	193.43536	0.0	4.045e-05	0.00030231	6e-08	-0.0	0.00144057	0.00026714	2.05e-06	703.60960204	701.1021145	701.83753733	-0.09537005	0.01142318	-0.31705483
0.52995	194.07964	0.0	4.007e-05	0.00030269	6e-08	-0.0	0.00144057	0.00026714	2.05e-06	703.56393379	701.10843408	701.8057741	-0.09445306	0.01109442	-0.31702971
0.53195	194.72301	0.0	3.97e-05	0.00030306	6e-08	0.0	0.00144057	0.00026714	2.05e-06	703.51851433	701.11457141	701.77393596	-0.09353787	0.01076193	-0.3170041
0.53395	195.36549	0.0	3.933e-05	0.00030342	6e-08	0.0	0.00144057	0.00026715	2.05e-06	703.47333893	701.12052511	701.74202399	-0.09267194	0.01044321	-0.31697933
0.53595	196.00706	0.0	3.897e-05	0.00030378	6e-08	-0.0	0.00144057	0.00026715	2.05e-06	703.42839523	701.12629991	701.71004163	-0.09182799	0.01012868	-0.31695469
0.53795	196.64771	0.0	3.862e-05	0.00030414	6e-08	0.0	0.00144057	0.00026715	2.05e-06	703.38367483	701.13189803	701.67799119	-0.09098311	0.00980991	-0.31692951
0.53995	197.28746	0.0	3.826e-05	0.00030449	6e-08	-0.0	0.00144057	0.00026715	2.05e-06	703.33917806	701.1373147	701.64587232	-0.09013355	0.00948526	-0.31690366
0.54195	197.92628	0.0	3.791e-05	0.00030484	6e-08	0.0	0.00144057	0.00026715	2.05e-06	703.29489639	701.14255234	701.61368742	-0.08931934	0.00917018	-0.31687836
0.54395	198.56418	0.0	3.757e-05	0.00030519	5e-08	0.0	0.00144057	0.00026715	2.05e-06	703.25082072	701.1476143	701.58143909	-0.08851829	0.00885642	-0.31685297
0.54595	199.20115	0.0	3.723e-05	0.00030553	5e-08	0.0	0.00144057	0.00026715	2.05e-06	703.20694651	701.15250036	701.54912859	-0.08773266	0.00854496	-0.31682757
0.54795	199.83719	0.0	3.69e-05	0.00030586	5e-08	-0.0	0.00144057	0.00026715	2.05e-06	703.16326649	701.15721285	701.51675804	-0.08697471	0.00824094	-0.31680259
0.54995	200.4723	0.0	3.656e-05	0.00030619	5e-08	-0.0	0.00144057	0.00026716	2.05e-06	703.11977653	701.16175155	701.48432864	-0.0862165	0.00793325	-0.31677711
0.55194	201.10647	0.0	3.624e-05	0.00030652	5e-08	0.0	0.00144057	0.00026716	2.05e-06	703.07647082	701.16611793	701.4518421	-0.08546343	0.00762405	-0.31675131
0.55394	201.73969	0.0	3.591e-05	0.00030684	5e-08	0.0	0.00144057	0.00026716	2.05e-06	703.03334332	701.17031395	701.41930026	-0.08469114	0.00730319	-0.31672433
0.55594	202.37197	0.0	3.559e-05	0.00030716	5e-08	0.0	0.00144057	0.00026716	2.05e-06	702.99039002	701.17433983	701.38670435	-0.08399511	0.00701072	-0.31669955
0.55794	203.00329	0.0	3.528e-05	0.00030748	5e-08	0.0	0.00144057	0.00026716	2.05e-06	702.94760751	701.1781953	701.35405541	-0.08330613	0.00671797	-0.31667458
0.55994	203.63366	0.0	3.497e-05	0.00030779	5e-08	0.0	0.00144057	0.00026716	2.05e-06	702.90498928	701.18188337	701.32135549	-0.08261362	0.00642053	-0.31664902
0.56194	204.26306	0.0	3.466e-05	0.0003081	4e-08	0.0	0.00144057	0.00026716	2.05e-06	702.86253216	701.18540393	701.28860562	-0.08190721	0.00611372	-0.31662246
0.56394	204.89151	0.0	3.436e-05	0.0003084	4e-08	-0.0	0.00144057	0.00026716	2.05e-06	702.82023096	701.18875909	701.25580744	-0.08122674	0.00581485	-0.3165964
0.56594	205.51898	0.0	3.406e-05	0.0003087	4e-08	0.0	0.00144057	0.00026716	2.05e-06	702.77808354	701.19194788	701.22296171	-0.08058696	0.00553087	-0.31657147
0.56794	206.14548	0.0	3.376e-05	0.000309	4e-08	0.0	0.00144057	0.00026716	2.05e-06	702.73608572	701.19497163	701.1900698	-0.07994837	0.00524443	-0.31654615
0.56994	206.771	0.0	3.347e-05	0.00030929	4e-08	-0.0	0.00144057	0.00026717	2.05e-06	702.69423144	701.19783403	701.15713369	-0.07926882	0.00493639	-0.31651873
0.57194	207.39554	0.0	3.318e-05	0.00030958	4e-08	0.0	0.00144057	0.00026717	2.05e-06	702.65252089	701.20053183	701.12415342	-0.07867825	0.0046658	-0.31649448
0.57394	208.01909	0.0	3.289e-05	0.00030987	4e-08	-0.0	0.00144057	0.00026717	2.05e-06	702.61094624	701.20307117	701.09113154	-0.07804863	0.00437448	-0.3164682
0.57594	208.64166	0.0	3.261e-05	0.00031015	4e-08	-0.0	0.00144057	0.00026717	2.05e-06	702.5695076	701.20544909	701.05806816	-0.07743682	0.00408843	-0.31644221
0.57794	209.26322	0.0	3.233e-05	0.00031043	4e-08	-0.0	0.00144057	0.00026717	2.05e-06	702.52820136	701.20766708	701.02496453	-0.07681628	0.00379529	-0.3164154
0.57994	209.88379	0.0	3.205e-05	0.0003107	4e-08	-0.0	0.00144057	0.00026717	2.05e-06	702.4870265	701.20972357	700.99182113	-0.07624029	0.0035204	-0.31639009
0.58194	210.50335	0.0	3.178e-05	0.00031098	4e-08	0.0	0.00144057	0.00026717	2.05e-06	702.44597812	701.2116218	700.9586396	-0.07563734	0.00322976	-0.31636315
0.58394	211.1219	0.0	3.151e-05	0.00031125	3e-08	-0.0	0.00144057	0.00026717	2.05e-06	702.40505315	701.21336304	700.92542106	-0.07509284	0.00296469	-0.31633841
0.58594	211.73943	0.0	3.125e-05	0.00031151	3e-08	0.0	0.00144057	0.00026717	2.05e-06	702.3642489	701.21494819	700.89216651	-0.07451938	0.00268284	-0.31631195
0.58794	212.35595	0.0	3.098e-05	0.00031178	3e-08	-0.0	0.00144057	0.00026717	2.05e-06	702.32356378	701.2163768	700.85887661	-0.0739601	0.00240524	-0.31628571
0.58994	212.97144	0.0	3.072e-05	0.00031203	3e-08	0.0	0.00144057	0.00026717	2.05e-06	702.28299381	701.21765171	700.82555277	-0.07339855	0.0021238	-0.31625894
0.59194	213.5859	0.0	3.047e-05	0.00031229	3e-08	0.0	0.00144057	0.00026717	2.05e-06	702.24253808	701.21877173	700.79219546	-0.07285597	0.00184918	-0.31623264
0.59394	214.19933	0.0	3.021e-05	0.00031255	3e-08	0.0	0.00144057	0.00026717	2.05e-06	702.20219298	701.21973944	700.75880596	-0.0723314	0.00158119	-0.31620682
0.59594	214.81172	0.0	2.996e-05	0.0003128	3e-08	-0.0	0.00144057	0.00026718	2.05e-06	702.16195622	701.2205558	700.72538516	-0.07182114	0.00131811	-0.31618131
0.59794	215.42307	0.0	2.971e-05	0.00031304	3e-08	0.0	0.00144057	0.00026718	2.05e-06	702.12182643	701.22122052	700.69193369	-0.07129624	0.00104497	-0.31615466
0.59994	216.03337	0.0	2.947e-05	0.00031329	3e-08	-0.0	0.00144057	0.00026718	2.05e-06	702.0818031	701.22173206	700.65845194	-0.07078428	0.00077601	-0.31612825
0.60194	216.64261	0.0	2.923e-05	0.00031353	3e-08	-0.0	0.00144057	0.00026718	2.05e-06	702.04188212	701.22209418	700.62494132	-0.07027853	0.00050786	-0.31610176
0.60394	217.2508	0.0	2.899e-05	0.00031377	3e-08	0.0	0.00144057	0.00026718	2.05e-06	702.00206183	701.22230723	700.59140255	-0.06979243	0.00024778	-0.3160759
0.60594	217.85792	0.0	2.875e-05	0.00031401	3e-08	0.0	0.00144057	0.00026718	2.05e-06	701.96233973	701.22237294	700.55783656	-0.06928108	-2.83e-05	-0.31604829
0.60794	218.46397	0.0	2.852e-05	0.00031424	3e-08	-0.0	0.00144057	0.00026718	2.05e-06	701.92271465	701.22229106	700.52424394	-0.06882597	-0.00027625	-0.31602333
0.60994	219.06895	0.0	2.829e-05	0.00031447	3e-08	-0.0	0.00144057	0.00026718	2.05e-06	701.88318469	701.22206262	700.49062547	-0.0683213	-0.00055366	-0.31599524
0.61194	219.67285	-0.0	2.806e-05	0.0003147	3e-08	0.0	0.00144057	0.00026718	2.05e-06	701.84374785	701.22168877	700.45698195	-0.06788353	-0.00079641	-0.3159705
0.61394	220.27566	0.0	2.783e-05	0.00031492	3e-08	-0.0	0.00144057	0.00026718	2.05e-06	701.80440204	701.22117102	700.4233142	-0.06742203	-0.00105449	-0.31594406
0.61594	220.87739	0.0	2.761e-05	0.00031515	2e-08	0.0	0.00144057	0.00026718	2.05e-06	701.76514742	701.22050726	700.38962245	-0.06696698	-0.00131122	-0.31591759
0.61794	221.47801	0.0	2.739e-05	0.00031537	2e-08	0.0	0.00144057	0.00026718	2.05e-06	701.72598004	701.21970207	700.35590799	-0.06650193	-0.00157587	-0.31589014
0.61994	222.07754	0.0	2.717e-05	0.00031559	2e-08	-0.0	0.00144057	0.00026718	2.05e-06	701.68690096	701.21875195	700.32217083	-0.06605469	-0.00183266	-0.31586334
0.62194	222.67596	0.0	2.696e-05	0.0003158	2e-08	-0.0	0.00144057	0.00026718	2.05e-06	701.64790872	701.21765749	700.28841161	-0.0655982	-0.00209713	-0.31583556
0.62394	223.27327	0.0	2.674e-05	0.00031601	2e-08	-0.0	0.00144057	0.00026718	2.05e-06	701.60899947	701.21642344	700.25463157	-0.06520224	-0.00232839	-0.31581113
0.62594	223.86946	0.0	2.653e-05	0.00031622	2e-08	-0.0	0.00144057	0.00026718	2.05e-06	701.5701729	701.21504876	700.22083107	-0.06477581	-0.00257949	-0.31578446
0.62794	224.46453	0.0	2.633e-05	0.00031643	2e-08	0.0	0.00144057	0.00026718	2.05e-06	701.53144372	701.20947302	700.18799389	-0.06431201	-0.01109375	-0.3157578
0.62994	225.05846	0.0	2.612e-05	0.00031664	2e-08	-0.0	0.00144057	0.00026718	2.05e-06	701.49282988	701.20312528	700.15528681	-0.06389306	-0.01155725	-0.31573351
0.63194	225.65127	0.0	2.592e-05	0.00031684	2e-08	-0.0	0.00144057	0.00026718	2.05e-06	701.45432772	701.19650765	700.12258959	-0.06345059	-0.0120487	-0.3157075
0.63394	226.24293	0.0	2.572e-05	0.00031704	2e-08	0.0	0.00144057	0.00026718	2.05e-06	701.41593733	701.18961698	700.08990261	-0.06302069	-0.01252811	-0.31568185
0.63594	226.83345	0.0	2.552e-05	0.00031724	2e-08	-0.0	0.00144057	0.00026719	2.05e-06	701.37765542	701.1824585	700.05722594	-0.06259672	-0.01300275	-0.31565618
0.63794	227.42281	0.0	2.532e-05	0.00031744	2e-08	0.0	0.00144057	0.00026719	2.05e-06	701.33947977	701.17503508	700.02455974	-0.06217848	-0.01347274	-0.3156305
0.63994	228.01101	0.0	2.513e-05	0.00031763	2e-08	-0.0	0.00144057	0.00026719	2.05e-06	701.30140821	701.16734957	699.99190412	-0.06176587	-0.0139381	-0.31560481
0.64194	228.59805	0.0	2.493e-05	0.00031782	2e-08	0.0	0.00144057	0.00026719	2.05e-06	701.26343865	701.15940481	699.95925922	-0.06135878	-0.01439889	-0.3155791
0.64394	229.18392	0.0	2.474e-05	0.00031801	2e-08	-0.0	0.00144057	0.00026719	2.05e-06	701.22556908	701.15120359	699.92662516	-0.0609571	-0.01485515	-0.31555337
0.64594	229.76862	0.0	2.456e-05	0.0003182	2e-08	-0.0	0.00144057	0.00026719	2.05e-06	701.18779753	701.14274868	699.89400202	-0.06055813	-0.01530987	-0.31552745
0.64794	230.35213	0.0	2.437e-05	0.00031839	2e-08	0.0	0.00144057	0.00026719	2.05e-06	701.15012212	701.13404282	699.86138992	-0.06016308	-0.01576162	-0.31550143
0.64994	230.93445	0.0	2.419e-05	0.00031857	2e-08	-0.0	0.00144057	0.00026719	2.05e-06	701.11254111	701.12508848	699.82878895	-0.05978087	-0.01620011	-0.31547591
0.65193	231.51557	0.0	2.401e-05	0.00031875	2e-08	0.0	0.00144057	0.00026719	2.05e-06	701.07505271	701.11588844	699.79619919	-0.05940838	-0.01662877	-0.3154507
0.65393	232.0955	0.0	2.383e-05	0.00031893	2e-08	-0.0	0.00144057	0.00026719	2.05e-06	701.0376552	701.10644533	699.76362071	-0.05904144	-0.0170523	-0.31542553
0.65593	232.67421	0.0	2.365e-05	0.00031911	2e-08	0.0	0.00144057	0.00026719	2.05e-06	701.00034692	701.09676177	699.73105357	-0.05867408	-0.01747756	-0.3154
0.65793	233.25171	0.0	2.347e-05	0.00031929	2e-08	-0.0	0.00144057	0.00026719	2.05e-06	700.96312621	701.08684049	699.69849783	-0.05830701	-0.01790371	-0.31537415
0.65993	233.82799	0.0	2.33e-05	0.00031946	2e-08	-0.0	0.00144057	0.00026719	2.05e-06	700.92599149	701.07668411	699.66595354	-0.05793788	-0.01833348	-0.3153478
0.66193	234.40305	0.0	2.313e-05	0.00031963	2e-08	0.0	0.00144057	0.00026719	2.05e-06	700.88894149	701.06629452	699.63342077	-0.05759375	-0.01873526	-0.3153229
0.66393	234.97686	0.0	2.296e-05	0.0003198	2e-08	-0.0	0.00144057	0.00026719	2.05e-06	700.85197459	701.0556746	699.60089955	-0.05725045	-0.01913709	-0.31529775
0.66593	235.54944	0.0	2.279e-05	0.00031997	2e-08	0.0	0.00144057	0.00026719	2.05e-06	700.81508933	701.04482694	699.56838991	-0.05690304	-0.01954479	-0.31527197
0.66793	236.12077	0.0	2.262e-05	0.00032013	2e-08	0.0	0.00144057	0.00026719	2.05e-06	700.77828431	701.03375404	699.53589187	-0.05655532	-0.0199539	-0.31524582
0.66993	236.69084	0.0	2.246e-05	0.0003203	1e-08	-0.0	0.00144057	0.00026719	2.05e-06	700.74155837	701.02245775	699.50340549	-0.05623161	-0.02033569	-0.31522116
0.67193	237.25965	0.0	2.23e-05	0.00032046	1e-08	0.0	0.00144057	0.00026719	2.05e-06	700.70491008	701.01094085	699.47093077	-0.05589899	-0.02072891	-0.3151955
0.67393	237.82719	0.0	2.214e-05	0.00032062	1e-08	0.0	0.00144057	0.00026719	2.05e-06	700.66833808	700.99920594	699.43846771	-0.05556372	-0.02112619	-0.31516931
0.67593	238.39346	0.0	2.198e-05	0.00032078	1e-08	-0.0	0.00144057	0.00026719	2.05e-06	700.63184138	700.98725465	699.40601636	-0.05525188	-0.02149656	-0.31514463
0.67793	238.95844	0.0	2.182e-05	0.00032094	1e-08	-0.0	0.00144057	0.00026719	2.05e-06	700.59541858	700.97508983	699.37357671	-0.05492783	-0.02188224	-0.31511867
0.67993	239.52213	0.0	2.167e-05	0.00032109	1e-08	0.0	0.00144057	0.00026719	2.05e-06	700.55906856	700.96271362	699.34114875	-0.05461726	-0.02225269	-0.31509347
0.68193	240.08453	0.0	2.151e-05	0.00032125	1e-08	-0.0	0.00144057	0.00026719	2.05e-06	700.52279027	700.950128	699.30873251	-0.05430894	-0.02262121	-0.31506815
0.68393	240.64561	0.0	2.136e-05	0.0003214	1e-08	-0.0	0.00144057	0.00026719	2.05e-06	700.48658241	700.93733576	699.27632795	-0.05399608	-0.02299592	-0.31504213
0.68593	241.20539	0.0	2.121e-05	0.00032155	1e-08	0.0	0.00144057	0.00026719	2.05e-06	700.45044415	700.92433834	699.2439351	-0.05370175	-0.02334911	-0.31501735
0.68793	241.76385	0.0	2.106e-05	0.0003217	1e-08	0.0	0.00144057	0.00026719	2.05e-06	700.41437417	700.91113873	699.21155392	-0.05339439	-0.02371865	-0.31499115
0.68993	242.32097	0.0	2.091e-05	0.00032184	1e-08	-0.0	0.00144057	0.00026719	2.05e-06	700.37837171	700.89773823	699.17918443	-0.05310847	-0.02406305	-0.31496648
0.69193	242.87676	0.0	2.077e-05	0.00032199	1e-08	-0.0	0.00144057	0.00026719	2.05e-06	700.34243549	700.8841398	699.14682657	-0.05281018	-0.02442299	-0.31494044
0.69393	243.43121	0.0	2.063e-05	0.00032213	1e-08	0.0	0.00144057	0.00026719	2.05e-06	700.30656481	700.87034473	699.11448037	-0.0525287	-0.02476324	-0.31491556
0.69593	243.98431	0.0	2.048e-05	0.00032227	1e-08	0.0	0.00144057	0.00026719	2.05e-06	700.27075846	700.85635581	699.08214577	-0.05224486	-0.0251069	-0.31489017
0.69793	244.53605	0.0	2.034e-05	0.00032242	1e-08	0.0	0.00144057	0.00026719	2.05e-06	700.23501567	700.84217461	699.04982277	-0.05195855	-0.02545414	-0.31486426
0.69993	245.08642	0.0	2.02e-05	0.00032255	1e-08	-0.0	0.00144057	0.00026719	2.05e-06	700.1993355	700.82780327	699.01751134	-0.05168865	-0.02578199	-0.31483953
0.70193	245.63541	0.0	2.007e-05	0.00032269	1e-08	-0.0	0.00144057	0.00026719	2.05e-06	700.16371696	700.81324406	698.98521143	-0.05140659	-0.02612514	-0.31481339
0.70393	246.18302	0.0	1.993e-05	0.00032283	1e-08	0.0	0.00144057	0.00026719	2.05e-06	700.12815936	700.79849842	698.95292304	-0.05114167	-0.02644792	-0.31478854
0.70593	246.72924	-0.0	1.98e-05	0.00032296	1e-08	0.0	0.00144057	0.00026719	2.05e-06	700.09266167	700.78356885	698.92064611	-0.05087664	-0.02677128	-0.31476339
0.70793	247.27406	0.0	1.966e-05	0.0003231	1e-08	0.0	0.00144057	0.00026719	2.05e-06	700.05722311	700.76845712	698.88838062	-0.05060593	-0.02710205	-0.3147374
0.70993	247.81747	0.0	1.953e-05	0.00032323	1e-08	0.0	0.00144057	0.0002672	2.05e-06	700.02184296	700.7531649	698.85612654	-0.05034611	-0.02741993	-0.31471216
0.71193	248.35946	0.0	1.94e-05	0.00032336	1e-08	-0.0	0.00144057	0.0002672	2.05e-06	699.98652034	700.73769427	698.82388382	-0.05009462	-0.027728	-0.31468745
0.71393	248.90003	0.0	1.927e-05	0.00032349	1e-08	-0.0	0.00144057	0.0002672	2.05e-06	699.95125443	700.7220473	698.79165241	-0.04984013	-0.02804015	-0.31466216
0.71593	249.43916	0.0	1.914e-05	0.00032361	1e-08	-0.0	0.00144057	0.0002672	2.05e-06	699.91604451	700.70622565	698.75943228	-0.04958067	-0.02835877	-0.31463608
0.71793	249.97685	0.0	1.902e-05	0.00032374	1e-08	-0.0	0.00144057	0.0002672	2.05e-06	699.88088987	700.69023104	698.7272234	-0.04933029	-0.0286666	-0.31461061
0.71993	250.51308	0.0	1.889e-05	0.00032387	1e-08	0.0	0.00144057	0.0002672	2.05e-06	699.8457898	700.67406526	698.69502571	-0.04909153	-0.02896046	-0.31458605
0.72193	251.04785	-0.0	1.877e-05	0.00032399	1e-08	0.0	0.00144057	0.0002672	2.05e-06	699.81074349	700.65773036	698.66283915	-0.04885028	-0.0292577	-0.31456096
0.72393	251.58115	-0.0	1.865e-05	0.00032411	1e-08	0.0	0.00144057	0.0002672	2.05e-06	699.77575025	700.64122807	698.63066369	-0.0486095	-0.02955466	-0.31453564
0.72593	252.11297	-0.0	1.853e-05	0.00032423	1e-08	0.0	0.00144057	0.0002672	2.05e-06	699.74080944	700.62456001	698.59849927	-0.04837277	-0.0298469	-0.31451046
0.72793	252.64331	-0.0	1.841e-05	0.00032435	1e-08	0.0	0.00144057	0.0002672	2.05e-06	699.70592037	700.60772797	698.56634585	-0.04813499	-0.03014072	-0.31448489
0.72993	253.17214	0.0	1.829e-05	0.00032447	1e-08	0.0	0.00144057	0.0002672	2.05e-06	699.67108239	700.5907336	698.53420337	-0.04789982	-0.03043156	-0.31445931
0.73193	253.69946	-0.0	1.817e-05	0.00032459	1e-08	0.0	0.00144057	0.0002672	2.05e-06	699.63629486	700.57357862	698.50207178	-0.04766872	-0.03071762	-0.3144339
0.73393	254.22526	-0.0	1.806e-05	0.0003247	1e-08	0.0	0.00144057	0.0002672	2.05e-06	699.60155713	700.55626471	698.46995103	-0.04744089	-0.03099985	-0.31440856
0.73593	254.74954	-0.0	1.794e-05	0.00032482	1e-08	0.0	0.00144057	0.0002672	2.05e-06	699.56686859	700.5387935	698.43784107	-0.04721629	-0.03127827	-0.31438331
0.73793	255.27227	-0.0	1.783e-05	0.00032493	1e-08	0.0	0.00144057	0.0002672	2.05e-06	699.53222863	700.52116664	698.40574182	-0.0469949	-0.03155293	-0.31435815
0.73993	255.79346	-0.0	1.772e-05	0.00032504	1e-08	0.0	0.00144057	0.0002672	2.05e-06	699.49763667	700.50338573	698.37365325	-0.04677667	-0.03182383	-0.31433308
0.74193	256.31309	-0.0	1.761e-05	0.00032515	1e-08	0.0	0.00144057	0.0002672	2.05e-06	699.4630921	700.48545239	698.34157529	-0.04656157	-0.03209102	-0.3143081
0.74393	256.83114	-0.0	1.75e-05	0.00032526	1e-08	0.0	0.00144057	0.0002672	2.05e-06	699.42859437	700.46736814	698.30950788	-0.04635114	-0.03235253	-0.31428341
0.74593	257.34762	-0.0	1.739e-05	0.00032537	1e-08	0.0	0.00144057	0.0002672	2.05e-06	699.39414291	700.44913459	698.27745097	-0.04613892	-0.03261642	-0.31425825
0.74793	257.86251	-0.0	1.728e-05	0.00032548	1e-08	0.0	0.00144057	0.0002672	2.05e-06	699.35973717	700.43075327	698.24540449	-0.04592959	-0.03287685	-0.31423316
0.74993	258.3758	-0.0	1.718e-05	0.00032558	1e-08	0.0	0.00144057	0.0002672	2.05e-06	699.32537661	700.41222571	698.21336838	-0.04572068	-0.03313686	-0.31420786
0.75192	258.88747	0.0	1.707e-05	0.00032569	1e-08	-0.0	0.00144057	0.0002672	2.05e-06	699.29106067	700.39355352	698.18134258	-0.04551117	-0.03339772	-0.31418221
0.75392	259.39752	0.0	1.697e-05	0.00032579	1e-08	-0.0	0.00144057	0.0002672	2.05e-06	699.25678883	700.37473818	698.14932702	-0.04530269	-0.03365739	-0.31415642
0.75592	259.90594	0.0	1.686e-05	0.00032589	1e-08	-0.0	0.00144057	0.0002672	2.05e-06	699.2225607	700.3557808	698.11732166	-0.0451091	-0.03389859	-0.31413222
0.75792	260.41271	0.0	1.676e-05	0.000326	1e-08	-0.0	0.00144057	0.0002672	2.05e-06	699.18837571	700.33668307	698.08532643	-0.04491233	-0.03414382	-0.31410737
0.75992	260.91782	0.0	1.666e-05	0.0003261	1e-08	-0.0	0.00144057	0.0002672	2.05e-06	699.15423333	700.31744651	698.05334126	-0.04471365	-0.03439148	-0.31408203
0.76192	261.42126	-0.0	1.656e-05	0.0003262	1e-08	0.0	0.00144057	0.0002672	2.05e-06	699.12013305	700.29807272	698.02136606	-0.0445111	-0.03464401	-0.31405592
0.76392	261.92303	-0.0	1.646e-05	0.00032629	1e-08	0.0	0.00144057	0.0002672	2.05e-06	699.08607456	700.27856251	697.98940082	-0.04432771	-0.03487268	-0.31403204
0.76592	262.4231	-0.0	1.637e-05	0.00032639	1e-08	0.0	0.00144057	0.0002672	2.05e-06	699.05205731	700.25891764	697.95744544	-0.04413601	-0.03511173	-0.31400683
0.76792	262.92146	0.0	1.627e-05	0.00032649	1e-08	-0.0	0.00144057	0.0002672	2.05e-06	699.01808073	700.23913978	697.92549984	-0.04393862	-0.03535789	-0.3139806
0.76992	263.41811	0.0	1.618e-05	0.00032658	1e-08	-0.0	0.00144057	0.0002672	2.05e-06	698.98414462	700.21922956	697.89356401	-0.04376044	-0.03558009	-0.31395669
0.77192	263.91303	0.0	1.608e-05	0.00032668	1e-08	0.0	0.00144057	0.0002672	2.05e-06	698.95024839	700.19918883	697.86163783	-0.0435716	-0.03581558	-0.3139311
0.77392	264.40621	-0.0	1.599e-05	0.00032677	1e-08	0.0	0.00144057	0.0002672	2.05e-06	698.91639161	700.17901891	697.82972125	-0.04339121	-0.0360405	-0.31390642
0.77592	264.89763	-0.0	1.59e-05	0.00032686	1e-08	0.0	0.00144057	0.0002672	2.05e-06	698.88257397	700.15872072	697.79781422	-0.04321034	-0.03626599	-0.31388142
0.77792	265.38728	0.0	1.581e-05	0.00032695	1e-08	-0.0	0.00144057	0.0002672	2.05e-06	698.84879491	700.13829613	697.76591663	-0.04302741	-0.03649401	-0.3138559
0.77992	265.87516	0.0	1.571e-05	0.00032704	1e-08	-0.0	0.00144057	0.0002672	2.05e-06	698.81505423	700.11774575	697.73402847	-0.04285312	-0.03671121	-0.31383134
0.78192	266.36124	-0.0	1.563e-05	0.00032713	1e-08	0.0	0.00144057	0.0002672	2.05e-06	698.78135132	700.0970715	697.70214962	-0.04267461	-0.0369336	-0.31380595
0.78392	266.84551	-0.0	1.554e-05	0.00032722	1e-08	0.0	0.00144057	0.0002672	2.05e-06	698.74768601	700.07627399	697.67028006	-0.04250119	-0.03714958	-0.31378105
0.78592	267.32796	0.0	1.545e-05	0.00032731	1e-08	-0.0	0.00144057	0.0002672	2.05e-06	698.71405776	700.05535496	697.63841968	-0.04233084	-0.03736166	-0.31375635
0.78792	267.80857	-0.0	1.536e-05	0.00032739	1e-08	0.0	0.00144057	0.0002672	2.05e-06	698.68046627	700.03431541	697.60656843	-0.04215192	-0.03758431	-0.31373017
0.78992	268.28734	-0.0	1.528e-05	0.00032748	1e-08	0.0	0.00144057	0.0002672	2.05e-06	698.64691126	700.0131563	697.57472626	-0.04199042	-0.03778519	-0.31370632
0.79192	268.76424	0.0	1.519e-05	0.00032756	1e-08	-0.0	0.00144057	0.0002672	2.05e-06	698.61339221	699.99187936	697.54289306	-0.04181998	-0.03799708	-0.31368091
0.79392	269.23926	-0.0	1.511e-05	0.00032765	1e-08	0.0	0.00144057	0.0002672	2.05e-06	698.57990894	699.97048524	697.51106879	-0.04165003	-0.03820824	-0.31365535
0.79592	269.71239	-0.0	1.503e-05	0.00032773	1e-08	0.0	0.00144057	0.0002672	2.05e-06	698.54646107	699.94897521	697.47925338	-0.04149164	-0.03840492	-0.3136313
0.79792	270.18361	0.0	1.495e-05	0.00032781	1e-08	-0.0	0.00144057	0.0002672	2.05e-06	698.51304819	699.92735071	697.44744674	-0.04132876	-0.03860703	-0.31360636
0.79992	270.65291	-0.0	1.487e-05	0.00032789	1e-08	0.0	0.00144057	0.0002672	2.05e-06	698.47967005	699.90561263	697.41564882	-0.04115983	-0.03881649	-0.31358025
0.80192	271.12027	0.0	1.479e-05	0.00032797	1e-08	-0.0	0.00144057	0.0002672	2.05e-06	698.4463264	699.88376187	697.38385956	-0.04100146	-0.03901272	-0.31355555
0.80392	271.58567	0.0	1.471e-05	0.00032805	1e-08	-0.0	0.00144057	0.0002672	2.05e-06	698.41301688	699.86179975	697.35207887	-0.04084763	-0.03920316	-0.31353136
0.80592	272.04911	-0.0	1.463e-05	0.00032813	0.0	0.0	0.00144057	0.0002672	2.05e-06	698.37974114	699.83972747	697.32030667	-0.04069104	-0.03939684	-0.31350652
0.80792	272.51055	0.0	1.455e-05	0.00032821	0.0	-0.0	0.00144057	0.0002672	2.05e-06	698.34649895	699.81754596	697.28854291	-0.04053474	-0.03958999	-0.31348151
0.80992	272.97	-0.0	1.447e-05	0.00032828	0.0	0.0	0.00144057	0.0002672	2.05e-06	698.31329002	699.79525626	697.25678752	-0.04038	-0.03978102	-0.31345654
0.81192	273.42742	0.0	1.44e-05	0.00032836	0.0	-0.0	0.00144057	0.0002672	2.05e-06	698.28011409	699.77285938	697.22504042	-0.04022307	-0.03997456	-0.31343101
0.81392	273.88281	-0.0	1.432e-05	0.00032843	0.0	0.0	0.00144057	0.0002672	2.05e-06	698.2469709	699.75035636	697.19330155	-0.04006905	-0.04016429	-0.31340573
0.81592	274.33615	0.0	1.425e-05	0.00032851	0.0	-0.0	0.00144057	0.0002672	2.05e-06	698.21386018	699.72774821	697.16157084	-0.0399173	-0.04035101	-0.31338062
0.81792	274.78741	-0.0	1.418e-05	0.00032858	0.0	0.0	0.00144057	0.0002672	2.05e-06	698.18078169	699.70503592	697.12984821	-0.03976782	-0.0405347	-0.31335568
0.81992	275.23658	0.0	1.41e-05	0.00032865	0.0	-0.0	0.00144057	0.0002672	2.05e-06	698.14773518	699.68222045	697.09813359	-0.03962061	-0.04071537	-0.31333093
0.82192	275.68364	-0.0	1.403e-05	0.00032873	0.0	0.0	0.00144057	0.0002672	2.05e-06	698.11472043	699.65930279	697.06642692	-0.0394757	-0.040893	-0.31330636
0.82392	276.12858	0.0	1.396e-05	0.0003288	0.0	-0.0	0.00144057	0.0002672	2.05e-06	698.0817372	699.63628388	697.03472812	-0.03933344	-0.04106712	-0.31328207
0.82592	276.57138	-0.0	1.389e-05	0.00032887	0.0	0.0	0.00144057	0.0002672	2.05e-06	698.04878529	699.61316463	697.00303713	-0.03918926	-0.04124335	-0.31325726
0.82792	277.01201	0.0	1.382e-05	0.00032894	0.0	-0.0	0.00144057	0.0002672	2.05e-06	698.01586447	699.58994601	696.97135386	-0.03904595	-0.04141825	-0.31323241
0.82992	277.45045	-0.0	1.375e-05	0.000329	0.0	0.0	0.00144057	0.0002672	2.05e-06	697.98297455	699.56662892	696.93967826	-0.03890305	-0.04159238	-0.31320745
0.83192	277.8867	-0.0	1.369e-05	0.00032907	0.0	0.0	0.00144057	0.0002672	2.05e-06	697.95011528	699.54321439	696.90801023	-0.03875641	-0.04177076	-0.31318164
0.83392	278.32072	0.0	1.362e-05	0.00032914	0.0	-0.0	0.00144057	0.0002672	2.05e-06	697.91728652	699.5197032	696.87634971	-0.03861521	-0.04194221	-0.31315661
0.83592	278.75249	-0.0	1.355e-05	0.0003292	0.0	0.0	0.00144057	0.0002672	2.05e-06	697.88448817	699.49609595	696.84469666	-0.03848235	-0.04210326	-0.31313288
0.83792	279.18201	0.0	1.349e-05	0.00032927	0.0	-0.0	0.00144057	0.0002672	2.05e-06	697.85171999	699.47239374	696.81305097	-0.0383439	-0.04227078	-0.313108
0.83992	279.60923	0.0	1.342e-05	0.00032933	0.0	-0.0	0.00144057	0.0002672	2.05e-06	697.81898172	699.44859771	696.78141257	-0.03819806	-0.04244689	-0.3130816
0.84192	280.03415	-0.0	1.336e-05	0.0003294	0.0	0.0	0.00144057	0.0002672	2.05e-06	697.7862734	699.42470807	696.74978141	-0.03807044	-0.04260069	-0.31305834
0.84392	280.45673	0.0	1.33e-05	0.00032946	0.0	-0.0	0.00144057	0.0002672	2.05e-06	697.7535948	699.40072593	696.71815742	-0.03793384	-0.042765	-0.31303329
0.84592	280.87697	0.0	1.324e-05	0.00032952	0.0	-0.0	0.00144057	0.0002672	2.05e-06	697.72094569	699.3766524	696.68654048	-0.03779522	-0.04293134	-0.3130077
0.84792	281.29483	-0.0	1.317e-05	0.00032958	0.0	0.0	0.00144057	0.0002672	2.05e-06	697.68832616	699.35248757	696.65493059	-0.03766669	-0.04308526	-0.31298382
0.84992	281.71029	-0.0	1.311e-05	0.00032965	0.0	0.0	0.00144057	0.0002672	2.05e-06	697.65573583	699.32823304	696.6233276	-0.03752573	-0.04325366	-0.31295748
0.85191	282.12333	0.0	1.305e-05	0.00032971	0.0	-0.0	0.00144057	0.0002672	2.05e-06	697.6231749	699.30388866	696.59173151	-0.03740182	-0.04340134	-0.31293418
0.85391	282.53392	0.0	1.299e-05	0.00032977	0.0	-0.0	0.00144057	0.0002672	2.05e-06	697.59064296	699.27945608	696.56014218	-0.03726556	-0.04356334	-0.31290842
0.85591	282.94204	-0.0	1.293e-05	0.00032982	0.0	0.0	0.00144057	0.0002672	2.05e-06	697.55814021	699.25493519	696.5285596	-0.03713848	-0.04371404	-0.31288425
0.85791	283.34766	-0.0	1.288e-05	0.00032988	0.0	0.0	0.00144057	0.0002672	2.05e-06	697.52566659	699.23032668	696.49698369	-0.03699469	-0.04388407	-0.31285675
0.85991	283.75076	-0.0	1.282e-05	0.00032994	0.0	0.0	0.00144057	0.0002672	2.05e-06	697.49322172	699.20563217	696.46541432	-0.03687408	-0.04402632	-0.31283357
0.86191	284.15131	0.0	1.276e-05	0.00033	0.0	-0.0	0.00144057	0.0002672	2.05e-06	697.46080537	699.18085285	696.43385136	-0.03675613	-0.04416505	-0.31281078
0.86391	284.54928	0.0	1.271e-05	0.00033005	0.0	-0.0	0.00144057	0.0002672	2.05e-06	697.42841834	699.155987	696.40229493	-0.03662256	-0.04432171	-0.31278486
0.86591	284.94464	-0.0	1.265e-05	0.00033011	0.0	0.0	0.00144057	0.0002672	2.05e-06	697.39605963	699.13103807	696.37074474	-0.03649856	-0.04446672	-0.31276069
0.86791	285.33738	-0.0	1.26e-05	0.00033016	0.0	0.0	0.00144057	0.0002672	2.05e-06	697.36372963	699.10600555	696.3392008	-0.03636764	-0.04461933	-0.31273505
0.86991	285.72745	-0.0	1.254e-05	0.00033022	0.0	0.0	0.00144057	0.0002672	2.05e-06	697.33142889	699.08088839	696.30766316	-0.03623556	-0.04477279	-0.31270907
0.87191	286.11484	-0.0	1.249e-05	0.00033027	0.0	0.0	0.00144057	0.0002672	2.05e-06	697.29915694	699.0556886	696.27613164	-0.0361178	-0.04490915	-0.31268581
0.87391	286.4995	-0.0	1.244e-05	0.00033032	0.0	0.0	0.00144057	0.0002672	2.05e-06	697.26691371	699.03040711	696.24460613	-0.03599607	-0.04504966	-0.31266168
0.87591	286.8814	0.0	1.239e-05	0.00033037	0.0	-0.0	0.00144057	0.0002672	2.05e-06	697.23469866	699.00504605	696.21308644	-0.03587305	-0.04519118	-0.31263722
0.87791	287.26053	-0.0	1.233e-05	0.00033042	0.0	0.0	0.00144057	0.0002672	2.05e-06	697.20251285	698.97960324	696.1815727	-0.03574977	-0.04533248	-0.31261262
0.87991	287.63684	0.0	1.228e-05	0.00033047	0.0	-0.0	0.00144057	0.0002672	2.05e-06	697.17035564	698.95408116	696.15006468	-0.03562382	-0.04547632	-0.31258742
0.88191	288.0103	0.0	1.223e-05	0.00033052	0.0	-0.0	0.00144057	0.0002672	2.05e-06	697.13822834	698.92847699	696.11856255	-0.03550029	-0.04561681	-0.31256263
0.88391	288.38087	0.0	1.218e-05	0.00033057	0.0	-0.0	0.00144057	0.0002672	2.05e-06	697.10613019	698.90279358	696.08706606	-0.03537762	-0.04575578	-0.31253796
0.88591	288.74853	0.0	1.214e-05	0.00033062	0.0	-0.0	0.00144057	0.0002672	2.05e-06	697.07406124	698.87703163	696.0555751	-0.03524746	-0.04590261	-0.31251172
0.88791	289.11323	0.0	1.209e-05	0.00033067	0.0	-0.0	0.00144057	0.0002672	2.05e-06	697.04202176	698.85119126	696.02408962	-0.03512571	-0.04603936	-0.31248713
0.88991	289.47494	0.0	1.204e-05	0.00033072	0.0	-0.0	0.00144057	0.0002672	2.05e-06	697.01001171	698.82527351	695.9926095	-0.03501233	-0.04616617	-0.3124642
0.89191	289.83363	-0.0	1.199e-05	0.00033076	0.0	0.0	0.00144057	0.0002672	2.05e-06	696.97803122	698.79927892	695.96113465	-0.03488497	-0.04630799	-0.31243842
0.89391	290.18924	0.0	1.195e-05	0.00033081	0.0	-0.0	0.00144057	0.0002672	2.05e-06	696.94608093	698.77320681	695.92966504	-0.03476126	-0.04644509	-0.31241335
0.89591	290.54175	0.0	1.19e-05	0.00033086	0.0	-0.0	0.00144057	0.0002672	2.05e-06	696.91416073	698.74705844	695.89820054	-0.03464559	-0.04657267	-0.31238991
0.89791	290.89111	0.0	1.186e-05	0.0003309	0.0	-0.0	0.00144057	0.0002672	2.05e-06	696.88226917	698.72083849	695.86674078	-0.03452457	-0.04670556	-0.31236538
0.89991	291.23728	-0.0	1.181e-05	0.00033094	0.0	0.0	0.00144057	0.0002672	2.05e-06	696.85040831	698.69454289	695.83528595	-0.03440264	-0.04683877	-0.31234068
0.90191	291.58022	0.0	1.177e-05	0.00033099	0.0	-0.0	0.00144057	0.0002672	2.05e-06	696.81857961	698.66816917	695.80383616	-0.03426928	-0.04698366	-0.31231368
0.90391	291.91988	0.0	1.173e-05	0.00033103	0.0	-0.0	0.00144057	0.0002672	2.05e-06	696.78678301	698.64171867	695.77239122	-0.03414689	-0.04711583	-0.31228893
0.90591	292.25622	0.0	1.169e-05	0.00033107	0.0	-0.0	0.00144057	0.0002672	2.05e-06	696.755017	698.61519608	695.74095078	-0.03403619	-0.04723479	-0.31226659
0.90791	292.58919	-0.0	1.164e-05	0.00033111	0.0	0.0	0.00144057	0.0002672	2.05e-06	696.72328351	698.58859822	695.70951494	-0.03390523	-0.04737471	-0.31224021
0.90991	292.91874	0.0	1.16e-05	0.00033116	0.0	-0.0	0.00144057	0.0002672	2.05e-06	696.69158287	698.56192554	695.67808359	-0.03378172	-0.04750582	-0.3122154
0.91191	293.24483	0.0	1.156e-05	0.0003312	0.0	-0.0	0.00144057	0.0002672	2.05e-06	696.65991581	698.53517776	695.64665665	-0.03366015	-0.04763411	-0.31219107
0.91391	293.56738	0.0	1.152e-05	0.00033124	0.0	-0.0	0.00144057	0.0002672	2.05e-06	696.62828233	698.50835625	695.61523394	-0.03353863	-0.04776151	-0.31216683
0.91591	293.88637	0.0	1.148e-05	0.00033127	0.0	-0.0	0.00144057	0.0002672	2.05e-06	696.59668173	698.481464	695.5838152	-0.03341377	-0.04789159	-0.31214204
0.91791	294.20172	-0.0	1.145e-05	0.00033131	0.0	0.0	0.00144057	0.0002672	2.05e-06	696.5651171	698.45449582	695.55240061	-0.0332943	-0.04801522	-0.31211844
0.91991	294.51339	0.0	1.141e-05	0.00033135	0.0	-0.0	0.00144057	0.0002672	2.05e-06	696.53358595	698.42745848	695.52098969	-0.03316907	-0.04814397	-0.31209383
0.92191	294.82131	0.0	1.137e-05	0.00033139	0.0	-0.0	0.00144057	0.0002672	2.05e-06	696.50209276	698.40034434	695.48958273	-0.03304251	-0.04827311	-0.31206912
0.92391	295.12543	0.0	1.133e-05	0.00033142	0.0	-0.0	0.00144057	0.0002672	2.05e-06	696.47063479	698.37316063	695.45817924	-0.0329155	-0.04840178	-0.3120445
0.92591	295.42567	0.0	1.13e-05	0.00033146	0.0	-0.0	0.00144057	0.0002672	2.05e-06	696.43921469	698.34590376	695.42677926	-0.03278729	-0.04853066	-0.31201984
0.92791	295.72198	0.0	1.126e-05	0.0003315	0.0	-0.0	0.00144057	0.0002672	2.05e-06	696.40783344	698.31857369	695.39538267	-0.03265798	-0.04865962	-0.31199518
0.92991	296.01428	0.0	1.123e-05	0.00033153	0.0	-0.0	0.00144057	0.0002672	2.05e-06	696.37649205	698.29117037	695.36398932	-0.03252745	-0.04878873	-0.31197052
0.93191	296.30251	0.0	1.119e-05	0.00033156	0.0	-0.0	0.00144057	0.0002672	2.05e-06	696.34519166	698.26369367	695.33259905	-0.03239555	-0.04891808	-0.31194587
0.93391	296.58659	0.0	1.116e-05	0.0003316	0.0	-0.0	0.00144057	0.0002672	2.05e-06	696.31393349	698.23614344	695.30121172	-0.03226216	-0.04904775	-0.31192122
0.93591	296.86644	0.0	1.113e-05	0.00033163	0.0	-0.0	0.00144057	0.0002672	2.05e-06	696.28271888	698.20851946	695.26982716	-0.03212709	-0.04917783	-0.31189657
0.93791	297.14199	0.0	1.11e-05	0.00033166	0.0	-0.0	0.00144057	0.0002672	2.05e-06	696.25154929	698.18082146	695.23844519	-0.03199018	-0.04930844	-0.31187192
0.93991	297.41314	-0.0	1.106e-05	0.00033169	0.0	0.0	0.00144057	0.0002672	2.05e-06	696.22042633	698.15304912	695.20706562	-0.03185124	-0.04943968	-0.31184727
0.94191	297.6798	-0.0	1.103e-05	0.00033173	0.0	0.0	0.00144057	0.0002672	2.05e-06	696.18935176	698.12520204	695.17568827	-0.03171007	-0.04957168	-0.31182263
0.94391	297.94189	0.0	1.1e-05	0.00033176	0.0	-0.0	0.00144057	0.0002672	2.05e-06	696.15832749	698.09727975	695.14431292	-0.03156641	-0.04970457	-0.31179799
0.94591	298.19931	0.0	1.097e-05	0.00033179	0.0	-0.0	0.00144057	0.0002672	2.05e-06	696.12735565	698.06928171	695.11293935	-0.03142004	-0.0498385	-0.31177335
0.94791	298.45196	-0.0	1.094e-05	0.00033181	0.0	0.0	0.00144057	0.0002672	2.05e-06	696.09643857	698.04120728	695.08156733	-0.03127062	-0.04997363	-0.31174871
0.94991	298.69972	-0.0	1.092e-05	0.00033184	0.0	0.0	0.00144057	0.0002672	2.05e-06	696.06557885	698.01305575	695.05019659	-0.03111789	-0.05011013	-0.31172407
0.9519	298.94248	0.0	1.089e-05	0.00033187	0.0	-0.0	0.00144057	0.0002672	2.05e-06	696.03477934	697.98482627	695.01882686	-0.03096146	-0.05024821	-0.31169943
0.9539	299.18013	-0.0	1.086e-05	0.0003319	0.0	0.0	0.00144057	0.0002672	2.05e-06	696.00404321	697.95651789	694.98745783	-0.03080089	-0.0503881	-0.31167479
0.9559	299.41252	0.0	1.084e-05	0.00033192	0.0	-0.0	0.00144057	0.0002672	2.05e-06	695.97337402	697.92812952	694.95608919	-0.03063575	-0.05053005	-0.31165016
0.9579	299.63954	-0.0	1.081e-05	0.00033195	0.0	0.0	0.00144057	0.0002672	2.05e-06	695.94277572	697.89965994	694.92472057	-0.03046552	-0.05067432	-0.31162552
0.9599	299.86103	0.0	1.079e-05	0.00033197	0.0	-0.0	0.00144057	0.0002672	2.05e-06	695.91225275	697.87110773	694.89335157	-0.03028958	-0.05082125	-0.31160088
0.9619	300.07685	-0.0	1.076e-05	0.000332	0.0	0.0	0.00144057	0.0002672	2.05e-06	695.88181014	697.84247131	694.86198177	-0.03010723	-0.0509712	-0.31157625
0.9639	300.28681	0.0	1.074e-05	0.00033202	0.0	-0.0	0.00144057	0.0002672	2.05e-06	695.85145355	697.81374885	694.83061066	-0.02991771	-0.05112457	-0.31155161
0.9659	300.49075	-0.0	1.072e-05	0.00033204	0.0	0.0	0.00144057	0.0002672	2.05e-06	695.82118945	697.78493828	694.79923772	-0.02971993	-0.05128191	-0.31152697
0.9679	300.68847	-0.0	1.069e-05	0.00033206	0.0	0.0	0.00144057	0.0002672	2.05e-06	695.79102524	697.75603722	694.76786232	-0.02951274	-0.0514438	-0.31150232
0.9699	300.87977	0.0	1.067e-05	0.00033209	0.0	-0.0	0.00144057	0.0002672	2.05e-06	695.76096944	697.72704295	694.73648377	-0.02929502	-0.0516108	-0.31147768
0.9719	301.06441	0.0	1.065e-05	0.00033211	0.0	-0.0	0.00144057	0.0002672	2.05e-06	695.73103196	697.69795233	694.70510127	-0.02906474	-0.05178392	-0.31145303
0.9739	301.24215	0.0	1.063e-05	0.00033213	0.0	-0.0	0.00144057	0.0002672	2.05e-06	695.70122454	697.66876165	694.67371387	-0.02882025	-0.05196396	-0.31142838
0.9759	301.41271	0.0	1.061e-05	0.00033214	0.0	-0.0	0.00144057	0.0002672	2.05e-06	695.67156072	697.6394667	694.64232051	-0.02855846	-0.05215241	-0.31140372
0.9779	301.57578	-0.0	1.06e-05	0.00033216	0.0	0.0	0.00144057	0.0002672	2.05e-06	695.64205696	697.61006243	694.61091989	-0.02827695	-0.05235042	-0.31137906
0.9799	301.73102	0.0	1.058e-05	0.00033218	0.0	-0.0	0.00144057	0.0002672	2.05e-06	695.61273322	697.58054282	694.57951045	-0.02796989	-0.05256072	-0.31135439
0.9819	301.87804	-0.0	1.056e-05	0.00033219	0.0	0.0	0.00144057	0.0002672	2.05e-06	695.58361406	697.5509006	694.54809031	-0.02763627	-0.05278374	-0.31132972
0.9839	302.01638	-0.0	1.055e-05	0.00033221	0.0	0.0	0.00144057	0.0002672	2.05e-06	695.55472814	697.52112746	694.51665724	-0.02726434	-0.05302488	-0.31130503
0.9859	302.14554	0.0	1.054e-05	0.00033222	0.0	-0.0	0.00144057	0.0002672	2.05e-06	695.52611551	697.49121211	694.48520818	-0.02684536	-0.05328805	-0.31128033
0.9879	302.2649	0.0	1.052e-05	0.00033224	0.0	-0.0	0.00144057	0.0002672	2.05e-06	695.49782714	697.46114054	694.45373925	-0.02636446	-0.05357977	-0.31125561
0.9899	302.37369	-0.0	1.051e-05	0.00033225	0.0	0.0	0.00144057	0.0002672	2.05e-06	695.4699325	697.43089425	694.42224513	-0.02579911	-0.05390976	-0.31123087
0.9919	302.47096	-0.0	1.05e-05	0.00033226	0.0	0.0	0.00144057	0.0002672	2.05e-06	695.44253069	697.4004478	694.39071826	-0.02511138	-0.05429406	-0.31120611
0.9939	302.55547	0.0	1.049e-05	0.00033227	0.0	-0.0	0.00144057	0.0002672	2.05e-06	695.41577327	697.36976382	694.35914709	-0.02423212	-0.05476117	-0.31118132
0.9959	302.62542	-0.0	1.048e-05	0.00033227	0.0	0.0	0.00144057	0.0002672	2.05e-06	695.38991688	697.33878208	694.32751193	-0.02301339	-0.05537031	-0.31115647
0.9979	302.6779	-0.0	1.048e-05	0.00033228	0.0	0.0	0.00144057	0.0002672	2.05e-06	695.36548633	697.30738679	694.29577229	-0.02101046	-0.05629237	-0.31113154
0.9999	302.70613	0.0	1.048e-05	0.00033228	0.0	0.0	0.00144057	0.0002672	2.05e-06	695.3443811	697.27520322	694.26377853	-0.01347041	-0.05914787	-0.3111064
1.0	302.70649	0.0	1.048e-05	0.00033228	0.0	0.0	0.00144057	0.0002672	2.05e-06	695.34361631	697.27353823	694.26215564	1604.50556323	114.00246815	322.27823089
