# Supplementary material for: Dataset for the simulated biomass pyrolysis in rotary kilns with varying particle residence time distributions
Source: Data Brief. 2021 Nov 23;39:107603. doi: 10.1016/j.dib.2021.107603 (PMC8633881; doi:10.1016/j.dib.2021.107603)
Supplement: Supplementary Data S1 — Supplementary Raw Research Data. This is open data under the CC BY license http://creativecommons.org/licenses/by/4.0/ [file mmc1.zip › supplementary/113/logFiles/log_Pe8]

l,m	Tau,s	F_w,kg/s	F_is,kg/s	F_c,kg/s	F_rt,kg/s	F_w_wet,kg/s	F_it,kg/s	F_g,kg/s	F_H2O_g,kg/s	T_b,K	T_g,K	T_w,K	q_bed,kW/m	q_gas,kW/m	q_loss,kW/m
0.0001	0.02	0.0	0.0	0.0	0.0	0.00205282	0.0	0.0	0.0	299.0507245	302.25864465	832.90106602	33.2394236	2.84976119	-0.41989491
0.002	0.77965	0.0	0.0	0.0	0.0	0.00205282	0.0	0.0	0.0	315.75599218	377.54232682	828.26491356	32.04212885	2.67474229	-0.41625736
0.004	1.5789	0.0	0.0	0.0	0.0	0.00205282	0.0	0.0	0.0	332.5384093	450.03356798	823.57724529	30.83897666	2.42808325	-0.41257956
0.006	2.37776	0.0	0.0	0.0	0.0	0.00205282	0.0	0.0	0.0	348.54926966	514.13514879	819.08760713	29.6893953	2.12615389	-0.40905728
0.008	3.17621	1e-08	0.0	0.0	0.0	0.00205281	0.0	0.0	0.0	363.83507307	568.77865705	814.79540826	28.58790782	1.78876222	-0.40569005
0.01	3.97427	5e-08	0.0	0.0	0.0	0.00205277	0.0	0.0	0.0	378.4367814	613.59794328	810.69739408	27.5282582	1.44598629	-0.40247521
0.012	4.77193	1.5e-07	0.0	0.0	0.0	0.00205267	0.0	0.0	0.0	392.39045883	648.99041851	806.78711798	26.50553595	1.12484392	-0.39940768
0.014	5.56918	4.1e-07	0.0	0.0	0.0	0.00205241	0.0	0.0	0.0	405.72820303	675.9597685	803.05546643	25.51616087	0.8446923	-0.39648028
0.016	6.36604	1.01e-06	0.0	0.0	0.0	0.00205181	0.0	0.0	0.0	418.4791227	695.84980815	799.49176945	24.55806569	0.61432588	-0.39368454
0.018	7.16249	2.28e-06	0.0	0.0	0.0	0.00205054	0.0	0.0	0.0	430.67017806	710.07919492	796.08498152	23.63037134	0.4334614	-0.39101185
0.02	7.95854	4.76e-06	0.0	0.0	0.0	0.00204806	0.0	0.0	0.0	442.32673839	719.95381218	792.82455586	22.73281518	0.29647296	-0.38845389
0.022	8.75418	9.34e-06	0.0	0.0	0.0	0.00204348	0.0	0.0	1e-08	453.47285795	726.57477268	789.70089918	21.86535313	0.19559878	-0.38600317
0.024	9.54942	1.731e-05	0.0	0.0	0.0	0.0020355	0.0	0.0	2e-08	464.1313538	730.81655516	786.70550458	21.02790963	0.12299308	-0.38365303
0.026	10.34425	3.05e-05	0.0	0.0	0.0	0.00202229	0.0	0.0	3e-08	474.32379382	733.34516442	783.83089465	20.22026944	0.07181311	-0.38139762
0.028	11.13867	5.133e-05	0.0	0.0	0.0	0.00200144	0.0	0.0	5e-08	484.07046577	734.65304596	781.07047929	19.44205903	0.03653985	-0.37923177
0.03	11.93268	8.281e-05	0.0	0.0	0.0	0.00196993	0.0	0.0	8e-08	493.39038298	735.09701306	778.41839487	18.69276709	0.01294795	-0.3771509
0.032	12.72629	0.00012843	0.0	0.0	0.0	0.00192426	0.0	0.0	1.3e-07	502.30136704	734.93235228	775.8693573	17.97177945	-0.00210823	-0.37515087
0.034	13.51948	0.00019187	0.0	0.0	0.0	0.00186076	0.0	0.0	1.9e-07	510.82023597	734.34065588	773.41854299	17.27840721	-0.01093303	-0.37322788
0.036	14.31226	0.00027648	1e-08	0.0	0.0	0.00177605	0.0	0.0	2.8e-07	518.96311156	733.45156306	771.06149746	16.61190312	-0.01520713	-0.37137846
0.038	15.10463	0.00038465	1e-08	0.0	0.0	0.00166777	1e-08	0.0	3.9e-07	526.74582948	732.35844967	768.79407019	15.97146332	-0.01616393	-0.36959935
0.04	15.89659	0.00051692	3e-08	0.0	0.0	0.00153533	2e-08	0.0	5.2e-07	534.18438833	731.12875123	766.61237009	15.35621649	-0.01470553	-0.36788749
0.042	16.68813	0.00067137	6e-08	0.0	0.0	0.00138067	5e-08	1e-08	6.7e-07	541.29532278	729.80949594	764.51273558	14.76520786	-0.01147172	-0.36624002
0.044	17.47925	0.00084318	1.1e-07	0.0	0.0	0.00120858	9e-08	1e-08	8.4e-07	548.09585068	728.42897698	762.49171272	14.19739014	-0.00686016	-0.36465422
0.046	18.26996	0.00102491	1.9e-07	0.0	0.0	0.00102649	1.8e-07	3e-08	1.03e-06	554.60368354	726.99638151	760.54603498	13.65163037	-0.0010308	-0.36312754
0.048	19.06025	0.00120738	3.2e-07	0.0	0.0	0.00084354	3.3e-07	5e-08	1.21e-06	560.83646633	725.50131526	758.67260069	13.12674196	0.00609251	-0.36165753
0.05	19.85013	0.00138108	5.1e-07	0.0	1e-08	0.0006692	5.6e-07	8e-08	1.38e-06	566.81096978	723.91555188	756.86844652	12.62153883	0.01479074	-0.36024188
0.05199	20.63958	0.00153776	7.8e-07	0.0	1e-08	0.00051168	9.2e-07	1.4e-07	1.54e-06	572.54223805	722.19819515	755.13072654	12.13455156	0.02548123	-0.35887836
0.05399	21.42861	0.00167162	1.14e-06	0.0	1e-08	0.00037671	1.45e-06	2.2e-07	1.68e-06	578.04250067	720.30410303	753.45683187	11.66366698	0.03861327	-0.35756491
0.05599	22.21722	0.00177992	1.62e-06	0.0	2e-08	0.00026695	2.19e-06	3.3e-07	1.79e-06	583.32204737	718.19389261	751.84406754	11.21050592	0.05454958	-0.35629942
0.05799	23.00541	0.00186288	2.23e-06	0.0	3e-08	0.00018212	3.2e-06	4.9e-07	1.87e-06	588.38901322	715.84300252	750.28977572	10.77309861	0.07346762	-0.35507981
0.05999	23.79317	0.00192291	2.99e-06	0.0	4e-08	0.00011969	4.55e-06	7e-07	1.93e-06	593.24986393	713.24796435	748.79135577	10.35174313	0.09529824	-0.35390402
0.06199	24.58051	0.00196374	3.92e-06	0.0	6e-08	7.587e-05	6.28e-06	9.8e-07	1.98e-06	597.9099107	710.42853542	747.34631522	9.94553014	0.11971794	-0.35277011
0.06399	25.36743	0.00198946	5.03e-06	0.0	8e-08	4.644e-05	8.48e-06	1.33e-06	2.01e-06	602.37388435	707.42596312	745.95228919	9.5540932	0.14618448	-0.35167623
0.06599	26.15391	0.00200387	6.34e-06	0.0	1e-07	2.75e-05	1.121e-05	1.77e-06	2.03e-06	606.64638524	704.2981971	744.60704681	9.17711401	0.1740057	-0.35062061
0.06799	26.93997	0.00201014	7.86e-06	0.0	1.3e-07	1.578e-05	1.456e-05	2.31e-06	2.04e-06	610.73218176	701.11340072	743.30848259	8.8145634	0.20242026	-0.34960162
0.06999	27.7256	0.00201062	9.62e-06	1e-08	1.7e-07	8.78e-06	1.86e-05	2.97e-06	2.04e-06	614.63632971	697.94300528	742.05460826	8.4656561	0.23067584	-0.34861769
0.07199	28.5108	0.00200698	1.163e-05	1e-08	2.1e-07	4.76e-06	2.343e-05	3.76e-06	2.05e-06	618.36361878	694.85544492	740.84370654	8.13035836	0.25809237	-0.34766747
0.07399	29.29557	0.00200028	1.39e-05	1e-08	2.7e-07	2.51e-06	2.911e-05	4.69e-06	2.05e-06	621.91937641	691.91107884	739.67406897	7.80811942	0.28410423	-0.34674964
0.07599	30.0799	0.00199116	1.644e-05	2e-08	3.3e-07	1.29e-06	3.574e-05	5.79e-06	2.05e-06	625.30882071	689.15878923	738.54415131	7.49872403	0.30828299	-0.34586296
0.07799	30.86381	0.00197998	1.926e-05	3e-08	4e-07	6.5e-07	4.339e-05	7.06e-06	2.05e-06	628.53717996	686.6343753	737.45250722	7.2016256	0.33034083	-0.34500633
0.07999	31.64727	0.0019669	2.238e-05	4e-08	4.7e-07	3.2e-07	5.213e-05	8.52e-06	2.05e-06	631.60965556	684.36045295	736.39777341	6.91660274	0.35011771	-0.34417865
0.08199	32.43031	0.00195198	2.579e-05	6e-08	5.6e-07	1.5e-07	6.203e-05	1.019e-05	2.05e-06	634.53142472	682.34754242	735.3786502	6.64318431	0.36756355	-0.34337892
0.08399	33.2129	0.00193525	2.95e-05	8e-08	6.6e-07	7e-08	7.315e-05	1.206e-05	2.05e-06	637.30762655	680.5959219	734.3938931	6.38092354	0.38271332	-0.34260616
0.08599	33.99506	0.00191668	3.351e-05	1.1e-07	7.7e-07	3e-08	8.551e-05	1.415e-05	2.05e-06	639.94329958	679.09776914	733.44232375	6.12936643	0.39566412	-0.34185944
0.08799	34.77678	0.00189629	3.78e-05	1.4e-07	8.9e-07	2e-08	9.916e-05	1.647e-05	2.05e-06	642.44361443	677.83935901	732.52275996	5.88858474	0.40655096	-0.34113787
0.08999	35.55806	0.00187405	4.238e-05	1.9e-07	1.02e-06	1e-08	0.0001141	1.902e-05	2.05e-06	644.81381858	676.80300576	731.63403122	5.65806622	0.41554234	-0.34044045
0.09199	36.3389	0.00184999	4.723e-05	2.4e-07	1.16e-06	0.0	0.00013034	2.18e-05	2.05e-06	647.05907302	675.96885358	730.77502323	5.43731622	0.4228081	-0.33976634
0.09399	37.11929	0.00182415	5.233e-05	3.1e-07	1.32e-06	0.0	0.00014786	2.48e-05	2.05e-06	649.18456394	675.3161007	729.94464878	5.22601049	0.42851719	-0.33911472
0.09599	37.89925	0.00179657	5.767e-05	3.9e-07	1.48e-06	0.0	0.00016662	2.804e-05	2.05e-06	651.19551659	674.82401062	729.14184396	5.02378599	0.43283992	-0.33848473
0.09799	38.67876	0.00176732	6.323e-05	4.9e-07	1.65e-06	0.0	0.0001866	3.149e-05	2.05e-06	653.09718557	674.47263748	728.36556991	4.83029937	0.43593349	-0.33787555
0.09999	39.45782	0.00173648	6.898e-05	6.1e-07	1.83e-06	0.0	0.00020772	3.514e-05	2.05e-06	654.89484629	674.24328171	727.61481392	4.64522069	0.43794159	-0.3372864
0.10199	40.23644	0.00170418	7.49e-05	7.5e-07	2.01e-06	0.0	0.00022993	3.9e-05	2.05e-06	656.59378216	674.11875692	726.88859072	4.46820124	0.4389976	-0.33671649
0.10399	41.0146	0.00167051	8.097e-05	9.1e-07	2.2e-06	0.0	0.00025314	4.304e-05	2.05e-06	658.19926666	674.08351993	726.18594403	4.29891098	0.43921972	-0.33616509
0.10599	41.79232	0.0016356	8.716e-05	1.09e-06	2.4e-06	0.0	0.00027726	4.725e-05	2.05e-06	659.7165436	674.12369615	725.50594798	4.13700791	0.43871506	-0.33563146
0.10799	42.56959	0.00159959	9.344e-05	1.3e-06	2.6e-06	0.0	0.00030221	5.162e-05	2.05e-06	661.15080467	674.2270373	724.84770847	3.98216826	0.43757751	-0.3351149
0.10999	43.34641	0.00156262	9.98e-05	1.54e-06	2.81e-06	0.0	0.00032788	5.612e-05	2.05e-06	662.50716729	674.38283138	724.21036406	3.83405823	0.43589142	-0.33461472
0.11199	44.12278	0.00152484	0.00010619	1.81e-06	3.02e-06	0.0	0.00035417	6.075e-05	2.05e-06	663.79065168	674.58178765	723.59308692	3.69236207	0.43373036	-0.3341303
0.11399	44.89869	0.00148637	0.0001126	2.11e-06	3.22e-06	0.0	0.00038099	6.547e-05	2.05e-06	665.00615986	674.81590644	722.99508315	3.55675967	0.43116002	-0.333661
0.11599	45.67415	0.00144738	0.00011901	2.45e-06	3.43e-06	-0.0	0.00040822	7.028e-05	2.05e-06	666.15845536	675.07834621	722.41559308	3.42694698	0.4282378	-0.33320623
0.11799	46.44915	0.00140799	0.00012538	2.82e-06	3.64e-06	-0.0	0.00043579	7.516e-05	2.05e-06	667.25214597	675.36329167	721.85389113	3.30261944	0.42501484	-0.33276541
0.11999	47.2237	0.00136833	0.0001317	3.22e-06	3.84e-06	-0.0	0.00046358	8.009e-05	2.05e-06	668.29166817	675.66582934	721.3092855	3.18348954	0.42153591	-0.33233801
0.12199	47.99778	0.00132855	0.00013796	3.66e-06	4.05e-06	-0.0	0.0004915	8.505e-05	2.05e-06	669.28127496	675.98183115	720.78111757	3.06927524	0.41784077	-0.3319235
0.12399	48.77141	0.00128874	0.00014412	4.15e-06	4.25e-06	0.0	0.00051948	9.003e-05	2.05e-06	670.22502602	676.30784869	720.26876117	2.95970873	0.41396451	-0.3315214
0.12599	49.54458	0.00124904	0.00015018	4.67e-06	4.44e-06	-0.0	0.00054743	9.502e-05	2.05e-06	671.1267808	676.64101781	719.77162161	2.85453062	0.4099383	-0.33113124
0.12799	50.31728	0.00120953	0.00015612	5.22e-06	4.63e-06	0.0	0.00057527	0.0001	2.05e-06	671.99019416	676.97897396	719.28913461	2.75349527	0.40578975	-0.33075258
0.12999	51.08952	0.00117032	0.00016192	5.82e-06	4.81e-06	0.0	0.00060294	0.00010495	2.05e-06	672.81871453	677.31977736	718.82076512	2.65636779	0.40154344	-0.33038499
0.13199	51.8613	0.00113148	0.00016758	6.47e-06	4.99e-06	-0.0	0.00063037	0.00010988	2.05e-06	673.61558399	677.66184786	718.36600608	2.56292773	0.39722117	-0.33002809
0.13399	52.63261	0.0010931	0.00017309	7.15e-06	5.16e-06	-0.0	0.00065751	0.00011476	2.05e-06	674.38384063	678.00390815	717.9243771	2.47296396	0.39284246	-0.32968149
0.13599	53.40345	0.00105525	0.00017843	7.87e-06	5.32e-06	-0.0	0.00068431	0.00011958	2.05e-06	675.12632216	678.3449349	717.49542311	2.38627838	0.38842468	-0.32934483
0.13799	54.17383	0.00101798	0.0001836	8.64e-06	5.48e-06	0.0	0.00071072	0.00012435	2.05e-06	675.84567101	678.68411679	717.07871305	2.30268561	0.38398334	-0.32901778
0.13999	54.94374	0.00098134	0.00018859	9.45e-06	5.63e-06	-0.0	0.00073671	0.00012905	2.05e-06	676.54434054	679.02081862	716.67383851	2.22200945	0.37953232	-0.32870002
0.14199	55.71317	0.00094539	0.0001934	1.03e-05	5.77e-06	-0.0	0.00076224	0.00013368	2.05e-06	677.22460194	679.35455086	716.28041247	2.14408669	0.37508404	-0.32839125
0.14399	56.48214	0.00091015	0.00019803	1.119e-05	5.9e-06	-0.0	0.00078727	0.00013822	2.05e-06	677.88855172	679.68494375	715.89806796	2.06876318	0.37064958	-0.32809117
0.14599	57.25063	0.00087567	0.00020247	1.213e-05	6.03e-06	0.0	0.0008118	0.00014268	2.05e-06	678.53811962	680.01172553	715.52645695	1.99589544	0.36623887	-0.32779951
0.14799	58.01865	0.00084196	0.00020671	1.31e-05	6.14e-06	-0.0	0.0008358	0.00014706	2.05e-06	679.17507659	680.33470407	715.16524905	1.92534858	0.36186081	-0.32751602
0.14999	58.78619	0.00080905	0.00021077	1.412e-05	6.25e-06	-0.0	0.00085924	0.00015134	2.05e-06	679.80104289	680.65375148	714.81413053	1.8569976	0.35752331	-0.32724045
0.15198	59.55326	0.00077696	0.00021463	1.518e-05	6.35e-06	-0.0	0.00088212	0.00015553	2.05e-06	680.41749602	680.96879128	714.47280317	1.79072495	0.35323346	-0.32697256
0.15398	60.31985	0.00074569	0.0002183	1.629e-05	6.44e-06	-0.0	0.00090444	0.00015962	2.05e-06	681.02577842	681.27978767	714.14098333	1.72642128	0.34899755	-0.32671213
0.15598	61.08595	0.00071525	0.00022177	1.743e-05	6.52e-06	0.0	0.00092617	0.00016361	2.05e-06	681.62710492	681.58673661	713.81840099	1.66398459	0.34482118	-0.32645896
0.15798	61.85158	0.00068566	0.00022506	1.862e-05	6.6e-06	0.0	0.00094732	0.00016751	2.05e-06	682.2225698	681.88965849	713.50479889	1.60331944	0.34070932	-0.32621283
0.15998	62.61673	0.00065691	0.00022816	1.985e-05	6.67e-06	-0.0	0.00096788	0.00017131	2.05e-06	682.81315344	682.18859204	713.19993176	1.5443369	0.33666632	-0.32597356
0.16198	63.38139	0.000629	0.00023106	2.112e-05	6.73e-06	0.0	0.00098786	0.000175	2.05e-06	683.39972852	682.48358935	712.90356547	1.48695371	0.332696	-0.32574096
0.16398	64.14557	0.00060192	0.00023379	2.244e-05	6.78e-06	-0.0	0.00100725	0.0001786	2.05e-06	683.98306581	682.77471176	712.61547644	1.43109217	0.32880169	-0.32551485
0.16598	64.90926	0.00057568	0.00023632	2.379e-05	6.82e-06	-0.0	0.00102606	0.00018209	2.05e-06	684.56383939	683.06202655	712.3354509	1.37667985	0.32498625	-0.32529508
0.16798	65.67246	0.00055026	0.00023868	2.519e-05	6.86e-06	-0.0	0.00104429	0.00018549	2.05e-06	685.14263161	683.34560427	712.06328432	1.32364875	0.3212521	-0.32508147
0.16998	66.43518	0.00052566	0.00024086	2.662e-05	6.89e-06	-0.0	0.00106195	0.00018879	2.05e-06	685.71993741	683.62551655	711.79878083	1.27193552	0.31760125	-0.32487388
0.17198	67.19741	0.00050187	0.00024286	2.81e-05	6.91e-06	-0.0	0.00107904	0.00019199	2.05e-06	686.29616835	683.90183437	711.54175269	1.22148094	0.31403535	-0.32467215
0.17398	67.95914	0.00047887	0.00024469	2.962e-05	6.93e-06	-0.0	0.00109556	0.00019509	2.05e-06	686.87165627	684.17462677	711.29201979	1.17222961	0.31055565	-0.32447615
0.17598	68.72038	0.00045667	0.00024635	3.118e-05	6.94e-06	0.0	0.00111154	0.0001981	2.05e-06	687.44665653	684.44395974	711.04940917	1.12412991	0.30716309	-0.32428575
0.17798	69.48113	0.00043523	0.00024784	3.278e-05	6.94e-06	-0.0	0.00112697	0.00020101	2.05e-06	688.02135101	684.70989545	710.8137546	1.0771337	0.30385826	-0.3241008
0.17998	70.24139	0.00041455	0.00024917	3.443e-05	6.94e-06	0.0	0.00114186	0.00020383	2.05e-06	688.59585085	684.9724917	710.58489613	1.03119623	0.30064144	-0.32392118
0.18198	71.00114	0.00039462	0.00025033	3.611e-05	6.93e-06	-0.0	0.00115622	0.00020656	2.05e-06	689.170199	685.23180151	710.3626797	0.9862759	0.29751259	-0.32374679
0.18398	71.7604	0.00037542	0.00025134	3.783e-05	6.91e-06	0.0	0.00117007	0.00020919	2.05e-06	689.74437258	685.48787291	710.14695674	0.94233424	0.29447138	-0.32357748
0.18598	72.51916	0.00035694	0.0002522	3.96e-05	6.89e-06	0.0	0.0011834	0.00021174	2.05e-06	690.31828518	685.74074879	709.93758379	0.89933583	0.29151719	-0.32341317
0.18798	73.27742	0.00033917	0.0002529	4.14e-05	6.86e-06	0.0	0.00119624	0.0002142	2.05e-06	690.89178913	685.99046691	709.73442217	0.85724811	0.28864913	-0.32325372
0.18998	74.03518	0.00032208	0.00025346	4.324e-05	6.83e-06	0.0	0.00120859	0.00021657	2.05e-06	691.46467778	686.23706004	709.53733756	0.81604146	0.28586599	-0.32309905
0.19198	74.79243	0.00030567	0.00025387	4.512e-05	6.79e-06	-0.0	0.00122046	0.00021886	2.05e-06	692.03668781	686.48055609	709.34619973	0.77568903	0.28316635	-0.32294905
0.19398	75.54918	0.00028991	0.00025414	4.704e-05	6.75e-06	0.0	0.00123186	0.00022107	2.05e-06	692.60750174	686.72097838	709.1608821	0.73616677	0.28054848	-0.32280361
0.19598	76.30542	0.00027479	0.00025427	4.9e-05	6.71e-06	-0.0	0.0012428	0.00022319	2.05e-06	693.17675056	686.95834597	708.98126148	0.69745333	0.27801041	-0.32266265
0.19798	77.06115	0.00026031	0.00025427	5.1e-05	6.66e-06	0.0	0.00125329	0.00022524	2.05e-06	693.74401659	687.19267397	708.80721771	0.65953007	0.27554993	-0.32252606
0.19998	77.81638	0.00024643	0.00025414	5.304e-05	6.6e-06	-0.0	0.00126335	0.0002272	2.05e-06	694.30883658	687.42397401	708.63863332	0.62238098	0.27316459	-0.32239376
0.20198	78.57109	0.00023315	0.00025389	5.511e-05	6.54e-06	-0.0	0.00127298	0.00022909	2.05e-06	694.87070513	687.65225463	708.47539322	0.58599259	0.27085168	-0.32226566
0.20398	79.32529	0.00022046	0.00025351	5.722e-05	6.48e-06	-0.0	0.0012822	0.00023091	2.05e-06	695.42907842	687.8775218	708.31738435	0.55035403	0.2686083	-0.32214166
0.20598	80.07898	0.00020832	0.00025301	5.936e-05	6.41e-06	-0.0	0.00129101	0.00023265	2.05e-06	695.98337818	688.09977941	708.16449543	0.51545682	0.26643135	-0.32202168
0.20798	80.83216	0.00019674	0.0002524	6.154e-05	6.35e-06	0.0	0.00129943	0.00023433	2.05e-06	696.53299612	688.31902975	708.01661663	0.48129481	0.26431752	-0.32190563
0.20998	81.58481	0.00018568	0.00025167	6.375e-05	6.27e-06	-0.0	0.00130746	0.00023593	2.05e-06	697.07729855	688.5352741	707.87363924	0.44786415	0.26226332	-0.32179344
0.21198	82.33695	0.00017515	0.00025084	6.599e-05	6.2e-06	0.0	0.00131513	0.00023747	2.05e-06	697.61563138	688.74851317	707.73545548	0.41516307	0.26026511	-0.321685
0.21398	83.08857	0.00016512	0.0002499	6.826e-05	6.12e-06	-0.0	0.00132243	0.00023894	2.05e-06	698.14732537	688.9587477	707.60195818	0.38319177	0.25831912	-0.32158024
0.21598	83.83967	0.00015557	0.00024886	7.057e-05	6.04e-06	0.0	0.00132938	0.00024035	2.05e-06	698.67170159	689.16597892	707.47304055	0.35195228	0.25642146	-0.32147908
0.21798	84.59025	0.0001465	0.00024773	7.29e-05	5.96e-06	0.0	0.00133599	0.00024169	2.05e-06	699.18807708	689.37020902	707.34859597	0.32144823	0.25456811	-0.32138143
0.21998	85.3403	0.00013788	0.0002465	7.526e-05	5.87e-06	0.0	0.00134228	0.00024298	2.05e-06	699.69577063	689.57144162	707.2285178	0.29168468	0.25275504	-0.3212872
0.22198	86.08983	0.0001297	0.00024519	7.765e-05	5.79e-06	0.0	0.00134824	0.00024421	2.05e-06	700.19410858	689.76968219	707.11269918	0.26266791	0.25097812	-0.32119632
0.22398	86.83883	0.00012194	0.00024379	8.006e-05	5.7e-06	-0.0	0.0013539	0.00024538	2.05e-06	700.68243064	689.96493839	707.00103291	0.23440513	0.24923324	-0.3211087
0.22598	87.5873	0.00011459	0.00024231	8.25e-05	5.61e-06	0.0	0.00135927	0.00024649	2.05e-06	701.16009557	690.15722038	706.89341134	0.20690434	0.24751627	-0.32102425
0.22798	88.33524	0.00010764	0.00024076	8.495e-05	5.52e-06	-0.0	0.00136435	0.00024756	2.05e-06	701.62648671	690.34654112	706.78972627	0.18017398	0.24582314	-0.32094289
0.22998	89.08265	0.00010106	0.00023913	8.742e-05	5.43e-06	0.0	0.00136916	0.00024857	2.05e-06	702.08101721	690.53291654	706.68986887	0.15422272	0.24414981	-0.32086454
0.23198	89.82953	9.484e-05	0.00023745	8.991e-05	5.33e-06	-0.0	0.0013737	0.00024953	2.05e-06	702.52313499	690.71636569	706.59372971	0.12905922	0.24249235	-0.3207891
0.23398	90.57588	8.897e-05	0.00023569	9.242e-05	5.24e-06	-0.0	0.00137799	0.00025045	2.05e-06	702.95232718	690.89691083	706.50119873	0.1046918	0.24084694	-0.3207165
0.23598	91.32168	8.344e-05	0.00023388	9.494e-05	5.15e-06	-0.0	0.00138204	0.00025132	2.05e-06	703.36812425	691.0745774	706.41216529	0.08112835	0.2392099	-0.32064664
0.23798	92.06695	7.822e-05	0.00023202	9.747e-05	5.05e-06	-0.0	0.00138586	0.00025214	2.05e-06	703.77010344	691.24939406	706.32651823	0.05837595	0.2375777	-0.32057944
0.23998	92.81168	7.331e-05	0.0002301	0.00010001	4.96e-06	-0.0	0.00138946	0.00025293	2.05e-06	704.15789173	691.42139253	706.24414595	0.03644074	0.235947	-0.32051481
0.24198	93.55587	6.868e-05	0.00022814	0.00010256	4.86e-06	0.0	0.00139285	0.00025367	2.05e-06	704.5311682	691.59060745	706.16493657	0.01532763	0.23431465	-0.32045266
0.24398	94.29952	6.433e-05	0.00022614	0.00010511	4.77e-06	0.0	0.00139604	0.00025438	2.05e-06	704.88966571	691.75707622	706.08877802	-0.00495969	0.23267772	-0.3203929
0.24598	95.04262	6.025e-05	0.00022411	0.00010766	4.68e-06	-0.0	0.00139903	0.00025505	2.05e-06	705.241017	691.92085007	706.01491473	-0.01522851	0.23106744	-0.32033492
0.24798	95.78518	5.641e-05	0.00022203	0.00011022	4.58e-06	0.0	0.00140185	0.00025568	2.05e-06	705.58552363	692.0820324	705.94320536	-0.03300579	0.22947953	-0.32027865
0.24998	96.52719	5.281e-05	0.00021993	0.00011277	4.49e-06	-0.0	0.00140449	0.00025628	2.05e-06	705.91634195	692.24067751	705.87409598	-0.05010873	0.22788512	-0.32022443
0.25197	97.26865	4.942e-05	0.0002178	0.00011533	4.4e-06	-0.0	0.00140697	0.00025685	2.05e-06	706.23321195	692.39683108	705.80749514	-0.06653054	0.22628138	-0.32017217
0.25397	98.00956	4.625e-05	0.00021565	0.00011788	4.3e-06	0.0	0.0014093	0.00025739	2.05e-06	706.53593693	692.55053898	705.74331097	-0.08226641	0.22466579	-0.3201218
0.25597	98.74992	4.328e-05	0.00021348	0.00012042	4.21e-06	0.0	0.00141148	0.0002579	2.05e-06	706.81281182	692.70183594	705.68240681	-0.11414463	0.22298521	-0.32007406
0.25797	99.48973	4.05e-05	0.00021129	0.00012295	4.12e-06	0.0	0.00141352	0.00025838	2.05e-06	707.05890719	692.85067446	705.62507689	-0.12836603	0.22122444	-0.32002907
0.25997	100.22898	3.79e-05	0.00020909	0.00012548	4.04e-06	0.0	0.00141543	0.00025884	2.05e-06	707.29047056	692.9970871	705.56987925	-0.14181617	0.2194468	-0.31998576
0.26197	100.96767	3.546e-05	0.00020688	0.00012799	3.95e-06	0.0	0.00141722	0.00025927	2.05e-06	707.50765882	693.14112849	705.51671168	-0.15450489	0.2176513	-0.31994404
0.26397	101.7058	3.319e-05	0.00020467	0.00013048	3.86e-06	0.0	0.00141889	0.00025967	2.05e-06	707.71067409	693.28285244	705.46547355	-0.16644391	0.21583723	-0.31990384
0.26597	102.44338	3.107e-05	0.00020246	0.00013295	3.78e-06	0.0	0.00142045	0.00026006	2.05e-06	707.89975982	693.42231178	705.41606605	-0.17764671	0.2140041	-0.31986507
0.26797	103.18039	2.908e-05	0.00020025	0.00013541	3.69e-06	0.0	0.00142191	0.00026042	2.05e-06	708.07519669	693.55955818	705.36839236	-0.18812843	0.21215167	-0.31982766
0.26997	103.91683	2.723e-05	0.00019804	0.00013785	3.61e-06	-0.0	0.00142328	0.00026077	2.05e-06	708.23729862	693.69464205	705.32235785	-0.19790565	0.21027988	-0.31979153
0.27197	104.65272	2.55e-05	0.00019584	0.00014027	3.53e-06	-0.0	0.00142455	0.00026109	2.05e-06	708.38640874	693.8276124	705.27787024	-0.2069963	0.20838888	-0.31975662
0.27397	105.38803	2.388e-05	0.00019364	0.00014266	3.45e-06	0.0	0.00142574	0.0002614	2.05e-06	708.52289541	693.95851676	705.23483974	-0.21541953	0.20647899	-0.31972285
0.27597	106.12278	2.237e-05	0.00019146	0.00014503	3.37e-06	0.0	0.00142685	0.00026169	2.05e-06	708.6471484	694.0874011	705.19317921	-0.22319545	0.2045507	-0.31969016
0.27797	106.85695	2.096e-05	0.00018928	0.00014738	3.3e-06	-0.0	0.00142788	0.00026196	2.05e-06	708.75957519	694.21430979	705.15280422	-0.23034507	0.20260462	-0.31965847
0.27997	107.59055	1.965e-05	0.00018712	0.0001497	3.22e-06	0.0	0.00142885	0.00026222	2.05e-06	708.86059741	694.33928555	705.11363317	-0.23689016	0.20064151	-0.31962773
0.28197	108.32358	1.843e-05	0.00018498	0.000152	3.15e-06	-0.0	0.00142975	0.00026247	2.05e-06	708.95064751	694.46236942	705.07558736	-0.24285297	0.19866222	-0.31959787
0.28397	109.05603	1.728e-05	0.00018285	0.00015427	3.08e-06	-0.0	0.00143059	0.0002627	2.05e-06	709.03016561	694.58360078	705.03859103	-0.24825624	0.19666769	-0.31956884
0.28597	109.78791	1.621e-05	0.00018074	0.00015651	3.01e-06	0.0	0.00143138	0.00026292	2.05e-06	709.09959657	694.70301739	705.00257142	-0.253123	0.19465896	-0.31954056
0.28797	110.5192	1.522e-05	0.00017865	0.00015872	2.94e-06	-0.0	0.00143211	0.00026313	2.05e-06	709.15938732	694.82065536	704.96745877	-0.25747642	0.19263712	-0.319513
0.28997	111.24992	1.429e-05	0.00017658	0.00016091	2.87e-06	0.0	0.0014328	0.00026333	2.05e-06	709.20998438	694.93654922	704.93318632	-0.26133969	0.1906033	-0.3194861
0.29197	111.98005	1.342e-05	0.00017453	0.00016306	2.8e-06	0.0	0.00143343	0.00026352	2.05e-06	709.25183162	695.05073196	704.89969034	-0.26473597	0.1885587	-0.31945981
0.29397	112.70959	1.261e-05	0.0001725	0.00016519	2.74e-06	-0.0	0.00143403	0.0002637	2.05e-06	709.28536831	695.16323512	704.86691007	-0.26768822	0.18650451	-0.31943408
0.29597	113.43855	1.185e-05	0.0001705	0.00016729	2.68e-06	0.0	0.00143459	0.00026386	2.05e-06	709.31102728	695.27408879	704.8347877	-0.27021915	0.18444196	-0.31940886
0.29797	114.16692	1.114e-05	0.00016852	0.00016936	2.62e-06	-0.0	0.00143511	0.00026403	2.05e-06	709.32923342	695.38332172	704.80326832	-0.27235112	0.18237229	-0.31938412
0.29997	114.8947	1.048e-05	0.00016656	0.0001714	2.56e-06	0.0	0.0014356	0.00026418	2.05e-06	709.34040232	695.49096138	704.7722999	-0.27410605	0.18029673	-0.3193598
0.30197	115.62189	9.86e-06	0.00016463	0.00017341	2.5e-06	0.0	0.00143605	0.00026432	2.05e-06	709.3449391	695.59703402	704.74183317	-0.27550539	0.17821649	-0.31933589
0.30397	116.34848	9.28e-06	0.00016272	0.00017539	2.44e-06	-0.0	0.00143648	0.00026446	2.05e-06	709.34323747	695.70156476	704.71182161	-0.27657005	0.17613279	-0.31931232
0.30597	117.07448	8.74e-06	0.00016084	0.00017734	2.39e-06	0.0	0.00143687	0.00026459	2.05e-06	709.33567894	695.80457763	704.68222134	-0.27732035	0.17404681	-0.31928908
0.30797	117.79988	8.24e-06	0.00015898	0.00017926	2.33e-06	-0.0	0.00143724	0.00026472	2.05e-06	709.32263219	695.90609568	704.65299103	-0.27777598	0.17195971	-0.31926613
0.30997	118.52468	7.77e-06	0.00015715	0.00018115	2.28e-06	-0.0	0.00143759	0.00026483	2.05e-06	709.30445255	696.006141	704.62409188	-0.27795595	0.16987262	-0.31924344
0.31197	119.24888	7.32e-06	0.00015534	0.00018301	2.23e-06	0.0	0.00143792	0.00026495	2.05e-06	709.28148174	696.10473484	704.59548745	-0.27787866	0.16778663	-0.31922098
0.31397	119.97247	6.91e-06	0.00015356	0.00018484	2.18e-06	0.0	0.00143822	0.00026505	2.05e-06	709.25404753	696.2018976	704.56714362	-0.27756171	0.1657028	-0.31919872
0.31597	120.69546	6.52e-06	0.0001518	0.00018664	2.13e-06	-0.0	0.00143851	0.00026516	2.05e-06	709.22246372	696.29764898	704.53902851	-0.27702208	0.16362215	-0.31917665
0.31797	121.41784	6.16e-06	0.00015007	0.00018842	2.08e-06	-0.0	0.00143878	0.00026526	2.05e-06	709.18703008	696.39200795	704.51111233	-0.27627597	0.16154566	-0.31915472
0.31997	122.13962	5.82e-06	0.00014837	0.00019017	2.04e-06	0.0	0.00143903	0.00026535	2.05e-06	709.14803238	696.48499287	704.48336736	-0.2753389	0.15947425	-0.31913294
0.32197	122.86078	5.5e-06	0.00014669	0.00019189	1.99e-06	0.0	0.00143926	0.00026544	2.05e-06	709.10574258	696.57662149	704.45576779	-0.27422563	0.15740881	-0.31911126
0.32397	123.58132	5.2e-06	0.00014504	0.00019358	1.95e-06	0.0	0.00143948	0.00026552	2.05e-06	709.060405	696.66690439	704.42829019	-0.27294953	0.15535023	-0.31908968
0.32597	124.30126	4.92e-06	0.00014341	0.00019524	1.91e-06	0.0	0.00143969	0.0002656	2.05e-06	709.01227057	696.75585993	704.40091199	-0.27150183	0.15326869	-0.31906786
0.32797	125.02057	4.65e-06	0.0001418	0.00019688	1.87e-06	-0.0	0.00143988	0.00026568	2.05e-06	708.96158419	696.84351035	704.37361218	-0.26995327	0.15124428	-0.31904661
0.32997	125.73927	4.41e-06	0.00014022	0.00019849	1.83e-06	-0.0	0.00144007	0.00026576	2.05e-06	708.908559	696.92986829	704.34637203	-0.26825659	0.14919829	-0.31902509
0.33197	126.45734	4.17e-06	0.00013867	0.00020008	1.79e-06	-0.0	0.00144024	0.00026583	2.05e-06	708.8534042	697.01495026	704.31917403	-0.26647396	0.14719271	-0.31900392
0.33397	127.17479	3.95e-06	0.00013713	0.00020164	1.75e-06	0.0	0.0014404	0.0002659	2.05e-06	708.79632466	697.09877821	704.29200209	-0.26455729	0.14516172	-0.31898239
0.33597	127.89162	3.75e-06	0.00013563	0.00020317	1.71e-06	-0.0	0.00144055	0.00026596	2.05e-06	708.73748874	697.181357	704.26484175	-0.26258974	0.14318377	-0.31896131
0.33797	128.60782	3.55e-06	0.00013414	0.00020468	1.67e-06	-0.0	0.00144069	0.00026603	2.05e-06	708.6770798	697.26270946	704.23767959	-0.2604895	0.14116753	-0.31893971
0.33997	129.32339	3.37e-06	0.00013268	0.00020616	1.64e-06	0.0	0.00144083	0.00026609	2.05e-06	708.61525206	697.34284422	704.2105034	-0.25835176	0.1391977	-0.31891846
0.34197	130.03832	3.2e-06	0.00013124	0.00020762	1.6e-06	0.0	0.00144095	0.00026615	2.05e-06	708.55216297	697.42178121	704.18330223	-0.25612298	0.13721674	-0.31889694
0.34397	130.75263	3.04e-06	0.00012982	0.00020906	1.57e-06	0.0	0.00144107	0.0002662	2.05e-06	708.487945	697.49952517	704.15606582	-0.25388983	0.13529446	-0.31887588
0.34597	131.4663	2.89e-06	0.00012843	0.00021048	1.54e-06	0.0	0.00144118	0.00026626	2.05e-06	708.42273551	697.57609475	704.12878523	-0.25154679	0.13333417	-0.31885423
0.34797	132.17933	2.74e-06	0.00012706	0.00021187	1.51e-06	-0.0	0.00144129	0.00026631	2.05e-06	708.3566535	697.6514973	704.10145201	-0.24918476	0.13140807	-0.31883277
0.34997	132.89172	2.61e-06	0.0001257	0.00021324	1.47e-06	0.0	0.00144139	0.00026636	2.05e-06	708.28981935	697.72575327	704.07405921	-0.24681071	0.12951525	-0.31881147
0.35196	133.60347	2.48e-06	0.00012437	0.00021458	1.44e-06	0.0	0.00144148	0.0002664	2.05e-06	708.22233903	697.79887489	704.04660033	-0.24436921	0.12760744	-0.3187898
0.35396	134.31457	2.36e-06	0.00012306	0.00021591	1.41e-06	0.0	0.00144157	0.00026645	2.05e-06	708.15430848	697.87086825	704.01906919	-0.24189667	0.12571021	-0.31876801
0.35596	135.02503	2.25e-06	0.00012177	0.00021721	1.39e-06	0.0	0.00144166	0.00026649	2.05e-06	708.08582215	697.94174991	703.99146095	-0.23944251	0.12385698	-0.31874651
0.35796	135.73484	2.14e-06	0.00012051	0.0002185	1.36e-06	-0.0	0.00144173	0.00026654	2.05e-06	708.01696593	698.01153448	703.96377136	-0.23693645	0.12199125	-0.31872462
0.35996	136.444	2.04e-06	0.00011925	0.00021976	1.33e-06	0.0	0.00144181	0.00026658	2.05e-06	707.94781852	698.08023528	703.93599671	-0.23446127	0.12017155	-0.31870303
0.36196	137.15251	1.94e-06	0.00011802	0.000221	1.3e-06	-0.0	0.00144188	0.00026662	2.05e-06	707.87845078	698.14785461	703.90813291	-0.23193043	0.11833163	-0.31868095
0.36396	137.86036	1.85e-06	0.00011681	0.00022223	1.28e-06	0.0	0.00144195	0.00026666	2.05e-06	707.80893132	698.21441009	703.88017764	-0.22941892	0.11652369	-0.31865898
0.36596	138.56755	1.76e-06	0.00011562	0.00022343	1.25e-06	0.0	0.00144201	0.00026669	2.05e-06	707.739322	698.27991327	703.85212857	-0.22690638	0.11473046	-0.31863694
0.36796	139.27409	1.68e-06	0.00011444	0.00022462	1.23e-06	-0.0	0.00144207	0.00026673	2.05e-06	707.66967961	698.34437592	703.82398385	-0.22439945	0.11295454	-0.31861484
0.36996	139.97996	1.6e-06	0.00011329	0.00022578	1.2e-06	0.0	0.00144213	0.00026676	2.05e-06	707.60005624	698.40780929	703.79574197	-0.22189848	0.11119421	-0.31859266
0.37196	140.68517	1.53e-06	0.00011215	0.00022693	1.18e-06	-0.0	0.00144218	0.0002668	2.05e-06	707.53049958	698.47022449	703.76740181	-0.21940387	0.10944796	-0.31857038
0.37396	141.38971	1.46e-06	0.00011102	0.00022807	1.16e-06	-0.0	0.00144223	0.00026683	2.05e-06	707.46105317	698.53163267	703.73896258	-0.2169241	0.1077201	-0.31854805
0.37596	142.09358	1.4e-06	0.00010992	0.00022918	1.13e-06	0.0	0.00144228	0.00026686	2.05e-06	707.39175669	698.59204491	703.71042384	-0.2144564	0.1060072	-0.31852564
0.37796	142.79679	1.33e-06	0.00010883	0.00023028	1.11e-06	-0.0	0.00144233	0.00026689	2.05e-06	707.32264623	698.65147195	703.68178536	-0.21200453	0.10431052	-0.31850315
0.37996	143.49932	1.27e-06	0.00010776	0.00023136	1.09e-06	0.0	0.00144237	0.00026692	2.05e-06	707.2537545	698.70992453	703.65304721	-0.20956864	0.10262893	-0.31848057
0.38196	144.20117	1.22e-06	0.0001067	0.00023242	1.07e-06	-0.0	0.00144241	0.00026695	2.05e-06	707.18511109	698.76741323	703.62420967	-0.2071527	0.10096405	-0.31845792
0.38396	144.90235	1.16e-06	0.00010566	0.00023347	1.05e-06	0.0	0.00144245	0.00026698	2.05e-06	707.11674265	698.82394857	703.59527326	-0.20475681	0.09931493	-0.31843519
0.38596	145.60285	1.11e-06	0.00010463	0.0002345	1.03e-06	-0.0	0.00144249	0.000267	2.05e-06	707.04867312	698.87954091	703.56623866	-0.20238228	0.09768155	-0.31841238
0.38796	146.30266	1.07e-06	0.00010362	0.00023552	1.01e-06	0.0	0.00144252	0.00026703	2.05e-06	706.98092391	698.93420052	703.53710673	-0.20003029	0.0960639	-0.3183895
0.38996	147.00179	1.02e-06	0.00010263	0.00023652	9.9e-07	-0.0	0.00144256	0.00026705	2.05e-06	706.91351408	698.98793755	703.50787849	-0.19770296	0.09446268	-0.31836654
0.39196	147.70024	9.8e-07	0.00010165	0.00023751	9.7e-07	0.0	0.00144259	0.00026708	2.05e-06	706.84646053	699.04076204	703.47855511	-0.19539904	0.09287636	-0.3183435
0.39396	148.39799	9.4e-07	0.00010068	0.00023848	9.5e-07	-0.0	0.00144262	0.0002671	2.05e-06	706.77977813	699.09268393	703.44913784	-0.19312139	0.09130632	-0.3183204
0.39596	149.09505	9e-07	9.973e-05	0.00023944	9.4e-07	-0.0	0.00144265	0.00026712	2.05e-06	706.71347985	699.14371313	703.41962809	-0.1908688	0.08975117	-0.31829721
0.39796	149.79142	8.6e-07	9.879e-05	0.00024038	9.2e-07	0.0	0.00144267	0.00026715	2.05e-06	706.647577	699.1938593	703.39002734	-0.18864486	0.08821291	-0.31827397
0.39996	150.48709	8.2e-07	9.786e-05	0.00024131	9e-07	-0.0	0.0014427	0.00026717	2.05e-06	706.58207932	699.24313194	703.36033713	-0.18644674	0.08668918	-0.31825064
0.40196	151.18206	7.9e-07	9.695e-05	0.00024223	8.9e-07	0.0	0.00144272	0.00026719	2.05e-06	706.51699497	699.2915407	703.33055912	-0.18427612	0.08518077	-0.31822725
0.40396	151.87633	7.6e-07	9.605e-05	0.00024313	8.7e-07	0.0	0.00144275	0.00026721	2.05e-06	706.45233081	699.33909502	703.30069501	-0.18213429	0.08368825	-0.3182038
0.40596	152.56989	7.3e-07	9.517e-05	0.00024402	8.5e-07	-0.0	0.00144277	0.00026723	2.05e-06	706.38809256	699.38580401	703.27074653	-0.18002021	0.08221062	-0.31818027
0.40796	153.26275	7e-07	9.429e-05	0.0002449	8.4e-07	-0.0	0.00144279	0.00026725	2.05e-06	706.32428455	699.43167715	703.24071551	-0.17793462	0.08074816	-0.31815668
0.40996	153.95489	6.7e-07	9.343e-05	0.00024576	8.2e-07	0.0	0.00144281	0.00026727	2.05e-06	706.26091038	699.47672325	703.21060375	-0.17587723	0.07930048	-0.31813303
0.41196	154.64633	6.4e-07	9.258e-05	0.00024662	8.1e-07	0.0	0.00144283	0.00026728	2.05e-06	706.19797237	699.52095157	703.18041314	-0.17384899	0.07786806	-0.31810932
0.41396	155.33705	6.2e-07	9.174e-05	0.00024746	8e-07	0.0	0.00144285	0.0002673	2.05e-06	706.1354722	699.5643709	703.15014555	-0.17184831	0.07644968	-0.31808554
0.41596	156.02706	5.9e-07	9.092e-05	0.00024829	7.8e-07	-0.0	0.00144287	0.00026732	2.05e-06	706.0734107	699.60698993	703.11980286	-0.16987745	0.0750468	-0.31806171
0.41796	156.71634	5.7e-07	9.01e-05	0.00024911	7.7e-07	-0.0	0.00144289	0.00026734	2.05e-06	706.0117878	699.64881761	703.08938702	-0.16793466	0.07365813	-0.31803782
0.41996	157.4049	5.5e-07	8.93e-05	0.00024991	7.5e-07	-0.0	0.0014429	0.00026735	2.05e-06	705.95060298	699.68986244	703.05889992	-0.16602026	0.07228384	-0.31801387
0.42196	158.09274	5.3e-07	8.851e-05	0.00025071	7.4e-07	-0.0	0.00144292	0.00026737	2.05e-06	705.88985502	699.73013289	703.02834348	-0.16413392	0.07092366	-0.31798987
0.42396	158.77985	5.1e-07	8.773e-05	0.00025149	7.3e-07	0.0	0.00144293	0.00026738	2.05e-06	705.8295422	699.76963737	702.99771961	-0.16227615	0.06957795	-0.31796581
0.42596	159.46623	4.9e-07	8.695e-05	0.00025227	7.2e-07	0.0	0.00144295	0.0002674	2.05e-06	705.76966221	699.8083843	702.96703023	-0.16044629	0.06824625	-0.31794171
0.42796	160.15188	4.7e-07	8.619e-05	0.00025303	7e-07	0.0	0.00144296	0.00026741	2.05e-06	705.71021236	699.84638191	702.93627722	-0.15864414	0.06692845	-0.31791755
0.42996	160.83679	4.5e-07	8.544e-05	0.00025378	6.9e-07	0.0	0.00144297	0.00026743	2.05e-06	705.65118956	699.88363832	702.90546247	-0.1568695	0.06562445	-0.31789335
0.43196	161.52096	4.3e-07	8.47e-05	0.00025453	6.8e-07	0.0	0.00144299	0.00026744	2.05e-06	705.59259036	699.9201616	702.87458785	-0.15512214	0.06433414	-0.3178691
0.43396	162.20439	4.2e-07	8.397e-05	0.00025526	6.7e-07	0.0	0.001443	0.00026745	2.05e-06	705.53441099	699.95595971	702.8436552	-0.15340182	0.06305741	-0.3178448
0.43596	162.88708	4e-07	8.325e-05	0.00025598	6.6e-07	-0.0	0.00144301	0.00026747	2.05e-06	705.47664738	699.99104057	702.81266635	-0.15170827	0.06179417	-0.31782046
0.43796	163.56902	3.9e-07	8.254e-05	0.00025669	6.5e-07	-0.0	0.00144302	0.00026748	2.05e-06	705.41929527	700.02541185	702.78162309	-0.15004076	0.06054394	-0.31779608
0.43996	164.25022	3.7e-07	8.184e-05	0.0002574	6.4e-07	-0.0	0.00144303	0.00026749	2.05e-06	705.36235013	700.05908129	702.7505272	-0.14839957	0.05930706	-0.31777165
0.44196	164.93066	3.6e-07	8.115e-05	0.00025809	6.3e-07	-0.0	0.00144304	0.00026751	2.05e-06	705.30580723	700.09205654	702.71938044	-0.14678422	0.05808328	-0.31774719
0.44396	165.61034	3.5e-07	8.046e-05	0.00025878	6.1e-07	0.0	0.00144305	0.00026752	2.05e-06	705.24966163	700.12434524	702.68818454	-0.14519468	0.05687272	-0.31772269
0.44596	166.28927	3.3e-07	7.979e-05	0.00025946	6e-07	0.0	0.00144306	0.00026753	2.05e-06	705.19390841	700.15595463	702.65694117	-0.14362923	0.05567417	-0.31769814
0.44796	166.96744	3.2e-07	7.912e-05	0.00026012	5.9e-07	0.0	0.00144307	0.00026754	2.05e-06	705.1385424	700.18689214	702.62565201	-0.14208939	0.05448896	-0.31767357
0.44996	167.64484	3.1e-07	7.846e-05	0.00026078	5.9e-07	-0.0	0.00144308	0.00026755	2.05e-06	705.08355829	700.21716519	702.5943187	-0.1405735	0.05331594	-0.31764896
0.45195	168.32148	3e-07	7.781e-05	0.00026143	5.8e-07	-0.0	0.00144308	0.00026756	2.05e-06	705.02895088	700.24678074	702.56294283	-0.13908189	0.05215553	-0.31762431
0.45395	168.99735	2.9e-07	7.717e-05	0.00026207	5.7e-07	0.0	0.00144309	0.00026757	2.05e-06	704.97471465	700.27574616	702.53152599	-0.13761388	0.05100733	-0.31759964
0.45595	169.67245	2.8e-07	7.654e-05	0.00026271	5.6e-07	0.0	0.0014431	0.00026758	2.05e-06	704.92084429	700.30406823	702.5000697	-0.13616949	0.04987155	-0.31757493
0.45795	170.34677	2.7e-07	7.592e-05	0.00026333	5.5e-07	-0.0	0.00144311	0.00026759	2.05e-06	704.86733423	700.33175413	702.46857547	-0.13474744	0.04874731	-0.31755019
0.45995	171.02031	2.6e-07	7.53e-05	0.00026395	5.4e-07	0.0	0.00144311	0.0002676	2.05e-06	704.81417901	700.35881068	702.43704479	-0.13334805	0.04763505	-0.31752542
0.46195	171.69308	2.5e-07	7.469e-05	0.00026456	5.3e-07	0.0	0.00144312	0.00026761	2.05e-06	704.76137321	700.38524452	702.40547908	-0.13197185	0.04653534	-0.31750064
0.46395	172.36505	2.4e-07	7.409e-05	0.00026517	5.2e-07	-0.0	0.00144313	0.00026762	2.05e-06	704.70891119	700.4110626	702.37387976	-0.13061618	0.04544623	-0.31747581
0.46595	173.03625	2.3e-07	7.35e-05	0.00026576	5.1e-07	0.0	0.00144313	0.00026763	2.05e-06	704.65678752	700.4362715	702.34224821	-0.12928275	0.04436926	-0.31745096
0.46795	173.70665	2.2e-07	7.291e-05	0.00026635	5.1e-07	-0.0	0.00144314	0.00026764	2.05e-06	704.60499672	700.46087778	702.31058577	-0.12797062	0.04330384	-0.3174261
0.46995	174.37626	2.2e-07	7.233e-05	0.00026693	5e-07	0.0	0.00144314	0.00026765	2.05e-06	704.55353333	700.48488794	702.27889375	-0.12667872	0.04224928	-0.3174012
0.47195	175.04507	2.1e-07	7.176e-05	0.0002675	4.9e-07	-0.0	0.00144315	0.00026766	2.05e-06	704.50239197	700.50830836	702.24717343	-0.12540917	0.04120748	-0.31737631
0.47395	175.71308	2e-07	7.119e-05	0.00026807	4.8e-07	0.0	0.00144315	0.00026767	2.05e-06	704.45156722	700.53114546	702.21542605	-0.12415812	0.04017545	-0.31735138
0.47595	176.38029	2e-07	7.064e-05	0.00026863	4.8e-07	-0.0	0.00144316	0.00026767	2.05e-06	704.40105374	700.55340555	702.18365283	-0.12292695	0.0391545	-0.31732642
0.47795	177.0467	1.9e-07	7.009e-05	0.00026918	4.7e-07	0.0	0.00144316	0.00026768	2.05e-06	704.35084624	700.57509483	702.15185495	-0.12171458	0.0381439	-0.31730144
0.47995	177.71229	1.8e-07	6.954e-05	0.00026972	4.6e-07	-0.0	0.00144317	0.00026769	2.05e-06	704.30093951	700.59621942	702.12003356	-0.12052094	0.03714376	-0.31727642
0.48195	178.37708	1.8e-07	6.9e-05	0.00027026	4.5e-07	0.0	0.00144317	0.0002677	2.05e-06	704.25132837	700.61678539	702.08818978	-0.11934693	0.03615498	-0.31725141
0.48395	179.04105	1.7e-07	6.847e-05	0.00027079	4.5e-07	-0.0	0.00144318	0.00026771	2.05e-06	704.2020077	700.63679876	702.05632472	-0.11819159	0.03517696	-0.31722639
0.48595	179.7042	1.7e-07	6.795e-05	0.00027132	4.4e-07	0.0	0.00144318	0.00026771	2.05e-06	704.15297245	700.65626549	702.02443941	-0.11705399	0.03420906	-0.31720135
0.48795	180.36653	1.6e-07	6.743e-05	0.00027184	4.3e-07	0.0	0.00144319	0.00026772	2.05e-06	704.10421759	700.67519152	701.99253491	-0.11593523	0.03325239	-0.31717631
0.48995	181.02803	1.6e-07	6.692e-05	0.00027235	4.3e-07	-0.0	0.00144319	0.00026773	2.05e-06	704.05573824	700.69358258	701.9606122	-0.11483152	0.03230387	-0.31715121
0.49195	181.68871	1.5e-07	6.641e-05	0.00027286	4.2e-07	0.0	0.00144319	0.00026773	2.05e-06	704.00752959	700.71144437	701.92867227	-0.11374608	0.03136642	-0.31712612
0.49395	182.34855	1.5e-07	6.591e-05	0.00027336	4.1e-07	0.0	0.0014432	0.00026774	2.05e-06	703.95958677	700.72878273	701.89671606	-0.11267926	0.03044052	-0.31710106
0.49595	183.00756	1.4e-07	6.541e-05	0.00027386	4.1e-07	-0.0	0.0014432	0.00026775	2.05e-06	703.91190517	700.74560312	701.86474449	-0.11162577	0.02952172	-0.31707592
0.49795	183.66573	1.4e-07	6.493e-05	0.00027435	4e-07	-0.0	0.0014432	0.00026775	2.05e-06	703.86448011	700.76191118	701.83275846	-0.11059106	0.02861493	-0.31705082
0.49995	184.32306	1.3e-07	6.444e-05	0.00027483	4e-07	0.0	0.00144321	0.00026776	2.05e-06	703.81730704	700.7777124	701.80075881	-0.10956999	0.0277158	-0.31702566
0.50195	184.97955	1.3e-07	6.397e-05	0.00027531	3.9e-07	0.0	0.00144321	0.00026777	2.05e-06	703.7703905	700.78926219	701.76965655	-0.1085389	0.01404009	-0.31700132
0.50395	185.63518	1.2e-07	6.349e-05	0.00027578	3.9e-07	-0.0	0.00144321	0.00026777	2.05e-06	703.72377192	700.79704778	701.7393303	-0.10750143	0.01370295	-0.31697745
0.50595	186.28997	1.2e-07	6.303e-05	0.00027625	3.8e-07	-0.0	0.00144322	0.00026778	2.05e-06	703.67744748	700.80464488	701.70891335	-0.10648627	0.01336858	-0.31695356
0.50795	186.94389	1.2e-07	6.257e-05	0.00027671	3.7e-07	-0.0	0.00144322	0.00026778	2.05e-06	703.63140665	700.81205465	701.67840813	-0.1054923	0.01303682	-0.31692964
0.50995	187.59696	1.1e-07	6.211e-05	0.00027716	3.7e-07	0.0	0.00144322	0.00026779	2.05e-06	703.58563931	700.81927831	701.64781701	-0.1045145	0.01270616	-0.31690558
0.51195	188.24917	1.1e-07	6.166e-05	0.00027762	3.6e-07	0.0	0.00144322	0.0002678	2.05e-06	703.54013585	700.82631709	701.61714228	-0.10355653	0.01237801	-0.31688148
0.51395	188.90051	1.1e-07	6.122e-05	0.00027806	3.6e-07	0.0	0.00144323	0.0002678	2.05e-06	703.49488722	700.83317211	701.58638616	-0.10261619	0.01205178	-0.31685732
0.51595	189.55098	1e-07	6.078e-05	0.0002785	3.5e-07	0.0	0.00144323	0.00026781	2.05e-06	703.44988477	700.83984453	701.55555078	-0.10169319	0.01172752	-0.31683309
0.51795	190.20058	1e-07	6.034e-05	0.00027894	3.5e-07	0.0	0.00144323	0.00026781	2.05e-06	703.40512031	700.84633544	701.52463819	-0.10078903	0.01140595	-0.31680885
0.51995	190.8493	1e-07	5.991e-05	0.00027937	3.4e-07	0.0	0.00144323	0.00026782	2.05e-06	703.360586	700.85264599	701.4936504	-0.0998997	0.01108577	-0.31678452
0.52195	191.49714	9e-08	5.948e-05	0.00027979	3.4e-07	0.0	0.00144323	0.00026782	2.05e-06	703.31627439	700.85877727	701.46258935	-0.09902584	0.01076737	-0.31676012
0.52395	192.14409	9e-08	5.906e-05	0.00028022	3.3e-07	0.0	0.00144324	0.00026783	2.05e-06	703.27217841	700.86473035	701.43145692	-0.09816758	0.01045093	-0.31673567
0.52595	192.79016	9e-08	5.865e-05	0.00028063	3.3e-07	0.0	0.00144324	0.00026783	2.05e-06	703.22829131	700.8705063	701.40025492	-0.09732381	0.01013617	-0.31671115
0.52795	193.43533	9e-08	5.824e-05	0.00028104	3.3e-07	0.0	0.00144324	0.00026784	2.05e-06	703.18460666	700.87610617	701.36898512	-0.09649315	0.00982271	-0.31668654
0.52995	194.07961	8e-08	5.783e-05	0.00028145	3.2e-07	0.0	0.00144324	0.00026784	2.05e-06	703.14111835	700.88153096	701.33764922	-0.09567858	0.00951179	-0.31666193
0.53195	194.72299	8e-08	5.743e-05	0.00028185	3.2e-07	0.0	0.00144324	0.00026785	2.05e-06	703.09782052	700.88678172	701.30624887	-0.09487772	0.00920265	-0.31663728
0.53395	195.36547	8e-08	5.703e-05	0.00028225	3.1e-07	0.0	0.00144325	0.00026785	2.05e-06	703.05470758	700.89185946	701.27478569	-0.09409002	0.00889521	-0.31661257
0.53595	196.00704	8e-08	5.664e-05	0.00028264	3.1e-07	-0.0	0.00144325	0.00026786	2.05e-06	703.01177416	700.89676519	701.24326125	-0.09331677	0.00859007	-0.31658785
0.53795	196.6477	7e-08	5.625e-05	0.00028303	3e-07	-0.0	0.00144325	0.00026786	2.05e-06	702.96901521	700.90149987	701.21167707	-0.09255289	0.00828537	-0.31656299
0.53995	197.28744	7e-08	5.586e-05	0.00028342	3e-07	-0.0	0.00144325	0.00026786	2.05e-06	702.92642586	700.90606446	701.18003459	-0.091803	0.00798301	-0.31653813
0.54195	197.92626	7e-08	5.548e-05	0.0002838	3e-07	0.0	0.00144325	0.00026787	2.05e-06	702.88400141	700.91045997	701.14833528	-0.09106706	0.00768314	-0.31651329
0.54395	198.56417	7e-08	5.511e-05	0.00028418	2.9e-07	0.0	0.00144325	0.00026787	2.05e-06	702.84173744	700.91468731	701.11658052	-0.0903395	0.00738357	-0.3164883
0.54595	199.20114	7e-08	5.474e-05	0.00028455	2.9e-07	0.0	0.00144326	0.00026788	2.05e-06	702.79962966	700.91874743	701.08477166	-0.0896263	0.00708686	-0.31646336
0.54795	199.83718	6e-08	5.437e-05	0.00028492	2.8e-07	-0.0	0.00144326	0.00026788	2.05e-06	702.75767396	700.92264128	701.05291003	-0.08892136	0.00679058	-0.31643828
0.54995	200.47229	6e-08	5.4e-05	0.00028528	2.8e-07	0.0	0.00144326	0.00026788	2.05e-06	702.71586644	700.92636976	701.02099691	-0.08823064	0.00649734	-0.31641328
0.55194	201.10646	6e-08	5.364e-05	0.00028564	2.8e-07	0.0	0.00144326	0.00026789	2.05e-06	702.67420333	700.9299338	700.98903354	-0.08754636	0.00620392	-0.31638809
0.55394	201.73968	6e-08	5.329e-05	0.000286	2.7e-07	-0.0	0.00144326	0.00026789	2.05e-06	702.632681	700.93333431	700.95702115	-0.08687518	0.00591326	-0.31636297
0.55594	202.37196	6e-08	5.293e-05	0.00028635	2.7e-07	-0.0	0.00144326	0.0002679	2.05e-06	702.59129603	700.93657214	700.92496091	-0.08621513	0.00562461	-0.31633784
0.55794	203.00329	6e-08	5.259e-05	0.0002867	2.7e-07	0.0	0.00144326	0.0002679	2.05e-06	702.55004505	700.93964823	700.89285398	-0.08556194	0.00533619	-0.31631256
0.55994	203.63366	5e-08	5.224e-05	0.00028704	2.6e-07	-0.0	0.00144326	0.0002679	2.05e-06	702.50892485	700.94256345	700.8607015	-0.08491995	0.00505	-0.3162873
0.56194	204.26307	5e-08	5.19e-05	0.00028739	2.6e-07	0.0	0.00144326	0.00026791	2.05e-06	702.46793238	700.94531866	700.82850455	-0.08428763	0.00476544	-0.31626202
0.56394	204.89151	5e-08	5.156e-05	0.00028772	2.6e-07	-0.0	0.00144327	0.00026791	2.05e-06	702.42706468	700.94791471	700.79626421	-0.08366523	0.00448271	-0.31623673
0.56594	205.51899	5e-08	5.123e-05	0.00028806	2.5e-07	-0.0	0.00144327	0.00026791	2.05e-06	702.3863189	700.95035247	700.7639815	-0.08305196	0.00420153	-0.31621141
0.56794	206.14549	5e-08	5.09e-05	0.00028839	2.5e-07	0.0	0.00144327	0.00026792	2.05e-06	702.34569227	700.9526328	700.73165747	-0.08244612	0.0039212	-0.316186
0.56994	206.77101	5e-08	5.057e-05	0.00028872	2.5e-07	-0.0	0.00144327	0.00026792	2.05e-06	702.30518216	700.95475654	700.6992931	-0.08184922	0.00364249	-0.31616057
0.57194	207.39555	5e-08	5.025e-05	0.00028904	2.4e-07	0.0	0.00144327	0.00026792	2.05e-06	702.26478603	700.95672452	700.66688936	-0.08126115	0.00336541	-0.31613512
0.57394	208.01911	4e-08	4.993e-05	0.00028936	2.4e-07	-0.0	0.00144327	0.00026793	2.05e-06	702.2245014	700.95853757	700.63444719	-0.08068166	0.00308994	-0.31610966
0.57594	208.64167	4e-08	4.961e-05	0.00028968	2.4e-07	-0.0	0.00144327	0.00026793	2.05e-06	702.1843259	700.96019652	700.60196752	-0.08010963	0.0028156	-0.31608414
0.57794	209.26324	4e-08	4.93e-05	0.00028999	2.3e-07	0.0	0.00144327	0.00026793	2.05e-06	702.14425725	700.96170219	700.56945125	-0.07954388	0.00254189	-0.31605851
0.57994	209.88381	4e-08	4.899e-05	0.0002903	2.3e-07	-0.0	0.00144327	0.00026794	2.05e-06	702.10429325	700.96305535	700.53689926	-0.07898823	0.00227072	-0.31603296
0.58194	210.50337	4e-08	4.868e-05	0.00029061	2.3e-07	0.0	0.00144327	0.00026794	2.05e-06	702.06443176	700.96425683	700.5043124	-0.07844047	0.00200109	-0.31600739
0.58394	211.12192	4e-08	4.838e-05	0.00029091	2.3e-07	-0.0	0.00144327	0.00026794	2.05e-06	702.02467069	700.96530743	700.47169154	-0.07790107	0.00173332	-0.31598184
0.58594	211.73946	4e-08	4.807e-05	0.00029121	2.2e-07	0.0	0.00144328	0.00026794	2.05e-06	701.98500815	700.9662078	700.43903744	-0.07736669	0.0014658	-0.31595615
0.58794	212.35598	4e-08	4.778e-05	0.00029151	2.2e-07	0.0	0.00144328	0.00026795	2.05e-06	701.94544213	700.96695882	700.40635094	-0.0768382	0.00119899	-0.31593038
0.58994	212.97148	4e-08	4.748e-05	0.00029181	2.2e-07	0.0	0.00144328	0.00026795	2.05e-06	701.90597073	700.96756132	700.37363284	-0.07631748	0.00093392	-0.3159046
0.59194	213.58594	4e-08	4.719e-05	0.0002921	2.1e-07	-0.0	0.00144328	0.00026795	2.05e-06	701.86659216	700.96801605	700.34088389	-0.07580414	0.00067044	-0.31587883
0.59394	214.19938	3e-08	4.69e-05	0.00029239	2.1e-07	-0.0	0.00144328	0.00026796	2.05e-06	701.82730464	700.96832382	700.30810486	-0.07530372	0.0004115	-0.31585334
0.59594	214.81177	3e-08	4.662e-05	0.00029267	2.1e-07	-0.0	0.00144328	0.00026796	2.05e-06	701.78810643	700.96848542	700.27529648	-0.07480367	0.00015067	-0.31582752
0.59794	215.42312	3e-08	4.633e-05	0.00029296	2.1e-07	-0.0	0.00144328	0.00026796	2.05e-06	701.74899594	700.96850155	700.24245946	-0.07431103	-0.00010837	-0.31580171
0.59994	216.03342	3e-08	4.605e-05	0.00029324	2e-07	0.0	0.00144328	0.00026796	2.05e-06	701.70997154	700.96837302	700.20959451	-0.07382231	-0.00036739	-0.31577575
0.60194	216.64267	3e-08	4.578e-05	0.00029351	2e-07	-0.0	0.00144328	0.00026797	2.05e-06	701.67103171	700.96810049	700.1767023	-0.07334461	-0.00062258	-0.31575001
0.60394	217.25086	3e-08	4.55e-05	0.00029379	2e-07	-0.0	0.00144328	0.00026797	2.05e-06	701.63217488	700.96768483	700.14378353	-0.07286996	-0.00087813	-0.31572409
0.60594	217.85798	3e-08	4.523e-05	0.00029406	2e-07	-0.0	0.00144328	0.00026797	2.05e-06	701.59339966	700.96712666	700.11083883	-0.07240382	-0.00113104	-0.31569828
0.60794	218.46404	3e-08	4.496e-05	0.00029433	1.9e-07	-0.0	0.00144328	0.00026797	2.05e-06	701.55470455	700.96642685	700.07786887	-0.07194514	-0.0013818	-0.31567254
0.60994	219.06902	3e-08	4.47e-05	0.00029459	1.9e-07	-0.0	0.00144328	0.00026797	2.05e-06	701.51608822	700.96558602	700.04487426	-0.07148469	-0.00163546	-0.31564635
0.61194	219.67293	3e-08	4.443e-05	0.00029486	1.9e-07	-0.0	0.00144328	0.00026798	2.05e-06	701.47754931	700.96460493	700.01185562	-0.0710389	-0.00188291	-0.31562064
0.61394	220.27574	3e-08	4.417e-05	0.00029512	1.9e-07	-0.0	0.00144328	0.00026798	2.05e-06	701.4390865	700.96348434	699.97881356	-0.07059177	-0.00213297	-0.31559452
0.61594	220.87747	3e-08	4.392e-05	0.00029537	1.9e-07	0.0	0.00144328	0.00026798	2.05e-06	701.40070429	700.95987379	699.94631934	-0.07013759	-0.01034556	-0.31556914
0.61794	221.4781	3e-08	4.366e-05	0.00029563	1.8e-07	0.0	0.00144328	0.00026798	2.05e-06	701.36242855	700.95395053	699.91432765	-0.06967546	-0.01083136	-0.31554406
0.61994	222.07764	3e-08	4.341e-05	0.00029588	1.8e-07	-0.0	0.00144329	0.00026799	2.05e-06	701.32426081	700.94775613	699.88234268	-0.06921618	-0.01131575	-0.31551879
0.62194	222.67606	2e-08	4.316e-05	0.00029613	1.8e-07	-0.0	0.00144329	0.00026799	2.05e-06	701.2861987	700.94129328	699.85036461	-0.06876583	-0.01179227	-0.31549367
0.62394	223.27337	2e-08	4.291e-05	0.00029638	1.8e-07	-0.0	0.00144329	0.00026799	2.05e-06	701.24823979	700.93456508	699.81839359	-0.06831965	-0.01226582	-0.31546844
0.62594	223.86957	2e-08	4.266e-05	0.00029663	1.8e-07	0.0	0.00144329	0.00026799	2.05e-06	701.21038183	700.92757439	699.78642975	-0.06788549	-0.01272799	-0.31544355
0.62794	224.46464	2e-08	4.242e-05	0.00029687	1.7e-07	0.0	0.00144329	0.00026799	2.05e-06	701.17262277	700.92032371	699.75447323	-0.0674502	-0.01319267	-0.31541827
0.62994	225.05858	2e-08	4.218e-05	0.00029711	1.7e-07	-0.0	0.00144329	0.000268	2.05e-06	701.13496055	700.91281572	699.72252416	-0.0670268	-0.0136459	-0.31539336
0.63194	225.65139	2e-08	4.194e-05	0.00029735	1.7e-07	0.0	0.00144329	0.000268	2.05e-06	701.09739314	700.90505321	699.69058266	-0.06660619	-0.01409734	-0.31536828
0.63394	226.24306	2e-08	4.171e-05	0.00029758	1.7e-07	0.0	0.00144329	0.000268	2.05e-06	701.05991838	700.89703948	699.65864879	-0.06619056	-0.01454458	-0.31534317
0.63594	226.83358	2e-08	4.147e-05	0.00029782	1.7e-07	0.0	0.00144329	0.000268	2.05e-06	701.02253473	700.88877632	699.6267227	-0.06578295	-0.01498425	-0.31531824
0.63794	227.42295	2e-08	4.124e-05	0.00029805	1.6e-07	-0.0	0.00144329	0.000268	2.05e-06	700.98524009	700.88026717	699.59480443	-0.06537511	-0.0154252	-0.31529297
0.63994	228.01116	2e-08	4.101e-05	0.00029828	1.6e-07	0.0	0.00144329	0.00026801	2.05e-06	700.94803295	700.871514	699.56289408	-0.0649781	-0.01585544	-0.31526805
0.64194	228.5982	2e-08	4.079e-05	0.00029851	1.6e-07	0.0	0.00144329	0.00026801	2.05e-06	700.9109116	700.86251949	699.53099173	-0.06458135	-0.01628631	-0.31524284
0.64394	229.18408	2e-08	4.056e-05	0.00029873	1.6e-07	-0.0	0.00144329	0.00026801	2.05e-06	700.87387444	700.85328606	699.49909744	-0.06419067	-0.01671149	-0.3152177
0.64594	229.76878	2e-08	4.034e-05	0.00029895	1.6e-07	0.0	0.00144329	0.00026801	2.05e-06	700.83691981	700.84381648	699.46721127	-0.06380695	-0.01712992	-0.3151927
0.64794	230.35229	2e-08	4.012e-05	0.00029917	1.6e-07	-0.0	0.00144329	0.00026801	2.05e-06	700.80004618	700.83411326	699.43533326	-0.06342725	-0.01754477	-0.31516765
0.64994	230.93462	2e-08	3.99e-05	0.00029939	1.5e-07	-0.0	0.00144329	0.00026801	2.05e-06	700.76325207	700.82417885	699.40346345	-0.06305524	-0.01795197	-0.31514282
0.65193	231.51575	2e-08	3.969e-05	0.00029961	1.5e-07	-0.0	0.00144329	0.00026802	2.05e-06	700.72653602	700.8140158	699.3716019	-0.06268325	-0.01835987	-0.31511768
0.65393	232.09569	2e-08	3.947e-05	0.00029982	1.5e-07	-0.0	0.00144329	0.00026802	2.05e-06	700.68989676	700.80362618	699.33974864	-0.06231917	-0.01875976	-0.31509278
0.65593	232.67441	2e-08	3.926e-05	0.00030003	1.5e-07	0.0	0.00144329	0.00026802	2.05e-06	700.65333289	700.79301251	699.30790369	-0.06195597	-0.01915934	-0.31506764
0.65793	233.25192	2e-08	3.905e-05	0.00030024	1.5e-07	-0.0	0.00144329	0.00026802	2.05e-06	700.6168431	700.78217713	699.27606709	-0.06159807	-0.01955369	-0.31504258
0.65993	233.8282	2e-08	3.884e-05	0.00030045	1.5e-07	0.0	0.00144329	0.00026802	2.05e-06	700.58042601	700.77112272	699.24423883	-0.0612479	-0.0199401	-0.31501776
0.66193	234.40326	2e-08	3.864e-05	0.00030065	1.4e-07	0.0	0.00144329	0.00026802	2.05e-06	700.54408055	700.75985106	699.21241896	-0.06089959	-0.020325	-0.31499279
0.66393	234.97709	2e-08	3.843e-05	0.00030086	1.4e-07	-0.0	0.00144329	0.00026803	2.05e-06	700.50780546	700.7483647	699.18060748	-0.0605532	-0.02070828	-0.31496766
0.66593	235.54967	1e-08	3.823e-05	0.00030106	1.4e-07	0.0	0.00144329	0.00026803	2.05e-06	700.4715996	700.7366657	699.1488044	-0.06021413	-0.02108395	-0.31494278
0.66793	236.12101	1e-08	3.803e-05	0.00030126	1.4e-07	0.0	0.00144329	0.00026803	2.05e-06	700.4354618	700.72475648	699.11700971	-0.05987762	-0.02145723	-0.3149178
0.66993	236.69109	1e-08	3.784e-05	0.00030146	1.4e-07	0.0	0.00144329	0.00026803	2.05e-06	700.39939093	700.71263923	699.08522343	-0.0595429	-0.02182894	-0.31489266
0.67193	237.2599	1e-08	3.764e-05	0.00030165	1.4e-07	0.0	0.00144329	0.00026803	2.05e-06	700.36338597	700.70031607	699.05344554	-0.05921669	-0.02219162	-0.31486789
0.67393	237.82745	1e-08	3.745e-05	0.00030185	1.4e-07	-0.0	0.00144329	0.00026803	2.05e-06	700.32744593	700.68778887	699.02167605	-0.05889023	-0.02255493	-0.31484281
0.67593	238.39373	1e-08	3.725e-05	0.00030204	1.3e-07	0.0	0.00144329	0.00026803	2.05e-06	700.29156961	700.67506038	698.98991493	-0.05857065	-0.02291094	-0.31481799
0.67793	238.95872	1e-08	3.706e-05	0.00030223	1.3e-07	0.0	0.00144329	0.00026804	2.05e-06	700.25575611	700.66213237	698.95816218	-0.05825311	-0.02326498	-0.31479305
0.67993	239.52242	1e-08	3.687e-05	0.00030242	1.3e-07	0.0	0.00144329	0.00026804	2.05e-06	700.22000461	700.64900649	698.9264178	-0.05794008	-0.02361431	-0.31476819
0.68193	240.08482	1e-08	3.669e-05	0.00030261	1.3e-07	-0.0	0.00144329	0.00026804	2.05e-06	700.18431402	700.63568521	698.89468176	-0.05762758	-0.02396332	-0.3147431
0.68393	240.64592	1e-08	3.65e-05	0.00030279	1.3e-07	0.0	0.00144329	0.00026804	2.05e-06	700.14868336	700.62217072	698.86295403	-0.05731957	-0.02430756	-0.31471809
0.68593	241.2057	1e-08	3.632e-05	0.00030297	1.3e-07	-0.0	0.00144329	0.00026804	2.05e-06	700.11311189	700.60846455	698.83123461	-0.05701817	-0.02464466	-0.31469335
0.68793	241.76417	1e-08	3.614e-05	0.00030316	1.3e-07	0.0	0.00144329	0.00026804	2.05e-06	700.07759856	700.59456925	698.79952345	-0.0567188	-0.02497969	-0.31466851
0.68993	242.32131	1e-08	3.596e-05	0.00030334	1.2e-07	-0.0	0.00144329	0.00026804	2.05e-06	700.04214258	700.58048652	698.76782053	-0.05641994	-0.02531435	-0.31464345
0.69193	242.87711	1e-08	3.578e-05	0.00030351	1.2e-07	0.0	0.0014433	0.00026804	2.05e-06	700.00674319	700.56621807	698.73612584	-0.05612873	-0.02564061	-0.31461876
0.69393	243.43156	1e-08	3.56e-05	0.00030369	1.2e-07	0.0	0.0014433	0.00026805	2.05e-06	699.97139944	700.55176621	698.70443932	-0.05583732	-0.02596726	-0.31459379
0.69593	243.98467	1e-08	3.543e-05	0.00030387	1.2e-07	0.0	0.0014433	0.00026805	2.05e-06	699.93611055	700.53713277	698.67276095	-0.05554899	-0.02629059	-0.31456882
0.69793	244.53642	1e-08	3.526e-05	0.00030404	1.2e-07	-0.0	0.0014433	0.00026805	2.05e-06	699.90087582	700.5223194	698.6410907	-0.05526534	-0.02660879	-0.31454399
0.69993	245.0868	1e-08	3.508e-05	0.00030421	1.2e-07	-0.0	0.0014433	0.00026805	2.05e-06	699.8656944	700.50732815	698.60942852	-0.05498481	-0.02692359	-0.31451918
0.70193	245.63581	1e-08	3.491e-05	0.00030438	1.2e-07	0.0	0.0014433	0.00026805	2.05e-06	699.83056557	700.49216082	698.57777439	-0.05470639	-0.0272361	-0.3144943
0.70393	246.18343	1e-08	3.475e-05	0.00030455	1.2e-07	0.0	0.0014433	0.00026805	2.05e-06	699.79548852	700.47681944	698.54612825	-0.05443176	-0.02754445	-0.3144695
0.70593	246.72966	1e-08	3.458e-05	0.00030471	1.2e-07	-0.0	0.0014433	0.00026805	2.05e-06	699.76046264	700.46130542	698.51449008	-0.05415918	-0.02785054	-0.31444463
0.70793	247.27449	1e-08	3.441e-05	0.00030488	1.1e-07	0.0	0.0014433	0.00026805	2.05e-06	699.72548722	700.44562059	698.48285983	-0.05388892	-0.02815407	-0.31441972
0.70993	247.81791	1e-08	3.425e-05	0.00030504	1.1e-07	0.0	0.0014433	0.00026805	2.05e-06	699.69056152	700.42976682	698.45123746	-0.05362014	-0.02845596	-0.31439469
0.71193	248.35991	1e-08	3.409e-05	0.00030521	1.1e-07	-0.0	0.0014433	0.00026806	2.05e-06	699.65568493	700.41374568	698.41962292	-0.05335658	-0.028752	-0.31436989
0.71393	248.90049	1e-08	3.393e-05	0.00030537	1.1e-07	0.0	0.0014433	0.00026806	2.05e-06	699.62085672	700.39755909	698.38801616	-0.05309532	-0.02904545	-0.31434505
0.71593	249.43963	1e-08	3.377e-05	0.00030553	1.1e-07	0.0	0.0014433	0.00026806	2.05e-06	699.58607623	700.38120877	698.35641714	-0.05283746	-0.02933507	-0.3143203
0.71793	249.97733	1e-08	3.361e-05	0.00030568	1.1e-07	-0.0	0.0014433	0.00026806	2.05e-06	699.55134286	700.36469625	698.3248258	-0.05258106	-0.02962302	-0.31429543
0.71993	250.51358	1e-08	3.346e-05	0.00030584	1.1e-07	0.0	0.0014433	0.00026806	2.05e-06	699.51665599	700.34802322	698.29324211	-0.0523285	-0.02990662	-0.3142707
0.72193	251.04837	1e-08	3.33e-05	0.00030599	1.1e-07	0.0	0.0014433	0.00026806	2.05e-06	699.48201495	700.33119148	698.261666	-0.05207779	-0.03018809	-0.3142459
0.72393	251.58168	1e-08	3.315e-05	0.00030615	1.1e-07	-0.0	0.0014433	0.00026806	2.05e-06	699.44741922	700.31420241	698.23009743	-0.05182959	-0.03046667	-0.31422111
0.72593	252.11351	1e-08	3.3e-05	0.0003063	1.1e-07	-0.0	0.0014433	0.00026806	2.05e-06	699.41286815	700.29705785	698.19853635	-0.05158559	-0.03074046	-0.31419649
0.72793	252.64386	1e-08	3.285e-05	0.00030645	1e-07	0.0	0.0014433	0.00026806	2.05e-06	699.37836118	700.27975925	698.16698269	-0.05134194	-0.03101377	-0.31417168
0.72993	253.1727	1e-08	3.27e-05	0.0003066	1e-07	-0.0	0.0014433	0.00026806	2.05e-06	699.34389777	700.26230816	698.13543642	-0.05110181	-0.03128303	-0.31414698
0.73193	253.70004	1e-08	3.255e-05	0.00030674	1e-07	-0.0	0.0014433	0.00026807	2.05e-06	699.30947732	700.24470623	698.10389746	-0.0508625	-0.03155126	-0.31412213
0.73393	254.22586	1e-08	3.24e-05	0.00030689	1e-07	-0.0	0.0014433	0.00026807	2.05e-06	699.27509934	700.2269548	698.07236578	-0.05062641	-0.03181576	-0.31409738
0.73593	254.75015	1e-08	3.226e-05	0.00030704	1e-07	-0.0	0.0014433	0.00026807	2.05e-06	699.24076319	700.2090558	698.0408413	-0.05039218	-0.03207805	-0.31407259
0.73793	255.2729	1e-08	3.212e-05	0.00030718	1e-07	-0.0	0.0014433	0.00026807	2.05e-06	699.20646843	700.19101042	698.00932397	-0.0501605	-0.03233733	-0.31404784
0.73993	255.7941	1e-08	3.197e-05	0.00030732	1e-07	-0.0	0.0014433	0.00026807	2.05e-06	699.17221462	700.17281985	697.97781376	-0.04993098	-0.03259406	-0.31402308
0.74193	256.31374	1e-08	3.183e-05	0.00030746	1e-07	-0.0	0.0014433	0.00026807	2.05e-06	699.13800115	700.15448592	697.94631059	-0.04970311	-0.03284877	-0.31399827
0.74393	256.83182	1e-08	3.169e-05	0.0003076	1e-07	-0.0	0.0014433	0.00026807	2.05e-06	699.10382752	700.13601009	697.9148144	-0.04947796	-0.03310026	-0.31397353
0.74593	257.34831	1e-08	3.156e-05	0.00030774	1e-07	0.0	0.0014433	0.00026807	2.05e-06	699.06969332	700.11739356	697.88332513	-0.04925346	-0.03335086	-0.31394864
0.74793	257.86322	1e-08	3.142e-05	0.00030788	1e-07	-0.0	0.0014433	0.00026807	2.05e-06	699.03559799	700.09863795	697.85184273	-0.04903475	-0.03359481	-0.31392416
0.74993	258.37652	1e-08	3.128e-05	0.00030801	9e-08	-0.0	0.0014433	0.00026807	2.05e-06	699.00154113	700.07974447	697.82036715	-0.04881509	-0.03383961	-0.31389935
0.75192	258.88821	1e-08	3.115e-05	0.00030815	9e-08	0.0	0.0014433	0.00026807	2.05e-06	698.96752217	700.06071489	697.78889829	-0.04859765	-0.03408174	-0.31387456
0.75392	259.39828	1e-08	3.102e-05	0.00030828	9e-08	-0.0	0.0014433	0.00026808	2.05e-06	698.93354077	700.04155013	697.75743613	-0.04838237	-0.03432124	-0.3138498
0.75592	259.90671	1e-08	3.089e-05	0.00030841	9e-08	0.0	0.0014433	0.00026808	2.05e-06	698.89959641	700.02225189	697.72598058	-0.04817053	-0.03455669	-0.31382522
0.75792	260.4135	1e-08	3.076e-05	0.00030854	9e-08	-0.0	0.0014433	0.00026808	2.05e-06	698.86568867	700.00282135	697.6945316	-0.04795946	-0.03479105	-0.31380051
0.75992	260.91863	1e-08	3.063e-05	0.00030867	9e-08	-0.0	0.0014433	0.00026808	2.05e-06	698.83181718	699.98325967	697.66308912	-0.04775139	-0.03502186	-0.31377593
0.76192	261.4221	1e-08	3.05e-05	0.0003088	9e-08	-0.0	0.0014433	0.00026808	2.05e-06	698.79798152	699.96356816	697.63165309	-0.04754164	-0.03525426	-0.31375094
0.76392	261.92388	1e-08	3.037e-05	0.00030892	9e-08	-0.0	0.0014433	0.00026808	2.05e-06	698.76418125	699.94374817	697.60022344	-0.04733671	-0.03548109	-0.31372631
0.76592	262.42397	1e-08	3.025e-05	0.00030905	9e-08	0.0	0.0014433	0.00026808	2.05e-06	698.73041597	699.92380099	697.5688001	-0.04713402	-0.03570516	-0.31370174
0.76792	262.92236	1e-08	3.012e-05	0.00030917	9e-08	0.0	0.0014433	0.00026808	2.05e-06	698.69668521	699.90372812	697.53738301	-0.04693125	-0.03592905	-0.31367694
0.76992	263.41903	1e-08	3e-05	0.0003093	9e-08	-0.0	0.0014433	0.00026808	2.05e-06	698.66298871	699.88353029	697.50597212	-0.04673028	-0.03615068	-0.31365216
0.77192	263.91397	1e-08	2.988e-05	0.00030942	9e-08	0.0	0.0014433	0.00026808	2.05e-06	698.62932603	699.86320897	697.47456736	-0.0465353	-0.03636543	-0.31362791
0.77392	264.40716	1e-08	2.975e-05	0.00030954	9e-08	-0.0	0.0014433	0.00026808	2.05e-06	698.59569674	699.84276556	697.44316865	-0.04633774	-0.03658271	-0.31360313
0.77592	264.89861	1e-08	2.964e-05	0.00030966	8e-08	-0.0	0.0014433	0.00026808	2.05e-06	698.56210054	699.82220099	697.41177595	-0.04614112	-0.03679867	-0.31357827
0.77792	265.38829	1e-08	2.952e-05	0.00030978	8e-08	-0.0	0.0014433	0.00026808	2.05e-06	698.52853698	699.8015168	697.38038917	-0.04594862	-0.0370098	-0.31355372
0.77992	265.87618	0.0	2.94e-05	0.0003099	8e-08	0.0	0.0014433	0.00026808	2.05e-06	698.49500583	699.7807137	697.34900827	-0.04575568	-0.0372211	-0.31352892
0.78192	266.36228	0.0	2.928e-05	0.00031001	8e-08	0.0	0.0014433	0.00026809	2.05e-06	698.46150665	699.75979314	697.31763317	-0.04556618	-0.03742831	-0.31350436
0.78392	266.84658	0.0	2.917e-05	0.00031013	8e-08	0.0	0.0014433	0.00026809	2.05e-06	698.42803911	699.73875626	697.28626382	-0.04537771	-0.03763407	-0.31347974
0.78592	267.32905	0.0	2.905e-05	0.00031024	8e-08	0.0	0.0014433	0.00026809	2.05e-06	698.39460292	699.71760398	697.25490014	-0.04519183	-0.03783668	-0.31345526
0.78792	267.80969	0.0	2.894e-05	0.00031036	8e-08	0.0	0.0014433	0.00026809	2.05e-06	698.36119776	699.69633738	697.22354208	-0.04500615	-0.03803874	-0.31343062
0.78992	268.28848	0.0	2.883e-05	0.00031047	8e-08	0.0	0.0014433	0.00026809	2.05e-06	698.32782331	699.67495758	697.19218958	-0.04482189	-0.0382389	-0.31340597
0.79192	268.76541	0.0	2.872e-05	0.00031058	8e-08	-0.0	0.0014433	0.00026809	2.05e-06	698.2944792	699.65346586	697.16084255	-0.04463973	-0.03843644	-0.31338142
0.79392	269.24046	0.0	2.861e-05	0.00031069	8e-08	0.0	0.0014433	0.00026809	2.05e-06	698.26116516	699.63186312	697.12950095	-0.04445661	-0.03863465	-0.31335654
0.79592	269.71362	0.0	2.85e-05	0.0003108	8e-08	0.0	0.0014433	0.00026809	2.05e-06	698.2278808	699.61015072	697.09816469	-0.04427831	-0.0388273	-0.31333214
0.79792	270.18486	0.0	2.839e-05	0.00031091	8e-08	-0.0	0.0014433	0.00026809	2.05e-06	698.19462596	699.58832924	697.06683372	-0.04409877	-0.0390209	-0.31330738
0.79992	270.65419	0.0	2.828e-05	0.00031101	8e-08	0.0	0.0014433	0.00026809	2.05e-06	698.16140032	699.56639984	697.03550798	-0.0439229	-0.03921018	-0.31328295
0.80192	271.12158	0.0	2.818e-05	0.00031112	8e-08	-0.0	0.0014433	0.00026809	2.05e-06	698.12820352	699.54436373	697.00418738	-0.04374731	-0.03939878	-0.31325837
0.80392	271.58701	0.0	2.807e-05	0.00031122	8e-08	0.0	0.0014433	0.00026809	2.05e-06	698.09503529	699.52222197	696.97287187	-0.04357205	-0.03958664	-0.31323367
0.80592	272.05048	0.0	2.797e-05	0.00031133	8e-08	-0.0	0.0014433	0.00026809	2.05e-06	698.06189543	699.49997524	696.94156139	-0.04339923	-0.0397715	-0.31320913
0.80792	272.51195	0.0	2.787e-05	0.00031143	7e-08	-0.0	0.0014433	0.00026809	2.05e-06	698.02878367	699.47762453	696.91025587	-0.0432274	-0.0399549	-0.31318457
0.80992	272.97143	0.0	2.777e-05	0.00031153	7e-08	-0.0	0.0014433	0.00026809	2.05e-06	697.99569974	699.45517086	696.87895524	-0.04305475	-0.04013877	-0.31315971
0.81192	273.42889	0.0	2.767e-05	0.00031163	7e-08	0.0	0.0014433	0.00026809	2.05e-06	697.96264338	699.43261518	696.84765943	-0.0428877	-0.04031627	-0.31313549
0.81392	273.88431	0.0	2.757e-05	0.00031173	7e-08	0.0	0.0014433	0.00026809	2.05e-06	697.92961433	699.40995849	696.81636838	-0.04271878	-0.04049534	-0.31311083
0.81592	274.33767	0.0	2.747e-05	0.00031183	7e-08	-0.0	0.0014433	0.0002681	2.05e-06	697.89661238	699.38720158	696.78508203	-0.04255195	-0.04067177	-0.31308632
0.81792	274.78897	0.0	2.737e-05	0.00031193	7e-08	-0.0	0.0014433	0.0002681	2.05e-06	697.86363726	699.36434553	696.7538003	-0.04238436	-0.04084859	-0.31306153
0.81992	275.23818	0.0	2.727e-05	0.00031202	7e-08	0.0	0.0014433	0.0002681	2.05e-06	697.83068876	699.34139111	696.72252312	-0.04222039	-0.04102115	-0.31303712
0.82192	275.68528	0.0	2.718e-05	0.00031212	7e-08	0.0	0.0014433	0.0002681	2.05e-06	697.79776667	699.31833921	696.69125043	-0.04205421	-0.0411956	-0.31301222
0.82392	276.13025	0.0	2.708e-05	0.00031221	7e-08	-0.0	0.0014433	0.0002681	2.05e-06	697.76487077	699.29519073	696.65998217	-0.0418921	-0.04136533	-0.31298777
0.82592	276.57308	0.0	2.699e-05	0.00031231	7e-08	-0.0	0.0014433	0.0002681	2.05e-06	697.73200082	699.27194657	696.62871825	-0.04172832	-0.04153636	-0.31296292
0.82792	277.01375	0.0	2.69e-05	0.0003124	7e-08	-0.0	0.0014433	0.0002681	2.05e-06	697.69915668	699.2486074	696.59745863	-0.04156982	-0.04170142	-0.31293873
0.82992	277.45223	0.0	2.68e-05	0.00031249	7e-08	-0.0	0.0014433	0.0002681	2.05e-06	697.66633808	699.22517428	696.56620321	-0.04140962	-0.04186781	-0.31291413
0.83192	277.88852	0.0	2.671e-05	0.00031258	7e-08	0.0	0.0014433	0.0002681	2.05e-06	697.63354488	699.2016479	696.53495195	-0.0412516	-0.04203147	-0.31288972
0.83392	278.32258	0.0	2.662e-05	0.00031267	7e-08	0.0	0.0014433	0.0002681	2.05e-06	697.6007769	699.17802902	696.50370477	-0.04109152	-0.04219678	-0.31286486
0.83592	278.75439	0.0	2.653e-05	0.00031276	7e-08	-0.0	0.0014433	0.0002681	2.05e-06	697.56803395	699.15431849	696.4724616	-0.04093716	-0.04235572	-0.31284074
0.83792	279.18395	0.0	2.645e-05	0.00031285	7e-08	-0.0	0.0014433	0.0002681	2.05e-06	697.53531585	699.13051712	696.44122237	-0.04078045	-0.0425166	-0.31281613
0.83992	279.61121	0.0	2.636e-05	0.00031294	7e-08	-0.0	0.0014433	0.0002681	2.05e-06	697.50262246	699.10662559	696.40998701	-0.04062484	-0.04267587	-0.31279156
0.84192	280.03617	0.0	2.627e-05	0.00031302	7e-08	-0.0	0.0014433	0.0002681	2.05e-06	697.46995361	699.0826447	696.37875545	-0.0404701	-0.04283375	-0.312767
0.84392	280.45881	0.0	2.619e-05	0.00031311	7e-08	-0.0	0.0014433	0.0002681	2.05e-06	697.43730917	699.05857518	696.34752763	-0.04031803	-0.04298841	-0.31274274
0.84592	280.87909	0.0	2.61e-05	0.00031319	7e-08	-0.0	0.0014433	0.0002681	2.05e-06	697.40468896	699.03441783	696.31630347	-0.04016226	-0.04314633	-0.31271777
0.84792	281.29699	0.0	2.602e-05	0.00031328	7e-08	-0.0	0.0014433	0.0002681	2.05e-06	697.3720929	699.01017319	696.2850829	-0.04001151	-0.04329865	-0.31269348
0.84992	281.7125	0.0	2.594e-05	0.00031336	6e-08	-0.0	0.0014433	0.0002681	2.05e-06	697.33952083	698.98584206	696.25386584	-0.03985928	-0.04345195	-0.31266885
0.85191	282.12559	0.0	2.585e-05	0.00031344	6e-08	0.0	0.0014433	0.0002681	2.05e-06	697.30697265	698.96142513	696.22265224	-0.03970923	-0.04360253	-0.31264446
0.85391	282.53623	0.0	2.577e-05	0.00031352	6e-08	0.0	0.0014433	0.0002681	2.05e-06	697.27444823	698.93692308	696.19144201	-0.0395586	-0.04375317	-0.31261987
0.85591	282.9444	0.0	2.569e-05	0.0003136	6e-08	0.0	0.0014433	0.0002681	2.05e-06	697.24194748	698.91233658	696.16023508	-0.03940896	-0.04390229	-0.31259533
0.85791	283.35008	0.0	2.561e-05	0.00031368	6e-08	0.0	0.0014433	0.0002681	2.05e-06	697.20947031	698.88766622	696.12903139	-0.03926108	-0.04404911	-0.31257099
0.85991	283.75323	0.0	2.553e-05	0.00031376	6e-08	-0.0	0.0014433	0.00026811	2.05e-06	697.17701662	698.86291271	696.09783084	-0.03911087	-0.0441977	-0.31254617
0.86191	284.15383	0.0	2.546e-05	0.00031384	6e-08	-0.0	0.0014433	0.00026811	2.05e-06	697.14458639	698.83807648	696.06663339	-0.03896364	-0.04434278	-0.31252176
0.86391	284.55186	0.0	2.538e-05	0.00031392	6e-08	-0.0	0.0014433	0.00026811	2.05e-06	697.11217949	698.81315833	696.03543893	-0.03881739	-0.04448634	-0.31249742
0.86591	284.94729	0.0	2.53e-05	0.00031399	6e-08	0.0	0.0014433	0.00026811	2.05e-06	697.0797959	698.78815875	696.00424741	-0.03867019	-0.04463027	-0.31247285
0.86791	285.34008	0.0	2.523e-05	0.00031407	6e-08	-0.0	0.0014433	0.00026811	2.05e-06	697.04743555	698.7630784	695.97305875	-0.03852508	-0.04477159	-0.31244855
0.86991	285.73021	0.0	2.516e-05	0.00031414	6e-08	-0.0	0.0014433	0.00026811	2.05e-06	697.01509845	698.7379177	695.94187286	-0.03837911	-0.04491318	-0.31242403
0.87191	286.11766	0.0	2.508e-05	0.00031421	6e-08	0.0	0.0014433	0.00026811	2.05e-06	696.9827845	698.71267739	695.91068967	-0.03822797	-0.04505916	-0.31239858
0.87391	286.50238	0.0	2.501e-05	0.00031429	6e-08	0.0	0.0014433	0.00026811	2.05e-06	696.95049378	698.68735776	695.8795091	-0.03808728	-0.04519446	-0.31237484
0.87591	286.88436	0.0	2.494e-05	0.00031436	6e-08	-0.0	0.0014433	0.00026811	2.05e-06	696.91822619	698.66195961	695.84833108	-0.03793882	-0.04533662	-0.31234972
0.87791	287.26355	0.0	2.487e-05	0.00031443	6e-08	-0.0	0.0014433	0.00026811	2.05e-06	696.88598184	698.63648315	695.81715551	-0.03779895	-0.04546997	-0.31232601
0.87991	287.63993	0.0	2.48e-05	0.0003145	6e-08	0.0	0.0014433	0.00026811	2.05e-06	696.85376068	698.61092906	695.78598232	-0.03765184	-0.04560961	-0.31230104
0.88191	288.01346	0.0	2.473e-05	0.00031457	6e-08	-0.0	0.0014433	0.00026811	2.05e-06	696.82156277	698.58529781	695.75481143	-0.0375099	-0.04574371	-0.3122769
0.88391	288.38411	0.0	2.466e-05	0.00031464	6e-08	-0.0	0.0014433	0.00026811	2.05e-06	696.78938816	698.55958979	695.72364275	-0.03736645	-0.04587861	-0.31225248
0.88591	288.75184	0.0	2.459e-05	0.0003147	6e-08	0.0	0.0014433	0.00026811	2.05e-06	696.75723693	698.53380547	695.69247619	-0.0372235	-0.04601242	-0.31222812
0.88791	289.11662	0.0	2.453e-05	0.00031477	6e-08	0.0	0.0014433	0.00026811	2.05e-06	696.72510913	698.50794529	695.66131167	-0.03708065	-0.04614548	-0.31220376
0.88991	289.47841	0.0	2.446e-05	0.00031484	6e-08	-0.0	0.0014433	0.00026811	2.05e-06	696.6930049	698.48200961	695.63014911	-0.03693693	-0.04627869	-0.31217924
0.89191	289.83717	0.0	2.44e-05	0.0003149	6e-08	0.0	0.0014433	0.00026811	2.05e-06	696.6609243	698.45599893	695.5989884	-0.03679318	-0.04641128	-0.31215472
0.89391	290.19287	0.0	2.433e-05	0.00031496	6e-08	0.0	0.0014433	0.00026811	2.05e-06	696.62886757	698.42991334	695.56782946	-0.03664923	-0.04654336	-0.31213017
0.89591	290.54546	0.0	2.427e-05	0.00031503	6e-08	0.0	0.0014433	0.00026811	2.05e-06	696.59683468	698.40375377	695.53667219	-0.03650431	-0.04667564	-0.31210547
0.89791	290.89491	0.0	2.421e-05	0.00031509	6e-08	0.0	0.0014433	0.00026811	2.05e-06	696.56482595	698.37752011	695.5055165	-0.03636086	-0.04680587	-0.31208104
0.89991	291.24117	0.0	2.415e-05	0.00031515	6e-08	-0.0	0.0014433	0.00026811	2.05e-06	696.53284156	698.35121272	695.4743623	-0.03621883	-0.04693412	-0.31205688
0.90191	291.5842	0.0	2.408e-05	0.00031521	6e-08	-0.0	0.0014433	0.00026811	2.05e-06	696.50088173	698.32483192	695.44320948	-0.03607424	-0.04706397	-0.31203233
0.90391	291.92396	0.0	2.402e-05	0.00031527	6e-08	-0.0	0.0014433	0.00026811	2.05e-06	696.46894672	698.29837794	695.41205793	-0.03592799	-0.04719457	-0.31200755
0.90591	292.26039	0.0	2.397e-05	0.00031533	6e-08	-0.0	0.0014433	0.00026811	2.05e-06	696.43703681	698.27185104	695.38090757	-0.03578254	-0.0473237	-0.31198297
0.90791	292.59346	0.0	2.391e-05	0.00031539	5e-08	-0.0	0.0014433	0.00026811	2.05e-06	696.40515231	698.24525141	695.34975827	-0.03563796	-0.0474513	-0.3119586
0.90991	292.92311	0.0	2.385e-05	0.00031545	5e-08	-0.0	0.0014433	0.00026811	2.05e-06	696.37329356	698.21857927	695.31860994	-0.0354949	-0.04757682	-0.31193457
0.91191	293.24929	0.0	2.379e-05	0.0003155	5e-08	-0.0	0.0014433	0.00026811	2.05e-06	696.34146094	698.19183478	695.28746244	-0.03534865	-0.04770437	-0.3119101
0.91391	293.57196	0.0	2.374e-05	0.00031556	5e-08	0.0	0.0014433	0.00026811	2.05e-06	696.30965484	698.16501818	695.25631568	-0.03519792	-0.04783499	-0.31188499
0.91591	293.89105	0.0	2.368e-05	0.00031561	5e-08	0.0	0.0014433	0.00026811	2.05e-06	696.27787575	698.13812944	695.22516951	-0.03505412	-0.04795881	-0.31186114
0.91791	294.20651	0.0	2.363e-05	0.00031567	5e-08	-0.0	0.0014433	0.00026811	2.05e-06	696.24612414	698.11116874	695.19402383	-0.03490292	-0.04808818	-0.31183621
0.91991	294.51829	0.0	2.358e-05	0.00031572	5e-08	-0.0	0.0014433	0.00026811	2.05e-06	696.21440058	698.08413609	695.1628785	-0.03475641	-0.0482127	-0.31181219
0.92191	294.82633	0.0	2.352e-05	0.00031577	5e-08	0.0	0.0014433	0.00026811	2.05e-06	696.18270564	698.0570316	695.13173339	-0.03460342	-0.04834185	-0.31178728
0.92391	295.13056	0.0	2.347e-05	0.00031583	5e-08	-0.0	0.0014433	0.00026812	2.05e-06	696.15103999	698.02985517	695.10058835	-0.03444995	-0.0484705	-0.31176247
0.92591	295.43092	0.0	2.342e-05	0.00031588	5e-08	0.0	0.0014433	0.00026812	2.05e-06	696.11940435	698.00260678	695.06944324	-0.03429646	-0.04859824	-0.31173785
0.92791	295.72734	0.0	2.337e-05	0.00031593	5e-08	-0.0	0.0014433	0.00026812	2.05e-06	696.08779952	697.97528631	695.03829791	-0.03414312	-0.04872495	-0.31171347
0.92991	296.01976	0.0	2.332e-05	0.00031597	5e-08	0.0	0.0014433	0.00026812	2.05e-06	696.05622635	697.94789365	695.0071522	-0.03399057	-0.04885008	-0.31168944
0.93191	296.30811	0.0	2.327e-05	0.00031602	5e-08	-0.0	0.0014433	0.00026812	2.05e-06	696.02468581	697.92042858	694.97600594	-0.03383682	-0.04897527	-0.31166546
0.93391	296.5923	0.0	2.323e-05	0.00031607	5e-08	-0.0	0.0014433	0.00026812	2.05e-06	695.99317899	697.89289072	694.94485895	-0.03367611	-0.04910512	-0.31164068
0.93591	296.87226	0.0	2.318e-05	0.00031612	5e-08	-0.0	0.0014433	0.00026812	2.05e-06	695.96170662	697.86528069	694.91371107	-0.03351617	-0.04923332	-0.3116163
0.93791	297.14792	0.0	2.313e-05	0.00031616	5e-08	-0.0	0.0014433	0.00026812	2.05e-06	695.93027066	697.83759666	694.88256207	-0.03334769	-0.04936724	-0.31159097
0.93991	297.41917	0.0	2.309e-05	0.00031621	5e-08	-0.0	0.0014433	0.00026812	2.05e-06	695.89887145	697.80984035	694.85141178	-0.03318927	-0.04949216	-0.31156747
0.94191	297.68595	0.0	2.305e-05	0.00031625	5e-08	-0.0	0.0014433	0.00026812	2.05e-06	695.86751177	697.78200876	694.82025994	-0.03302094	-0.04962377	-0.31154287
0.94391	297.94815	0.0	2.3e-05	0.00031629	5e-08	-0.0	0.0014433	0.00026812	2.05e-06	695.83619261	697.75410272	694.78910635	-0.03284683	-0.04975868	-0.31151785
0.94591	298.20567	0.0	2.296e-05	0.00031634	5e-08	-0.0	0.0014433	0.00026812	2.05e-06	695.80491535	697.72612239	694.75795077	-0.03267306	-0.04989213	-0.31149331
0.94791	298.45842	0.0	2.292e-05	0.00031638	5e-08	0.0	0.0014433	0.00026812	2.05e-06	695.77368198	697.69806713	694.72679296	-0.0325054	-0.05001973	-0.31147007
0.94991	298.70628	0.0	2.288e-05	0.00031642	5e-08	-0.0	0.0014433	0.00026812	2.05e-06	695.74249551	697.66993494	694.69563259	-0.03232293	-0.05015733	-0.31144528
0.9519	298.94915	0.0	2.284e-05	0.00031646	5e-08	-0.0	0.0014433	0.00026812	2.05e-06	695.71135902	697.64172399	694.66446932	-0.03213647	-0.05029652	-0.31142051
0.9539	299.18689	0.0	2.28e-05	0.00031649	5e-08	-0.0	0.0014433	0.00026812	2.05e-06	695.68027349	697.61343609	694.63330291	-0.03195254	-0.05043248	-0.31139665
0.9559	299.41939	0.0	2.277e-05	0.00031653	5e-08	0.0	0.0014433	0.00026812	2.05e-06	695.64924357	697.58506789	694.60213294	-0.03175895	-0.0505741	-0.31137216
0.9579	299.64651	0.0	2.273e-05	0.00031657	5e-08	0.0	0.0014433	0.00026812	2.05e-06	695.61827228	697.5566188	694.57095902	-0.03155973	-0.05071828	-0.31134765
0.9599	299.86809	0.0	2.269e-05	0.0003166	5e-08	0.0	0.0014433	0.00026812	2.05e-06	695.58736322	697.52808788	694.53978077	-0.03135474	-0.050865	-0.31132318
0.9619	300.084	0.0	2.266e-05	0.00031664	5e-08	0.0	0.0014433	0.00026812	2.05e-06	695.55652002	697.49947448	694.50859776	-0.03114306	-0.05101478	-0.3112987
0.9639	300.29407	0.0	2.263e-05	0.00031667	5e-08	-0.0	0.0014433	0.00026812	2.05e-06	695.52574945	697.47077466	694.47740937	-0.03092356	-0.05116823	-0.31127421
0.9659	300.49811	0.0	2.259e-05	0.0003167	5e-08	0.0	0.0014433	0.00026812	2.05e-06	695.49505648	697.44198735	694.44621506	-0.03069543	-0.05132573	-0.31124971
0.9679	300.69593	0.0	2.256e-05	0.00031673	5e-08	0.0	0.0014433	0.00026812	2.05e-06	695.46444828	697.41310958	694.41501415	-0.03045752	-0.05148785	-0.3112252
0.9699	300.88734	0.0	2.253e-05	0.00031676	5e-08	-0.0	0.0014433	0.00026812	2.05e-06	695.43393266	697.38413858	694.38380589	-0.03020838	-0.05165529	-0.31120069
0.9719	301.07209	0.0	2.25e-05	0.00031679	5e-08	-0.0	0.0014433	0.00026812	2.05e-06	695.40351872	697.35507114	694.35258942	-0.0299464	-0.05182885	-0.31117617
0.9739	301.24995	0.0	2.248e-05	0.00031682	5e-08	0.0	0.0014433	0.00026812	2.05e-06	695.37321716	697.32590356	694.32136376	-0.02966944	-0.05200954	-0.31115165
0.9759	301.42063	0.0	2.245e-05	0.00031685	5e-08	-0.0	0.0014433	0.00026812	2.05e-06	695.3430407	697.29663151	694.29012776	-0.029375	-0.05219856	-0.31112712
0.9779	301.58383	0.0	2.242e-05	0.00031687	5e-08	0.0	0.0014433	0.00026812	2.05e-06	695.31300459	697.26724993	694.25888007	-0.02905989	-0.05239739	-0.31110257
0.9799	301.73921	0.0	2.24e-05	0.0003169	5e-08	0.0	0.0014433	0.00026812	2.05e-06	695.28312742	697.23775277	694.22761908	-0.02871983	-0.05260803	-0.31107802
0.9819	301.88637	0.0	2.238e-05	0.00031692	5e-08	-0.0	0.0014433	0.00026812	2.05e-06	695.2534321	697.2081328	694.19634282	-0.02834959	-0.05283285	-0.31105346
0.9839	302.02488	0.0	2.236e-05	0.00031694	5e-08	0.0	0.0014433	0.00026812	2.05e-06	695.22394756	697.17838114	694.16504885	-0.02794162	-0.05307526	-0.31102888
0.9859	302.15421	0.0	2.234e-05	0.00031696	5e-08	-0.0	0.0014433	0.00026812	2.05e-06	695.19471081	697.14848677	694.1337341	-0.02748545	-0.0533399	-0.31100428
0.9879	302.27374	0.0	2.232e-05	0.00031698	5e-08	0.0	0.0014433	0.00026812	2.05e-06	695.16577082	697.11843564	694.10239455	-0.02696707	-0.05363286	-0.31097967
0.9899	302.38272	0.0	2.23e-05	0.000317	5e-08	-0.0	0.0014433	0.00026812	2.05e-06	695.13719441	697.08820932	694.07102478	-0.02636248	-0.05396442	-0.31095503
0.9919	302.4802	0.0	2.229e-05	0.00031701	5e-08	0.0	0.0014433	0.00026812	2.05e-06	695.10907758	697.05778243	694.0396171	-0.02563482	-0.05435	-0.31093036
0.9939	302.56495	0.0	2.227e-05	0.00031702	5e-08	0.0	0.0014433	0.00026812	2.05e-06	695.08156845	697.02711772	694.00815972	-0.0247146	-0.05481803	-0.31090565
0.9959	302.63518	0.0	2.226e-05	0.00031703	5e-08	-0.0	0.0014433	0.00026812	2.05e-06	695.05491884	696.99615542	693.97663278	-0.02345231	-0.05542782	-0.31088089
0.9979	302.68801	0.0	2.225e-05	0.00031704	5e-08	0.0	0.0014433	0.00026812	2.05e-06	695.02964818	696.9647808	693.94499549	-0.02141208	-0.05634557	-0.31085604
0.9999	302.71681	0.0	2.225e-05	0.00031705	5e-08	0.0	0.0014433	0.00026812	2.05e-06	695.00761149	696.93263173	693.91310159	-0.0143066	-0.05903387	-0.31083098
1.0	302.71724	0.0	2.225e-05	0.00031705	5e-08	0.0	0.0014433	0.00026812	2.05e-06	695.00677749	696.93097272	693.91148548	1615.91213291	107.96187813	322.06491842
