# Supplementary material for: Dataset for the simulated biomass pyrolysis in rotary kilns with varying particle residence time distributions
Source: Data Brief. 2021 Nov 23;39:107603. doi: 10.1016/j.dib.2021.107603 (PMC8633881; doi:10.1016/j.dib.2021.107603)
Supplement: Supplementary Data S1 — Supplementary Raw Research Data. This is open data under the CC BY license http://creativecommons.org/licenses/by/4.0/ [file mmc1.zip › supplementary/113/logFiles/log_Pe80]

l,m	Tau,s	F_w,kg/s	F_is,kg/s	F_c,kg/s	F_rt,kg/s	F_w_wet,kg/s	F_it,kg/s	F_g,kg/s	F_H2O_g,kg/s	T_b,K	T_g,K	T_w,K	q_bed,kW/m	q_gas,kW/m	q_loss,kW/m
0.0001	0.02	0.0	0.0	0.0	0.0	0.00205272	0.0	0.0	0.0	299.05236985	302.25864145	832.90066354	33.29832819	2.84975454	-0.41989444
0.002	0.77965	0.0	0.0	0.0	0.0	0.00205272	0.0	0.0	0.0	315.78736552	377.54114543	828.25717825	32.09655523	2.67466089	-0.41625114
0.004	1.5789	0.0	0.0	0.0	0.0	0.00205272	0.0	0.0	0.0	332.59811414	450.02929535	823.5624088	30.88896699	2.42794521	-0.41256778
0.006	2.37776	0.0	0.0	0.0	0.0	0.00205271	0.0	0.0	0.0	348.63453003	514.12659591	819.0662624	29.73521875	2.12598504	-0.4090404
0.008	3.17621	2e-08	0.0	0.0	0.0	0.0020527	0.0	0.0	0.0	363.94335227	568.76535146	814.76810896	28.62982027	1.78858631	-0.4056685
0.01	3.97427	5e-08	0.0	0.0	0.0	0.00205266	0.0	0.0	0.0	378.56575833	613.58002101	810.66465691	27.56650113	1.44582336	-0.4024494
0.012	4.77193	1.6e-07	0.0	0.0	0.0	0.00205256	0.0	0.0	0.0	392.5380077	648.9684247	806.74942532	26.54033897	1.12470568	-0.39937798
0.014	5.56918	4.2e-07	0.0	0.0	0.0	0.0020523	0.0	0.0	0.0	405.89237544	675.93441689	803.01326912	25.54774191	0.84458202	-0.39644706
0.016	6.36604	1.03e-06	0.0	0.0	0.0	0.00205169	0.0	0.0	0.0	418.65813083	695.82179836	799.44548923	24.58663087	0.61424209	-0.39364812
0.018	7.16249	2.32e-06	0.0	0.0	0.0	0.0020504	0.0	0.0	0.0	430.86237895	710.04909349	796.03501317	23.65611575	0.43340032	-0.39097253
0.02	7.95854	4.84e-06	0.0	0.0	0.0	0.00204787	0.0	0.0	0.0	442.5306186	719.92200723	792.77126877	22.75592339	0.296431	-0.38841198
0.022	8.75418	9.5e-06	0.0	0.0	0.0	0.00204321	0.0	0.0	1e-08	453.68701842	726.54146288	789.64463856	21.88600013	0.1955743	-0.38595893
0.024	9.54942	1.762e-05	0.0	0.0	0.0	0.00203508	0.0	0.0	2e-08	464.35449407	730.78174205	786.6465925	21.04626198	0.12298633	-0.38360671
0.026	10.34425	3.107e-05	0.0	0.0	0.0	0.00202162	0.0	0.0	3e-08	474.5546941	733.30863944	783.76963067	20.23648647	0.07182761	-0.38134946
0.028	11.13867	5.233e-05	0.0	0.0	0.0	0.00200033	0.0	0.0	5e-08	484.3079646	734.61431864	781.0071411	19.45629443	0.03658056	-0.37918199
0.03	11.93268	8.453e-05	0.0	0.0	0.0	0.0019681	0.0	0.0	8e-08	493.63334623	735.05520655	778.35323842	18.70517001	0.01302601	-0.3770997
0.032	12.72629	0.00013135	0.0	0.0	0.0	0.00192124	0.0	0.0	1.3e-07	502.54864375	734.88608129	775.80261647	17.98249688	-0.00197491	-0.37509842
0.034	13.51948	0.00019672	0.0	0.0	0.0	0.00185579	0.0	0.0	2e-07	511.07059743	734.28783831	773.35042885	17.28758668	-0.01072033	-0.37317436
0.036	14.31226	0.00028444	1e-08	0.0	0.0	0.00176798	0.0	0.0	2.8e-07	519.21517658	733.38930974	770.99219691	16.61969588	-0.01488178	-0.37132401
0.038	15.10463	0.00039742	1e-08	0.0	0.0	0.00165488	1e-08	0.0	4e-07	526.99799396	732.28319642	768.72374412	15.97802816	-0.0156859	-0.3695441
0.04	15.89659	0.00053681	3e-08	0.0	0.0	0.00151532	2e-08	0.0	5.4e-07	534.43479944	731.03678624	766.54115168	15.36172137	-0.01403692	-0.36783154
0.042	16.68813	0.00070117	5e-08	0.0	0.0	0.00135074	4e-08	1e-08	7e-07	541.54195908	729.69797568	764.44072984	14.76982844	-0.01058427	-0.36618345
0.044	17.47925	0.00088573	1e-07	0.0	0.0	0.0011659	9e-08	1e-08	8.9e-07	548.33677064	728.29726185	762.41899863	14.20129859	-0.00575373	-0.3645971
0.046	18.26996	0.00108235	1.8e-07	0.0	0.0	0.00096891	1.7e-07	2e-08	1.08e-06	554.83744704	726.84698113	760.47267166	13.65497436	0.00025868	-0.3630699
0.048	19.06025	0.0012802	3.1e-07	0.0	0.0	0.00077057	3.1e-07	5e-08	1.28e-06	561.06264481	725.33975333	758.59863738	13.12961602	0.00749677	-0.36159943
0.05	19.85013	0.0014673	4.9e-07	0.0	1e-08	0.00058282	5.5e-07	8e-08	1.47e-06	567.03054443	723.74858557	756.79393468	12.62395808	0.01623316	-0.36018335
0.05199	20.63958	0.00163271	7.6e-07	0.0	1e-08	0.00041656	9.1e-07	1.4e-07	1.64e-06	572.75767424	722.0307816	755.05572317	12.13679322	0.02691125	-0.35881944
0.05399	21.42861	0.00176859	1.13e-06	0.0	1e-08	0.00027955	1.44e-06	2.2e-07	1.77e-06	578.25783206	720.13653631	753.38125283	11.66705774	0.04003608	-0.35750554
0.05599	22.21722	0.0018716	1.62e-06	0.0	2e-08	0.00017505	2.21e-06	3.4e-07	1.88e-06	583.54149563	718.02076711	751.7678406	11.2138934	0.0560354	-0.35623954
0.05799	23.00541	0.00194305	2.25e-06	0.0	3e-08	0.00010169	3.25e-06	5e-07	1.95e-06	588.61587814	715.65492199	750.2128791	10.7760876	0.07512747	-0.3550194
0.05999	23.79317	0.0019878	3.03e-06	0.0	4e-08	5.45e-05	4.64e-06	7.2e-07	2e-06	593.4855261	713.03513337	748.71390146	10.35348134	0.09724118	-0.35384318
0.06199	24.58051	0.0020124	3.98e-06	0.0	6e-08	2.682e-05	6.42e-06	1e-06	2.03e-06	598.15410993	710.18427188	747.26841209	9.94628527	0.12201072	-0.35270892
0.06399	25.36743	0.00202335	5.12e-06	0.0	8e-08	1.208e-05	8.68e-06	1.36e-06	2.04e-06	602.62518268	707.14830668	745.87399891	9.55419451	0.14883818	-0.35161473
0.06599	26.15391	0.00202583	6.46e-06	0.0	1.1e-07	4.96e-06	1.149e-05	1.81e-06	2.05e-06	606.90264172	703.98940888	744.52841631	9.17655793	0.17698522	-0.35055885
0.06799	26.93997	0.00202336	8.02e-06	0.0	1.4e-07	1.86e-06	1.492e-05	2.37e-06	2.05e-06	610.99099911	700.77832072	743.22958203	8.81283981	0.20566603	-0.34953964
0.06999	27.7256	0.00201793	9.82e-06	1e-08	1.7e-07	6.3e-07	1.906e-05	3.04e-06	2.05e-06	614.89538257	697.58738039	741.97554731	8.46361361	0.23412378	-0.34855559
0.07199	28.5108	0.00201053	1.186e-05	1e-08	2.2e-07	2e-07	2.399e-05	3.85e-06	2.05e-06	618.62124775	694.48475478	740.76450518	8.12758444	0.26168583	-0.34760526
0.07399	29.29557	0.00200153	1.418e-05	1e-08	2.7e-07	6e-08	2.981e-05	4.81e-06	2.05e-06	622.17403666	691.5300588	739.59481426	7.80404833	0.28779893	-0.34668739
0.07599	30.0799	0.001991	1.677e-05	2e-08	3.3e-07	1e-08	3.659e-05	5.93e-06	2.05e-06	625.559007	688.77138383	738.46499216	7.49500411	0.31204654	-0.3458008
0.07799	30.86381	0.00197892	1.966e-05	3e-08	4.1e-07	0.0	4.442e-05	7.23e-06	2.05e-06	628.7826403	686.24365106	737.37326814	7.19910785	0.33415037	-0.34494409
0.07999	31.64727	0.00196519	2.284e-05	4e-08	4.9e-07	0.0	5.338e-05	8.73e-06	2.05e-06	631.8501992	683.96865401	736.31827287	6.91544595	0.35396071	-0.3441162
0.08199	32.43031	0.00194974	2.633e-05	5e-08	5.8e-07	0.0	6.353e-05	1.043e-05	2.05e-06	634.7668651	681.95624701	735.29869647	6.64342305	0.37143438	-0.34331611
0.08399	33.2129	0.00193249	3.014e-05	7e-08	6.8e-07	0.0	7.493e-05	1.236e-05	2.05e-06	637.53773416	680.20616265	734.31328372	6.38271298	0.38661155	-0.34254283
0.08599	33.99506	0.00191339	3.424e-05	9e-08	7.9e-07	0.0	8.764e-05	1.451e-05	2.05e-06	640.1678476	678.71015163	733.36082261	6.13294991	0.39959301	-0.34179541
0.08799	34.77678	0.0018924	3.866e-05	1.3e-07	9.2e-07	0.0	0.00010167	1.689e-05	2.05e-06	642.6622257	677.45415392	732.44013436	5.89375891	0.41051918	-0.34107291
0.08999	35.55806	0.00186949	4.337e-05	1.6e-07	1.05e-06	0.0	0.00011707	1.952e-05	2.05e-06	645.02588619	676.42026953	731.55006953	5.66477697	0.4195532	-0.34037445
0.09199	36.3389	0.00184467	4.837e-05	2.1e-07	1.2e-06	0.0	0.00013382	2.238e-05	2.05e-06	647.26386048	675.58841845	730.68950523	5.44564343	0.4268678	-0.33969913
0.09399	37.11929	0.00181797	5.364e-05	2.7e-07	1.36e-06	0.0	0.00015193	2.549e-05	2.05e-06	649.38120545	674.93765736	729.85734395	5.23600062	0.43263592	-0.3390461
0.09599	37.89925	0.00178941	5.917e-05	3.5e-07	1.53e-06	0.0	0.00017137	2.884e-05	2.05e-06	651.38303171	674.44707518	729.052509	5.03551752	0.43702122	-0.33841457
0.09799	38.67876	0.00175908	6.494e-05	4.3e-07	1.71e-06	-0.0	0.00019209	3.241e-05	2.05e-06	653.27444222	674.09673552	728.27395802	4.84384056	0.4401813	-0.33780372
0.09999	39.45782	0.00172704	7.093e-05	5.4e-07	1.89e-06	-0.0	0.00021405	3.622e-05	2.05e-06	655.06057913	673.86790654	727.52067377	4.66050021	0.44227425	-0.33721247
0.10199	40.23644	0.0016934	7.711e-05	6.6e-07	2.09e-06	-0.0	0.00023718	4.023e-05	2.05e-06	656.74661916	673.74333198	726.79166526	4.48539952	0.44340111	-0.33664064
0.10399	41.0146	0.00165826	8.346e-05	8e-07	2.29e-06	-0.0	0.0002614	4.445e-05	2.05e-06	658.3376925	673.70754989	726.08598122	4.31778088	0.44372373	-0.33608651
0.10599	41.79232	0.00162176	8.995e-05	9.7e-07	2.5e-06	-0.0	0.00028663	4.885e-05	2.05e-06	659.83899192	673.74656802	725.40268997	4.1577787	0.44329809	-0.33555049
0.10799	42.56959	0.00158403	9.656e-05	1.16e-06	2.72e-06	-0.0	0.00031278	5.342e-05	2.05e-06	661.25566415	673.84808333	724.74089581	4.00464634	0.44225695	-0.33503091
0.10999	43.34641	0.00154521	0.00010326	1.37e-06	2.94e-06	-0.0	0.00033974	5.815e-05	2.05e-06	662.59276266	674.00143697	724.09974557	3.85831745	0.44065794	-0.33452776
0.11199	44.12278	0.00150544	0.00011002	1.62e-06	3.16e-06	-0.0	0.00036741	6.301e-05	2.05e-06	663.85532923	674.19727581	723.47841185	3.71835681	0.43858365	-0.33404015
0.11399	44.89869	0.00146489	0.00011682	1.89e-06	3.38e-06	0.0	0.00039568	6.799e-05	2.05e-06	665.0483062	674.42757919	722.87610491	3.58449573	0.43609468	-0.3335676
0.11599	45.67415	0.00142369	0.00012363	2.2e-06	3.61e-06	0.0	0.00042446	7.307e-05	2.05e-06	666.17650148	674.68552944	722.29207505	3.45625867	0.43325808	-0.33310915
0.11799	46.44915	0.001382	0.00013043	2.53e-06	3.83e-06	-0.0	0.00045363	7.823e-05	2.05e-06	667.2446202	674.9653131	721.72560517	3.33347449	0.43011457	-0.33266457
0.11999	47.2237	0.00133996	0.0001372	2.9e-06	4.06e-06	-0.0	0.00048309	8.345e-05	2.05e-06	668.25718783	675.26206355	721.17601921	3.21580098	0.42671118	-0.33223325
0.12199	47.99778	0.00129771	0.00014391	3.31e-06	4.28e-06	0.0	0.00051275	8.871e-05	2.05e-06	669.21861491	675.57166331	720.64267037	3.10294241	0.42308729	-0.33181467
0.12399	48.77141	0.00125537	0.00015053	3.75e-06	4.5e-06	-0.0	0.0005425	9.4e-05	2.05e-06	670.13313731	675.89069153	720.12494692	2.99461812	0.41927789	-0.33140835
0.12599	49.54458	0.00121308	0.00015707	4.23e-06	4.71e-06	0.0	0.00057227	9.93e-05	2.05e-06	671.00480884	676.21632355	719.62227106	2.890553	0.41531417	-0.33101384
0.12799	50.31728	0.00117095	0.00016349	4.75e-06	4.92e-06	0.0	0.00060195	0.0001046	2.05e-06	671.83750001	676.54624016	719.13409689	2.79049483	0.41122362	-0.33063071
0.12999	51.08952	0.00112909	0.00016978	5.31e-06	5.12e-06	-0.0	0.00063148	0.00010988	2.05e-06	672.63488498	676.87855606	718.65991038	2.69419002	0.40703113	-0.33025855
0.13199	51.8613	0.00108759	0.00017592	5.91e-06	5.32e-06	-0.0	0.00066079	0.00011513	2.05e-06	673.40045276	677.21174634	718.19922605	2.60141428	0.40275864	-0.32989699
0.13399	52.63261	0.00104655	0.00018191	6.55e-06	5.51e-06	-0.0	0.0006898	0.00012034	2.05e-06	674.13749987	677.54459272	717.75158641	2.51194407	0.39842614	-0.32954566
0.13599	53.40345	0.00100604	0.00018774	7.23e-06	5.69e-06	-0.0	0.00071847	0.0001255	2.05e-06	674.84913024	677.87613398	717.31656069	2.42557247	0.3940515	-0.32920424
0.13799	54.17383	0.00096615	0.00019339	7.95e-06	5.86e-06	-0.0	0.00074673	0.00013059	2.05e-06	675.53825912	678.20562241	716.89374313	2.34210918	0.38965084	-0.3288724
0.13999	54.94374	0.00092692	0.00019885	8.71e-06	6.03e-06	-0.0	0.00077454	0.00013561	2.05e-06	676.20761679	678.53248707	716.48275151	2.26136714	0.38523879	-0.32854984
0.14199	55.71317	0.00088842	0.00020413	9.51e-06	6.19e-06	0.0	0.00080186	0.00014055	2.05e-06	676.85975323	678.85630247	716.08322571	2.18317582	0.38082852	-0.32823626
0.14399	56.48214	0.0008507	0.00020921	1.036e-05	6.33e-06	0.0	0.00082866	0.00014541	2.05e-06	677.49704382	679.17676195	715.69482622	2.10738688	0.37643205	-0.32793144
0.14599	57.25063	0.00081379	0.00021408	1.125e-05	6.47e-06	-0.0	0.00085489	0.00015017	2.05e-06	678.12169614	679.4936551	715.31723272	2.03384086	0.37206015	-0.32763508
0.14799	58.01865	0.00077774	0.00021876	1.219e-05	6.6e-06	-0.0	0.00088054	0.00015484	2.05e-06	678.73575563	679.80684894	714.95014283	1.96241305	0.36772285	-0.32734697
0.14999	58.78619	0.00074256	0.00022322	1.316e-05	6.72e-06	0.0	0.00090559	0.00015941	2.05e-06	679.34111331	680.11627192	714.59327073	1.89297342	0.36342913	-0.32706689
0.15198	59.55326	0.00070829	0.00022748	1.418e-05	6.83e-06	-0.0	0.00093001	0.00016387	2.05e-06	679.9395125	680.42190066	714.24634596	1.82540224	0.35918706	-0.3267946
0.15398	60.31985	0.00067495	0.00023152	1.525e-05	6.93e-06	0.0	0.00095378	0.00016823	2.05e-06	680.5325554	680.72374892	713.9091123	1.7595957	0.35500422	-0.32652993
0.15598	61.08595	0.00064254	0.00023536	1.636e-05	7.03e-06	-0.0	0.00097691	0.00017247	2.05e-06	681.12171004	681.02185833	713.58132668	1.69545446	0.35088743	-0.32627267
0.15798	61.85158	0.00061108	0.00023898	1.751e-05	7.11e-06	0.0	0.00099938	0.00017661	2.05e-06	681.70831652	681.31629088	713.26275814	1.63288682	0.34684285	-0.32602264
0.15998	62.61673	0.00058058	0.00024239	1.871e-05	7.18e-06	-0.0	0.00102118	0.00018063	2.05e-06	682.29359305	681.60712262	712.95318694	1.57180769	0.3428761	-0.32577968
0.16198	63.38139	0.00055103	0.00024559	1.995e-05	7.25e-06	-0.0	0.00104232	0.00018453	2.05e-06	682.87864137	681.89443855	712.65240365	1.51213837	0.33899218	-0.32554361
0.16398	64.14557	0.00052244	0.00024858	2.124e-05	7.3e-06	0.0	0.00106278	0.00018833	2.05e-06	683.46445171	682.17832844	712.36020838	1.45381046	0.3351959	-0.32531429
0.16598	64.90926	0.00049481	0.00025136	2.257e-05	7.34e-06	-0.0	0.00108257	0.000192	2.05e-06	684.05190741	682.45888346	712.07641001	1.396756	0.3314913	-0.32509156
0.16798	65.67246	0.00046814	0.00025394	2.395e-05	7.38e-06	-0.0	0.00110169	0.00019557	2.05e-06	684.6417885	682.73619342	711.80082555	1.34091486	0.32788211	-0.32487528
0.16998	66.43518	0.00044241	0.00025631	2.538e-05	7.41e-06	-0.0	0.00112015	0.00019902	2.05e-06	685.23477515	683.01034465	711.53327947	1.2862302	0.32437155	-0.3246653
0.17198	67.19741	0.00041762	0.00025848	2.685e-05	7.43e-06	0.0	0.00113794	0.00020235	2.05e-06	685.83145009	683.28141823	711.27360317	1.23265235	0.32096268	-0.3244615
0.17398	67.95914	0.00039376	0.00026044	2.837e-05	7.44e-06	0.0	0.00115508	0.00020557	2.05e-06	686.4323008	683.54948869	711.02163445	1.1801328	0.31765791	-0.32426376
0.17598	68.72038	0.00037083	0.00026221	2.994e-05	7.44e-06	0.0	0.00117157	0.00020868	2.05e-06	687.03772086	683.81462305	710.77721699	1.12862771	0.31445931	-0.32407194
0.17798	69.48113	0.0003488	0.00026378	3.155e-05	7.43e-06	0.0	0.00118741	0.00021168	2.05e-06	687.64801085	684.07688001	710.54019995	1.07809695	0.31136862	-0.32388593
0.17998	70.24139	0.00032767	0.00026516	3.322e-05	7.42e-06	-0.0	0.00120262	0.00021457	2.05e-06	688.26337875	684.33630954	710.31043756	1.02850384	0.30838718	-0.32370561
0.18198	71.00114	0.00030743	0.00026635	3.493e-05	7.39e-06	-0.0	0.00121721	0.00021735	2.05e-06	688.88393993	684.59295256	710.08778868	0.97981518	0.305516	-0.32353088
0.18398	71.7604	0.00028805	0.00026736	3.669e-05	7.36e-06	-0.0	0.00123118	0.00022002	2.05e-06	689.50971674	684.84684084	709.87211648	0.93200054	0.30275567	-0.32336164
0.18598	72.51916	0.00026953	0.00026817	3.85e-05	7.33e-06	0.0	0.00124454	0.00022259	2.05e-06	690.14063789	685.09799705	709.6632881	0.8850303	0.30010611	-0.32319775
0.18798	73.27742	0.00025185	0.00026881	4.036e-05	7.28e-06	0.0	0.00125731	0.00022505	2.05e-06	690.77653771	685.34643499	709.46117429	0.8388817	0.29756731	-0.32303914
0.18998	74.03518	0.00023499	0.00026926	4.228e-05	7.23e-06	-0.0	0.00126949	0.00022741	2.05e-06	691.41715529	685.59215988	709.2656491	0.79353146	0.29513842	-0.32288571
0.19198	74.79243	0.00021894	0.00026954	4.424e-05	7.17e-06	0.0	0.00128109	0.00022967	2.05e-06	692.06213391	685.83516891	709.07658952	0.74896008	0.29281827	-0.32273734
0.19398	75.54918	0.00020368	0.00026965	4.625e-05	7.11e-06	-0.0	0.00129213	0.00023183	2.05e-06	692.71102062	686.07545175	708.89387523	0.70515154	0.29060531	-0.32259396
0.19598	76.30542	0.00018919	0.00026959	4.832e-05	7.04e-06	0.0	0.00130262	0.0002339	2.05e-06	693.36326635	686.31299135	708.71738821	0.66209223	0.28849745	-0.32245547
0.19798	77.06115	0.00017546	0.00026936	5.044e-05	6.96e-06	-0.0	0.00131258	0.00023586	2.05e-06	694.01822657	686.5477647	708.54701242	0.61977121	0.28649209	-0.32232178
0.19998	77.81638	0.00016246	0.00026898	5.261e-05	6.88e-06	-0.0	0.001322	0.00023774	2.05e-06	694.67516283	686.7797438	708.38263348	0.57818082	0.28458616	-0.32219279
0.20198	78.57109	0.00015018	0.00026843	5.483e-05	6.79e-06	0.0	0.00133091	0.00023952	2.05e-06	695.33324519	687.0088967	708.2241383	0.53731749	0.28277624	-0.32206843
0.20398	79.32529	0.00013859	0.00026773	5.71e-05	6.7e-06	0.0	0.00133933	0.00024122	2.05e-06	695.99155569	687.23518862	708.07141473	0.49717838	0.28105808	-0.32194859
0.20598	80.07898	0.00012768	0.00026688	5.942e-05	6.6e-06	0.0	0.00134725	0.00024282	2.05e-06	696.64909323	687.45858313	707.92435119	0.45776637	0.27942729	-0.32183319
0.20798	80.83216	0.00011743	0.00026588	6.18e-05	6.5e-06	-0.0	0.00135471	0.00024435	2.05e-06	697.30477963	687.67904344	707.78283632	0.4190863	0.27787881	-0.32172216
0.20998	81.58481	0.00010781	0.00026474	6.422e-05	6.39e-06	-0.0	0.00136171	0.00024579	2.05e-06	697.9574671	687.89653366	707.64675858	0.38114619	0.27640713	-0.32161539
0.21198	82.33695	9.881e-05	0.00026346	6.67e-05	6.28e-06	0.0	0.00136827	0.00024715	2.05e-06	698.60594724	688.11102007	707.5160059	0.34395743	0.27500635	-0.3215128
0.21398	83.08857	9.039e-05	0.00026205	6.922e-05	6.17e-06	0.0	0.0013744	0.00024843	2.05e-06	699.24896131	688.32247245	707.39046531	0.30753475	0.27367017	-0.3214143
0.21598	83.83967	8.254e-05	0.00026052	7.179e-05	6.05e-06	0.0	0.00138012	0.00024964	2.05e-06	699.88521182	688.53086525	707.27002259	0.27189476	0.27239185	-0.3213198
0.21798	84.59025	7.524e-05	0.00025886	7.44e-05	5.93e-06	-0.0	0.00138545	0.00025078	2.05e-06	700.51337538	688.73617872	707.15456197	0.23705755	0.27116442	-0.32122922
0.21998	85.3403	6.847e-05	0.00025708	7.706e-05	5.81e-06	0.0	0.00139039	0.00025185	2.05e-06	701.13211644	688.9383999	707.04396583	0.20304482	0.26998061	-0.32114245
0.22198	86.08983	6.219e-05	0.0002552	7.976e-05	5.69e-06	0.0	0.00139498	0.00025285	2.05e-06	701.74010175	689.13752349	706.9381144	0.16988114	0.26883299	-0.3210594
0.22398	86.83883	5.638e-05	0.00025321	8.251e-05	5.56e-06	-0.0	0.00139922	0.00025379	2.05e-06	702.33601531	689.33355252	706.83688561	0.1375916	0.26771398	-0.32097999
0.22598	87.5873	5.103e-05	0.00025111	8.529e-05	5.43e-06	-0.0	0.00140314	0.00025466	2.05e-06	702.91857337	689.52649874	706.74015489	0.10620268	0.26661596	-0.3209041
0.22798	88.33524	4.611e-05	0.00024893	8.81e-05	5.3e-06	0.0	0.00140674	0.00025548	2.05e-06	703.48653933	689.71638292	706.64779507	0.07574165	0.26553132	-0.32083165
0.22998	89.08265	4.159e-05	0.00024665	9.095e-05	5.17e-06	-0.0	0.00141005	0.00025625	2.05e-06	704.03873791	689.90323483	706.55967634	0.04623539	0.26445257	-0.32076252
0.23198	89.82953	3.745e-05	0.0002443	9.384e-05	5.04e-06	-0.0	0.00141308	0.00025696	2.05e-06	704.57406851	690.08709295	706.47566629	0.01770975	0.26337242	-0.32069662
0.23398	90.57588	3.367e-05	0.00024187	9.674e-05	4.91e-06	0.0	0.00141585	0.00025762	2.05e-06	705.09151738	690.2680041	706.39562996	-0.00980897	0.26228379	-0.32063384
0.23598	91.32168	3.022e-05	0.00023937	9.968e-05	4.78e-06	0.0	0.00141838	0.00025823	2.05e-06	705.59914522	690.44603347	706.31873995	-0.02526487	0.26121988	-0.32057349
0.23798	92.06695	2.708e-05	0.00023681	0.00010263	4.65e-06	0.0	0.00142068	0.0002588	2.05e-06	706.09920763	690.62131494	706.24463466	-0.04935457	0.26018267	-0.32051536
0.23998	92.81168	2.423e-05	0.00023419	0.00010561	4.52e-06	0.0	0.00142277	0.00025933	2.05e-06	706.5816097	690.79393047	706.17390364	-0.07260026	0.25912819	-0.32045987
0.24198	93.55587	2.165e-05	0.00023152	0.00010861	4.39e-06	0.0	0.00142467	0.00025983	2.05e-06	707.04545015	690.96395176	706.10643268	-0.094975	0.25804971	-0.32040694
0.24398	94.29952	1.932e-05	0.0002288	0.00011162	4.26e-06	0.0	0.00142638	0.00026028	2.05e-06	707.4607855	691.13139808	706.04437011	-0.13561277	0.25681453	-0.32035831
0.24598	95.04262	1.722e-05	0.00022605	0.00011463	4.14e-06	0.0	0.00142793	0.0002607	2.05e-06	707.85074583	691.29626306	705.98571911	-0.15644096	0.25552575	-0.3203123
0.24798	95.78518	1.532e-05	0.00022326	0.00011765	4.01e-06	-0.0	0.00142932	0.00026109	2.05e-06	708.21917008	691.45863061	705.93001652	-0.176177	0.25419335	-0.32026861
0.24998	96.52719	1.363e-05	0.00022045	0.00012067	3.89e-06	-0.0	0.00143057	0.00026146	2.05e-06	708.56592302	691.61858497	705.87711934	-0.19481801	0.25281395	-0.32022712
0.25197	97.26865	1.21e-05	0.00021763	0.00012369	3.77e-06	0.0	0.00143169	0.00026179	2.05e-06	708.89098931	691.77620873	705.82688493	-0.21236677	0.25138491	-0.32018772
0.25397	98.00956	1.074e-05	0.00021478	0.0001267	3.65e-06	0.0	0.00143269	0.0002621	2.05e-06	709.19446687	691.931582	705.77917159	-0.22882876	0.2499041	-0.32015029
0.25597	98.74992	9.53e-06	0.00021193	0.0001297	3.53e-06	-0.0	0.00143358	0.00026239	2.05e-06	709.47655904	692.08478168	705.73383896	-0.24421514	0.24837009	-0.32011473
0.25797	99.48973	8.44e-06	0.00020908	0.00013269	3.42e-06	0.0	0.00143438	0.00026265	2.05e-06	709.73756609	692.23588087	705.69074859	-0.25854032	0.24678197	-0.32008093
0.25997	100.22898	7.48e-06	0.00020623	0.00013566	3.31e-06	0.0	0.00143509	0.0002629	2.05e-06	709.97787598	692.38494845	705.64976433	-0.27182222	0.24513934	-0.32004878
0.26197	100.96767	6.62e-06	0.00020338	0.00013862	3.2e-06	-0.0	0.00143573	0.00026313	2.05e-06	710.19795485	692.53204873	705.61075278	-0.28408267	0.24344234	-0.32001818
0.26397	101.7058	5.85e-06	0.00020054	0.00014155	3.09e-06	0.0	0.00143629	0.00026334	2.05e-06	710.39833732	692.67724124	705.57358367	-0.29534667	0.24169156	-0.31998902
0.26597	102.44338	5.18e-06	0.00019771	0.00014446	2.99e-06	-0.0	0.00143679	0.00026354	2.05e-06	710.57961681	692.82058067	705.53813021	-0.30564186	0.23988798	-0.31996121
0.26797	103.18039	4.58e-06	0.0001949	0.00014735	2.89e-06	0.0	0.00143723	0.00026372	2.05e-06	710.7424361	692.96211686	705.50426936	-0.31499823	0.23803296	-0.31993465
0.26997	103.91683	4.04e-06	0.00019211	0.0001502	2.79e-06	-0.0	0.00143762	0.00026389	2.05e-06	710.88747814	693.10189493	705.47188217	-0.32344798	0.23612816	-0.31990924
0.27197	104.65272	3.57e-06	0.00018934	0.00015303	2.7e-06	0.0	0.00143797	0.00026405	2.05e-06	711.01545747	693.23995547	705.4408539	-0.33102498	0.23417553	-0.31988489
0.27397	105.38803	3.16e-06	0.0001866	0.00015583	2.61e-06	-0.0	0.00143827	0.0002642	2.05e-06	711.12711198	693.37633477	705.41107429	-0.33776448	0.23217725	-0.31986153
0.27597	106.12278	2.79e-06	0.00018388	0.00015859	2.52e-06	0.0	0.00143855	0.00026434	2.05e-06	711.22319547	693.51106508	705.3824376	-0.34370278	0.23013567	-0.31983906
0.27797	106.85695	2.46e-06	0.00018119	0.00016132	2.43e-06	-0.0	0.00143879	0.00026447	2.05e-06	711.30447071	693.644175	705.35484281	-0.3488769	0.22805331	-0.3198174
0.27997	107.59055	2.18e-06	0.00017853	0.00016401	2.35e-06	0.0	0.001439	0.00026459	2.05e-06	711.37170323	693.77568973	705.3281936	-0.3533242	0.22593278	-0.31979649
0.28197	108.32358	1.92e-06	0.00017591	0.00016667	2.27e-06	0.0	0.00143918	0.00026471	2.05e-06	711.42565582	693.90563148	705.30239839	-0.35708224	0.22377679	-0.31977625
0.28397	109.05603	1.7e-06	0.00017332	0.00016929	2.19e-06	-0.0	0.00143935	0.00026482	2.05e-06	711.46708361	694.03401976	705.27737037	-0.36018843	0.22158809	-0.3197566
0.28597	109.78791	1.5e-06	0.00017076	0.00017187	2.11e-06	0.0	0.00143949	0.00026492	2.05e-06	711.49672985	694.16087177	705.25302743	-0.36267988	0.21936943	-0.3197375
0.28797	110.5192	1.33e-06	0.00016824	0.00017442	2.04e-06	-0.0	0.00143962	0.00026502	2.05e-06	711.51532229	694.28620263	705.22929211	-0.36459321	0.2171236	-0.31971887
0.28997	111.24992	1.18e-06	0.00016575	0.00017692	1.97e-06	0.0	0.00143973	0.00026511	2.05e-06	711.52357015	694.41002579	705.2060915	-0.36596431	0.21485334	-0.31970066
0.29197	111.98005	1.04e-06	0.00016331	0.00017938	1.9e-06	-0.0	0.00143983	0.00026519	2.05e-06	711.52216159	694.53235319	705.1833572	-0.3668282	0.21256133	-0.31968281
0.29397	112.70959	9.2e-07	0.0001609	0.00018181	1.84e-06	0.0	0.00143992	0.00026527	2.05e-06	711.51176168	694.65319561	705.16102511	-0.36721895	0.21025023	-0.31966528
0.29597	113.43855	8.2e-07	0.00015853	0.00018419	1.77e-06	-0.0	0.00144	0.00026535	2.05e-06	711.49301089	694.77256283	705.13903538	-0.36716952	0.2079226	-0.31964801
0.29797	114.16692	7.2e-07	0.0001562	0.00018654	1.71e-06	0.0	0.00144007	0.00026542	2.05e-06	711.46652386	694.89046389	705.11733222	-0.36671174	0.20558094	-0.31963097
0.29997	114.8947	6.4e-07	0.0001539	0.00018884	1.65e-06	-0.0	0.00144013	0.00026549	2.05e-06	711.43288863	695.00690722	705.09586379	-0.36587622	0.20322765	-0.31961411
0.30197	115.62189	5.7e-07	0.00015165	0.00019111	1.6e-06	0.0	0.00144018	0.00026556	2.05e-06	711.39266614	695.12190082	705.07458199	-0.36469229	0.20086502	-0.3195974
0.30397	116.34848	5.1e-07	0.00014943	0.00019333	1.54e-06	-0.0	0.00144023	0.00026562	2.05e-06	711.34639003	695.23545241	705.05344234	-0.36318801	0.19849526	-0.3195808
0.30597	117.07448	4.5e-07	0.00014725	0.00019552	1.49e-06	0.0	0.00144027	0.00026568	2.05e-06	711.29456664	695.34756952	705.03240381	-0.36139009	0.19612047	-0.31956428
0.30797	117.79988	4e-07	0.00014511	0.00019767	1.44e-06	-0.0	0.00144031	0.00026574	2.05e-06	711.23767526	695.45825961	705.01142863	-0.35932394	0.19374265	-0.31954781
0.30997	118.52468	3.6e-07	0.00014301	0.00019978	1.39e-06	0.0	0.00144034	0.00026579	2.05e-06	711.17616855	695.56753012	704.99048215	-0.35701366	0.19136368	-0.31953136
0.31197	119.24888	3.2e-07	0.00014094	0.00020185	1.34e-06	-0.0	0.00144037	0.00026584	2.05e-06	711.11047305	695.67538858	704.96953268	-0.35448204	0.18898534	-0.3195149
0.31397	119.97247	2.8e-07	0.00013892	0.00020388	1.3e-06	0.0	0.00144039	0.00026589	2.05e-06	711.04098989	695.78184263	704.94855131	-0.35175059	0.1866093	-0.31949842
0.31597	120.69546	2.5e-07	0.00013692	0.00020588	1.25e-06	0.0	0.00144042	0.00026594	2.05e-06	710.9680955	695.88690005	704.92751174	-0.34883952	0.18423713	-0.3194819
0.31797	121.41784	2.2e-07	0.00013497	0.00020784	1.21e-06	-0.0	0.00144044	0.00026598	2.05e-06	710.89214249	695.99056883	704.90639016	-0.34576789	0.18187031	-0.31946531
0.31997	122.13962	2e-07	0.00013305	0.00020976	1.17e-06	0.0	0.00144046	0.00026603	2.05e-06	710.81346054	696.09285719	704.88516509	-0.34255358	0.1795102	-0.31944863
0.32197	122.86078	1.8e-07	0.00013116	0.00021165	1.13e-06	-0.0	0.00144047	0.00026607	2.05e-06	710.73235729	696.19377354	704.8638172	-0.33921328	0.17715808	-0.31943186
0.32397	123.58132	1.6e-07	0.00012931	0.0002135	1.09e-06	-0.0	0.00144048	0.00026611	2.05e-06	710.64911934	696.29332656	704.84232923	-0.33576258	0.17481512	-0.31941498
0.32597	124.30126	1.4e-07	0.0001275	0.00021532	1.06e-06	0.0	0.0014405	0.00026615	2.05e-06	710.5640132	696.39152514	704.82068579	-0.33221602	0.17248243	-0.31939798
0.32797	125.02057	1.3e-07	0.00012571	0.00021711	1.02e-06	-0.0	0.00144051	0.00026618	2.05e-06	710.47728626	696.48837844	704.79887328	-0.32858717	0.17016101	-0.31938085
0.32997	125.73927	1.1e-07	0.00012396	0.00021886	9.9e-07	-0.0	0.00144052	0.00026622	2.05e-06	710.38916781	696.58389582	704.77687976	-0.32488857	0.16785179	-0.31936357
0.33197	126.45734	1e-07	0.00012224	0.00022058	9.6e-07	0.0	0.00144053	0.00026625	2.05e-06	710.29986991	696.6780869	704.75469478	-0.32113189	0.16555562	-0.31934614
0.33397	127.17479	9e-08	0.00012056	0.00022227	9.3e-07	0.0	0.00144053	0.00026628	2.05e-06	710.20958844	696.77096149	704.73230935	-0.31732791	0.16327327	-0.31932856
0.33597	127.89162	8e-08	0.0001189	0.00022393	9e-07	-0.0	0.00144054	0.00026631	2.05e-06	710.11850392	696.8625296	704.70971578	-0.31348659	0.16100547	-0.31931081
0.33797	128.60782	7e-08	0.00011727	0.00022556	8.7e-07	-0.0	0.00144055	0.00026634	2.05e-06	710.02678248	696.95280145	704.68690759	-0.3096171	0.15875284	-0.31929289
0.33997	129.32339	7e-08	0.00011568	0.00022716	8.4e-07	0.0	0.00144055	0.00026637	2.05e-06	709.93457668	697.04178744	704.66387942	-0.30572788	0.15651597	-0.3192748
0.34197	130.03833	6e-08	0.00011411	0.00022873	8.1e-07	0.0	0.00144056	0.0002664	2.05e-06	709.84202639	697.1294981	704.64062693	-0.30182666	0.15429539	-0.31925653
0.34397	130.75263	5e-08	0.00011257	0.00023027	7.9e-07	0.0	0.00144056	0.00026643	2.05e-06	709.74925952	697.21594413	704.61714674	-0.29792056	0.15209155	-0.31923809
0.34597	131.4663	5e-08	0.00011106	0.00023178	7.6e-07	-0.0	0.00144057	0.00026645	2.05e-06	709.65639288	697.30113636	704.59343632	-0.29401604	0.14990489	-0.31921946
0.34797	132.17933	4e-08	0.00010958	0.00023326	7.4e-07	-0.0	0.00144057	0.00026648	2.05e-06	709.56353282	697.38508573	704.56949393	-0.29011901	0.14773578	-0.31920065
0.34997	132.89172	4e-08	0.00010812	0.00023472	7.1e-07	-0.0	0.00144057	0.0002665	2.05e-06	709.47077601	697.46780329	704.54531858	-0.28623484	0.14558453	-0.31918166
0.35196	133.60347	4e-08	0.00010669	0.00023615	6.9e-07	-0.0	0.00144058	0.00026652	2.05e-06	709.37821005	697.54930017	704.5209099	-0.28236838	0.14345143	-0.31916248
0.35396	134.31457	3e-08	0.00010528	0.00023756	6.7e-07	0.0	0.00144058	0.00026654	2.05e-06	709.28591411	697.62958757	704.49626812	-0.27852405	0.14133672	-0.31914313
0.35596	135.02503	3e-08	0.0001039	0.00023894	6.5e-07	0.0	0.00144058	0.00026656	2.05e-06	709.19395955	697.70867676	704.47139404	-0.27470581	0.13924062	-0.31912359
0.35796	135.73484	3e-08	0.00010255	0.0002403	6.3e-07	0.0	0.00144058	0.00026658	2.05e-06	709.10241046	697.78657906	704.44628892	-0.27091721	0.13716331	-0.31910386
0.35996	136.444	2e-08	0.00010122	0.00024163	6.1e-07	0.0	0.00144058	0.0002666	2.05e-06	709.0113242	697.8633058	704.42095445	-0.26716142	0.13510491	-0.31908396
0.36196	137.15251	2e-08	9.991e-05	0.00024294	5.9e-07	0.0	0.00144059	0.00026662	2.05e-06	708.92075189	697.93886836	704.39539273	-0.26344128	0.13306556	-0.31906388
0.36396	137.86036	2e-08	9.862e-05	0.00024422	5.7e-07	0.0	0.00144059	0.00026664	2.05e-06	708.83073889	698.01327812	704.36960621	-0.25975929	0.13104534	-0.31904362
0.36596	138.56755	2e-08	9.736e-05	0.00024549	5.5e-07	0.0	0.00144059	0.00026666	2.05e-06	708.74132526	698.08654647	704.34359764	-0.25611765	0.12904431	-0.31902319
0.36796	139.27409	2e-08	9.612e-05	0.00024673	5.4e-07	0.0	0.00144059	0.00026667	2.05e-06	708.65254612	698.15868477	704.31737004	-0.2525183	0.12706251	-0.31900259
0.36996	139.97996	1e-08	9.49e-05	0.00024795	5.2e-07	0.0	0.00144059	0.00026669	2.05e-06	708.56443209	698.2297044	704.2909267	-0.2489629	0.12509998	-0.31898182
0.37196	140.68517	1e-08	9.37e-05	0.00024915	5e-07	0.0	0.00144059	0.00026671	2.05e-06	708.47700963	698.29961669	704.26427108	-0.2454529	0.1231567	-0.31896088
0.37396	141.38972	1e-08	9.252e-05	0.00025033	4.9e-07	-0.0	0.00144059	0.00026672	2.05e-06	708.39030137	698.36843294	704.23740685	-0.24198952	0.12123267	-0.31893977
0.37596	142.09359	1e-08	9.136e-05	0.00025149	4.7e-07	-0.0	0.00144059	0.00026674	2.05e-06	708.30432647	698.43616441	704.21033782	-0.23857377	0.11932785	-0.31891851
0.37796	142.7968	1e-08	9.022e-05	0.00025262	4.6e-07	-0.0	0.0014406	0.00026675	2.05e-06	708.21910085	698.50282232	704.18306795	-0.23520649	0.11744219	-0.31889709
0.37996	143.49933	1e-08	8.911e-05	0.00025374	4.5e-07	-0.0	0.0014406	0.00026676	2.05e-06	708.1346375	698.56841783	704.15560129	-0.23188834	0.11557563	-0.31887551
0.38196	144.20118	1e-08	8.8e-05	0.00025485	4.3e-07	0.0	0.0014406	0.00026678	2.05e-06	708.05094674	698.63296205	704.12794199	-0.22861986	0.11372811	-0.31885378
0.38396	144.90236	1e-08	8.692e-05	0.00025593	4.2e-07	0.0	0.0014406	0.00026679	2.05e-06	707.96803644	698.69646601	704.10009428	-0.22540143	0.11189955	-0.31883191
0.38596	145.60286	1e-08	8.586e-05	0.00025699	4.1e-07	0.0	0.0014406	0.0002668	2.05e-06	707.88591227	698.75894071	704.07206242	-0.22223327	0.11008983	-0.31880989
0.38796	146.30267	1e-08	8.481e-05	0.00025804	4e-07	-0.0	0.0014406	0.00026681	2.05e-06	707.80457784	698.82039702	704.04385073	-0.21911555	0.10829887	-0.31878773
0.38996	147.0018	1e-08	8.378e-05	0.00025907	3.8e-07	-0.0	0.0014406	0.00026682	2.05e-06	707.72403498	698.8808458	704.01546355	-0.21604828	0.10652655	-0.31876543
0.39196	147.70025	0.0	8.277e-05	0.00026008	3.7e-07	0.0	0.0014406	0.00026684	2.05e-06	707.64428383	698.94029777	703.98690523	-0.2130314	0.10477276	-0.318743
0.39396	148.398	0.0	8.178e-05	0.00026108	3.6e-07	0.0	0.0014406	0.00026685	2.05e-06	707.56532305	698.99876361	703.95818013	-0.21006478	0.10303737	-0.31872043
0.39596	149.09506	0.0	8.08e-05	0.00026206	3.5e-07	-0.0	0.0014406	0.00026686	2.05e-06	707.48714996	699.05625389	703.9292926	-0.20714816	0.10132025	-0.31869774
0.39796	149.79143	0.0	7.983e-05	0.00026302	3.4e-07	-0.0	0.0014406	0.00026687	2.05e-06	707.40976067	699.11277912	703.90024695	-0.20428127	0.09962126	-0.31867493
0.39996	150.4871	0.0	7.888e-05	0.00026397	3.3e-07	0.0	0.0014406	0.00026688	2.05e-06	707.33315022	699.16834969	703.8710475	-0.20146374	0.09794027	-0.31865199
0.40196	151.18207	0.0	7.795e-05	0.0002649	3.2e-07	0.0	0.0014406	0.00026689	2.05e-06	707.25731268	699.22297592	703.84169851	-0.19869516	0.09627712	-0.31862894
0.40396	151.87634	0.0	7.703e-05	0.00026582	3.1e-07	-0.0	0.0014406	0.00026689	2.05e-06	707.18224128	699.27666803	703.81220422	-0.19597508	0.09463168	-0.31860577
0.40596	152.56991	0.0	7.613e-05	0.00026672	3e-07	0.0	0.0014406	0.0002669	2.05e-06	707.10792848	699.32943615	703.78256879	-0.19330296	0.09300378	-0.31858249
0.40796	153.26276	0.0	7.524e-05	0.00026761	3e-07	0.0	0.0014406	0.00026691	2.05e-06	707.03436609	699.3812903	703.75279638	-0.19067829	0.09139329	-0.31855911
0.40996	153.95491	0.0	7.437e-05	0.00026849	2.9e-07	-0.0	0.0014406	0.00026692	2.05e-06	706.96154535	699.43224042	703.72289104	-0.1881005	0.08980003	-0.31853562
0.41196	154.64635	0.0	7.35e-05	0.00026935	2.8e-07	0.0	0.0014406	0.00026693	2.05e-06	706.88945697	699.48229636	703.69285681	-0.18556895	0.08822385	-0.31851202
0.41396	155.33707	0.0	7.266e-05	0.0002702	2.7e-07	-0.0	0.0014406	0.00026694	2.05e-06	706.81809126	699.53146785	703.66269762	-0.18308302	0.0866646	-0.31848833
0.41596	156.02708	0.0	7.182e-05	0.00027103	2.6e-07	-0.0	0.0014406	0.00026694	2.05e-06	706.74743814	699.57976454	703.63241739	-0.18064208	0.0851221	-0.31846455
0.41796	156.71636	0.0	7.1e-05	0.00027186	2.6e-07	0.0	0.0014406	0.00026695	2.05e-06	706.67748724	699.62719597	703.60201991	-0.17824546	0.08359621	-0.31844067
0.41996	157.40493	0.0	7.019e-05	0.00027267	2.5e-07	-0.0	0.0014406	0.00026696	2.05e-06	706.60822791	699.67377159	703.57150895	-0.17589246	0.08208676	-0.31841671
0.42196	158.09277	0.0	6.939e-05	0.00027346	2.4e-07	0.0	0.0014406	0.00026696	2.05e-06	706.53964931	699.71950075	703.54088818	-0.1735824	0.08059358	-0.31839266
0.42396	158.77988	0.0	6.861e-05	0.00027425	2.4e-07	-0.0	0.0014406	0.00026697	2.05e-06	706.47174044	699.76439271	703.5101612	-0.17131456	0.07911651	-0.31836852
0.42596	159.46626	0.0	6.783e-05	0.00027502	2.3e-07	0.0	0.0014406	0.00026698	2.05e-06	706.40449016	699.80845661	703.47933155	-0.16908824	0.07765539	-0.31834431
0.42796	160.15191	0.0	6.707e-05	0.00027578	2.2e-07	-0.0	0.0014406	0.00026698	2.05e-06	706.33788725	699.85170152	703.44840269	-0.16690273	0.07621005	-0.31832001
0.42996	160.83682	0.0	6.632e-05	0.00027653	2.2e-07	0.0	0.0014406	0.00026699	2.05e-06	706.27192045	699.89413639	703.41737798	-0.1647573	0.07478033	-0.31829564
0.43196	161.52099	0.0	6.558e-05	0.00027727	2.1e-07	-0.0	0.0014406	0.000267	2.05e-06	706.2065882	699.93575743	703.38625932	-0.16251983	0.07327727	-0.31826965
0.43396	162.20443	0.0	6.486e-05	0.000278	2e-07	0.0	0.0014406	0.000267	2.05e-06	706.14186979	699.97658511	703.35505132	-0.16058508	0.07196763	-0.31824669
0.43596	162.88712	0.0	6.414e-05	0.00027872	2e-07	-0.0	0.0014406	0.00026701	2.05e-06	706.07774282	700.01664296	703.32375872	-0.15855563	0.07058382	-0.31822211
0.43796	163.56906	0.0	6.344e-05	0.00027942	1.9e-07	0.0	0.0014406	0.00026701	2.05e-06	706.01422025	700.0559079	703.29238119	-0.15648871	0.06916329	-0.31819652
0.43996	164.25025	0.0	6.274e-05	0.00028012	1.9e-07	-0.0	0.0014406	0.00026702	2.05e-06	705.95127402	700.09441029	703.26092409	-0.154609	0.06786151	-0.31817276
0.44196	164.9307	0.0	6.205e-05	0.0002808	1.8e-07	-0.0	0.0014406	0.00026702	2.05e-06	705.8888938	700.13215777	703.22939025	-0.15263039	0.06648095	-0.31814722
0.44396	165.61038	0.0	6.138e-05	0.00028148	1.8e-07	-0.0	0.0014406	0.00026703	2.05e-06	705.82707693	700.1691474	703.1977814	-0.15074147	0.06515263	-0.31812231
0.44596	166.28931	0.0	6.071e-05	0.00028214	1.7e-07	-0.0	0.0014406	0.00026703	2.05e-06	705.76580035	700.20540386	703.16610192	-0.14890473	0.06385143	-0.31809759
0.44796	166.96748	0.0	6.006e-05	0.0002828	1.7e-07	0.0	0.0014406	0.00026704	2.05e-06	705.70506538	700.24091891	703.13435297	-0.14713946	0.0625914	-0.31807334
0.44996	167.64489	0.0	5.941e-05	0.00028345	1.6e-07	-0.0	0.0014406	0.00026704	2.05e-06	705.64485145	700.27571423	703.10253845	-0.14532011	0.06128318	-0.31804784
0.45195	168.32153	0.0	5.877e-05	0.00028408	1.6e-07	-0.0	0.0014406	0.00026704	2.05e-06	705.58515576	700.30978717	703.07065997	-0.14355421	0.0600037	-0.31802257
0.45395	168.9974	0.0	5.815e-05	0.00028471	1.6e-07	-0.0	0.0014406	0.00026705	2.05e-06	705.52596715	700.34314655	703.03872013	-0.14186897	0.05877354	-0.31799796
0.45595	169.67249	0.0	5.753e-05	0.00028533	1.5e-07	-0.0	0.0014406	0.00026705	2.05e-06	705.46727199	700.375805	703.00672179	-0.14012894	0.05749397	-0.31797203
0.45795	170.34682	0.0	5.692e-05	0.00028594	1.5e-07	0.0	0.0014406	0.00026706	2.05e-06	705.40906211	700.4077676	702.97466709	-0.13849775	0.05628552	-0.31794723
0.45995	171.02036	0.0	5.632e-05	0.00028654	1.4e-07	0.0	0.0014406	0.00026706	2.05e-06	705.35132543	700.43904518	702.94255859	-0.13687853	0.05507729	-0.31792213
0.46195	171.69312	0.0	5.572e-05	0.00028713	1.4e-07	-0.0	0.0014406	0.00026706	2.05e-06	705.29405334	700.4696438	702.91039839	-0.13528918	0.05388276	-0.31789699
0.46395	172.3651	0.0	5.514e-05	0.00028772	1.4e-07	0.0	0.0014406	0.00026707	2.05e-06	705.23723665	700.49957043	702.87818862	-0.13370523	0.05268371	-0.31787145
0.46595	173.0363	0.0	5.456e-05	0.00028829	1.3e-07	-0.0	0.0014406	0.00026707	2.05e-06	705.18086605	700.52883239	702.84593139	-0.13215444	0.05150121	-0.31784594
0.46795	173.7067	0.0	5.4e-05	0.00028886	1.3e-07	-0.0	0.0014406	0.00026707	2.05e-06	705.12493034	700.55744013	702.81362896	-0.13063409	0.0503337	-0.31782045
0.46995	174.37631	0.0	5.343e-05	0.00028942	1.3e-07	0.0	0.0014406	0.00026708	2.05e-06	705.06941954	700.58540245	702.78128339	-0.12920484	0.04922856	-0.31779603
0.47195	175.04512	0.0	5.288e-05	0.00028998	1.2e-07	0.0	0.0014406	0.00026708	2.05e-06	705.01432771	700.61272235	702.74889631	-0.1277178	0.04807078	-0.31777014
0.47395	175.71314	0.0	5.234e-05	0.00029052	1.2e-07	0.0	0.0014406	0.00026708	2.05e-06	704.95965027	700.63940042	702.71646923	-0.12628489	0.04694728	-0.3177447
0.47595	176.38035	0.0	5.18e-05	0.00029106	1.2e-07	-0.0	0.0014406	0.00026709	2.05e-06	704.90537088	700.66545593	702.68400469	-0.12489633	0.04585106	-0.31771958
0.47795	177.04675	0.0	5.127e-05	0.00029159	1.1e-07	-0.0	0.0014406	0.00026709	2.05e-06	704.85148191	700.69089497	702.65150438	-0.1235102	0.04474945	-0.31769405
0.47995	177.71235	0.0	5.075e-05	0.00029211	1.1e-07	0.0	0.0014406	0.00026709	2.05e-06	704.79798372	700.71571093	702.61896925	-0.12209102	0.04361364	-0.31766739
0.48195	178.37713	0.0	5.023e-05	0.00029263	1.1e-07	0.0	0.0014406	0.00026709	2.05e-06	704.74486771	700.73991122	702.58640103	-0.12078699	0.04256283	-0.31764243
0.48395	179.0411	0.0	4.972e-05	0.00029314	1.1e-07	0.0	0.0014406	0.0002671	2.05e-06	704.69212142	700.76350998	702.55380175	-0.11948393	0.04150592	-0.31761703
0.48595	179.70425	0.0	4.922e-05	0.00029364	1e-07	0.0	0.0014406	0.0002671	2.05e-06	704.63973748	700.78651347	702.52117294	-0.11818928	0.0404489	-0.31759133
0.48795	180.36658	0.0	4.873e-05	0.00029413	1e-07	0.0	0.0014406	0.0002671	2.05e-06	704.58770863	700.80892793	702.4885161	-0.11691016	0.03939769	-0.31756546
0.48995	181.02809	0.0	4.824e-05	0.00029462	1e-07	0.0	0.0014406	0.0002671	2.05e-06	704.53602766	700.83075971	702.45583269	-0.11566371	0.03836665	-0.3175398
0.49195	181.68876	0.0	4.776e-05	0.0002951	1e-07	0.0	0.0014406	0.00026711	2.05e-06	704.4846876	700.85201501	702.42312411	-0.11444546	0.03735247	-0.31751426
0.49395	182.34861	0.0	4.728e-05	0.00029558	9e-08	0.0	0.0014406	0.00026711	2.05e-06	704.43368142	700.87270025	702.39039175	-0.11324782	0.03634913	-0.3174887
0.49595	183.00762	0.0	4.681e-05	0.00029605	9e-08	0.0	0.0014406	0.00026711	2.05e-06	704.38300234	700.89282166	702.35763693	-0.11206551	0.03535242	-0.31746301
0.49795	183.66579	0.0	4.635e-05	0.00029651	9e-08	-0.0	0.0014406	0.00026711	2.05e-06	704.33264399	700.912385	702.32486093	-0.11089575	0.03436012	-0.31743715
0.49995	184.32312	0.0	4.589e-05	0.00029696	9e-08	-0.0	0.0014406	0.00026712	2.05e-06	704.28259515	700.93140474	702.29206528	-0.10976875	0.03339828	-0.31741179
0.50195	184.9796	0.0	4.544e-05	0.00029741	8e-08	-0.0	0.0014406	0.00026712	2.05e-06	704.23285171	700.94988333	702.25925103	-0.10864273	0.03243149	-0.31738602
0.50395	185.63524	0.0	4.5e-05	0.00029786	8e-08	0.0	0.0014406	0.00026712	2.05e-06	704.18341366	700.96781575	702.22641899	-0.10752054	0.03146204	-0.31735987
0.50595	186.29002	0.0	4.456e-05	0.0002983	8e-08	-0.0	0.0014406	0.00026712	2.05e-06	704.13427348	700.98521022	702.19357039	-0.10644638	0.03052847	-0.31733441
0.50795	186.94395	0.0	4.413e-05	0.00029873	8e-08	0.0	0.0014406	0.00026712	2.05e-06	704.08542259	701.00207742	702.16070647	-0.10536335	0.02958162	-0.31730829
0.50995	187.59702	0.0	4.37e-05	0.00029916	8e-08	0.0	0.0014406	0.00026713	2.05e-06	704.03685664	701.01842049	702.12782823	-0.10430368	0.02864969	-0.31728228
0.51195	188.24922	0.0	4.328e-05	0.00029958	7e-08	0.0	0.0014406	0.00026713	2.05e-06	703.98856901	701.03424694	702.09493674	-0.10325424	0.02772133	-0.31725609
0.51395	188.90056	0.0	4.286e-05	0.0003	7e-08	0.0	0.0014406	0.00026713	2.05e-06	703.94055452	701.04956181	702.06203298	-0.10223543	0.02681483	-0.31723021
0.51595	189.55103	0.0	4.245e-05	0.00030041	7e-08	-0.0	0.0014406	0.00026713	2.05e-06	703.89282511	701.05910011	702.03039459	-0.10117159	0.01344328	-0.3172049
0.51795	190.20063	0.0	4.205e-05	0.00030081	7e-08	-0.0	0.0014406	0.00026713	2.05e-06	703.84540826	701.06656157	701.99912404	-0.10020087	0.0131231	-0.31718175
0.51995	190.84935	0.0	4.165e-05	0.00030121	7e-08	0.0	0.0014406	0.00026713	2.05e-06	703.79830088	701.07383213	701.96776373	-0.09919151	0.01278553	-0.31715711
0.52195	191.49719	0.0	4.125e-05	0.00030161	7e-08	-0.0	0.0014406	0.00026714	2.05e-06	703.75148901	701.08091498	701.93631711	-0.0981131	0.01241958	-0.31713015
0.52395	192.14414	0.0	4.086e-05	0.000302	6e-08	-0.0	0.0014406	0.00026714	2.05e-06	703.70496866	701.08780729	701.9047848	-0.09723358	0.01211695	-0.31710764
0.52595	192.79021	0.0	4.048e-05	0.00030238	6e-08	-0.0	0.0014406	0.00026714	2.05e-06	703.65872561	701.09451306	701.87317047	-0.09623932	0.01177028	-0.31708164
0.52795	193.43538	0.0	4.01e-05	0.00030276	6e-08	-0.0	0.0014406	0.00026714	2.05e-06	703.61275324	701.10103153	701.84147559	-0.09533189	0.01144945	-0.31705735
0.52995	194.07966	0.0	3.972e-05	0.00030314	6e-08	0.0	0.0014406	0.00026714	2.05e-06	703.56703706	701.10736783	701.80970407	-0.09441144	0.01111981	-0.31703219
0.53195	194.72304	0.0	3.935e-05	0.00030351	6e-08	-0.0	0.0014406	0.00026714	2.05e-06	703.52156913	701.11352294	701.77785792	-0.09354371	0.01080502	-0.31700795
0.53395	195.36552	0.0	3.899e-05	0.00030387	6e-08	0.0	0.0014406	0.00026714	2.05e-06	703.47634387	701.1194963	701.7459385	-0.09263279	0.01047028	-0.31698196
0.53595	196.00709	0.0	3.863e-05	0.00030423	6e-08	0.0	0.0014406	0.00026715	2.05e-06	703.4313568	701.1252865	701.71394685	-0.09178579	0.01015492	-0.31695727
0.53795	196.64774	0.0	3.827e-05	0.00030459	5e-08	0.0	0.0014406	0.00026715	2.05e-06	703.38659724	701.13089716	701.68188593	-0.09094185	0.00983676	-0.31693215
0.53995	197.28748	0.0	3.792e-05	0.00030494	5e-08	0.0	0.0014406	0.00026715	2.05e-06	703.34205778	701.13632977	701.64975776	-0.09012446	0.00952479	-0.31690733
0.54195	197.92631	0.0	3.757e-05	0.00030529	5e-08	-0.0	0.0014406	0.00026715	2.05e-06	703.29772938	701.14158746	701.61756491	-0.08925793	0.00918994	-0.31688046
0.54395	198.56421	0.0	3.723e-05	0.00030563	5e-08	0.0	0.0014406	0.00026715	2.05e-06	703.25361228	701.14666577	701.58530713	-0.08850627	0.00889587	-0.31685668
0.54595	199.20118	0.0	3.689e-05	0.00030597	5e-08	0.0	0.0014406	0.00026715	2.05e-06	703.20969282	701.15157228	701.55298848	-0.08771994	0.0085847	-0.31683133
0.54795	199.83722	0.0	3.655e-05	0.00030631	5e-08	0.0	0.0014406	0.00026715	2.05e-06	703.16597094	701.15630309	701.52060887	-0.08693795	0.0082715	-0.31680561
0.54995	200.47233	0.0	3.622e-05	0.00030664	5e-08	-0.0	0.0014406	0.00026715	2.05e-06	703.12244056	701.16085954	701.48817007	-0.08617565	0.00796253	-0.31678005
0.55194	201.10649	0.0	3.59e-05	0.00030696	5e-08	-0.0	0.0014406	0.00026716	2.05e-06	703.07909682	701.16524215	701.45567351	-0.08543396	0.00765836	-0.31675468
0.55394	201.73972	0.0	3.557e-05	0.00030729	5e-08	-0.0	0.0014406	0.00026716	2.05e-06	703.0359273	701.16945898	701.42312299	-0.0846976	0.00735301	-0.31672904
0.55594	202.37199	0.0	3.526e-05	0.00030761	4e-08	-0.0	0.0014406	0.00026716	2.05e-06	702.99293802	701.17350057	701.39051663	-0.08396889	0.00704725	-0.31670316
0.55794	203.00332	0.0	3.494e-05	0.00030792	4e-08	-0.0	0.0014406	0.00026716	2.05e-06	702.95011846	701.17737346	701.35785769	-0.08326956	0.00675051	-0.31667786
0.55994	203.63369	0.0	3.463e-05	0.00030823	4e-08	0.0	0.0014406	0.00026716	2.05e-06	702.907464	701.18107885	701.3251476	-0.08257762	0.00645367	-0.31665238
0.56194	204.26309	0.0	3.432e-05	0.00030854	4e-08	-0.0	0.0014406	0.00026716	2.05e-06	702.86497162	701.18461642	701.29238736	-0.0818703	0.00614685	-0.31662584
0.56394	204.89154	0.0	3.402e-05	0.00030884	4e-08	0.0	0.0014406	0.00026716	2.05e-06	702.82263715	701.18798714	701.25957829	-0.0812012	0.00585335	-0.31660027
0.56594	205.51901	0.0	3.372e-05	0.00030914	4e-08	0.0	0.0014406	0.00026716	2.05e-06	702.78045566	701.19119299	701.22672201	-0.08053433	0.00555767	-0.31657433
0.56794	206.14551	0.0	3.342e-05	0.00030944	4e-08	-0.0	0.0014406	0.00026716	2.05e-06	702.73842543	701.19423263	701.19381912	-0.07988953	0.00526869	-0.3165488
0.56994	206.77103	0.0	3.313e-05	0.00030973	4e-08	-0.0	0.0014406	0.00026716	2.05e-06	702.69654012	701.19710995	701.16087168	-0.07921538	0.00496332	-0.31652163
0.57194	207.39557	0.0	3.284e-05	0.00031002	4e-08	-0.0	0.0014406	0.00026716	2.05e-06	702.65479809	701.19982378	701.12788031	-0.07861366	0.00468784	-0.31649695
0.57394	208.01913	0.0	3.256e-05	0.0003103	4e-08	0.0	0.0014406	0.00026717	2.05e-06	702.61319398	701.20237737	701.09484679	-0.07800299	0.00440548	-0.31647149
0.57594	208.64169	0.0	3.228e-05	0.00031058	4e-08	-0.0	0.0014406	0.00026717	2.05e-06	702.57172577	701.20477023	701.06177188	-0.07739035	0.00411932	-0.31644552
0.57794	209.26325	0.0	3.2e-05	0.00031086	3e-08	-0.0	0.0014406	0.00026717	2.05e-06	702.5303911	701.20700236	701.02865645	-0.07677232	0.00382763	-0.31641885
0.57994	209.88382	0.0	3.172e-05	0.00031114	3e-08	-0.0	0.0014406	0.00026717	2.05e-06	702.48918835	701.20907283	700.99550116	-0.07618947	0.0035497	-0.31639328
0.58194	210.50338	0.0	3.145e-05	0.00031141	3e-08	0.0	0.0014406	0.00026717	2.05e-06	702.44811125	701.21098666	700.96230807	-0.07558762	0.00325985	-0.31636643
0.58394	211.12193	0.0	3.118e-05	0.00031168	3e-08	-0.0	0.0014406	0.00026717	2.05e-06	702.40715896	701.21274228	700.92907762	-0.07502631	0.00298677	-0.31634096
0.58594	211.73946	0.0	3.092e-05	0.00031194	3e-08	-0.0	0.0014406	0.00026717	2.05e-06	702.36632862	701.21434075	700.89581086	-0.07444612	0.00270173	-0.31631421
0.58794	212.35598	0.0	3.066e-05	0.00031221	3e-08	-0.0	0.0014406	0.00026717	2.05e-06	702.32561727	701.21578336	700.86250888	-0.07389996	0.00243077	-0.31628861
0.58994	212.97147	0.0	3.04e-05	0.00031246	3e-08	-0.0	0.0014406	0.00026717	2.05e-06	702.28502148	701.21707225	700.82917289	-0.07333384	0.0021472	-0.31626165
0.59194	213.58594	0.0	3.014e-05	0.00031272	3e-08	0.0	0.0014406	0.00026717	2.05e-06	702.24454028	701.21820632	700.79580341	-0.07280978	0.00188213	-0.31623628
0.59394	214.19937	0.0	2.989e-05	0.00031297	3e-08	-0.0	0.0014406	0.00026717	2.05e-06	702.20417084	701.21918701	700.76240147	-0.0722601	0.00160145	-0.31620925
0.59594	214.81176	0.0	2.964e-05	0.00031322	3e-08	0.0	0.0014406	0.00026717	2.05e-06	702.16391133	701.22001458	700.72896784	-0.07174948	0.00133825	-0.31618374
0.59794	215.42311	0.0	2.939e-05	0.00031347	3e-08	-0.0	0.0014406	0.00026717	2.05e-06	702.12375813	701.22069184	700.69550379	-0.07121122	0.00105818	-0.31615642
0.59994	216.0334	0.0	2.915e-05	0.00031371	3e-08	0.0	0.0014406	0.00026717	2.05e-06	702.08371048	701.22121777	700.66200979	-0.07069642	0.00078777	-0.31612988
0.60194	216.64265	0.0	2.89e-05	0.00031396	3e-08	-0.0	0.0014406	0.00026717	2.05e-06	702.04376579	701.22159392	700.62848681	-0.07021678	0.00053355	-0.31610477
0.60394	217.25083	0.0	2.867e-05	0.00031419	3e-08	-0.0	0.0014406	0.00026718	2.05e-06	702.00392246	701.22182053	700.59493555	-0.06971862	0.00026712	-0.31607829
0.60594	217.85796	0.0	2.843e-05	0.00031443	3e-08	0.0	0.0014406	0.00026718	2.05e-06	701.96417852	701.22189852	700.56135682	-0.06923105	3.97e-06	-0.31605198
0.60794	218.46401	-0.0	2.82e-05	0.00031466	3e-08	0.0	0.0014406	0.00026718	2.05e-06	701.92453183	701.22182904	700.52775145	-0.06874981	-0.0002581	-0.31602562
0.60994	219.06899	0.0	2.797e-05	0.00031489	2e-08	-0.0	0.0014406	0.00026718	2.05e-06	701.88498031	701.22161335	700.49412028	-0.06826337	-0.00052541	-0.31599856
0.61194	219.67289	0.0	2.774e-05	0.00031512	2e-08	-0.0	0.0014406	0.00026718	2.05e-06	701.84552312	701.22125086	700.4604638	-0.06779868	-0.00078305	-0.31597232
0.61394	220.2757	0.0	2.752e-05	0.00031535	2e-08	0.0	0.0014406	0.00026718	2.05e-06	701.80615764	701.22074374	700.42678297	-0.06734018	-0.0010395	-0.31594605
0.61594	220.87742	0.0	2.729e-05	0.00031557	2e-08	0.0	0.0014406	0.00026718	2.05e-06	701.76688283	701.22009189	700.39307833	-0.06686451	-0.00130791	-0.31591838
0.61794	221.47805	0.0	2.707e-05	0.00031579	2e-08	-0.0	0.0014406	0.00026718	2.05e-06	701.72769724	701.21929578	700.35935054	-0.06642516	-0.00155804	-0.31589243
0.61994	222.07758	0.0	2.686e-05	0.000316	2e-08	0.0	0.0014406	0.00026718	2.05e-06	701.68859937	701.21835609	700.32560026	-0.06599903	-0.00180269	-0.31586691
0.62194	222.676	0.0	2.664e-05	0.00031622	2e-08	0.0	0.0014406	0.00026718	2.05e-06	701.64958601	701.21727638	700.29182856	-0.06556217	-0.00205557	-0.31584038
0.62394	223.27331	0.0	2.643e-05	0.00031643	2e-08	-0.0	0.0014406	0.00026718	2.05e-06	701.61065747	701.21605455	700.25803565	-0.06513163	-0.00230693	-0.31581384
0.62594	223.8695	0.0	2.622e-05	0.00031664	2e-08	0.0	0.0014406	0.00026718	2.05e-06	701.57181258	701.21469087	700.2242221	-0.06470534	-0.00255793	-0.31578719
0.62794	224.46456	0.0	2.601e-05	0.00031685	2e-08	-0.0	0.0014406	0.00026718	2.05e-06	701.53305901	701.2099108	700.19118281	-0.06426076	-0.01103695	-0.31576119
0.62994	225.0585	0.0	2.581e-05	0.00031705	2e-08	0.0	0.0014406	0.00026718	2.05e-06	701.49442086	701.20358585	700.15846089	-0.06379934	-0.01154745	-0.31573446
0.63194	225.65131	0.0	2.561e-05	0.00031726	2e-08	-0.0	0.0014406	0.00026718	2.05e-06	701.45589623	701.19698744	700.12574896	-0.06338362	-0.01200929	-0.31571003
0.63394	226.24297	0.0	2.541e-05	0.00031746	2e-08	0.0	0.0014406	0.00026718	2.05e-06	701.41748347	701.19011672	700.09304724	-0.06293344	-0.01251143	-0.31568318
0.63594	226.83348	0.0	2.521e-05	0.00031765	2e-08	-0.0	0.0014406	0.00026718	2.05e-06	701.37917922	701.18297908	700.06035581	-0.06253297	-0.01295986	-0.31565895
0.63794	227.42285	0.0	2.501e-05	0.00031785	2e-08	-0.0	0.0014406	0.00026718	2.05e-06	701.34098165	701.17557643	700.02767485	-0.06208844	-0.01345953	-0.31563167
0.63994	228.01105	0.0	2.482e-05	0.00031804	2e-08	0.0	0.0014406	0.00026718	2.05e-06	701.30288915	701.16791007	699.99500456	-0.06168825	-0.01391106	-0.31560675
0.64194	228.59809	-0.0	2.463e-05	0.00031823	2e-08	0.0	0.0014406	0.00026718	2.05e-06	701.26489907	701.15998424	699.96234501	-0.06129457	-0.0143568	-0.3155819
0.64394	229.18396	0.0	2.444e-05	0.00031842	2e-08	-0.0	0.0014406	0.00026718	2.05e-06	701.2270084	701.1518043	699.92969621	-0.060896	-0.01480963	-0.31555639
0.64594	229.76865	0.0	2.425e-05	0.00031861	2e-08	0.0	0.0014406	0.00026718	2.05e-06	701.1892165	701.14336967	699.8970584	-0.06049303	-0.01526905	-0.31553024
0.64794	230.35216	0.0	2.407e-05	0.0003188	2e-08	-0.0	0.0014406	0.00026718	2.05e-06	701.15152209	701.13468141	699.86443175	-0.06009215	-0.01572765	-0.31550386
0.64994	230.93449	0.0	2.388e-05	0.00031898	2e-08	-0.0	0.0014406	0.00026718	2.05e-06	701.11392186	701.12574603	699.8318162	-0.05972102	-0.0161536	-0.31547909
0.65193	231.51561	-0.0	2.37e-05	0.00031916	2e-08	0.0	0.0014406	0.00026718	2.05e-06	701.07641513	701.11656334	699.79921194	-0.05934508	-0.0165864	-0.31545366
0.65393	232.09554	0.0	2.352e-05	0.00031934	2e-08	-0.0	0.0014406	0.00026719	2.05e-06	701.03899665	701.10714548	699.76661862	-0.05897513	-0.01701359	-0.31542831
0.65593	232.67425	0.0	2.335e-05	0.00031951	2e-08	-0.0	0.0014406	0.00026719	2.05e-06	701.00166786	701.09748694	699.73403668	-0.05860661	-0.0174404	-0.31540273
0.65793	233.25175	0.0	2.317e-05	0.00031969	2e-08	-0.0	0.0014406	0.00026719	2.05e-06	700.96442965	701.08758338	699.7014665	-0.05823644	-0.01787042	-0.31537666
0.65993	233.82803	0.0	2.3e-05	0.00031986	2e-08	-0.0	0.0014406	0.00026719	2.05e-06	700.92727855	701.07744234	699.66890792	-0.05786801	-0.01829965	-0.31535037
0.66193	234.40309	-0.0	2.283e-05	0.00032003	1e-08	0.0	0.0014406	0.00026719	2.05e-06	700.89021116	701.0670715	699.63636072	-0.05753112	-0.01869323	-0.31532601
0.66393	234.9769	0.0	2.266e-05	0.0003202	1e-08	-0.0	0.0014406	0.00026719	2.05e-06	700.85322754	701.05646925	699.60382515	-0.05718196	-0.0191022	-0.31530044
0.66593	235.54948	0.0	2.249e-05	0.00032037	1e-08	-0.0	0.0014406	0.00026719	2.05e-06	700.81632631	701.04563783	699.57130127	-0.0568292	-0.01951648	-0.31527427
0.66793	236.12081	0.0	2.233e-05	0.00032053	1e-08	0.0	0.0014406	0.00026719	2.05e-06	700.77950568	701.03458078	699.53878905	-0.05649203	-0.01991349	-0.31524892
0.66993	236.69088	-0.0	2.216e-05	0.0003207	1e-08	0.0	0.0014406	0.00026719	2.05e-06	700.74276466	701.02329947	699.50628857	-0.05615005	-0.02031717	-0.31522287
0.67193	237.25969	0.0	2.2e-05	0.00032086	1e-08	-0.0	0.0014406	0.00026719	2.05e-06	700.70610027	701.01180106	699.47379959	-0.05583199	-0.02069351	-0.31519834
0.67393	237.82723	0.0	2.184e-05	0.00032102	1e-08	-0.0	0.0014406	0.00026719	2.05e-06	700.66951325	701.00008227	699.44132244	-0.05549841	-0.02108913	-0.31517229
0.67593	238.3935	0.0	2.168e-05	0.00032118	1e-08	0.0	0.0014406	0.00026719	2.05e-06	700.63300246	700.98814501	699.40885716	-0.055145	-0.02150931	-0.3151443
0.67793	238.95848	0.0	2.153e-05	0.00032133	1e-08	0.0	0.0014406	0.00026719	2.05e-06	700.59656583	700.97599402	699.37640361	-0.05485807	-0.02185119	-0.3151213
0.67993	239.52218	0.0	2.137e-05	0.00032149	1e-08	-0.0	0.0014406	0.00026719	2.05e-06	700.56020237	700.96363103	699.34396184	-0.05453666	-0.02223498	-0.31509521
0.68193	240.08457	0.0	2.122e-05	0.00032164	1e-08	-0.0	0.0014406	0.00026719	2.05e-06	700.52391069	700.95105904	699.31153181	-0.05422583	-0.0226069	-0.31506967
0.68393	240.64566	0.0	2.107e-05	0.00032179	1e-08	0.0	0.0014406	0.00026719	2.05e-06	700.48768987	700.93827972	699.27911354	-0.0539282	-0.02296377	-0.31504491
0.68593	241.20543	-0.0	2.092e-05	0.00032194	1e-08	0.0	0.0014406	0.00026719	2.05e-06	700.45153868	700.92529566	699.24670701	-0.05362597	-0.02332686	-0.31501946
0.68793	241.76389	0.0	2.077e-05	0.00032209	1e-08	0.0	0.0014406	0.00026719	2.05e-06	700.41545617	700.91210872	699.21431222	-0.05332357	-0.02369085	-0.31499368
0.68993	242.32102	-0.0	2.063e-05	0.00032223	1e-08	0.0	0.0014406	0.00026719	2.05e-06	700.37944129	700.89872106	699.18192916	-0.05302136	-0.02405533	-0.31496759
0.69193	242.87681	0.0	2.048e-05	0.00032238	1e-08	0.0	0.0014406	0.00026719	2.05e-06	700.34349312	700.8851346	699.14955784	-0.05273391	-0.02440263	-0.31494248
0.69393	243.43126	0.0	2.034e-05	0.00032252	1e-08	-0.0	0.0014406	0.00026719	2.05e-06	700.30761059	700.87135167	699.1171982	-0.05245303	-0.02474259	-0.31491764
0.69593	243.98436	0.0	2.02e-05	0.00032266	1e-08	-0.0	0.0014406	0.00026719	2.05e-06	700.27179271	700.85737444	699.08485025	-0.05217076	-0.02508481	-0.31489238
0.69793	244.53609	0.0	2.006e-05	0.0003228	1e-08	-0.0	0.0014406	0.00026719	2.05e-06	700.23603854	700.84320493	699.05251394	-0.05189105	-0.0254245	-0.31486705
0.69993	245.08646	0.0	1.992e-05	0.00032294	1e-08	-0.0	0.0014406	0.00026719	2.05e-06	700.20034721	700.8288451	699.02018925	-0.05161295	-0.02576277	-0.31484156
0.70193	245.63546	0.0	1.978e-05	0.00032308	1e-08	-0.0	0.0014406	0.00026719	2.05e-06	700.16471782	700.81429692	698.98787618	-0.05134012	-0.02609515	-0.31481626
0.70393	246.18307	0.0	1.965e-05	0.00032321	1e-08	-0.0	0.0014406	0.00026719	2.05e-06	700.12914949	700.79956242	698.95557466	-0.05107014	-0.02642456	-0.31479093
0.70593	246.72929	0.0	1.951e-05	0.00032335	1e-08	-0.0	0.0014406	0.00026719	2.05e-06	700.09364135	700.78464355	698.92328469	-0.05080098	-0.02675345	-0.31476537
0.70793	247.27411	0.0	1.938e-05	0.00032348	1e-08	-0.0	0.0014406	0.00026719	2.05e-06	700.0581926	700.76954224	698.89100622	-0.0505364	-0.0270772	-0.31473996
0.70993	247.81752	0.0	1.925e-05	0.00032361	1e-08	-0.0	0.0014406	0.00026719	2.05e-06	700.02280239	700.75426041	698.85873922	-0.05027634	-0.02739586	-0.31471468
0.71193	248.35951	0.0	1.912e-05	0.00032374	1e-08	-0.0	0.0014406	0.00026719	2.05e-06	699.98746993	700.73879995	698.82648365	-0.05002074	-0.02770947	-0.31468955
0.71393	248.90008	0.0	1.899e-05	0.00032387	1e-08	-0.0	0.0014406	0.00026719	2.05e-06	699.95219445	700.72316276	698.79423946	-0.04976556	-0.02802296	-0.31466417
0.71593	249.43921	0.0	1.886e-05	0.000324	1e-08	-0.0	0.0014406	0.00026719	2.05e-06	699.91697515	700.7073507	698.76200662	-0.04951316	-0.02833342	-0.31463878
0.71793	249.9769	0.0	1.874e-05	0.00032412	1e-08	-0.0	0.0014406	0.00026719	2.05e-06	699.88181132	700.69136555	698.72978509	-0.04926552	-0.02863838	-0.31461358
0.71993	250.51313	0.0	1.862e-05	0.00032425	1e-08	-0.0	0.0014406	0.00026719	2.05e-06	699.84670221	700.67520917	698.69757481	-0.0490189	-0.02894244	-0.3145882
0.72193	251.0479	0.0	1.849e-05	0.00032437	1e-08	-0.0	0.0014406	0.00026719	2.05e-06	699.81164706	700.65888342	698.66537574	-0.04877436	-0.02924425	-0.31456274
0.72393	251.5812	-0.0	1.837e-05	0.00032449	1e-08	0.0	0.0014406	0.00026719	2.05e-06	699.77664518	700.6423901	698.63318782	-0.04852812	-0.02954849	-0.31453681
0.72593	252.11303	-0.0	1.825e-05	0.00032461	1e-08	0.0	0.0014406	0.00026719	2.05e-06	699.74169591	700.62573084	698.60101102	-0.0482886	-0.02984473	-0.3145113
0.72793	252.64336	-0.0	1.813e-05	0.00032473	1e-08	0.0	0.0014406	0.00026719	2.05e-06	699.70679863	700.60890722	698.5688453	-0.04806203	-0.03012521	-0.3144869
0.72993	253.17219	-0.0	1.801e-05	0.00032485	1e-08	0.0	0.0014406	0.00026719	2.05e-06	699.67195262	700.5919211	698.53669059	-0.04783173	-0.03041057	-0.31446183
0.73193	253.69951	-0.0	1.79e-05	0.00032496	1e-08	0.0	0.0014406	0.00026719	2.05e-06	699.63715722	700.57477421	698.50454684	-0.04760166	-0.0306959	-0.3144365
0.73393	254.22531	0.0	1.778e-05	0.00032508	1e-08	-0.0	0.0014406	0.00026719	2.05e-06	699.60241172	700.5574685	698.47241398	-0.04736609	-0.03098828	-0.31441028
0.73593	254.74959	0.0	1.767e-05	0.00032519	1e-08	-0.0	0.0014406	0.00026719	2.05e-06	699.56771565	700.54000511	698.44029198	-0.04714773	-0.03125952	-0.3143857
0.73793	255.27232	0.0	1.756e-05	0.0003253	1e-08	-0.0	0.0014406	0.00026719	2.05e-06	699.53306838	700.52238576	698.40818079	-0.04693057	-0.03152946	-0.314361
0.73993	255.79351	0.0	1.745e-05	0.00032541	1e-08	0.0	0.0014406	0.00026719	2.05e-06	699.49846921	700.50461239	698.37608033	-0.04670562	-0.03180927	-0.31433513
0.74193	256.31314	-0.0	1.734e-05	0.00032552	1e-08	0.0	0.0014406	0.00026719	2.05e-06	699.46391758	700.48668651	698.34399054	-0.04648797	-0.03208018	-0.31430982
0.74393	256.83119	-0.0	1.723e-05	0.00032563	1e-08	0.0	0.0014406	0.00026719	2.05e-06	699.42941304	700.4686093	698.3119114	-0.0462799	-0.03233933	-0.31428537
0.74593	257.34767	0.0	1.712e-05	0.00032574	1e-08	-0.0	0.0014406	0.00026719	2.05e-06	699.39495485	700.4503829	698.2798428	-0.04605964	-0.03261381	-0.31425921
0.74793	257.86256	0.0	1.701e-05	0.00032585	1e-08	-0.0	0.0014406	0.00026719	2.05e-06	699.36054257	700.43200846	698.24778471	-0.04585799	-0.03286522	-0.314235
0.74993	258.37585	0.0	1.691e-05	0.00032595	1e-08	-0.0	0.0014406	0.00026719	2.05e-06	699.32617568	700.41348749	698.21573708	-0.04564889	-0.03312606	-0.31420964
0.75192	258.88752	-0.0	1.68e-05	0.00032606	1e-08	0.0	0.0014406	0.00026719	2.05e-06	699.2918535	700.39482195	698.18369981	-0.04543905	-0.03338792	-0.31418391
0.75392	259.39757	-0.0	1.67e-05	0.00032616	1e-08	0.0	0.0014406	0.00026719	2.05e-06	699.25757574	700.37601262	698.15167288	-0.04524125	-0.03363485	-0.31415941
0.75592	259.90599	0.0	1.66e-05	0.00032626	1e-08	-0.0	0.0014406	0.00026719	2.05e-06	699.22334163	700.35706176	698.11965619	-0.04503332	-0.03389452	-0.31413338
0.75792	260.41276	0.0	1.65e-05	0.00032636	1e-08	-0.0	0.0014406	0.00026719	2.05e-06	699.18915094	700.33797	698.08764972	-0.04484161	-0.03413401	-0.31410913
0.75992	260.91787	-0.0	1.64e-05	0.00032646	1e-08	0.0	0.0014406	0.00026719	2.05e-06	699.15500292	700.3187396	698.05565336	-0.04463941	-0.03438665	-0.31408329
0.76192	261.42131	-0.0	1.63e-05	0.00032656	1e-08	0.0	0.0014406	0.00026719	2.05e-06	699.12089734	700.2993712	698.02366709	-0.04444974	-0.0346237	-0.3140588
0.76392	261.92307	0.0	1.62e-05	0.00032666	1e-08	-0.0	0.0014406	0.00026719	2.05e-06	699.0868335	700.27986691	697.9916908	-0.04425853	-0.0348627	-0.31403386
0.76592	262.42315	-0.0	1.61e-05	0.00032676	1e-08	0.0	0.0014406	0.00026719	2.05e-06	699.0528111	700.26022761	697.95972447	-0.04406092	-0.03510975	-0.31400783
0.76792	262.92151	-0.0	1.601e-05	0.00032685	1e-08	0.0	0.0014406	0.0002672	2.05e-06	699.01882964	700.24045483	697.92776801	-0.0438793	-0.03533681	-0.31398365
0.76992	263.41816	0.0	1.591e-05	0.00032695	1e-08	-0.0	0.0014406	0.0002672	2.05e-06	698.9848886	700.22055015	697.89582134	-0.04368607	-0.03557841	-0.31395768
0.77192	263.91308	0.0	1.582e-05	0.00032704	1e-08	-0.0	0.0014406	0.0002672	2.05e-06	698.95098772	700.2005144	697.86388444	-0.04350336	-0.03580684	-0.31393287
0.77392	264.40625	-0.0	1.573e-05	0.00032713	1e-08	0.0	0.0014406	0.0002672	2.05e-06	698.91712643	700.18034936	697.8319572	-0.04332485	-0.03603	-0.3139084
0.77592	264.89768	0.0	1.564e-05	0.00032722	1e-08	-0.0	0.0014406	0.0002672	2.05e-06	698.88330431	700.16005631	697.80003956	-0.04313992	-0.03626117	-0.31388279
0.77792	265.38733	-0.0	1.555e-05	0.00032731	1e-08	0.0	0.0014406	0.0002672	2.05e-06	698.84952105	700.13963626	697.76813147	-0.04295552	-0.03649164	-0.31385701
0.77992	265.8752	-0.0	1.546e-05	0.0003274	1e-08	0.0	0.0014406	0.0002672	2.05e-06	698.81577625	700.11909046	697.73623287	-0.04278586	-0.03670365	-0.31383305
0.78192	266.36128	0.0	1.537e-05	0.00032749	1e-08	-0.0	0.0014406	0.0002672	2.05e-06	698.78206939	700.09842059	697.70434366	-0.04261099	-0.03692211	-0.31380813
0.78392	266.84555	-0.0	1.528e-05	0.00032758	1e-08	0.0	0.0014406	0.0002672	2.05e-06	698.74840017	700.07762765	697.67246379	-0.04243711	-0.03713928	-0.31378311
0.78592	267.328	0.0	1.519e-05	0.00032767	1e-08	-0.0	0.0014406	0.0002672	2.05e-06	698.71476822	700.05671286	697.64059318	-0.04225776	-0.03736318	-0.31375705
0.78792	267.80862	-0.0	1.511e-05	0.00032775	1e-08	0.0	0.0014406	0.0002672	2.05e-06	698.68117319	700.03567736	697.60873179	-0.04208447	-0.03757945	-0.31373163
0.78992	268.28738	0.0	1.502e-05	0.00032784	0.0	-0.0	0.0014406	0.0002672	2.05e-06	698.64761474	700.01452228	697.57687954	-0.0419195	-0.03778525	-0.31370721
0.79192	268.76428	0.0	1.494e-05	0.00032792	0.0	-0.0	0.0014406	0.0002672	2.05e-06	698.61409246	699.99324901	697.54503635	-0.04175529	-0.03798999	-0.31368267
0.79392	269.2393	-0.0	1.486e-05	0.000328	0.0	0.0	0.0014406	0.0002672	2.05e-06	698.58060601	699.9718587	697.51320215	-0.04159096	-0.03819477	-0.3136579
0.79592	269.71243	0.0	1.477e-05	0.00032809	0.0	-0.0	0.0014406	0.0002672	2.05e-06	698.54715507	699.95035247	697.48137688	-0.04142687	-0.03839914	-0.31363293
0.79792	270.18365	-0.0	1.469e-05	0.00032817	0.0	0.0	0.0014406	0.0002672	2.05e-06	698.51373933	699.92873144	697.44956047	-0.04126419	-0.03860163	-0.31360796
0.79992	270.65295	0.0	1.461e-05	0.00032825	0.0	-0.0	0.0014406	0.0002672	2.05e-06	698.48035845	699.90699672	697.41775284	-0.04110289	-0.03880225	-0.31358297
0.80192	271.12031	-0.0	1.453e-05	0.00032833	0.0	0.0	0.0014406	0.0002672	2.05e-06	698.44701213	699.88514942	697.38595394	-0.04094297	-0.03900102	-0.31355798
0.80392	271.58571	0.0	1.446e-05	0.00032841	0.0	-0.0	0.0014406	0.0002672	2.05e-06	698.41370006	699.86319065	697.35416368	-0.04078441	-0.03919794	-0.31353298
0.80592	272.04914	-0.0	1.438e-05	0.00032848	0.0	0.0	0.0014406	0.0002672	2.05e-06	698.38042195	699.8411215	697.32238201	-0.0406256	-0.039395	-0.31350772
0.80792	272.51059	-0.0	1.43e-05	0.00032856	0.0	0.0	0.0014406	0.0002672	2.05e-06	698.3471775	699.81894307	697.29060883	-0.04046676	-0.03959192	-0.31348224
0.80992	272.97003	0.0	1.423e-05	0.00032864	0.0	-0.0	0.0014406	0.0002672	2.05e-06	698.31396642	699.79665643	697.2588441	-0.04030848	-0.03978795	-0.31345662
0.81192	273.42746	-0.0	1.415e-05	0.00032871	0.0	0.0	0.0014406	0.0002672	2.05e-06	698.28078851	699.77426236	697.22708774	-0.04015981	-0.03997189	-0.31343236
0.81392	273.88284	0.0	1.408e-05	0.00032879	0.0	-0.0	0.0014406	0.0002672	2.05e-06	698.24764347	699.75176202	697.19533969	-0.04001363	-0.04015256	-0.3134083
0.81592	274.33618	-0.0	1.4e-05	0.00032886	0.0	0.0	0.0014406	0.0002672	2.05e-06	698.21453104	699.72915645	697.16359987	-0.03986335	-0.04033809	-0.31338338
0.81792	274.78744	0.0	1.393e-05	0.00032893	0.0	-0.0	0.0014406	0.0002672	2.05e-06	698.18145093	699.70644673	697.1318682	-0.03971167	-0.04052514	-0.31335801
0.81992	275.23661	0.0	1.386e-05	0.000329	0.0	-0.0	0.0014406	0.0002672	2.05e-06	698.14840284	699.68363404	697.10014459	-0.03955615	-0.04071667	-0.31333178
0.82192	275.68367	-0.0	1.379e-05	0.00032907	0.0	0.0	0.0014406	0.0002672	2.05e-06	698.11538675	699.66071866	697.06842904	-0.03941987	-0.04088428	-0.31330862
0.82392	276.12861	0.0	1.372e-05	0.00032914	0.0	-0.0	0.0014406	0.0002672	2.05e-06	698.08240231	699.63770197	697.03672143	-0.03927423	-0.04106319	-0.31328367
0.82592	276.5714	0.0	1.365e-05	0.00032921	0.0	-0.0	0.0014406	0.0002672	2.05e-06	698.04944918	699.61458526	697.00502167	-0.03912097	-0.04125117	-0.31325722
0.82792	277.01203	-0.0	1.358e-05	0.00032928	0.0	0.0	0.0014406	0.0002672	2.05e-06	698.01652738	699.59136875	696.97332973	-0.03898696	-0.04141529	-0.3132339
0.82992	277.45047	0.0	1.351e-05	0.00032935	0.0	-0.0	0.0014406	0.0002672	2.05e-06	697.9836366	699.56805369	696.94164554	-0.03884276	-0.04159162	-0.31320864
0.83192	277.88672	0.0	1.344e-05	0.00032942	0.0	-0.0	0.0014406	0.0002672	2.05e-06	697.95077655	699.54464126	696.90996897	-0.03870048	-0.04176533	-0.31318352
0.83392	278.32073	-0.0	1.338e-05	0.00032948	0.0	0.0	0.0014406	0.0002672	2.05e-06	697.91794726	699.52113168	696.87830003	-0.03856394	-0.04193174	-0.31315924
0.83592	278.75251	-0.0	1.331e-05	0.00032955	0.0	0.0	0.0014406	0.0002672	2.05e-06	697.88514829	699.49752662	696.84663858	-0.03841927	-0.04210777	-0.31313333
0.83792	279.18202	0.0	1.325e-05	0.00032961	0.0	-0.0	0.0014406	0.0002672	2.05e-06	697.85237977	699.47382606	696.81498461	-0.0382872	-0.04226816	-0.31310951
0.83992	279.60924	0.0	1.318e-05	0.00032968	0.0	-0.0	0.0014406	0.0002672	2.05e-06	697.81964123	699.45003173	696.78333797	-0.03814768	-0.04243728	-0.31308417
0.84192	280.03416	-0.0	1.312e-05	0.00032974	0.0	0.0	0.0014406	0.0002672	2.05e-06	697.7869328	699.42614363	696.75169868	-0.03801139	-0.04260216	-0.31305926
0.84392	280.45674	-0.0	1.306e-05	0.0003298	0.0	0.0	0.0014406	0.0002672	2.05e-06	697.75425412	699.40216324	696.72006659	-0.03787937	-0.04276154	-0.31303496
0.84592	280.87697	-0.0	1.3e-05	0.00032986	0.0	0.0	0.0014406	0.0002672	2.05e-06	697.72160512	699.3780912	696.68844165	-0.03773437	-0.04293624	-0.3130081
0.84792	281.29483	-0.0	1.294e-05	0.00032993	0.0	0.0	0.0014406	0.0002672	2.05e-06	697.68898628	699.35392636	696.65682394	-0.03761152	-0.04308389	-0.3129852
0.84992	281.71029	-0.0	1.287e-05	0.00032999	0.0	0.0	0.0014406	0.0002672	2.05e-06	697.6563962	699.32967348	696.62521307	-0.0374785	-0.04324344	-0.31296026
0.85191	282.12332	0.0	1.282e-05	0.00033005	0.0	-0.0	0.0014406	0.0002672	2.05e-06	697.62383528	699.30533174	696.5936091	-0.03734347	-0.04340503	-0.31293479
0.85391	282.53391	0.0	1.276e-05	0.0003301	0.0	-0.0	0.0014406	0.0002672	2.05e-06	697.5913042	699.2808996	696.56201212	-0.03721447	-0.043559	-0.3129103
0.85591	282.94203	-0.0	1.27e-05	0.00033016	0.0	0.0	0.0014406	0.0002672	2.05e-06	697.55880231	699.25637946	696.53042194	-0.03708768	-0.04370995	-0.31288611
0.85791	283.34765	0.0	1.264e-05	0.00033022	0.0	-0.0	0.0014406	0.0002672	2.05e-06	697.52632793	699.23177687	696.49883811	-0.03696105	-0.04386038	-0.31286183
0.85991	283.75074	0.0	1.258e-05	0.00033028	0.0	-0.0	0.0014406	0.0002672	2.05e-06	697.49388254	699.20708794	696.46726091	-0.03683241	-0.04401279	-0.31283703
0.86191	284.15129	-0.0	1.253e-05	0.00033033	0.0	0.0	0.0014406	0.0002672	2.05e-06	697.46146618	699.18231312	696.43569028	-0.03670445	-0.04416397	-0.31281223
0.86391	284.54927	-0.0	1.247e-05	0.00033039	0.0	0.0	0.0014406	0.0002672	2.05e-06	697.4290796	699.15745074	696.40412634	-0.0365739	-0.04431776	-0.3127868
0.86591	284.94463	-0.0	1.242e-05	0.00033044	0.0	0.0	0.0014406	0.0002672	2.05e-06	697.3967225	699.13250218	696.37256894	-0.0364464	-0.04446748	-0.31276185
0.86791	285.33737	-0.0	1.236e-05	0.0003305	0.0	0.0	0.0014406	0.0002672	2.05e-06	697.36439381	699.10747116	696.34101777	-0.03632189	-0.04461326	-0.31273737
0.86991	285.72745	-0.0	1.231e-05	0.00033055	0.0	0.0	0.0014406	0.0002672	2.05e-06	697.33209493	699.08235427	696.30947307	-0.03618936	-0.04476792	-0.31271121
0.87191	286.11483	-0.0	1.226e-05	0.0003306	0.0	0.0	0.0014406	0.0002672	2.05e-06	697.29982516	699.05715418	696.2779346	-0.03606905	-0.04490782	-0.31268735
0.87391	286.49949	0.0	1.22e-05	0.00033066	0.0	-0.0	0.0014406	0.0002672	2.05e-06	697.26758348	699.03187441	696.24640206	-0.03594654	-0.04504983	-0.31266298
0.87591	286.8814	0.0	1.215e-05	0.00033071	0.0	-0.0	0.0014406	0.0002672	2.05e-06	697.23537126	699.00651179	696.21487567	-0.03582272	-0.04519287	-0.31263826
0.87791	287.26053	0.0	1.21e-05	0.00033076	0.0	-0.0	0.0014406	0.0002672	2.05e-06	697.20318803	698.98106835	696.18335521	-0.03569885	-0.04533545	-0.31261344
0.87991	287.63683	0.0	1.205e-05	0.00033081	0.0	-0.0	0.0014406	0.0002672	2.05e-06	697.17103388	698.95554465	696.15184063	-0.03557122	-0.0454818	-0.31258779
0.88191	288.01029	-0.0	1.2e-05	0.00033086	0.0	0.0	0.0014406	0.0002672	2.05e-06	697.13890883	698.92994135	696.12033182	-0.03545358	-0.04561618	-0.31256409
0.88391	288.38087	0.0	1.195e-05	0.00033091	0.0	-0.0	0.0014406	0.0002672	2.05e-06	697.10681267	698.90425983	696.08882865	-0.03533329	-0.04575307	-0.3125398
0.88591	288.74853	0.0	1.191e-05	0.00033096	0.0	-0.0	0.0014406	0.0002672	2.05e-06	697.07474594	698.87849952	696.05733111	-0.0352073	-0.04589586	-0.3125143
0.88791	289.11323	-0.0	1.186e-05	0.000331	0.0	0.0	0.0014406	0.0002672	2.05e-06	697.04270915	698.85265985	696.0258392	-0.03508006	-0.04603943	-0.3124885
0.88991	289.47494	-0.0	1.181e-05	0.00033105	0.0	0.0	0.0014406	0.0002672	2.05e-06	697.0107013	698.82674436	695.9943526	-0.03496272	-0.04617128	-0.31246467
0.89191	289.83362	-0.0	1.177e-05	0.0003311	0.0	0.0	0.0014406	0.0002672	2.05e-06	696.97872416	698.80074937	695.96287152	-0.03483625	-0.04631271	-0.31243896
0.89391	290.18924	0.0	1.172e-05	0.00033114	0.0	-0.0	0.0014406	0.0002672	2.05e-06	696.94677614	698.77467991	695.93139556	-0.03472182	-0.04644011	-0.31241567
0.89591	290.54175	0.0	1.167e-05	0.00033119	0.0	-0.0	0.0014406	0.0002672	2.05e-06	696.9148589	698.74853283	695.89992488	-0.03460257	-0.04657226	-0.3123914
0.89791	290.89111	-0.0	1.163e-05	0.00033123	0.0	0.0	0.0014406	0.0002672	2.05e-06	696.88297077	698.72231327	695.86845906	-0.03448138	-0.04670596	-0.31236673
0.89991	291.23728	-0.0	1.159e-05	0.00033127	0.0	0.0	0.0014406	0.0002672	2.05e-06	696.85111531	698.69601355	695.83699856	-0.03435191	-0.04684801	-0.31234038
0.90191	291.58022	0.0	1.154e-05	0.00033132	0.0	-0.0	0.0014406	0.0002672	2.05e-06	696.81929003	698.66964078	695.80554283	-0.03423545	-0.04697509	-0.3123167
0.90391	291.91989	-0.0	1.15e-05	0.00033136	0.0	0.0	0.0014406	0.0002672	2.05e-06	696.78749613	698.64319324	695.7740919	-0.03411683	-0.04710388	-0.31229261
0.90591	292.25623	0.0	1.146e-05	0.0003314	0.0	-0.0	0.0014406	0.0002672	2.05e-06	696.75573407	698.61667104	695.74264571	-0.03399235	-0.04723829	-0.31226737
0.90791	292.5892	0.0	1.142e-05	0.00033144	0.0	-0.0	0.0014406	0.0002672	2.05e-06	696.72400423	698.59007453	695.71120414	-0.03386874	-0.04737098	-0.31224237
0.90991	292.91876	-0.0	1.138e-05	0.00033148	0.0	0.0	0.0014406	0.0002672	2.05e-06	696.69230781	698.56340224	695.67976719	-0.03374432	-0.04750372	-0.31221726
0.91191	293.24484	-0.0	1.134e-05	0.00033152	0.0	0.0	0.0014406	0.0002672	2.05e-06	696.66064467	698.53665586	695.64833468	-0.03362441	-0.04763085	-0.31219315
0.91391	293.56741	-0.0	1.13e-05	0.00033156	0.0	0.0	0.0014406	0.0002672	2.05e-06	696.62901523	698.50983578	695.61690648	-0.03349502	-0.04776714	-0.31216723
0.91591	293.8864	0.0	1.126e-05	0.0003316	0.0	-0.0	0.0014406	0.0002672	2.05e-06	696.5974201	698.48294217	695.58548247	-0.03336819	-0.04789984	-0.31214194
0.91791	294.20176	0.0	1.122e-05	0.00033164	0.0	-0.0	0.0014406	0.0002672	2.05e-06	696.56586067	698.45597353	695.55406265	-0.03325628	-0.04801616	-0.31211974
0.91991	294.51343	0.0	1.118e-05	0.00033168	0.0	-0.0	0.0014406	0.0002672	2.05e-06	696.53433461	698.42893624	695.52264654	-0.03313162	-0.04814491	-0.31209513
0.92191	294.82135	-0.0	1.115e-05	0.00033171	0.0	0.0	0.0014406	0.0002672	2.05e-06	696.5028458	698.40182399	695.49123438	-0.03299694	-0.04828296	-0.31206872
0.92391	295.12547	-0.0	1.111e-05	0.00033175	0.0	0.0	0.0014406	0.0002672	2.05e-06	696.47139491	698.37463707	695.45982602	-0.03287905	-0.04840287	-0.31204577
0.92591	295.42572	0.0	1.108e-05	0.00033179	0.0	-0.0	0.0014406	0.0002672	2.05e-06	696.43998167	698.3473778	695.42842121	-0.03274607	-0.04853713	-0.31202008
0.92791	295.72203	0.0	1.104e-05	0.00033182	0.0	-0.0	0.0014406	0.0002672	2.05e-06	696.4086064	698.32004728	695.39701976	-0.03262272	-0.04866067	-0.31199646
0.92991	296.01433	-0.0	1.101e-05	0.00033186	0.0	0.0	0.0014406	0.0002672	2.05e-06	696.37727095	698.29264392	695.36562162	-0.03249275	-0.04878981	-0.3119718
0.93191	296.30256	-0.0	1.097e-05	0.00033189	0.0	0.0	0.0014406	0.0002672	2.05e-06	696.34597668	698.26516717	695.33422664	-0.03236142	-0.04891918	-0.31194715
0.93391	296.58664	0.0	1.094e-05	0.00033192	0.0	-0.0	0.0014406	0.0002672	2.05e-06	696.31472481	698.23761687	695.30283468	-0.03222859	-0.04904887	-0.31192249
0.93591	296.86649	0.0	1.091e-05	0.00033195	0.0	-0.0	0.0014406	0.0002672	2.05e-06	696.28351671	698.20999281	695.27144557	-0.03209411	-0.04917898	-0.31189784
0.93791	297.14204	0.0	1.087e-05	0.00033199	0.0	-0.0	0.0014406	0.0002672	2.05e-06	696.25235382	698.18229473	695.24005913	-0.03195778	-0.04930961	-0.31187319
0.93991	297.41319	-0.0	1.084e-05	0.00033202	0.0	0.0	0.0014406	0.0002672	2.05e-06	696.22123777	698.15452229	695.20867518	-0.03181942	-0.04944087	-0.31184854
0.94191	297.67985	-0.0	1.081e-05	0.00033205	0.0	0.0	0.0014406	0.0002672	2.05e-06	696.19017031	698.12667511	695.17729353	-0.03167885	-0.04957288	-0.31182389
0.94391	297.94194	0.0	1.078e-05	0.00033208	0.0	-0.0	0.0014406	0.0002672	2.05e-06	696.15915337	698.09875271	695.14591396	-0.0315358	-0.04970578	-0.31179925
0.94591	298.19936	-0.0	1.075e-05	0.00033211	0.0	0.0	0.0014406	0.0002672	2.05e-06	696.12818909	698.07075456	695.11453626	-0.03139001	-0.04983973	-0.3117746
0.94791	298.45201	-0.0	1.073e-05	0.00033214	0.0	0.0	0.0014406	0.0002672	2.05e-06	696.0972798	698.04268002	695.08316019	-0.03124123	-0.04997486	-0.31174996
0.94991	298.69977	0.0	1.07e-05	0.00033216	0.0	-0.0	0.0014406	0.0002672	2.05e-06	696.0664281	698.01452836	695.05178549	-0.03108912	-0.05011137	-0.31172532
0.9519	298.94253	-0.0	1.067e-05	0.00033219	0.0	0.0	0.0014406	0.0002672	2.05e-06	696.03563685	697.98629875	695.02041188	-0.03093331	-0.05024946	-0.31170068
0.9539	299.18018	0.0	1.064e-05	0.00033222	0.0	-0.0	0.0014406	0.0002672	2.05e-06	696.00490924	697.95799025	694.98903906	-0.0307734	-0.05038934	-0.31167604
0.9559	299.41258	-0.0	1.062e-05	0.00033224	0.0	0.0	0.0014406	0.0002672	2.05e-06	695.97424882	697.92960176	694.95766672	-0.03060892	-0.05053128	-0.3116514
0.9579	299.63959	0.0	1.059e-05	0.00033227	0.0	-0.0	0.0014406	0.0002672	2.05e-06	695.94365956	697.90113206	694.92629448	-0.03043936	-0.05067554	-0.31162676
0.9599	299.86109	-0.0	1.057e-05	0.00033229	0.0	0.0	0.0014406	0.0002672	2.05e-06	695.91314592	697.87257974	694.89492196	-0.03026408	-0.05082247	-0.31160212
0.9619	300.0769	-0.0	1.054e-05	0.00033232	0.0	0.0	0.0014406	0.0002672	2.05e-06	695.88271291	697.84394321	694.86354873	-0.03008237	-0.05097243	-0.31157748
0.9639	300.28686	0.0	1.052e-05	0.00033234	0.0	-0.0	0.0014406	0.0002672	2.05e-06	695.85236624	697.81522064	694.83217428	-0.02989347	-0.05112581	-0.31155284
0.9659	300.4908	-0.0	1.05e-05	0.00033236	0.0	0.0	0.0014406	0.0002672	2.05e-06	695.82211237	697.78640997	694.80079809	-0.02969643	-0.05128312	-0.31152819
0.9679	300.68852	-0.0	1.048e-05	0.00033238	0.0	0.0	0.0014406	0.0002672	2.05e-06	695.79195871	697.75750883	694.76941954	-0.02948992	-0.051445	-0.31150355
0.9699	300.87982	0.0	1.046e-05	0.00033241	0.0	-0.0	0.0014406	0.0002672	2.05e-06	695.76191382	697.72851448	694.73803793	-0.02927293	-0.05161198	-0.3114789
0.9719	301.06446	0.0	1.044e-05	0.00033243	0.0	-0.0	0.0014406	0.0002672	2.05e-06	695.7319877	697.69942376	694.70665245	-0.02904294	-0.0517853	-0.31145425
0.9739	301.2422	-0.0	1.042e-05	0.00033244	0.0	0.0	0.0014406	0.0002672	2.05e-06	695.70219195	697.67023302	694.67526218	-0.02879915	-0.05196534	-0.3114296
0.9759	301.41276	-0.0	1.04e-05	0.00033246	0.0	0.0	0.0014406	0.0002672	2.05e-06	695.67254014	697.64093805	694.64386605	-0.02853888	-0.05215339	-0.31140494
0.9779	301.57583	0.0	1.038e-05	0.00033248	0.0	-0.0	0.0014406	0.0002672	2.05e-06	695.64304886	697.61153375	694.61246276	-0.02825806	-0.0523514	-0.31138027
0.9799	301.73107	-0.0	1.036e-05	0.0003325	0.0	0.0	0.0014406	0.0002672	2.05e-06	695.61373825	697.58201408	694.58105075	-0.02795195	-0.05256161	-0.3113556
0.9819	301.87809	0.0	1.035e-05	0.00033251	0.0	-0.0	0.0014406	0.0002672	2.05e-06	695.58463228	697.55237193	694.54962815	-0.02761892	-0.0527847	-0.31133092
0.9839	302.01643	-0.0	1.033e-05	0.00033253	0.0	0.0	0.0014406	0.0002672	2.05e-06	695.55576026	697.52259884	694.51819273	-0.02724772	-0.05302585	-0.31130623
0.9859	302.14559	0.0	1.032e-05	0.00033254	0.0	-0.0	0.0014406	0.0002672	2.05e-06	695.52716211	697.49268355	694.48674143	-0.02682917	-0.05328917	-0.31128153
0.9879	302.26494	0.0	1.031e-05	0.00033255	0.0	-0.0	0.0014406	0.0002672	2.05e-06	695.49888918	697.46261196	694.45527033	-0.02634879	-0.053581	-0.31125681
0.9899	302.37373	-0.0	1.03e-05	0.00033257	0.0	0.0	0.0014406	0.0002672	2.05e-06	695.47101095	697.43236561	694.42377414	-0.02578371	-0.05391124	-0.31123208
0.9919	302.471	-0.0	1.029e-05	0.00033258	0.0	0.0	0.0014406	0.0002672	2.05e-06	695.44362677	697.40191898	694.39224529	-0.02509739	-0.05429531	-0.31120731
0.9939	302.55549	-0.0	1.028e-05	0.00033258	0.0	0.0	0.0014406	0.0002672	2.05e-06	695.41688709	697.37123499	694.3606723	-0.02421965	-0.05476217	-0.31118251
0.9959	302.62543	0.0	1.027e-05	0.00033259	0.0	-0.0	0.0014406	0.0002672	2.05e-06	695.39104946	697.34025322	694.32903545	-0.02300163	-0.05537143	-0.31115766
0.9979	302.67789	0.0	1.026e-05	0.0003326	0.0	0.0	0.0014406	0.0002672	2.05e-06	695.36663907	697.30885782	694.29729422	-0.02099845	-0.05629403	-0.31113273
0.9999	302.70609	0.0	1.026e-05	0.0003326	0.0	0.0	0.0014406	0.0002672	2.05e-06	695.34555828	697.27667346	694.26529877	-0.01343051	-0.05915904	-0.31110759
1.0	302.70644	0.0	1.026e-05	0.0003326	0.0	0.0	0.0014406	0.0002672	2.05e-06	695.34479616	697.27500819	694.26367567	1604.36094253	114.12437891	322.27860578
