# Supplementary material for: Dataset for the simulated biomass pyrolysis in rotary kilns with varying particle residence time distributions
Source: Data Brief. 2021 Nov 23;39:107603. doi: 10.1016/j.dib.2021.107603 (PMC8633881; doi:10.1016/j.dib.2021.107603)
Supplement: Supplementary Data S1 — Supplementary Raw Research Data. This is open data under the CC BY license http://creativecommons.org/licenses/by/4.0/ [file mmc1.zip › supplementary/113/logFiles/log_Pe9]

l,m	Tau,s	F_w,kg/s	F_is,kg/s	F_c,kg/s	F_rt,kg/s	F_w_wet,kg/s	F_it,kg/s	F_g,kg/s	F_H2O_g,kg/s	T_b,K	T_g,K	T_w,K	q_bed,kW/m	q_gas,kW/m	q_loss,kW/m
0.0001	0.02	0.0	0.0	0.0	0.0	0.00205285	0.0	0.0	0.0	299.05071644	302.25864463	832.90106476	33.23960858	2.84976116	-0.41989491
0.002	0.77965	0.0	0.0	0.0	0.0	0.00205285	0.0	0.0	0.0	315.75583693	377.54232084	828.26488844	32.04231324	2.67474187	-0.41625734
0.004	1.5789	0.0	0.0	0.0	0.0	0.00205285	0.0	0.0	0.0	332.53811077	450.03354446	823.57719522	30.83916028	2.42808238	-0.41257952
0.006	2.37776	0.0	0.0	0.0	0.0	0.00205285	0.0	0.0	0.0	348.54883879	514.13509863	819.08753228	29.68957793	2.12615264	-0.40905722
0.008	3.17621	1e-08	0.0	0.0	0.0	0.00205284	0.0	0.0	0.0	363.8345199	568.77857042	814.79530881	28.58808933	1.78876059	-0.40568997
0.01	3.97427	5e-08	0.0	0.0	0.0	0.0020528	0.0	0.0	0.0	378.43611515	613.59782131	810.69727021	27.5284384	1.44598471	-0.40247512
0.012	4.77193	1.5e-07	0.0	0.0	0.0	0.0020527	0.0	0.0	0.0	392.38968805	648.99026153	806.78696987	26.50571467	1.12484267	-0.39940756
0.014	5.56918	4.1e-07	0.0	0.0	0.0	0.00205244	0.0	0.0	0.0	405.72733568	675.95957824	803.05529429	25.51633808	0.84469112	-0.39648015
0.016	6.36604	1.01e-06	0.0	0.0	0.0	0.00205184	0.0	0.0	0.0	418.4781662	695.84958936	799.49157346	24.5582413	0.61432488	-0.39368439
0.018	7.16249	2.28e-06	0.0	0.0	0.0	0.00205057	0.0	0.0	0.0	430.66913937	710.07894961	796.08476189	23.63054534	0.43346054	-0.39101167
0.02	7.95854	4.76e-06	0.0	0.0	0.0	0.00204809	0.0	0.0	0.0	442.32562409	719.95354086	792.82431281	22.73298764	0.296472	-0.3884537
0.022	8.75418	9.34e-06	0.0	0.0	0.0	0.00204351	0.0	0.0	1e-08	453.47167417	726.5744751	789.7006329	21.86552418	0.19559791	-0.38600296
0.024	9.54942	1.731e-05	0.0	0.0	0.0	0.00203553	0.0	0.0	2e-08	464.13010616	730.81622774	786.70521526	21.02807952	0.12299226	-0.3836528
0.026	10.34425	3.05e-05	0.0	0.0	0.0	0.00202232	0.0	0.0	3e-08	474.32248697	733.34479764	783.83058239	20.2204386	0.07181245	-0.38139737
0.028	11.13867	5.134e-05	0.0	0.0	0.0	0.00200146	0.0	0.0	5e-08	484.06910237	734.65261365	781.07014412	19.44222809	0.03653963	-0.37923151
0.03	11.93268	8.284e-05	0.0	0.0	0.0	0.00196993	0.0	0.0	8e-08	493.38896148	735.09645882	778.41803666	18.69293695	0.01294881	-0.37715062
0.032	12.72629	0.00012851	0.0	0.0	0.0	0.00192421	0.0	0.0	1.3e-07	502.2998777	734.9315718	775.86897562	17.97195144	-0.00210498	-0.37515057
0.034	13.51948	0.00019205	0.0	0.0	0.0	0.00186061	0.0	0.0	1.9e-07	510.81865454	734.33947148	773.418137	17.27858335	-0.01092537	-0.37322756
0.036	14.31226	0.00027686	1e-08	0.0	0.0	0.00177571	0.0	0.0	2.8e-07	518.96139098	733.44970904	771.06106563	16.61208643	-0.01519198	-0.37137812
0.038	15.10463	0.00038537	1e-08	0.0	0.0	0.00166707	1e-08	0.0	3.9e-07	526.74389173	732.35558698	768.79361002	15.9716583	-0.01613758	-0.36959899
0.04	15.89659	0.00051821	3e-08	0.0	0.0	0.00153407	2e-08	0.0	5.2e-07	534.18212094	731.12452836	766.61187786	15.35642933	-0.01466454	-0.3678871
0.042	16.68813	0.00067349	6e-08	0.0	0.0	0.00137857	5e-08	1e-08	6.7e-07	541.29258694	729.80367412	764.51220614	14.76544676	-0.01141332	-0.3662396
0.044	17.47925	0.00084643	1.1e-07	0.0	0.0	0.00120536	9e-08	1e-08	8.5e-07	548.09250749	728.4215927	762.4911397	14.19766352	-0.00678598	-0.36465377
0.046	18.26996	0.00102951	1.9e-07	0.0	0.0	0.00102191	1.8e-07	3e-08	1.03e-06	554.59963401	726.98783017	760.54541129	13.65194569	-0.0009459	-0.36312705
0.048	19.06025	0.00121341	3.2e-07	0.0	0.0	0.00083753	3.2e-07	5e-08	1.22e-06	560.83170006	725.49235196	758.67191945	13.12710289	0.00617884	-0.361657
0.05	19.85013	0.00138841	5.1e-07	0.0	1e-08	0.0006619	5.6e-07	8e-08	1.39e-06	566.80559884	723.90710653	756.86770211	12.62194258	0.01486806	-0.3602413
0.05199	20.63958	0.00154602	7.7e-07	0.0	1e-08	0.00050345	9.2e-07	1.4e-07	1.55e-06	572.53651269	722.19107663	755.12991149	12.13513816	0.02554093	-0.35887772
0.05399	21.42861	0.00168026	1.14e-06	0.0	1e-08	0.0003681	1.44e-06	2.2e-07	1.68e-06	578.03683565	720.29871296	753.45591842	11.66434918	0.03865153	-0.35756419
0.05599	22.21722	0.00178835	1.62e-06	0.0	2e-08	0.00025855	2.19e-06	3.3e-07	1.79e-06	583.31677992	718.19010811	751.84305824	11.21106626	0.0545693	-0.35629863
0.05799	23.00541	0.00187055	2.23e-06	0.0	3e-08	0.00017447	3.2e-06	4.9e-07	1.88e-06	588.38447248	715.84027493	750.28866214	10.77380914	0.0734758	-0.35507893
0.05999	23.79317	0.00192946	2.99e-06	0.0	4e-08	0.00011317	4.54e-06	7e-07	1.94e-06	593.2461682	713.24555952	748.79016185	10.35232488	0.09530399	-0.35390308
0.06199	24.58051	0.00196901	3.92e-06	0.0	6e-08	7.063e-05	6.28e-06	9.8e-07	1.98e-06	597.90712707	710.42578734	747.34504531	9.94605054	0.11972872	-0.35276911
0.06399	25.36743	0.00199345	5.03e-06	0.0	8e-08	4.247e-05	8.48e-06	1.33e-06	2.01e-06	602.37197528	707.42241274	745.95094727	9.55459463	0.14620513	-0.35167517
0.06599	26.15391	0.00200675	6.34e-06	0.0	1e-07	2.465e-05	1.122e-05	1.77e-06	2.03e-06	606.64528326	704.29360328	744.60562418	9.17784254	0.17403833	-0.35061949
0.06799	26.93997	0.00201211	7.87e-06	0.0	1.3e-07	1.383e-05	1.457e-05	2.31e-06	2.04e-06	610.73176645	701.10765692	743.30697518	8.81503355	0.20246554	-0.34960043
0.06999	27.7256	0.00201191	9.63e-06	1e-08	1.7e-07	7.51e-06	1.861e-05	2.97e-06	2.05e-06	614.63634277	697.93609056	742.05305039	8.46632121	0.23073371	-0.34861646
0.07199	28.5108	0.00200779	1.163e-05	1e-08	2.1e-07	3.96e-06	2.344e-05	3.76e-06	2.05e-06	618.36407837	694.84731337	740.84205483	8.13103086	0.25816278	-0.34766617
0.07399	29.29557	0.00200077	1.39e-05	1e-08	2.7e-07	2.03e-06	2.912e-05	4.7e-06	2.05e-06	621.92020158	691.90163802	739.67231398	7.80893095	0.28418786	-0.34674825
0.07599	30.0799	0.00199144	1.645e-05	2e-08	3.3e-07	1.01e-06	3.576e-05	5.79e-06	2.05e-06	625.30995086	689.14792319	738.54228238	7.49948844	0.30838111	-0.34586149
0.07799	30.86381	0.00198013	1.927e-05	3e-08	4e-07	4.9e-07	4.341e-05	7.07e-06	2.05e-06	628.53857738	686.62195447	737.45051025	7.20246862	0.33045457	-0.34500476
0.07999	31.64727	0.00196696	2.239e-05	4e-08	4.7e-07	2.4e-07	5.217e-05	8.53e-06	2.05e-06	631.61127959	684.34637655	736.39563638	6.91732277	0.35024859	-0.34417697
0.08199	32.43031	0.00195199	2.581e-05	6e-08	5.6e-07	1.1e-07	6.208e-05	1.019e-05	2.05e-06	634.53318137	682.33174305	735.37637614	6.64407125	0.36771288	-0.34337713
0.08399	33.2129	0.00193521	2.952e-05	8e-08	6.6e-07	5e-08	7.32e-05	1.207e-05	2.05e-06	637.30948796	680.5783563	734.39146367	6.38192901	0.38288144	-0.34260425
0.08599	33.99506	0.00191661	3.354e-05	1.1e-07	7.7e-07	2e-08	8.558e-05	1.416e-05	2.05e-06	639.9452472	679.07843913	733.43971467	6.13057323	0.3958519	-0.34185738
0.08799	34.77678	0.00189618	3.784e-05	1.4e-07	8.9e-07	1e-08	9.925e-05	1.649e-05	2.05e-06	642.44565893	677.81828689	732.51993467	5.89008985	0.40675947	-0.34113563
0.08999	35.55806	0.0018739	4.242e-05	1.9e-07	1.02e-06	0.0	0.00011422	1.904e-05	2.05e-06	644.81591991	676.7802545	731.63096222	5.65972279	0.41577138	-0.34043802
0.09199	36.3389	0.00184979	4.728e-05	2.4e-07	1.17e-06	0.0	0.00013049	2.182e-05	2.05e-06	647.0611625	675.94448604	730.77168635	5.43913735	0.4230562	-0.33976371
0.09399	37.11929	0.00182389	5.24e-05	3.1e-07	1.32e-06	0.0	0.00014805	2.484e-05	2.05e-06	649.18655727	675.29018697	729.94101912	5.22799254	0.42878551	-0.33911187
0.09599	37.89925	0.00179624	5.775e-05	3.9e-07	1.48e-06	0.0	0.00016687	2.808e-05	2.05e-06	651.19730995	674.79663666	729.13789669	5.02592621	0.43312887	-0.33848162
0.09799	38.67876	0.0017669	6.333e-05	4.9e-07	1.65e-06	0.0	0.0001869	3.154e-05	2.05e-06	653.09865677	674.44389455	728.36128021	4.83260791	0.43624144	-0.33787217
0.09999	39.45782	0.00173598	6.91e-05	6e-07	1.83e-06	0.0	0.00020809	3.521e-05	2.05e-06	654.8958568	674.21325728	727.61015693	4.64768987	0.43826914	-0.33728273
0.10199	40.23644	0.00170356	7.504e-05	7.4e-07	2.02e-06	0.0	0.00023036	3.907e-05	2.05e-06	656.59417826	674.0875322	726.88354169	4.47083458	0.43934365	-0.33671252
0.10399	41.0146	0.00166977	8.114e-05	8.9e-07	2.21e-06	0.0	0.00025365	4.313e-05	2.05e-06	658.19888153	674.05116729	726.18047846	4.30170257	0.43958409	-0.33616079
0.10599	41.79232	0.00163473	8.735e-05	1.08e-06	2.41e-06	0.0	0.00027787	4.736e-05	2.05e-06	659.71519954	674.09027797	725.5000418	4.13996161	0.43909646	-0.33562681
0.10799	42.56959	0.00159858	9.366e-05	1.29e-06	2.61e-06	0.0	0.00030292	5.174e-05	2.05e-06	661.14831642	674.19260432	724.84133808	3.98527234	0.43797592	-0.33510988
0.10999	43.34641	0.00156145	0.00010005	1.52e-06	2.82e-06	0.0	0.0003287	5.626e-05	2.05e-06	662.50334466	674.34742362	724.2035066	3.83731447	0.43630554	-0.33460933
0.11199	44.12278	0.00152348	0.00010648	1.79e-06	3.03e-06	-0.0	0.00035512	6.091e-05	2.05e-06	663.78530334	674.54543408	723.5857203	3.69576367	0.43415949	-0.33412451
0.11399	44.89869	0.00148483	0.00011292	2.09e-06	3.24e-06	0.0	0.00038206	6.566e-05	2.05e-06	664.99909662	674.77862609	722.98718626	3.56029783	0.43160346	-0.33365479
0.11599	45.67415	0.00144564	0.00011937	2.42e-06	3.45e-06	-0.0	0.00040944	7.049e-05	2.05e-06	666.14949363	675.04014925	722.4071459	3.43061302	0.42869474	-0.33319958
0.11799	46.44915	0.00140604	0.00012578	2.78e-06	3.66e-06	0.0	0.00043715	7.539e-05	2.05e-06	667.24111102	675.32418082	721.8448749	3.30640771	0.42548425	-0.33275832
0.11999	47.2237	0.00136616	0.00013215	3.18e-06	3.86e-06	0.0	0.00046509	8.035e-05	2.05e-06	668.27839755	675.62580103	721.29968282	3.18738673	0.42201709	-0.33233045
0.12199	47.99778	0.00132614	0.00013844	3.62e-06	4.07e-06	-0.0	0.00049318	8.534e-05	2.05e-06	669.26562115	675.94087722	720.7709126	3.0732733	0.41833274	-0.33191547
0.12399	48.77141	0.0012861	0.00014465	4.1e-06	4.27e-06	0.0	0.00052133	9.035e-05	2.05e-06	670.2068592	676.26595761	720.2579397	2.96379423	0.41446649	-0.33151289
0.12599	49.54458	0.00124616	0.00015076	4.61e-06	4.46e-06	0.0	0.00054944	9.537e-05	2.05e-06	671.10599111	676.59817614	719.76017123	2.85869238	0.41044942	-0.33112224
0.12799	50.31728	0.0012064	0.00015674	5.17e-06	4.65e-06	-0.0	0.00057746	0.00010037	2.05e-06	671.96669369	676.93516751	719.27704481	2.75771799	0.40630929	-0.33074307
0.12999	51.08952	0.00116694	0.0001626	5.76e-06	4.84e-06	-0.0	0.0006053	0.00010536	2.05e-06	672.79243879	677.27499235	718.80802741	2.6606387	0.40207062	-0.33037498
0.13199	51.8613	0.00112785	0.0001683	6.4e-06	5.02e-06	0.0	0.00063292	0.00011031	2.05e-06	673.58649334	677.61607183	718.35261408	2.56723019	0.39775536	-0.33001756
0.13399	52.63261	0.00108921	0.00017386	7.07e-06	5.19e-06	0.0	0.00066023	0.00011522	2.05e-06	674.351921	677.95713078	717.91032661	2.47728291	0.39338303	-0.32967044
0.13599	53.40345	0.00105111	0.00017925	7.79e-06	5.36e-06	-0.0	0.00068721	0.00012008	2.05e-06	675.09158573	678.29714869	717.48071221	2.39059753	0.3889711	-0.32933326
0.13799	54.17383	0.00101358	0.00018446	8.55e-06	5.51e-06	-0.0	0.0007138	0.00012488	2.05e-06	675.80815655	678.63531755	717.06334213	2.30698788	0.38453515	-0.3290057
0.13999	54.94374	0.0009767	0.0001895	9.36e-06	5.66e-06	-0.0	0.00073996	0.00012961	2.05e-06	676.50411344	678.97100587	716.65781031	2.22627816	0.38008915	-0.32868742
0.14199	55.71317	0.0009405	0.00019436	1.02e-05	5.81e-06	-0.0	0.00076566	0.00013427	2.05e-06	677.18175403	679.30372807	716.2637321	2.14830416	0.37564559	-0.32837814
0.14399	56.48214	0.00090503	0.00019903	1.109e-05	5.94e-06	0.0	0.00079087	0.00013884	2.05e-06	677.84320095	679.6331185	715.88074294	2.07291234	0.37121566	-0.32807755
0.14599	57.25063	0.00087031	0.00020351	1.202e-05	6.07e-06	0.0	0.00081556	0.00014333	2.05e-06	678.49040949	679.95890957	715.50849714	1.99995879	0.3668094	-0.3277854
0.14799	58.01865	0.00083637	0.0002078	1.299e-05	6.18e-06	-0.0	0.00083971	0.00014774	2.05e-06	679.12517558	680.28091325	715.14666668	1.92930948	0.36243578	-0.32750142
0.14999	58.78619	0.00080325	0.0002119	1.401e-05	6.29e-06	0.0	0.00086331	0.00015204	2.05e-06	679.74914363	680.59900572	714.79494012	1.86083875	0.35810284	-0.32722537
0.15198	59.55326	0.00077094	0.0002158	1.506e-05	6.39e-06	-0.0	0.00088634	0.00015626	2.05e-06	680.36381447	680.91311432	714.45302151	1.79442979	0.35381776	-0.32695701
0.15398	60.31985	0.00073947	0.0002195	1.616e-05	6.49e-06	-0.0	0.0009088	0.00016038	2.05e-06	680.97055294	681.22320692	714.12062938	1.72997406	0.34958695	-0.32669614
0.15598	61.08595	0.00070885	0.00022302	1.73e-05	6.57e-06	-0.0	0.00093067	0.0001644	2.05e-06	681.5705953	681.52928289	713.79749584	1.66736932	0.34541612	-0.32644253
0.15798	61.85158	0.00067907	0.00022634	1.849e-05	6.65e-06	0.0	0.00095195	0.00016831	2.05e-06	682.16505622	681.83136573	713.48336566	1.60652112	0.34131032	-0.32619599
0.15998	62.61673	0.00065015	0.00022946	1.971e-05	6.71e-06	-0.0	0.00097263	0.00017213	2.05e-06	682.75493539	682.129497	713.17799547	1.547341	0.33727404	-0.32595632
0.16198	63.38139	0.00062207	0.0002324	2.098e-05	6.77e-06	-0.0	0.00099272	0.00017585	2.05e-06	683.34112371	682.42373129	712.88115303	1.48974648	0.33331119	-0.32572334
0.16398	64.14557	0.00059485	0.00023515	2.229e-05	6.83e-06	-0.0	0.00101222	0.00017947	2.05e-06	683.92440896	682.71413212	712.59261644	1.43366038	0.32942522	-0.32549689
0.16598	64.90926	0.00056846	0.00023771	2.364e-05	6.87e-06	0.0	0.00103113	0.00018298	2.05e-06	684.50548107	683.00076861	712.31217358	1.37901095	0.32561907	-0.32527679
0.16798	65.67246	0.00054292	0.00024009	2.503e-05	6.91e-06	-0.0	0.00104945	0.00018639	2.05e-06	685.08493693	683.2837128	712.03962143	1.32573099	0.32189527	-0.32506288
0.16998	66.43518	0.0005182	0.00024229	2.647e-05	6.94e-06	0.0	0.00106719	0.00018971	2.05e-06	685.66328471	683.56303749	711.77476552	1.27375783	0.31825594	-0.32485501
0.17198	67.19741	0.00049431	0.00024431	2.795e-05	6.96e-06	-0.0	0.00108435	0.00019292	2.05e-06	686.2409478	683.8388145	711.5174194	1.2230329	0.3147028	-0.32465303
0.17398	67.95914	0.00047122	0.00024616	2.946e-05	6.98e-06	-0.0	0.00110094	0.00019604	2.05e-06	686.81826837	684.11111334	711.26740415	1.1735016	0.31123722	-0.32445682
0.17598	68.72038	0.00044893	0.00024783	3.102e-05	6.98e-06	-0.0	0.00111697	0.00019906	2.05e-06	687.3955105	684.38000018	711.0245479	1.12511289	0.3078602	-0.32426622
0.17798	69.48113	0.00042742	0.00024933	3.263e-05	6.99e-06	-0.0	0.00113245	0.00020198	2.05e-06	687.97286311	684.64553706	710.78868539	1.07781934	0.30457242	-0.32408111
0.17998	70.24139	0.00040669	0.00025067	3.427e-05	6.98e-06	-0.0	0.00114739	0.0002048	2.05e-06	688.55044257	684.90778134	710.55965755	1.03157678	0.30137422	-0.32390136
0.18198	71.00114	0.00038671	0.00025184	3.595e-05	6.97e-06	-0.0	0.00116178	0.00020754	2.05e-06	689.12829506	685.16678529	710.33731112	0.98634421	0.29826564	-0.32372686
0.18398	71.7604	0.00036748	0.00025286	3.768e-05	6.95e-06	0.0	0.00117565	0.00021018	2.05e-06	689.70639886	685.4225959	710.12149823	0.94208374	0.29524639	-0.32355749
0.18598	72.51916	0.00034898	0.00025371	3.944e-05	6.93e-06	-0.0	0.001189	0.00021273	2.05e-06	690.28466651	685.67525479	709.91207604	0.89876045	0.29231591	-0.32339313
0.18798	73.27742	0.00033119	0.00025441	4.125e-05	6.9e-06	0.0	0.00120185	0.00021519	2.05e-06	690.86294689	685.92479819	709.70890642	0.85634234	0.28947333	-0.32323368
0.18998	74.03518	0.0003141	0.00025497	4.31e-05	6.87e-06	-0.0	0.0012142	0.00021757	2.05e-06	691.44102738	686.17125708	709.51185553	0.81480026	0.28671749	-0.32307904
0.19198	74.79243	0.0002977	0.00025537	4.499e-05	6.83e-06	-0.0	0.00122606	0.00021986	2.05e-06	692.01863609	686.41465739	709.32079352	0.77410783	0.28404696	-0.3229291
0.19398	75.54918	0.00028196	0.00025564	4.691e-05	6.79e-06	0.0	0.00123744	0.00022206	2.05e-06	692.59544417	686.65502028	709.13559417	0.73424148	0.28146001	-0.32278375
0.19598	76.30542	0.00026688	0.00025576	4.888e-05	6.74e-06	-0.0	0.00124836	0.00022418	2.05e-06	693.17106841	686.89236245	708.95613457	0.69518034	0.27895467	-0.32264292
0.19798	77.06115	0.00025243	0.00025574	5.089e-05	6.69e-06	-0.0	0.00125883	0.00022622	2.05e-06	693.74507401	687.12669655	708.78229475	0.65690624	0.27652868	-0.32250649
0.19998	77.81638	0.00023861	0.0002556	5.293e-05	6.63e-06	-0.0	0.00126885	0.00022819	2.05e-06	694.31697767	687.3580316	708.61395741	0.61940366	0.27417955	-0.32237439
0.20198	78.57109	0.00022539	0.00025532	5.501e-05	6.57e-06	0.0	0.00127843	0.00023007	2.05e-06	694.88625094	687.58637349	708.45100753	0.58265968	0.27190452	-0.32224651
0.20398	79.32529	0.00021276	0.00025492	5.713e-05	6.51e-06	-0.0	0.0012876	0.00023188	2.05e-06	695.45232404	687.81172546	708.29333211	0.54666397	0.26970062	-0.32212278
0.20598	80.07898	0.00020071	0.0002544	5.929e-05	6.44e-06	0.0	0.00129635	0.00023362	2.05e-06	696.01458993	688.03408868	708.14081981	0.51140864	0.26756463	-0.32200309
0.20798	80.83216	0.00018921	0.00025375	6.148e-05	6.37e-06	0.0	0.00130471	0.00023528	2.05e-06	696.5724088	688.25346275	707.99336067	0.47688822	0.26549313	-0.32188738
0.20998	81.58481	0.00017826	0.000253	6.371e-05	6.29e-06	0.0	0.00131267	0.00023687	2.05e-06	697.12511297	688.46984627	707.85084583	0.44309955	0.26348253	-0.32177554
0.21198	82.33695	0.00016783	0.00025213	6.597e-05	6.21e-06	0.0	0.00132026	0.0002384	2.05e-06	697.67201202	688.68323746	707.71316721	0.41004164	0.26152903	-0.3216675
0.21398	83.08857	0.00015791	0.00025116	6.826e-05	6.13e-06	0.0	0.00132748	0.00023986	2.05e-06	698.2123984	688.89363464	707.58021729	0.37771552	0.2596287	-0.32156318
0.21598	83.83967	0.00014848	0.00025009	7.059e-05	6.05e-06	-0.0	0.00133435	0.00024125	2.05e-06	698.74555317	689.10103679	707.45188882	0.34612413	0.25777748	-0.32146248
0.21798	84.59025	0.00013953	0.00024891	7.294e-05	5.96e-06	-0.0	0.00134087	0.00024258	2.05e-06	699.27075206	689.30544409	707.32807463	0.31527206	0.25597119	-0.32136532
0.21998	85.3403	0.00013104	0.00024765	7.533e-05	5.88e-06	0.0	0.00134706	0.00024385	2.05e-06	699.78727164	689.50685837	707.20866741	0.28516537	0.25420558	-0.32127163
0.22198	86.08983	0.000123	0.00024629	7.774e-05	5.79e-06	0.0	0.00135292	0.00024506	2.05e-06	700.29439553	689.70528355	707.09355951	0.2558114	0.25247633	-0.3211813
0.22398	86.83883	0.00011538	0.00024485	8.018e-05	5.7e-06	-0.0	0.00135848	0.00024622	2.05e-06	700.79142074	689.90072605	706.98264285	0.2272185	0.25077912	-0.32109427
0.22598	87.5873	0.00010818	0.00024332	8.264e-05	5.6e-06	-0.0	0.00136374	0.00024732	2.05e-06	701.27766377	690.09319508	706.87580875	0.1993958	0.2491096	-0.32101044
0.22798	88.33524	0.00010137	0.00024172	8.512e-05	5.51e-06	-0.0	0.00136871	0.00024836	2.05e-06	701.75246661	690.28270295	706.77294783	0.17235288	0.24746349	-0.32092973
0.22998	89.08265	9.495e-05	0.00024005	8.762e-05	5.41e-06	-0.0	0.00137341	0.00024936	2.05e-06	702.21520246	690.46926524	706.67395002	0.14609958	0.24583654	-0.32085205
0.23198	89.82953	8.889e-05	0.00023831	9.014e-05	5.32e-06	-0.0	0.00137784	0.0002503	2.05e-06	702.66528107	690.65290099	706.57870445	0.12064573	0.24422461	-0.32077732
0.23398	90.57588	8.318e-05	0.0002365	9.268e-05	5.22e-06	0.0	0.00138202	0.0002512	2.05e-06	703.10215372	690.83363269	706.48709954	0.09600075	0.24262367	-0.32070545
0.23598	91.32168	7.78e-05	0.00023464	9.523e-05	5.12e-06	-0.0	0.00138595	0.00025205	2.05e-06	703.52531753	691.01148636	706.39902299	0.07217363	0.24102984	-0.32063634
0.23798	92.06695	7.275e-05	0.00023272	9.78e-05	5.03e-06	0.0	0.00138965	0.00025286	2.05e-06	703.93431942	691.18649144	706.31436185	0.04917247	0.23943939	-0.32056991
0.23998	92.81168	6.799e-05	0.00023075	0.00010037	4.93e-06	-0.0	0.00139313	0.00025362	2.05e-06	704.32875922	691.35868068	706.23300265	0.02700432	0.23784882	-0.32050608
0.24198	93.55587	6.353e-05	0.00022873	0.00010295	4.83e-06	0.0	0.0013964	0.00025435	2.05e-06	704.7082923	691.52808997	706.15483152	0.00567505	0.2362548	-0.32044474
0.24398	94.29952	5.935e-05	0.00022668	0.00010554	4.74e-06	0.0	0.00139947	0.00025503	2.05e-06	705.07263142	691.69475809	706.07973433	-0.00897137	0.23465549	-0.3203858
0.24598	95.04262	5.542e-05	0.00022458	0.00010813	4.64e-06	0.0	0.00140235	0.00025568	2.05e-06	705.43688378	691.85876643	706.00634908	-0.02466071	0.23310926	-0.32032821
0.24798	95.78518	5.174e-05	0.00022245	0.00011072	4.54e-06	-0.0	0.00140505	0.00025629	2.05e-06	705.78756178	692.02020265	705.93565699	-0.04263588	0.23155816	-0.32027275
0.24998	96.52719	4.83e-05	0.00022029	0.00011332	4.45e-06	0.0	0.00140757	0.00025687	2.05e-06	706.12407662	692.1791133	705.86758568	-0.05991876	0.22999819	-0.32021933
0.25197	97.26865	4.507e-05	0.0002181	0.00011591	4.35e-06	0.0	0.00140994	0.00025742	2.05e-06	706.4461592	692.33554517	705.80204158	-0.07650217	0.22842645	-0.3201679
0.25397	98.00956	4.206e-05	0.00021589	0.0001185	4.26e-06	0.0	0.00141215	0.00025794	2.05e-06	706.75246387	692.48954513	705.73902468	-0.10936867	0.22683251	-0.3201185
0.25597	98.74992	3.924e-05	0.00021366	0.00012108	4.16e-06	-0.0	0.00141422	0.00025843	2.05e-06	707.01674602	692.64109047	705.68057716	-0.1245305	0.22511227	-0.32007264
0.25797	99.48973	3.661e-05	0.00021141	0.00012365	4.07e-06	0.0	0.00141616	0.0002589	2.05e-06	707.26589457	692.7901751	705.62437569	-0.13883731	0.22337358	-0.32002854
0.25997	100.22898	3.416e-05	0.00020916	0.00012621	3.98e-06	0.0	0.00141796	0.00025933	2.05e-06	707.5000327	692.93685519	705.57031381	-0.15235194	0.22161534	-0.31998613
0.26197	100.96767	3.187e-05	0.0002069	0.00012876	3.89e-06	-0.0	0.00141964	0.00025975	2.05e-06	707.7193305	693.08118624	705.51828687	-0.16508473	0.21983658	-0.3199453
0.26397	101.7058	2.973e-05	0.00020463	0.00013129	3.8e-06	0.0	0.00142121	0.00026014	2.05e-06	707.92400542	693.22322277	705.46819184	-0.17704799	0.21803664	-0.319906
0.26597	102.44338	2.775e-05	0.00020236	0.0001338	3.72e-06	-0.0	0.00142267	0.0002605	2.05e-06	708.114318	693.36301821	705.41992762	-0.18825588	0.21621508	-0.31986812
0.26797	103.18039	2.589e-05	0.0002001	0.0001363	3.63e-06	-0.0	0.00142403	0.00026085	2.05e-06	708.29056762	693.50062469	705.37339516	-0.19872426	0.21437171	-0.31983161
0.26997	103.91683	2.417e-05	0.00019784	0.00013877	3.55e-06	0.0	0.0014253	0.00026118	2.05e-06	708.45308815	693.63609293	705.32849772	-0.20847055	0.21250656	-0.31979638
0.27197	104.65272	2.257e-05	0.00019558	0.00014122	3.46e-06	-0.0	0.00142648	0.00026148	2.05e-06	708.60224369	693.7694721	705.28514101	-0.21751354	0.21061987	-0.31976236
0.27397	105.38803	2.107e-05	0.00019334	0.00014365	3.38e-06	-0.0	0.00142758	0.00026178	2.05e-06	708.73842431	693.90080975	705.24323334	-0.22587331	0.20871204	-0.31972947
0.27597	106.12278	1.968e-05	0.0001911	0.00014606	3.3e-06	0.0	0.0014286	0.00026205	2.05e-06	708.86204202	694.03015171	705.20268577	-0.2335709	0.20678365	-0.31969765
0.27797	106.85695	1.839e-05	0.00018888	0.00014844	3.23e-06	0.0	0.00142955	0.00026231	2.05e-06	708.97352678	694.15754206	705.16341219	-0.24062835	0.20483543	-0.31966683
0.27997	107.59055	1.718e-05	0.00018667	0.0001508	3.15e-06	-0.0	0.00143044	0.00026256	2.05e-06	709.0733228	694.28302309	705.12532947	-0.24706835	0.20286823	-0.31963694
0.28197	108.32358	1.606e-05	0.00018448	0.00015313	3.08e-06	-0.0	0.00143126	0.00026279	2.05e-06	709.16188497	694.40663532	705.08835747	-0.25291422	0.20088302	-0.31960792
0.28397	109.05603	1.502e-05	0.00018231	0.00015543	3e-06	0.0	0.00143203	0.00026301	2.05e-06	709.23967555	694.52841746	705.05241912	-0.25818965	0.19888085	-0.31957972
0.28597	109.78791	1.405e-05	0.00018016	0.0001577	2.93e-06	0.0	0.00143274	0.00026322	2.05e-06	709.30716109	694.6484065	705.01744047	-0.26291869	0.19686287	-0.31955226
0.28797	110.5192	1.315e-05	0.00017802	0.00015995	2.86e-06	0.0	0.00143341	0.00026341	2.05e-06	709.36480965	694.76663771	704.9833507	-0.26712545	0.19483027	-0.31952551
0.28997	111.24992	1.23e-05	0.00017591	0.00016216	2.8e-06	-0.0	0.00143403	0.0002636	2.05e-06	709.41308816	694.88314471	704.95008209	-0.27083409	0.19278431	-0.31949939
0.29197	111.98005	1.152e-05	0.00017382	0.00016435	2.73e-06	-0.0	0.0014346	0.00026378	2.05e-06	709.45246016	694.9979595	704.91757007	-0.27406871	0.19072627	-0.31947387
0.29397	112.70959	1.079e-05	0.00017176	0.0001665	2.66e-06	0.0	0.00143514	0.00026394	2.05e-06	709.48338369	695.11111256	704.88575315	-0.27685312	0.18865747	-0.3194489
0.29597	113.43855	1.012e-05	0.00016971	0.00016863	2.6e-06	0.0	0.00143564	0.0002641	2.05e-06	709.50630951	695.22263294	704.8545729	-0.2792109	0.18657923	-0.31942442
0.29797	114.16692	9.48e-06	0.0001677	0.00017072	2.54e-06	0.0	0.0014361	0.00026425	2.05e-06	709.52167945	695.33254828	704.82397387	-0.28116524	0.18449289	-0.3194004
0.29997	114.8947	8.9e-06	0.0001657	0.00017279	2.48e-06	-0.0	0.00143654	0.00026439	2.05e-06	709.52992507	695.44088494	704.79390361	-0.2827388	0.18239976	-0.31937679
0.30197	115.62189	8.35e-06	0.00016374	0.00017482	2.42e-06	-0.0	0.00143694	0.00026453	2.05e-06	709.53146649	695.54766804	704.7643125	-0.28395379	0.18030117	-0.31935356
0.30397	116.34848	7.84e-06	0.0001618	0.00017683	2.36e-06	-0.0	0.00143732	0.00026466	2.05e-06	709.52671143	695.65292159	704.73515376	-0.28483179	0.17819841	-0.31933066
0.30597	117.07448	7.36e-06	0.00015988	0.0001788	2.31e-06	0.0	0.00143767	0.00026478	2.05e-06	709.51605444	695.75666851	704.70638333	-0.28539376	0.17609274	-0.31930808
0.30797	117.79988	6.91e-06	0.00015799	0.00018074	2.26e-06	0.0	0.001438	0.00026489	2.05e-06	709.49987625	695.85893076	704.6779598	-0.28566	0.1739854	-0.31928576
0.30997	118.52468	6.5e-06	0.00015613	0.00018266	2.2e-06	-0.0	0.0014383	0.00026501	2.05e-06	709.47854334	695.95972936	704.64984431	-0.28565007	0.1718776	-0.31926368
0.31197	119.24888	6.11e-06	0.0001543	0.00018454	2.15e-06	-0.0	0.00143859	0.00026511	2.05e-06	709.45240762	696.05908451	704.62200045	-0.28538287	0.16977048	-0.31924182
0.31397	119.97247	5.75e-06	0.00015249	0.00018639	2.1e-06	0.0	0.00143885	0.00026521	2.05e-06	709.42180622	696.15701563	704.59439419	-0.28487649	0.16766519	-0.31922014
0.31597	120.69546	5.41e-06	0.00015071	0.00018822	2.05e-06	-0.0	0.0014391	0.00026531	2.05e-06	709.3870614	696.25354142	704.56699378	-0.28414831	0.16556278	-0.31919862
0.31797	121.41784	5.1e-06	0.00014895	0.00019001	2.01e-06	-0.0	0.00143933	0.0002654	2.05e-06	709.34848062	696.34867993	704.53976962	-0.28321494	0.1634643	-0.31917725
0.31997	122.13962	4.8e-06	0.00014722	0.00019178	1.96e-06	0.0	0.00143955	0.00026548	2.05e-06	709.30635658	696.44244861	704.51269422	-0.28209223	0.16137072	-0.31915598
0.32197	122.86078	4.53e-06	0.00014552	0.00019352	1.92e-06	-0.0	0.00143975	0.00026557	2.05e-06	709.26096744	696.53486436	704.48574204	-0.28079528	0.15928299	-0.31913482
0.32397	123.58132	4.27e-06	0.00014384	0.00019523	1.87e-06	0.0	0.00143994	0.00026565	2.05e-06	709.21257703	696.62594357	704.45888944	-0.27933845	0.15720198	-0.31911373
0.32597	124.30126	4.03e-06	0.00014219	0.00019691	1.83e-06	0.0	0.00144012	0.00026572	2.05e-06	709.16142139	696.71569506	704.43211488	-0.27773458	0.15512854	-0.3190927
0.32797	125.02057	3.8e-06	0.00014057	0.00019856	1.79e-06	0.0	0.00144029	0.00026579	2.05e-06	709.10775138	696.80414088	704.40539773	-0.27597784	0.15304102	-0.31907149
0.32997	125.73927	3.59e-06	0.00013897	0.00020019	1.75e-06	-0.0	0.00144044	0.00026586	2.05e-06	709.05177983	696.89129002	704.37871952	-0.27410638	0.15097308	-0.31905041
0.33197	126.45734	3.39e-06	0.00013739	0.00020179	1.71e-06	0.0	0.00144059	0.00026593	2.05e-06	708.99372925	696.97716386	704.35206299	-0.27214923	0.14894008	-0.31902961
0.33397	127.17479	3.2e-06	0.00013584	0.00020336	1.67e-06	0.0	0.00144073	0.00026599	2.05e-06	708.93380393	697.06178183	704.32541258	-0.27008285	0.14690563	-0.31900869
0.33597	127.89162	3.03e-06	0.00013432	0.00020491	1.63e-06	-0.0	0.00144085	0.00026606	2.05e-06	708.87218121	697.14515297	704.29875417	-0.26793588	0.14488934	-0.31898784
0.33797	128.60782	2.87e-06	0.00013281	0.00020643	1.6e-06	-0.0	0.00144097	0.00026611	2.05e-06	708.80903798	697.22729367	704.27207485	-0.26569393	0.14286961	-0.31896681
0.33997	129.32339	2.71e-06	0.00013134	0.00020793	1.56e-06	-0.0	0.00144109	0.00026617	2.05e-06	708.74453247	697.30821362	704.24536279	-0.26338967	0.14086905	-0.31894583
0.34197	130.03832	2.57e-06	0.00012988	0.0002094	1.53e-06	-0.0	0.00144119	0.00026622	2.05e-06	708.67881994	697.38792874	704.21860742	-0.26103343	0.13888893	-0.3189249
0.34397	130.75263	2.43e-06	0.00012845	0.00021085	1.5e-06	0.0	0.00144129	0.00026628	2.05e-06	708.61204361	697.46645354	704.19179922	-0.25859324	0.13689689	-0.31890366
0.34597	131.4663	2.31e-06	0.00012704	0.00021228	1.46e-06	-0.0	0.00144139	0.00026633	2.05e-06	708.54433108	697.54379449	704.16492925	-0.25613176	0.13493891	-0.31888259
0.34797	132.17933	2.19e-06	0.00012565	0.00021368	1.43e-06	0.0	0.00144148	0.00026637	2.05e-06	708.47581056	697.61996991	704.13799008	-0.25363101	0.1329947	-0.31886147
0.34997	132.89172	2.07e-06	0.00012429	0.00021506	1.4e-06	0.0	0.00144156	0.00026642	2.05e-06	708.40659569	697.6949904	704.11097474	-0.2510833	0.13105406	-0.31884017
0.35196	133.60347	1.97e-06	0.00012294	0.00021642	1.37e-06	-0.0	0.00144164	0.00026646	2.05e-06	708.336794	697.76886968	704.08387726	-0.24852112	0.12913748	-0.3188189
0.35396	134.31457	1.87e-06	0.00012162	0.00021775	1.34e-06	0.0	0.00144171	0.00026651	2.05e-06	708.26650451	697.84162022	704.05669235	-0.24593571	0.12723438	-0.31879756
0.35596	135.02503	1.77e-06	0.00012032	0.00021907	1.31e-06	-0.0	0.00144178	0.00026655	2.05e-06	708.19581958	697.91325684	704.02941563	-0.24333971	0.12535048	-0.31877619
0.35796	135.73484	1.68e-06	0.00011904	0.00022036	1.29e-06	-0.0	0.00144184	0.00026659	2.05e-06	708.12482198	697.98378559	704.0020426	-0.24072503	0.12347687	-0.3187547
0.35996	136.444	1.6e-06	0.00011778	0.00022163	1.26e-06	0.0	0.00144191	0.00026663	2.05e-06	708.0535909	698.05322107	703.97457009	-0.23810246	0.1216184	-0.31873312
0.36196	137.15251	1.52e-06	0.00011654	0.00022288	1.23e-06	0.0	0.00144196	0.00026666	2.05e-06	707.98219847	698.12157543	703.94699528	-0.2354767	0.11977573	-0.31871146
0.36396	137.86036	1.45e-06	0.00011531	0.00022412	1.21e-06	-0.0	0.00144202	0.0002667	2.05e-06	707.9107109	698.18885983	703.91931577	-0.23285067	0.1179485	-0.31868971
0.36596	138.56755	1.38e-06	0.00011411	0.00022533	1.18e-06	-0.0	0.00144207	0.00026673	2.05e-06	707.83918908	698.25508615	703.89152971	-0.23022904	0.11613772	-0.31866789
0.36796	139.27409	1.31e-06	0.00011293	0.00022652	1.16e-06	-0.0	0.00144212	0.00026676	2.05e-06	707.76768877	698.3202654	703.86363559	-0.22761245	0.11434181	-0.31864597
0.36996	139.97996	1.25e-06	0.00011176	0.00022769	1.13e-06	0.0	0.00144217	0.0002668	2.05e-06	707.69626098	698.38440902	703.83563236	-0.22500666	0.11256287	-0.31862398
0.37196	140.68517	1.19e-06	0.00011061	0.00022885	1.11e-06	0.0	0.00144221	0.00026683	2.05e-06	707.62495226	698.44752811	703.80751929	-0.22241273	0.11079993	-0.3186019
0.37396	141.38971	1.13e-06	0.00010948	0.00022999	1.09e-06	-0.0	0.00144225	0.00026686	2.05e-06	707.55380503	698.50963346	703.77929596	-0.21983237	0.10905264	-0.31857973
0.37596	142.09358	1.08e-06	0.00010837	0.00023111	1.07e-06	-0.0	0.00144229	0.00026689	2.05e-06	707.48285776	698.57073626	703.75096231	-0.21726943	0.10732217	-0.31855747
0.37796	142.79679	1.03e-06	0.00010727	0.00023221	1.05e-06	-0.0	0.00144233	0.00026691	2.05e-06	707.41214532	698.63084718	703.72251849	-0.21472403	0.10560736	-0.31853513
0.37996	143.49932	9.8e-07	0.00010619	0.0002333	1.02e-06	-0.0	0.00144236	0.00026694	2.05e-06	707.34169921	698.68997686	703.69396491	-0.21219925	0.10390912	-0.3185127
0.38196	144.20117	9.3e-07	0.00010513	0.00023437	1e-06	-0.0	0.00144239	0.00026697	2.05e-06	707.27154783	698.74813574	703.66530222	-0.20969546	0.10222665	-0.31849018
0.38396	144.90235	8.9e-07	0.00010408	0.00023542	9.8e-07	0.0	0.00144243	0.00026699	2.05e-06	707.20171654	698.80533447	703.63653126	-0.2072152	0.10056072	-0.31846758
0.38596	145.60285	8.5e-07	0.00010305	0.00023646	9.7e-07	0.0	0.00144246	0.00026702	2.05e-06	707.13222804	698.86158338	703.60765306	-0.20475907	0.09891087	-0.3184449
0.38796	146.30266	8.1e-07	0.00010203	0.00023748	9.5e-07	0.0	0.00144248	0.00026704	2.05e-06	707.06310253	698.9168927	703.57866881	-0.20232819	0.0972771	-0.31842213
0.38996	147.00179	7.8e-07	0.00010103	0.00023849	9.3e-07	0.0	0.00144251	0.00026707	2.05e-06	706.99435786	698.97127256	703.54957981	-0.19992353	0.09565936	-0.31839928
0.39196	147.70024	7.4e-07	0.00010005	0.00023948	9.1e-07	0.0	0.00144254	0.00026709	2.05e-06	706.9260097	699.024733	703.52038755	-0.19754596	0.09405763	-0.31837635
0.39396	148.39799	7.1e-07	9.907e-05	0.00024045	8.9e-07	0.0	0.00144256	0.00026711	2.05e-06	706.85807173	699.07728396	703.49109357	-0.19519622	0.09247186	-0.31835334
0.39596	149.09505	6.8e-07	9.812e-05	0.00024142	8.8e-07	0.0	0.00144258	0.00026713	2.05e-06	706.79055578	699.12893531	703.46169957	-0.19287495	0.09090199	-0.31833025
0.39796	149.79142	6.5e-07	9.717e-05	0.00024236	8.6e-07	-0.0	0.0014426	0.00026715	2.05e-06	706.72347195	699.17969682	703.43220729	-0.19058268	0.08934798	-0.31830709
0.39996	150.48709	6.2e-07	9.624e-05	0.0002433	8.4e-07	-0.0	0.00144263	0.00026717	2.05e-06	706.65682889	699.22957795	703.40261854	-0.18831915	0.08780925	-0.31828384
0.40196	151.18206	5.9e-07	9.533e-05	0.00024422	8.3e-07	-0.0	0.00144265	0.00026719	2.05e-06	706.59063365	699.27858833	703.37293524	-0.18608567	0.08628638	-0.31826053
0.40396	151.87632	5.7e-07	9.442e-05	0.00024512	8.1e-07	-0.0	0.00144266	0.00026721	2.05e-06	706.52489201	699.32673741	703.34315933	-0.18388226	0.08477912	-0.31823714
0.40596	152.56989	5.4e-07	9.353e-05	0.00024602	8e-07	0.0	0.00144268	0.00026723	2.05e-06	706.45960845	699.37403467	703.31329282	-0.18170842	0.08328687	-0.31821368
0.40796	153.26275	5.2e-07	9.266e-05	0.0002469	7.8e-07	0.0	0.0014427	0.00026724	2.05e-06	706.39478658	699.42048905	703.28333771	-0.17956505	0.08181008	-0.31819014
0.40996	153.95489	5e-07	9.179e-05	0.00024777	7.7e-07	-0.0	0.00144271	0.00026726	2.05e-06	706.33042867	699.46610993	703.25329608	-0.17745321	0.0803493	-0.31816656
0.41196	154.64633	4.8e-07	9.094e-05	0.00024862	7.5e-07	-0.0	0.00144273	0.00026728	2.05e-06	706.26653629	699.51090624	703.22317	-0.17536994	0.07890236	-0.31814289
0.41396	155.33705	4.6e-07	9.01e-05	0.00024947	7.4e-07	0.0	0.00144274	0.0002673	2.05e-06	706.20311002	699.55488698	703.19296156	-0.17331857	0.0774715	-0.31811917
0.41596	156.02705	4.4e-07	8.927e-05	0.0002503	7.3e-07	0.0	0.00144276	0.00026731	2.05e-06	706.14014974	699.59806095	703.16267287	-0.17129566	0.07605422	-0.31809536
0.41796	156.71634	4.2e-07	8.845e-05	0.00025112	7.1e-07	-0.0	0.00144277	0.00026733	2.05e-06	706.07765455	699.64043703	703.13230603	-0.16930365	0.07465221	-0.31807151
0.41996	157.4049	4e-07	8.764e-05	0.00025193	7e-07	-0.0	0.00144278	0.00026734	2.05e-06	706.0156231	699.6820236	703.10186314	-0.16734248	0.0732654	-0.31804761
0.42196	158.09274	3.9e-07	8.685e-05	0.00025272	6.9e-07	0.0	0.0014428	0.00026736	2.05e-06	705.95405315	699.72282957	703.07134631	-0.16541018	0.0718924	-0.31802363
0.42396	158.77985	3.7e-07	8.606e-05	0.00025351	6.7e-07	-0.0	0.00144281	0.00026737	2.05e-06	705.89294218	699.76286327	703.04075762	-0.16350761	0.07053386	-0.3179996
0.42596	159.46623	3.6e-07	8.529e-05	0.00025428	6.6e-07	0.0	0.00144282	0.00026738	2.05e-06	705.8322872	699.80213299	703.01009915	-0.16163587	0.0691906	-0.31797554
0.42796	160.15188	3.4e-07	8.453e-05	0.00025505	6.5e-07	0.0	0.00144283	0.0002674	2.05e-06	705.77208469	699.84064708	702.97937295	-0.15979122	0.06786	-0.31795139
0.42996	160.83679	3.3e-07	8.378e-05	0.0002558	6.4e-07	-0.0	0.00144284	0.00026741	2.05e-06	705.71233076	699.87841382	702.94858108	-0.15797553	0.06654346	-0.3179272
0.43196	161.52096	3.2e-07	8.303e-05	0.00025655	6.3e-07	0.0	0.00144285	0.00026742	2.05e-06	705.65302124	699.91544129	702.91772553	-0.15618852	0.06524088	-0.31790296
0.43396	162.20439	3e-07	8.23e-05	0.00025728	6.2e-07	-0.0	0.00144286	0.00026744	2.05e-06	705.59415168	699.95173748	702.88680832	-0.15443005	0.06395225	-0.31787867
0.43596	162.88708	2.9e-07	8.158e-05	0.00025801	6.1e-07	0.0	0.00144287	0.00026745	2.05e-06	705.53571735	699.98731031	702.85583139	-0.1526996	0.06267731	-0.31785434
0.43796	163.56902	2.8e-07	8.087e-05	0.00025872	6e-07	-0.0	0.00144287	0.00026746	2.05e-06	705.47771328	700.02216763	702.82479669	-0.15099657	0.06141575	-0.31782996
0.43996	164.25022	2.7e-07	8.016e-05	0.00025942	5.9e-07	0.0	0.00144288	0.00026747	2.05e-06	705.42013431	700.05631721	702.79370613	-0.14932121	0.06016786	-0.31780555
0.44196	164.93066	2.6e-07	7.947e-05	0.00026012	5.8e-07	-0.0	0.00144289	0.00026748	2.05e-06	705.36297509	700.08976673	702.76256159	-0.14767292	0.05893337	-0.3177811
0.44396	165.61034	2.5e-07	7.879e-05	0.00026081	5.7e-07	-0.0	0.0014429	0.00026749	2.05e-06	705.30623015	700.12252382	702.73136492	-0.14605136	0.05771216	-0.31775661
0.44596	166.28927	2.4e-07	7.811e-05	0.00026148	5.6e-07	0.0	0.0014429	0.0002675	2.05e-06	705.24989389	700.15459596	702.70011791	-0.14445315	0.05650181	-0.31773203
0.44796	166.96744	2.3e-07	7.744e-05	0.00026215	5.5e-07	-0.0	0.00144291	0.00026752	2.05e-06	705.19396071	700.18599044	702.66882235	-0.1428826	0.05530576	-0.31770746
0.44996	167.64484	2.2e-07	7.679e-05	0.00026281	5.4e-07	0.0	0.00144292	0.00026753	2.05e-06	705.13842476	700.2167147	702.63747999	-0.14133762	0.05412259	-0.31768284
0.45195	168.32148	2.1e-07	7.614e-05	0.00026346	5.3e-07	0.0	0.00144292	0.00026754	2.05e-06	705.08328014	700.24677613	702.60609254	-0.13981831	0.05295253	-0.31765821
0.45395	168.99735	2.1e-07	7.549e-05	0.0002641	5.2e-07	-0.0	0.00144293	0.00026755	2.05e-06	705.0285211	700.27618166	702.57466166	-0.138321	0.05179294	-0.3176335
0.45595	169.67245	2e-07	7.486e-05	0.00026474	5.1e-07	0.0	0.00144293	0.00026755	2.05e-06	704.97414168	700.30493849	702.54318899	-0.13685047	0.05064768	-0.3176088
0.45795	170.34677	1.9e-07	7.424e-05	0.00026536	5e-07	0.0	0.00144294	0.00026756	2.05e-06	704.92013588	700.33305375	702.51167613	-0.13540086	0.04951238	-0.31758402
0.45995	171.02031	1.8e-07	7.362e-05	0.00026598	4.9e-07	-0.0	0.00144294	0.00026757	2.05e-06	704.8664979	700.36053414	702.48012465	-0.1339778	0.04839161	-0.31755926
0.46195	171.69307	1.8e-07	7.301e-05	0.00026659	4.9e-07	-0.0	0.00144295	0.00026758	2.05e-06	704.81322166	700.38738677	702.44853609	-0.13257479	0.04728045	-0.31753442
0.46395	172.36505	1.7e-07	7.241e-05	0.00026719	4.8e-07	-0.0	0.00144295	0.00026759	2.05e-06	704.76030136	700.41361823	702.41691192	-0.13119817	0.0461841	-0.31750963
0.46595	173.03624	1.7e-07	7.182e-05	0.00026779	4.7e-07	0.0	0.00144296	0.0002676	2.05e-06	704.70773106	700.43923532	702.38525361	-0.12983901	0.04509563	-0.31748472
0.46795	173.70665	1.6e-07	7.123e-05	0.00026838	4.6e-07	0.0	0.00144296	0.00026761	2.05e-06	704.65550488	700.46424471	702.35356258	-0.12850467	0.04402109	-0.31745984
0.46995	174.37625	1.5e-07	7.065e-05	0.00026896	4.5e-07	0.0	0.00144297	0.00026762	2.05e-06	704.60361706	700.48865282	702.32184022	-0.12719326	0.0429592	-0.31743496
0.47195	175.04507	1.5e-07	7.008e-05	0.00026953	4.5e-07	-0.0	0.00144297	0.00026762	2.05e-06	704.55206181	700.51246622	702.29008786	-0.12589925	0.04190563	-0.31740999
0.47395	175.71308	1.4e-07	6.951e-05	0.00027009	4.4e-07	-0.0	0.00144298	0.00026763	2.05e-06	704.50083335	700.5356914	702.25830685	-0.12462675	0.04086391	-0.31738501
0.47595	176.38029	1.4e-07	6.896e-05	0.00027065	4.3e-07	-0.0	0.00144298	0.00026764	2.05e-06	704.44992607	700.55833461	702.22649844	-0.12337533	0.03983386	-0.31736002
0.47795	177.04669	1.3e-07	6.841e-05	0.0002712	4.3e-07	-0.0	0.00144298	0.00026765	2.05e-06	704.39933435	700.58040212	702.1946639	-0.12214466	0.03881541	-0.31733503
0.47995	177.71229	1.3e-07	6.786e-05	0.00027175	4.2e-07	-0.0	0.00144299	0.00026765	2.05e-06	704.34905266	700.60190016	702.16280443	-0.12093248	0.03780687	-0.31731
0.48195	178.37707	1.2e-07	6.732e-05	0.00027229	4.1e-07	-0.0	0.00144299	0.00026766	2.05e-06	704.29907552	700.62283484	702.13092122	-0.11973976	0.03680922	-0.31728495
0.48395	179.04104	1.2e-07	6.679e-05	0.00027282	4.1e-07	-0.0	0.00144299	0.00026767	2.05e-06	704.24939755	700.64321222	702.09901542	-0.11856625	0.03582243	-0.31725989
0.48595	179.70419	1.2e-07	6.627e-05	0.00027334	4e-07	-0.0	0.001443	0.00026767	2.05e-06	704.20001342	700.6630383	702.06708813	-0.11741162	0.0348464	-0.31723482
0.48795	180.36652	1.1e-07	6.575e-05	0.00027386	3.9e-07	-0.0	0.001443	0.00026768	2.05e-06	704.15091786	700.68231902	702.03514046	-0.11627521	0.03388076	-0.31720973
0.48995	181.02803	1.1e-07	6.524e-05	0.00027437	3.9e-07	-0.0	0.001443	0.00026769	2.05e-06	704.10210573	700.70106023	702.00317345	-0.11515594	0.03292476	-0.31718461
0.49195	181.6887	1e-07	6.473e-05	0.00027488	3.8e-07	-0.0	0.001443	0.00026769	2.05e-06	704.05357191	700.71926774	701.97118813	-0.11405465	0.03197927	-0.31715949
0.49395	182.34855	1e-07	6.424e-05	0.00027538	3.8e-07	-0.0	0.00144301	0.0002677	2.05e-06	704.00531142	700.73694728	701.93918549	-0.11297178	0.03104486	-0.31713438
0.49595	183.00756	1e-07	6.374e-05	0.00027587	3.7e-07	0.0	0.00144301	0.00026771	2.05e-06	703.95731927	700.75410459	701.9071665	-0.11190658	0.03012107	-0.31710927
0.49795	183.66573	9e-08	6.325e-05	0.00027636	3.6e-07	0.0	0.00144301	0.00026771	2.05e-06	703.90959066	700.7707452	701.87513209	-0.11085342	0.02920314	-0.31708405
0.49995	184.32306	9e-08	6.277e-05	0.00027684	3.6e-07	0.0	0.00144301	0.00026772	2.05e-06	703.86212086	700.78687459	701.84308318	-0.10981903	0.02829709	-0.31705887
0.50195	184.97954	9e-08	6.23e-05	0.00027732	3.5e-07	-0.0	0.00144302	0.00026772	2.05e-06	703.81490512	700.80249838	701.81102064	-0.10880373	0.02740341	-0.31703376
0.50395	185.63518	9e-08	6.183e-05	0.00027779	3.5e-07	0.0	0.00144302	0.00026773	2.05e-06	703.76796233	700.81158764	701.78040852	-0.10775439	0.01390507	-0.31700969
0.50595	186.28996	8e-08	6.136e-05	0.00027826	3.4e-07	-0.0	0.00144302	0.00026773	2.05e-06	703.72132334	700.81929648	701.74999308	-0.10672079	0.01356818	-0.31698576
0.50795	186.94389	8e-08	6.09e-05	0.00027872	3.4e-07	-0.0	0.00144302	0.00026774	2.05e-06	703.674978	700.82681694	701.71948739	-0.10571305	0.01323527	-0.31696188
0.50995	187.59696	8e-08	6.045e-05	0.00027917	3.3e-07	-0.0	0.00144302	0.00026775	2.05e-06	703.62891559	700.83415038	701.68889394	-0.10471404	0.01290081	-0.31693768
0.51195	188.24916	8e-08	6e-05	0.00027962	3.3e-07	-0.0	0.00144302	0.00026775	2.05e-06	703.58312634	700.84129785	701.65821504	-0.10375016	0.01257387	-0.3169138
0.51395	188.9005	7e-08	5.955e-05	0.00028007	3.2e-07	0.0	0.00144303	0.00026776	2.05e-06	703.53760048	700.84826072	701.62745305	-0.10278174	0.01224111	-0.31688928
0.51595	189.55097	7e-08	5.911e-05	0.00028051	3.2e-07	0.0	0.00144303	0.00026776	2.05e-06	703.49232931	700.85503993	701.59661008	-0.10185425	0.01191831	-0.31686528
0.51795	190.20057	7e-08	5.868e-05	0.00028094	3.1e-07	0.0	0.00144303	0.00026777	2.05e-06	703.44730403	700.86163677	701.56568832	-0.10093843	0.01159558	-0.31684108
0.51995	190.84929	7e-08	5.825e-05	0.00028137	3.1e-07	0.0	0.00144303	0.00026777	2.05e-06	703.4025165	700.86805237	701.53468983	-0.10003329	0.01127265	-0.31681666
0.52195	191.49713	6e-08	5.783e-05	0.00028179	3e-07	0.0	0.00144303	0.00026778	2.05e-06	703.35795908	700.87428773	701.50361658	-0.09914999	0.01095364	-0.31679233
0.52395	192.14408	6e-08	5.741e-05	0.00028221	3e-07	0.0	0.00144303	0.00026778	2.05e-06	703.31362421	700.88034409	701.47247055	-0.09827457	0.01063364	-0.31676772
0.52595	192.79015	6e-08	5.7e-05	0.00028263	3e-07	0.0	0.00144304	0.00026778	2.05e-06	703.26950503	700.88622236	701.44125355	-0.09741811	0.01031681	-0.31674315
0.52795	193.43533	6e-08	5.659e-05	0.00028304	2.9e-07	0.0	0.00144304	0.00026779	2.05e-06	703.2255946	700.89192383	701.40996748	-0.09657255	0.01000032	-0.31671841
0.52995	194.07961	6e-08	5.618e-05	0.00028344	2.9e-07	0.0	0.00144304	0.00026779	2.05e-06	703.18188685	700.89744925	701.37861398	-0.09575566	0.009691	-0.31669404
0.53195	194.72299	5e-08	5.578e-05	0.00028384	2.8e-07	0.0	0.00144304	0.0002678	2.05e-06	703.13837553	700.90279977	701.34719482	-0.09494964	0.00938232	-0.31666953
0.53395	195.36546	5e-08	5.539e-05	0.00028424	2.8e-07	0.0	0.00144304	0.0002678	2.05e-06	703.09505468	700.90797655	701.31571169	-0.09414997	0.0090726	-0.31664474
0.53595	196.00703	5e-08	5.499e-05	0.00028463	2.8e-07	0.0	0.00144304	0.00026781	2.05e-06	703.05191889	700.91298045	701.28416615	-0.09336264	0.00876425	-0.31661987
0.53795	196.64769	5e-08	5.461e-05	0.00028502	2.7e-07	-0.0	0.00144304	0.00026781	2.05e-06	703.00896289	700.91781244	701.25255975	-0.09259284	0.00845941	-0.3165951
0.53995	197.28743	5e-08	5.422e-05	0.0002854	2.7e-07	0.0	0.00144304	0.00026781	2.05e-06	702.96618146	700.92247363	701.22089406	-0.09183087	0.00815438	-0.31657012
0.54195	197.92625	5e-08	5.385e-05	0.00028578	2.6e-07	-0.0	0.00144305	0.00026782	2.05e-06	702.92356988	700.92696485	701.18917048	-0.0910876	0.00785363	-0.31654531
0.54395	198.56416	5e-08	5.347e-05	0.00028615	2.6e-07	-0.0	0.00144305	0.00026782	2.05e-06	702.88112339	700.93128718	701.15739051	-0.09034776	0.00755106	-0.31652016
0.54595	199.20113	4e-08	5.31e-05	0.00028652	2.6e-07	0.0	0.00144305	0.00026782	2.05e-06	702.83883759	700.93544154	701.12555551	-0.08963101	0.00725485	-0.31649537
0.54795	199.83717	4e-08	5.273e-05	0.00028689	2.5e-07	-0.0	0.00144305	0.00026783	2.05e-06	702.79670824	700.93942882	701.09366682	-0.08891171	0.00695448	-0.31647004
0.54995	200.47228	4e-08	5.237e-05	0.00028725	2.5e-07	0.0	0.00144305	0.00026783	2.05e-06	702.75473128	700.94324995	701.06172577	-0.08821898	0.00666222	-0.31644522
0.55194	201.10645	4e-08	5.201e-05	0.00028761	2.5e-07	-0.0	0.00144305	0.00026784	2.05e-06	702.71290273	700.94690592	701.02973365	-0.08752916	0.00636824	-0.31642007
0.55394	201.73967	4e-08	5.166e-05	0.00028797	2.4e-07	0.0	0.00144305	0.00026784	2.05e-06	702.67121879	700.95039767	700.99769172	-0.08684936	0.00607561	-0.31639487
0.55594	202.37195	4e-08	5.131e-05	0.00028832	2.4e-07	0.0	0.00144305	0.00026784	2.05e-06	702.62967597	700.95372599	700.96560117	-0.08617815	0.00578378	-0.31636955
0.55794	203.00327	4e-08	5.096e-05	0.00028866	2.4e-07	0.0	0.00144305	0.00026785	2.05e-06	702.58827083	700.95689176	700.93346316	-0.08551957	0.00549462	-0.31634429
0.55994	203.63364	4e-08	5.062e-05	0.00028901	2.3e-07	-0.0	0.00144305	0.00026785	2.05e-06	702.54699998	700.95989592	700.90127887	-0.08487808	0.00521023	-0.31631928
0.56194	204.26305	4e-08	5.028e-05	0.00028935	2.3e-07	-0.0	0.00144305	0.00026785	2.05e-06	702.50586019	700.96273938	700.86904945	-0.08423783	0.00492365	-0.31629391
0.56394	204.8915	3e-08	4.995e-05	0.00028968	2.3e-07	-0.0	0.00144306	0.00026786	2.05e-06	702.46484842	700.96542301	700.83677596	-0.08360706	0.00463862	-0.3162685
0.56594	205.51897	3e-08	4.961e-05	0.00029001	2.2e-07	0.0	0.00144306	0.00026786	2.05e-06	702.42396169	700.96794765	700.80445949	-0.08298796	0.00435621	-0.31624316
0.56794	206.14547	3e-08	4.929e-05	0.00029034	2.2e-07	-0.0	0.00144306	0.00026786	2.05e-06	702.38319721	700.97031412	700.77210106	-0.082377	0.0040749	-0.31621774
0.56994	206.771	3e-08	4.896e-05	0.00029067	2.2e-07	-0.0	0.00144306	0.00026786	2.05e-06	702.34255209	700.97252343	700.73970174	-0.08177504	0.00379517	-0.31619231
0.57194	207.39554	3e-08	4.864e-05	0.00029099	2.2e-07	0.0	0.00144306	0.00026787	2.05e-06	702.30202384	700.97457625	700.70726246	-0.08117756	0.00351497	-0.31616666
0.57394	208.01909	3e-08	4.832e-05	0.00029131	2.1e-07	-0.0	0.00144306	0.00026787	2.05e-06	702.26160984	700.97647349	700.67478421	-0.08059139	0.00323756	-0.31614109
0.57594	208.64166	3e-08	4.801e-05	0.00029162	2.1e-07	0.0	0.00144306	0.00026787	2.05e-06	702.22130772	700.97821586	700.64226792	-0.08001992	0.00296467	-0.31611579
0.57794	209.26322	3e-08	4.769e-05	0.00029193	2.1e-07	0.0	0.00144306	0.00026788	2.05e-06	702.18111499	700.97980435	700.60971455	-0.07944941	0.00268982	-0.31609013
0.57994	209.88379	3e-08	4.739e-05	0.00029224	2e-07	0.0	0.00144306	0.00026788	2.05e-06	702.14102943	700.98123965	700.57712496	-0.07888915	0.00241752	-0.31606456
0.58194	210.50335	3e-08	4.708e-05	0.00029255	2e-07	0.0	0.00144306	0.00026788	2.05e-06	702.10104878	700.98252268	700.54450006	-0.07833336	0.00214502	-0.31603879
0.58394	211.12191	3e-08	4.678e-05	0.00029285	2e-07	0.0	0.00144306	0.00026788	2.05e-06	702.06117099	700.98365407	700.51184067	-0.07779226	0.00187743	-0.31601334
0.58594	211.73944	3e-08	4.648e-05	0.00029315	2e-07	-0.0	0.00144306	0.00026789	2.05e-06	702.02139385	700.98463485	700.47914769	-0.07725295	0.00160843	-0.31598758
0.58794	212.35596	2e-08	4.619e-05	0.00029344	1.9e-07	0.0	0.00144306	0.00026789	2.05e-06	701.98171551	700.98546559	700.44642188	-0.07672343	0.00134206	-0.31596192
0.58994	212.97146	2e-08	4.589e-05	0.00029373	1.9e-07	-0.0	0.00144306	0.00026789	2.05e-06	701.94213387	700.98614731	700.4136641	-0.07620099	0.00107703	-0.31593623
0.59194	213.58592	2e-08	4.561e-05	0.00029402	1.9e-07	-0.0	0.00144306	0.00026789	2.05e-06	701.90264717	700.98668063	700.38087509	-0.07568124	0.00081116	-0.3159103
0.59394	214.19935	2e-08	4.532e-05	0.00029431	1.9e-07	-0.0	0.00144306	0.0002679	2.05e-06	701.86325353	700.98706643	700.34805565	-0.07517065	0.0005478	-0.31588446
0.59594	214.81175	2e-08	4.504e-05	0.00029459	1.8e-07	0.0	0.00144306	0.0002679	2.05e-06	701.82395127	700.98730536	700.3152065	-0.07467053	0.00028771	-0.31585877
0.59794	215.4231	2e-08	4.476e-05	0.00029487	1.8e-07	0.0	0.00144306	0.0002679	2.05e-06	701.78473865	700.98739824	700.28232838	-0.07417294	2.683e-05	-0.31583286
0.59994	216.0334	2e-08	4.448e-05	0.00029515	1.8e-07	-0.0	0.00144306	0.0002679	2.05e-06	701.74561403	700.9873458	700.24942201	-0.07368543	-0.00023083	-0.3158071
0.60194	216.64265	2e-08	4.42e-05	0.00029543	1.8e-07	0.0	0.00144307	0.00026791	2.05e-06	701.70657574	700.9871489	700.21648809	-0.07320009	-0.00048941	-0.3157811
0.60394	217.25083	2e-08	4.393e-05	0.0002957	1.8e-07	0.0	0.00144307	0.00026791	2.05e-06	701.66762229	700.9868082	700.18352731	-0.07272778	-0.00074304	-0.31575545
0.60594	217.85796	2e-08	4.366e-05	0.00029597	1.7e-07	-0.0	0.00144307	0.00026791	2.05e-06	701.62875215	700.98632448	700.15054035	-0.07225432	-0.00099929	-0.31572937
0.60794	218.46402	2e-08	4.34e-05	0.00029623	1.7e-07	0.0	0.00144307	0.00026791	2.05e-06	701.58996388	700.98569842	700.11752783	-0.07178958	-0.0012528	-0.31570341
0.60994	219.069	2e-08	4.313e-05	0.0002965	1.7e-07	-0.0	0.00144307	0.00026791	2.05e-06	701.55125601	700.98493085	700.08449043	-0.0713341	-0.00150317	-0.31567763
0.61194	219.6729	2e-08	4.287e-05	0.00029676	1.7e-07	-0.0	0.00144307	0.00026792	2.05e-06	701.5126272	700.98402241	700.05142876	-0.07088132	-0.00175397	-0.31565165
0.61394	220.27572	2e-08	4.261e-05	0.00029702	1.7e-07	-0.0	0.00144307	0.00026792	2.05e-06	701.47407605	700.98297392	700.01834344	-0.07043429	-0.00200348	-0.31562565
0.61594	220.87744	2e-08	4.236e-05	0.00029727	1.6e-07	-0.0	0.00144307	0.00026792	2.05e-06	701.4356013	700.98178604	699.98523507	-0.0699924	-0.00225199	-0.3155996
0.61794	221.47808	2e-08	4.211e-05	0.00029752	1.6e-07	0.0	0.00144307	0.00026792	2.05e-06	701.39721752	700.97640087	699.95308869	-0.06952737	-0.0105727	-0.31557437
0.61994	222.07761	2e-08	4.186e-05	0.00029778	1.6e-07	0.0	0.00144307	0.00026792	2.05e-06	701.3589439	700.97035074	699.92104425	-0.06906737	-0.01105834	-0.31554918
0.62194	222.67603	2e-08	4.161e-05	0.00029802	1.6e-07	0.0	0.00144307	0.00026793	2.05e-06	701.320778	700.96403013	699.88900681	-0.06861723	-0.01153515	-0.31552419
0.62394	223.27334	2e-08	4.136e-05	0.00029827	1.6e-07	0.0	0.00144307	0.00026793	2.05e-06	701.28271735	700.95744211	699.85697651	-0.06816374	-0.01201706	-0.31549866
0.62594	223.86954	1e-08	4.112e-05	0.00029851	1.5e-07	0.0	0.00144307	0.00026793	2.05e-06	701.24475981	700.95058912	699.82495353	-0.06772755	-0.01248204	-0.31547377
0.62794	224.46461	1e-08	4.088e-05	0.00029875	1.5e-07	0.0	0.00144307	0.00026793	2.05e-06	701.20690304	700.94347426	699.79293799	-0.06729457	-0.01294496	-0.31544873
0.62994	225.05855	1e-08	4.064e-05	0.00029899	1.5e-07	0.0	0.00144307	0.00026793	2.05e-06	701.16914488	700.93610041	699.76093003	-0.06685937	-0.01341159	-0.31542323
0.63194	225.65136	1e-08	4.041e-05	0.00029923	1.5e-07	0.0	0.00144307	0.00026793	2.05e-06	701.13148338	700.92847005	699.72892976	-0.06643794	-0.01386474	-0.3153982
0.63394	226.24302	1e-08	4.017e-05	0.00029946	1.5e-07	-0.0	0.00144307	0.00026794	2.05e-06	701.09391651	700.92058599	699.6969373	-0.06602086	-0.0143144	-0.3153731
0.63594	226.83354	1e-08	3.994e-05	0.00029969	1.4e-07	0.0	0.00144307	0.00026794	2.05e-06	701.05644233	700.91245101	699.66495274	-0.06561296	-0.0147553	-0.31534823
0.63794	227.42291	1e-08	3.971e-05	0.00029992	1.4e-07	0.0	0.00144307	0.00026794	2.05e-06	701.01905903	700.90406764	699.63297618	-0.06520651	-0.01519571	-0.31532314
0.63994	228.01112	1e-08	3.949e-05	0.00030015	1.4e-07	0.0	0.00144307	0.00026794	2.05e-06	700.98176479	700.89543865	699.6010077	-0.06480274	-0.01563427	-0.31529789
0.64194	228.59817	1e-08	3.926e-05	0.00030037	1.4e-07	0.0	0.00144307	0.00026794	2.05e-06	700.94455792	700.88656652	699.56904739	-0.06440725	-0.01606482	-0.31527284
0.64394	229.18404	1e-08	3.904e-05	0.00030059	1.4e-07	0.0	0.00144307	0.00026794	2.05e-06	700.9074367	700.877454	699.5370953	-0.06400989	-0.01649838	-0.31524735
0.64594	229.76874	1e-08	3.882e-05	0.00030081	1.4e-07	0.0	0.00144307	0.00026795	2.05e-06	700.87039962	700.8681033	699.50515151	-0.06362841	-0.0169155	-0.31522257
0.64794	230.35226	1e-08	3.86e-05	0.00030103	1.4e-07	-0.0	0.00144307	0.00026795	2.05e-06	700.83344505	700.85851711	699.47321608	-0.0632494	-0.01733075	-0.31519764
0.64994	230.93458	1e-08	3.839e-05	0.00030125	1.3e-07	0.0	0.00144307	0.00026795	2.05e-06	700.79657146	700.84869806	699.44128904	-0.06287085	-0.01774633	-0.31517244
0.65193	231.51571	1e-08	3.817e-05	0.00030146	1.3e-07	0.0	0.00144307	0.00026795	2.05e-06	700.75977739	700.83864849	699.40937044	-0.06249366	-0.01816119	-0.31514702
0.65393	232.09564	1e-08	3.796e-05	0.00030167	1.3e-07	0.0	0.00144307	0.00026795	2.05e-06	700.72306151	700.82837062	699.37746034	-0.06213179	-0.01855993	-0.31512233
0.65593	232.67436	1e-08	3.775e-05	0.00030188	1.3e-07	0.0	0.00144307	0.00026795	2.05e-06	700.68642234	700.81786715	699.34555876	-0.06176766	-0.01896185	-0.31509718
0.65793	233.25187	1e-08	3.755e-05	0.00030209	1.3e-07	0.0	0.00144307	0.00026796	2.05e-06	700.64985859	700.80714028	699.31366572	-0.06141185	-0.01935524	-0.31507232
0.65993	233.82816	1e-08	3.734e-05	0.00030229	1.3e-07	0.0	0.00144307	0.00026796	2.05e-06	700.61336893	700.79619252	699.28178126	-0.06105808	-0.01974699	-0.3150473
0.66193	234.40322	1e-08	3.714e-05	0.0003025	1.3e-07	0.0	0.00144307	0.00026796	2.05e-06	700.57695215	700.78502596	699.24990539	-0.06070635	-0.02013708	-0.31502213
0.66393	234.97704	1e-08	3.694e-05	0.0003027	1.2e-07	0.0	0.00144307	0.00026796	2.05e-06	700.54060696	700.77364314	699.21803812	-0.06035981	-0.02052198	-0.31499704
0.66593	235.54962	1e-08	3.674e-05	0.0003029	1.2e-07	0.0	0.00144307	0.00026796	2.05e-06	700.50433224	700.7620461	699.18617947	-0.06001787	-0.02090229	-0.31497199
0.66793	236.12096	1e-08	3.654e-05	0.00030309	1.2e-07	-0.0	0.00144307	0.00026796	2.05e-06	700.46812678	700.75023725	699.15432945	-0.05967979	-0.02127881	-0.31494693
0.66993	236.69104	1e-08	3.634e-05	0.00030329	1.2e-07	0.0	0.00144307	0.00026796	2.05e-06	700.43198948	700.73821869	699.12248806	-0.05934889	-0.02164781	-0.31492212
0.67193	237.25985	1e-08	3.615e-05	0.00030348	1.2e-07	-0.0	0.00144307	0.00026796	2.05e-06	700.39591921	700.72599276	699.09065529	-0.05901523	-0.02202032	-0.31489681
0.67393	237.8274	1e-08	3.596e-05	0.00030367	1.2e-07	0.0	0.00144307	0.00026797	2.05e-06	700.35991498	700.71356135	699.05883116	-0.05869351	-0.02237992	-0.31487213
0.67593	238.39368	1e-08	3.577e-05	0.00030386	1.2e-07	0.0	0.00144307	0.00026797	2.05e-06	700.32397562	700.70092699	699.02701563	-0.05837052	-0.02274132	-0.31484707
0.67793	238.95867	1e-08	3.558e-05	0.00030405	1.1e-07	0.0	0.00144307	0.00026797	2.05e-06	700.28810023	700.68809149	698.99520872	-0.05805014	-0.02310017	-0.31482193
0.67993	239.52236	1e-08	3.54e-05	0.00030424	1.1e-07	-0.0	0.00144307	0.00026797	2.05e-06	700.25228779	700.67505704	698.96341041	-0.05773912	-0.02344887	-0.31479725
0.68193	240.08477	1e-08	3.521e-05	0.00030442	1.1e-07	-0.0	0.00144307	0.00026797	2.05e-06	700.21653728	700.66182583	698.93162067	-0.05742583	-0.02380043	-0.31477211
0.68393	240.64586	1e-08	3.503e-05	0.0003046	1.1e-07	0.0	0.00144307	0.00026797	2.05e-06	700.18084782	700.64839977	698.8998395	-0.05711877	-0.02414529	-0.3147472
0.68593	241.20565	1e-08	3.485e-05	0.00030479	1.1e-07	0.0	0.00144307	0.00026797	2.05e-06	700.14521846	700.63478094	698.86806687	-0.0568158	-0.02448584	-0.31472234
0.68793	241.76411	1e-08	3.467e-05	0.00030496	1.1e-07	-0.0	0.00144307	0.00026797	2.05e-06	700.10964827	700.62097144	698.83630276	-0.0565151	-0.02482407	-0.3146974
0.68993	242.32125	1e-08	3.449e-05	0.00030514	1.1e-07	0.0	0.00144307	0.00026798	2.05e-06	700.07413632	700.6069735	698.80454712	-0.05621643	-0.02516027	-0.31467236
0.69193	242.87705	1e-08	3.432e-05	0.00030532	1.1e-07	0.0	0.00144307	0.00026798	2.05e-06	700.03868195	700.5927884	698.77279997	-0.05591832	-0.02549604	-0.31464709
0.69393	243.4315	1e-08	3.414e-05	0.00030549	1.1e-07	-0.0	0.00144308	0.00026798	2.05e-06	700.00328426	700.57841828	698.74106125	-0.05563159	-0.02581918	-0.31462252
0.69593	243.98461	1e-08	3.397e-05	0.00030566	1e-07	0.0	0.00144308	0.00026798	2.05e-06	699.96794231	700.56386547	698.70933093	-0.05534142	-0.02614638	-0.31459739
0.69793	244.53636	1e-08	3.38e-05	0.00030584	1e-07	0.0	0.00144308	0.00026798	2.05e-06	699.93265542	700.54913146	698.67760899	-0.05505764	-0.02646653	-0.31457254
0.69993	245.08674	1e-08	3.363e-05	0.000306	1e-07	0.0	0.00144308	0.00026798	2.05e-06	699.89742278	700.53421817	698.64589539	-0.0547783	-0.0267818	-0.31454783
0.70193	245.63574	1e-08	3.346e-05	0.00030617	1e-07	-0.0	0.00144308	0.00026798	2.05e-06	699.86224363	700.51912751	698.61419009	-0.0545004	-0.02709556	-0.31452298
0.70393	246.18336	1e-08	3.33e-05	0.00030634	1e-07	-0.0	0.00144308	0.00026798	2.05e-06	699.82711711	700.50386163	698.58249304	-0.05422389	-0.02740787	-0.314498
0.70593	246.72959	1e-08	3.313e-05	0.0003065	1e-07	-0.0	0.00144308	0.00026798	2.05e-06	699.79204269	700.48842166	698.55080423	-0.05395243	-0.02771455	-0.31447321
0.70793	247.27442	1e-08	3.297e-05	0.00030666	1e-07	-0.0	0.00144308	0.00026798	2.05e-06	699.75701945	700.47281009	698.51912359	-0.05367966	-0.02802279	-0.31444805
0.70993	247.81784	1e-08	3.281e-05	0.00030683	1e-07	0.0	0.00144308	0.00026799	2.05e-06	699.72204679	700.45702836	698.48745109	-0.05341358	-0.02832353	-0.31442324
0.71193	248.35984	1e-08	3.265e-05	0.00030699	1e-07	-0.0	0.00144308	0.00026799	2.05e-06	699.68712412	700.44107787	698.4557867	-0.05315086	-0.02862052	-0.3143985
0.71393	248.90042	1e-08	3.249e-05	0.00030714	1e-07	-0.0	0.00144308	0.00026799	2.05e-06	699.65225059	700.42496091	698.42413035	-0.05288996	-0.02891547	-0.31437367
0.71593	249.43956	1e-08	3.233e-05	0.0003073	9e-08	0.0	0.00144308	0.00026799	2.05e-06	699.6174256	700.40867901	698.392482	-0.05262839	-0.0292112	-0.31434853
0.71793	249.97726	1e-08	3.218e-05	0.00030746	9e-08	0.0	0.00144308	0.00026799	2.05e-06	699.58264858	700.39223363	698.36084162	-0.05237598	-0.02949656	-0.31432402
0.71993	250.5135	1e-08	3.202e-05	0.00030761	9e-08	0.0	0.00144308	0.00026799	2.05e-06	699.5479188	700.37562671	698.32920914	-0.05212208	-0.02978361	-0.31429912
0.72193	251.04829	1e-08	3.187e-05	0.00030776	9e-08	-0.0	0.00144308	0.00026799	2.05e-06	699.51323564	700.35885994	698.29758452	-0.05186851	-0.03007026	-0.314274
0.72393	251.5816	1e-08	3.172e-05	0.00030791	9e-08	-0.0	0.00144308	0.00026799	2.05e-06	699.47859854	700.34193476	698.26596771	-0.0516217	-0.03034923	-0.3142493
0.72593	252.11343	0.0	3.157e-05	0.00030806	9e-08	-0.0	0.00144308	0.00026799	2.05e-06	699.44400686	700.32485295	698.23435865	-0.0513756	-0.03062734	-0.31422443
0.72793	252.64378	0.0	3.142e-05	0.00030821	9e-08	-0.0	0.00144308	0.00026799	2.05e-06	699.40945999	700.30761616	698.20275729	-0.05113427	-0.03090001	-0.3141998
0.72993	253.17262	0.0	3.128e-05	0.00030836	9e-08	-0.0	0.00144308	0.00026799	2.05e-06	699.37495742	700.2902258	698.17116359	-0.05089206	-0.03117359	-0.31417483
0.73193	253.69995	0.0	3.113e-05	0.0003085	9e-08	-0.0	0.00144308	0.000268	2.05e-06	699.34049856	700.27268345	698.13957748	-0.05065223	-0.03144441	-0.31414987
0.73393	254.22577	0.0	3.099e-05	0.00030864	9e-08	-0.0	0.00144308	0.000268	2.05e-06	699.30608284	700.25499077	698.10799892	-0.05041596	-0.03171111	-0.31412504
0.73593	254.75006	0.0	3.085e-05	0.00030879	9e-08	0.0	0.00144308	0.000268	2.05e-06	699.27170971	700.23714928	698.07642783	-0.0501845	-0.03197227	-0.31410048
0.73793	255.27281	0.0	3.071e-05	0.00030893	9e-08	0.0	0.00144308	0.000268	2.05e-06	699.23737863	700.21916051	698.04486417	-0.04995377	-0.0322325	-0.31407577
0.73993	255.79401	0.0	3.057e-05	0.00030907	8e-08	0.0	0.00144308	0.000268	2.05e-06	699.20308918	700.20102564	698.0133079	-0.04972244	-0.03249327	-0.31405075
0.74193	256.31365	0.0	3.043e-05	0.00030921	8e-08	-0.0	0.00144308	0.000268	2.05e-06	699.16884077	700.18274638	697.98175894	-0.0494963	-0.03274806	-0.31402606
0.74393	256.83172	0.0	3.029e-05	0.00030934	8e-08	0.0	0.00144308	0.000268	2.05e-06	699.1346328	700.1643245	697.95021723	-0.04927117	-0.03300157	-0.31400125
0.74593	257.34822	0.0	3.015e-05	0.00030948	8e-08	0.0	0.00144308	0.000268	2.05e-06	699.10046497	700.14576081	697.91868273	-0.04904963	-0.03325087	-0.3139766
0.74793	257.86312	0.0	3.002e-05	0.00030961	8e-08	-0.0	0.00144308	0.000268	2.05e-06	699.06633669	700.12705707	697.88715537	-0.04882751	-0.03350067	-0.31395166
0.74993	258.37642	0.0	2.989e-05	0.00030975	8e-08	-0.0	0.00144308	0.000268	2.05e-06	699.03224749	700.10821466	697.85563509	-0.04861022	-0.03374485	-0.31392704
0.75192	258.88811	0.0	2.976e-05	0.00030988	8e-08	0.0	0.00144308	0.000268	2.05e-06	698.99819691	700.08923495	697.82412184	-0.04839379	-0.0339879	-0.31390229
0.75392	259.39818	0.0	2.962e-05	0.00031001	8e-08	-0.0	0.00144308	0.000268	2.05e-06	698.96418448	700.07011938	697.79261554	-0.04817729	-0.03423082	-0.3138773
0.75592	259.90661	0.0	2.949e-05	0.00031014	8e-08	0.0	0.00144308	0.000268	2.05e-06	698.93020977	700.05086922	697.76111615	-0.04796612	-0.03446756	-0.31385271
0.75792	260.4134	0.0	2.937e-05	0.00031027	8e-08	0.0	0.00144308	0.00026801	2.05e-06	698.89627232	700.0314859	697.72962359	-0.04775577	-0.03470318	-0.31382798
0.75992	260.91853	0.0	2.924e-05	0.00031039	8e-08	-0.0	0.00144308	0.00026801	2.05e-06	698.86237172	700.01197061	697.69813782	-0.04754934	-0.03493419	-0.31380351
0.76192	261.42199	0.0	2.911e-05	0.00031052	8e-08	-0.0	0.00144308	0.00026801	2.05e-06	698.82850743	699.99232513	697.66665875	-0.04734239	-0.03516556	-0.31377875
0.76392	261.92377	0.0	2.899e-05	0.00031065	8e-08	0.0	0.00144308	0.00026801	2.05e-06	698.79467914	699.97255032	697.63518633	-0.0471366	-0.0353954	-0.31375392
0.76592	262.42386	0.0	2.887e-05	0.00031077	8e-08	-0.0	0.00144308	0.00026801	2.05e-06	698.76088646	699.95264744	697.60372051	-0.0469322	-0.03562344	-0.31372903
0.76792	262.92224	0.0	2.874e-05	0.00031089	7e-08	-0.0	0.00144308	0.00026801	2.05e-06	698.72712892	699.93261797	697.57226122	-0.0467303	-0.03584845	-0.31370424
0.76992	263.41891	0.0	2.862e-05	0.00031101	7e-08	-0.0	0.00144308	0.00026801	2.05e-06	698.69340624	699.91246275	697.5408084	-0.04653104	-0.03607025	-0.31367955
0.77192	263.91385	0.0	2.85e-05	0.00031113	7e-08	0.0	0.00144308	0.00026801	2.05e-06	698.65971794	699.89218332	697.50936198	-0.04633426	-0.03628903	-0.31365497
0.77392	264.40704	0.0	2.838e-05	0.00031125	7e-08	0.0	0.00144308	0.00026801	2.05e-06	698.62606366	699.87178088	697.47792191	-0.04613716	-0.03650789	-0.31363013
0.77592	264.89849	0.0	2.827e-05	0.00031137	7e-08	-0.0	0.00144308	0.00026801	2.05e-06	698.59244302	699.85125658	697.44648811	-0.04594514	-0.03672084	-0.31360573
0.77792	265.38816	0.0	2.815e-05	0.00031148	7e-08	0.0	0.00144308	0.00026801	2.05e-06	698.55885563	699.83061178	697.41506052	-0.04575349	-0.0369331	-0.31358117
0.77992	265.87606	0.0	2.803e-05	0.0003116	7e-08	-0.0	0.00144308	0.00026801	2.05e-06	698.52530118	699.80984744	697.38363908	-0.04555959	-0.03714755	-0.31355612
0.78192	266.36216	0.0	2.792e-05	0.00031171	7e-08	0.0	0.00144308	0.00026801	2.05e-06	698.49177935	699.78896464	697.35222374	-0.04537209	-0.03735463	-0.3135317
0.78392	266.84645	0.0	2.781e-05	0.00031183	7e-08	0.0	0.00144308	0.00026801	2.05e-06	698.4582897	699.76796478	697.32081441	-0.04518418	-0.03756185	-0.31350702
0.78592	267.32892	0.0	2.769e-05	0.00031194	7e-08	0.0	0.00144308	0.00026801	2.05e-06	698.42483193	699.74684897	697.28941103	-0.04499717	-0.03776777	-0.31348226
0.78792	267.80956	0.0	2.758e-05	0.00031205	7e-08	0.0	0.00144308	0.00026801	2.05e-06	698.39140569	699.72561829	697.25801354	-0.04480858	-0.0379751	-0.31345709
0.78992	268.28835	0.0	2.747e-05	0.00031216	7e-08	0.0	0.00144308	0.00026802	2.05e-06	698.35801073	699.70427366	697.22662188	-0.04462965	-0.03817149	-0.31343301
0.79192	268.76527	0.0	2.736e-05	0.00031227	7e-08	0.0	0.00144308	0.00026802	2.05e-06	698.32464664	699.68281642	697.19523597	-0.04444738	-0.03837121	-0.3134083
0.79392	269.24032	0.0	2.726e-05	0.00031238	7e-08	0.0	0.00144308	0.00026802	2.05e-06	698.29131315	699.66124758	697.16385576	-0.0442686	-0.03856678	-0.31338387
0.79592	269.71347	0.0	2.715e-05	0.00031248	7e-08	0.0	0.00144308	0.00026802	2.05e-06	698.25800994	699.63956821	697.13248118	-0.04408984	-0.03876198	-0.31335926
0.79792	270.18472	0.0	2.704e-05	0.00031259	7e-08	0.0	0.00144308	0.00026802	2.05e-06	698.22473674	699.61777924	697.10111216	-0.04391011	-0.03895789	-0.31333433
0.79992	270.65404	0.0	2.694e-05	0.00031269	7e-08	0.0	0.00144308	0.00026802	2.05e-06	698.19149322	699.59588186	697.06974864	-0.04373343	-0.03915012	-0.31330962
0.80192	271.12143	0.0	2.684e-05	0.0003128	6e-08	0.0	0.00144308	0.00026802	2.05e-06	698.15827913	699.57387697	697.03839055	-0.04355859	-0.03933997	-0.313285
0.80392	271.58686	0.0	2.673e-05	0.0003129	6e-08	0.0	0.00144308	0.00026802	2.05e-06	698.12509416	699.55176566	697.00703782	-0.04338603	-0.03952698	-0.31326051
0.80592	272.05032	0.0	2.663e-05	0.000313	6e-08	0.0	0.00144308	0.00026802	2.05e-06	698.09193805	699.52954888	696.97569039	-0.04321282	-0.03971432	-0.31323576
0.80792	272.51179	0.0	2.653e-05	0.0003131	6e-08	0.0	0.00144308	0.00026802	2.05e-06	698.05881056	699.50722759	696.9443482	-0.04304314	-0.03989747	-0.31321133
0.80992	272.97127	0.0	2.643e-05	0.0003132	6e-08	0.0	0.00144308	0.00026802	2.05e-06	698.02571137	699.48480285	696.91301117	-0.04287346	-0.04008023	-0.31318673
0.81192	273.42872	0.0	2.633e-05	0.0003133	6e-08	0.0	0.00144308	0.00026802	2.05e-06	697.99264028	699.46227551	696.88167924	-0.04270435	-0.04026198	-0.31316204
0.81392	273.88414	0.0	2.624e-05	0.0003134	6e-08	0.0	0.00144308	0.00026802	2.05e-06	697.95959702	699.43964654	696.85035234	-0.04253733	-0.04044109	-0.31313749
0.81592	274.3375	0.0	2.614e-05	0.0003135	6e-08	0.0	0.00144308	0.00026802	2.05e-06	697.92658133	699.41691694	696.8190304	-0.04237062	-0.04061946	-0.31311281
0.81792	274.78879	0.0	2.604e-05	0.00031359	6e-08	0.0	0.00144308	0.00026802	2.05e-06	697.89359302	699.39408751	696.78771337	-0.04220492	-0.04079633	-0.31308812
0.81992	275.238	0.0	2.595e-05	0.00031369	6e-08	0.0	0.00144308	0.00026802	2.05e-06	697.86063183	699.3711592	696.75640117	-0.0420411	-0.04097078	-0.31306355
0.82192	275.6851	0.0	2.585e-05	0.00031378	6e-08	0.0	0.00144308	0.00026802	2.05e-06	697.82769754	699.34813289	696.72509373	-0.0418801	-0.04114181	-0.31303924
0.82392	276.13007	0.0	2.576e-05	0.00031387	6e-08	0.0	0.00144308	0.00026802	2.05e-06	697.79478993	699.32500954	696.69379098	-0.04171624	-0.04131545	-0.31301434
0.82592	276.5729	0.0	2.567e-05	0.00031397	6e-08	0.0	0.00144308	0.00026802	2.05e-06	697.76190881	699.30178989	696.66249286	-0.04155779	-0.04148292	-0.31299011
0.82792	277.01356	0.0	2.558e-05	0.00031406	6e-08	-0.0	0.00144308	0.00026802	2.05e-06	697.72905397	699.27847481	696.63119931	-0.04139731	-0.04165211	-0.31296542
0.82992	277.45204	0.0	2.549e-05	0.00031415	6e-08	0.0	0.00144308	0.00026802	2.05e-06	697.69622521	699.25506515	696.59991024	-0.04123801	-0.0418196	-0.31294076
0.83192	277.88832	0.0	2.54e-05	0.00031424	6e-08	0.0	0.00144308	0.00026803	2.05e-06	697.66342233	699.23156178	696.5686256	-0.04107981	-0.04198548	-0.31291613
0.83392	278.32238	0.0	2.531e-05	0.00031432	6e-08	0.0	0.00144308	0.00026803	2.05e-06	697.63064515	699.20796551	696.53734531	-0.04092234	-0.04215014	-0.31289146
0.83592	278.75419	0.0	2.522e-05	0.00031441	6e-08	-0.0	0.00144308	0.00026803	2.05e-06	697.59789351	699.18427705	696.50606931	-0.04076649	-0.04231264	-0.31286691
0.83792	279.18374	0.0	2.514e-05	0.0003145	6e-08	0.0	0.00144308	0.00026803	2.05e-06	697.56516723	699.16049727	696.47479752	-0.04060949	-0.04247585	-0.31284204
0.83992	279.61101	0.0	2.505e-05	0.00031458	6e-08	-0.0	0.00144308	0.00026803	2.05e-06	697.53246617	699.13662682	696.44352988	-0.04045898	-0.04263186	-0.31281807
0.84192	280.03596	0.0	2.497e-05	0.00031467	6e-08	-0.0	0.00144308	0.00026803	2.05e-06	697.49979012	699.11266666	696.41226631	-0.04030514	-0.04279085	-0.31279343
0.84392	280.45859	0.0	2.488e-05	0.00031475	6e-08	0.0	0.00144308	0.00026803	2.05e-06	697.46713897	699.08861744	696.38100675	-0.04014973	-0.04295096	-0.31276841
0.84592	280.87887	0.0	2.48e-05	0.00031483	6e-08	0.0	0.00144308	0.00026803	2.05e-06	697.43451261	699.06447974	696.34975113	-0.04000019	-0.04310453	-0.31274422
0.84792	281.29677	0.0	2.472e-05	0.00031492	5e-08	-0.0	0.00144308	0.00026803	2.05e-06	697.40191086	699.04025442	696.31849937	-0.0398492	-0.0432591	-0.31271967
0.84992	281.71228	0.0	2.464e-05	0.000315	5e-08	-0.0	0.00144308	0.00026803	2.05e-06	697.36933361	699.01594223	696.28725141	-0.0396975	-0.04341387	-0.31269489
0.85191	282.12536	0.0	2.456e-05	0.00031508	5e-08	0.0	0.00144308	0.00026803	2.05e-06	697.33678077	698.99154367	696.25600717	-0.03954982	-0.04356404	-0.31267066
0.85391	282.536	0.0	2.448e-05	0.00031516	5e-08	0.0	0.00144308	0.00026803	2.05e-06	697.30425213	698.96705982	696.22476657	-0.03940052	-0.04371535	-0.31264605
0.85591	282.94416	0.0	2.44e-05	0.00031524	5e-08	-0.0	0.00144308	0.00026803	2.05e-06	697.27174774	698.94249084	696.19352956	-0.0392526	-0.04386473	-0.31262156
0.85791	283.34983	0.0	2.432e-05	0.00031531	5e-08	0.0	0.00144308	0.00026803	2.05e-06	697.2392674	698.91783772	696.16229605	-0.03910478	-0.04401349	-0.31259699
0.85991	283.75298	0.0	2.425e-05	0.00031539	5e-08	-0.0	0.00144308	0.00026803	2.05e-06	697.20681105	698.89310101	696.13106597	-0.03895647	-0.04416219	-0.31257225
0.86191	284.15358	0.0	2.417e-05	0.00031547	5e-08	-0.0	0.00144308	0.00026803	2.05e-06	697.17437863	698.86828135	696.09983924	-0.03880924	-0.04430925	-0.31254758
0.86391	284.55161	0.0	2.409e-05	0.00031554	5e-08	0.0	0.00144308	0.00026803	2.05e-06	697.14197012	698.84337916	696.0686158	-0.03866622	-0.04445157	-0.31252354
0.86591	284.94703	0.0	2.402e-05	0.00031561	5e-08	0.0	0.00144308	0.00026803	2.05e-06	697.10958538	698.8183953	696.03739557	-0.03851827	-0.04459824	-0.31249859
0.86791	285.33982	0.0	2.395e-05	0.00031569	5e-08	0.0	0.00144308	0.00026803	2.05e-06	697.07722441	698.79333026	696.00617846	-0.03837455	-0.04474014	-0.31247427
0.86991	285.72995	0.0	2.387e-05	0.00031576	5e-08	0.0	0.00144308	0.00026803	2.05e-06	697.04488715	698.76818468	695.9749644	-0.03822441	-0.04488778	-0.31244879
0.87191	286.11739	0.0	2.38e-05	0.00031583	5e-08	-0.0	0.00144308	0.00026803	2.05e-06	697.01257368	698.74295878	695.94375333	-0.03808674	-0.04502261	-0.31242536
0.87391	286.50211	0.0	2.373e-05	0.0003159	5e-08	-0.0	0.00144308	0.00026803	2.05e-06	696.98028385	698.71765353	695.91254514	-0.0379439	-0.04516193	-0.31240099
0.87591	286.88408	0.0	2.366e-05	0.00031597	5e-08	0.0	0.00144308	0.00026803	2.05e-06	696.94801772	698.69226929	695.88133977	-0.03779966	-0.04530202	-0.31237632
0.87791	287.26326	0.0	2.359e-05	0.00031604	5e-08	0.0	0.00144308	0.00026803	2.05e-06	696.91577531	698.66680654	695.85013714	-0.03765653	-0.04544043	-0.3123518
0.87991	287.63964	0.0	2.352e-05	0.00031611	5e-08	0.0	0.00144308	0.00026803	2.05e-06	696.88355664	698.64126582	695.81893716	-0.03751483	-0.04557685	-0.31232747
0.88191	288.01316	0.0	2.346e-05	0.00031618	5e-08	-0.0	0.00144308	0.00026803	2.05e-06	696.85136176	698.61564755	695.78773976	-0.03737095	-0.04571474	-0.31230273
0.88391	288.3838	0.0	2.339e-05	0.00031624	5e-08	0.0	0.00144308	0.00026803	2.05e-06	696.8191907	698.5899523	695.75654484	-0.03722864	-0.0458505	-0.31227823
0.88591	288.75153	0.0	2.332e-05	0.00031631	5e-08	0.0	0.00144308	0.00026803	2.05e-06	696.78704353	698.56418049	695.72535232	-0.0370885	-0.04598356	-0.31225408
0.88791	289.11631	0.0	2.326e-05	0.00031638	5e-08	-0.0	0.00144308	0.00026803	2.05e-06	696.75492033	698.53833258	695.69416211	-0.03693636	-0.04612731	-0.31222784
0.88991	289.47809	0.0	2.32e-05	0.00031644	5e-08	0.0	0.00144308	0.00026803	2.05e-06	696.72282134	698.51240859	695.66297414	-0.03680396	-0.0462518	-0.31220499
0.89191	289.83685	0.0	2.313e-05	0.0003165	5e-08	-0.0	0.00144308	0.00026804	2.05e-06	696.69074645	698.48640959	695.6317883	-0.03666074	-0.04638581	-0.31218027
0.89391	290.19254	0.0	2.307e-05	0.00031657	5e-08	-0.0	0.00144308	0.00026804	2.05e-06	696.65869605	698.46033524	695.60060452	-0.03651965	-0.04651715	-0.31215592
0.89591	290.54513	0.0	2.301e-05	0.00031663	5e-08	0.0	0.00144308	0.00026804	2.05e-06	696.62667006	698.43418659	695.56942268	-0.03637765	-0.04664866	-0.31213143
0.89791	290.89457	0.0	2.295e-05	0.00031669	5e-08	-0.0	0.00144308	0.00026804	2.05e-06	696.59466878	698.40796364	695.5382427	-0.03623491	-0.04678016	-0.31210683
0.89991	291.24083	0.0	2.289e-05	0.00031675	5e-08	0.0	0.00144308	0.00026804	2.05e-06	696.56269242	698.38166673	695.50706449	-0.0360926	-0.04691056	-0.31208234
0.90191	291.58385	0.0	2.283e-05	0.00031681	5e-08	0.0	0.00144308	0.00026804	2.05e-06	696.5307412	698.35529615	695.47588793	-0.03594771	-0.04704258	-0.31205744
0.90391	291.9236	0.0	2.277e-05	0.00031687	5e-08	0.0	0.00144308	0.00026804	2.05e-06	696.49881541	698.32885211	695.44471294	-0.03580578	-0.04717116	-0.3120331
0.90591	292.26003	0.0	2.271e-05	0.00031692	5e-08	0.0	0.00144308	0.00026804	2.05e-06	696.46691533	698.30233486	695.41353941	-0.03566554	-0.04729751	-0.31200911
0.90791	292.59309	0.0	2.265e-05	0.00031698	5e-08	-0.0	0.00144308	0.00026804	2.05e-06	696.43504124	698.27574477	695.38236723	-0.03551767	-0.04742995	-0.31198388
0.90991	292.92273	0.0	2.26e-05	0.00031704	5e-08	-0.0	0.00144308	0.00026804	2.05e-06	696.40319354	698.24908184	695.3511963	-0.03537765	-0.04755461	-0.31196007
0.91191	293.24891	0.0	2.254e-05	0.00031709	5e-08	0.0	0.00144308	0.00026804	2.05e-06	696.37137257	698.22234644	695.32002649	-0.0352287	-0.0476864	-0.31193484
0.91391	293.57156	0.0	2.249e-05	0.00031715	4e-08	0.0	0.00144308	0.00026804	2.05e-06	696.33957881	698.19553851	695.28885769	-0.03508765	-0.04781043	-0.31191104
0.91591	293.89065	0.0	2.243e-05	0.0003172	4e-08	-0.0	0.00144308	0.00026804	2.05e-06	696.30781267	698.16865838	695.25768978	-0.03494217	-0.04793755	-0.31188662
0.91791	294.20611	0.0	2.238e-05	0.00031725	4e-08	0.0	0.00144308	0.00026804	2.05e-06	696.27607467	698.14170605	695.22652264	-0.0347955	-0.04806488	-0.31186213
0.91991	294.51788	0.0	2.233e-05	0.00031731	4e-08	-0.0	0.00144308	0.00026804	2.05e-06	696.24436539	698.11468159	695.19535614	-0.03464702	-0.04819294	-0.31183748
0.92191	294.82591	0.0	2.228e-05	0.00031736	4e-08	0.0	0.00144308	0.00026804	2.05e-06	696.21268543	698.087585	695.16419015	-0.03450022	-0.04831867	-0.31181327
0.92391	295.13013	0.0	2.223e-05	0.00031741	4e-08	-0.0	0.00144308	0.00026804	2.05e-06	696.18103546	698.0604163	695.13302452	-0.03435041	-0.04844611	-0.31178873
0.92591	295.43048	0.0	2.218e-05	0.00031746	4e-08	0.0	0.00144308	0.00026804	2.05e-06	696.14941621	698.03317545	695.10185911	-0.03419824	-0.04857463	-0.31176401
0.92791	295.72689	0.0	2.213e-05	0.00031751	4e-08	0.0	0.00144308	0.00026804	2.05e-06	696.11782845	698.00586243	695.07069377	-0.0340436	-0.04870426	-0.31173911
0.92991	296.0193	0.0	2.208e-05	0.00031755	4e-08	-0.0	0.00144308	0.00026804	2.05e-06	696.08627315	697.9784769	695.03952834	-0.03389361	-0.04882909	-0.31171518
0.93191	296.30764	0.0	2.204e-05	0.0003176	4e-08	0.0	0.00144308	0.00026804	2.05e-06	696.05475126	697.95101871	695.00836265	-0.0337321	-0.04896244	-0.31168968
0.93391	296.59182	0.0	2.199e-05	0.00031765	4e-08	0.0	0.00144308	0.00026804	2.05e-06	696.02326348	697.92348842	694.97719655	-0.03357794	-0.04908874	-0.31166561
0.93591	296.87177	0.0	2.194e-05	0.00031769	4e-08	0.0	0.00144308	0.00026804	2.05e-06	695.99181175	697.89588408	694.94602982	-0.03342401	-0.04921385	-0.31164186
0.93791	297.14742	0.0	2.19e-05	0.00031774	4e-08	0.0	0.00144308	0.00026804	2.05e-06	695.96039612	697.8682079	694.91486231	-0.03325571	-0.04934954	-0.31161622
0.93991	297.41866	0.0	2.186e-05	0.00031778	4e-08	-0.0	0.00144308	0.00026804	2.05e-06	695.92901902	697.84045735	694.88369378	-0.03309597	-0.04947722	-0.31159224
0.94191	297.68543	0.0	2.181e-05	0.00031782	4e-08	0.0	0.00144308	0.00026804	2.05e-06	695.89768159	697.81263276	694.85252403	-0.03293273	-0.04960659	-0.31156809
0.94391	297.94762	0.0	2.177e-05	0.00031786	4e-08	-0.0	0.00144308	0.00026804	2.05e-06	695.8663859	697.78473295	694.82135282	-0.0327687	-0.04973545	-0.31154421
0.94591	298.20513	0.0	2.173e-05	0.00031791	4e-08	-0.0	0.00144308	0.00026804	2.05e-06	695.83513179	697.75676081	694.79017998	-0.03259849	-0.049868	-0.31151986
0.94791	298.45787	0.0	2.169e-05	0.00031795	4e-08	-0.0	0.00144308	0.00026804	2.05e-06	695.80392295	697.72871282	694.7590052	-0.03242416	-0.05000251	-0.31149537
0.94991	298.70573	0.0	2.165e-05	0.00031798	4e-08	0.0	0.00144308	0.00026804	2.05e-06	695.77276271	697.70058652	694.72782814	-0.03223624	-0.05014604	-0.31146954
0.9519	298.94859	0.0	2.161e-05	0.00031802	4e-08	-0.0	0.00144308	0.00026804	2.05e-06	695.74165273	697.67238245	694.69664853	-0.03205458	-0.05028337	-0.31144513
0.9539	299.18633	0.0	2.158e-05	0.00031806	4e-08	-0.0	0.00144308	0.00026804	2.05e-06	695.71059601	697.64409937	694.66546603	-0.03187752	-0.05041589	-0.31142189
0.9559	299.41883	0.0	2.154e-05	0.0003181	4e-08	0.0	0.00144308	0.00026804	2.05e-06	695.67959465	697.61573771	694.63428036	-0.03168632	-0.05055752	-0.31139741
0.9579	299.64594	0.0	2.15e-05	0.00031813	4e-08	0.0	0.00144308	0.00026804	2.05e-06	695.64865214	697.58729618	694.60309112	-0.03148959	-0.05070166	-0.31137292
0.9599	299.86753	0.0	2.147e-05	0.00031817	4e-08	0.0	0.00144308	0.00026804	2.05e-06	695.61777332	697.55877221	694.57189786	-0.03128683	-0.05084855	-0.31134842
0.9619	300.08344	0.0	2.144e-05	0.0003182	4e-08	-0.0	0.00144308	0.00026804	2.05e-06	695.58696272	697.53016415	694.54070009	-0.03107728	-0.05099856	-0.31132392
0.9639	300.29351	0.0	2.14e-05	0.00031823	4e-08	0.0	0.00144308	0.00026804	2.05e-06	695.55622549	697.50147012	694.50949729	-0.0308601	-0.05115212	-0.31129941
0.9659	300.49756	0.0	2.137e-05	0.00031826	4e-08	0.0	0.00144308	0.00026804	2.05e-06	695.52556755	697.47268801	694.47828889	-0.03063432	-0.05130972	-0.3112749
0.9679	300.6954	0.0	2.134e-05	0.00031829	4e-08	0.0	0.00144308	0.00026804	2.05e-06	695.49499569	697.44381537	694.44707421	-0.0303988	-0.05147192	-0.31125038
0.9699	300.88681	0.0	2.131e-05	0.00031832	4e-08	-0.0	0.00144308	0.00026804	2.05e-06	695.46451775	697.41484945	694.41585252	-0.03015208	-0.05163944	-0.31122586
0.9719	301.07157	0.0	2.128e-05	0.00031835	4e-08	0.0	0.00144308	0.00026804	2.05e-06	695.43414291	697.38578704	694.38462297	-0.02989255	-0.05181306	-0.31120133
0.9739	301.24944	0.0	2.126e-05	0.00031838	4e-08	-0.0	0.00144308	0.00026804	2.05e-06	695.40388194	697.35662443	694.35338458	-0.02961812	-0.0519938	-0.3111768
0.9759	301.42013	0.0	2.123e-05	0.0003184	4e-08	0.0	0.00144308	0.00026804	2.05e-06	695.37374763	697.32735733	694.3221362	-0.02932624	-0.05218285	-0.31115225
0.9779	301.58334	0.0	2.121e-05	0.00031843	4e-08	-0.0	0.00144308	0.00026804	2.05e-06	695.34375533	697.29798065	694.29087649	-0.02901377	-0.0523817	-0.3111277
0.9799	301.73872	0.0	2.118e-05	0.00031845	4e-08	-0.0	0.00144308	0.00026804	2.05e-06	695.31392371	697.26848838	694.25960384	-0.02867638	-0.05259234	-0.31110314
0.9819	301.8859	0.0	2.116e-05	0.00031848	4e-08	-0.0	0.00144308	0.00026804	2.05e-06	695.28427579	697.23887328	694.22831629	-0.02830871	-0.05281723	-0.31107857
0.9839	302.02441	0.0	2.114e-05	0.0003185	4e-08	0.0	0.00144308	0.00026804	2.05e-06	695.25484063	697.20912648	694.1970114	-0.02790364	-0.05305957	-0.31105398
0.9859	302.15375	0.0	2.112e-05	0.00031852	4e-08	-0.0	0.00144308	0.00026804	2.05e-06	695.22565537	697.17923696	694.16568612	-0.02745016	-0.05332424	-0.31102938
0.9879	302.27329	0.0	2.11e-05	0.00031853	4e-08	-0.0	0.00144308	0.00026804	2.05e-06	695.19676925	697.14919066	694.13433641	-0.02693306	-0.05361789	-0.31100475
0.9899	302.38228	0.0	2.109e-05	0.00031855	4e-08	0.0	0.00144308	0.00026804	2.05e-06	695.16824965	697.11896903	694.10295684	-0.02633371	-0.0539484	-0.31098011
0.9919	302.47978	0.0	2.107e-05	0.00031856	4e-08	-0.0	0.00144308	0.00026804	2.05e-06	695.14019139	697.08854708	694.07153983	-0.02560929	-0.05433384	-0.31095543
0.9939	302.56454	0.0	2.106e-05	0.00031858	4e-08	0.0	0.00144308	0.00026804	2.05e-06	695.11274323	697.05788744	694.04007358	-0.02469271	-0.05480158	-0.31093072
0.9959	302.63478	0.0	2.105e-05	0.00031859	4e-08	0.0	0.00144308	0.00026804	2.05e-06	695.08615711	697.02693035	694.00853825	-0.02343525	-0.05541069	-0.31090595
0.9979	302.68764	0.0	2.104e-05	0.0003186	4e-08	0.0	0.00144308	0.00026804	2.05e-06	695.06095183	696.9955612	693.9768931	-0.02139969	-0.0563279	-0.31088109
0.9999	302.71649	0.0	2.104e-05	0.0003186	4e-08	0.0	0.00144308	0.00026804	2.05e-06	695.03897475	696.96341873	693.9449924	-0.01433542	-0.05900463	-0.31085603
1.0	302.71692	0.0	2.104e-05	0.0003186	4e-08	0.0	0.00144308	0.00026804	2.05e-06	695.03814157	696.96176032	693.94337613	1614.85032667	108.5366756	322.08333335
