# Supplementary material for: Dataset for the simulated biomass pyrolysis in rotary kilns with varying particle residence time distributions
Source: Data Brief. 2021 Nov 23;39:107603. doi: 10.1016/j.dib.2021.107603 (PMC8633881; doi:10.1016/j.dib.2021.107603)
Supplement: Supplementary Data S1 — Supplementary Raw Research Data. This is open data under the CC BY license http://creativecommons.org/licenses/by/4.0/ [file mmc1.zip › supplementary/113/logFiles/log_Pe90]

l,m	Tau,s	F_w,kg/s	F_is,kg/s	F_c,kg/s	F_rt,kg/s	F_w_wet,kg/s	F_it,kg/s	F_g,kg/s	F_H2O_g,kg/s	T_b,K	T_g,K	T_w,K	q_bed,kW/m	q_gas,kW/m	q_loss,kW/m
0.0001	0.02	0.0	0.0	0.0	0.0	0.00205261	0.0	0.0	0.0	299.05238806	302.2586416	832.90067039	33.29732378	2.84975476	-0.41989445
0.002	0.77965	0.0	0.0	0.0	0.0	0.00205261	0.0	0.0	0.0	315.78771795	377.5411748	828.257313	32.09558046	2.67466297	-0.41625125
0.004	1.5789	0.0	0.0	0.0	0.0	0.00205261	0.0	0.0	0.0	332.59879746	450.0293241	823.56267398	30.88803212	2.42793337	-0.41256799
0.006	2.37776	0.0	0.0	0.0	0.0	0.00205261	0.0	0.0	0.0	348.63552221	514.12668656	819.06665382	29.73430866	2.12596545	-0.40904071
0.008	3.17621	2e-08	0.0	0.0	0.0	0.0020526	0.0	0.0	0.0	363.94460756	568.76871323	814.76861057	28.62892659	1.78861769	-0.40566889
0.01	3.97427	5e-08	0.0	0.0	0.0	0.00205256	0.0	0.0	0.0	378.56728815	613.58259201	810.66528062	27.56564789	1.44578419	-0.4024499
0.012	4.77193	1.6e-07	0.0	0.0	0.0	0.00205246	0.0	0.0	0.0	392.53979293	648.97055746	806.75016618	26.53951822	1.12463179	-0.39937859
0.014	5.56918	4.2e-07	0.0	0.0	0.0	0.00205219	0.0	0.0	0.0	405.89439851	675.93630171	803.01412285	25.54693206	0.84458228	-0.39644773
0.016	6.36604	1.03e-06	0.0	0.0	0.0	0.00205158	0.0	0.0	0.0	418.6603773	695.8235765	799.44645191	24.58584654	0.61424474	-0.39364889
0.018	7.16249	2.32e-06	0.0	0.0	0.0	0.0020503	0.0	0.0	0.0	430.86483485	710.0507357	796.03608174	23.65535837	0.43336657	-0.39097339
0.02	7.95854	4.84e-06	0.0	0.0	0.0	0.00204777	0.0	0.0	0.0	442.5332698	719.92348939	792.77244028	22.75518333	0.29643425	-0.3884129
0.022	8.75418	9.5e-06	0.0	0.0	0.0	0.0020431	0.0	0.0	1e-08	453.68985109	726.54295162	789.64590913	21.88528214	0.19557484	-0.38595993
0.024	9.54942	1.762e-05	0.0	0.0	0.0	0.00203497	0.0	0.0	2e-08	464.35749589	730.78333249	786.64795884	21.04556484	0.12299014	-0.38360779
0.026	10.34425	3.107e-05	0.0	0.0	0.0	0.00202151	0.0	0.0	3e-08	474.55785338	733.31026885	783.77109015	20.23581065	0.07182636	-0.38135061
0.028	11.13867	5.234e-05	0.0	0.0	0.0	0.00200023	0.0	0.0	5e-08	484.31126979	734.61593277	781.00869112	19.45563817	0.03658326	-0.37918321
0.03	11.93268	8.454e-05	0.0	0.0	0.0	0.00196799	0.0	0.0	8e-08	493.63678576	735.05689231	778.35487583	18.70453351	0.01302973	-0.37710098
0.032	12.72629	0.00013136	0.0	0.0	0.0	0.00192112	0.0	0.0	1.3e-07	502.5522055	734.88780174	775.80433861	17.98187977	-0.0019705	-0.37509977
0.034	13.51948	0.00019676	0.0	0.0	0.0	0.00185565	0.0	0.0	2e-07	511.07426763	734.28957945	773.35223297	17.28698885	-0.01071542	-0.37317578
0.036	14.31226	0.00028451	1e-08	0.0	0.0	0.00176781	0.0	0.0	2.8e-07	519.21893875	733.39102936	770.99408029	16.61911733	-0.0148762	-0.37132549
0.038	15.10463	0.00039754	1e-08	0.0	0.0	0.00165465	1e-08	0.0	4e-07	527.00182745	732.2848362	768.72570396	15.977469	-0.01567968	-0.36954564
0.04	15.89659	0.00053703	3e-08	0.0	0.0	0.001515	2e-08	0.0	5.4e-07	534.43867858	731.03828101	766.54318507	15.36118214	-0.01402786	-0.36783314
0.042	16.68813	0.00070151	5e-08	0.0	0.0	0.00135029	4e-08	1e-08	7e-07	541.54585344	729.69928051	764.44283363	14.76930988	-0.010572	-0.3661851
0.044	17.47925	0.00088626	1e-07	0.0	0.0	0.00116527	9e-08	1e-08	8.9e-07	548.34064805	728.29835236	762.42116953	14.20080166	-0.00573862	-0.3645988
0.046	18.26996	0.00108311	1.8e-07	0.0	0.0	0.00096805	1.7e-07	2e-08	1.08e-06	554.84128009	726.84788395	760.47490626	13.65449979	0.00027656	-0.36307166
0.048	19.06025	0.0012812	3e-07	0.0	0.0	0.00076946	3.1e-07	5e-08	1.28e-06	561.06642038	725.34055767	758.60093228	13.12916418	0.00751642	-0.36160123
0.05	19.85013	0.00146854	4.9e-07	0.0	1e-08	0.00058148	5.5e-07	8e-08	1.47e-06	567.03427311	723.74942544	756.79628668	12.62352867	0.01625267	-0.3601852
0.05199	20.63958	0.0016341	7.6e-07	0.0	1e-08	0.00041506	9.1e-07	1.4e-07	1.64e-06	572.76139623	722.03180111	755.05812948	12.13638358	0.02692876	-0.35882133
0.05399	21.42861	0.00177002	1.13e-06	0.0	1e-08	0.00027801	1.44e-06	2.2e-07	1.77e-06	578.2616125	720.13780084	753.38371136	11.66666312	0.04005182	-0.35750747
0.05599	22.21722	0.00187294	1.62e-06	0.0	2e-08	0.00017361	2.21e-06	3.4e-07	1.88e-06	583.54540606	718.02221892	751.77034976	11.21350977	0.05604984	-0.35624151
0.05799	23.00541	0.00194417	2.25e-06	0.0	3e-08	0.00010046	3.25e-06	5e-07	1.95e-06	588.61999354	715.65642173	750.21543313	10.77574341	0.07514248	-0.35502141
0.05999	23.79317	0.00198863	3.03e-06	0.0	4e-08	5.356e-05	4.64e-06	7.2e-07	2e-06	593.48993328	713.03651408	748.71648239	10.35354296	0.09725848	-0.35384521
0.06199	24.58051	0.00201294	3.98e-06	0.0	6e-08	2.618e-05	6.43e-06	1e-06	2.03e-06	598.15890287	710.18538744	747.2709892	9.94623194	0.12203192	-0.35271094
0.06399	25.36743	0.00202364	5.12e-06	0.0	8e-08	1.168e-05	8.69e-06	1.36e-06	2.04e-06	602.63027547	707.14909553	745.8765857	9.55405258	0.14886379	-0.35161676
0.06599	26.15391	0.00202595	6.46e-06	0.0	1.1e-07	4.74e-06	1.149e-05	1.81e-06	2.05e-06	606.90792632	703.989897	744.53102918	9.17618583	0.17701485	-0.3505609
0.06799	26.93997	0.00202336	8.02e-06	0.0	1.4e-07	1.75e-06	1.493e-05	2.37e-06	2.05e-06	610.99640004	700.77857686	743.23222844	8.81280979	0.20569887	-0.34954172
0.06999	27.7256	0.00201787	9.82e-06	1e-08	1.7e-07	5.8e-07	1.907e-05	3.04e-06	2.05e-06	614.90089247	697.58745492	741.97821745	8.46326401	0.23415917	-0.34855769
0.07199	28.5108	0.00201044	1.187e-05	1e-08	2.2e-07	1.8e-07	2.4e-05	3.85e-06	2.05e-06	618.62677948	694.48469221	740.76721565	8.12718973	0.26172331	-0.34760739
0.07399	29.29557	0.00200142	1.418e-05	1e-08	2.7e-07	5e-08	2.982e-05	4.81e-06	2.05e-06	622.17952535	691.5298911	739.59757746	7.80330137	0.28783827	-0.34668956
0.07599	30.0799	0.00199089	1.677e-05	2e-08	3.3e-07	1e-08	3.66e-05	5.93e-06	2.05e-06	625.56444915	688.77114206	738.46780405	7.49470802	0.31208742	-0.34580301
0.07799	30.86381	0.0019788	1.966e-05	3e-08	4.1e-07	0.0	4.443e-05	7.24e-06	2.05e-06	628.78809681	686.24334502	737.37610628	7.19888822	0.33419252	-0.34494632
0.07999	31.64727	0.00196507	2.285e-05	4e-08	4.9e-07	0.0	5.339e-05	8.73e-06	2.05e-06	631.85565324	683.96827749	736.32113721	6.91523803	0.35400458	-0.34411846
0.08199	32.43031	0.00194961	2.634e-05	5e-08	5.8e-07	0.0	6.354e-05	1.044e-05	2.05e-06	634.77231799	681.95580657	735.30158157	6.64323335	0.37147976	-0.34331838
0.08399	33.2129	0.00193236	3.014e-05	7e-08	6.8e-07	0.0	7.495e-05	1.236e-05	2.05e-06	637.54318083	680.2056575	734.31618541	6.38255716	0.38665856	-0.34254511
0.08599	33.99506	0.00191326	3.425e-05	9e-08	7.9e-07	0.0	8.766e-05	1.451e-05	2.05e-06	640.17328099	678.70958293	733.36373679	6.13282484	0.3996417	-0.34179769
0.08799	34.77678	0.00189226	3.867e-05	1.2e-07	9.2e-07	-0.0	0.0001017	1.69e-05	2.05e-06	642.66763832	677.45352277	732.44305648	5.8936653	0.41056959	-0.34107521
0.08999	35.55806	0.00186934	4.338e-05	1.6e-07	1.05e-06	0.0	0.0001171	1.952e-05	2.05e-06	645.03126814	676.41957479	731.55299503	5.66471531	0.41960556	-0.34037674
0.09199	36.3389	0.00184452	4.838e-05	2.1e-07	1.2e-06	0.0	0.00013386	2.239e-05	2.05e-06	647.26920761	675.58762734	730.69242774	5.44574014	0.42690168	-0.33970172
0.09399	37.11929	0.0018178	5.365e-05	2.7e-07	1.36e-06	0.0	0.00015198	2.55e-05	2.05e-06	649.38656054	674.93654875	729.86024632	5.2360226	0.4326917	-0.33904843
0.09599	37.89925	0.00178923	5.919e-05	3.5e-07	1.53e-06	-0.0	0.00017142	2.885e-05	2.05e-06	651.38829287	674.44600654	729.05540416	5.03552659	0.43708495	-0.33841678
0.09799	38.67876	0.00175888	6.496e-05	4.3e-07	1.71e-06	-0.0	0.00019215	3.243e-05	2.05e-06	653.27960945	674.09561769	728.27683726	4.84390083	0.44024423	-0.33780596
0.09999	39.45782	0.00172683	7.095e-05	5.4e-07	1.89e-06	0.0	0.00021412	3.623e-05	2.05e-06	655.06563395	673.86672695	727.52353143	4.66060067	0.44233789	-0.3372147
0.10199	40.23644	0.00169317	7.713e-05	6.6e-07	2.09e-06	0.0	0.00023726	4.025e-05	2.05e-06	656.75150536	673.74218466	726.79450262	4.48542129	0.44347837	-0.33664258
0.10399	41.0146	0.00165801	8.348e-05	8e-07	2.29e-06	-0.0	0.0002615	4.447e-05	2.05e-06	658.34243067	673.70629647	726.08878509	4.31797333	0.44378876	-0.33608875
0.10599	41.79232	0.00162149	8.998e-05	9.7e-07	2.5e-06	-0.0	0.00028675	4.887e-05	2.05e-06	659.84353777	673.74524981	725.40545814	4.15793141	0.44337191	-0.33555252
0.10799	42.56959	0.00158374	9.659e-05	1.16e-06	2.72e-06	0.0	0.00031291	5.345e-05	2.05e-06	661.25998509	673.84670358	724.743624	4.0048964	0.44232696	-0.33503307
0.10999	43.34641	0.00154489	0.0001033	1.37e-06	2.94e-06	0.0	0.00033989	5.818e-05	2.05e-06	662.5968402	673.99996832	724.10242702	3.85863659	0.44072733	-0.33452996
0.11199	44.12278	0.0015051	0.00011007	1.62e-06	3.16e-06	0.0	0.00036758	6.304e-05	2.05e-06	663.85914017	674.19570182	723.48104042	3.71870756	0.43865542	-0.33404231
0.11399	44.89869	0.00146452	0.00011687	1.89e-06	3.39e-06	-0.0	0.00039587	6.802e-05	2.05e-06	665.05180468	674.42591785	722.87867815	3.58480691	0.43617311	-0.33356953
0.11599	45.67415	0.00142329	0.00012369	2.19e-06	3.61e-06	0.0	0.00042467	7.311e-05	2.05e-06	666.17965471	674.68377769	722.29458877	3.45663487	0.43333583	-0.33311111
0.11799	46.44915	0.00138156	0.0001305	2.53e-06	3.84e-06	0.0	0.00045387	7.827e-05	2.05e-06	667.24738709	674.96347507	721.72805666	3.3338929	0.43019319	-0.33266651
0.11999	47.2237	0.00133949	0.00013727	2.9e-06	4.06e-06	-0.0	0.00048336	8.349e-05	2.05e-06	668.25955746	675.26011326	721.17840179	3.21624871	0.42679126	-0.33223513
0.12199	47.99778	0.00129719	0.00014398	3.3e-06	4.28e-06	0.0	0.00051304	8.876e-05	2.05e-06	669.22056726	675.56958801	720.644979	3.10342493	0.42316856	-0.33181651
0.12399	48.77141	0.00125482	0.00015062	3.75e-06	4.5e-06	0.0	0.00054282	9.405e-05	2.05e-06	670.13464917	675.88848386	720.12717756	2.99511736	0.4193609	-0.3314101
0.12599	49.54458	0.00121249	0.00015716	4.23e-06	4.71e-06	-0.0	0.00057261	9.936e-05	2.05e-06	671.00585809	676.2139774	719.62442016	2.89108359	0.41539821	-0.33101554
0.12799	50.31728	0.00117032	0.00016358	4.74e-06	4.92e-06	-0.0	0.00060232	0.00010467	2.05e-06	671.83806707	676.54374984	719.13616131	2.79104339	0.41130891	-0.33063232
0.12999	51.08952	0.00112842	0.00016988	5.3e-06	5.13e-06	0.0	0.00063188	0.00010995	2.05e-06	672.63495835	676.87591402	718.66188665	2.6947693	0.40711722	-0.33026012
0.13199	51.8613	0.00108688	0.00017603	5.9e-06	5.32e-06	0.0	0.00066122	0.00011521	2.05e-06	673.4000244	677.20894614	718.2011111	2.60200905	0.40284577	-0.32989847
0.13399	52.63261	0.00104579	0.00018203	6.54e-06	5.51e-06	0.0	0.00069026	0.00012042	2.05e-06	674.1365647	677.54162927	717.75337769	2.51255186	0.39851418	-0.32954707
0.13599	53.40345	0.00100524	0.00018787	7.21e-06	5.69e-06	0.0	0.00071896	0.00012558	2.05e-06	674.84768767	677.87300305	717.31825606	2.42619412	0.39414032	-0.32920557
0.13799	54.17383	0.0009653	0.00019352	7.93e-06	5.87e-06	0.0	0.00074725	0.00013068	2.05e-06	675.53631321	678.20232067	716.89534084	2.34273907	0.38974039	-0.32887365
0.13999	54.94374	0.00092604	0.000199	8.7e-06	6.03e-06	0.0	0.00077509	0.00013571	2.05e-06	676.20517637	678.52901215	716.48425029	2.26200606	0.38532901	-0.32855101
0.14199	55.71317	0.00088749	0.00020428	9.5e-06	6.19e-06	0.0	0.00080244	0.00014065	2.05e-06	676.85683224	678.85265298	716.0846247	2.18382212	0.38091939	-0.32823737
0.14399	56.48214	0.00084973	0.00020936	1.035e-05	6.34e-06	-0.0	0.00082926	0.00014552	2.05e-06	677.49366145	679.17293747	715.69612505	2.10802683	0.37652348	-0.32793245
0.14599	57.25063	0.00081278	0.00021425	1.124e-05	6.48e-06	-0.0	0.00085553	0.00015029	2.05e-06	678.11787625	679.48965628	715.31843157	2.03448239	0.37215227	-0.32763602
0.14799	58.01865	0.00077669	0.00021893	1.217e-05	6.61e-06	0.0	0.00088121	0.00015496	2.05e-06	678.73152785	679.80267737	714.95124232	1.96304495	0.36781556	-0.32734783
0.14999	58.78619	0.00074148	0.0002234	1.314e-05	6.73e-06	0.0	0.00090628	0.00015953	2.05e-06	679.33651223	680.11193016	714.59427205	1.89359438	0.36352251	-0.32706767
0.15198	59.55326	0.00070717	0.00022766	1.416e-05	6.84e-06	-0.0	0.00093072	0.000164	2.05e-06	679.93457812	680.41739222	714.24725078	1.82600704	0.35928113	-0.32679531
0.15398	60.31985	0.00067379	0.00023172	1.523e-05	6.94e-06	0.0	0.00095452	0.00016836	2.05e-06	680.52733296	680.71907816	713.90992287	1.76018224	0.35509913	-0.32653056
0.15598	61.08595	0.00064135	0.00023556	1.634e-05	7.03e-06	0.0	0.00097768	0.00017261	2.05e-06	681.11625005	681.01703046	713.58204575	1.69601838	0.35098326	-0.32627323
0.15798	61.85158	0.00060986	0.00023918	1.749e-05	7.12e-06	-0.0	0.00100017	0.00017674	2.05e-06	681.7026748	681.31131189	713.263389	1.63342327	0.3469397	-0.32602314
0.15998	62.61673	0.00057933	0.0002426	1.868e-05	7.19e-06	0.0	0.00102199	0.00018077	2.05e-06	682.28783062	681.60199919	712.95373341	1.5723126	0.34297411	-0.32578011
0.16198	63.38139	0.00054975	0.00024581	1.993e-05	7.25e-06	0.0	0.00104314	0.00018468	2.05e-06	682.87282441	681.88917801	712.65287005	1.51260896	0.33909161	-0.32554398
0.16398	64.14557	0.00052114	0.0002488	2.121e-05	7.31e-06	-0.0	0.00106363	0.00018847	2.05e-06	683.45865154	682.17293869	712.36059956	1.45424137	0.33529686	-0.32531459
0.16598	64.90926	0.00049348	0.00025159	2.255e-05	7.35e-06	0.0	0.00108343	0.00019216	2.05e-06	684.04620032	682.45337286	712.07673131	1.39714484	0.33159412	-0.32509181
0.16798	65.67246	0.00046679	0.00025417	2.393e-05	7.39e-06	-0.0	0.00110257	0.00019572	2.05e-06	684.63625576	682.73057076	711.80108278	1.34125671	0.32798697	-0.32487548
0.16998	66.43518	0.00044104	0.00025654	2.535e-05	7.42e-06	-0.0	0.00112104	0.00019917	2.05e-06	685.22950272	683.004619	711.53347891	1.28652224	0.32447881	-0.32466546
0.17198	67.19741	0.00041623	0.00025871	2.682e-05	7.44e-06	-0.0	0.00113885	0.00020251	2.05e-06	685.82652862	683.2755989	711.27375155	1.23289027	0.3210726	-0.32446162
0.17398	67.95914	0.00039236	0.00026068	2.834e-05	7.45e-06	0.0	0.001156	0.00020574	2.05e-06	686.42782529	683.54358514	711.02173892	1.18031406	0.31777091	-0.32426384
0.17598	68.72038	0.00036941	0.00026245	2.991e-05	7.45e-06	0.0	0.00117249	0.00020885	2.05e-06	687.03379047	683.80864474	710.7772851	1.12874796	0.31457567	-0.32407199
0.17798	69.48113	0.00034737	0.00026403	3.153e-05	7.44e-06	0.0	0.00118835	0.00021185	2.05e-06	687.64472856	684.07083637	710.54023965	1.07815354	0.3114888	-0.32388596
0.17998	70.24139	0.00032624	0.00026541	3.319e-05	7.43e-06	0.0	0.00120356	0.00021474	2.05e-06	688.260851	684.33020983	710.31045712	1.02849427	0.30851168	-0.32370563
0.18198	71.00114	0.00030599	0.0002666	3.49e-05	7.4e-06	0.0	0.00121815	0.00021752	2.05e-06	688.88227615	684.58680579	710.08779674	0.97973653	0.30564528	-0.32353089
0.18398	71.7604	0.00028661	0.0002676	3.666e-05	7.37e-06	0.0	0.00123212	0.00022019	2.05e-06	689.50902885	684.84065567	709.87212198	0.93184962	0.30289017	-0.32336164
0.18598	72.51916	0.00026809	0.00026842	3.848e-05	7.34e-06	0.0	0.00124548	0.00022276	2.05e-06	690.14103966	685.09178169	709.66330027	0.88480501	0.30024638	-0.32319776
0.18798	73.27742	0.00025041	0.00026905	4.034e-05	7.29e-06	-0.0	0.00125825	0.00022522	2.05e-06	690.77814403	685.3401971	709.46120261	0.83857905	0.29771382	-0.32303917
0.18998	74.03518	0.00023356	0.0002695	4.225e-05	7.24e-06	-0.0	0.00127042	0.00022758	2.05e-06	691.4200814	685.58590652	709.26570329	0.79314955	0.29529178	-0.32288575
0.19198	74.79243	0.00021752	0.00026978	4.422e-05	7.18e-06	0.0	0.00128202	0.00022984	2.05e-06	692.06649445	685.82890639	709.07667953	0.74849732	0.2929791	-0.32273742
0.19398	75.54918	0.00020227	0.00026989	4.623e-05	7.12e-06	-0.0	0.00129306	0.000232	2.05e-06	692.7169286	686.06918561	708.89401118	0.70460536	0.29077409	-0.32259407
0.19598	76.30542	0.00018779	0.00026982	4.83e-05	7.04e-06	0.0	0.00130354	0.00023406	2.05e-06	693.37083203	686.30672626	708.71758039	0.66146102	0.28867478	-0.32245562
0.19798	77.06115	0.00017408	0.00026959	5.042e-05	6.97e-06	-0.0	0.00131348	0.00023603	2.05e-06	694.02755629	686.54150441	708.54727127	0.61905379	0.2866786	-0.32232198
0.19998	77.81638	0.0001611	0.0002692	5.259e-05	6.88e-06	0.0	0.00132289	0.0002379	2.05e-06	694.68635767	686.77349112	708.38296953	0.57737626	0.28478248	-0.32219306
0.20198	78.57109	0.00014883	0.00026865	5.482e-05	6.8e-06	-0.0	0.00133179	0.00023968	2.05e-06	695.34639961	687.00265346	708.22456219	0.53642398	0.28298284	-0.32206876
0.20398	79.32529	0.00013727	0.00026794	5.709e-05	6.7e-06	-0.0	0.00134018	0.00024137	2.05e-06	696.00675617	687.22895564	708.07193715	0.49619514	0.28127551	-0.321949
0.20598	80.07898	0.00012639	0.00026708	5.942e-05	6.6e-06	0.0	0.00134809	0.00024298	2.05e-06	696.66641688	687.4523603	707.92498287	0.45669326	0.2796561	-0.32183369
0.20798	80.83216	0.00011616	0.00026608	6.179e-05	6.5e-06	0.0	0.00135553	0.0002445	2.05e-06	697.32429274	687.67282969	707.78358799	0.41792218	0.27811939	-0.32172275
0.20998	81.58481	0.00010657	0.00026493	6.422e-05	6.4e-06	0.0	0.00136251	0.00024593	2.05e-06	697.97922388	687.89032706	707.64764092	0.37989139	0.27665995	-0.32161608
0.21198	82.33695	9.76e-05	0.00026364	6.67e-05	6.28e-06	0.0	0.00136904	0.00024729	2.05e-06	698.62998856	688.10481793	707.51702953	0.34261237	0.27527177	-0.3215136
0.21398	83.08857	8.922e-05	0.00026223	6.923e-05	6.17e-06	0.0	0.00137515	0.00024857	2.05e-06	699.27531358	688.31627141	707.39164074	0.30609969	0.27394847	-0.32141522
0.21598	83.83967	8.141e-05	0.00026068	7.18e-05	6.05e-06	0.0	0.00138084	0.00024978	2.05e-06	699.91388613	688.52466143	707.27136019	0.27037107	0.27268328	-0.32132086
0.21798	84.59025	7.414e-05	0.00025901	7.442e-05	5.93e-06	0.0	0.00138614	0.00025091	2.05e-06	700.54436672	688.72996785	707.15607192	0.23544681	0.27146914	-0.32123041
0.21998	85.3403	6.74e-05	0.00025723	7.708e-05	5.81e-06	-0.0	0.00139106	0.00025197	2.05e-06	701.16540322	688.93217755	707.04565805	0.20134861	0.27029868	-0.32114378
0.22198	86.08983	6.117e-05	0.00025533	7.979e-05	5.68e-06	-0.0	0.00139562	0.00025297	2.05e-06	701.77564567	689.13128521	706.93999853	0.16810213	0.2691644	-0.32106089
0.22398	86.83883	5.54e-05	0.00025332	8.254e-05	5.56e-06	0.0	0.00139983	0.0002539	2.05e-06	702.37376134	689.32729404	706.83897095	0.13573219	0.26805859	-0.32098163
0.22598	87.5873	5.009e-05	0.00025122	8.533e-05	5.43e-06	-0.0	0.00140372	0.00025477	2.05e-06	702.95845022	689.52021618	706.74245034	0.10426627	0.26697357	-0.32090591
0.22798	88.33524	4.521e-05	0.00024902	8.815e-05	5.3e-06	0.0	0.00140729	0.00025559	2.05e-06	703.52846008	689.71007299	706.65030909	0.07373195	0.26590164	-0.32083363
0.22998	89.08265	4.073e-05	0.00024674	9.101e-05	5.17e-06	-0.0	0.00141057	0.00025635	2.05e-06	704.08260099	689.89689497	706.5624169	0.04415669	0.26483522	-0.32076468
0.23198	89.82953	3.664e-05	0.00024437	9.39e-05	5.04e-06	0.0	0.00141357	0.00025705	2.05e-06	704.61975894	690.08072153	706.47864079	0.01556728	0.2637669	-0.32069896
0.23398	90.57588	3.29e-05	0.00024193	9.681e-05	4.9e-06	-0.0	0.00141631	0.00025771	2.05e-06	705.13890818	690.26160053	706.39884521	-0.01201102	0.26268956	-0.32063637
0.23598	91.32168	2.949e-05	0.00023942	9.976e-05	4.77e-06	-0.0	0.00141881	0.00025832	2.05e-06	705.64986843	690.43960272	706.32206755	-0.02738255	0.26164376	-0.32057611
0.23798	92.06695	2.639e-05	0.00023684	0.00010272	4.64e-06	0.0	0.00142108	0.00025888	2.05e-06	706.15165057	690.61486306	706.24819531	-0.0515275	0.26061771	-0.32051816
0.23998	92.81168	2.358e-05	0.00023421	0.00010571	4.51e-06	0.0	0.00142314	0.00025941	2.05e-06	706.63561849	690.78746063	706.17770302	-0.0748228	0.2595736	-0.32046286
0.24198	93.55587	2.104e-05	0.00023152	0.00010871	4.38e-06	0.0	0.00142501	0.0002599	2.05e-06	707.10086456	690.95746825	706.11047581	-0.1099662	0.25850059	-0.32041018
0.24398	94.29952	1.875e-05	0.00022879	0.00011173	4.25e-06	-0.0	0.0014267	0.00026035	2.05e-06	707.51394881	691.12489257	706.04892781	-0.13799253	0.25726348	-0.32036189
0.24598	95.04262	1.668e-05	0.00022602	0.00011475	4.13e-06	-0.0	0.00142821	0.00026076	2.05e-06	707.90474364	691.28974252	705.99054032	-0.15884548	0.25598155	-0.3203161
0.24798	95.78518	1.482e-05	0.00022323	0.00011778	4e-06	-0.0	0.00142958	0.00026115	2.05e-06	708.27383834	691.4521034	705.93510327	-0.17859938	0.25465505	-0.32027261
0.24998	96.52719	1.316e-05	0.0002204	0.00012081	3.88e-06	-0.0	0.0014308	0.00026151	2.05e-06	708.62110103	691.61206031	705.88247288	-0.19725191	0.25328064	-0.32023133
0.25197	97.26865	1.167e-05	0.00021756	0.00012383	3.76e-06	-0.0	0.0014319	0.00026184	2.05e-06	708.94652127	691.76969658	705.83250573	-0.21480539	0.25185564	-0.32019214
0.25397	98.00956	1.034e-05	0.00021471	0.00012685	3.64e-06	0.0	0.00143288	0.00026214	2.05e-06	709.25020311	691.92509291	705.78505935	-0.23126582	0.25037796	-0.32015492
0.25597	98.74992	9.15e-06	0.00021185	0.00012986	3.52e-06	0.0	0.00143375	0.00026243	2.05e-06	709.53235725	692.07832662	705.73999267	-0.24664422	0.24884616	-0.32011957
0.25797	99.48973	8.1e-06	0.00020898	0.00013286	3.41e-06	-0.0	0.00143453	0.00026269	2.05e-06	709.79329215	692.22947111	705.69716652	-0.26095581	0.24725939	-0.32008598
0.25997	100.22898	7.16e-06	0.00020612	0.00013584	3.3e-06	-0.0	0.00143522	0.00026293	2.05e-06	710.03340475	692.37859538	705.6564441	-0.27421836	0.24561728	-0.32005403
0.26197	100.96767	6.32e-06	0.00020326	0.0001388	3.19e-06	0.0	0.00143583	0.00026316	2.05e-06	710.25317066	692.5257637	705.6176914	-0.2864548	0.24392003	-0.32002363
0.26397	101.7058	5.58e-06	0.00020041	0.00014175	3.08e-06	0.0	0.00143638	0.00026337	2.05e-06	710.4531343	692.67103546	705.58077759	-0.2976897	0.24216824	-0.31999468
0.26597	102.44338	4.93e-06	0.00019757	0.00014466	2.98e-06	-0.0	0.00143686	0.00026356	2.05e-06	710.63389907	692.81446504	705.54557533	-0.30795149	0.24036296	-0.31996706
0.26797	103.18039	4.35e-06	0.00019475	0.00014756	2.88e-06	0.0	0.00143729	0.00026374	2.05e-06	710.79611773	692.95610191	705.51196115	-0.31727078	0.23850561	-0.31994069
0.26997	103.91683	3.84e-06	0.00019195	0.00015042	2.78e-06	0.0	0.00143767	0.00026391	2.05e-06	710.94048307	693.0959907	705.47981564	-0.32567969	0.23659788	-0.31991547
0.27197	104.65272	3.38e-06	0.00018917	0.00015326	2.68e-06	-0.0	0.001438	0.00026407	2.05e-06	711.0677192	693.23417144	705.44902373	-0.33321284	0.2346418	-0.31989131
0.27397	105.38803	2.98e-06	0.00018642	0.00015606	2.59e-06	0.0	0.0014383	0.00026422	2.05e-06	711.17857328	693.37067979	705.41947481	-0.33990598	0.23263958	-0.31986813
0.27597	106.12278	2.63e-06	0.00018369	0.00015883	2.5e-06	-0.0	0.00143856	0.00026435	2.05e-06	711.27380789	693.50554737	705.3910629	-0.34579571	0.23059365	-0.31984584
0.27797	106.85695	2.32e-06	0.00018099	0.00016157	2.42e-06	-0.0	0.00143878	0.00026448	2.05e-06	711.35419411	693.63880208	705.36368672	-0.35091919	0.22850655	-0.31982435
0.27997	107.59055	2.04e-06	0.00017833	0.00016427	2.33e-06	0.0	0.00143899	0.0002646	2.05e-06	711.42050528	693.77046843	705.33724979	-0.35531434	0.22638095	-0.31980361
0.28197	108.32358	1.8e-06	0.0001757	0.00016693	2.25e-06	-0.0	0.00143916	0.00026472	2.05e-06	711.47351138	693.90056793	705.3116604	-0.35901919	0.22421961	-0.31978353
0.28397	109.05603	1.59e-06	0.0001731	0.00016956	2.17e-06	0.0	0.00143932	0.00026482	2.05e-06	711.5139742	694.0291194	705.28683162	-0.36207143	0.22202532	-0.31976404
0.28597	109.78791	1.4e-06	0.00017053	0.00017214	2.1e-06	-0.0	0.00143946	0.00026492	2.05e-06	711.54264305	694.15613936	705.26268128	-0.36450843	0.21980088	-0.31974508
0.28797	110.5192	1.24e-06	0.00016801	0.00017469	2.02e-06	-0.0	0.00143958	0.00026502	2.05e-06	711.56025116	694.28164229	705.23913189	-0.36636694	0.2175491	-0.3197266
0.28997	111.24992	1.09e-06	0.00016552	0.0001772	1.95e-06	0.0	0.00143969	0.00026511	2.05e-06	711.56751269	694.40564101	705.21611056	-0.36768313	0.21527275	-0.31970853
0.29197	111.98005	9.7e-07	0.00016306	0.00017967	1.89e-06	-0.0	0.00143978	0.00026519	2.05e-06	711.56512018	694.52814689	705.19354888	-0.36849238	0.21297458	-0.31969082
0.29397	112.70959	8.5e-07	0.00016065	0.0001821	1.82e-06	0.0	0.00143987	0.00026527	2.05e-06	711.55374259	694.64917014	705.17138283	-0.3688289	0.21065723	-0.31967341
0.29597	113.43855	7.5e-07	0.00015827	0.00018449	1.76e-06	-0.0	0.00143994	0.00026535	2.05e-06	711.53402377	694.76872005	705.14955263	-0.3687258	0.20832332	-0.31965628
0.29797	114.16692	6.7e-07	0.00015594	0.00018684	1.7e-06	-0.0	0.00144	0.00026542	2.05e-06	711.50658129	694.88680517	705.12800258	-0.36821496	0.20597535	-0.31963936
0.29997	114.8947	5.9e-07	0.00015364	0.00018915	1.64e-06	0.0	0.00144006	0.00026549	2.05e-06	711.47200574	695.0034335	705.10668093	-0.36732726	0.20361575	-0.31962261
0.30197	115.62189	5.2e-07	0.00015138	0.00019142	1.58e-06	-0.0	0.00144011	0.00026555	2.05e-06	711.43086016	695.11861264	705.08553971	-0.36609216	0.20124684	-0.31960601
0.30397	116.34848	4.6e-07	0.00014916	0.00019364	1.53e-06	-0.0	0.00144015	0.00026562	2.05e-06	711.38367997	695.23234996	705.06453458	-0.36453772	0.19887083	-0.31958952
0.30597	117.07448	4.1e-07	0.00014697	0.00019583	1.47e-06	0.0	0.00144019	0.00026568	2.05e-06	711.33097297	695.34465265	705.04362465	-0.36269072	0.19648984	-0.3195731
0.30797	117.79988	3.6e-07	0.00014483	0.00019799	1.42e-06	-0.0	0.00144023	0.00026573	2.05e-06	711.27321961	695.45552788	705.0227723	-0.36057676	0.19410587	-0.31955672
0.30997	118.52468	3.2e-07	0.00014272	0.0002001	1.37e-06	-0.0	0.00144026	0.00026578	2.05e-06	711.21087344	695.56498283	705.00194304	-0.35821984	0.19172082	-0.31954036
0.31197	119.24888	2.9e-07	0.00014066	0.00020217	1.33e-06	0.0	0.00144028	0.00026584	2.05e-06	711.14436167	695.67302481	704.98110533	-0.35564286	0.18933648	-0.31952399
0.31397	119.97247	2.5e-07	0.00013862	0.00020421	1.28e-06	0.0	0.00144031	0.00026588	2.05e-06	711.07408588	695.77966124	704.96023043	-0.35286736	0.18695453	-0.3195076
0.31597	120.69546	2.3e-07	0.00013663	0.00020621	1.24e-06	-0.0	0.00144033	0.00026593	2.05e-06	711.00042278	695.88489974	704.93929221	-0.34991355	0.18457654	-0.31949115
0.31797	121.41784	2e-07	0.00013467	0.00020817	1.2e-06	-0.0	0.00144035	0.00026598	2.05e-06	710.92372511	695.98874815	704.91826703	-0.34680057	0.18220399	-0.31947464
0.31997	122.13962	1.8e-07	0.00013275	0.0002101	1.16e-06	0.0	0.00144036	0.00026602	2.05e-06	710.8443225	696.09121453	704.89713357	-0.34354616	0.17983825	-0.31945804
0.32197	122.86078	1.6e-07	0.00013086	0.00021199	1.12e-06	0.0	0.00144038	0.00026606	2.05e-06	710.76252246	696.19230719	704.87587268	-0.3401671	0.1774806	-0.31944133
0.32397	123.58132	1.4e-07	0.00012901	0.00021384	1.08e-06	-0.0	0.00144039	0.0002661	2.05e-06	710.67861134	696.29203472	704.85446725	-0.33667894	0.17513222	-0.31942452
0.32597	124.30126	1.3e-07	0.00012719	0.00021567	1.04e-06	-0.0	0.0014404	0.00026614	2.05e-06	710.59285531	696.39040593	704.83290207	-0.33309622	0.17279421	-0.31940758
0.32797	125.02057	1.1e-07	0.0001254	0.00021745	1.01e-06	-0.0	0.00144041	0.00026617	2.05e-06	710.50550137	696.48742989	704.81116368	-0.32943249	0.17046757	-0.3193905
0.32997	125.73927	1e-07	0.00012365	0.00021921	9.8e-07	0.0	0.00144042	0.00026621	2.05e-06	710.41677831	696.58311594	704.7892403	-0.32570024	0.16815324	-0.31937328
0.33197	126.45734	9e-08	0.00012193	0.00022093	9.4e-07	0.0	0.00144043	0.00026624	2.05e-06	710.32689772	696.67747363	704.76712165	-0.32191113	0.16585206	-0.3193559
0.33397	127.17479	8e-08	0.00012024	0.00022262	9.1e-07	0.0	0.00144043	0.00026627	2.05e-06	710.23605487	696.77051274	704.74479889	-0.31807592	0.16356481	-0.31933837
0.33597	127.89162	7e-08	0.00011858	0.00022428	8.8e-07	0.0	0.00144044	0.0002663	2.05e-06	710.14442974	696.86224328	704.72226446	-0.31420452	0.1612922	-0.31932067
0.33797	128.60782	6e-08	0.00011695	0.00022591	8.5e-07	-0.0	0.00144045	0.00026633	2.05e-06	710.05218784	696.95267543	704.69951203	-0.31030608	0.15903487	-0.31930279
0.33997	129.32339	6e-08	0.00011536	0.00022751	8.3e-07	-0.0	0.00144045	0.00026636	2.05e-06	709.9594811	697.04181958	704.67653638	-0.306389	0.1567934	-0.31928474
0.34197	130.03833	5e-08	0.00011379	0.00022908	8e-07	-0.0	0.00144046	0.00026639	2.05e-06	709.86644874	697.12968627	704.65333331	-0.302461	0.15456831	-0.31926651
0.34397	130.75263	5e-08	0.00011225	0.00023062	7.7e-07	-0.0	0.00144046	0.00026641	2.05e-06	709.77321806	697.21628619	704.62989955	-0.29852912	0.15236007	-0.3192481
0.34597	131.4663	4e-08	0.00011073	0.00023214	7.5e-07	-0.0	0.00144046	0.00026644	2.05e-06	709.67990521	697.30163019	704.60623271	-0.29459982	0.1501691	-0.31922951
0.34797	132.17933	4e-08	0.00010925	0.00023362	7.2e-07	-0.0	0.00144047	0.00026646	2.05e-06	709.58661592	697.3857292	704.58233117	-0.29067897	0.14799575	-0.31921073
0.34997	132.89172	3e-08	0.00010779	0.00023508	7e-07	-0.0	0.00144047	0.00026648	2.05e-06	709.49344622	697.4685943	704.55819405	-0.2867719	0.14584036	-0.31919177
0.35196	133.60347	3e-08	0.00010636	0.00023651	6.8e-07	-0.0	0.00144047	0.00026651	2.05e-06	709.40048307	697.55023662	704.53382109	-0.28288344	0.14370321	-0.31917263
0.35396	134.31457	3e-08	0.00010495	0.00023792	6.6e-07	-0.0	0.00144047	0.00026653	2.05e-06	709.30780507	697.63066739	704.50921265	-0.27901795	0.14158454	-0.31915329
0.35596	135.02503	2e-08	0.00010357	0.0002393	6.4e-07	-0.0	0.00144048	0.00026655	2.05e-06	709.21548295	697.7098979	704.4843696	-0.27517937	0.13948455	-0.31913378
0.35796	135.73484	2e-08	0.00010222	0.00024066	6.2e-07	0.0	0.00144048	0.00026657	2.05e-06	709.12358024	697.78793948	704.45929332	-0.27137123	0.13740343	-0.31911408
0.35996	136.444	2e-08	0.00010088	0.00024199	6e-07	0.0	0.00144048	0.00026659	2.05e-06	709.03215371	697.8648035	704.43398558	-0.26759666	0.13534132	-0.3190942
0.36196	137.15251	2e-08	9.957e-05	0.0002433	5.8e-07	0.0	0.00144048	0.00026661	2.05e-06	708.94125394	697.94050135	704.4084486	-0.26385846	0.13329831	-0.31907414
0.36396	137.86036	2e-08	9.829e-05	0.00024459	5.6e-07	0.0	0.00144048	0.00026662	2.05e-06	708.85092577	698.01504444	704.38268488	-0.26015911	0.1312745	-0.3190539
0.36596	138.56755	1e-08	9.702e-05	0.00024585	5.4e-07	-0.0	0.00144048	0.00026664	2.05e-06	708.76120872	698.08844418	704.35669728	-0.2565008	0.12926997	-0.31903348
0.36796	139.27409	1e-08	9.578e-05	0.0002471	5.3e-07	-0.0	0.00144048	0.00026666	2.05e-06	708.67213742	698.16071198	704.3304889	-0.25288541	0.12728474	-0.31901289
0.36996	139.97996	1e-08	9.456e-05	0.00024832	5.1e-07	-0.0	0.00144049	0.00026667	2.05e-06	708.58374201	698.23185922	704.30406308	-0.24931458	0.12531882	-0.31899213
0.37196	140.68517	1e-08	9.336e-05	0.00024952	4.9e-07	0.0	0.00144049	0.00026669	2.05e-06	708.49604849	698.30189725	704.27742339	-0.24578976	0.12337224	-0.31897121
0.37396	141.38972	1e-08	9.218e-05	0.0002507	4.8e-07	0.0	0.00144049	0.0002667	2.05e-06	708.40907905	698.37083742	704.25057354	-0.2423121	0.12144496	-0.31895012
0.37596	142.09359	1e-08	9.103e-05	0.00025186	4.6e-07	-0.0	0.00144049	0.00026672	2.05e-06	708.3228524	698.43869101	704.22351743	-0.23888263	0.11953695	-0.31892886
0.37796	142.7968	1e-08	8.989e-05	0.00025299	4.5e-07	-0.0	0.00144049	0.00026673	2.05e-06	708.23738407	698.50546926	704.19625907	-0.23550213	0.11764817	-0.31890745
0.37996	143.49933	1e-08	8.877e-05	0.00025411	4.4e-07	0.0	0.00144049	0.00026675	2.05e-06	708.15268665	698.57118336	704.16880258	-0.23217129	0.11577855	-0.31888588
0.38196	144.20118	1e-08	8.767e-05	0.00025522	4.2e-07	0.0	0.00144049	0.00026676	2.05e-06	708.06877008	698.63584445	704.14115216	-0.22889057	0.11392801	-0.31886416
0.38396	144.90236	1e-08	8.658e-05	0.0002563	4.1e-07	-0.0	0.00144049	0.00026677	2.05e-06	707.98564189	698.69946359	704.11331209	-0.22566037	0.11209649	-0.31884229
0.38596	145.60286	1e-08	8.552e-05	0.00025736	4e-07	0.0	0.00144049	0.00026678	2.05e-06	707.90330737	698.76205178	704.08528671	-0.22248086	0.11028386	-0.31882028
0.38796	146.30267	0.0	8.447e-05	0.00025841	3.9e-07	0.0	0.00144049	0.0002668	2.05e-06	707.82176983	698.82361995	704.05708037	-0.21935222	0.10849005	-0.31879812
0.38996	147.0018	0.0	8.344e-05	0.00025944	3.8e-07	-0.0	0.00144049	0.00026681	2.05e-06	707.74103076	698.88417895	704.02869747	-0.21627444	0.10671493	-0.31877582
0.39196	147.70025	0.0	8.243e-05	0.00026045	3.6e-07	0.0	0.00144049	0.00026682	2.05e-06	707.66109002	698.94373955	704.0001424	-0.21324742	0.10495837	-0.31875339
0.39396	148.398	0.0	8.144e-05	0.00026145	3.5e-07	0.0	0.00144049	0.00026683	2.05e-06	707.58194597	699.00231245	703.97141956	-0.21027101	0.10322027	-0.31873083
0.39596	149.09506	0.0	8.046e-05	0.00026243	3.4e-07	-0.0	0.00144049	0.00026684	2.05e-06	707.50359566	699.05990824	703.94253335	-0.20734499	0.10150048	-0.31870814
0.39796	149.79143	0.0	7.949e-05	0.00026339	3.3e-07	0.0	0.00144049	0.00026685	2.05e-06	707.42603494	699.11653745	703.91348812	-0.20446902	0.09979888	-0.31868533
0.39996	150.4871	0.0	7.854e-05	0.00026434	3.2e-07	-0.0	0.00144049	0.00026686	2.05e-06	707.3492586	699.17221049	703.88428823	-0.20164273	0.09811531	-0.31866239
0.40196	151.18207	0.0	7.761e-05	0.00026527	3.1e-07	0.0	0.00144049	0.00026687	2.05e-06	707.27326048	699.22693772	703.85493798	-0.19886569	0.09644962	-0.31863934
0.40396	151.87634	0.0	7.669e-05	0.00026619	3.1e-07	-0.0	0.00144049	0.00026688	2.05e-06	707.19803356	699.28072936	703.82544163	-0.19613744	0.09480168	-0.31861617
0.40596	152.56991	0.0	7.579e-05	0.0002671	3e-07	-0.0	0.00144049	0.00026688	2.05e-06	707.1235701	699.33359557	703.7958034	-0.19345745	0.09317133	-0.31859289
0.40796	153.26276	0.0	7.49e-05	0.00026799	2.9e-07	0.0	0.00144049	0.00026689	2.05e-06	707.04986172	699.38554641	703.76602746	-0.19082518	0.09155841	-0.3185695
0.40996	153.95491	0.0	7.403e-05	0.00026886	2.8e-07	-0.0	0.00144049	0.0002669	2.05e-06	706.97689943	699.43659182	703.7361179	-0.18824004	0.08996277	-0.318546
0.41196	154.64635	0.0	7.316e-05	0.00026972	2.7e-07	0.0	0.00144049	0.00026691	2.05e-06	706.90467379	699.48674166	703.70607879	-0.1857014	0.08838426	-0.31852241
0.41396	155.33707	0.0	7.232e-05	0.00027057	2.6e-07	-0.0	0.00144049	0.00026692	2.05e-06	706.8331749	699.5360057	703.67591409	-0.18320864	0.08682269	-0.31849871
0.41596	156.02708	0.0	7.148e-05	0.00027141	2.6e-07	-0.0	0.00144049	0.00026692	2.05e-06	706.76239253	699.58439361	703.64562774	-0.18076108	0.08527793	-0.31847493
0.41796	156.71636	0.0	7.066e-05	0.00027223	2.5e-07	0.0	0.00144049	0.00026693	2.05e-06	706.69231614	699.63191493	703.61522357	-0.17835806	0.0837498	-0.31845104
0.41996	157.40493	0.0	6.985e-05	0.00027304	2.4e-07	-0.0	0.00144049	0.00026694	2.05e-06	706.62293493	699.67857916	703.58470536	-0.17599887	0.08223814	-0.31842707
0.42196	158.09277	0.0	6.905e-05	0.00027383	2.4e-07	0.0	0.00144049	0.00026694	2.05e-06	706.55423792	699.72439564	703.55407681	-0.17368282	0.08074279	-0.31840301
0.42396	158.77988	0.0	6.827e-05	0.00027462	2.3e-07	-0.0	0.00144049	0.00026695	2.05e-06	706.48621396	699.76937366	703.52334155	-0.17140919	0.07926357	-0.31837887
0.42596	159.46626	0.0	6.75e-05	0.00027539	2.2e-07	0.0	0.00144049	0.00026696	2.05e-06	706.41885178	699.81352237	703.49250313	-0.16917726	0.07780034	-0.31835465
0.42796	160.15191	0.0	6.673e-05	0.00027615	2.2e-07	0.0	0.00144049	0.00026696	2.05e-06	706.35214004	699.85685087	703.46156503	-0.16698634	0.07635292	-0.31833035
0.42996	160.83682	0.0	6.599e-05	0.0002769	2.1e-07	-0.0	0.00144049	0.00026697	2.05e-06	706.28606736	699.89936812	703.43053064	-0.16483568	0.07492116	-0.31830597
0.43196	161.52099	0.0	6.525e-05	0.00027764	2e-07	0.0	0.00144049	0.00026697	2.05e-06	706.2206223	699.941083	703.3994033	-0.16272454	0.07350489	-0.31828152
0.43396	162.20443	0.0	6.452e-05	0.00027837	2e-07	-0.0	0.00144049	0.00026698	2.05e-06	706.15579348	699.9820043	703.36818625	-0.16065221	0.07210393	-0.31825701
0.43596	162.88712	0.0	6.38e-05	0.00027908	1.9e-07	-0.0	0.00144049	0.00026699	2.05e-06	706.09156952	700.0221407	703.33688265	-0.158618	0.07071815	-0.31823242
0.43796	163.56906	0.0	6.31e-05	0.00027979	1.9e-07	0.0	0.00144049	0.00026699	2.05e-06	706.0279391	700.0615008	703.30549561	-0.15662114	0.06934737	-0.31820777
0.43996	164.25025	0.0	6.24e-05	0.00028049	1.8e-07	-0.0	0.00144049	0.000267	2.05e-06	705.96489097	700.10009309	703.27402813	-0.15466095	0.06799143	-0.31818305
0.44196	164.9307	0.0	6.172e-05	0.00028117	1.8e-07	-0.0	0.00144049	0.000267	2.05e-06	705.90241396	700.13792597	703.24248317	-0.15273672	0.06665018	-0.31815827
0.44396	165.61038	0.0	6.104e-05	0.00028185	1.7e-07	0.0	0.00144049	0.000267	2.05e-06	705.84049701	700.17500776	703.21086358	-0.15084773	0.06532345	-0.31813344
0.44596	166.28931	0.0	6.038e-05	0.00028251	1.7e-07	0.0	0.00144049	0.00026701	2.05e-06	705.77913476	700.21133904	703.17917145	-0.14897121	0.0639953	-0.31810824
0.44796	166.96748	0.0	5.972e-05	0.00028317	1.6e-07	-0.0	0.00144049	0.00026701	2.05e-06	705.7183186	700.24692442	703.14740923	-0.14717298	0.06271277	-0.31808358
0.44996	167.64489	0.0	5.908e-05	0.00028381	1.6e-07	-0.0	0.00144049	0.00026702	2.05e-06	705.65801899	700.28179797	703.11558198	-0.14538439	0.06142776	-0.31805857
0.45195	168.32153	0.0	5.844e-05	0.00028445	1.6e-07	-0.0	0.00144049	0.00026702	2.05e-06	705.59824347	700.31594275	703.08368999	-0.14360407	0.0601389	-0.31803314
0.45395	168.9974	0.0	5.781e-05	0.00028508	1.5e-07	-0.0	0.00144049	0.00026703	2.05e-06	705.5389764	700.34937363	703.05173645	-0.14185633	0.05886401	-0.31800766
0.45595	169.6725	0.0	5.719e-05	0.0002857	1.5e-07	-0.0	0.00144049	0.00026703	2.05e-06	705.48020592	700.38210067	703.019724	-0.14019036	0.05763969	-0.31798287
0.45795	170.34682	0.0	5.658e-05	0.0002863	1.4e-07	-0.0	0.00144049	0.00026703	2.05e-06	705.42192259	700.41413058	702.98765494	-0.13847872	0.05637245	-0.31795689
0.45995	171.02037	0.0	5.598e-05	0.00028691	1.4e-07	0.0	0.00144049	0.00026704	2.05e-06	705.36411606	700.44547162	702.95553164	-0.13687056	0.05517301	-0.31793198
0.46195	171.69313	0.0	5.539e-05	0.0002875	1.4e-07	0.0	0.00144049	0.00026704	2.05e-06	705.30677507	700.47613354	702.9233565	-0.13530779	0.05399911	-0.31790731
0.46395	172.36511	0.0	5.481e-05	0.00028808	1.3e-07	0.0	0.00144049	0.00026704	2.05e-06	705.24989029	700.50612355	702.89113169	-0.13372134	0.05279887	-0.31788176
0.46595	173.0363	0.0	5.423e-05	0.00028866	1.3e-07	-0.0	0.00144049	0.00026705	2.05e-06	705.19345303	700.53544799	702.85885922	-0.13216725	0.05161458	-0.31785624
0.46795	173.70671	0.0	5.366e-05	0.00028923	1.3e-07	0.0	0.00144049	0.00026705	2.05e-06	705.13745406	700.56411422	702.82654117	-0.13064579	0.05044687	-0.31783077
0.46995	174.37631	0.0	5.31e-05	0.00028978	1.2e-07	0.0	0.00144049	0.00026705	2.05e-06	705.08188438	700.59212942	702.79417953	-0.12914115	0.04928377	-0.31780508
0.47195	175.04513	0.0	5.255e-05	0.00029034	1.2e-07	0.0	0.00144049	0.00026706	2.05e-06	705.0267352	700.61950064	702.76177622	-0.12771097	0.04817054	-0.31778019
0.47395	175.71314	0.0	5.201e-05	0.00029088	1.2e-07	0.0	0.00144049	0.00026706	2.05e-06	704.97199739	700.64623566	702.72933316	-0.12627868	0.04704799	-0.3177548
0.47595	176.38035	0.0	5.147e-05	0.00029142	1.1e-07	0.0	0.00144049	0.00026706	2.05e-06	704.91766266	700.67234117	702.69685217	-0.12484628	0.04591757	-0.31772891
0.47795	177.04676	0.0	5.094e-05	0.00029195	1.1e-07	0.0	0.00144049	0.00026707	2.05e-06	704.8637233	700.6978231	702.66433494	-0.12343827	0.04479861	-0.31770297
0.47995	177.71236	0.0	5.042e-05	0.00029247	1.1e-07	0.0	0.00144049	0.00026707	2.05e-06	704.81017056	700.72268928	702.63178326	-0.12203308	0.04367412	-0.31767659
0.48195	178.37714	0.0	4.991e-05	0.00029298	1e-07	-0.0	0.00144049	0.00026707	2.05e-06	704.7569975	700.74694477	702.5991987	-0.12072754	0.04262232	-0.31765161
0.48395	179.04111	0.0	4.94e-05	0.00029349	1e-07	-0.0	0.00144049	0.00026707	2.05e-06	704.70419537	700.77059782	702.56658294	-0.11944134	0.04157933	-0.31762656
0.48595	179.70426	0.0	4.89e-05	0.00029399	1e-07	0.0	0.00144049	0.00026708	2.05e-06	704.65175669	700.79365481	702.53393755	-0.11816078	0.04053414	-0.31760116
0.48795	180.36659	0.0	4.84e-05	0.00029449	1e-07	-0.0	0.00144049	0.00026708	2.05e-06	704.59967414	700.81612201	702.50126402	-0.11689889	0.03949749	-0.31757568
0.48995	181.0281	0.0	4.792e-05	0.00029497	9e-08	-0.0	0.00144049	0.00026708	2.05e-06	704.54793651	700.83801255	702.46856412	-0.11562028	0.03844029	-0.31754939
0.49195	181.68877	0.0	4.743e-05	0.00029546	9e-08	-0.0	0.00144049	0.00026708	2.05e-06	704.49654285	700.85932252	702.4358388	-0.11439184	0.03741787	-0.31752365
0.49395	182.34862	0.0	4.696e-05	0.00029593	9e-08	0.0	0.00144049	0.00026709	2.05e-06	704.44548619	700.88005812	702.40308945	-0.11319549	0.03641582	-0.31749814
0.49595	183.00763	0.0	4.649e-05	0.0002964	9e-08	-0.0	0.00144049	0.00026709	2.05e-06	704.39475751	700.90022927	702.37031756	-0.11201189	0.03541821	-0.31747245
0.49795	183.6658	0.0	4.603e-05	0.00029686	9e-08	0.0	0.00144049	0.00026709	2.05e-06	704.34434762	700.91984663	702.3375246	-0.11081685	0.03440457	-0.31744604
0.49995	184.32313	0.0	4.557e-05	0.00029732	8e-08	-0.0	0.00144049	0.00026709	2.05e-06	704.29425528	700.93890715	702.30471146	-0.10972077	0.03346919	-0.31742139
0.50195	184.97961	0.0	4.512e-05	0.00029777	8e-08	-0.0	0.00144049	0.0002671	2.05e-06	704.24447105	700.95742222	702.27187957	-0.10856098	0.03247339	-0.31739485
0.50395	185.63525	0.0	4.468e-05	0.00029821	8e-08	-0.0	0.00144049	0.0002671	2.05e-06	704.1949898	700.9753959	702.23903003	-0.10748716	0.03154578	-0.31736984
0.50595	186.29003	0.0	4.424e-05	0.00029865	8e-08	-0.0	0.00144049	0.0002671	2.05e-06	704.14580472	700.99283548	702.20616402	-0.1063739	0.03057837	-0.31734347
0.50795	186.94396	0.0	4.381e-05	0.00029908	8e-08	0.0	0.00144049	0.0002671	2.05e-06	704.09690989	701.00974678	702.17328264	-0.10528125	0.02962309	-0.31731713
0.50995	187.59703	0.0	4.339e-05	0.00029951	7e-08	0.0	0.00144049	0.0002671	2.05e-06	704.04830053	701.02613374	702.1403869	-0.10427001	0.02873386	-0.31729233
0.51195	188.24923	0.0	4.296e-05	0.00029993	7e-08	0.0	0.00144049	0.0002671	2.05e-06	703.99997005	701.04200378	702.10747787	-0.10320816	0.0277947	-0.31726584
0.51395	188.90057	0.0	4.255e-05	0.00030034	7e-08	-0.0	0.00144049	0.00026711	2.05e-06	703.9519109	701.05736648	702.07455664	-0.10221151	0.02690816	-0.31724056
0.51595	189.55104	0.0	4.214e-05	0.00030075	7e-08	0.0	0.00144049	0.00026711	2.05e-06	703.90413495	701.06762563	702.04273701	-0.1011676	0.01347905	-0.31721546
0.51795	190.20064	0.0	4.173e-05	0.00030116	7e-08	0.0	0.00144049	0.00026711	2.05e-06	703.85667545	701.07509861	702.01145523	-0.10014175	0.01314101	-0.31719103
0.51995	190.84936	0.0	4.134e-05	0.00030156	6e-08	0.0	0.00144049	0.00026711	2.05e-06	703.80952726	701.08237997	701.98008328	-0.09913246	0.01280366	-0.31716642
0.52195	191.4972	0.0	4.094e-05	0.00030195	6e-08	-0.0	0.00144049	0.00026711	2.05e-06	703.76267248	701.08947545	701.94862576	-0.0980869	0.01244919	-0.31714032
0.52395	192.14415	0.0	4.055e-05	0.00030234	6e-08	-0.0	0.00144049	0.00026711	2.05e-06	703.71610752	701.09638206	701.9170832	-0.09717876	0.01213706	-0.31711712
0.52595	192.79022	0.0	4.017e-05	0.00030272	6e-08	0.0	0.00144049	0.00026712	2.05e-06	703.66982304	701.10310067	701.88545782	-0.09620893	0.01179921	-0.31709179
0.52795	193.43539	0.0	3.979e-05	0.0003031	6e-08	-0.0	0.00144049	0.00026712	2.05e-06	703.62380657	701.10963447	701.85375285	-0.09529252	0.01147565	-0.31706732
0.52995	194.07967	0.0	3.941e-05	0.00030348	6e-08	0.0	0.00144049	0.00026712	2.05e-06	703.57804899	701.11598489	701.82197058	-0.09438683	0.01115168	-0.3170426
0.53195	194.72305	0.0	3.904e-05	0.00030385	6e-08	-0.0	0.00144049	0.00026712	2.05e-06	703.53254125	701.12215364	701.79011336	-0.0934655	0.01081779	-0.31701691
0.53395	195.36553	0.0	3.868e-05	0.00030421	5e-08	-0.0	0.00144049	0.00026712	2.05e-06	703.48728169	701.12813702	701.75818133	-0.09260893	0.0105032	-0.31699249
0.53595	196.0071	0.0	3.832e-05	0.00030457	5e-08	0.0	0.00144049	0.00026712	2.05e-06	703.44225675	701.1339405	701.72617828	-0.09174243	0.01018096	-0.31696728
0.53795	196.64775	0.0	3.796e-05	0.00030493	5e-08	-0.0	0.00144049	0.00026712	2.05e-06	703.39745807	701.13956608	701.69410646	-0.09088685	0.00985876	-0.31694186
0.53995	197.2875	0.0	3.761e-05	0.00030528	5e-08	0.0	0.00144049	0.00026712	2.05e-06	703.35288215	701.14501213	701.66196673	-0.09005518	0.00954159	-0.31691663
0.54195	197.92632	0.0	3.727e-05	0.00030563	5e-08	0.0	0.00144049	0.00026713	2.05e-06	703.30852172	701.15028014	701.62976109	-0.08921385	0.00921667	-0.31689057
0.54395	198.56422	0.0	3.692e-05	0.00030597	5e-08	-0.0	0.00144049	0.00026713	2.05e-06	703.26436921	701.15537215	701.59749167	-0.08837253	0.00888762	-0.31686396
0.54595	199.20119	0.0	3.658e-05	0.00030631	5e-08	-0.0	0.00144049	0.00026713	2.05e-06	703.2204201	701.16028785	701.56515971	-0.08764427	0.00859941	-0.31684048
0.54795	199.83723	0.0	3.625e-05	0.00030664	5e-08	-0.0	0.00144049	0.00026713	2.05e-06	703.17666764	701.16502906	701.53276719	-0.08687146	0.00829001	-0.31681508
0.54995	200.47234	0.0	3.592e-05	0.00030697	5e-08	-0.0	0.00144049	0.00026713	2.05e-06	703.13310628	701.16959678	701.5003157	-0.08611114	0.007982	-0.3167896
0.55194	201.10651	0.0	3.559e-05	0.0003073	4e-08	-0.0	0.00144049	0.00026713	2.05e-06	703.08973073	701.17399196	701.46780682	-0.08537313	0.00767955	-0.31676439
0.55394	201.73973	0.0	3.527e-05	0.00030762	4e-08	-0.0	0.00144049	0.00026713	2.05e-06	703.04653587	701.17821562	701.43524209	-0.08463636	0.00737414	-0.31673875
0.55594	202.37201	0.0	3.496e-05	0.00030794	4e-08	-0.0	0.00144049	0.00026713	2.05e-06	703.00351665	701.18226891	701.40262304	-0.08390714	0.00706836	-0.31671288
0.55794	203.00333	0.0	3.464e-05	0.00030825	4e-08	-0.0	0.00144049	0.00026713	2.05e-06	702.96066779	701.1861534	701.36995131	-0.0831515	0.00674778	-0.31668556
0.55994	203.6337	0.0	3.433e-05	0.00030856	4e-08	0.0	0.00144049	0.00026713	2.05e-06	702.91798575	701.18986912	701.33722801	-0.08249672	0.00646689	-0.31666144
0.56194	204.26311	0.0	3.403e-05	0.00030887	4e-08	0.0	0.00144049	0.00026714	2.05e-06	702.87546638	701.19341685	701.30445446	-0.0818124	0.00617014	-0.31663578
0.56394	204.89155	0.0	3.372e-05	0.00030917	4e-08	0.0	0.00144049	0.00026714	2.05e-06	702.83310515	701.19679796	701.27163213	-0.08113311	0.00587234	-0.31660985
0.56594	205.51902	0.0	3.342e-05	0.00030947	4e-08	0.0	0.00144049	0.00026714	2.05e-06	702.79089827	701.20001316	701.23876224	-0.08048043	0.0055831	-0.31658448
0.56794	206.14552	0.0	3.313e-05	0.00030976	4e-08	0.0	0.00144049	0.00026714	2.05e-06	702.74884166	701.20306369	701.20584616	-0.07982043	0.00528748	-0.31655837
0.56994	206.77105	0.0	3.284e-05	0.00031005	4e-08	0.0	0.00144049	0.00026714	2.05e-06	702.70693109	701.20595112	701.17288527	-0.07913456	0.00497686	-0.31653075
0.57194	207.39559	0.0	3.255e-05	0.00031034	4e-08	-0.0	0.00144049	0.00026714	2.05e-06	702.66516385	701.20867547	701.13988054	-0.0785409	0.00470518	-0.31650641
0.57394	208.01914	0.0	3.227e-05	0.00031063	3e-08	0.0	0.00144049	0.00026714	2.05e-06	702.62353712	701.21123698	701.10683295	-0.07788684	0.0044027	-0.31647914
0.57594	208.6417	0.0	3.198e-05	0.00031091	3e-08	-0.0	0.00144049	0.00026714	2.05e-06	702.58204696	701.21363729	701.07374384	-0.0772895	0.00412357	-0.31645379
0.57794	209.26327	0.0	3.171e-05	0.00031118	3e-08	0.0	0.00144049	0.00026714	2.05e-06	702.54069094	701.21587645	701.04061413	-0.07668713	0.00383922	-0.3164278
0.57994	209.88383	0.0	3.143e-05	0.00031146	3e-08	-0.0	0.00144049	0.00026714	2.05e-06	702.49946284	701.21795927	701.00744584	-0.07608659	0.00355287	-0.31640146
0.58194	210.50339	0.0	3.116e-05	0.00031173	3e-08	0.0	0.00144049	0.00026714	2.05e-06	702.45836501	701.21988017	700.97423846	-0.07551422	0.00327714	-0.31637592
0.58394	211.12194	0.0	3.089e-05	0.000312	3e-08	-0.0	0.00144049	0.00026714	2.05e-06	702.41739105	701.2216444	700.94099408	-0.07494233	0.00299896	-0.31634998
0.58594	211.73948	0.0	3.063e-05	0.00031226	3e-08	0.0	0.00144049	0.00026714	2.05e-06	702.37653878	701.22325223	700.90771356	-0.07438936	0.00272736	-0.31632449
0.58794	212.356	0.0	3.037e-05	0.00031252	3e-08	0.0	0.00144049	0.00026715	2.05e-06	702.33580379	701.22470691	700.8743984	-0.0738269	0.00244846	-0.31629816
0.58994	212.97149	0.0	3.011e-05	0.00031278	3e-08	-0.0	0.00144049	0.00026715	2.05e-06	702.29518708	701.22600475	700.84104852	-0.07328052	0.00217486	-0.31627215
0.59194	213.58595	0.0	2.985e-05	0.00031304	3e-08	0.0	0.00144049	0.00026715	2.05e-06	702.25468557	701.22714735	700.80766506	-0.07273046	0.00189673	-0.31624555
0.59394	214.19938	0.0	2.96e-05	0.00031329	3e-08	0.0	0.00144049	0.00026715	2.05e-06	702.2142964	701.22813617	700.77424905	-0.07220334	0.00162763	-0.31621964
0.59594	214.81177	0.0	2.935e-05	0.00031354	3e-08	0.0	0.00144049	0.00026715	2.05e-06	702.17401357	701.22897734	700.74080246	-0.07167792	0.00135695	-0.31619342
0.59794	215.42312	0.0	2.911e-05	0.00031379	3e-08	0.0	0.00144049	0.00026715	2.05e-06	702.13383959	701.22966521	700.70732482	-0.07114639	0.00108048	-0.31616647
0.59994	216.03342	0.0	2.886e-05	0.00031403	3e-08	-0.0	0.00144049	0.00026715	2.05e-06	702.09377077	701.23020278	700.67381741	-0.07064043	0.00081484	-0.31614041
0.60194	216.64266	0.0	2.862e-05	0.00031427	3e-08	0.0	0.00144049	0.00026715	2.05e-06	702.05380784	701.2305868	700.64028028	-0.07011911	0.0005385	-0.31611312
0.60394	217.25085	0.0	2.839e-05	0.00031451	2e-08	0.0	0.00144049	0.00026715	2.05e-06	702.01394593	701.23082211	700.60671503	-0.06963529	0.00027968	-0.3160874
0.60594	217.85797	0.0	2.815e-05	0.00031474	2e-08	0.0	0.00144049	0.00026715	2.05e-06	701.97418469	701.23090723	700.57312203	-0.06914518	1.511e-05	-0.31606095
0.60794	218.46403	0.0	2.792e-05	0.00031497	2e-08	-0.0	0.00144049	0.00026715	2.05e-06	701.93452004	701.23084624	700.53950266	-0.06865305	-0.00025298	-0.31603399
0.60994	219.06901	0.0	2.769e-05	0.0003152	2e-08	-0.0	0.00144049	0.00026715	2.05e-06	701.89495241	701.23063654	700.50585705	-0.06819546	-0.00050452	-0.31600853
0.61194	219.67291	0.0	2.746e-05	0.00031543	2e-08	-0.0	0.00144049	0.00026715	2.05e-06	701.85547715	701.23028338	700.47218672	-0.0677189	-0.00076874	-0.31598163
0.61394	220.27572	0.0	2.724e-05	0.00031565	2e-08	-0.0	0.00144049	0.00026715	2.05e-06	701.81609568	701.22978271	700.43849156	-0.06727048	-0.0010196	-0.31595593
0.61594	220.87744	0.0	2.702e-05	0.00031588	2e-08	0.0	0.00144049	0.00026715	2.05e-06	701.77680451	701.22913819	700.40477277	-0.06680654	-0.00128138	-0.31592896
0.61794	221.47807	0.0	2.68e-05	0.00031609	2e-08	-0.0	0.00144049	0.00026715	2.05e-06	701.73760266	701.22834958	700.37103087	-0.06635785	-0.00153678	-0.31590248
0.61994	222.0776	0.0	2.658e-05	0.00031631	2e-08	-0.0	0.00144049	0.00026715	2.05e-06	701.69848852	701.22741774	700.33726654	-0.06589628	-0.00180185	-0.31587483
0.62194	222.67602	0.0	2.637e-05	0.00031652	2e-08	-0.0	0.00144049	0.00026715	2.05e-06	701.65945941	701.2263454	700.30348074	-0.06548672	-0.00203905	-0.31584994
0.62394	223.27333	0.0	2.616e-05	0.00031674	2e-08	-0.0	0.00144049	0.00026715	2.05e-06	701.62051482	701.22513179	700.26967388	-0.06504672	-0.00229599	-0.31582283
0.62594	223.86952	0.0	2.595e-05	0.00031694	2e-08	-0.0	0.00144049	0.00026715	2.05e-06	701.58165445	701.22377574	700.2358463	-0.0646201	-0.00254728	-0.31579615
0.62794	224.46459	0.0	2.574e-05	0.00031715	2e-08	0.0	0.00144049	0.00026716	2.05e-06	701.54288335	701.21931357	700.20271794	-0.06419024	-0.0109977	-0.31577082
0.62994	225.05853	0.0	2.554e-05	0.00031736	2e-08	-0.0	0.00144049	0.00026716	2.05e-06	701.50422775	701.21300516	700.16997997	-0.06374215	-0.01149377	-0.31574488
0.63194	225.65133	-0.0	2.533e-05	0.00031756	2e-08	0.0	0.00144049	0.00026716	2.05e-06	701.46568617	701.20642257	700.13725206	-0.06329207	-0.01199416	-0.31571843
0.63394	226.24299	0.0	2.514e-05	0.00031776	2e-08	-0.0	0.00144049	0.00026716	2.05e-06	701.42725631	701.19956841	700.10453438	-0.06286957	-0.0124658	-0.31569323
0.63594	226.83351	-0.0	2.494e-05	0.00031795	2e-08	0.0	0.00144049	0.00026716	2.05e-06	701.38893589	701.19244543	700.07182711	-0.06244616	-0.0129403	-0.31566761
0.63794	227.42287	0.0	2.474e-05	0.00031815	2e-08	-0.0	0.00144049	0.00026716	2.05e-06	701.35072317	701.18505518	700.03913045	-0.06200792	-0.01343337	-0.3156407
0.63994	228.01108	-0.0	2.455e-05	0.00031834	2e-08	0.0	0.00144049	0.00026716	2.05e-06	701.31261507	701.17740276	700.00644444	-0.06161137	-0.0138812	-0.31561601
0.64194	228.59812	0.0	2.436e-05	0.00031853	2e-08	-0.0	0.00144049	0.00026716	2.05e-06	701.274609	701.16949224	699.97376917	-0.06120445	-0.01434238	-0.31559031
0.64394	229.18399	0.0	2.417e-05	0.00031872	2e-08	-0.0	0.00144049	0.00026716	2.05e-06	701.23670419	701.16132325	699.94110487	-0.06080307	-0.01479888	-0.31556461
0.64594	229.76869	0.0	2.399e-05	0.00031891	2e-08	-0.0	0.00144049	0.00026716	2.05e-06	701.19889882	701.15289809	699.90845168	-0.06041232	-0.01524486	-0.31553923
0.64794	230.3522	0.0	2.38e-05	0.00031909	2e-08	0.0	0.00144049	0.00026716	2.05e-06	701.16118704	701.14422984	699.87580925	-0.05999487	-0.01572291	-0.31551173
0.64994	230.93452	0.0	2.362e-05	0.00031927	2e-08	-0.0	0.00144049	0.00026716	2.05e-06	701.12357336	701.13530463	699.8431784	-0.05964142	-0.01612902	-0.31548813
0.65193	231.51565	0.0	2.344e-05	0.00031945	2e-08	-0.0	0.00144049	0.00026716	2.05e-06	701.08605221	701.12613505	699.81055876	-0.05923308	-0.01659968	-0.31546049
0.65393	232.09557	0.0	2.326e-05	0.00031963	1e-08	-0.0	0.00144049	0.00026716	2.05e-06	701.04862328	701.11671993	699.7779506	-0.05888883	-0.0169977	-0.31543687
0.65593	232.67429	0.0	2.309e-05	0.00031981	1e-08	-0.0	0.00144049	0.00026716	2.05e-06	701.01128424	701.10706365	699.7453539	-0.05852205	-0.01742301	-0.31541137
0.65793	233.25179	0.0	2.291e-05	0.00031998	1e-08	-0.0	0.00144049	0.00026716	2.05e-06	700.9740331	701.0971698	699.71276867	-0.05814745	-0.01785868	-0.31538497
0.65993	233.82807	0.0	2.274e-05	0.00032015	1e-08	-0.0	0.00144049	0.00026716	2.05e-06	700.93686858	701.08704014	699.680195	-0.05780332	-0.01826005	-0.3153604
0.66193	234.40312	0.0	2.257e-05	0.00032032	1e-08	0.0	0.00144049	0.00026716	2.05e-06	700.8997886	701.0766788	699.64763287	-0.05743278	-0.01869344	-0.3153336
0.66393	234.97694	-0.0	2.24e-05	0.00032049	1e-08	0.0	0.00144049	0.00026716	2.05e-06	700.86279314	701.06608425	699.61508252	-0.05708939	-0.01909619	-0.31530841
0.66593	235.54952	0.0	2.223e-05	0.00032066	1e-08	-0.0	0.00144049	0.00026716	2.05e-06	700.82587936	701.05526277	699.58254379	-0.05675713	-0.01948688	-0.31528374
0.66793	236.12085	0.0	2.207e-05	0.00032082	1e-08	0.0	0.00144049	0.00026716	2.05e-06	700.78904561	701.04421771	699.55001666	-0.0564115	-0.01989433	-0.31525775
0.66993	236.69092	0.0	2.191e-05	0.00032098	1e-08	-0.0	0.00144049	0.00026716	2.05e-06	700.75229267	701.03294537	699.51750149	-0.05607628	-0.02029052	-0.3152322
0.67193	237.25973	0.0	2.175e-05	0.00032115	1e-08	0.0	0.00144049	0.00026716	2.05e-06	700.71561755	701.02145288	699.48499805	-0.05572456	-0.02070725	-0.31520504
0.67393	237.82727	-0.0	2.159e-05	0.0003213	1e-08	0.0	0.00144049	0.00026716	2.05e-06	700.67901979	701.00974022	699.45250648	-0.05541489	-0.02107505	-0.31518081
0.67593	238.39354	0.0	2.143e-05	0.00032146	1e-08	-0.0	0.00144049	0.00026716	2.05e-06	700.64249706	700.99781287	699.42002662	-0.05509736	-0.02145303	-0.31515567
0.67793	238.95852	0.0	2.127e-05	0.00032162	1e-08	0.0	0.00144049	0.00026716	2.05e-06	700.60604886	700.98567113	699.3875586	-0.05476626	-0.02184805	-0.31512911
0.67993	239.52221	0.0	2.112e-05	0.00032177	1e-08	0.0	0.00144049	0.00026716	2.05e-06	700.56967451	700.97331576	699.3551025	-0.05446463	-0.02220872	-0.31510461
0.68193	240.08461	-0.0	2.097e-05	0.00032192	1e-08	0.0	0.00144049	0.00026716	2.05e-06	700.53337201	700.96075151	699.32265819	-0.05415646	-0.02257796	-0.31507928
0.68393	240.6457	-0.0	2.082e-05	0.00032207	1e-08	0.0	0.00144049	0.00026716	2.05e-06	700.49714043	700.94798005	699.29022569	-0.05384765	-0.02294874	-0.31505357
0.68593	241.20547	0.0	2.067e-05	0.00032222	1e-08	0.0	0.00144049	0.00026716	2.05e-06	700.46097808	700.9350054	699.25780489	-0.05354757	-0.02330977	-0.31502828
0.68793	241.76393	-0.0	2.052e-05	0.00032237	1e-08	0.0	0.00144049	0.00026716	2.05e-06	700.42488521	700.92182584	699.22539601	-0.05323448	-0.02368721	-0.31500156
0.68993	242.32106	0.0	2.038e-05	0.00032252	1e-08	-0.0	0.00144049	0.00026716	2.05e-06	700.38886008	700.90844561	699.19299892	-0.05295471	-0.02402512	-0.31497738
0.69193	242.87685	0.0	2.023e-05	0.00032266	1e-08	-0.0	0.00144049	0.00026716	2.05e-06	700.35290182	700.89486642	699.16061363	-0.052643	-0.02440231	-0.31495012
0.69393	243.4313	-0.0	2.009e-05	0.0003228	1e-08	0.0	0.00144049	0.00026716	2.05e-06	700.3170094	700.88109046	699.12824011	-0.05237325	-0.02472933	-0.31492624
0.69593	243.9844	0.0	1.995e-05	0.00032294	1e-08	-0.0	0.00144049	0.00026716	2.05e-06	700.28118198	700.86711949	699.09587836	-0.05208567	-0.02507855	-0.31490047
0.69793	244.53613	-0.0	1.981e-05	0.00032308	1e-08	0.0	0.00144049	0.00026716	2.05e-06	700.24541772	700.85295823	699.0635282	-0.05181696	-0.02540539	-0.31487611
0.69993	245.0865	0.0	1.967e-05	0.00032322	1e-08	-0.0	0.00144049	0.00026716	2.05e-06	700.20971632	700.83860694	699.0311897	-0.05153473	-0.02574924	-0.31485023
0.70193	245.6355	-0.0	1.954e-05	0.00032336	1e-08	0.0	0.00144049	0.00026716	2.05e-06	700.17407751	700.82406571	698.99886297	-0.05126645	-0.02607663	-0.31482532
0.70393	246.18311	0.0	1.94e-05	0.00032349	1e-08	-0.0	0.00144049	0.00026717	2.05e-06	700.13850033	700.80933674	698.96654795	-0.05099177	-0.02641232	-0.31479952
0.70593	246.72933	0.0	1.927e-05	0.00032362	1e-08	-0.0	0.00144049	0.00026717	2.05e-06	700.10298362	700.79442284	698.93424457	-0.05071655	-0.02674921	-0.31477335
0.70793	247.27415	-0.0	1.914e-05	0.00032375	1e-08	0.0	0.00144049	0.00026717	2.05e-06	700.06752606	700.7793275	698.90195268	-0.05046484	-0.02705775	-0.31474914
0.70993	247.81756	0.0	1.901e-05	0.00032389	1e-08	-0.0	0.00144049	0.00026717	2.05e-06	700.03212726	700.7640513	698.86967235	-0.05019955	-0.02738339	-0.31472333
0.71193	248.35955	-0.0	1.888e-05	0.00032401	1e-08	0.0	0.00144049	0.00026717	2.05e-06	699.99678642	700.74859613	698.83740352	-0.04994701	-0.02769379	-0.31469847
0.71393	248.90012	0.0	1.875e-05	0.00032414	1e-08	-0.0	0.00144049	0.00026717	2.05e-06	699.96150244	700.73296487	698.8051461	-0.04969257	-0.02800694	-0.31467314
0.71593	249.43925	-0.0	1.862e-05	0.00032427	1e-08	0.0	0.00144049	0.00026717	2.05e-06	699.92627528	700.7171571	698.7729002	-0.0494381	-0.02832052	-0.31464751
0.71793	249.97694	-0.0	1.85e-05	0.00032439	1e-08	0.0	0.00144049	0.00026717	2.05e-06	699.89110364	700.70117633	698.74066565	-0.04917266	-0.02864803	-0.31462045
0.71993	250.51317	0.0	1.838e-05	0.00032452	1e-08	-0.0	0.00144049	0.00026717	2.05e-06	699.85598693	700.68502395	698.70844245	-0.04894379	-0.02893074	-0.31459685
0.72193	251.04794	-0.0	1.825e-05	0.00032464	1e-08	0.0	0.00144049	0.00026717	2.05e-06	699.82092397	700.66870318	698.67623045	-0.04869994	-0.02923229	-0.31457143
0.72393	251.58125	0.0	1.813e-05	0.00032476	1e-08	0.0	0.00144049	0.00026717	2.05e-06	699.78591441	700.65221472	698.64402968	-0.04846477	-0.02952341	-0.31454664
0.72593	252.11307	0.0	1.801e-05	0.00032488	1e-08	-0.0	0.00144049	0.00026717	2.05e-06	699.75095653	700.63556361	698.61183986	-0.04822203	-0.02982421	-0.31452077
0.72793	252.6434	0.0	1.79e-05	0.000325	1e-08	-0.0	0.00144049	0.00026717	2.05e-06	699.7160524	700.61874286	698.57966153	-0.0479882	-0.03011426	-0.31449556
0.72993	253.17223	-0.0	1.778e-05	0.00032511	1e-08	0.0	0.00144049	0.00026717	2.05e-06	699.68119925	700.60176086	698.5474942	-0.04774524	-0.03041592	-0.31446906
0.73193	253.69955	-0.0	1.766e-05	0.00032523	1e-08	0.0	0.00144049	0.00026717	2.05e-06	699.64639698	700.58461748	698.51533793	-0.04752784	-0.03068609	-0.31444508
0.73393	254.22535	-0.0	1.755e-05	0.00032534	1e-08	0.0	0.00144049	0.00026717	2.05e-06	699.61164482	700.56731491	698.48319263	-0.04729859	-0.03097123	-0.31441953
0.73593	254.74963	0.0	1.744e-05	0.00032546	1e-08	-0.0	0.00144049	0.00026717	2.05e-06	699.57694206	700.54985502	698.45105824	-0.04707189	-0.03125341	-0.31439397
0.73793	255.27236	0.0	1.732e-05	0.00032557	1e-08	-0.0	0.00144049	0.00026717	2.05e-06	699.54228832	700.53223876	698.41893474	-0.04685553	-0.03152293	-0.31436932
0.73993	255.79355	-0.0	1.721e-05	0.00032568	1e-08	0.0	0.00144049	0.00026717	2.05e-06	699.50768271	700.51446861	698.38682202	-0.04662766	-0.031807	-0.31434307
0.74193	256.31318	-0.0	1.71e-05	0.00032579	1e-08	0.0	0.00144049	0.00026717	2.05e-06	699.47312496	700.49654524	698.35472009	-0.04642046	-0.03206546	-0.31431894
0.74393	256.83124	0.0	1.7e-05	0.0003259	1e-08	-0.0	0.00144049	0.00026717	2.05e-06	699.43861418	700.47847118	698.32262883	-0.04619649	-0.03234504	-0.31429257
0.74593	257.34772	0.0	1.689e-05	0.000326	1e-08	-0.0	0.00144049	0.00026717	2.05e-06	699.40415011	700.46024701	698.29054823	-0.04599428	-0.03259759	-0.31426851
0.74793	257.8626	-0.0	1.678e-05	0.00032611	1e-08	0.0	0.00144049	0.00026717	2.05e-06	699.36973191	700.44187526	698.25847818	-0.04577811	-0.03286773	-0.31424251
0.74993	258.37589	-0.0	1.668e-05	0.00032621	1e-08	0.0	0.00144049	0.00026717	2.05e-06	699.33535931	700.42335655	698.22641867	-0.04557676	-0.03311947	-0.31421804
0.75192	258.88756	0.0	1.657e-05	0.00032632	1e-08	-0.0	0.00144049	0.00026717	2.05e-06	699.30103153	700.40469317	698.1943696	-0.0453732	-0.03337407	-0.31419304
0.75392	259.39761	-0.0	1.647e-05	0.00032642	1e-08	0.0	0.00144049	0.00026717	2.05e-06	699.26674821	700.38588611	698.16233092	-0.04516209	-0.03363825	-0.31416683
0.75592	259.90603	-0.0	1.637e-05	0.00032652	1e-08	0.0	0.00144049	0.00026717	2.05e-06	699.23250883	700.36693689	698.13030259	-0.04496968	-0.03387911	-0.3141427
0.75792	260.4128	0.0	1.627e-05	0.00032662	1e-08	-0.0	0.00144049	0.00026717	2.05e-06	699.19831276	700.34784735	698.0982845	-0.04476602	-0.03413414	-0.31411689
0.75992	260.91791	-0.0	1.617e-05	0.00032672	1e-08	0.0	0.00144049	0.00026717	2.05e-06	699.1641597	700.32861837	698.06627664	-0.04456855	-0.03438148	-0.3140916
0.76192	261.42136	-0.0	1.607e-05	0.00032682	1e-08	0.0	0.00144049	0.00026717	2.05e-06	699.13004905	700.30925169	698.03427892	-0.04438042	-0.03461718	-0.31406726
0.76392	261.92312	0.0	1.598e-05	0.00032692	1e-08	-0.0	0.00144049	0.00026717	2.05e-06	699.0959803	700.2897489	698.00229125	-0.04418757	-0.03485883	-0.31404206
0.76592	262.42319	-0.0	1.588e-05	0.00032701	1e-08	0.0	0.00144049	0.00026717	2.05e-06	699.06195307	700.27011112	697.9703136	-0.04398651	-0.03511082	-0.31401551
0.76792	262.92156	-0.0	1.579e-05	0.00032711	1e-08	0.0	0.00144049	0.00026717	2.05e-06	699.02796699	700.2503394	697.93834592	-0.04380689	-0.03533596	-0.31399155
0.76992	263.4182	0.0	1.569e-05	0.0003272	1e-08	-0.0	0.00144049	0.00026717	2.05e-06	698.99402144	700.23043573	697.9063881	-0.04362325	-0.03556615	-0.31396681
0.77192	263.91312	-0.0	1.56e-05	0.00032729	1e-08	0.0	0.00144049	0.00026717	2.05e-06	698.96011603	700.21040127	697.87444009	-0.04343867	-0.03579752	-0.3139417
0.77392	264.4063	0.0	1.551e-05	0.00032739	1e-08	-0.0	0.00144049	0.00026717	2.05e-06	698.92625036	700.19023725	697.84250183	-0.04325118	-0.03603253	-0.31391593
0.77592	264.89772	-0.0	1.542e-05	0.00032748	1e-08	0.0	0.00144049	0.00026717	2.05e-06	698.89242403	700.16994499	697.81057324	-0.04306419	-0.03626688	-0.31388998
0.77792	265.38738	0.0	1.533e-05	0.00032757	1e-08	-0.0	0.00144049	0.00026717	2.05e-06	698.85863669	700.14952552	697.77865429	-0.04288923	-0.03648615	-0.31386545
0.77992	265.87525	0.0	1.524e-05	0.00032766	0.0	-0.0	0.00144049	0.00026717	2.05e-06	698.82488785	700.12898045	697.74674487	-0.04271576	-0.0367035	-0.3138409
0.78192	266.36133	-0.0	1.515e-05	0.00032774	0.0	0.0	0.00144049	0.00026717	2.05e-06	698.79117712	700.10831101	697.71484493	-0.04254319	-0.03691969	-0.31381624
0.78392	266.8456	0.0	1.506e-05	0.00032783	0.0	-0.0	0.00144049	0.00026717	2.05e-06	698.75750413	700.08751843	697.6829544	-0.04236981	-0.03713682	-0.31379124
0.78592	267.32805	-0.0	1.498e-05	0.00032792	0.0	0.0	0.00144049	0.00026717	2.05e-06	698.7238685	700.06660392	697.65107321	-0.042198	-0.03735192	-0.31376622
0.78792	267.80866	0.0	1.489e-05	0.000328	0.0	-0.0	0.00144049	0.00026717	2.05e-06	698.69026988	700.04556867	697.61920129	-0.04202774	-0.037565	-0.31374119
0.78992	268.28742	-0.0	1.481e-05	0.00032809	0.0	0.0	0.00144049	0.00026717	2.05e-06	698.65670791	700.02441388	697.58733858	-0.04185902	-0.03777608	-0.31371616
0.79192	268.76433	0.0	1.472e-05	0.00032817	0.0	-0.0	0.00144049	0.00026717	2.05e-06	698.62318223	700.00314074	697.555485	-0.04169181	-0.03798516	-0.31369112
0.79392	269.23935	-0.0	1.464e-05	0.00032825	0.0	0.0	0.00144049	0.00026717	2.05e-06	698.5896925	699.98175043	697.52364049	-0.04152606	-0.03819232	-0.31366607
0.79592	269.71248	0.0	1.456e-05	0.00032833	0.0	-0.0	0.00144049	0.00026717	2.05e-06	698.55623839	699.96024413	697.49180497	-0.04135935	-0.03840056	-0.31364064
0.79792	270.1837	0.0	1.448e-05	0.00032841	0.0	-0.0	0.00144049	0.00026717	2.05e-06	698.52281954	699.93862299	697.45997838	-0.04119338	-0.03860774	-0.31361508
0.79992	270.65299	-0.0	1.44e-05	0.00032849	0.0	0.0	0.00144049	0.00026717	2.05e-06	698.48943564	699.91688818	697.42816064	-0.04102851	-0.03881343	-0.31358946
0.80192	271.12035	0.0	1.432e-05	0.00032857	0.0	-0.0	0.00144049	0.00026717	2.05e-06	698.45608649	699.89504044	697.39635171	-0.04087592	-0.03900363	-0.31356554
0.80392	271.58575	-0.0	1.424e-05	0.00032865	0.0	0.0	0.00144049	0.00026717	2.05e-06	698.42277169	699.87308114	697.3645515	-0.04072184	-0.03919556	-0.31354118
0.80592	272.04919	0.0	1.416e-05	0.00032873	0.0	-0.0	0.00144049	0.00026717	2.05e-06	698.38949095	699.85101137	697.33275994	-0.04056528	-0.03939044	-0.31351622
0.80792	272.51063	-0.0	1.409e-05	0.0003288	0.0	0.0	0.00144049	0.00026717	2.05e-06	698.35624395	699.8288323	697.30097695	-0.04040629	-0.03958816	-0.31349064
0.80992	272.97007	-0.0	1.401e-05	0.00032888	0.0	0.0	0.00144049	0.00026717	2.05e-06	698.32303038	699.80654507	697.26920245	-0.04024683	-0.03978627	-0.31346476
0.81192	273.4275	0.0	1.394e-05	0.00032895	0.0	-0.0	0.00144049	0.00026717	2.05e-06	698.28985015	699.78415015	697.23743642	-0.04010376	-0.03996384	-0.31344135
0.81392	273.88288	-0.0	1.386e-05	0.00032903	0.0	0.0	0.00144049	0.00026717	2.05e-06	698.25670286	699.76164895	697.20567876	-0.03995234	-0.04015159	-0.31341637
0.81592	274.33622	-0.0	1.379e-05	0.0003291	0.0	0.0	0.00144049	0.00026717	2.05e-06	698.22358816	699.73904283	697.17392937	-0.03979294	-0.04034901	-0.31338984
0.81792	274.78748	0.0	1.372e-05	0.00032917	0.0	-0.0	0.00144049	0.00026717	2.05e-06	698.19050602	699.71633205	697.14218823	-0.03965399	-0.0405209	-0.31336653
0.81992	275.23665	-0.0	1.365e-05	0.00032924	0.0	0.0	0.00144049	0.00026717	2.05e-06	698.15745608	699.69351796	697.11045525	-0.03950489	-0.04070514	-0.31334132
0.82192	275.68371	-0.0	1.358e-05	0.00032931	0.0	0.0	0.00144049	0.00026717	2.05e-06	698.12443801	699.67060186	697.07873033	-0.03935513	-0.04088994	-0.31331579
0.82392	276.12865	0.0	1.351e-05	0.00032938	0.0	-0.0	0.00144049	0.00026717	2.05e-06	698.09145183	699.64758394	697.04701346	-0.03921528	-0.04106229	-0.31329176
0.82592	276.57144	0.0	1.344e-05	0.00032945	0.0	-0.0	0.00144049	0.00026717	2.05e-06	698.05849701	699.62446605	697.0153045	-0.03906201	-0.04125091	-0.31326522
0.82792	277.01207	-0.0	1.337e-05	0.00032952	0.0	0.0	0.00144049	0.00026717	2.05e-06	698.02557369	699.60124811	696.98360345	-0.03892872	-0.0414147	-0.31324196
0.82992	277.45051	-0.0	1.33e-05	0.00032959	0.0	0.0	0.00144049	0.00026717	2.05e-06	697.99268132	699.57793205	696.95191016	-0.03877871	-0.04159876	-0.31321559
0.83192	277.88675	0.0	1.324e-05	0.00032965	0.0	-0.0	0.00144049	0.00026717	2.05e-06	697.95982003	699.55451776	696.92022464	-0.03864645	-0.04176079	-0.31319216
0.83392	278.32077	0.0	1.317e-05	0.00032972	0.0	-0.0	0.00144049	0.00026717	2.05e-06	697.92698933	699.53100713	696.88854675	-0.03850551	-0.04193316	-0.31316702
0.83592	278.75254	-0.0	1.311e-05	0.00032979	0.0	0.0	0.00144049	0.00026717	2.05e-06	697.8941893	699.50740018	696.85687647	-0.03836354	-0.04210649	-0.31314152
0.83792	279.18205	0.0	1.304e-05	0.00032985	0.0	-0.0	0.00144049	0.00026717	2.05e-06	697.86142003	699.48369694	696.8252138	-0.03823066	-0.04226843	-0.31311747
0.83992	279.60927	-0.0	1.298e-05	0.00032991	0.0	0.0	0.00144049	0.00026717	2.05e-06	697.82868088	699.45989981	696.79355854	-0.03809072	-0.04243865	-0.31309197
0.84192	280.03418	0.0	1.292e-05	0.00032998	0.0	-0.0	0.00144049	0.00026717	2.05e-06	697.79597161	699.4360098	696.76191061	-0.03795854	-0.04259912	-0.31306772
0.84392	280.45677	-0.0	1.285e-05	0.00033004	0.0	0.0	0.00144049	0.00026717	2.05e-06	697.76329153	699.41202948	696.7302698	-0.03782443	-0.04276163	-0.31304297
0.84592	280.877	0.0	1.279e-05	0.0003301	0.0	-0.0	0.00144049	0.00026717	2.05e-06	697.73064203	699.387955	696.6986364	-0.03769052	-0.04292354	-0.31301808
0.84792	281.29486	-0.0	1.273e-05	0.00033016	0.0	0.0	0.00144049	0.00026717	2.05e-06	697.69802213	699.36378973	696.66701014	-0.03755732	-0.04308426	-0.31299317
0.84992	281.71031	-0.0	1.267e-05	0.00033022	0.0	0.0	0.00144049	0.00026717	2.05e-06	697.66543091	699.33953689	696.63539075	-0.03742922	-0.04323848	-0.31296907
0.85191	282.12335	0.0	1.261e-05	0.00033028	0.0	-0.0	0.00144049	0.00026717	2.05e-06	697.63286849	699.31519663	696.6037782	-0.037298	-0.04339612	-0.31294424
0.85391	282.53394	0.0	1.255e-05	0.00033034	0.0	-0.0	0.00144049	0.00026717	2.05e-06	697.60033548	699.29076759	696.5721726	-0.03716757	-0.04355243	-0.31291942
0.85591	282.94205	0.0	1.25e-05	0.0003304	0.0	-0.0	0.00144049	0.00026717	2.05e-06	697.56783178	699.26625051	696.54057386	-0.03703792	-0.04370744	-0.3128946
0.85791	283.34768	-0.0	1.244e-05	0.00033045	0.0	0.0	0.00144049	0.00026717	2.05e-06	697.53535838	699.24164291	696.50898216	-0.03689939	-0.0438726	-0.31286793
0.85991	283.75078	-0.0	1.238e-05	0.00033051	0.0	0.0	0.00144049	0.00026717	2.05e-06	697.50291475	699.21694682	696.47739732	-0.03678019	-0.04401431	-0.31284486
0.86191	284.15133	0.0	1.233e-05	0.00033057	0.0	-0.0	0.00144049	0.00026717	2.05e-06	697.47049916	699.19216794	696.44581888	-0.03665017	-0.04416849	-0.31281956
0.86391	284.5493	0.0	1.227e-05	0.00033062	0.0	-0.0	0.00144049	0.00026717	2.05e-06	697.43811337	699.16730166	696.41424717	-0.03651443	-0.04432896	-0.31279302
0.86591	284.94467	-0.0	1.222e-05	0.00033067	0.0	0.0	0.00144049	0.00026717	2.05e-06	697.40575606	699.14235235	696.38268183	-0.03639667	-0.04446778	-0.31276989
0.86791	285.3374	-0.0	1.216e-05	0.00033073	0.0	0.0	0.00144049	0.00026717	2.05e-06	697.37342826	699.11731766	696.35112302	-0.0362718	-0.04461453	-0.31274525
0.86991	285.72748	-0.0	1.211e-05	0.00033078	0.0	0.0	0.00144049	0.00026717	2.05e-06	697.34112987	699.09219853	696.31957063	-0.03614686	-0.0447609	-0.31272049
0.87191	286.11486	-0.0	1.206e-05	0.00033083	0.0	0.0	0.00144049	0.00026717	2.05e-06	697.30886047	699.06699675	696.28802449	-0.03602218	-0.04490649	-0.31269568
0.87391	286.49952	-0.0	1.201e-05	0.00033089	0.0	0.0	0.00144049	0.00026717	2.05e-06	697.27662008	699.04171295	696.25648452	-0.03589856	-0.04505036	-0.31267098
0.87591	286.88143	0.0	1.196e-05	0.00033094	0.0	-0.0	0.00144049	0.00026717	2.05e-06	697.24440875	699.01634768	696.22495066	-0.03577503	-0.04519362	-0.31264622
0.87791	287.26055	-0.0	1.191e-05	0.00033099	0.0	0.0	0.00144049	0.00026717	2.05e-06	697.21222648	698.99090168	696.1934228	-0.03565203	-0.04533575	-0.31262149
0.87991	287.63686	0.0	1.186e-05	0.00033104	0.0	-0.0	0.00144049	0.00026717	2.05e-06	697.18007342	698.96537528	696.16190089	-0.03552873	-0.04547772	-0.31259662
0.88191	288.01032	-0.0	1.181e-05	0.00033109	0.0	0.0	0.00144049	0.00026717	2.05e-06	697.1479496	698.93976917	696.13038483	-0.03540622	-0.04561823	-0.31257184
0.88391	288.38089	0.0	1.176e-05	0.00033113	0.0	-0.0	0.00144049	0.00026717	2.05e-06	697.11585516	698.91408378	696.09887454	-0.03528201	-0.04576013	-0.31254665
0.88591	288.74854	-0.0	1.171e-05	0.00033118	0.0	0.0	0.00144049	0.00026717	2.05e-06	697.08379006	698.88832005	696.06736992	-0.03516413	-0.04589425	-0.3125227
0.88791	289.11324	0.0	1.166e-05	0.00033123	0.0	-0.0	0.00144049	0.00026717	2.05e-06	697.05175287	698.86248262	696.03587058	-0.03504385	-0.04603058	-0.31249821
0.88991	289.47495	0.0	1.162e-05	0.00033128	0.0	-0.0	0.00144049	0.00026717	2.05e-06	697.01974547	698.83656746	696.00437677	-0.03492251	-0.04616752	-0.31247348
0.89191	289.83364	-0.0	1.157e-05	0.00033132	0.0	0.0	0.00144049	0.00026717	2.05e-06	696.9877681	698.8105749	695.97288841	-0.03480135	-0.04630366	-0.31244875
0.89391	290.18926	0.0	1.153e-05	0.00033137	0.0	-0.0	0.00144049	0.00026717	2.05e-06	696.95582093	698.78450538	695.94140541	-0.03468032	-0.04643904	-0.31242402
0.89591	290.54177	0.0	1.148e-05	0.00033141	0.0	-0.0	0.00144049	0.00026717	2.05e-06	696.92390421	698.75835931	695.90992769	-0.03455936	-0.04657368	-0.3123993
0.89791	290.89115	0.0	1.144e-05	0.00033146	0.0	-0.0	0.00144049	0.00026717	2.05e-06	696.89201843	698.7321365	695.87845519	-0.03441777	-0.04673045	-0.31237035
0.89991	291.23733	-0.0	1.139e-05	0.0003315	0.0	0.0	0.00144049	0.00026717	2.05e-06	696.86016535	698.70583365	695.84698807	-0.0342988	-0.04686141	-0.31234604
0.90191	291.58027	0.0	1.135e-05	0.00033154	0.0	-0.0	0.00144049	0.00026717	2.05e-06	696.82834378	698.67945483	695.81552597	-0.03418427	-0.04698687	-0.31232266
0.90391	291.91994	-0.0	1.131e-05	0.00033158	0.0	0.0	0.00144049	0.00026717	2.05e-06	696.79655231	698.65300453	695.78406854	-0.03407103	-0.04711028	-0.31229957
0.90591	292.25629	-0.0	1.127e-05	0.00033162	0.0	0.0	0.00144049	0.00026717	2.05e-06	696.7647928	698.62647952	695.7526159	-0.03395365	-0.04723754	-0.31227567
0.90791	292.58927	-0.0	1.123e-05	0.00033167	0.0	0.0	0.00144049	0.00026717	2.05e-06	696.73306694	698.5998772	695.72116815	-0.03382494	-0.04737624	-0.31224952
0.90991	292.91882	-0.0	1.119e-05	0.00033171	0.0	0.0	0.00144049	0.00026717	2.05e-06	696.70137311	698.57320248	695.68972488	-0.033698	-0.0475122	-0.3122238
0.91191	293.24491	-0.0	1.115e-05	0.00033175	0.0	0.0	0.00144049	0.00026717	2.05e-06	696.6697133	698.54645227	695.65828619	-0.03358597	-0.04763144	-0.31220118
0.91391	293.56748	0.0	1.111e-05	0.00033178	0.0	-0.0	0.00144049	0.00026717	2.05e-06	696.63808606	698.51963115	695.62685172	-0.03345265	-0.04777249	-0.31217436
0.91591	293.88647	0.0	1.107e-05	0.00033182	0.0	-0.0	0.00144049	0.00026717	2.05e-06	696.60649432	698.49273416	695.59542166	-0.03334235	-0.04788841	-0.31215226
0.91791	294.20183	0.0	1.103e-05	0.00033186	0.0	-0.0	0.00144049	0.00026717	2.05e-06	696.57493634	698.46576652	695.5639956	-0.0332037	-0.04803314	-0.31212463
0.91991	294.51351	-0.0	1.099e-05	0.0003319	0.0	0.0	0.00144049	0.00026717	2.05e-06	696.5434153	698.43872313	695.53257372	-0.0330835	-0.04815769	-0.31210082
0.92191	294.82144	0.0	1.096e-05	0.00033193	0.0	-0.0	0.00144049	0.00026717	2.05e-06	696.51193003	698.41160799	695.50115568	-0.03296885	-0.04827568	-0.31207825
0.92391	295.12556	0.0	1.092e-05	0.00033197	0.0	-0.0	0.00144049	0.00026717	2.05e-06	696.48048188	698.38442005	695.46974142	-0.0328427	-0.04840459	-0.31205358
0.92591	295.42582	0.0	1.089e-05	0.00033201	0.0	-0.0	0.00144049	0.00026717	2.05e-06	696.4490712	698.35716035	695.43833075	-0.03271559	-0.04853349	-0.31202891
0.92791	295.72214	-0.0	1.085e-05	0.00033204	0.0	0.0	0.00144049	0.00026717	2.05e-06	696.41769967	698.32982744	695.40692362	-0.03258738	-0.04866248	-0.31200424
0.92991	296.01445	-0.0	1.082e-05	0.00033207	0.0	0.0	0.00144049	0.00026717	2.05e-06	696.38636833	698.30242125	695.37551989	-0.03245794	-0.04879161	-0.31197958
0.93191	296.30269	0.0	1.078e-05	0.00033211	0.0	-0.0	0.00144049	0.00026717	2.05e-06	696.35507833	698.27494166	695.3441194	-0.03232714	-0.04892098	-0.31195492
0.93391	296.58678	0.0	1.075e-05	0.00033214	0.0	-0.0	0.00144049	0.00026717	2.05e-06	696.32383088	698.24738853	695.31272199	-0.03219487	-0.04905066	-0.31193026
0.93591	296.86664	-0.0	1.072e-05	0.00033217	0.0	0.0	0.00144049	0.00026717	2.05e-06	696.29262735	698.21976164	695.28132751	-0.03206092	-0.04918076	-0.3119056
0.93791	297.14219	-0.0	1.069e-05	0.0003322	0.0	0.0	0.00144049	0.00026717	2.05e-06	696.26146921	698.19206072	695.24993578	-0.03192516	-0.04931138	-0.31188094
0.93991	297.41335	0.0	1.066e-05	0.00033224	0.0	-0.0	0.00144049	0.00026717	2.05e-06	696.23035805	698.16428545	695.21854661	-0.03178736	-0.04944263	-0.31185629
0.94191	297.68002	0.0	1.063e-05	0.00033227	0.0	-0.0	0.00144049	0.00026717	2.05e-06	696.19929566	698.13643544	695.18715982	-0.03164735	-0.04957462	-0.31183164
0.94391	297.94213	-0.0	1.06e-05	0.0003323	0.0	0.0	0.00144049	0.00026717	2.05e-06	696.16828397	698.10851021	695.15577518	-0.03150488	-0.04970751	-0.31180699
0.94591	298.19956	0.0	1.057e-05	0.00033232	0.0	-0.0	0.00144049	0.00026717	2.05e-06	696.1373251	698.08050924	695.12439249	-0.03135966	-0.04984144	-0.31178234
0.94791	298.45221	-0.0	1.054e-05	0.00033235	0.0	0.0	0.00144049	0.00026717	2.05e-06	696.10642142	698.05243188	695.0930115	-0.03121146	-0.04997655	-0.3117577
0.94991	298.69998	-0.0	1.051e-05	0.00033238	0.0	0.0	0.00144049	0.00026717	2.05e-06	696.07557551	698.02427741	695.06163196	-0.03105995	-0.05011304	-0.31173305
0.9519	298.94276	0.0	1.048e-05	0.00033241	0.0	-0.0	0.00144049	0.00026717	2.05e-06	696.04479026	697.996045	695.0302536	-0.03090474	-0.0502511	-0.31170841
0.9539	299.18041	-0.0	1.046e-05	0.00033243	0.0	0.0	0.00144049	0.00026717	2.05e-06	696.01406884	697.96773371	694.99887611	-0.03074544	-0.05039096	-0.31168376
0.9559	299.41282	0.0	1.043e-05	0.00033246	0.0	-0.0	0.00144049	0.00026717	2.05e-06	695.98341483	697.93934244	694.96749916	-0.03058156	-0.05053287	-0.31165912
0.9579	299.63985	0.0	1.041e-05	0.00033248	0.0	-0.0	0.00144049	0.00026717	2.05e-06	695.95283219	697.91086997	694.93612241	-0.03041259	-0.05067712	-0.31163448
0.9599	299.86136	-0.0	1.038e-05	0.00033251	0.0	0.0	0.00144049	0.00026717	2.05e-06	695.92232539	697.88231489	694.90474545	-0.03023797	-0.05082399	-0.31160983
0.9619	300.07718	0.0	1.036e-05	0.00033253	0.0	-0.0	0.00144049	0.00026717	2.05e-06	695.89189947	697.85367561	694.87336786	-0.03005698	-0.05097388	-0.31158519
0.9639	300.28716	0.0	1.034e-05	0.00033256	0.0	-0.0	0.00144049	0.00026717	2.05e-06	695.86156013	697.82495032	694.84198915	-0.0298687	-0.05112725	-0.31156054
0.9659	300.49111	-0.0	1.031e-05	0.00033258	0.0	0.0	0.00144049	0.00026717	2.05e-06	695.83131383	697.79613695	694.81060877	-0.02967234	-0.0512845	-0.3115359
0.9679	300.68885	0.0	1.029e-05	0.0003326	0.0	-0.0	0.00144049	0.00026717	2.05e-06	695.80116802	697.76723311	694.77922612	-0.02946656	-0.05144632	-0.31151125
0.9699	300.88016	0.0	1.027e-05	0.00033262	0.0	-0.0	0.00144049	0.00026717	2.05e-06	695.77113124	697.7382361	694.7478405	-0.02925022	-0.05161327	-0.3114866
0.9719	301.06482	0.0	1.025e-05	0.00033264	0.0	-0.0	0.00144049	0.00026717	2.05e-06	695.74121354	697.70914272	694.7164511	-0.02902102	-0.0517865	-0.31146195
0.9739	301.24257	-0.0	1.023e-05	0.00033266	0.0	0.0	0.00144049	0.00026717	2.05e-06	695.71142648	697.67994936	694.685057	-0.02877792	-0.0519665	-0.31143729
0.9759	301.41314	-0.0	1.022e-05	0.00033268	0.0	0.0	0.00144049	0.00026717	2.05e-06	695.68178367	697.6506518	694.65365713	-0.02851834	-0.05215452	-0.31141263
0.9779	301.57623	0.0	1.02e-05	0.00033269	0.0	-0.0	0.00144049	0.00026717	2.05e-06	695.65230173	697.62124494	694.6222502	-0.02823825	-0.05235248	-0.31138796
0.9799	301.73149	-0.0	1.018e-05	0.00033271	0.0	0.0	0.00144049	0.00026717	2.05e-06	695.62300079	697.59172274	694.59083464	-0.02793285	-0.05256267	-0.31136329
0.9819	301.87852	0.0	1.017e-05	0.00033273	0.0	-0.0	0.00144049	0.00026717	2.05e-06	695.59390494	697.56207807	694.5594086	-0.02760078	-0.05278561	-0.3113386
0.9839	302.01689	0.0	1.015e-05	0.00033274	0.0	-0.0	0.00144049	0.00026717	2.05e-06	695.56504329	697.53230253	694.52796984	-0.02723056	-0.05302663	-0.31131391
0.9859	302.14607	0.0	1.014e-05	0.00033275	0.0	-0.0	0.00144049	0.00026717	2.05e-06	695.5364558	697.50238486	694.49651532	-0.02681336	-0.05328965	-0.31128921
0.9879	302.26544	-0.0	1.013e-05	0.00033277	0.0	0.0	0.00144049	0.00026717	2.05e-06	695.50819388	697.47231097	694.46504113	-0.02633436	-0.0535812	-0.31126449
0.9899	302.37425	-0.0	1.011e-05	0.00033278	0.0	0.0	0.00144049	0.00026717	2.05e-06	695.48032703	697.44206238	694.43354196	-0.02576989	-0.05391149	-0.31123975
0.9919	302.47155	0.0	1.01e-05	0.00033279	0.0	-0.0	0.00144049	0.00026717	2.05e-06	695.45295462	697.41161359	694.40201027	-0.02508457	-0.05429548	-0.31121498
0.9939	302.55607	0.0	1.01e-05	0.0003328	0.0	-0.0	0.00144049	0.00026717	2.05e-06	695.42622691	697.38092758	694.3704346	-0.02420838	-0.05476205	-0.31119018
0.9959	302.62604	0.0	1.009e-05	0.0003328	0.0	-0.0	0.00144049	0.00026717	2.05e-06	695.40040114	697.34994399	694.33879528	-0.02299268	-0.05537077	-0.31116533
0.9979	302.67855	0.0	1.008e-05	0.00033281	0.0	-0.0	0.00144049	0.00026717	2.05e-06	695.37600146	697.31854718	694.3070519	-0.02099437	-0.05629199	-0.3111404
0.9999	302.70682	0.0	1.008e-05	0.00033281	0.0	-0.0	0.00144049	0.00026717	2.05e-06	695.35492018	697.28636348	694.27505546	-0.01350922	-0.05913197	-0.31111525
1.0	302.70718	0.0	1.008e-05	0.00033281	0.0	-0.0	0.00144049	0.00026717	2.05e-06	695.35415398	697.28469886	694.27343266	1604.11065303	114.22434321	322.28556401
