# Supplementary material for: Dataset for the simulated biomass pyrolysis in rotary kilns with varying particle residence time distributions
Source: Data Brief. 2021 Nov 23;39:107603. doi: 10.1016/j.dib.2021.107603 (PMC8633881; doi:10.1016/j.dib.2021.107603)
Supplement: Supplementary Data S1 — Supplementary Raw Research Data. This is open data under the CC BY license http://creativecommons.org/licenses/by/4.0/ [file mmc1.zip › supplementary/114/logFiles/log_Pe10]

l,m	Tau,s	F_w,kg/s	F_is,kg/s	F_c,kg/s	F_rt,kg/s	F_w_wet,kg/s	F_it,kg/s	F_g,kg/s	F_H2O_g,kg/s	T_b,K	T_g,K	T_w,K	q_bed,kW/m	q_gas,kW/m	q_loss,kW/m
1e-05	0.00062	0.0	0.0	0.0	0.0	0.0020529	0.0	0.0	0.0	298.21475236	298.70213342	833.13081257	23.93389163	3.83785448	-0.42016541
0.0001	0.01174	0.0	0.0	0.0	0.0	0.0020529	0.0	0.0	0.0	298.79699636	303.66289799	832.95826298	23.90264354	3.82885252	-0.42002992
0.0002	0.02409	0.0	0.0	0.0	0.0	0.0020529	0.0	0.0	0.0	299.44282311	309.15679911	832.76683189	23.86800776	3.8185486	-0.41987957
0.0003	0.03644	0.0	0.0	0.0	0.0	0.0020529	0.0	0.0	0.0	300.0874841	314.63124561	832.57570847	23.83347169	3.80787671	-0.41972947
0.0004	0.04879	0.0	0.0	0.0	0.0	0.0020529	0.0	0.0	0.0	300.73098324	320.08576623	832.38489451	23.79903257	3.79684642	-0.41957962
0.0005	0.06113	0.0	0.0	0.0	0.0	0.0020529	0.0	0.0	0.0	301.37332434	325.51988137	832.19439187	23.76468887	3.78543953	-0.41943001
0.0006	0.07347	0.0	0.0	0.0	0.0	0.0020529	0.0	0.0	0.0	302.01451124	330.9331248	832.00420233	23.73044219	3.77368159	-0.41928065
0.0007	0.08581	0.0	0.0	0.0	0.0	0.0020529	0.0	0.0	0.0	302.65454774	336.32501872	831.81432775	23.69628886	3.76153344	-0.41913154
0.0008	0.09814	0.0	0.0	0.0	0.0	0.0020529	0.0	0.0	0.0	303.29343759	341.6950702	831.62477009	23.66223204	3.74902646	-0.41898267
0.0009	0.11047	0.0	0.0	0.0	0.0	0.0020529	0.0	0.0	0.0	303.93118462	347.04281072	831.43553113	23.62826904	3.73613616	-0.41883406
0.001	0.1228	0.0	0.0	0.0	0.0	0.0020529	0.0	0.0	0.0	304.56779247	352.36772676	831.24661299	23.59439936	3.72285813	-0.4186857
0.0011	0.13512	0.0	0.0	0.0	0.0	0.0020529	0.0	0.0	0.0	305.20326494	357.66933943	831.05801752	23.56062477	3.70920793	-0.41853758
0.0012	0.14744	0.0	0.0	0.0	0.0	0.0020529	0.0	0.0	0.0	305.83760565	362.94713857	830.86974682	23.52693617	3.69512193	-0.41838975
0.0013	0.15976	0.0	0.0	0.0	0.0	0.0020529	0.0	0.0	0.0	306.47081813	368.20059879	830.6818031	23.49334275	3.68066309	-0.41824216
0.0014	0.17207	0.0	0.0	0.0	0.0	0.0020529	0.0	0.0	0.0	307.10290614	373.42923262	830.49418828	23.45984216	3.66581538	-0.41809482
0.0015	0.18438	0.0	0.0	0.0	0.0	0.0020529	0.0	0.0	0.0	307.73387337	378.63254148	830.30690438	23.42643465	3.65058044	-0.41794774
0.0016	0.19668	0.0	0.0	0.0	0.0	0.0020529	0.0	0.0	0.0	308.36372351	383.81002846	830.11995338	23.39312045	3.63495992	-0.41780092
0.0017	0.20899	0.0	0.0	0.0	0.0	0.0020529	0.0	0.0	0.0	308.99246028	388.96119837	829.93333726	23.35989981	3.61895547	-0.41765435
0.0018	0.22128	0.0	0.0	0.0	0.0	0.0020529	0.0	0.0	0.0	309.62008695	394.08550797	829.74705845	23.32674626	3.60244019	-0.41750811
0.0019	0.23358	0.0	0.0	0.0	0.0	0.0020529	0.0	0.0	0.0	310.24660679	399.18241701	829.56111933	23.29369734	3.58559524	-0.41736209
0.002	0.24587	0.0	0.0	0.0	0.0	0.0020529	0.0	0.0	0.0	310.87202372	404.25145511	829.37552166	23.26073881	3.56835256	-0.41721634
0.0021	0.25816	0.0	0.0	0.0	0.0	0.0020529	0.0	0.0	0.0	311.49634135	409.29211613	829.19026755	23.2278706	3.55071232	-0.41707084
0.0022	0.27044	0.0	0.0	0.0	0.0	0.0020529	0.0	0.0	0.0	312.11956324	414.30389424	829.00535907	23.19509263	3.53267466	-0.41692561
0.0023	0.28273	0.0	0.0	0.0	0.0	0.0020529	0.0	0.0	0.0	312.74169299	419.28628398	828.82079831	23.16240484	3.51423975	-0.41678065
0.0024	0.295	0.0	0.0	0.0	0.0	0.0020529	0.0	0.0	0.0	313.36273369	424.23877111	828.63658762	23.1297777	3.49535149	-0.41663602
0.0025	0.30728	0.0	0.0	0.0	0.0	0.0020529	0.0	0.0	0.0	313.98268846	429.1608424	828.4527293	23.09725282	3.47608961	-0.41649163
0.0026	0.31955	0.0	0.0	0.0	0.0	0.0020529	0.0	0.0	0.0	314.60156108	434.05199708	828.26922535	23.06481368	3.45642286	-0.41634751
0.0027	0.33182	0.0	0.0	0.0	0.0	0.0020529	0.0	0.0	0.0	315.21935496	438.91172782	828.08607793	23.03245983	3.43635065	-0.41620367
0.0028	0.34408	0.0	0.0	0.0	0.0	0.0020529	0.0	0.0	0.0	315.83607347	443.73952732	827.90328924	23.00019077	3.41587235	-0.41606011
0.0029	0.35634	0.0	0.0	0.0	0.0	0.0020529	0.0	0.0	0.0	316.45172	448.53488832	827.72086144	22.96800605	3.39498735	-0.41591683
0.003	0.3686	0.0	0.0	0.0	0.0	0.0020529	0.0	0.0	0.0	317.06629761	453.29736527	827.53879654	22.93588666	3.37378445	-0.41577387
0.0031	0.38085	0.0	0.0	0.0	0.0	0.0020529	0.0	0.0	0.0	317.67980939	458.02650775	827.35709654	22.90385836	3.35213651	-0.41563117
0.0032	0.3931	0.0	0.0	0.0	0.0	0.0020529	0.0	0.0	0.0	318.29225877	462.72178346	827.17576374	22.87191033	3.33009286	-0.41548876
0.0033	0.40535	0.0	0.0	0.0	0.0	0.0020529	0.0	0.0	0.0	318.90364895	467.38270679	826.99480029	22.84004184	3.30765409	-0.41534665
0.0034	0.41759	0.0	0.0	0.0	0.0	0.0020529	0.0	0.0	0.0	319.5139831	472.00879414	826.81420832	22.80825218	3.28482082	-0.41520482
0.0035	0.42983	0.0	0.0	0.0	0.0	0.0020529	0.0	0.0	0.0	320.12326437	476.59956392	826.63398999	22.77654063	3.26159364	-0.41506329
0.0036	0.44206	0.0	0.0	0.0	0.0	0.0020529	0.0	0.0	0.0	320.7314958	481.1546339	826.45414697	22.74489716	3.2381456	-0.41492205
0.0037	0.45429	0.0	0.0	0.0	0.0	0.0020529	0.0	0.0	0.0	321.33868038	485.67361529	826.27468097	22.71333421	3.21423321	-0.41478111
0.0038	0.46652	0.0	0.0	0.0	0.0	0.0020529	0.0	0.0	0.0	321.94482124	490.15599303	826.09559433	22.68184586	3.18995343	-0.41464047
0.0039	0.47875	0.0	0.0	0.0	0.0	0.0020529	0.0	0.0	0.0	322.54992138	494.60132733	825.91688903	22.65043128	3.16530919	-0.41450013
0.004	0.49097	0.0	0.0	0.0	0.0	0.0020529	0.0	0.0	0.0	323.15398379	499.00918344	825.73856705	22.61908961	3.14030343	-0.41436009
0.0041	0.50319	0.0	0.0	0.0	0.0	0.0020529	0.0	0.0	0.0	323.75701141	503.37913173	825.56063034	22.58782	3.1149391	-0.41422036
0.0042	0.5154	0.0	0.0	0.0	0.0	0.0020529	0.0	0.0	0.0	324.3590071	507.71085919	825.38308026	22.55661363	3.08942199	-0.41408092
0.0043	0.52761	0.0	0.0	0.0	0.0	0.0020529	0.0	0.0	0.0	324.95997371	512.00404702	825.20591824	22.52548095	3.06346785	-0.41394179
0.0044	0.53982	0.0	0.0	0.0	0.0	0.0020529	0.0	0.0	0.0	325.55991412	516.25823602	825.02914642	22.49441664	3.03719301	-0.41380297
0.0045	0.55202	0.0	0.0	0.0	0.0	0.0020529	0.0	0.0	0.0	326.15883114	520.47305542	824.85276648	22.46341976	3.01060314	-0.41366446
0.0046	0.56422	0.0	0.0	0.0	0.0	0.0020529	0.0	0.0	0.0	326.75672755	524.64814303	824.67678011	22.43248934	2.98370394	-0.41352626
0.0047	0.57642	0.0	0.0	0.0	0.0	0.0020529	0.0	0.0	0.0	327.35360611	528.78314523	824.50118893	22.40162444	2.9565011	-0.41338837
0.0048	0.58861	0.0	0.0	0.0	0.0	0.0020529	0.0	0.0	0.0	327.94946948	532.87781208	824.32599406	22.37081698	2.92917633	-0.41325077
0.0049	0.6008	0.0	0.0	0.0	0.0	0.0020529	0.0	0.0	0.0	328.54432027	536.93189205	824.15119662	22.34007608	2.90148608	-0.4131135
0.005	0.61298	0.0	0.0	0.0	0.0	0.0020529	0.0	0.0	0.0	329.13816118	540.94501951	823.97679835	22.30939681	2.87353444	-0.41297655
0.0051	0.62516	0.0	0.0	0.0	0.0	0.0020529	0.0	0.0	0.0	329.73099481	544.91690791	823.80280058	22.27877811	2.8453295	-0.41283991
0.0052	0.63734	0.0	0.0	0.0	0.0	0.0020529	0.0	0.0	0.0	330.32282373	548.84728229	823.6292046	22.24821893	2.81687931	-0.41270359
0.0053	0.64952	0.0	0.0	0.0	0.0	0.0020529	0.0	0.0	0.0	330.91365047	552.73587922	823.45601166	22.21771822	2.78819197	-0.41256758
0.0054	0.66169	0.0	0.0	0.0	0.0	0.0020529	0.0	0.0	0.0	331.50347748	556.58252371	823.28322253	22.18726851	2.75942027	-0.41243188
0.0055	0.67385	0.0	0.0	0.0	0.0	0.0020529	0.0	0.0	0.0	332.09230717	560.38704343	823.110838	22.15687784	2.73036732	-0.41229651
0.0056	0.68602	0.0	0.0	0.0	0.0	0.0020529	0.0	0.0	0.0	332.680142	564.14917938	822.93885933	22.12654157	2.70112212	-0.41216145
0.0057	0.69818	0.0	0.0	0.0	0.0	0.0020529	0.0	0.0	0.0	333.26698435	567.86874075	822.76728743	22.09625856	2.6716947	-0.41202672
0.0058	0.71033	0.0	0.0	0.0	0.0	0.0020529	0.0	0.0	0.0	333.85283657	571.54555069	822.59612313	22.06602766	2.64209512	-0.41189231
0.0059	0.72248	0.0	0.0	0.0	0.0	0.0020529	0.0	0.0	0.0	334.43770097	575.17944632	822.42536724	22.03584774	2.61233339	-0.41175822
0.006	0.73463	0.0	0.0	0.0	0.0	0.0020529	0.0	0.0	0.0	335.02157981	578.77032514	822.25502021	22.0057152	2.58251407	-0.41162443
0.0061	0.74678	0.0	0.0	0.0	0.0	0.0020529	0.0	0.0	0.0	335.60447532	582.31809286	822.08508245	21.97563239	2.5525133	-0.41149098
0.0062	0.75892	0.0	0.0	0.0	0.0	0.0020529	0.0	0.0	0.0	336.1863897	585.82261032	821.91555469	21.94559679	2.522394	-0.41135785
0.0063	0.77106	0.0	0.0	0.0	0.0	0.0020529	0.0	0.0	0.0	336.76732512	589.28378633	821.74643738	21.91560723	2.49216748	-0.41122504
0.0064	0.78319	0.0	0.0	0.0	0.0	0.0020529	0.0	0.0	0.0	337.34728371	592.7015451	821.5777309	21.88566254	2.46184504	-0.41109256
0.0065	0.79532	0.0	0.0	0.0	0.0	0.0020529	0.0	0.0	0.0	337.92626756	596.07582624	821.40943557	21.85576153	2.431438	-0.4109604
0.0066	0.80745	0.0	0.0	0.0	0.0	0.0020529	0.0	0.0	0.0	338.50427874	599.40661571	821.24155143	21.82590271	2.40102502	-0.41082855
0.0067	0.81957	0.0	0.0	0.0	0.0	0.0020529	0.0	0.0	0.0	339.08131926	602.69391075	821.07407848	21.79608538	2.37052199	-0.41069703
0.0068	0.83169	0.0	0.0	0.0	0.0	0.0020529	0.0	0.0	0.0	339.65739113	605.93768519	820.90701691	21.76630818	2.33997791	-0.41056584
0.0069	0.8438	0.0	0.0	0.0	0.0	0.0020529	0.0	0.0	0.0	340.23249628	609.13795077	820.74036668	21.73656993	2.309405	-0.41043497
0.007	0.85592	0.0	0.0	0.0	0.0	0.0020529	0.0	0.0	0.0	340.80663663	612.29473561	820.57412771	21.70686945	2.27881549	-0.41030443
0.0071	0.86802	0.0	0.0	0.0	0.0	0.0020529	0.0	0.0	0.0	341.37981407	615.40808416	820.40829979	21.67720557	2.2482216	-0.41017421
0.0072	0.88013	0.0	0.0	0.0	0.0	0.0020529	0.0	0.0	0.0	341.95203049	618.47805949	820.24288262	21.64758076	2.21765353	-0.41004429
0.0073	0.89223	0.0	0.0	0.0	0.0	0.0020529	0.0	0.0	0.0	342.52328775	621.50474072	820.07787581	21.61798868	2.18709802	-0.40991471
0.0074	0.90433	0.0	0.0	0.0	0.0	0.0020529	0.0	0.0	0.0	343.0935876	624.4882205	819.91327897	21.58843018	2.15657737	-0.40978545
0.0075	0.91642	0.0	0.0	0.0	0.0	0.0020529	0.0	0.0	0.0	343.6629318	627.42860948	819.74909161	21.55890414	2.12610403	-0.40965652
0.0076	0.92851	0.0	0.0	0.0	0.0	0.0020529	0.0	0.0	0.0	344.23132208	630.32603472	819.58531315	21.52940943	2.09569047	-0.40952791
0.0077	0.94059	0.0	0.0	0.0	0.0	0.0020529	0.0	0.0	0.0	344.79876011	633.18063974	819.42194292	21.49994493	2.06534916	-0.40939962
0.0078	0.95267	0.0	0.0	0.0	0.0	0.0020529	0.0	0.0	0.0	345.36524781	635.9925129	819.25898042	21.47052705	2.03500284	-0.40927159
0.0079	0.96475	0.0	0.0	0.0	0.0	0.0020529	0.0	0.0	0.0	345.93078693	638.7617848	819.09642498	21.44112739	2.00480341	-0.40914392
0.008	0.97683	0.0	0.0	0.0	0.0	0.0020529	0.0	0.0	0.0	346.49537893	641.48869086	818.93427557	21.4117556	1.9747083	-0.40901658
0.0081	0.9889	0.0	0.0	0.0	0.0	0.0020529	0.0	0.0	0.0	347.05902539	644.17343095	818.77253127	21.38241054	1.94473005	-0.40888955
0.0082	1.00096	0.0	0.0	0.0	0.0	0.0020529	0.0	0.0	0.0	347.62172787	646.81622153	818.61119105	21.35309104	1.91488121	-0.40876284
0.0083	1.01303	0.0	0.0	0.0	0.0	0.0020529	0.0	0.0	0.0	348.18348787	649.41729561	818.45025382	21.32379599	1.88517432	-0.40863645
0.0084	1.02508	0.0	0.0	0.0	0.0	0.0020529	0.0	0.0	0.0	348.74430688	651.97690276	818.28971842	21.29452422	1.85562192	-0.40851039
0.0085	1.03714	0.0	0.0	0.0	0.0	0.0020529	0.0	0.0	0.0	349.30418634	654.4953091	818.1295836	21.26527461	1.82623656	-0.40838464
0.0086	1.04919	0.0	0.0	0.0	0.0	0.0020529	0.0	0.0	0.0	349.86312768	656.97279732	817.96984803	21.236046	1.79703077	-0.40825922
0.0087	1.06124	0.0	0.0	0.0	0.0	0.0020529	0.0	0.0	0.0	350.42113226	659.40966666	817.81051031	21.20683726	1.76801709	-0.40813411
0.0088	1.07328	0.0	0.0	0.0	0.0	0.0020529	0.0	0.0	0.0	350.97820144	661.80623294	817.65156897	21.17764723	1.73920808	-0.40800933
0.0089	1.08532	0.0	0.0	0.0	0.0	0.0020529	0.0	0.0	0.0	351.53433778	664.1623358	817.49302433	21.14855244	1.71004213	-0.40788466
0.009	1.09736	0.0	0.0	0.0	0.0	0.0020529	0.0	0.0	0.0	352.08954262	666.47830428	817.33487485	21.11942192	1.68149156	-0.40776046
0.0091	1.10939	0.0	0.0	0.0	0.0	0.0020529	0.0	0.0	0.0	352.64381666	668.75471004	817.17711801	21.09031026	1.653157	-0.40763656
0.0092	1.12142	0.0	0.0	0.0	0.0	0.0020529	0.0	0.0	0.0	353.19716122	670.99189399	817.01975218	21.06121647	1.62504968	-0.40751298
0.0093	1.13344	0.0	0.0	0.0	0.0	0.0020529	0.0	0.0	0.0	353.74957758	673.19021161	816.86277567	21.03213961	1.59718083	-0.4073897
0.0094	1.14546	0.0	0.0	0.0	0.0	0.0020529	0.0	0.0	0.0	354.301067	675.35003294	816.7061867	21.00307869	1.56956169	-0.40726674
0.0095	1.15748	0.0	0.0	0.0	0.0	0.0020529	0.0	0.0	0.0	354.8516307	677.47174258	816.54998343	20.97403276	1.5422035	-0.40714409
0.0096	1.16949	0.0	0.0	0.0	0.0	0.0020529	0.0	0.0	0.0	355.40126987	679.55573968	816.39416395	20.94500085	1.51511749	-0.40702175
0.0097	1.1815	0.0	0.0	0.0	0.0	0.0020529	0.0	0.0	0.0	355.94998569	681.60243797	816.23872628	20.915982	1.48831489	-0.40689972
0.0098	1.19351	0.0	0.0	0.0	0.0	0.0020529	0.0	0.0	0.0	356.49777929	683.61226573	816.08366836	20.88697523	1.46180696	-0.40677801
0.0099	1.20551	0.0	0.0	0.0	0.0	0.0020529	0.0	0.0	0.0	357.04465178	685.58566581	815.92898808	20.85797958	1.43560491	-0.4066566
0.01	1.21751	0.0	0.0	0.0	0.0	0.0020529	0.0	0.0	0.0	357.59060662	687.52201029	815.77468781	20.82912362	1.40856086	-0.40653522
0.0101	1.2295	0.0	0.0	0.0	0.0	0.0020529	0.0	0.0	0.0	358.13564426	689.42204459	815.62076414	20.80018821	1.38263838	-0.40641434
0.0102	1.24149	0.0	0.0	0.0	0.0	0.0020529	0.0	0.0	0.0	358.67976518	691.28650853	815.46721367	20.77126669	1.35700473	-0.40629376
0.0103	1.25347	0.0	0.0	0.0	0.0	0.0020529	0.0	0.0	0.0	359.22297051	693.11582842	815.31403432	20.74235842	1.33166834	-0.40617347
0.0104	1.26546	0.0	0.0	0.0	0.0	0.0020529	0.0	0.0	0.0	359.7652614	694.91044107	815.16122394	20.71346274	1.30663766	-0.40605348
0.0105	1.27743	0.0	0.0	0.0	0.0	0.0020529	0.0	0.0	0.0	360.30663896	696.67079386	815.00878035	20.68457899	1.28192111	-0.40593378
0.0106	1.28941	0.0	0.0	0.0	0.0	0.0020529	0.0	0.0	0.0	360.84710429	698.39734467	814.85670131	20.65570654	1.25752714	-0.40581438
0.0107	1.30138	0.0	0.0	0.0	0.0	0.0020529	0.0	0.0	0.0	361.38665847	700.09056193	814.7049845	20.62684471	1.23346417	-0.40569526
0.0108	1.31334	1e-08	0.0	0.0	0.0	0.0020529	0.0	0.0	0.0	361.92530253	701.7509246	814.55362759	20.59799286	1.20974064	-0.40557644
0.0109	1.32531	1e-08	0.0	0.0	0.0	0.0020529	0.0	0.0	0.0	362.46303753	703.37892218	814.40262817	20.56915034	1.18636499	-0.4054579
0.011	1.33726	1e-08	0.0	0.0	0.0	0.0020529	0.0	0.0	0.0	362.99986447	704.9750547	814.25198379	20.54031649	1.16334566	-0.40533966
0.0111	1.34922	1e-08	0.0	0.0	0.0	0.0020529	0.0	0.0	0.0	363.53578602	706.53896708	814.1016958	20.51157716	1.13979296	-0.40522156
0.0112	1.36117	1e-08	0.0	0.0	0.0	0.0020529	0.0	0.0	0.0	364.07080264	708.07144616	813.95176046	20.48279609	1.11712328	-0.40510383
0.0113	1.37312	1e-08	0.0	0.0	0.0	0.0020529	0.0	0.0	0.0	364.60491525	709.5730428	813.80217506	20.4540292	1.09475771	-0.40498637
0.0114	1.38506	1e-08	0.0	0.0	0.0	0.0020529	0.0	0.0	0.0	365.13812499	711.04418887	813.65293744	20.42527643	1.07269852	-0.40486919
0.0115	1.397	1e-08	0.0	0.0	0.0	0.0020529	0.0	0.0	0.0	365.670433	712.48531829	813.50404539	20.39653771	1.05094798	-0.40475227
0.0116	1.40893	1e-08	0.0	0.0	0.0	0.0020529	0.0	0.0	0.0	366.20184042	713.89686707	813.35549673	20.367813	1.02950835	-0.40463562
0.0117	1.42086	1e-08	0.0	0.0	0.0	0.00205289	0.0	0.0	0.0	366.73234838	715.27927324	813.20728922	20.33910223	1.00838191	-0.40451924
0.0118	1.43279	1e-08	0.0	0.0	0.0	0.00205289	0.0	0.0	0.0	367.26195816	716.63287561	813.05942115	20.31041898	0.98736686	-0.40440313
0.0119	1.44471	1e-08	0.0	0.0	0.0	0.00205289	0.0	0.0	0.0	367.79067103	717.95801141	812.9118908	20.28174248	0.96677529	-0.40428728
0.012	1.45663	1e-08	0.0	0.0	0.0	0.00205289	0.0	0.0	0.0	368.318488	719.25519751	812.76469554	20.25308109	0.94648366	-0.40417169
0.0121	1.46854	1e-08	0.0	0.0	0.0	0.00205289	0.0	0.0	0.0	368.84541023	720.52485429	812.61783322	20.22443485	0.92649261	-0.40405636
0.0122	1.48045	1e-08	0.0	0.0	0.0	0.00205289	0.0	0.0	0.0	369.37143887	721.76740216	812.47130169	20.19580381	0.90680278	-0.40394128
0.0123	1.49236	1e-08	0.0	0.0	0.0	0.00205289	0.0	0.0	0.0	369.89657508	722.98326159	812.32509879	20.16718803	0.88741481	-0.40382646
0.0124	1.50426	1e-08	0.0	0.0	0.0	0.00205289	0.0	0.0	0.0	370.42082001	724.17285306	812.17922236	20.13858755	0.86832934	-0.4037119
0.0125	1.51616	1e-08	0.0	0.0	0.0	0.00205289	0.0	0.0	0.0	370.9441748	725.33659417	812.03367025	20.11000317	0.84948717	-0.40359761
0.0126	1.52805	1e-08	0.0	0.0	0.0	0.00205289	0.0	0.0	0.0	371.4666406	726.4748373	811.88844075	20.08143384	0.83097654	-0.40348355
0.0127	1.53994	1e-08	0.0	0.0	0.0	0.00205289	0.0	0.0	0.0	371.98821857	727.58803886	811.74353145	20.05288005	0.81276347	-0.40336975
0.0128	1.55183	1e-08	0.0	0.0	0.0	0.00205289	0.0	0.0	0.0	372.50890984	728.67661235	811.5989402	20.02434185	0.79484806	-0.4032562
0.0129	1.56371	1e-08	0.0	0.0	0.0	0.00205289	0.0	0.0	0.0	373.02871557	729.74097072	811.45466488	19.9958193	0.77723038	-0.40314289
0.013	1.57559	1e-08	0.0	0.0	0.0	0.00205289	0.0	0.0	0.0	373.54763688	730.78152641	811.31070335	19.96731246	0.75991051	-0.40302983
0.0131	1.58747	1e-08	0.0	0.0	0.0	0.00205289	0.0	0.0	0.0	374.06567494	731.7986913	811.16705347	19.93882138	0.74288853	-0.40291702
0.0132	1.59934	2e-08	0.0	0.0	0.0	0.00205289	0.0	0.0	0.0	374.58283088	732.79287677	811.02371312	19.91034612	0.72616453	-0.40280444
0.0133	1.6112	2e-08	0.0	0.0	0.0	0.00205289	0.0	0.0	0.0	375.09910595	733.76441055	810.88068059	19.8818943	0.7096136	-0.40269212
0.0134	1.62306	2e-08	0.0	0.0	0.0	0.00205289	0.0	0.0	0.0	375.61450129	734.71368883	810.73795381	19.85345434	0.69342809	-0.40258004
0.0135	1.63492	2e-08	0.0	0.0	0.0	0.00205289	0.0	0.0	0.0	376.12901804	735.64114314	810.59553055	19.82503106	0.6775293	-0.40246819
0.0136	1.64677	2e-08	0.0	0.0	0.0	0.00205288	0.0	0.0	0.0	376.64265733	736.54716845	810.45340872	19.79662458	0.66191642	-0.40235657
0.0137	1.65862	2e-08	0.0	0.0	0.0	0.00205288	0.0	0.0	0.0	377.15542032	737.43215809	810.31158628	19.768235	0.64658863	-0.4022452
0.0138	1.67047	2e-08	0.0	0.0	0.0	0.00205288	0.0	0.0	0.0	377.66730818	738.29650381	810.17006117	19.73986244	0.63154512	-0.40213405
0.0139	1.68231	2e-08	0.0	0.0	0.0	0.00205288	0.0	0.0	0.0	378.17832206	739.14059574	810.02883133	19.71150701	0.61678506	-0.40202314
0.014	1.69415	2e-08	0.0	0.0	0.0	0.00205288	0.0	0.0	0.0	378.68846317	739.9647831	809.88789492	19.68317881	0.6021737	-0.40191246
0.0141	1.70598	2e-08	0.0	0.0	0.0	0.00205288	0.0	0.0	0.0	379.19773287	740.76932371	809.74725054	19.65486305	0.58791	-0.40180201
0.0142	1.71781	2e-08	0.0	0.0	0.0	0.00205288	0.0	0.0	0.0	379.70613221	741.55467673	809.60689578	19.62656581	0.57391309	-0.40169179
0.0143	1.72963	2e-08	0.0	0.0	0.0	0.00205288	0.0	0.0	0.0	380.21366237	742.32120716	809.46682871	19.59828729	0.56018102	-0.40158179
0.0144	1.74146	3e-08	0.0	0.0	0.0	0.00205288	0.0	0.0	0.0	380.72032454	743.06927692	809.32704741	19.57002768	0.54671182	-0.40147201
0.0145	1.75327	3e-08	0.0	0.0	0.0	0.00205288	0.0	0.0	0.0	381.22611991	743.79924487	809.18754995	19.54178718	0.53350353	-0.40136246
0.0146	1.76508	3e-08	0.0	0.0	0.0	0.00205288	0.0	0.0	0.0	381.73104968	744.51146681	809.04833444	19.51356598	0.52055418	-0.40125314
0.0147	1.77689	3e-08	0.0	0.0	0.0	0.00205287	0.0	0.0	0.0	382.23511504	745.20629547	808.909399	19.48536429	0.50786182	-0.40114403
0.0148	1.7887	3e-08	0.0	0.0	0.0	0.00205287	0.0	0.0	0.0	382.73831735	745.88396935	808.77074229	19.45719133	0.49529734	-0.40103514
0.0149	1.8005	3e-08	0.0	0.0	0.0	0.00205287	0.0	0.0	0.0	383.24065778	746.54486757	808.63236229	19.42903323	0.48305689	-0.40092647
0.015	1.81229	3e-08	0.0	0.0	0.0	0.00205287	0.0	0.0	0.0	383.74213753	747.1893359	808.49425714	19.40089599	0.47105661	-0.40081801
0.0151	1.82408	3e-08	0.0	0.0	0.0	0.00205287	0.0	0.0	0.0	384.24275781	747.81770064	808.35642507	19.37277988	0.45929367	-0.40070977
0.0152	1.83587	4e-08	0.0	0.0	0.0	0.00205287	0.0	0.0	0.0	384.74251987	748.43028399	808.21886432	19.34468515	0.44776529	-0.40060174
0.0153	1.84765	4e-08	0.0	0.0	0.0	0.00205287	0.0	0.0	0.0	385.24142493	749.02740401	808.08157316	19.31661205	0.43646866	-0.40049392
0.0154	1.85943	4e-08	0.0	0.0	0.0	0.00205286	0.0	0.0	0.0	385.73947425	749.60937464	807.94454988	19.28856085	0.42540096	-0.40038632
0.0155	1.87121	4e-08	0.0	0.0	0.0	0.00205286	0.0	0.0	0.0	386.23666909	750.17647858	807.80779291	19.26053501	0.41450142	-0.40027893
0.0156	1.88298	4e-08	0.0	0.0	0.0	0.00205286	0.0	0.0	0.0	386.73301075	750.72899339	807.67130074	19.23252992	0.40385515	-0.40017174
0.0157	1.89475	4e-08	0.0	0.0	0.0	0.00205286	0.0	0.0	0.0	387.22850045	751.26724001	807.53507158	19.2045478	0.3934237	-0.40006476
0.0158	1.90651	4e-08	0.0	0.0	0.0	0.00205286	0.0	0.0	0.0	387.72313945	751.79150898	807.39910383	19.17658894	0.38320381	-0.39995798
0.0159	1.91827	5e-08	0.0	0.0	0.0	0.00205286	0.0	0.0	0.0	388.21692903	752.30208617	807.2633959	19.14865362	0.37319221	-0.3998514
0.016	1.93002	5e-08	0.0	0.0	0.0	0.00205285	0.0	0.0	0.0	388.70987046	752.7992528	807.12794621	19.12074213	0.36338566	-0.39974503
0.0161	1.94177	5e-08	0.0	0.0	0.0	0.00205285	0.0	0.0	0.0	389.20196502	753.28328544	806.99275323	19.09285474	0.35378089	-0.39963886
0.0162	1.95351	5e-08	0.0	0.0	0.0	0.00205285	0.0	0.0	0.0	389.693214	753.7544557	806.85781541	19.06499114	0.34436455	-0.3995329
0.0163	1.96525	5e-08	0.0	0.0	0.0	0.00205285	0.0	0.0	0.0	390.18361866	754.2130238	806.72313134	19.03715247	0.33514816	-0.39942713
0.0164	1.97699	6e-08	0.0	0.0	0.0	0.00205285	0.0	0.0	0.0	390.67318032	754.65925606	806.58869949	19.00933869	0.32612263	-0.39932156
0.0165	1.98872	6e-08	0.0	0.0	0.0	0.00205284	0.0	0.0	0.0	391.16190026	755.09340971	806.45451839	18.98155006	0.3172846	-0.39921618
0.0166	2.00045	6e-08	0.0	0.0	0.0	0.00205284	0.0	0.0	0.0	391.64977979	755.51573726	806.3205866	18.95378687	0.30863072	-0.399111
0.0167	2.01218	6e-08	0.0	0.0	0.0	0.00205284	0.0	0.0	0.0	392.13682022	755.92648654	806.18690272	18.92604937	0.30015763	-0.39900601
0.0168	2.02389	6e-08	0.0	0.0	0.0	0.00205284	0.0	0.0	0.0	392.62302285	756.32590063	806.05346533	18.89833786	0.29186199	-0.39890122
0.0169	2.03561	7e-08	0.0	0.0	0.0	0.00205284	0.0	0.0	0.0	393.10838901	756.71421793	805.92027306	18.87065261	0.28374045	-0.39879661
0.017	2.04732	7e-08	0.0	0.0	0.0	0.00205283	0.0	0.0	0.0	393.59291996	757.09168701	805.78732452	18.84299105	0.27580396	-0.39869222
0.0171	2.05903	7e-08	0.0	0.0	0.0	0.00205283	0.0	0.0	0.0	394.07661703	757.45853935	805.65461836	18.81535782	0.26802714	-0.398588
0.0172	2.07073	8e-08	0.0	0.0	0.0	0.00205283	0.0	0.0	0.0	394.55948157	757.81499532	805.52215328	18.78775142	0.26041568	-0.39848397
0.0173	2.08243	8e-08	0.0	0.0	0.0	0.00205283	0.0	0.0	0.0	395.04151488	758.16127704	805.38992798	18.7601721	0.25296632	-0.39838013
0.0174	2.09412	8e-08	0.0	0.0	0.0	0.00205282	0.0	0.0	0.0	395.52271832	758.4976021	805.25794119	18.73262011	0.2456758	-0.39827648
0.0175	2.10581	8e-08	0.0	0.0	0.0	0.00205282	0.0	0.0	0.0	396.0030932	758.82418358	805.12619164	18.70509571	0.23854089	-0.39817301
0.0176	2.1175	9e-08	0.0	0.0	0.0	0.00205282	0.0	0.0	0.0	396.48264088	759.14123005	804.99467809	18.67759916	0.23155833	-0.39806972
0.0177	2.12918	9e-08	0.0	0.0	0.0	0.00205281	0.0	0.0	0.0	396.96136267	759.44895391	804.8633993	18.65012765	0.22474824	-0.39796664
0.0178	2.14085	9e-08	0.0	0.0	0.0	0.00205281	0.0	0.0	0.0	397.43925987	759.74758208	804.73235395	18.62268601	0.21807251	-0.39786372
0.0179	2.15252	1e-07	0.0	0.0	0.0	0.00205281	0.0	0.0	0.0	397.91633385	760.0372939	804.60154094	18.59527264	0.21154186	-0.39776099
0.018	2.16419	1e-07	0.0	0.0	0.0	0.0020528	0.0	0.0	0.0	398.39258598	760.31828385	804.47095909	18.5678878	0.20515324	-0.39765844
0.0181	2.17586	1e-07	0.0	0.0	0.0	0.0020528	0.0	0.0	0.0	398.86801758	760.59074218	804.34060725	18.5405317	0.1989036	-0.39755607
0.0182	2.18751	1.1e-07	0.0	0.0	0.0	0.0020528	0.0	0.0	0.0	399.34263003	760.85485495	804.21048429	18.51320457	0.19278989	-0.39745388
0.0183	2.19917	1.1e-07	0.0	0.0	0.0	0.00205279	0.0	0.0	0.0	399.81642467	761.11080401	804.08058908	18.48590665	0.18680906	-0.39735187
0.0184	2.21082	1.1e-07	0.0	0.0	0.0	0.00205279	0.0	0.0	0.0	400.28940288	761.35876701	803.95092054	18.45863817	0.18095806	-0.39725003
0.0185	2.22246	1.2e-07	0.0	0.0	0.0	0.00205278	0.0	0.0	0.0	400.76156593	761.5989539	803.82147743	18.43139528	0.17526943	-0.39714839
0.0186	2.23411	1.2e-07	0.0	0.0	0.0	0.00205278	0.0	0.0	0.0	401.23291522	761.83152319	803.69225875	18.40418455	0.16968466	-0.39704691
0.0187	2.24574	1.3e-07	0.0	0.0	0.0	0.00205278	0.0	0.0	0.0	401.70345212	762.05663918	803.56326346	18.37700359	0.16422363	-0.3969456
0.0188	2.25737	1.3e-07	0.0	0.0	0.0	0.00205277	0.0	0.0	0.0	402.17317799	762.27446734	803.43449051	18.34985261	0.15888353	-0.39684447
0.0189	2.269	1.4e-07	0.0	0.0	0.0	0.00205277	0.0	0.0	0.0	402.64209421	762.48516929	803.3059389	18.32273181	0.15366154	-0.39674351
0.019	2.28063	1.4e-07	0.0	0.0	0.0	0.00205276	0.0	0.0	0.0	403.11020214	762.68890275	803.17760762	18.29564138	0.14855484	-0.39664273
0.0191	2.29225	1.5e-07	0.0	0.0	0.0	0.00205276	0.0	0.0	0.0	403.57750316	762.88582161	803.04949569	18.26858153	0.14356063	-0.39654212
0.0192	2.30386	1.5e-07	0.0	0.0	0.0	0.00205275	0.0	0.0	0.0	404.04399858	763.07610595	802.921602	18.24154693	0.13872844	-0.39644169
0.0193	2.31547	1.6e-07	0.0	0.0	0.0	0.00205275	0.0	0.0	0.0	404.50968973	763.25993134	802.79392549	18.21454636	0.13397429	-0.39634143
0.0194	2.32708	1.6e-07	0.0	0.0	0.0	0.00205274	0.0	0.0	0.0	404.97457804	763.4374168	802.66646533	18.18757656	0.12932815	-0.39624133
0.0195	2.33868	1.7e-07	0.0	0.0	0.0	0.00205274	0.0	0.0	0.0	405.43866488	763.60870651	802.53922057	18.16063772	0.12478732	-0.39614141
0.0196	2.35027	1.7e-07	0.0	0.0	0.0	0.00205273	0.0	0.0	0.0	405.90195163	763.77394096	802.41219029	18.13373003	0.12034907	-0.39604165
0.0197	2.36187	1.8e-07	0.0	0.0	0.0	0.00205272	0.0	0.0	0.0	406.36443965	763.93325686	802.2853736	18.10685369	0.11601064	-0.39594206
0.0198	2.37345	1.8e-07	0.0	0.0	0.0	0.00205272	0.0	0.0	0.0	406.82613035	764.08678712	802.15876961	18.0800089	0.11176924	-0.39584263
0.0199	2.38504	1.9e-07	0.0	0.0	0.0	0.00205271	0.0	0.0	0.0	407.28702508	764.23466082	802.03237744	18.05319586	0.10762206	-0.39574337
0.02	2.39662	2e-07	0.0	0.0	0.0	0.00205271	0.0	0.0	0.0	407.74712526	764.37700314	801.90619625	18.02641477	0.10356625	-0.39564428
0.0201	2.40819	2e-07	0.0	0.0	0.0	0.0020527	0.0	0.0	0.0	408.20643226	764.51393534	801.7802252	17.99966584	0.09959894	-0.39554535
0.0202	2.41976	2.1e-07	0.0	0.0	0.0	0.00205269	0.0	0.0	0.0	408.66494747	764.64557475	801.65446349	17.9729493	0.09571724	-0.39544658
0.0203	2.43133	2.2e-07	0.0	0.0	0.0	0.00205269	0.0	0.0	0.0	409.1226723	764.77203465	801.52891031	17.94626534	0.0919182	-0.39534797
0.0204	2.44289	2.2e-07	0.0	0.0	0.0	0.00205268	0.0	0.0	0.0	409.57960814	764.89342433	801.40356489	17.91961419	0.08819888	-0.39524952
0.0205	2.45444	2.3e-07	0.0	0.0	0.0	0.00205267	0.0	0.0	0.0	410.03575638	765.00984895	801.27842647	17.89299607	0.08455629	-0.39515123
0.0206	2.466	2.4e-07	0.0	0.0	0.0	0.00205266	0.0	0.0	0.0	410.49111804	765.1216389	801.15349332	17.86638779	0.08121864	-0.39505318
0.0207	2.47754	2.5e-07	0.0	0.0	0.0	0.00205266	0.0	0.0	0.0	410.94569467	765.22880143	801.0287651	17.83982924	0.07779107	-0.39495523
0.0208	2.48909	2.5e-07	0.0	0.0	0.0	0.00205265	0.0	0.0	0.0	411.39948774	765.33139551	800.90424126	17.81330334	0.07444158	-0.39485744
0.0209	2.50062	2.6e-07	0.0	0.0	0.0	0.00205264	0.0	0.0	0.0	411.85249865	765.42952478	800.77992105	17.78681025	0.07116779	-0.39475981
0.021	2.51216	2.7e-07	0.0	0.0	0.0	0.00205263	0.0	0.0	0.0	412.30472879	765.52328962	800.65580374	17.76035013	0.06796733	-0.39466234
0.0211	2.52369	2.8e-07	0.0	0.0	0.0	0.00205262	0.0	0.0	0.0	412.75617954	765.61278717	800.53188861	17.73392313	0.06483779	-0.39456502
0.0212	2.53521	2.9e-07	0.0	0.0	0.0	0.00205261	0.0	0.0	0.0	413.20685229	765.69811124	800.40817495	17.70752942	0.06177676	-0.39446787
0.0213	2.54673	3e-07	0.0	0.0	0.0	0.0020526	0.0	0.0	0.0	413.65674845	765.77935237	800.28466209	17.68116916	0.05878183	-0.39437086
0.0214	2.55825	3.1e-07	0.0	0.0	0.0	0.0020526	0.0	0.0	0.0	414.10586941	765.85659774	800.16134935	17.65484253	0.05585054	-0.39427402
0.0215	2.56976	3.2e-07	0.0	0.0	0.0	0.00205259	0.0	0.0	0.0	414.55421656	765.92993119	800.03823608	17.62854969	0.05298045	-0.39417732
0.0216	2.58126	3.3e-07	0.0	0.0	0.0	0.00205258	0.0	0.0	0.0	415.00179131	765.99943317	799.91532163	17.60229081	0.05016908	-0.39408078
0.0217	2.59276	3.4e-07	0.0	0.0	0.0	0.00205257	0.0	0.0	0.0	415.44859505	766.06518075	799.79260537	17.57606606	0.04741395	-0.39398439
0.0218	2.60426	3.5e-07	0.0	0.0	0.0	0.00205255	0.0	0.0	0.0	415.8946292	766.12724759	799.67008671	17.54987561	0.04471257	-0.39388816
0.0219	2.61575	3.6e-07	0.0	0.0	0.0	0.00205254	0.0	0.0	0.0	416.33989507	766.18575644	799.54776482	17.52369463	0.04231341	-0.39379215
0.022	2.62724	3.7e-07	0.0	0.0	0.0	0.00205253	0.0	0.0	0.0	416.78439354	766.24106992	799.42563782	17.49756529	0.03979254	-0.39369624
0.0221	2.63872	3.8e-07	0.0	0.0	0.0	0.00205252	0.0	0.0	0.0	417.22812643	766.29302339	799.30370615	17.47146955	0.03733015	-0.39360048
0.0222	2.6502	3.9e-07	0.0	0.0	0.0	0.00205251	0.0	0.0	0.0	417.67109512	766.34169452	799.18196919	17.4454075	0.03492467	-0.39350488
0.0223	2.66168	4e-07	0.0	0.0	0.0	0.0020525	0.0	0.0	0.0	418.11330099	766.38715883	799.06042633	17.41937921	0.03257455	-0.39340942
0.0224	2.67314	4.2e-07	0.0	0.0	0.0	0.00205249	0.0	0.0	0.0	418.55474542	766.42948975	798.93907696	17.39338476	0.03027825	-0.39331412
0.0225	2.68461	4.3e-07	0.0	0.0	0.0	0.00205247	0.0	0.0	0.0	418.99542978	766.46875864	798.81792049	17.36742423	0.02803426	-0.39321897
0.0226	2.69607	4.4e-07	0.0	0.0	0.0	0.00205246	0.0	0.0	0.0	419.43535546	766.50503479	798.69695634	17.34149769	0.02584106	-0.39312396
0.0227	2.70752	4.6e-07	0.0	0.0	0.0	0.00205245	0.0	0.0	0.0	419.87452385	766.53838548	798.57618393	17.31560522	0.02369717	-0.39302911
0.0228	2.71897	4.7e-07	0.0	0.0	0.0	0.00205243	0.0	0.0	0.0	420.31293631	766.56887599	798.4556027	17.28974689	0.02160114	-0.39293441
0.0229	2.73042	4.8e-07	0.0	0.0	0.0	0.00205242	0.0	0.0	0.0	420.75059422	766.5965696	798.33521209	17.26392276	0.0195515	-0.39283985
0.023	2.74186	5e-07	0.0	0.0	0.0	0.0020524	0.0	0.0	0.0	421.18749897	766.62152765	798.21501156	17.23813292	0.01754684	-0.39274544
0.0231	2.7533	5.1e-07	0.0	0.0	0.0	0.00205239	0.0	0.0	0.0	421.62365193	766.64380955	798.09500057	17.21237741	0.01558573	-0.39265118
0.0232	2.76473	5.3e-07	0.0	0.0	0.0	0.00205237	0.0	0.0	0.0	422.05905448	766.66347281	797.97517859	17.18665632	0.01366678	-0.39255707
0.0233	2.77615	5.4e-07	0.0	0.0	0.0	0.00205236	0.0	0.0	0.0	422.49370785	766.68066094	797.85554473	17.16095657	0.01192467	-0.39246314
0.0234	2.78758	5.6e-07	0.0	0.0	0.0	0.00205234	0.0	0.0	0.0	422.92761335	766.69546604	797.73609829	17.13530049	0.01012722	-0.39236933
0.0235	2.79899	5.8e-07	0.0	0.0	0.0	0.00205233	0.0	0.0	0.0	423.36077246	766.70787497	797.61683907	17.10967841	0.00837402	-0.39227567
0.0236	2.81041	5.9e-07	0.0	0.0	0.0	0.00205231	0.0	0.0	0.0	423.79318655	766.7179467	797.49776654	17.08409035	0.00666423	-0.39218216
0.0237	2.82181	6.1e-07	0.0	0.0	0.0	0.00205229	0.0	0.0	0.0	424.22485696	766.72573913	797.37888017	17.0585363	0.00499705	-0.39208879
0.0238	2.83322	6.3e-07	0.0	0.0	0.0	0.00205228	0.0	0.0	0.0	424.65578506	766.73130909	797.26017944	17.03301627	0.00337171	-0.39199556
0.0239	2.84461	6.4e-07	0.0	0.0	0.0	0.00205226	0.0	0.0	0.0	425.08597219	766.73471243	797.14166383	17.00753027	0.00178748	-0.39190249
0.024	2.85601	6.6e-07	0.0	0.0	0.0	0.00205224	0.0	0.0	0.0	425.51541972	766.73600403	797.02333284	16.9820783	0.00024367	-0.39180955
0.0241	2.8674	6.8e-07	0.0	0.0	0.0	0.00205222	0.0	0.0	0.0	425.94412898	766.73523787	796.90518596	16.95666034	-0.00126038	-0.39171677
0.0242	2.87878	7e-07	0.0	0.0	0.0	0.0020522	0.0	0.0	0.0	426.37210133	766.7324671	796.78722269	16.93127639	-0.0027253	-0.39162412
0.0243	2.89016	7.2e-07	0.0	0.0	0.0	0.00205218	0.0	0.0	0.0	426.7993381	766.72774401	796.66944253	16.90592644	-0.00415169	-0.39153162
0.0244	2.90153	7.4e-07	0.0	0.0	0.0	0.00205216	0.0	0.0	0.0	427.22584064	766.72112018	796.55184499	16.88061048	-0.0055401	-0.39143927
0.0245	2.9129	7.6e-07	0.0	0.0	0.0	0.00205214	0.0	0.0	0.0	427.6516103	766.71264644	796.43442958	16.85532848	-0.00689105	-0.39134706
0.0246	2.92427	7.8e-07	0.0	0.0	0.0	0.00205212	0.0	0.0	0.0	428.07664839	766.70237297	796.31719581	16.83008042	-0.00820503	-0.39125499
0.0247	2.93563	8.1e-07	0.0	0.0	0.0	0.0020521	0.0	0.0	0.0	428.50095639	766.69028657	796.20014348	16.80487248	-0.00954154	-0.39116305
0.0248	2.94698	8.3e-07	0.0	0.0	0.0	0.00205207	0.0	0.0	0.0	428.92453557	766.67646783	796.08327197	16.77969404	-0.01080001	-0.39107127
0.0249	2.95833	8.5e-07	0.0	0.0	0.0	0.00205205	0.0	0.0	0.0	429.34738723	766.66097067	795.96658078	16.75454971	-0.01202527	-0.39097962
0.025	2.96968	8.7e-07	0.0	0.0	0.0	0.00205203	0.0	0.0	0.0	429.76951271	766.64383943	795.85006944	16.7294395	-0.01321785	-0.39088812
0.0251	2.98102	9e-07	0.0	0.0	0.0	0.002052	0.0	0.0	0.0	430.19091334	766.62511775	795.73373752	16.70436338	-0.01437829	-0.39079676
0.0252	2.99235	9.2e-07	0.0	0.0	0.0	0.00205198	0.0	0.0	0.0	430.61159045	766.60484858	795.61758455	16.67932134	-0.01550705	-0.39070554
0.0253	3.00368	9.5e-07	0.0	0.0	0.0	0.00205195	0.0	0.0	0.0	431.03154536	766.58307427	795.50161009	16.65431335	-0.01660462	-0.39061446
0.0254	3.01501	9.7e-07	0.0	0.0	0.0	0.00205193	0.0	0.0	0.0	431.4507794	766.55983655	795.3858137	16.6293394	-0.01767141	-0.39052352
0.0255	3.02633	1e-06	0.0	0.0	0.0	0.0020519	0.0	0.0	0.0	431.86929388	766.53517659	795.27019494	16.60439944	-0.01870784	-0.39043273
0.0256	3.03765	1.03e-06	0.0	0.0	0.0	0.00205187	0.0	0.0	0.0	432.28709012	766.50913506	795.15475336	16.57949346	-0.01971429	-0.39034207
0.0257	3.04896	1.06e-06	0.0	0.0	0.0	0.00205185	0.0	0.0	0.0	432.70416943	766.48175214	795.03948854	16.55462143	-0.0206911	-0.39025155
0.0258	3.06026	1.08e-06	0.0	0.0	0.0	0.00205182	0.0	0.0	0.0	433.12053313	766.45306759	794.92440004	16.52978331	-0.02163859	-0.39016117
0.0259	3.07156	1.11e-06	0.0	0.0	0.0	0.00205179	0.0	0.0	0.0	433.53618252	766.42312073	794.80948743	16.50497906	-0.02255706	-0.39007094
0.026	3.08286	1.14e-06	0.0	0.0	0.0	0.00205176	0.0	0.0	0.0	433.95111895	766.39192499	794.6947504	16.48021769	-0.02353773	-0.38998081
0.0261	3.09415	1.17e-06	0.0	0.0	0.0	0.00205173	0.0	0.0	0.0	434.3653439	766.35942582	794.58018892	16.45548393	-0.02442772	-0.38989084
0.0262	3.10544	1.2e-06	0.0	0.0	0.0	0.0020517	0.0	0.0	0.0	434.77885852	766.32573751	794.46580225	16.43078435	-0.02529378	-0.38980101
0.0263	3.11672	1.24e-06	0.0	0.0	0.0	0.00205167	0.0	0.0	0.0	435.19166413	766.29089185	794.35158998	16.40611895	-0.02613644	-0.38971132
0.0264	3.128	1.27e-06	0.0	0.0	0.0	0.00205163	0.0	0.0	0.0	435.60376202	766.25491991	794.23755173	16.38148771	-0.02695623	-0.38962176
0.0265	3.13927	1.3e-06	0.0	0.0	0.0	0.0020516	0.0	0.0	0.0	436.0151535	766.21785209	794.12368711	16.35689061	-0.02775364	-0.38953234
0.0266	3.15053	1.34e-06	0.0	0.0	0.0	0.00205157	0.0	0.0	0.0	436.42583988	766.1797181	794.00999573	16.33232764	-0.02852915	-0.38944305
0.0267	3.1618	1.37e-06	0.0	0.0	0.0	0.00205153	0.0	0.0	0.0	436.83582244	766.14054703	793.89647721	16.30779878	-0.02928325	-0.3893539
0.0268	3.17305	1.41e-06	0.0	0.0	0.0	0.00205149	0.0	0.0	0.0	437.24510248	766.10036734	793.78313118	16.28330402	-0.03001638	-0.38926489
0.0269	3.1843	1.44e-06	0.0	0.0	0.0	0.00205146	0.0	0.0	0.0	437.65368129	766.05920686	793.66995726	16.25884333	-0.03072898	-0.38917601
0.027	3.19555	1.48e-06	0.0	0.0	0.0	0.00205142	0.0	0.0	0.0	438.06156017	766.01709287	793.55695508	16.23441669	-0.03142147	-0.38908727
0.0271	3.20679	1.52e-06	0.0	0.0	0.0	0.00205138	0.0	0.0	0.0	438.46874041	765.97405208	793.44412428	16.21002409	-0.03209427	-0.38899866
0.0272	3.21803	1.56e-06	0.0	0.0	0.0	0.00205134	0.0	0.0	0.0	438.87522328	765.93011065	793.33146448	16.18566549	-0.03274776	-0.38891019
0.0273	3.22926	1.6e-06	0.0	0.0	0.0	0.0020513	0.0	0.0	0.0	439.28101007	765.88529423	793.21897533	16.16134087	-0.03338231	-0.38882185
0.0274	3.24049	1.64e-06	0.0	0.0	0.0	0.00205126	0.0	0.0	0.0	439.6861021	765.8396016	793.10665658	16.13705381	-0.03403582	-0.38873364
0.0275	3.25171	1.68e-06	0.0	0.0	0.0	0.00205122	0.0	0.0	0.0	440.09050067	765.79305194	792.9945079	16.11279815	-0.03464487	-0.38864557
0.0276	3.26293	1.72e-06	0.0	0.0	0.0	0.00205118	0.0	0.0	0.0	440.49420702	765.74568483	792.88252886	16.08857656	-0.0352377	-0.38855762
0.0277	3.27414	1.76e-06	0.0	0.0	0.0	0.00205114	0.0	0.0	0.0	440.89722243	765.69752167	792.77071914	16.06438901	-0.03581474	-0.38846982
0.0278	3.28534	1.81e-06	0.0	0.0	0.0	0.00205109	0.0	0.0	0.0	441.29954816	765.64858328	792.65907838	16.04023548	-0.03637644	-0.38838214
0.0279	3.29654	1.85e-06	0.0	0.0	0.0	0.00205105	0.0	0.0	0.0	441.7011855	765.59888989	792.54760625	16.01611595	-0.03692322	-0.3882946
0.028	3.30774	1.9e-06	0.0	0.0	0.0	0.002051	0.0	0.0	0.0	442.10213571	765.54846116	792.43630242	15.99203041	-0.03745548	-0.38820719
0.0281	3.31893	1.95e-06	0.0	0.0	0.0	0.00205095	0.0	0.0	0.0	442.50240005	765.49731619	792.32516656	15.96797882	-0.03797363	-0.38811991
0.0282	3.33012	2e-06	0.0	0.0	0.0	0.00205091	0.0	0.0	0.0	442.9019798	765.44547358	792.21419834	15.94396118	-0.03847805	-0.38803276
0.0283	3.3413	2.04e-06	0.0	0.0	0.0	0.00205086	0.0	0.0	0.0	443.3008762	765.39295136	792.10339744	15.91997745	-0.03896911	-0.38794574
0.0284	3.35247	2.1e-06	0.0	0.0	0.0	0.00205081	0.0	0.0	0.0	443.69909053	765.3397671	791.99276354	15.89602761	-0.0394472	-0.38785885
0.0285	3.36364	2.15e-06	0.0	0.0	0.0	0.00205075	0.0	0.0	0.0	444.09662403	765.28593786	791.88229631	15.87211164	-0.03991264	-0.3877721
0.0286	3.37481	2.2e-06	0.0	0.0	0.0	0.0020507	0.0	0.0	0.0	444.49347797	765.2314802	791.77199545	15.84822951	-0.0403658	-0.38768547
0.0287	3.38597	2.25e-06	0.0	0.0	0.0	0.00205065	0.0	0.0	0.0	444.88965359	765.17641027	791.66186064	15.82438078	-0.0408027	-0.38759898
0.0288	3.39713	2.31e-06	0.0	0.0	0.0	0.00205059	0.0	0.0	0.0	445.28515206	765.12078493	791.55189138	15.80056315	-0.04119925	-0.38751262
0.0289	3.40828	2.36e-06	0.0	0.0	0.0	0.00205054	0.0	0.0	0.0	445.67997469	765.06459529	791.44208747	15.77678136	-0.04160675	-0.38742639
0.029	3.41942	2.42e-06	0.0	0.0	0.0	0.00205048	0.0	0.0	0.0	446.07412271	765.00785495	791.33244862	15.75303316	-0.04200166	-0.38734029
0.0291	3.43056	2.48e-06	0.0	0.0	0.0	0.00205042	0.0	0.0	0.0	446.46759737	764.95058058	791.2229745	15.72931849	-0.04238414	-0.38725431
0.0292	3.44169	2.54e-06	0.0	0.0	0.0	0.00205036	0.0	0.0	0.0	446.86039988	764.89278865	791.1136648	15.70563732	-0.04275435	-0.38716847
0.0293	3.45282	2.6e-06	0.0	0.0	0.0	0.0020503	0.0	0.0	0.0	447.2525315	764.83449541	791.00451922	15.68198961	-0.0431124	-0.38708275
0.0294	3.46395	2.66e-06	0.0	0.0	0.0	0.00205024	0.0	0.0	0.0	447.64399344	764.77571695	790.89553744	15.65837529	-0.04345843	-0.38699716
0.0295	3.47507	2.72e-06	0.0	0.0	0.0	0.00205018	0.0	0.0	0.0	448.03478693	764.71646922	790.78671915	15.63479434	-0.04379253	-0.3869117
0.0296	3.48618	2.79e-06	0.0	0.0	0.0	0.00205011	0.0	0.0	0.0	448.42491319	764.65676803	790.67806404	15.61124669	-0.0441148	-0.38682637
0.0297	3.49729	2.85e-06	0.0	0.0	0.0	0.00205005	0.0	0.0	0.0	448.81437345	764.59662907	790.56957181	15.58773231	-0.04442529	-0.38674117
0.0298	3.50839	2.92e-06	0.0	0.0	0.0	0.00204998	0.0	0.0	0.0	449.20316891	764.53606795	790.46124214	15.56425113	-0.04472408	-0.3866561
0.0299	3.51949	2.99e-06	0.0	0.0	0.0	0.00204991	0.0	0.0	0.0	449.59130079	764.47510023	790.35307474	15.54080312	-0.04501119	-0.38657115
0.03	3.53058	3.06e-06	0.0	0.0	0.0	0.00204984	0.0	0.0	0.0	449.97877031	764.41374139	790.24506929	15.5173882	-0.04528666	-0.38648633
0.0301	3.54167	3.13e-06	0.0	0.0	0.0	0.00204977	0.0	0.0	0.0	450.36557869	764.35198503	790.1372256	15.49401189	-0.0456152	-0.38640163
0.0302	3.55275	3.2e-06	0.0	0.0	0.0	0.0020497	0.0	0.0	0.0	450.75172725	764.28979201	790.02954361	15.47066476	-0.04588771	-0.38631706
0.0303	3.56383	3.27e-06	0.0	0.0	0.0	0.00204963	0.0	0.0	0.0	451.13721709	764.22722531	789.9220228	15.44735083	-0.04615164	-0.38623262
0.0304	3.5749	3.35e-06	0.0	0.0	0.0	0.00204955	0.0	0.0	0.0	451.52204943	764.16429619	789.81466288	15.42407006	-0.04640719	-0.38614831
0.0305	3.58597	3.43e-06	0.0	0.0	0.0	0.00204947	0.0	0.0	0.0	451.90622546	764.10101563	789.70746357	15.40082241	-0.04665457	-0.38606412
0.0306	3.59703	3.5e-06	0.0	0.0	0.0	0.0020494	0.0	0.0	0.0	452.28974638	764.03739433	789.60042458	15.37760785	-0.04689398	-0.38598005
0.0307	3.60809	3.58e-06	0.0	0.0	0.0	0.00204932	0.0	0.0	0.0	452.67261339	763.97344273	789.49354565	15.35442634	-0.04712561	-0.38589612
0.0308	3.61914	3.66e-06	0.0	0.0	0.0	0.00204923	0.0	0.0	0.0	453.05482768	763.90917105	789.38682649	15.33127783	-0.04734963	-0.3858123
0.0309	3.63018	3.75e-06	0.0	0.0	0.0	0.00204915	0.0	0.0	0.0	453.43639044	763.84458923	789.28026682	15.30816228	-0.04756623	-0.38572862
0.031	3.64122	3.83e-06	0.0	0.0	0.0	0.00204907	0.0	0.0	0.0	453.81730287	763.779707	789.17386637	15.28507966	-0.04777557	-0.38564506
0.0311	3.65226	3.92e-06	0.0	0.0	0.0	0.00204898	0.0	0.0	0.0	454.19756613	763.71453387	789.06762487	15.26202992	-0.04797782	-0.38556162
0.0312	3.66328	4.01e-06	0.0	0.0	0.0	0.00204889	0.0	0.0	0.0	454.57718143	763.64907913	788.96154204	15.23901303	-0.04817313	-0.38547831
0.0313	3.67431	4.1e-06	0.0	0.0	0.0	0.0020488	0.0	0.0	0.0	454.95614993	763.58335188	788.85561761	15.21602893	-0.04836165	-0.38539512
0.0314	3.68533	4.19e-06	0.0	0.0	0.0	0.00204871	0.0	0.0	0.0	455.33447281	763.517361	788.74985131	15.19307758	-0.04854351	-0.38531205
0.0315	3.69634	4.28e-06	0.0	0.0	0.0	0.00204862	0.0	0.0	0.0	455.71215122	763.4511328	788.6442428	15.1701571	-0.04869503	-0.38522912
0.0316	3.70735	4.37e-06	0.0	0.0	0.0	0.00204852	0.0	0.0	0.0	456.08918633	763.38467621	788.5387918	15.14727059	-0.04885686	-0.3851463
0.0317	3.71835	4.47e-06	0.0	0.0	0.0	0.00204843	0.0	0.0	0.0	456.46557932	763.31799165	788.43349808	15.12441661	-0.04901138	-0.38506361
0.0318	3.72935	4.57e-06	0.0	0.0	0.0	0.00204833	0.0	0.0	0.0	456.84133135	763.25108877	788.32836137	15.10159512	-0.04915859	-0.38498104
0.0319	3.74034	4.67e-06	0.0	0.0	0.0	0.00204823	0.0	0.0	0.0	457.21644359	763.1839772	788.22338141	15.07880607	-0.04929854	-0.3848986
0.032	3.75132	4.77e-06	0.0	0.0	0.0	0.00204813	0.0	0.0	0.0	457.59091718	763.11666654	788.11855791	15.05604939	-0.04943122	-0.38481628
0.0321	3.76231	4.87e-06	0.0	0.0	0.0	0.00204802	0.0	0.0	0.0	457.96475329	763.04916639	788.01389061	15.03332505	-0.04955664	-0.38473408
0.0322	3.77328	4.98e-06	0.0	0.0	0.0	0.00204792	0.0	0.0	0.0	458.33795306	762.98148636	787.90937924	15.01063298	-0.04967479	-0.384652
0.0323	3.78425	5.09e-06	0.0	0.0	0.0	0.00204781	0.0	0.0	1e-08	458.71051764	762.91363605	787.80502353	14.98797312	-0.04978564	-0.38457005
0.0324	3.79521	5.2e-06	0.0	0.0	0.0	0.0020477	0.0	0.0	1e-08	459.08244818	762.84562514	787.70082321	14.96534543	-0.04988918	-0.38448822
0.0325	3.80617	5.31e-06	0.0	0.0	0.0	0.00204759	0.0	0.0	1e-08	459.45374582	762.7774633	787.596778	14.94274984	-0.04998536	-0.38440651
0.0326	3.81713	5.42e-06	0.0	0.0	0.0	0.00204748	0.0	0.0	1e-08	459.8244117	762.70916031	787.49288765	14.92018629	-0.05007413	-0.38432493
0.0327	3.82807	5.54e-06	0.0	0.0	0.0	0.00204736	0.0	0.0	1e-08	460.19444695	762.64072598	787.38915188	14.89765473	-0.05015544	-0.38424346
0.0328	3.83902	5.66e-06	0.0	0.0	0.0	0.00204724	0.0	0.0	1e-08	460.5638527	762.57217022	787.28557042	14.87515881	-0.05027106	-0.38416211
0.0329	3.84995	5.78e-06	0.0	0.0	0.0	0.00204712	0.0	0.0	1e-08	460.93263024	762.50341438	787.18214341	14.85269424	-0.05037331	-0.38408088
0.033	3.86089	5.9e-06	0.0	0.0	0.0	0.002047	0.0	0.0	1e-08	461.30078058	762.43452706	787.07887032	14.83026025	-0.05045403	-0.38399978
0.0331	3.87181	6.02e-06	0.0	0.0	0.0	0.00204687	0.0	0.0	1e-08	461.66830486	762.36551661	786.97575087	14.80785828	-0.05053016	-0.3839188
0.0332	3.88273	6.15e-06	0.0	0.0	0.0	0.00204675	0.0	0.0	1e-08	462.0352042	762.29638889	786.87278482	14.7854883	-0.05060187	-0.38383793
0.0333	3.89365	6.28e-06	0.0	0.0	0.0	0.00204662	0.0	0.0	1e-08	462.40147972	762.22714957	786.76997193	14.76315027	-0.05066929	-0.38375719
0.0334	3.90456	6.41e-06	0.0	0.0	0.0	0.00204649	0.0	0.0	1e-08	462.76713256	762.15780413	786.66731194	14.74084414	-0.05073256	-0.38367657
0.0335	3.91546	6.54e-06	0.0	0.0	0.0	0.00204635	0.0	0.0	1e-08	463.13216382	762.08835785	786.56480461	14.71856988	-0.05079182	-0.38359607
0.0336	3.92636	6.68e-06	0.0	0.0	0.0	0.00204622	0.0	0.0	1e-08	463.49657463	762.01881585	786.4624497	14.69632744	-0.05084721	-0.38351568
0.0337	3.93725	6.82e-06	0.0	0.0	0.0	0.00204608	0.0	0.0	1e-08	463.86036609	761.94918303	786.36024696	14.67411679	-0.05089887	-0.38343542
0.0338	3.94814	6.96e-06	0.0	0.0	0.0	0.00204594	0.0	0.0	1e-08	464.22353933	761.87946411	786.25819615	14.65193787	-0.05094693	-0.38335528
0.0339	3.95902	7.1e-06	0.0	0.0	0.0	0.0020458	0.0	0.0	1e-08	464.58609544	761.80966365	786.15629703	14.62979066	-0.05099152	-0.38327525
0.034	3.96989	7.24e-06	0.0	0.0	0.0	0.00204565	0.0	0.0	1e-08	464.94803554	761.739786	786.05454936	14.6076751	-0.05103279	-0.38319535
0.0341	3.98076	7.39e-06	0.0	0.0	0.0	0.0020455	0.0	0.0	1e-08	465.30936073	761.66983534	785.95295291	14.58559117	-0.05107085	-0.38311556
0.0342	3.99163	7.54e-06	0.0	0.0	0.0	0.00204535	0.0	0.0	1e-08	465.6700721	761.59981744	785.85150742	14.56353846	-0.05110158	-0.38303589
0.0343	4.00249	7.69e-06	0.0	0.0	0.0	0.0020452	0.0	0.0	1e-08	466.03017075	761.52973914	785.75021265	14.54151754	-0.0511323	-0.38295634
0.0344	4.01334	7.85e-06	0.0	0.0	0.0	0.00204504	0.0	0.0	1e-08	466.38965778	761.45960125	785.64906837	14.51952809	-0.05116001	-0.38287691
0.0345	4.02419	8.01e-06	0.0	0.0	0.0	0.00204489	0.0	0.0	1e-08	466.74853428	761.38940751	785.54807435	14.49757007	-0.05118482	-0.3827976
0.0346	4.03503	8.17e-06	0.0	0.0	0.0	0.00204473	0.0	0.0	1e-08	467.10680134	761.31916153	785.44723036	14.47564346	-0.05120682	-0.3827184
0.0347	4.04587	8.33e-06	0.0	0.0	0.0	0.00204456	0.0	0.0	1e-08	467.46446006	761.24886679	785.34653616	14.45374819	-0.05122613	-0.38263932
0.0348	4.0567	8.5e-06	0.0	0.0	0.0	0.0020444	0.0	0.0	1e-08	467.82151151	761.17852661	785.24599153	14.43188423	-0.05124286	-0.38256036
0.0349	4.06752	8.67e-06	0.0	0.0	0.0	0.00204423	0.0	0.0	1e-08	468.17795677	761.10814417	785.14559622	14.41005154	-0.0512571	-0.38248151
0.035	4.07834	8.84e-06	0.0	0.0	0.0	0.00204405	0.0	0.0	1e-08	468.53379693	761.03772251	785.04535001	14.38825007	-0.05126895	-0.38240279
0.0351	4.08916	9.02e-06	0.0	0.0	0.0	0.00204388	0.0	0.0	1e-08	468.88903307	760.96726454	784.94525267	14.36647978	-0.05127851	-0.38232417
0.0352	4.09997	9.19e-06	0.0	0.0	0.0	0.0020437	0.0	0.0	1e-08	469.24366625	760.89677304	784.84530398	14.34474063	-0.05128589	-0.38224568
0.0353	4.11077	9.37e-06	0.0	0.0	0.0	0.00204352	0.0	0.0	1e-08	469.59769756	760.82625064	784.7455037	14.32303257	-0.05129116	-0.3821673
0.0354	4.12156	9.56e-06	0.0	0.0	0.0	0.00204334	0.0	0.0	1e-08	469.95112805	760.75569987	784.64585161	14.30135556	-0.05129444	-0.38208904
0.0355	4.13235	9.74e-06	0.0	0.0	0.0	0.00204315	0.0	0.0	1e-08	470.3039588	760.6851231	784.54634749	14.27970955	-0.05129579	-0.3820109
0.0356	4.14314	9.93e-06	0.0	0.0	0.0	0.00204296	0.0	0.0	1e-08	470.65619084	760.61453802	784.44699103	14.25809283	-0.05127668	-0.38193287
0.0357	4.15392	1.013e-05	0.0	0.0	0.0	0.00204277	0.0	0.0	1e-08	471.00782524	760.54394472	784.34778203	14.23650821	-0.05126894	-0.38185496
0.0358	4.16469	1.032e-05	0.0	0.0	0.0	0.00204257	0.0	0.0	1e-08	471.35886307	760.47333991	784.24872029	14.21495439	-0.05125873	-0.38177716
0.0359	4.17546	1.052e-05	0.0	0.0	0.0	0.00204237	0.0	0.0	1e-08	471.70930538	760.40272666	784.14980558	14.19343133	-0.05124607	-0.38169948
0.036	4.18622	1.072e-05	0.0	0.0	0.0	0.00204217	0.0	0.0	1e-08	472.05915322	760.332108	784.05103767	14.17193897	-0.05123098	-0.38162191
0.0361	4.19698	1.093e-05	0.0	0.0	0.0	0.00204196	0.0	0.0	1e-08	472.40840765	760.26148697	783.95241633	14.15047726	-0.05121345	-0.38154446
0.0362	4.20773	1.114e-05	0.0	0.0	0.0	0.00204175	0.0	0.0	1e-08	472.7570697	760.19086655	783.85394135	14.12904616	-0.05119351	-0.38146712
0.0363	4.21847	1.135e-05	0.0	0.0	0.0	0.00204154	0.0	0.0	1e-08	473.10514043	760.12024977	783.7556125	14.10764561	-0.05117115	-0.3813899
0.0364	4.22921	1.157e-05	0.0	0.0	0.0	0.00204133	0.0	0.0	1e-08	473.45262087	760.04963961	783.65742955	14.08627556	-0.05114636	-0.38131279
0.0365	4.23994	1.178e-05	0.0	0.0	0.0	0.00204111	0.0	0.0	1e-08	473.79951206	759.97903908	783.55939227	14.06493596	-0.05111915	-0.3812358
0.0366	4.25067	1.201e-05	0.0	0.0	0.0	0.00204088	0.0	0.0	1e-08	474.14581503	759.90845119	783.46150044	14.04362675	-0.0510895	-0.38115892
0.0367	4.26139	1.223e-05	0.0	0.0	0.0	0.00204066	0.0	0.0	1e-08	474.49153083	759.83787897	783.36375385	14.0223479	-0.0510574	-0.38108216
0.0368	4.27211	1.246e-05	0.0	0.0	0.0	0.00204043	0.0	0.0	1e-08	474.83666048	759.76732547	783.26615226	14.00109934	-0.05102283	-0.38100551
0.0369	4.28282	1.27e-05	0.0	0.0	0.0	0.00204019	0.0	0.0	1e-08	475.181205	759.69679329	783.16869545	13.97988211	-0.05099896	-0.38092897
0.037	4.29352	1.293e-05	0.0	0.0	0.0	0.00203996	0.0	0.0	1e-08	475.52516546	759.62626636	783.07138329	13.95869434	-0.05096367	-0.38085255
0.0371	4.30422	1.317e-05	0.0	0.0	0.0	0.00203972	0.0	0.0	1e-08	475.86854285	759.55576135	782.97421549	13.93753676	-0.05092649	-0.38077624
0.0372	4.31491	1.342e-05	0.0	0.0	0.0	0.00203947	0.0	0.0	1e-08	476.21133819	759.48528052	782.87719183	13.91640932	-0.05088744	-0.38070004
0.0373	4.3256	1.366e-05	0.0	0.0	0.0	0.00203922	0.0	0.0	1e-08	476.5535525	759.41482612	782.78031211	13.89531198	-0.05084654	-0.38062396
0.0374	4.33628	1.392e-05	0.0	0.0	0.0	0.00203897	0.0	0.0	1e-08	476.8951868	759.34440038	782.68357608	13.87424468	-0.0508038	-0.38054799
0.0375	4.34695	1.417e-05	0.0	0.0	0.0	0.00203872	0.0	0.0	1e-08	477.2362421	759.27400548	782.58698355	13.85320738	-0.05075923	-0.38047213
0.0376	4.35762	1.443e-05	0.0	0.0	0.0	0.00203846	0.0	0.0	1e-08	477.57671941	759.20364363	782.49053429	13.83220002	-0.05071285	-0.38039638
0.0377	4.36828	1.469e-05	0.0	0.0	0.0	0.00203819	0.0	0.0	1e-08	477.91661973	759.13331699	782.39422809	13.81122257	-0.05066465	-0.38032075
0.0378	4.37894	1.496e-05	0.0	0.0	0.0	0.00203793	0.0	0.0	1e-08	478.25594408	759.06302773	782.29806472	13.79027496	-0.05061465	-0.38024523
0.0379	4.38959	1.523e-05	0.0	0.0	0.0	0.00203765	0.0	0.0	2e-08	478.59469344	758.99277802	782.20204398	13.76935714	-0.05056285	-0.38016982
0.038	4.40023	1.551e-05	0.0	0.0	0.0	0.00203738	0.0	0.0	2e-08	478.93286884	758.92257001	782.10616565	13.74846908	-0.05050925	-0.38009452
0.0381	4.41087	1.579e-05	0.0	0.0	0.0	0.0020371	0.0	0.0	2e-08	479.27047125	758.85240585	782.01042951	13.72761072	-0.05045385	-0.38001934
0.0382	4.4215	1.607e-05	0.0	0.0	0.0	0.00203682	0.0	0.0	2e-08	479.60750167	758.7822877	781.91483534	13.706782	-0.05039664	-0.37994426
0.0383	4.43213	1.636e-05	0.0	0.0	0.0	0.00203653	0.0	0.0	2e-08	479.94396111	758.71221397	781.81938296	13.68598357	-0.05034545	-0.3798693
0.0384	4.44275	1.665e-05	0.0	0.0	0.0	0.00203623	0.0	0.0	2e-08	480.27985056	758.6421823	781.72407216	13.66521421	-0.05028703	-0.37979445
0.0385	4.45336	1.695e-05	0.0	0.0	0.0	0.00203594	0.0	0.0	2e-08	480.61517099	758.57219966	781.62890272	13.64447438	-0.05022715	-0.37971971
0.0386	4.46397	1.725e-05	0.0	0.0	0.0	0.00203564	0.0	0.0	2e-08	480.9499234	758.50226774	781.53387441	13.62376403	-0.05016581	-0.37964508
0.0387	4.47457	1.755e-05	0.0	0.0	0.0	0.00203533	0.0	0.0	2e-08	481.28410877	758.43238821	781.43898703	13.60308312	-0.05010304	-0.37957056
0.0388	4.48517	1.786e-05	0.0	0.0	0.0	0.00203502	0.0	0.0	2e-08	481.61772806	758.36256272	781.34424037	13.58243159	-0.05003885	-0.37949615
0.0389	4.49576	1.818e-05	0.0	0.0	0.0	0.00203471	0.0	0.0	2e-08	481.95078227	758.29279288	781.24963421	13.5618094	-0.04997325	-0.37942185
0.039	4.50634	1.85e-05	0.0	0.0	0.0	0.00203439	0.0	0.0	2e-08	482.28327237	758.22308031	781.15516836	13.5412165	-0.04990625	-0.37934766
0.0391	4.51692	1.882e-05	0.0	0.0	0.0	0.00203406	0.0	0.0	2e-08	482.61519933	758.15342661	781.06084259	13.52065284	-0.04983787	-0.37927359
0.0392	4.52749	1.915e-05	0.0	0.0	0.0	0.00203373	0.0	0.0	2e-08	482.94656411	758.08383335	780.9666567	13.50011838	-0.04976811	-0.37919962
0.0393	4.53806	1.948e-05	0.0	0.0	0.0	0.0020334	0.0	0.0	2e-08	483.27736769	758.0143021	780.87261048	13.47961305	-0.04969698	-0.37912576
0.0394	4.54862	1.982e-05	0.0	0.0	0.0	0.00203306	0.0	0.0	2e-08	483.60761103	757.94483442	780.77870372	13.45913683	-0.04962449	-0.37905201
0.0395	4.55917	2.016e-05	0.0	0.0	0.0	0.00203272	0.0	0.0	2e-08	483.9372951	757.87543187	780.68493621	13.43868965	-0.04955063	-0.37897837
0.0396	4.56972	2.051e-05	0.0	0.0	0.0	0.00203237	0.0	0.0	2e-08	484.26642085	757.80609597	780.59130776	13.41827147	-0.04947543	-0.37890484
0.0397	4.58026	2.086e-05	0.0	0.0	0.0	0.00203202	0.0	0.0	2e-08	484.59498925	757.7368213	780.49781817	13.39788292	-0.04940677	-0.37883142
0.0398	4.59079	2.122e-05	0.0	0.0	0.0	0.00203166	0.0	0.0	2e-08	484.92300125	757.66761124	780.40446724	13.37752279	-0.04933119	-0.37875811
0.0399	4.60132	2.158e-05	0.0	0.0	0.0	0.0020313	0.0	0.0	2e-08	485.25045781	757.59846909	780.31125475	13.35719155	-0.04925459	-0.37868491
0.04	4.61184	2.195e-05	0.0	0.0	0.0	0.00203093	0.0	0.0	2e-08	485.57735987	757.52939589	780.2181805	13.33688915	-0.04917702	-0.37861181
0.0401	4.62236	2.232e-05	0.0	0.0	0.0	0.00203056	0.0	0.0	2e-08	485.90370838	757.46039267	780.12524429	13.31661553	-0.04909849	-0.37853882
0.0402	4.63287	2.27e-05	0.0	0.0	0.0	0.00203018	0.0	0.0	2e-08	486.22950429	757.3914604	780.0324459	13.29637066	-0.04901903	-0.37846595
0.0403	4.64337	2.308e-05	0.0	0.0	0.0	0.0020298	0.0	0.0	2e-08	486.55474855	757.32260004	779.93978515	13.27615449	-0.04893865	-0.37839318
0.0404	4.65387	2.347e-05	0.0	0.0	0.0	0.00202941	0.0	0.0	2e-08	486.87944208	757.25381249	779.84726182	13.25596697	-0.0488574	-0.37832051
0.0405	4.66436	2.386e-05	0.0	0.0	0.0	0.00202902	0.0	0.0	2e-08	487.20358584	757.18509864	779.75487572	13.23580806	-0.04877529	-0.37824796
0.0406	4.67485	2.426e-05	0.0	0.0	0.0	0.00202862	0.0	0.0	2e-08	487.52718076	757.11645933	779.66262664	13.21567771	-0.04869234	-0.37817551
0.0407	4.68533	2.466e-05	0.0	0.0	0.0	0.00202821	0.0	0.0	2e-08	487.85022777	757.04789538	779.57051438	13.19557587	-0.04860858	-0.37810317
0.0408	4.6958	2.507e-05	0.0	0.0	0.0	0.0020278	0.0	0.0	3e-08	488.1727278	756.97940757	779.47853875	13.1755025	-0.04852403	-0.37803094
0.0409	4.70626	2.549e-05	0.0	0.0	0.0	0.00202739	0.0	0.0	3e-08	488.49468178	756.91099665	779.38669955	13.15545756	-0.04843872	-0.37795882
0.041	4.71672	2.591e-05	0.0	0.0	0.0	0.00202697	0.0	0.0	3e-08	488.81609065	756.84266331	779.29499656	13.13544097	-0.04835291	-0.3778868
0.0411	4.72718	2.634e-05	0.0	0.0	0.0	0.00202654	0.0	0.0	3e-08	489.13695532	756.77440794	779.20342961	13.11545273	-0.04826621	-0.37781489
0.0412	4.73762	2.677e-05	0.0	0.0	0.0	0.00202611	0.0	0.0	3e-08	489.45727672	756.70623142	779.11199849	13.09549277	-0.04817883	-0.37774308
0.0413	4.74807	2.721e-05	0.0	0.0	0.0	0.00202567	0.0	0.0	3e-08	489.77705576	756.63813436	779.02070299	13.07556105	-0.04809077	-0.37767139
0.0414	4.7585	2.765e-05	0.0	0.0	0.0	0.00202522	0.0	0.0	3e-08	490.09629338	756.57011734	778.92954293	13.05565753	-0.04800208	-0.37759979
0.0415	4.76893	2.81e-05	0.0	0.0	0.0	0.00202477	0.0	0.0	3e-08	490.41499047	756.50218092	778.83851811	13.03578215	-0.04791276	-0.37752831
0.0416	4.77935	2.856e-05	0.0	0.0	0.0	0.00202432	0.0	0.0	3e-08	490.73314795	756.43432561	778.74762833	13.01593487	-0.04782285	-0.37745693
0.0417	4.78977	2.902e-05	0.0	0.0	0.0	0.00202386	0.0	0.0	3e-08	491.05076674	756.3665519	778.65687339	12.99611564	-0.04773235	-0.37738566
0.0418	4.80017	2.949e-05	0.0	0.0	0.0	0.00202339	0.0	0.0	3e-08	491.36784775	756.29886027	778.56625311	12.97632443	-0.0476413	-0.37731449
0.0419	4.81058	2.996e-05	0.0	0.0	0.0	0.00202291	0.0	0.0	3e-08	491.68439187	756.23125114	778.47576728	12.95656118	-0.04754971	-0.37724343
0.042	4.82097	3.044e-05	0.0	0.0	0.0	0.00202243	0.0	0.0	3e-08	492.00040001	756.16372492	778.3854157	12.93682585	-0.0474576	-0.37717247
0.0421	4.83136	3.093e-05	0.0	0.0	0.0	0.00202195	0.0	0.0	3e-08	492.31587308	756.096282	778.2951982	12.9171184	-0.04736499	-0.37710162
0.0422	4.84175	3.142e-05	0.0	0.0	0.0	0.00202145	0.0	0.0	3e-08	492.63081198	756.02892272	778.20511457	12.89743877	-0.04727191	-0.37703087
0.0423	4.85212	3.192e-05	0.0	0.0	0.0	0.00202095	0.0	0.0	3e-08	492.9452176	755.96164741	778.11516461	12.87778692	-0.04717836	-0.37696023
0.0424	4.86249	3.242e-05	0.0	0.0	0.0	0.00202045	0.0	0.0	3e-08	493.25909083	755.89445789	778.02534814	12.85816252	-0.04708162	-0.37688969
0.0425	4.87286	3.294e-05	0.0	0.0	0.0	0.00201993	0.0	0.0	3e-08	493.57243257	755.8273557	777.93566495	12.83856602	-0.04698637	-0.37681926
0.0426	4.88322	3.345e-05	0.0	0.0	0.0	0.00201942	0.0	0.0	3e-08	493.8852437	755.76033954	777.84611486	12.81899714	-0.04689059	-0.37674893
0.0427	4.89357	3.398e-05	0.0	0.0	0.0	0.00201889	0.0	0.0	3e-08	494.19752512	755.69340981	777.75669767	12.79945585	-0.04679429	-0.37667871
0.0428	4.90391	3.451e-05	0.0	0.0	0.0	0.00201836	0.0	0.0	3e-08	494.50927772	755.62656691	777.66741319	12.77994211	-0.04669747	-0.37660859
0.0429	4.91425	3.505e-05	0.0	0.0	0.0	0.00201782	0.0	0.0	4e-08	494.82050237	755.55981121	777.57826124	12.76045585	-0.04660015	-0.37653858
0.043	4.92458	3.559e-05	0.0	0.0	0.0	0.00201727	0.0	0.0	4e-08	495.13119995	755.4931431	777.48924162	12.74099705	-0.04650232	-0.37646867
0.0431	4.93491	3.615e-05	0.0	0.0	0.0	0.00201672	0.0	0.0	4e-08	495.44137135	755.42656293	777.40035413	12.72156564	-0.046404	-0.37639886
0.0432	4.94522	3.67e-05	0.0	0.0	0.0	0.00201616	0.0	0.0	4e-08	495.75101745	755.36007107	777.3115986	12.70216159	-0.04630519	-0.37632916
0.0433	4.95554	3.727e-05	0.0	0.0	0.0	0.0020156	0.0	0.0	4e-08	496.06013911	755.29366787	777.22297483	12.68278485	-0.04620588	-0.37625956
0.0434	4.96584	3.784e-05	0.0	0.0	0.0	0.00201502	0.0	0.0	4e-08	496.36873721	755.22735368	777.13448262	12.66343537	-0.0461061	-0.37619006
0.0435	4.97614	3.842e-05	0.0	0.0	0.0	0.00201444	0.0	0.0	4e-08	496.67681262	755.16112884	777.0461218	12.64411311	-0.04600583	-0.37612067
0.0436	4.98643	3.901e-05	0.0	0.0	0.0	0.00201385	0.0	0.0	4e-08	496.9843662	755.09499369	776.95789217	12.62481801	-0.04590508	-0.37605138
0.0437	4.99672	3.96e-05	0.0	0.0	0.0	0.00201326	0.0	0.0	4e-08	497.29139884	755.02894857	776.86979354	12.60555004	-0.04580386	-0.37598219
0.0438	5.007	4.021e-05	0.0	0.0	0.0	0.00201266	0.0	0.0	4e-08	497.59791138	754.96299343	776.78182573	12.58630913	-0.0457026	-0.3759131
0.0439	5.01727	4.081e-05	0.0	0.0	0.0	0.00201205	0.0	0.0	4e-08	497.90390468	754.89712875	776.69398854	12.56709526	-0.04560055	-0.37584412
0.044	5.02753	4.143e-05	0.0	0.0	0.0	0.00201143	0.0	0.0	4e-08	498.20937962	754.83135494	776.60628179	12.54790837	-0.04549804	-0.37577524
0.0441	5.03779	4.205e-05	0.0	0.0	0.0	0.00201081	0.0	0.0	4e-08	498.51433705	754.76567231	776.5187053	12.52874842	-0.04539507	-0.37570647
0.0442	5.04805	4.268e-05	0.0	0.0	0.0	0.00201018	0.0	0.0	4e-08	498.81877781	754.70008116	776.43125887	12.50961536	-0.04529164	-0.37563779
0.0443	5.05829	4.332e-05	0.0	0.0	0.0	0.00200954	0.0	0.0	4e-08	499.12270277	754.63458182	776.34394232	12.49050914	-0.04518776	-0.37556922
0.0444	5.06853	4.397e-05	0.0	0.0	0.0	0.00200889	0.0	0.0	4e-08	499.42611277	754.56917459	776.25675547	12.47142972	-0.04508341	-0.37550075
0.0445	5.07876	4.462e-05	0.0	0.0	0.0	0.00200823	0.0	0.0	4e-08	499.72900867	754.5038598	776.16969812	12.45237705	-0.0449786	-0.37543238
0.0446	5.08899	4.528e-05	0.0	0.0	0.0	0.00200757	0.0	0.0	5e-08	500.03139131	754.43863776	776.08277009	12.43335108	-0.04487332	-0.37536411
0.0447	5.09921	4.595e-05	0.0	0.0	0.0	0.0020069	0.0	0.0	5e-08	500.33326153	754.3735088	775.99597119	12.41435178	-0.04476757	-0.37529594
0.0448	5.10942	4.663e-05	0.0	0.0	0.0	0.00200622	0.0	0.0	5e-08	500.63462017	754.30847326	775.90930124	12.39537908	-0.04466136	-0.37522788
0.0449	5.11962	4.732e-05	0.0	0.0	0.0	0.00200554	0.0	0.0	5e-08	500.93546809	754.24353147	775.82276006	12.37643295	-0.04455466	-0.37515991
0.045	5.12982	4.801e-05	0.0	0.0	0.0	0.00200484	0.0	0.0	5e-08	501.2358061	754.17868376	775.73634746	12.35751334	-0.04444748	-0.37509205
0.0451	5.14001	4.871e-05	0.0	0.0	0.0	0.00200414	0.0	0.0	5e-08	501.53563506	754.11393	775.65006326	12.3386204	-0.04434258	-0.37502429
0.0452	5.1502	4.942e-05	0.0	0.0	0.0	0.00200343	0.0	0.0	5e-08	501.8349558	754.0492673	775.56390729	12.31975375	-0.0442353	-0.37495662
0.0453	5.16038	5.014e-05	0.0	0.0	0.0	0.00200271	0.0	0.0	5e-08	502.13376915	753.98469849	775.47787935	12.30091349	-0.04412765	-0.37488906
0.0454	5.17055	5.086e-05	0.0	0.0	0.0	0.00200199	0.0	0.0	5e-08	502.43207594	753.92022376	775.39197927	12.28209957	-0.04401964	-0.3748216
0.0455	5.18071	5.16e-05	0.0	0.0	0.0	0.00200125	0.0	0.0	5e-08	502.72987699	753.85584332	775.30620685	12.26331195	-0.04391128	-0.37475424
0.0456	5.19087	5.234e-05	0.0	0.0	0.0	0.00200051	0.0	0.0	5e-08	503.02717314	753.79155732	775.22056192	12.24455058	-0.04380255	-0.37468698
0.0457	5.20102	5.309e-05	0.0	0.0	0.0	0.00199976	0.0	0.0	5e-08	503.3239652	753.72736597	775.1350443	12.22581542	-0.04369347	-0.37461982
0.0458	5.21117	5.385e-05	0.0	0.0	0.0	0.001999	0.0	0.0	5e-08	503.620254	753.66326942	775.0496538	12.20710642	-0.04358404	-0.37455276
0.0459	5.2213	5.462e-05	0.0	0.0	0.0	0.00199823	0.0	0.0	5e-08	503.91604036	753.59926786	774.96439024	12.18842353	-0.04347426	-0.3744858
0.046	5.23143	5.54e-05	0.0	0.0	0.0	0.00199745	0.0	0.0	6e-08	504.21132509	753.53536146	774.87925345	12.16976671	-0.04336413	-0.37441894
0.0461	5.24156	5.618e-05	0.0	0.0	0.0	0.00199666	0.0	0.0	6e-08	504.50610902	753.47155038	774.79424324	12.15113592	-0.04325366	-0.37435218
0.0462	5.25167	5.698e-05	0.0	0.0	0.0	0.00199587	0.0	0.0	6e-08	504.80039295	753.40783479	774.70935943	12.13253111	-0.04314284	-0.37428551
0.0463	5.26178	5.778e-05	0.0	0.0	0.0	0.00199506	0.0	0.0	6e-08	505.0941777	753.34421486	774.62460185	12.11395223	-0.04303168	-0.37421895
0.0464	5.27189	5.859e-05	0.0	0.0	0.0	0.00199425	0.0	0.0	6e-08	505.38746408	753.28069076	774.53997031	12.09539924	-0.04292018	-0.37415249
0.0465	5.28198	5.941e-05	0.0	0.0	0.0	0.00199343	0.0	0.0	6e-08	505.6802529	753.21726161	774.45546464	12.07687219	-0.04281005	-0.37408612
0.0466	5.29207	6.024e-05	0.0	0.0	0.0	0.0019926	0.0	0.0	6e-08	505.97254496	753.15392704	774.37108466	12.05837086	-0.04269838	-0.37401985
0.0467	5.30215	6.108e-05	0.0	0.0	0.0	0.00199176	0.0	0.0	6e-08	506.26434106	753.09068803	774.2868302	12.0398953	-0.04258646	-0.37395369
0.0468	5.31223	6.193e-05	0.0	0.0	0.0	0.00199091	0.0	0.0	6e-08	506.55564202	753.02754466	774.20270106	12.02144544	-0.04247428	-0.37388762
0.0469	5.32229	6.279e-05	0.0	0.0	0.0	0.00199005	0.0	0.0	6e-08	506.84644862	752.96449696	774.11869709	12.00302125	-0.04236185	-0.37382164
0.047	5.33236	6.365e-05	0.0	0.0	0.0	0.00198918	0.0	0.0	6e-08	507.13676168	752.90154497	774.03481809	11.98462269	-0.04224917	-0.37375577
0.0471	5.34241	6.453e-05	0.0	0.0	0.0	0.00198831	0.0	0.0	6e-08	507.42658197	752.83868873	773.9510639	11.9662497	-0.04213627	-0.37369
0.0472	5.35246	6.542e-05	0.0	0.0	0.0	0.00198742	0.0	0.0	7e-08	507.71591031	752.77592826	773.86743433	11.94790224	-0.04202313	-0.37362432
0.0473	5.36249	6.631e-05	0.0	0.0	0.0	0.00198653	0.0	0.0	7e-08	508.00474748	752.71326358	773.78392922	11.92958027	-0.04190976	-0.37355874
0.0474	5.37253	6.722e-05	0.0	0.0	0.0	0.00198562	0.0	0.0	7e-08	508.29309427	752.65069471	773.70054838	11.91128374	-0.04179618	-0.37349326
0.0475	5.38255	6.813e-05	0.0	0.0	0.0	0.0019847	0.0	0.0	7e-08	508.58095147	752.58822163	773.61729164	11.89301261	-0.04168239	-0.37342787
0.0476	5.39257	6.905e-05	0.0	0.0	0.0	0.00198378	0.0	0.0	7e-08	508.86831987	752.52584435	773.53415882	11.87476683	-0.0415684	-0.37336258
0.0477	5.40258	6.999e-05	0.0	0.0	0.0	0.00198285	0.0	0.0	7e-08	509.15520026	752.46356286	773.45114976	11.85654636	-0.0414542	-0.37329739
0.0478	5.41259	7.093e-05	0.0	0.0	0.0	0.0019819	0.0	0.0	7e-08	509.44159341	752.40137713	773.36826428	11.83835115	-0.04133982	-0.3732323
0.0479	5.42258	7.188e-05	0.0	0.0	0.0	0.00198095	0.0	0.0	7e-08	509.72750011	752.33928775	773.28550219	11.82018105	-0.04122464	-0.3731673
0.048	5.43257	7.285e-05	0.0	0.0	0.0	0.00197998	0.0	0.0	7e-08	510.01292113	752.27729438	773.20286334	11.8020362	-0.04110971	-0.3731024
0.0481	5.44256	7.382e-05	0.0	0.0	0.0	0.00197901	0.0	0.0	7e-08	510.29785727	752.21539692	773.12034754	11.78391648	-0.04099458	-0.3730376
0.0482	5.45253	7.48e-05	0.0	0.0	0.0	0.00197803	0.0	0.0	7e-08	510.58230928	752.15359537	773.03795462	11.76582184	-0.04087926	-0.37297289
0.0483	5.4625	7.579e-05	0.0	0.0	0.0	0.00197703	0.0	0.0	8e-08	510.86627795	752.0918897	772.95568442	11.74775223	-0.04076375	-0.37290828
0.0484	5.47246	7.68e-05	0.0	0.0	0.0	0.00197603	0.0	0.0	8e-08	511.14976405	752.03027988	772.87353675	11.72970761	-0.04064805	-0.37284377
0.0485	5.48241	7.781e-05	0.0	0.0	0.0	0.00197501	0.0	0.0	8e-08	511.43276834	751.9687659	772.79151145	11.71168794	-0.04053217	-0.37277935
0.0486	5.49236	7.884e-05	0.0	0.0	0.0	0.00197399	0.0	0.0	8e-08	511.7152916	751.90734773	772.70960834	11.69369318	-0.0404161	-0.37271503
0.0487	5.5023	7.987e-05	0.0	0.0	0.0	0.00197295	0.0	0.0	8e-08	511.9973346	751.84602532	772.62782726	11.67572326	-0.04029987	-0.37265081
0.0488	5.51223	8.091e-05	0.0	0.0	0.0	0.00197191	0.0	0.0	8e-08	512.2788981	751.78479864	772.54616803	11.65777816	-0.04018346	-0.37258668
0.0489	5.52216	8.197e-05	0.0	0.0	0.0	0.00197085	0.0	0.0	8e-08	512.55998286	751.72366765	772.46463049	11.63985783	-0.04006688	-0.37252264
0.049	5.53208	8.303e-05	0.0	0.0	0.0	0.00196978	0.0	0.0	8e-08	512.84058964	751.6626323	772.38321445	11.62196222	-0.03995014	-0.3724587
0.0491	5.54199	8.411e-05	0.0	0.0	0.0	0.00196871	0.0	0.0	8e-08	513.1207192	751.60169255	772.30191976	11.60409129	-0.03983324	-0.37239486
0.0492	5.55189	8.52e-05	0.0	0.0	0.0	0.00196762	0.0	0.0	9e-08	513.40037231	751.54084852	772.22074625	11.58624487	-0.03971549	-0.37233111
0.0493	5.56178	8.63e-05	0.0	0.0	0.0	0.00196652	0.0	0.0	9e-08	513.67954971	751.48010086	772.13969373	11.56842313	-0.03959806	-0.37226745
0.0494	5.57167	8.74e-05	0.0	0.0	0.0	0.00196541	0.0	0.0	9e-08	513.95825217	751.41944894	772.05876204	11.55062592	-0.03948044	-0.3722039
0.0495	5.58155	8.852e-05	0.0	0.0	0.0	0.00196429	0.0	0.0	9e-08	514.23648043	751.35889276	771.97795102	11.5328532	-0.03936264	-0.37214043
0.0496	5.59143	8.965e-05	0.0	0.0	0.0	0.00196316	0.0	0.0	9e-08	514.51423525	751.2984323	771.8972605	11.51510493	-0.03924465	-0.37207706
0.0497	5.60129	9.079e-05	0.0	0.0	0.0	0.00196202	0.0	0.0	9e-08	514.79151738	751.23806754	771.81669031	11.49738107	-0.03912649	-0.37201379
0.0498	5.61115	9.195e-05	0.0	0.0	0.0	0.00196086	0.0	0.0	9e-08	515.06832755	751.17779848	771.73624027	11.47968157	-0.03900813	-0.37195061
0.0499	5.621	9.311e-05	0.0	0.0	0.0	0.0019597	0.0	0.0	9e-08	515.34466653	751.1176251	771.65591023	11.46200638	-0.0388896	-0.37188752
0.05	5.63085	9.428e-05	0.0	0.0	0.0	0.00195852	0.0	0.0	9e-08	515.62053505	751.05754741	771.57570001	11.44435545	-0.03877088	-0.37182453
0.05009	5.64069	9.547e-05	0.0	0.0	0.0	0.00195734	0.0	0.0	1e-07	515.89593385	750.99756539	771.49560946	11.42672876	-0.03865197	-0.37176163
0.05019	5.65051	9.667e-05	0.0	0.0	0.0	0.00195614	0.0	0.0	1e-07	516.17086369	750.93767905	771.41563839	11.40912624	-0.03853288	-0.37169883
0.05029	5.66034	9.788e-05	0.0	0.0	0.0	0.00195493	0.0	0.0	1e-07	516.44532528	750.87788839	771.33578666	11.39154785	-0.03841361	-0.37163611
0.05039	5.67015	9.91e-05	0.0	0.0	0.0	0.00195371	0.0	0.0	1e-07	516.71931938	750.8181934	771.25605408	11.37399356	-0.03829414	-0.3715735
0.05049	5.67996	0.00010033	0.0	0.0	0.0	0.00195247	0.0	0.0	1e-07	516.99284672	750.75859411	771.17644049	11.3564633	-0.03817449	-0.37151097
0.05059	5.68976	0.00010157	0.0	0.0	0.0	0.00195123	0.0	0.0	1e-07	517.26590804	750.69908981	771.09694574	11.33895706	-0.03805568	-0.37144854
0.05069	5.69955	0.00010282	0.0	0.0	0.0	0.00194998	0.0	0.0	1e-07	517.53850406	750.63968032	771.01756966	11.32147476	-0.03793596	-0.37138621
0.05079	5.70933	0.00010409	0.0	0.0	0.0	0.00194871	0.0	0.0	1e-07	517.81063552	750.58036611	770.93831208	11.30401638	-0.03781609	-0.37132396
0.05089	5.71911	0.00010537	0.0	0.0	0.0	0.00194743	0.0	0.0	1.1e-07	518.08230315	750.52114714	770.85917283	11.28658185	-0.03769607	-0.37126181
0.05099	5.72888	0.00010666	0.0	0.0	0.0	0.00194614	0.0	0.0	1.1e-07	518.35350767	750.46202335	770.78015176	11.26917115	-0.03757591	-0.37119975
0.05109	5.73864	0.00010796	0.0	0.0	0.0	0.00194484	0.0	0.0	1.1e-07	518.62424981	750.40299472	770.7012487	11.25178423	-0.03745561	-0.37113779
0.05119	5.74839	0.00010927	0.0	0.0	0.0	0.00194352	0.0	0.0	1.1e-07	518.8945303	750.34406119	770.62246348	11.23442103	-0.03733517	-0.37107591
0.05129	5.75814	0.00011059	0.0	0.0	0.0	0.0019422	0.0	0.0	1.1e-07	519.16434986	750.28522272	770.54379595	11.21708152	-0.03721459	-0.37101413
0.05139	5.76788	0.00011193	0.0	0.0	0.0	0.00194086	0.0	0.0	1.1e-07	519.4337092	750.22647928	770.46524594	11.19976565	-0.03709387	-0.37095244
0.05149	5.77761	0.00011328	0.0	0.0	0.0	0.00193951	0.0	0.0	1.1e-07	519.70260906	750.1678308	770.38681328	11.18247338	-0.03697301	-0.37089085
0.05159	5.78733	0.00011464	0.0	0.0	0.0	0.00193815	0.0	0.0	1.1e-07	519.97105014	750.10927725	770.30849783	11.16520466	-0.03685202	-0.37082934
0.05169	5.79705	0.00011601	0.0	0.0	0.0	0.00193677	0.0	0.0	1.2e-07	520.23903317	750.05081859	770.2302994	11.14795945	-0.03673089	-0.37076793
0.05179	5.80676	0.0001174	0.0	0.0	0.0	0.00193538	0.0	0.0	1.2e-07	520.50655886	749.99245477	770.15221786	11.1307377	-0.03660963	-0.37070661
0.05189	5.81646	0.0001188	0.0	0.0	0.0	0.00193399	0.0	0.0	1.2e-07	520.77362792	749.93418575	770.07425302	11.11353936	-0.03648824	-0.37064538
0.05199	5.82615	0.00012021	0.0	0.0	0.0	0.00193257	0.0	0.0	1.2e-07	521.04024107	749.87601175	769.99640473	11.0963643	-0.03636645	-0.37058424
0.05209	5.83583	0.00012163	0.0	0.0	0.0	0.00193115	0.0	0.0	1.2e-07	521.30639901	749.81793257	769.91867284	11.07921263	-0.03624472	-0.3705232
0.05219	5.84551	0.00012306	0.0	0.0	0.0	0.00192971	0.0	0.0	1.2e-07	521.57210246	749.75994817	769.84105718	11.06208425	-0.03612285	-0.37046224
0.05229	5.85518	0.00012451	0.0	0.0	0.0	0.00192827	0.0	0.0	1.2e-07	521.83735212	749.70205851	769.76355758	11.0449791	-0.03600084	-0.37040138
0.05239	5.86484	0.00012597	0.0	0.0	0.0	0.0019268	0.0	0.0	1.3e-07	522.1021487	749.64426357	769.6861739	11.02789713	-0.0358787	-0.37034061
0.05249	5.8745	0.00012744	0.0	0.0	0.0	0.00192533	0.0	0.0	1.3e-07	522.36649291	749.58656334	769.60890597	11.01083831	-0.03575641	-0.37027993
0.05259	5.88414	0.00012893	0.0	0.0	0.0	0.00192384	0.0	0.0	1.3e-07	522.63038543	749.52895778	769.53175364	10.99380259	-0.03563398	-0.37021934
0.05269	5.89378	0.00013042	0.0	0.0	0.0	0.00192235	0.0	0.0	1.3e-07	522.89382699	749.47144688	769.45471674	10.97678993	-0.03551142	-0.37015884
0.05279	5.90341	0.00013193	0.0	0.0	0.0	0.00192083	0.0	0.0	1.3e-07	523.15681827	749.41403063	769.37779511	10.95980027	-0.03538871	-0.37009843
0.05289	5.91303	0.00013346	0.0	0.0	0.0	0.00191931	0.0	0.0	1.3e-07	523.41935998	749.356709	769.3009886	10.94283357	-0.03526587	-0.37003811
0.05299	5.92265	0.00013499	0.0	0.0	0.0	0.00191777	0.0	0.0	1.4e-07	523.68145282	749.299482	769.22429706	10.9258898	-0.03514288	-0.36997788
0.05309	5.93226	0.00013654	0.0	0.0	0.0	0.00191622	0.0	0.0	1.4e-07	523.94309747	749.2423496	769.14772032	10.90896889	-0.03501975	-0.36991774
0.05319	5.94185	0.0001381	0.0	0.0	0.0	0.00191466	0.0	0.0	1.4e-07	524.20429463	749.18531181	769.07125822	10.89207082	-0.03489648	-0.36985769
0.05329	5.95145	0.00013968	0.0	0.0	0.0	0.00191308	0.0	0.0	1.4e-07	524.465045	749.1283683	768.99491061	10.87519553	-0.03477406	-0.36979773
0.05339	5.96103	0.00014126	0.0	0.0	0.0	0.00191149	0.0	0.0	1.4e-07	524.72534927	749.07151815	768.91867735	10.85834298	-0.03465081	-0.36973786
0.05349	5.9706	0.00014286	0.0	0.0	0.0	0.00190989	0.0	0.0	1.4e-07	524.98520813	749.01476214	768.84255826	10.84151312	-0.03452747	-0.36967808
0.05359	5.98017	0.00014448	0.0	0.0	0.0	0.00190828	0.0	0.0	1.4e-07	525.24462226	748.95810022	768.7665532	10.82470591	-0.03440404	-0.36961839
0.05369	5.98973	0.0001461	0.0	0.0	0.0	0.00190665	0.0	0.0	1.5e-07	525.50359236	748.90153233	768.690662	10.8079213	-0.03428051	-0.36955879
0.05379	5.99928	0.00014774	0.0	0.0	0.0	0.00190501	0.0	0.0	1.5e-07	525.7621191	748.84505838	768.61488452	10.79115925	-0.0341569	-0.36949928
0.05389	6.00882	0.0001494	0.0	0.0	0.0	0.00190335	0.0	0.0	1.5e-07	526.02020318	748.78867833	768.5392206	10.77441971	-0.0340332	-0.36943986
0.05399	6.01836	0.00015106	0.0	0.0	0.0	0.00190168	0.0	0.0	1.5e-07	526.27784527	748.73239211	768.46367008	10.75770264	-0.03390941	-0.36938053
0.05409	6.02789	0.00015274	0.0	0.0	0.0	0.0019	0.0	0.0	1.5e-07	526.53504606	748.67619963	768.38823281	10.741008	-0.03378555	-0.36932128
0.05419	6.03741	0.00015444	0.0	0.0	0.0	0.00189831	0.0	0.0	1.5e-07	526.79180623	748.62010083	768.31290864	10.72433573	-0.03366162	-0.36926213
0.05429	6.04692	0.00015614	0.0	0.0	0.0	0.0018966	0.0	0.0	1.6e-07	527.04812646	748.56409564	768.23769741	10.7076858	-0.03353761	-0.36920306
0.05439	6.05642	0.00015786	0.0	0.0	0.0	0.00189488	0.0	0.0	1.6e-07	527.30400742	748.50818397	768.16259897	10.69105815	-0.03341353	-0.36914409
0.05449	6.06591	0.0001596	0.0	0.0	0.0	0.00189314	0.0	0.0	1.6e-07	527.5594498	748.45236575	768.08761317	10.67445275	-0.03328938	-0.3690852
0.05459	6.0754	0.00016134	0.0	0.0	0.0	0.0018914	0.0	0.0	1.6e-07	527.81445426	748.39664089	768.01273986	10.65786954	-0.03316518	-0.36902639
0.05469	6.08488	0.0001631	0.0	0.0	0.0	0.00188963	0.0	0.0	1.6e-07	528.06902147	748.34100994	767.93797888	10.64130832	-0.03304002	-0.36896768
0.05479	6.09435	0.00016488	0.0	0.0	0.0	0.00188786	0.0	0.0	1.7e-07	528.32315212	748.28547286	767.86333008	10.62476932	-0.03291543	-0.36890906
0.05489	6.10381	0.00016666	0.0	0.0	0.0	0.00188607	0.0	0.0	1.7e-07	528.57684686	748.23002924	767.78879331	10.60825238	-0.03279075	-0.36885052
0.05499	6.11327	0.00016846	0.0	0.0	0.0	0.00188427	0.0	0.0	1.7e-07	528.83010638	748.17467906	767.71436841	10.59175745	-0.03266598	-0.36879207
0.05509	6.12271	0.00017028	0.0	0.0	0.0	0.00188245	0.0	0.0	1.7e-07	529.08293133	748.11942227	767.64005525	10.57528448	-0.03254112	-0.36873371
0.05519	6.13215	0.00017211	0.0	0.0	0.0	0.00188062	0.0	0.0	1.7e-07	529.33532239	748.06425883	767.56585366	10.55883343	-0.03241617	-0.36867544
0.05529	6.14158	0.00017395	0.0	0.0	0.0	0.00187877	0.0	0.0	1.7e-07	529.58728023	748.00918872	767.4917635	10.54240425	-0.03229113	-0.36861725
0.05539	6.151	0.00017581	0.0	0.0	0.0	0.00187692	0.0	0.0	1.8e-07	529.83880549	747.95421189	767.41778461	10.5259969	-0.03216599	-0.36855915
0.05549	6.16041	0.00017768	0.0	0.0	0.0	0.00187504	0.0	0.0	1.8e-07	530.08989886	747.89932833	767.34391685	10.50961133	-0.03204077	-0.36850114
0.05559	6.16982	0.00017956	0.0	0.0	0.0	0.00187316	0.0	0.0	1.8e-07	530.34056098	747.84453799	767.27016007	10.49324749	-0.03191546	-0.36844322
0.05569	6.17922	0.00018146	0.0	0.0	0.0	0.00187126	0.0	0.0	1.8e-07	530.59079253	747.78984085	767.19651412	10.47690534	-0.03179006	-0.36838538
0.05579	6.1886	0.00018337	0.0	0.0	0.0	0.00186934	0.0	0.0	1.8e-07	530.84059415	747.73523689	767.12297885	10.46058484	-0.03166457	-0.36832763
0.05589	6.19798	0.0001853	0.0	0.0	0.0	0.00186742	0.0	0.0	1.9e-07	531.08996652	747.68072608	767.04955412	10.44428593	-0.031539	-0.36826997
0.05599	6.20735	0.00018723	0.0	0.0	0.0	0.00186547	0.0	0.0	1.9e-07	531.33891027	747.62630839	766.97623976	10.42800856	-0.0314137	-0.36821239
0.05609	6.21672	0.00018919	0.0	0.0	0.0	0.00186352	0.0	0.0	1.9e-07	531.58742608	747.57198276	766.90303565	10.41175268	-0.03128848	-0.3681549
0.05619	6.22607	0.00019116	0.0	0.0	0.0	0.00186155	0.0	0.0	1.9e-07	531.83551458	747.51774983	766.82994163	10.39551828	-0.0311629	-0.3680975
0.05629	6.23542	0.00019314	0.0	0.0	0.0	0.00185957	0.0	0.0	1.9e-07	532.08317645	747.46360959	766.75695755	10.37930529	-0.03103726	-0.36804018
0.05639	6.24476	0.00019513	0.0	0.0	0.0	0.00185757	0.0	0.0	2e-07	532.33041232	747.40956197	766.68408327	10.36311366	-0.03091157	-0.36798295
0.05649	6.25408	0.00019714	0.0	0.0	0.0	0.00185556	0.0	0.0	2e-07	532.57722285	747.3556069	766.61131864	10.34694336	-0.03078583	-0.3679258
0.05659	6.26341	0.00019917	0.0	0.0	0.0	0.00185353	0.0	0.0	2e-07	532.82360868	747.30174432	766.53866352	10.33079433	-0.03066005	-0.36786875
0.05669	6.27272	0.00020121	0.0	0.0	0.0	0.00185149	0.0	0.0	2e-07	533.06957047	747.24797414	766.46611776	10.31466652	-0.03053423	-0.36781177
0.05679	6.28202	0.00020326	0.0	0.0	0.0	0.00184943	0.0	0.0	2e-07	533.31510887	747.19429629	766.39368121	10.2985599	-0.03040838	-0.36775488
0.05689	6.29132	0.00020533	0.0	0.0	0.0	0.00184736	0.0	0.0	2.1e-07	533.56022451	747.14071071	766.32135373	10.28247441	-0.03028248	-0.36769808
0.05699	6.3006	0.00020741	0.0	0.0	0.0	0.00184528	0.0	0.0	2.1e-07	533.80491804	747.0872173	766.24913518	10.26641001	-0.03015655	-0.36764137
0.05709	6.30988	0.0002095	0.0	0.0	0.0	0.00184318	0.0	0.0	2.1e-07	534.04919011	747.033816	766.1770254	10.25036665	-0.0300306	-0.36758474
0.05719	6.31915	0.00021161	0.0	0.0	0.0	0.00184107	0.0	0.0	2.1e-07	534.29304136	746.98050671	766.10502427	10.23434429	-0.02990461	-0.36752819
0.05729	6.32841	0.00021373	0.0	0.0	0.0	0.00183895	0.0	0.0	2.1e-07	534.53647242	746.92728936	766.03313163	10.21834288	-0.0297786	-0.36747173
0.05739	6.33767	0.00021587	0.0	0.0	0.0	0.00183681	0.0	0.0	2.2e-07	534.77948394	746.87416422	765.96134734	10.20236219	-0.02965158	-0.36741536
0.05749	6.34691	0.00021802	0.0	0.0	0.0	0.00183465	0.0	0.0	2.2e-07	535.02207656	746.82113193	765.88967125	10.18640248	-0.02952522	-0.36735907
0.05759	6.35615	0.00022019	0.0	0.0	0.0	0.00183248	0.0	0.0	2.2e-07	535.2642509	746.76819173	765.81810322	10.17046357	-0.0293988	-0.36730286
0.05769	6.36537	0.00022237	0.0	0.0	0.0	0.0018303	0.0	0.0	2.2e-07	535.50600761	746.7153436	765.74664312	10.15454542	-0.02927232	-0.36724674
0.05779	6.37459	0.00022457	1e-08	0.0	0.0	0.0018281	0.0	0.0	2.2e-07	535.74734733	746.6625875	765.6752908	10.13864797	-0.02914578	-0.3671907
0.05789	6.3838	0.00022678	1e-08	0.0	0.0	0.00182589	0.0	0.0	2.3e-07	535.98827068	746.60992341	765.60404611	10.12277118	-0.02901917	-0.36713475
0.05799	6.393	0.000229	1e-08	0.0	0.0	0.00182366	0.0	0.0	2.3e-07	536.2287783	746.5573513	765.53290892	10.10691501	-0.0288925	-0.36707889
0.05809	6.40219	0.00023124	1e-08	0.0	0.0	0.00182142	0.0	0.0	2.3e-07	536.46887083	746.50487116	765.46187908	10.0910794	-0.02876576	-0.3670231
0.05819	6.41137	0.00023349	1e-08	0.0	0.0	0.00181917	0.0	0.0	2.3e-07	536.70854888	746.45248297	765.39095646	10.07526431	-0.02863896	-0.36696741
0.05829	6.42055	0.00023576	1e-08	0.0	0.0	0.0018169	0.0	0.0	2.4e-07	536.94781309	746.40018672	765.32014091	10.05946969	-0.02851209	-0.36691179
0.05839	6.42971	0.00023804	1e-08	0.0	0.0	0.00181461	0.0	0.0	2.4e-07	537.1866641	746.34798239	765.2494323	10.0436955	-0.02838515	-0.36685626
0.05849	6.43887	0.00024034	1e-08	0.0	0.0	0.00181231	0.0	0.0	2.4e-07	537.42510251	746.29586997	765.17883047	10.02794168	-0.02825814	-0.36680082
0.05859	6.44802	0.00024265	1e-08	0.0	0.0	0.00181	0.0	0.0	2.4e-07	537.66312897	746.24384946	765.10833531	10.01220818	-0.02813106	-0.36674545
0.05869	6.45716	0.00024497	1e-08	0.0	0.0	0.00180767	0.0	0.0	2.5e-07	537.9007441	746.19192086	765.03794665	9.99649497	-0.02800391	-0.36669017
0.05879	6.46629	0.00024731	1e-08	0.0	0.0	0.00180533	0.0	0.0	2.5e-07	538.13794851	746.14008322	764.96766438	9.98080196	-0.02787784	-0.36663498
0.05889	6.47541	0.00024967	1e-08	0.0	0.0	0.00180297	0.0	0.0	2.5e-07	538.37474283	746.08833661	764.89748835	9.96512915	-0.02775088	-0.36657987
0.05899	6.48452	0.00025204	1e-08	0.0	0.0	0.0018006	0.0	0.0	2.5e-07	538.61112768	746.03668142	764.82741842	9.94947648	-0.0276239	-0.36652484
0.05909	6.49363	0.00025442	1e-08	0.0	0.0	0.00179822	1e-08	0.0	2.5e-07	538.84710369	745.98511758	764.75745445	9.9338439	-0.02749689	-0.36646989
0.05919	6.50272	0.00025682	1e-08	0.0	0.0	0.00179582	1e-08	0.0	2.6e-07	539.08267146	745.93364503	764.68759631	9.91823135	-0.02736986	-0.36641503
0.05929	6.51181	0.00025923	1e-08	0.0	0.0	0.0017934	1e-08	0.0	2.6e-07	539.31783163	745.88226371	764.61784386	9.9026388	-0.02724281	-0.36636025
0.05939	6.52088	0.00026165	1e-08	0.0	0.0	0.00179097	1e-08	0.0	2.6e-07	539.5525848	745.83097355	764.54819696	9.88706619	-0.02711575	-0.36630555
0.05949	6.52995	0.00026409	1e-08	0.0	0.0	0.00178853	1e-08	0.0	2.6e-07	539.78693159	745.77977448	764.47865548	9.87151348	-0.02698867	-0.36625094
0.05959	6.53901	0.00026655	1e-08	0.0	0.0	0.00178607	1e-08	0.0	2.7e-07	540.02087262	745.72866644	764.40921928	9.85598061	-0.02686157	-0.36619641
0.05969	6.54806	0.00026902	1e-08	0.0	0.0	0.0017836	1e-08	0.0	2.7e-07	540.2544085	745.67764934	764.33988822	9.84046754	-0.02673447	-0.36614196
0.05979	6.5571	0.0002715	1e-08	0.0	0.0	0.00178111	1e-08	0.0	2.7e-07	540.48753984	745.62672313	764.27066218	9.82497423	-0.02660736	-0.3660876
0.05989	6.56613	0.000274	1e-08	0.0	0.0	0.00177861	1e-08	0.0	2.7e-07	540.72026726	745.57588772	764.20154101	9.80950061	-0.02648025	-0.36603331
0.05999	6.57515	0.00027651	1e-08	0.0	0.0	0.0017761	1e-08	0.0	2.8e-07	540.95259136	745.52514303	764.13252458	9.79404664	-0.02635313	-0.36597911
0.06009	6.58417	0.00027904	1e-08	0.0	0.0	0.00177357	1e-08	0.0	2.8e-07	541.18451276	745.474489	764.06361276	9.7786121	-0.02622508	-0.36592499
0.06019	6.59317	0.00028158	1e-08	0.0	0.0	0.00177102	1e-08	0.0	2.8e-07	541.41603205	745.42392689	763.9948054	9.76319723	-0.02609766	-0.36587095
0.06029	6.60217	0.00028414	1e-08	0.0	0.0	0.00176846	1e-08	0.0	2.8e-07	541.64714984	745.37345568	763.92610238	9.74780186	-0.0259702	-0.365817
0.06039	6.61115	0.00028671	1e-08	0.0	0.0	0.00176589	1e-08	0.0	2.9e-07	541.87786675	745.32307533	763.85750357	9.73242594	-0.0258427	-0.36576313
0.06049	6.62013	0.00028929	1e-08	0.0	0.0	0.0017633	1e-08	0.0	2.9e-07	542.10818338	745.27278583	763.78900883	9.71706942	-0.02571516	-0.36570933
0.06059	6.6291	0.00029189	1e-08	0.0	0.0	0.0017607	1e-08	0.0	2.9e-07	542.33810033	745.22258715	763.72061802	9.70173225	-0.02558757	-0.36565562
0.06069	6.63806	0.00029451	1e-08	0.0	0.0	0.00175808	1e-08	0.0	2.9e-07	542.5676182	745.17247927	763.65233102	9.68641438	-0.02545994	-0.365602
0.06079	6.647	0.00029713	1e-08	0.0	0.0	0.00175545	1e-08	0.0	3e-07	542.7967376	745.12246217	763.5841477	9.67111576	-0.02533226	-0.36554845
0.06089	6.65594	0.00029978	1e-08	0.0	0.0	0.00175281	1e-08	0.0	3e-07	543.02545912	745.07253585	763.51606792	9.65583634	-0.02520454	-0.36549498
0.06099	6.66487	0.00030243	1e-08	0.0	0.0	0.00175015	1e-08	0.0	3e-07	543.25378337	745.02270029	763.44809155	9.64057607	-0.02507676	-0.3654416
0.06109	6.6738	0.0003051	1e-08	0.0	0.0	0.00174748	1e-08	0.0	3.1e-07	543.48171095	744.97295547	763.38021845	9.62533489	-0.02494894	-0.3653883
0.06119	6.68271	0.00030779	1e-08	0.0	0.0	0.00174479	1e-08	0.0	3.1e-07	543.70924245	744.92330141	763.31244851	9.61011277	-0.02482106	-0.36533507
0.06129	6.69161	0.00031049	1e-08	0.0	0.0	0.00174209	1e-08	0.0	3.1e-07	543.93637846	744.87373808	763.24478159	9.59490965	-0.02469313	-0.36528193
0.06139	6.7005	0.0003132	1e-08	0.0	0.0	0.00173937	1e-08	0.0	3.1e-07	544.1631196	744.82426549	763.17721755	9.57972548	-0.02456514	-0.36522887
0.06149	6.70939	0.00031592	1e-08	0.0	0.0	0.00173664	1e-08	0.0	3.2e-07	544.38946643	744.77488309	763.10975628	9.56456015	-0.0244383	-0.36517589
0.06159	6.71826	0.00031867	1e-08	0.0	0.0	0.0017339	1e-08	0.0	3.2e-07	544.61541956	744.72559012	763.04239764	9.54941371	-0.02431056	-0.36512299
0.06169	6.72713	0.00032142	1e-08	0.0	0.0	0.00173114	1e-08	0.0	3.2e-07	544.84097959	744.67638736	762.97514151	9.53428606	-0.02418282	-0.36507017
0.06179	6.73598	0.00032419	1e-08	0.0	0.0	0.00172836	1e-08	0.0	3.2e-07	545.06614709	744.62727475	762.90798775	9.51917716	-0.02405508	-0.36501744
0.06189	6.74483	0.00032697	1e-08	0.0	0.0	0.00172558	1e-08	0.0	3.3e-07	545.29092267	744.57825221	762.84093624	9.50408696	-0.02392734	-0.36496478
0.06199	6.75366	0.00032977	1e-08	0.0	0.0	0.00172278	1e-08	0.0	3.3e-07	545.51530691	744.52931967	762.77398685	9.48901539	-0.02379959	-0.3649122
0.06209	6.76249	0.00033258	1e-08	0.0	0.0	0.00171996	1e-08	0.0	3.3e-07	545.73930039	744.48047706	762.70713945	9.47396242	-0.02367185	-0.3648597
0.06219	6.77131	0.00033541	1e-08	0.0	0.0	0.00171713	1e-08	0.0	3.4e-07	545.96290372	744.43172429	762.64039391	9.45892799	-0.02354412	-0.36480728
0.06229	6.78012	0.00033825	1e-08	0.0	0.0	0.00171429	1e-08	0.0	3.4e-07	546.18611746	744.38306129	762.57375012	9.44391205	-0.0234164	-0.36475495
0.06239	6.78891	0.0003411	1e-08	0.0	0.0	0.00171144	1e-08	0.0	3.4e-07	546.40894221	744.33448797	762.50720794	9.42891454	-0.02328869	-0.36470269
0.06249	6.7977	0.00034397	1e-08	0.0	0.0	0.00170857	1e-08	0.0	3.4e-07	546.63137855	744.28600423	762.44076724	9.41393543	-0.02316099	-0.36465051
0.06259	6.80648	0.00034685	1e-08	0.0	0.0	0.00170568	1e-08	0.0	3.5e-07	546.85342707	744.23760999	762.37442791	9.39897465	-0.02303331	-0.36459841
0.06269	6.81525	0.00034974	1e-08	0.0	0.0	0.00170278	1e-08	0.0	3.5e-07	547.07508834	744.18930515	762.30818981	9.38403215	-0.02290566	-0.36454639
0.06279	6.82401	0.00035265	1e-08	0.0	0.0	0.00169987	1e-08	0.0	3.5e-07	547.29636294	744.1410896	762.24205282	9.36910788	-0.02277802	-0.36449445
0.06289	6.83276	0.00035557	1e-08	0.0	0.0	0.00169695	1e-08	0.0	3.6e-07	547.51725145	744.09296445	762.17601682	9.3542015	-0.02264897	-0.36444259
0.06299	6.8415	0.00035851	2e-08	0.0	0.0	0.00169401	1e-08	0.0	3.6e-07	547.73775444	744.04492932	762.11008167	9.33931346	-0.02252096	-0.36439081
0.06309	6.85023	0.00036145	2e-08	0.0	0.0	0.00169106	1e-08	0.0	3.6e-07	547.9578725	743.99698376	762.04424727	9.32444348	-0.02239293	-0.36433911
0.06319	6.85895	0.00036442	2e-08	0.0	0.0	0.00168809	1e-08	0.0	3.6e-07	548.1776062	743.94912772	761.97851347	9.30959151	-0.02226487	-0.36428748
0.06329	6.86766	0.00036739	2e-08	0.0	0.0	0.00168511	1e-08	0.0	3.7e-07	548.39695612	743.90136119	761.91288017	9.2947575	-0.02213677	-0.36423594
0.06339	6.87637	0.00037038	2e-08	0.0	0.0	0.00168212	1e-08	0.0	3.7e-07	548.61592283	743.85368413	761.84734724	9.2799414	-0.02200864	-0.36418447
0.06349	6.88506	0.00037338	2e-08	0.0	0.0	0.00167911	1e-08	0.0	3.7e-07	548.8345069	743.80609652	761.78191455	9.26514314	-0.02188047	-0.36413309
0.06359	6.89374	0.0003764	2e-08	0.0	0.0	0.00167609	1e-08	0.0	3.8e-07	549.0527089	743.75859832	761.71658199	9.25036268	-0.02175226	-0.36408178
0.06369	6.90241	0.00037943	2e-08	0.0	0.0	0.00167306	2e-08	0.0	3.8e-07	549.27052941	743.71118953	761.65134943	9.23559997	-0.02162401	-0.36403055
0.06379	6.91107	0.00038247	2e-08	0.0	0.0	0.00167001	2e-08	0.0	3.8e-07	549.487969	743.66387012	761.58621674	9.22085494	-0.02149572	-0.3639794
0.06389	6.91972	0.00038553	2e-08	0.0	0.0	0.00166695	2e-08	0.0	3.9e-07	549.70502823	743.61664007	761.52118382	9.20612756	-0.02136738	-0.36392833
0.06399	6.92837	0.0003886	2e-08	0.0	0.0	0.00166388	2e-08	0.0	3.9e-07	549.92170767	743.56949937	761.45625054	9.19141775	-0.02123899	-0.36387733
0.06409	6.937	0.00039168	2e-08	0.0	0.0	0.0016608	2e-08	0.0	3.9e-07	550.13800788	743.52244801	761.39141677	9.17672547	-0.02111056	-0.36382641
0.06419	6.94562	0.00039477	2e-08	0.0	0.0	0.0016577	2e-08	0.0	4e-07	550.35392944	743.47548588	761.32668241	9.1620506	-0.02098325	-0.36377558
0.06429	6.95423	0.00039788	2e-08	0.0	0.0	0.00165459	2e-08	0.0	4e-07	550.5694729	743.42861135	761.26204733	9.14739319	-0.02085509	-0.36372482
0.06439	6.96283	0.000401	2e-08	0.0	0.0	0.00165146	2e-08	0.0	4e-07	550.78463882	743.38182559	761.19751141	9.13275314	-0.02072693	-0.36367413
0.06449	6.97143	0.00040413	2e-08	0.0	0.0	0.00164832	2e-08	0.0	4e-07	550.99942776	743.33512851	761.13307454	9.1181304	-0.02059877	-0.36362353
0.06459	6.98001	0.00040728	2e-08	0.0	0.0	0.00164517	2e-08	0.0	4.1e-07	551.2138403	743.28852003	761.0687366	9.10352491	-0.02047062	-0.363573
0.06469	6.98858	0.00041044	2e-08	0.0	0.0	0.00164201	2e-08	0.0	4.1e-07	551.42787698	743.24200007	761.00449746	9.08893662	-0.02034247	-0.36352255
0.06479	6.99714	0.00041361	2e-08	0.0	0.0	0.00163884	2e-08	0.0	4.1e-07	551.64153837	743.19556854	760.94035701	9.07436547	-0.02021433	-0.36347218
0.06489	7.00569	0.00041679	2e-08	0.0	0.0	0.00163565	2e-08	0.0	4.2e-07	551.85482503	743.14922533	760.87631514	9.0598114	-0.0200862	-0.36342189
0.06499	7.01423	0.00041999	2e-08	0.0	0.0	0.00163245	2e-08	0.0	4.2e-07	552.0677375	743.10297034	760.81237172	9.04527436	-0.01995808	-0.36337167
0.06509	7.02276	0.0004232	2e-08	0.0	0.0	0.00162923	2e-08	0.0	4.2e-07	552.28027635	743.05680349	760.74852665	9.0307543	-0.01982998	-0.36332153
0.06519	7.03129	0.00042642	2e-08	0.0	0.0	0.00162601	2e-08	0.0	4.3e-07	552.49244213	743.01072464	760.6847798	9.01625116	-0.0197019	-0.36327147
0.06529	7.0398	0.00042965	2e-08	0.0	0.0	0.00162277	2e-08	0.0	4.3e-07	552.70423538	742.96473371	760.62113106	9.00176488	-0.01957383	-0.36322148
0.06539	7.0483	0.0004329	2e-08	0.0	0.0	0.00161952	2e-08	0.0	4.3e-07	552.91565667	742.91883056	760.55758031	8.9872954	-0.01944579	-0.36317157
0.06549	7.05679	0.00043616	2e-08	0.0	0.0	0.00161626	2e-08	0.0	4.4e-07	553.12670655	742.87301509	760.49412745	8.97284268	-0.01931777	-0.36312174
0.06559	7.06527	0.00043943	2e-08	0.0	0.0	0.00161298	2e-08	0.0	4.4e-07	553.33738555	742.82728794	760.43077235	8.95840632	-0.01918827	-0.36307198
0.06569	7.07374	0.00044271	3e-08	0.0	0.0	0.0016097	2e-08	0.0	4.4e-07	553.54769422	742.78164973	760.3675149	8.94398682	-0.01905985	-0.36302231
0.06579	7.08219	0.000446	3e-08	0.0	0.0	0.0016064	2e-08	0.0	4.5e-07	553.75763311	742.73609945	760.30435498	8.92958389	-0.01893139	-0.3629727
0.06589	7.09064	0.00044931	3e-08	0.0	0.0	0.00160309	2e-08	0.0	4.5e-07	553.96720277	742.69063708	760.24129248	8.91519747	-0.01880289	-0.36292318
0.06599	7.09908	0.00045263	3e-08	0.0	0.0	0.00159977	2e-08	0.0	4.5e-07	554.17640374	742.64526257	760.1783273	8.90082749	-0.01867435	-0.36287373
0.06609	7.10751	0.00045596	3e-08	0.0	0.0	0.00159643	3e-08	0.0	4.6e-07	554.38523657	742.59997588	760.11545931	8.88647391	-0.01854576	-0.36282436
0.06619	7.11593	0.0004593	3e-08	0.0	0.0	0.00159309	3e-08	0.0	4.6e-07	554.5937018	742.55477698	760.05268841	8.87213666	-0.01841712	-0.36277506
0.06629	7.12433	0.00046265	3e-08	0.0	0.0	0.00158973	3e-08	0.0	4.6e-07	554.80179996	742.50966584	759.99001449	8.85781568	-0.01828843	-0.36272584
0.06639	7.13273	0.00046602	3e-08	0.0	0.0	0.00158636	3e-08	0.0	4.7e-07	555.00953161	742.46464243	759.92743742	8.84351092	-0.01815969	-0.3626767
0.06649	7.14111	0.00046939	3e-08	0.0	0.0	0.00158298	3e-08	0.0	4.7e-07	555.21689727	742.41970672	759.86495711	8.82922231	-0.01803089	-0.36262763
0.06659	7.14949	0.00047278	3e-08	0.0	0.0	0.00157959	3e-08	0.0	4.7e-07	555.42389748	742.3748587	759.80257344	8.81494981	-0.01790203	-0.36257864
0.06669	7.15785	0.00047617	3e-08	0.0	0.0	0.00157619	3e-08	0.0	4.8e-07	555.63053278	742.33009833	759.74028629	8.80069333	-0.0177731	-0.36252972
0.06679	7.16621	0.00047958	3e-08	0.0	0.0	0.00157277	3e-08	0.0	4.8e-07	555.8368037	742.28542561	759.67809557	8.78645284	-0.0176441	-0.36248088
0.06689	7.17455	0.000483	3e-08	0.0	0.0	0.00156935	3e-08	0.0	4.8e-07	556.04271078	742.24084052	759.61600116	8.77222826	-0.01751503	-0.36243211
0.06699	7.18288	0.00048643	3e-08	0.0	0.0	0.00156591	3e-08	0.0	4.9e-07	556.24825454	742.19634151	759.55400296	8.7580194	-0.0173876	-0.36238342
0.06709	7.19121	0.00048988	3e-08	0.0	0.0	0.00156247	3e-08	0.0	4.9e-07	556.45343552	742.15192912	759.49210086	8.74382644	-0.01725887	-0.36233481
0.06719	7.19952	0.00049333	3e-08	0.0	0.0	0.00155901	3e-08	0.0	4.9e-07	556.65825424	742.10760364	759.43029474	8.72964921	-0.01713013	-0.36228627
0.06729	7.20782	0.00049679	3e-08	0.0	0.0	0.00155554	3e-08	0.0	5e-07	556.86271123	742.06336498	759.36858451	8.71548765	-0.01700138	-0.36223781
0.06739	7.21611	0.00050027	3e-08	0.0	0.0	0.00155206	3e-08	0.0	5e-07	557.06680702	742.01921303	759.30697005	8.7013417	-0.01687262	-0.36218942
0.06749	7.22439	0.00050375	3e-08	0.0	0.0	0.00154857	3e-08	0.0	5e-07	557.27054214	741.9751477	759.24545126	8.6872113	-0.01674385	-0.36214111
0.06759	7.23265	0.00050725	4e-08	0.0	0.0	0.00154507	3e-08	1e-08	5.1e-07	557.47391711	741.93116887	759.18402803	8.67309639	-0.01661508	-0.36209287
0.06769	7.24091	0.00051075	4e-08	0.0	0.0	0.00154156	4e-08	1e-08	5.1e-07	557.67693245	741.88727644	759.12270025	8.6589969	-0.0164863	-0.36204471
0.06779	7.24916	0.00051427	4e-08	0.0	0.0	0.00153804	4e-08	1e-08	5.1e-07	557.87958869	741.84347029	759.06146783	8.64491277	-0.01635752	-0.36199662
0.06789	7.25739	0.00051779	4e-08	0.0	0.0	0.00153451	4e-08	1e-08	5.2e-07	558.08188634	741.79975029	759.00033065	8.63084395	-0.01622874	-0.3619486
0.06799	7.26562	0.00052133	4e-08	0.0	0.0	0.00153097	4e-08	1e-08	5.2e-07	558.28382593	741.75611633	758.93928861	8.61679036	-0.01609996	-0.36190067
0.06809	7.27383	0.00052487	4e-08	0.0	0.0	0.00152742	4e-08	1e-08	5.3e-07	558.48540796	741.71256827	758.8783416	8.60275196	-0.01597118	-0.3618528
0.06819	7.28203	0.00052843	4e-08	0.0	0.0	0.00152386	4e-08	1e-08	5.3e-07	558.68663297	741.66910599	758.81748953	8.58872866	-0.0158424	-0.36180501
0.06829	7.29022	0.00053199	4e-08	0.0	0.0	0.00152029	4e-08	1e-08	5.3e-07	558.88750146	741.62572959	758.75673229	8.57472003	-0.01571212	-0.3617573
0.06839	7.29841	0.00053556	4e-08	0.0	0.0	0.00151671	4e-08	1e-08	5.4e-07	559.08801392	741.58244081	758.69606977	8.56072665	-0.01558288	-0.36170966
0.06849	7.30657	0.00053915	4e-08	0.0	0.0	0.00151313	4e-08	1e-08	5.4e-07	559.28817089	741.53923809	758.63550187	8.54674818	-0.01545357	-0.36166209
0.06859	7.31473	0.00054274	4e-08	0.0	0.0	0.00150953	4e-08	1e-08	5.4e-07	559.48797286	741.49612139	758.57502849	8.53278454	-0.0153242	-0.3616146
0.06869	7.32288	0.00054634	4e-08	0.0	0.0	0.00150592	4e-08	1e-08	5.5e-07	559.68742037	741.45309065	758.51464953	8.51883569	-0.01519476	-0.36156718
0.06879	7.33102	0.00054996	4e-08	0.0	0.0	0.0015023	4e-08	1e-08	5.5e-07	559.8865139	741.41014585	758.45436489	8.50490154	-0.01506524	-0.36151984
0.06889	7.33914	0.00055358	4e-08	0.0	0.0	0.00149868	4e-08	1e-08	5.5e-07	560.08525396	741.36728694	758.39417447	8.49098204	-0.01493564	-0.36147257
0.06899	7.34725	0.00055721	5e-08	0.0	0.0	0.00149504	5e-08	1e-08	5.6e-07	560.28364107	741.32451389	758.33407816	8.47707712	-0.01480597	-0.36142537
0.06909	7.35536	0.00056084	5e-08	0.0	0.0	0.0014914	5e-08	1e-08	5.6e-07	560.48167571	741.28182667	758.27407586	8.46318671	-0.0146762	-0.36137825
0.06919	7.36345	0.00056449	5e-08	0.0	0.0	0.00148774	5e-08	1e-08	5.7e-07	560.6793584	741.23922526	758.21416748	8.44931075	-0.01454634	-0.3613312
0.06929	7.37153	0.00056815	5e-08	0.0	0.0	0.00148408	5e-08	1e-08	5.7e-07	560.87668964	741.19670964	758.15435292	8.43544917	-0.01441639	-0.36128423
0.06939	7.37959	0.00057181	5e-08	0.0	0.0	0.00148041	5e-08	1e-08	5.7e-07	561.07366992	741.15427979	758.09463208	8.4216019	-0.01428634	-0.36123733
0.06949	7.38765	0.00057549	5e-08	0.0	0.0	0.00147673	5e-08	1e-08	5.8e-07	561.27029974	741.11193569	758.03500485	8.40776887	-0.01415618	-0.3611905
0.06959	7.3957	0.00057917	5e-08	0.0	0.0	0.00147305	5e-08	1e-08	5.8e-07	561.4665796	741.06967735	757.97547115	8.39395003	-0.01402591	-0.36114374
0.06969	7.40373	0.00058286	5e-08	0.0	0.0	0.00146935	5e-08	1e-08	5.8e-07	561.66250998	741.02750374	757.91603087	8.38014506	-0.01389733	-0.36109706
0.06979	7.41175	0.00058655	5e-08	0.0	0.0	0.00146565	5e-08	1e-08	5.9e-07	561.85809137	740.98541426	757.85668394	8.3663543	-0.01376738	-0.36105046
0.06989	7.41977	0.00059026	5e-08	0.0	0.0	0.00146194	5e-08	1e-08	5.9e-07	562.05332427	740.94340978	757.79743024	8.3525775	-0.01363738	-0.36100392
0.06999	7.42776	0.00059397	5e-08	0.0	0.0	0.00145822	6e-08	1e-08	5.9e-07	562.24820917	740.90149021	757.73826967	8.3388146	-0.01350734	-0.36095746
0.07009	7.43575	0.00059769	5e-08	0.0	0.0	0.00145449	6e-08	1e-08	6e-07	562.44274656	740.85965544	757.67920216	8.32506553	-0.01337726	-0.36091107
0.07019	7.44373	0.00060142	5e-08	0.0	0.0	0.00145076	6e-08	1e-08	6e-07	562.63693692	740.81790537	757.62022759	8.31133021	-0.01324714	-0.36086476
0.07029	7.45169	0.00060516	6e-08	0.0	0.0	0.00144702	6e-08	1e-08	6.1e-07	562.83078073	740.7762399	757.56134587	8.29760857	-0.01311698	-0.36081852
0.07039	7.45965	0.0006089	6e-08	0.0	0.0	0.00144327	6e-08	1e-08	6.1e-07	563.02427849	740.73465891	757.50255692	8.28390056	-0.01298678	-0.36077235
0.07049	7.46759	0.00061265	6e-08	0.0	0.0	0.00143951	6e-08	1e-08	6.1e-07	563.21743067	740.69316229	757.44386064	8.27020608	-0.01285654	-0.36072625
0.07059	7.47552	0.00061641	6e-08	0.0	0.0	0.00143575	6e-08	1e-08	6.2e-07	563.41023774	740.65174992	757.38525693	8.25652509	-0.01272627	-0.36068023
0.07069	7.48344	0.00062017	6e-08	0.0	0.0	0.00143198	6e-08	1e-08	6.2e-07	563.6027002	740.61042168	757.3267457	8.24285749	-0.01259597	-0.36063428
0.07079	7.49134	0.00062395	6e-08	0.0	0.0	0.0014282	6e-08	1e-08	6.2e-07	563.7948185	740.56917745	757.26832687	8.22920323	-0.01246563	-0.3605884
0.07089	7.49924	0.00062773	6e-08	0.0	0.0	0.00142441	6e-08	1e-08	6.3e-07	563.98659314	740.52801708	757.21000034	8.21556223	-0.01233527	-0.36054259
0.07099	7.50712	0.00063151	6e-08	0.0	0.0	0.00142062	7e-08	1e-08	6.3e-07	564.17802458	740.48694045	757.15176602	8.20193441	-0.01220488	-0.36049686
0.07109	7.51499	0.0006353	6e-08	0.0	0.0	0.00141682	7e-08	1e-08	6.4e-07	564.36911327	740.44594954	757.09362381	8.18831906	-0.01207238	-0.3604512
0.07119	7.52285	0.0006391	6e-08	0.0	0.0	0.00141302	7e-08	1e-08	6.4e-07	564.5598597	740.40504325	757.03557362	8.17471721	-0.01194133	-0.36040561
0.07129	7.5307	0.0006429	6e-08	0.0	0.0	0.00140921	7e-08	1e-08	6.4e-07	564.75026433	740.36422116	756.97761538	8.16112831	-0.01181018	-0.36036009
0.07139	7.53853	0.00064672	7e-08	0.0	0.0	0.00140539	7e-08	1e-08	6.5e-07	564.94032763	740.32348326	756.91974898	8.14755228	-0.01167891	-0.36031465
0.07149	7.54636	0.00065053	7e-08	0.0	0.0	0.00140157	7e-08	1e-08	6.5e-07	565.13005006	740.28282952	756.86197434	8.13398904	-0.01154752	-0.36026928
0.07159	7.55417	0.00065435	7e-08	0.0	0.0	0.00139774	7e-08	1e-08	6.6e-07	565.31943209	740.24225992	756.80429138	8.12043852	-0.01141601	-0.36022397
0.07169	7.56197	0.00065818	7e-08	0.0	0.0	0.00139391	7e-08	1e-08	6.6e-07	565.50847416	740.20177446	756.74669999	8.10690063	-0.01128437	-0.36017875
0.07179	7.56976	0.00066202	7e-08	0.0	0.0	0.00139007	8e-08	1e-08	6.6e-07	565.69717675	740.16137312	756.68920011	8.09337531	-0.0111526	-0.36013359
0.07189	7.57753	0.00066586	7e-08	0.0	0.0	0.00138622	8e-08	1e-08	6.7e-07	565.88554031	740.12105592	756.63179164	8.07986248	-0.01102068	-0.3600885
0.07199	7.58529	0.0006697	7e-08	0.0	0.0	0.00138237	8e-08	1e-08	6.7e-07	566.07356529	740.08082285	756.57447449	8.06636206	-0.01088862	-0.36004349
0.07209	7.59304	0.00067355	7e-08	0.0	0.0	0.00137851	8e-08	1e-08	6.7e-07	566.26125214	740.04067393	756.51724858	8.05287397	-0.01075642	-0.35999855
0.07219	7.60078	0.00067741	7e-08	0.0	0.0	0.00137465	8e-08	1e-08	6.8e-07	566.44860132	740.00060917	756.46011382	8.03939813	-0.01062405	-0.35995368
0.07229	7.60851	0.00068127	8e-08	0.0	0.0	0.00137078	8e-08	1e-08	6.8e-07	566.63561327	739.96062861	756.40307013	8.02593447	-0.01049152	-0.35990888
0.07239	7.61622	0.00068513	8e-08	0.0	0.0	0.00136691	8e-08	1e-08	6.9e-07	566.82228844	739.92073187	756.34611743	8.01248253	-0.01036071	-0.35986415
0.07249	7.62393	0.000689	8e-08	0.0	0.0	0.00136303	9e-08	1e-08	6.9e-07	567.00862726	739.88091709	756.28925564	7.99904287	-0.01022844	-0.3598195
0.07259	7.63161	0.00069288	8e-08	0.0	0.0	0.00135915	9e-08	1e-08	6.9e-07	567.19463019	739.84118581	756.23248468	7.98561512	-0.01009609	-0.35977491
0.07269	7.63929	0.00069676	8e-08	0.0	0.0	0.00135527	9e-08	1e-08	7e-07	567.38029766	739.80153796	756.17580445	7.97219922	-0.00996364	-0.3597304
0.07279	7.64696	0.00070064	8e-08	0.0	0.0	0.00135138	9e-08	1e-08	7e-07	567.56563011	739.76197348	756.11921489	7.95879507	-0.0098311	-0.35968596
0.07289	7.65461	0.00070453	8e-08	0.0	0.0	0.00134748	9e-08	1e-08	7.1e-07	567.75062798	739.72249229	756.0627159	7.9454026	-0.00969848	-0.35964159
0.07299	7.66225	0.00070842	8e-08	0.0	0.0	0.00134358	9e-08	1e-08	7.1e-07	567.9352917	739.68309432	756.00630742	7.93202172	-0.00956578	-0.35959729
0.07309	7.66988	0.00071231	8e-08	0.0	0.0	0.00133968	1e-07	1e-08	7.1e-07	568.11962171	739.6437795	755.94998935	7.91865235	-0.00943299	-0.35955306
0.07319	7.67749	0.00071621	9e-08	0.0	0.0	0.00133577	1e-07	1e-08	7.2e-07	568.30361844	739.60454774	755.89376162	7.90529441	-0.00930012	-0.3595089
0.07329	7.68509	0.00072012	9e-08	0.0	0.0	0.00133186	1e-07	1e-08	7.2e-07	568.4872823	739.56539896	755.83762415	7.89194782	-0.00916717	-0.35946482
0.07339	7.69268	0.00072402	9e-08	0.0	0.0	0.00132795	1e-07	1e-08	7.2e-07	568.67061374	739.52633309	755.78157686	7.87861248	-0.00903414	-0.3594208
0.07349	7.70026	0.00072793	9e-08	0.0	0.0	0.00132403	1e-07	2e-08	7.3e-07	568.85361318	739.48735003	755.72561968	7.86528832	-0.00890103	-0.35937686
0.07359	7.70782	0.00073185	9e-08	0.0	0.0	0.00132011	1e-07	2e-08	7.3e-07	569.03628102	739.44844969	755.66975253	7.85197525	-0.00876785	-0.35933298
0.07369	7.71537	0.00073576	9e-08	0.0	0.0	0.00131619	1.1e-07	2e-08	7.4e-07	569.21861771	739.40963198	755.61397533	7.83867319	-0.00863459	-0.35928918
0.07379	7.72291	0.00073968	9e-08	0.0	0.0	0.00131226	1.1e-07	2e-08	7.4e-07	569.40062363	739.37089825	755.55828801	7.82538116	-0.00849914	-0.35924544
0.07389	7.73044	0.0007436	1e-07	0.0	0.0	0.00130833	1.1e-07	2e-08	7.4e-07	569.58229921	739.33224891	755.50269048	7.81210058	-0.0083651	-0.35920178
0.07399	7.73795	0.00074753	1e-07	0.0	0.0	0.0013044	1.1e-07	2e-08	7.5e-07	569.76364486	739.29368286	755.44718267	7.79883071	-0.0082309	-0.35915819
0.07409	7.74545	0.00075146	1e-07	0.0	0.0	0.00130047	1.1e-07	2e-08	7.5e-07	569.94466099	739.25520014	755.39176452	7.78557146	-0.00809653	-0.35911467
0.07419	7.75294	0.00075539	1e-07	0.0	0.0	0.00129653	1.1e-07	2e-08	7.6e-07	570.12534802	739.21680079	755.33643594	7.77232273	-0.00796199	-0.35907122
0.07429	7.76041	0.00075932	1e-07	0.0	0.0	0.00129259	1.2e-07	2e-08	7.6e-07	570.30570634	739.17848485	755.28119687	7.75908445	-0.00782728	-0.35902784
0.07439	7.76787	0.00076325	1e-07	0.0	0.0	0.00128865	1.2e-07	2e-08	7.6e-07	570.48573636	739.14025239	755.22604723	7.74585651	-0.00769237	-0.35898452
0.07449	7.77532	0.00076719	1e-07	0.0	0.0	0.0012847	1.2e-07	2e-08	7.7e-07	570.66543849	739.10210347	755.17098694	7.73263882	-0.00755728	-0.35894128
0.07459	7.78276	0.00077113	1e-07	0.0	0.0	0.00128076	1.2e-07	2e-08	7.7e-07	570.84481311	739.06403814	755.11601595	7.71943129	-0.007422	-0.35889811
0.07469	7.79018	0.00077507	1.1e-07	0.0	0.0	0.00127681	1.2e-07	2e-08	7.8e-07	571.02386063	739.0260565	755.06113417	7.70623383	-0.00728651	-0.35885501
0.07479	7.79759	0.00077901	1.1e-07	0.0	0.0	0.00127286	1.3e-07	2e-08	7.8e-07	571.20258143	738.98815863	755.00634155	7.69304635	-0.00715081	-0.35881198
0.07489	7.80498	0.00078295	1.1e-07	0.0	0.0	0.00126891	1.3e-07	2e-08	7.8e-07	571.38097592	738.95034463	754.95163799	7.67986874	-0.0070149	-0.35876902
0.07499	7.81237	0.0007869	1.1e-07	0.0	0.0	0.00126495	1.3e-07	2e-08	7.9e-07	571.55904447	738.91261459	754.89702345	7.66670092	-0.00687877	-0.35872613
0.07509	7.81974	0.00079084	1.1e-07	0.0	0.0	0.001261	1.3e-07	2e-08	7.9e-07	571.73678748	738.87496865	754.84249785	7.6535428	-0.00674242	-0.35868331
0.07519	7.82709	0.00079479	1.1e-07	0.0	0.0	0.00125705	1.3e-07	2e-08	8e-07	571.91420531	738.8374044	754.78806114	7.64039343	-0.00660844	-0.35864056
0.07529	7.83443	0.00079874	1.2e-07	0.0	0.0	0.00125309	1.4e-07	2e-08	8e-07	572.09129835	738.79992335	754.73371325	7.62725415	-0.00647236	-0.35859788
0.07539	7.84176	0.00080269	1.2e-07	0.0	0.0	0.00124913	1.4e-07	2e-08	8e-07	572.26806699	738.76252578	754.6794541	7.61412425	-0.00633615	-0.35855527
0.07549	7.84908	0.00080664	1.2e-07	0.0	0.0	0.00124517	1.4e-07	2e-08	8.1e-07	572.44451159	738.72521171	754.62528363	7.60100361	-0.0061998	-0.35851272
0.07559	7.85638	0.00081059	1.2e-07	0.0	0.0	0.00124122	1.4e-07	2e-08	8.1e-07	572.62063254	738.68798115	754.57120179	7.58789214	-0.00606332	-0.35847025
0.07569	7.86367	0.00081454	1.2e-07	0.0	0.0	0.00123726	1.5e-07	2e-08	8.2e-07	572.79643019	738.65083412	754.51720849	7.57478973	-0.0059267	-0.35842785
0.07579	7.87095	0.00081849	1.2e-07	0.0	0.0	0.0012333	1.5e-07	2e-08	8.2e-07	572.97190492	738.61377061	754.46330369	7.5616963	-0.00578995	-0.35838552
0.07589	7.87821	0.00082244	1.2e-07	0.0	0.0	0.00122934	1.5e-07	2e-08	8.2e-07	573.1470571	738.57679066	754.40948732	7.54861172	-0.00565307	-0.35834325
0.07599	7.88546	0.00082639	1.3e-07	0.0	0.0	0.00122538	1.5e-07	2e-08	8.3e-07	573.32188708	738.53989425	754.35575931	7.53553591	-0.00551606	-0.35830106
0.07609	7.89269	0.00083034	1.3e-07	0.0	0.0	0.00122142	1.5e-07	2e-08	8.3e-07	573.49639523	738.50308141	754.30211962	7.52246875	-0.00537893	-0.35825893
0.07619	7.89991	0.00083429	1.3e-07	0.0	0.0	0.00121746	1.6e-07	2e-08	8.4e-07	573.67058189	738.46635213	754.24856817	7.50941015	-0.00524168	-0.35821688
0.07629	7.90712	0.00083824	1.3e-07	0.0	0.0	0.0012135	1.6e-07	2e-08	8.4e-07	573.84444744	738.42970643	754.19510491	7.49635999	-0.0051043	-0.35817489
0.07639	7.91431	0.00084219	1.3e-07	0.0	0.0	0.00120955	1.6e-07	2e-08	8.4e-07	574.01799221	738.3931443	754.14172978	7.48331818	-0.00496681	-0.35813297
0.07649	7.92149	0.00084614	1.4e-07	0.0	0.0	0.00120559	1.6e-07	2e-08	8.5e-07	574.19121655	738.35666643	754.08844272	7.47028333	-0.00482704	-0.35809112
0.07659	7.92866	0.00085009	1.4e-07	0.0	0.0	0.00120163	1.7e-07	3e-08	8.5e-07	574.36412079	738.32027494	754.03524367	7.45725748	-0.00468864	-0.35804935
0.07669	7.93581	0.00085404	1.4e-07	0.0	0.0	0.00119768	1.7e-07	3e-08	8.6e-07	574.53670528	738.28396805	753.98213257	7.4442396	-0.00455003	-0.35800764
0.07679	7.94295	0.00085798	1.4e-07	0.0	0.0	0.00119372	1.7e-07	3e-08	8.6e-07	574.70897037	738.24774593	753.92910938	7.43122956	-0.0044112	-0.35796599
0.07689	7.95007	0.00086193	1.4e-07	0.0	0.0	0.00118977	1.7e-07	3e-08	8.6e-07	574.88091639	738.21160871	753.87617404	7.41822727	-0.00427214	-0.35792442
0.07699	7.95718	0.00086587	1.4e-07	0.0	0.0	0.00118582	1.8e-07	3e-08	8.7e-07	575.05254367	738.17555659	753.82332648	7.4052326	-0.00413286	-0.35788292
0.07709	7.96428	0.00086981	1.5e-07	0.0	0.0	0.00118187	1.8e-07	3e-08	8.7e-07	575.22385254	738.13958973	753.77056667	7.39224544	-0.00399334	-0.35784149
0.07719	7.97136	0.00087375	1.5e-07	0.0	0.0	0.00117792	1.8e-07	3e-08	8.7e-07	575.39484333	738.10370832	753.71789454	7.37926567	-0.00385359	-0.35780012
0.07729	7.97843	0.00087769	1.5e-07	0.0	0.0	0.00117397	1.9e-07	3e-08	8.8e-07	575.56551636	738.06791258	753.66531004	7.36629317	-0.00371359	-0.35775882
0.07739	7.98548	0.00088162	1.5e-07	0.0	0.0	0.00117003	1.9e-07	3e-08	8.8e-07	575.73587195	738.03220271	753.61281313	7.35332784	-0.00357334	-0.3577176
0.07749	7.99252	0.00088556	1.5e-07	0.0	0.0	0.00116608	1.9e-07	3e-08	8.9e-07	575.90591043	737.99657893	753.56040375	7.34036955	-0.00343283	-0.35767644
0.07759	7.99954	0.00088949	1.6e-07	0.0	0.0	0.00116214	1.9e-07	3e-08	8.9e-07	576.0756321	737.96104149	753.50808185	7.32741818	-0.00329206	-0.35763535
0.07769	8.00656	0.00089342	1.6e-07	0.0	0.0	0.0011582	2e-07	3e-08	8.9e-07	576.24503728	737.92559063	753.45584738	7.31447362	-0.00315101	-0.35759433
0.07779	8.01355	0.00089735	1.6e-07	0.0	0.0	0.00115427	2e-07	3e-08	9e-07	576.41412627	737.89022661	753.4037003	7.30153574	-0.00300969	-0.35755337
0.07789	8.02053	0.00090127	1.6e-07	0.0	0.0	0.00115033	2e-07	3e-08	9e-07	576.58289936	737.85494818	753.35164057	7.28860282	-0.00287045	-0.35751249
0.07799	8.0275	0.00090519	1.6e-07	0.0	0.0	0.0011464	2.1e-07	3e-08	9.1e-07	576.75135685	737.8197554	753.29966814	7.27567746	-0.00272926	-0.35747167
0.07809	8.03445	0.00090911	1.7e-07	0.0	0.0	0.00114247	2.1e-07	3e-08	9.1e-07	576.91949905	737.7846494	753.24778297	7.26275835	-0.00258789	-0.35743093
0.07819	8.04139	0.00091303	1.7e-07	0.0	0.0	0.00113855	2.1e-07	3e-08	9.1e-07	577.08732626	737.74963037	753.19598501	7.24984536	-0.00244632	-0.35739025
0.07829	8.04831	0.00091694	1.7e-07	0.0	0.0	0.00113463	2.1e-07	3e-08	9.2e-07	577.25483875	737.71469848	753.14427421	7.23693836	-0.00230456	-0.35734964
0.07839	8.05522	0.00092085	1.7e-07	0.0	0.0	0.00113071	2.2e-07	3e-08	9.2e-07	577.42203682	737.67985392	753.09265054	7.22403721	-0.00216262	-0.3573091
0.07849	8.06212	0.00092475	1.7e-07	0.0	0.0	0.00112679	2.2e-07	3e-08	9.3e-07	577.58892076	737.64509688	753.04111395	7.2111418	-0.00202048	-0.35726862
0.07859	8.069	0.00092866	1.8e-07	0.0	0.0	0.00112288	2.2e-07	3e-08	9.3e-07	577.75549084	737.61042756	752.9896644	7.19825197	-0.00187816	-0.35722822
0.07869	8.07586	0.00093256	1.8e-07	0.0	0.0	0.00111897	2.3e-07	3e-08	9.3e-07	577.92174733	737.57584616	752.93830186	7.18536761	-0.00173566	-0.35718788
0.07879	8.08271	0.00093645	1.8e-07	0.0	0.0	0.00111507	2.3e-07	3e-08	9.4e-07	578.08769052	737.54135288	752.88702628	7.17248857	-0.00159298	-0.35714761
0.07889	8.08954	0.00094034	1.8e-07	0.0	0.0	0.00111117	2.3e-07	4e-08	9.4e-07	578.25332066	737.50694792	752.83583763	7.15961472	-0.00145012	-0.35710741
0.07899	8.09636	0.00094423	1.8e-07	0.0	0.0	0.00110727	2.4e-07	4e-08	9.5e-07	578.41863803	737.47263149	752.78473587	7.14674592	-0.00130708	-0.35706728
0.07909	8.10317	0.00094811	1.9e-07	0.0	0.0	0.00110338	2.4e-07	4e-08	9.5e-07	578.58364289	737.43840379	752.73372096	7.13388204	-0.00116387	-0.35702722
0.07919	8.10996	0.00095199	1.9e-07	0.0	0.0	0.00109949	2.4e-07	4e-08	9.5e-07	578.74833549	737.40426506	752.68279287	7.12102233	-0.00102017	-0.35698722
0.07929	8.11673	0.00095586	1.9e-07	0.0	0.0	0.00109561	2.5e-07	4e-08	9.6e-07	578.91271606	737.37021688	752.63195158	7.10816637	-0.00087582	-0.3569473
0.07939	8.12349	0.00095973	1.9e-07	0.0	0.0	0.00109173	2.5e-07	4e-08	9.6e-07	579.07678486	737.33625862	752.58119704	7.0953158	-0.00073178	-0.35690744
0.07949	8.13024	0.0009636	2e-07	0.0	0.0	0.00108785	2.5e-07	4e-08	9.7e-07	579.24054215	737.3023905	752.53052923	7.0824695	-0.00058753	-0.35686765
0.07959	8.13697	0.00096745	2e-07	0.0	0.0	0.00108398	2.6e-07	4e-08	9.7e-07	579.40398817	737.2686128	752.47994811	7.06962732	-0.00044307	-0.35682792
0.07969	8.14368	0.00097131	2e-07	0.0	0.0	0.00108012	2.6e-07	4e-08	9.7e-07	579.56712315	737.23492585	752.42945366	7.05678911	-0.00029839	-0.35678827
0.07979	8.15038	0.00097516	2e-07	0.0	0.0	0.00107626	2.6e-07	4e-08	9.8e-07	579.72994733	737.20132994	752.37904584	7.04395472	-0.00015351	-0.35674868
0.07989	8.15706	0.000979	2e-07	0.0	0.0	0.00107241	2.7e-07	4e-08	9.8e-07	579.89246094	737.16782542	752.32872462	7.03112399	-8.42e-06	-0.35670916
0.07999	8.16373	0.00098284	2.1e-07	0.0	0.0	0.00106856	2.7e-07	4e-08	9.8e-07	580.0546642	737.1344126	752.27849	7.01829677	0.00013689	-0.35666971
0.08009	8.17038	0.00098667	2.1e-07	0.0	0.0	0.00106471	2.7e-07	4e-08	9.9e-07	580.21655734	737.10109184	752.22834192	7.00547292	0.00028241	-0.35663033
0.08019	8.17702	0.0009905	2.1e-07	0.0	0.0	0.00106087	2.8e-07	4e-08	9.9e-07	580.37814057	737.06786347	752.17828038	6.99265226	0.00042814	-0.35659101
0.08029	8.18364	0.00099432	2.1e-07	0.0	0.0	0.00105704	2.8e-07	4e-08	1e-06	580.5394141	737.03472786	752.12830535	6.97983464	0.00057409	-0.35655177
0.08039	8.19024	0.00099814	2.2e-07	0.0	0.0	0.00105322	2.9e-07	4e-08	1e-06	580.70037815	737.00168538	752.07841681	6.96701991	0.00072025	-0.35651259
0.08049	8.19683	0.00100195	2.2e-07	0.0	0.0	0.00104939	2.9e-07	4e-08	1e-06	580.86103291	736.96873641	752.02861473	6.9542079	0.00086663	-0.35647348
0.08059	8.2034	0.00100575	2.2e-07	0.0	0.0	0.00104558	2.9e-07	4e-08	1.01e-06	581.02137859	736.93588151	751.9788991	6.94139557	0.00101357	-0.35643443
0.08069	8.20996	0.00100955	2.2e-07	0.0	0.0	0.00104177	3e-07	5e-08	1.01e-06	581.18141533	736.90312146	751.92926992	6.92858763	0.00116048	-0.35639546
0.08079	8.2165	0.00101334	2.3e-07	0.0	0.0	0.00103797	3e-07	5e-08	1.01e-06	581.34114336	736.87045632	751.87972715	6.91578178	0.00130763	-0.35635655
0.08089	8.22303	0.00101713	2.3e-07	0.0	0.0	0.00103417	3.1e-07	5e-08	1.02e-06	581.50056286	736.83788655	751.83027078	6.90297787	0.00145501	-0.35631771
0.08099	8.22954	0.0010209	2.3e-07	0.0	0.0	0.00103039	3.1e-07	5e-08	1.02e-06	581.65967402	736.8054126	751.78090079	6.8901757	0.00160263	-0.35627894
0.08109	8.23603	0.00102468	2.3e-07	0.0	0.0	0.0010266	3.1e-07	5e-08	1.03e-06	581.81847702	736.77303495	751.73161717	6.8773751	0.00175049	-0.35624024
0.08119	8.24251	0.00102844	2.4e-07	0.0	0.0	0.00102283	3.2e-07	5e-08	1.03e-06	581.97697201	736.74075407	751.68241992	6.86457589	0.00189858	-0.3562016
0.08129	8.24897	0.0010322	2.4e-07	0.0	0.0	0.00101906	3.2e-07	5e-08	1.03e-06	582.13515918	736.70857048	751.63330901	6.85177789	0.00204691	-0.35616303
0.08139	8.25542	0.00103595	2.4e-07	0.0	0.0	0.0010153	3.3e-07	5e-08	1.04e-06	582.29303868	736.67648467	751.58428444	6.83898092	0.00219549	-0.35612453
0.08149	8.26184	0.00103969	2.4e-07	0.0	0.0	0.00101154	3.3e-07	5e-08	1.04e-06	582.45061066	736.64449719	751.5353462	6.82618479	0.00234431	-0.3560861
0.08159	8.26826	0.00104343	2.5e-07	0.0	0.0	0.0010078	3.3e-07	5e-08	1.05e-06	582.60787529	736.61260856	751.48649428	6.81338931	0.00249338	-0.35604773
0.08169	8.27465	0.00104716	2.5e-07	0.0	0.0	0.00100406	3.4e-07	5e-08	1.05e-06	582.76483271	736.58081934	751.43772868	6.80059429	0.0026427	-0.35600944
0.08179	8.28103	0.00105088	2.5e-07	0.0	0.0	0.00100032	3.4e-07	5e-08	1.05e-06	582.92148305	736.54913009	751.38904939	6.78779956	0.00279227	-0.35597121
0.08189	8.28739	0.00105459	2.6e-07	0.0	0.0	0.0009966	3.5e-07	5e-08	1.06e-06	583.07782647	736.51754141	751.34045641	6.7750049	0.00294209	-0.35593305
0.08199	8.29374	0.00105829	2.6e-07	0.0	0.0	0.00099288	3.5e-07	5e-08	1.06e-06	583.23386304	736.48605357	751.29194976	6.76220588	0.0030916	-0.35589495
0.08209	8.30007	0.00106199	2.6e-07	0.0	0.0	0.00098917	3.6e-07	5e-08	1.06e-06	583.38959289	736.4546672	751.24352942	6.74940955	0.00324176	-0.35585693
0.08219	8.30638	0.00106568	2.6e-07	0.0	0.0	0.00098547	3.6e-07	5e-08	1.07e-06	583.54501616	736.42338306	751.19519541	6.73661254	0.00339215	-0.35581897
0.08229	8.31268	0.00106936	2.7e-07	0.0	0.0	0.00098178	3.6e-07	6e-08	1.07e-06	583.70013298	736.39220175	751.14694771	6.72381463	0.00354278	-0.35578108
0.08239	8.31896	0.00107304	2.7e-07	0.0	0.0	0.00097809	3.7e-07	6e-08	1.07e-06	583.85494343	736.3611239	751.09878634	6.7110156	0.00369364	-0.35574326
0.08249	8.32522	0.0010767	2.7e-07	0.0	0.0	0.00097442	3.7e-07	6e-08	1.08e-06	584.00944764	736.33015017	751.05071129	6.69821525	0.00384474	-0.3557055
0.08259	8.33147	0.00108036	2.7e-07	0.0	0.0	0.00097075	3.8e-07	6e-08	1.08e-06	584.1636457	736.29928121	751.00272259	6.68541335	0.00399607	-0.35566781
0.08269	8.3377	0.001084	2.8e-07	0.0	0.0	0.00096709	3.8e-07	6e-08	1.09e-06	584.31753769	736.26851768	750.95482023	6.67260969	0.00414763	-0.3556302
0.08279	8.34391	0.00108764	2.8e-07	0.0	0.0	0.00096344	3.9e-07	6e-08	1.09e-06	584.47112371	736.23786028	750.90700423	6.65980403	0.00429943	-0.35559264
0.08289	8.3501	0.00109127	2.8e-07	0.0	0.0	0.0009598	3.9e-07	6e-08	1.09e-06	584.62440383	736.2073097	750.8592746	6.64699617	0.00445146	-0.35555516
0.08299	8.35628	0.00109489	2.9e-07	0.0	0.0	0.00095617	4e-07	6e-08	1.1e-06	584.77737814	736.17686665	750.81163135	6.63418586	0.00460373	-0.35551775
0.08309	8.36244	0.00109851	2.9e-07	0.0	0.0	0.00095254	4e-07	6e-08	1.1e-06	584.93004669	736.14653187	750.7640745	6.62137288	0.00475622	-0.3554804
0.08319	8.36858	0.00110211	2.9e-07	0.0	0.0	0.00094893	4.1e-07	6e-08	1.1e-06	585.08240955	736.1163061	750.71660407	6.60855701	0.00490896	-0.35544312
0.08329	8.3747	0.0011057	3e-07	0.0	0.0	0.00094532	4.1e-07	6e-08	1.11e-06	585.23446678	736.08619009	750.66922007	6.59573353	0.00506164	-0.35540591
0.08339	8.38081	0.00110929	3e-07	0.0	0.0	0.00094172	4.2e-07	6e-08	1.11e-06	585.38621832	736.05618438	750.62192256	6.58290928	0.00521472	-0.35536876
0.08349	8.3869	0.00111286	3e-07	0.0	0.0	0.00093814	4.2e-07	6e-08	1.11e-06	585.53766429	736.02628992	750.57471155	6.5700815	0.00536804	-0.35533169
0.08359	8.39297	0.00111643	3e-07	0.0	0.0	0.00093456	4.3e-07	7e-08	1.12e-06	585.68880472	735.9965075	750.52758704	6.55724961	0.00552157	-0.35529468
0.08369	8.39903	0.00111998	3.1e-07	0.0	0.0	0.00093099	4.3e-07	7e-08	1.12e-06	585.83963965	735.96683793	750.48054907	6.54441336	0.00567532	-0.35525774
0.08379	8.40506	0.00112353	3.1e-07	0.0	0.0	0.00092743	4.4e-07	7e-08	1.13e-06	585.99016909	735.93728202	750.43359768	6.53157247	0.00582928	-0.35522087
0.08389	8.41108	0.00112706	3.1e-07	0.0	0.0	0.00092388	4.4e-07	7e-08	1.13e-06	586.14039305	735.90784062	750.38673288	6.51872669	0.00598345	-0.35518406
0.08399	8.41708	0.00113059	3.2e-07	0.0	0.0	0.00092035	4.5e-07	7e-08	1.13e-06	586.29031156	735.87851458	750.33995471	6.50587575	0.00613783	-0.35514733
0.08409	8.42306	0.0011341	3.2e-07	0.0	0.0	0.00091682	4.5e-07	7e-08	1.14e-06	586.4399246	735.84930475	750.2932632	6.49301936	0.00629241	-0.35511066
0.08419	8.42903	0.00113761	3.2e-07	0.0	0.0	0.0009133	4.6e-07	7e-08	1.14e-06	586.58923217	735.82021202	750.2466584	6.48015726	0.0064472	-0.35507406
0.08429	8.43498	0.00114111	3.3e-07	0.0	0.0	0.00090979	4.6e-07	7e-08	1.14e-06	586.73823426	735.79123728	750.20014034	6.46728918	0.00660219	-0.35503753
0.08439	8.4409	0.00114459	3.3e-07	0.0	0.0	0.00090629	4.7e-07	7e-08	1.15e-06	586.88693085	735.76238144	750.15370905	6.45441481	0.00675739	-0.35500106
0.08449	8.44681	0.00114806	3.3e-07	0.0	0.0	0.00090281	4.7e-07	7e-08	1.15e-06	587.03532192	735.73364544	750.10736458	6.4415339	0.00691278	-0.35496467
0.08459	8.4527	0.00115153	3.4e-07	0.0	0.0	0.00089933	4.8e-07	7e-08	1.15e-06	587.18340742	735.70503021	750.06110698	6.42864614	0.00706836	-0.35492834
0.08469	8.45858	0.00115498	3.4e-07	0.0	0.0	0.00089586	4.8e-07	7e-08	1.16e-06	587.33118727	735.67653688	750.01493631	6.41574361	0.00722441	-0.35489208
0.08479	8.46443	0.00115842	3.4e-07	0.0	0.0	0.00089241	4.9e-07	7e-08	1.16e-06	587.47866134	735.64816672	749.96885263	6.40283892	0.00738046	-0.35485589
0.08489	8.47027	0.00116186	3.5e-07	0.0	0.0	0.00088896	4.9e-07	8e-08	1.16e-06	587.62582965	735.61992043	749.92285597	6.38992617	0.00753671	-0.35481977
0.08499	8.47609	0.00116528	3.5e-07	0.0	0.0	0.00088553	5e-07	8e-08	1.17e-06	587.77269214	735.59179906	749.8769464	6.37700501	0.00769316	-0.35478371
0.08509	8.48188	0.00116868	3.5e-07	0.0	0.0	0.00088211	5.1e-07	8e-08	1.17e-06	587.91924872	735.56380364	749.83112395	6.36407513	0.00784981	-0.35474773
0.08519	8.48766	0.00117208	3.5e-07	0.0	0.0	0.0008787	5.1e-07	8e-08	1.17e-06	588.0654993	735.53593525	749.7853887	6.35113618	0.00800666	-0.35471181
0.08529	8.49342	0.00117547	3.6e-07	0.0	0.0	0.0008753	5.2e-07	8e-08	1.18e-06	588.2114438	735.50819497	749.73974071	6.33818784	0.0081637	-0.35467596
0.08539	8.49917	0.00117885	3.6e-07	0.0	0.0	0.00087191	5.2e-07	8e-08	1.18e-06	588.35708211	735.48058392	749.69418002	6.32522975	0.00832093	-0.35464018
0.08549	8.50489	0.00118221	3.6e-07	0.0	0.0	0.00086853	5.3e-07	8e-08	1.18e-06	588.50241413	735.4531032	749.64870673	6.31226158	0.00847835	-0.35460447
0.08559	8.51059	0.00118556	3.7e-07	0.0	0.0	0.00086516	5.3e-07	8e-08	1.19e-06	588.64743972	735.42575398	749.60332088	6.29928299	0.00863596	-0.35456883
0.08569	8.51628	0.0011889	3.7e-07	0.0	0.0	0.00086181	5.4e-07	8e-08	1.19e-06	588.79215876	735.39853741	749.55802255	6.2862936	0.00879375	-0.35453326
0.08579	8.52194	0.00119223	3.8e-07	0.0	1e-08	0.00085847	5.5e-07	8e-08	1.19e-06	588.93657112	735.37145468	749.51281182	6.27329308	0.00895173	-0.35449775
0.08589	8.52759	0.00119555	3.8e-07	0.0	1e-08	0.00085514	5.5e-07	8e-08	1.2e-06	589.08067666	735.34450698	749.46768875	6.26028106	0.00910989	-0.35446231
0.08599	8.53321	0.00119886	3.8e-07	0.0	1e-08	0.00085182	5.6e-07	9e-08	1.2e-06	589.22447521	735.31769555	749.42265343	6.24725719	0.00926823	-0.35442695
0.08609	8.53882	0.00120215	3.9e-07	0.0	1e-08	0.00084851	5.6e-07	9e-08	1.2e-06	589.36796644	735.29102217	749.37770599	6.23420843	0.00942719	-0.35439165
0.08619	8.54441	0.00120543	3.9e-07	0.0	1e-08	0.00084521	5.7e-07	9e-08	1.21e-06	589.51115023	735.26448801	749.3328465	6.22115599	0.00958601	-0.35435642
0.08629	8.54997	0.0012087	3.9e-07	0.0	1e-08	0.00084193	5.8e-07	9e-08	1.21e-06	589.65402642	735.23809418	749.28807502	6.20809002	0.00974503	-0.35432126
0.08639	8.55552	0.00121196	4e-07	0.0	1e-08	0.00083866	5.8e-07	9e-08	1.21e-06	589.79659484	735.21184202	749.24339166	6.19501011	0.00990424	-0.35428617
0.08649	8.56105	0.0012152	4e-07	0.0	1e-08	0.0008354	5.9e-07	9e-08	1.22e-06	589.93885526	735.18573291	749.19879651	6.18191584	0.01006364	-0.35425115
0.08659	8.56655	0.00121843	4e-07	0.0	1e-08	0.00083216	5.9e-07	9e-08	1.22e-06	590.08080745	735.15976823	749.15428966	6.16880675	0.01022323	-0.3542162
0.08669	8.57204	0.00122165	4.1e-07	0.0	1e-08	0.00082892	6e-07	9e-08	1.22e-06	590.2224512	735.13394941	749.10987121	6.15568243	0.01038301	-0.35418131
0.08679	8.57751	0.00122486	4.1e-07	0.0	1e-08	0.0008257	6.1e-07	9e-08	1.23e-06	590.36378625	735.10827787	749.06554128	6.14254244	0.01054298	-0.3541465
0.08689	8.58295	0.00122805	4.1e-07	0.0	1e-08	0.00082249	6.1e-07	9e-08	1.23e-06	590.50481236	735.0827551	749.02129995	6.12938631	0.01070313	-0.35411176
0.08699	8.58838	0.00123124	4.2e-07	0.0	1e-08	0.0008193	6.2e-07	1e-07	1.23e-06	590.64552925	735.05738258	748.97714735	6.1162136	0.01086348	-0.35407708
0.08709	8.59379	0.0012344	4.2e-07	0.0	1e-08	0.00081611	6.3e-07	1e-07	1.24e-06	590.78593665	735.03216184	748.93308358	6.10302386	0.01102401	-0.35404248
0.08719	8.59917	0.00123756	4.2e-07	0.0	1e-08	0.00081294	6.3e-07	1e-07	1.24e-06	590.92603428	735.00709441	748.88910876	6.08981662	0.01118472	-0.35400794
0.08729	8.60453	0.0012407	4.3e-07	0.0	1e-08	0.00080979	6.4e-07	1e-07	1.24e-06	591.06582184	734.98218186	748.84522302	6.07659141	0.01134562	-0.35397348
0.08739	8.60988	0.00124383	4.3e-07	0.0	1e-08	0.00080664	6.4e-07	1e-07	1.25e-06	591.205299	734.95742583	748.80142646	6.06333162	0.01150694	-0.35393909
0.08749	8.6152	0.00124695	4.4e-07	0.0	1e-08	0.00080351	6.5e-07	1e-07	1.25e-06	591.34446508	734.93282859	748.75771935	6.05006381	0.01166828	-0.35390476
0.08759	8.6205	0.00125005	4.4e-07	0.0	1e-08	0.00080039	6.6e-07	1e-07	1.25e-06	591.48332001	734.90839134	748.71410172	6.0367758	0.01182982	-0.35387051
0.08769	8.62578	0.00125314	4.4e-07	0.0	1e-08	0.00079729	6.6e-07	1e-07	1.26e-06	591.62186342	734.88411577	748.6705737	6.02346703	0.01199155	-0.35383633
0.08779	8.63104	0.00125622	4.5e-07	0.0	1e-08	0.0007942	6.7e-07	1e-07	1.26e-06	591.76009495	734.86000363	748.62713545	6.01013693	0.01215348	-0.35380221
0.08789	8.63628	0.00125928	4.5e-07	0.0	1e-08	0.00079112	6.8e-07	1e-07	1.26e-06	591.8980142	734.83605669	748.58378711	5.99678495	0.0123156	-0.35376817
0.08799	8.6415	0.00126233	4.5e-07	0.0	1e-08	0.00078806	6.8e-07	1.1e-07	1.26e-06	592.03562079	734.81227676	748.54052882	5.98341049	0.01247792	-0.3537342
0.08809	8.64669	0.00126537	4.6e-07	0.0	1e-08	0.00078501	6.9e-07	1.1e-07	1.27e-06	592.17291428	734.78866566	748.49736074	5.97001299	0.01264044	-0.3537003
0.08819	8.65186	0.00126839	4.6e-07	0.0	1e-08	0.00078197	7e-07	1.1e-07	1.27e-06	592.30989426	734.76522527	748.45428302	5.95659184	0.01280315	-0.35366647
0.08829	8.65702	0.0012714	4.6e-07	0.0	1e-08	0.00077895	7e-07	1.1e-07	1.27e-06	592.44656028	734.74195749	748.41129583	5.94314645	0.01296606	-0.35363271
0.08839	8.66215	0.00127439	4.7e-07	0.0	1e-08	0.00077594	7.1e-07	1.1e-07	1.28e-06	592.58291189	734.71886424	748.36839933	5.92967622	0.01312916	-0.35359902
0.08849	8.66725	0.00127737	4.7e-07	0.0	1e-08	0.00077295	7.2e-07	1.1e-07	1.28e-06	592.71894862	734.69594749	748.3255937	5.91618053	0.01329247	-0.35356541
0.08859	8.67234	0.00128034	4.8e-07	0.0	1e-08	0.00076997	7.2e-07	1.1e-07	1.28e-06	592.85466998	734.67320924	748.28287909	5.90265875	0.01345597	-0.35353186
0.08869	8.6774	0.00128329	4.8e-07	0.0	1e-08	0.000767	7.3e-07	1.1e-07	1.29e-06	592.99007548	734.65065152	748.24025569	5.88911027	0.01361967	-0.35349839
0.08879	8.68244	0.00128622	4.8e-07	0.0	1e-08	0.00076405	7.4e-07	1.1e-07	1.29e-06	593.12516436	734.62827679	748.19772376	5.87550591	0.01378396	-0.35346499
0.08889	8.68746	0.00128915	4.9e-07	0.0	1e-08	0.00076111	7.4e-07	1.2e-07	1.29e-06	593.25993586	734.60608754	748.15528356	5.86189331	0.01394818	-0.35343166
0.08899	8.69246	0.00129206	4.9e-07	0.0	1e-08	0.00075818	7.5e-07	1.2e-07	1.29e-06	593.3943897	734.58408547	748.11293519	5.84825075	0.01411262	-0.35339841
0.08909	8.69743	0.00129495	5e-07	0.0	1e-08	0.00075528	7.6e-07	1.2e-07	1.3e-06	593.52852529	734.56227279	748.07067885	5.83457746	0.01427729	-0.35336522
0.08919	8.70238	0.00129783	5e-07	0.0	1e-08	0.00075238	7.7e-07	1.2e-07	1.3e-06	593.66234202	734.54065176	748.02851476	5.82087268	0.01444217	-0.35333211
0.08929	8.70731	0.0013007	5e-07	0.0	1e-08	0.0007495	7.7e-07	1.2e-07	1.3e-06	593.79583928	734.51922468	747.98644313	5.80713562	0.01460729	-0.35329907
0.08939	8.71222	0.00130355	5.1e-07	0.0	1e-08	0.00074663	7.8e-07	1.2e-07	1.31e-06	593.92901642	734.4979939	747.94446418	5.79336548	0.01477263	-0.3532661
0.08949	8.7171	0.00130638	5.1e-07	0.0	1e-08	0.00074378	7.9e-07	1.2e-07	1.31e-06	594.06187277	734.47696179	747.90257814	5.77956146	0.0149382	-0.35323321
0.08959	8.72196	0.0013092	5.1e-07	0.0	1e-08	0.00074095	7.9e-07	1.2e-07	1.31e-06	594.19440767	734.45613078	747.86078523	5.76572273	0.01510401	-0.35320039
0.08969	8.72679	0.00131201	5.2e-07	0.0	1e-08	0.00073813	8e-07	1.2e-07	1.31e-06	594.3266204	734.43550334	747.8190857	5.75184847	0.01527006	-0.35316764
0.08979	8.7316	0.0013148	5.2e-07	0.0	1e-08	0.00073532	8.1e-07	1.3e-07	1.32e-06	594.45851025	734.41508196	747.77747978	5.73793783	0.01543634	-0.35313497
0.08989	8.73639	0.00131758	5.3e-07	0.0	1e-08	0.00073253	8.2e-07	1.3e-07	1.32e-06	594.59007648	734.3948692	747.73596773	5.72398997	0.01560287	-0.35310237
0.08999	8.74116	0.00132034	5.3e-07	0.0	1e-08	0.00072975	8.2e-07	1.3e-07	1.32e-06	594.72131834	734.37486766	747.6945498	5.71000402	0.01576964	-0.35306984
0.09009	8.7459	0.00132308	5.3e-07	0.0	1e-08	0.00072699	8.3e-07	1.3e-07	1.33e-06	594.85223504	734.35507998	747.65322624	5.6959791	0.01593666	-0.35303739
0.09019	8.75061	0.00132581	5.4e-07	0.0	1e-08	0.00072425	8.4e-07	1.3e-07	1.33e-06	594.98282501	734.33551043	747.61199757	5.68186154	0.01610506	-0.35300502
0.09029	8.7553	0.00132853	5.4e-07	0.0	1e-08	0.00072152	8.4e-07	1.3e-07	1.33e-06	595.11308766	734.31616124	747.57086397	5.66774054	0.01627292	-0.35297271
0.09039	8.75997	0.00133123	5.5e-07	0.0	1e-08	0.0007188	8.5e-07	1.3e-07	1.33e-06	595.24302234	734.29703485	747.52982567	5.65357561	0.01644109	-0.35294049
0.09049	8.76461	0.00133391	5.5e-07	0.0	1e-08	0.0007161	8.6e-07	1.3e-07	1.34e-06	595.37262813	734.27813417	747.48888297	5.63936566	0.01660957	-0.35290833
0.09059	8.76923	0.00133658	5.5e-07	0.0	1e-08	0.00071342	8.7e-07	1.3e-07	1.34e-06	595.50190409	734.25946219	747.44803619	5.62510958	0.01677838	-0.35287626
0.09069	8.77383	0.00133923	5.6e-07	0.0	1e-08	0.00071075	8.7e-07	1.4e-07	1.34e-06	595.63084926	734.24102194	747.40728562	5.61080623	0.01694751	-0.35284426
0.09079	8.77839	0.00134187	5.6e-07	0.0	1e-08	0.0007081	8.8e-07	1.4e-07	1.34e-06	595.75946266	734.22281652	747.36663161	5.59645446	0.01711698	-0.35281233
0.09089	8.78294	0.00134449	5.7e-07	0.0	1e-08	0.00070546	8.9e-07	1.4e-07	1.35e-06	595.88774326	734.20484909	747.32607447	5.58205312	0.0172868	-0.35278048
0.09099	8.78746	0.0013471	5.7e-07	0.0	1e-08	0.00070284	9e-07	1.4e-07	1.35e-06	596.01569003	734.18712284	747.28561454	5.56760101	0.01745697	-0.35274871
0.09109	8.79195	0.00134969	5.7e-07	0.0	1e-08	0.00070024	9e-07	1.4e-07	1.35e-06	596.14330189	734.16964105	747.24525218	5.55309695	0.0176275	-0.35271701
0.09119	8.79642	0.00135226	5.8e-07	0.0	1e-08	0.00069765	9.1e-07	1.4e-07	1.36e-06	596.27057774	734.15240704	747.20498773	5.53853971	0.01779841	-0.35268539
0.09129	8.80086	0.00135482	5.8e-07	0.0	1e-08	0.00069508	9.2e-07	1.4e-07	1.36e-06	596.39751647	734.13542421	747.16482156	5.52392806	0.01796969	-0.35265384
0.09139	8.80527	0.00135736	5.9e-07	0.0	1e-08	0.00069252	9.3e-07	1.4e-07	1.36e-06	596.52411692	734.11869601	747.12475404	5.50926075	0.01814137	-0.35262238
0.09149	8.80966	0.00135988	5.9e-07	0.0	1e-08	0.00068998	9.3e-07	1.5e-07	1.36e-06	596.65037773	734.10222633	747.0847856	5.49445801	0.01831543	-0.352591
0.09159	8.81402	0.00136239	5.9e-07	0.0	1e-08	0.00068746	9.4e-07	1.5e-07	1.37e-06	596.77629603	734.08602235	747.04491711	5.47965031	0.01848855	-0.35255969
0.09169	8.81836	0.00136488	6e-07	0.0	1e-08	0.00068495	9.5e-07	1.5e-07	1.37e-06	596.90187181	734.07008505	747.00514862	5.46477923	0.01866219	-0.35252846
0.09179	8.82267	0.00136736	6e-07	0.0	1e-08	0.00068246	9.6e-07	1.5e-07	1.37e-06	597.02710371	734.05441831	746.96548055	5.44984314	0.01883636	-0.35249731
0.09189	8.82695	0.00136981	6.1e-07	0.0	1e-08	0.00067999	9.6e-07	1.5e-07	1.37e-06	597.15199034	734.03902611	746.92591335	5.43484038	0.01901108	-0.35246624
0.09199	8.83121	0.00137226	6.1e-07	0.0	1e-08	0.00067753	9.7e-07	1.5e-07	1.38e-06	597.27653025	734.02391252	746.88644747	5.41976926	0.01918638	-0.35243524
0.09209	8.83544	0.00137468	6.1e-07	0.0	1e-08	0.00067509	9.8e-07	1.5e-07	1.38e-06	597.40072198	734.00908168	746.84708337	5.40462807	0.01936227	-0.35240433
0.09219	8.83964	0.00137709	6.2e-07	0.0	1e-08	0.00067267	9.9e-07	1.5e-07	1.38e-06	597.52456401	733.99453782	746.80782154	5.38941506	0.01953877	-0.3523735
0.09229	8.84382	0.00137948	6.2e-07	0.0	1e-08	0.00067026	9.9e-07	1.5e-07	1.38e-06	597.64805479	733.98028525	746.76866247	5.37412847	0.0197159	-0.35234275
0.09239	8.84796	0.00138185	6.3e-07	0.0	1e-08	0.00066787	1e-06	1.6e-07	1.39e-06	597.77119272	733.96632838	746.72960665	5.35876649	0.01989368	-0.35231208
0.09249	8.85208	0.00138421	6.3e-07	0.0	1e-08	0.0006655	1.01e-06	1.6e-07	1.39e-06	597.89397618	733.9526717	746.6906546	5.34332731	0.02007214	-0.35228148
0.09259	8.85617	0.00138655	6.3e-07	0.0	1e-08	0.00066314	1.02e-06	1.6e-07	1.39e-06	598.01640348	733.93931978	746.65180685	5.32780905	0.0202513	-0.35225098
0.09269	8.86023	0.00138887	6.4e-07	0.0	1e-08	0.00066081	1.03e-06	1.6e-07	1.39e-06	598.13847291	733.9262773	746.61306393	5.31220986	0.02043117	-0.35222055
0.09279	8.86427	0.00139118	6.4e-07	0.0	1e-08	0.00065849	1.03e-06	1.6e-07	1.39e-06	598.26018271	733.91354902	746.57442639	5.2965278	0.02061178	-0.3521902
0.09289	8.86827	0.00139346	6.5e-07	0.0	1e-08	0.00065618	1.04e-06	1.6e-07	1.4e-06	598.38152945	733.90114331	746.53589527	5.28059197	0.02079765	-0.35215996
0.09299	8.87225	0.00139573	6.5e-07	0.0	1e-08	0.0006539	1.05e-06	1.6e-07	1.4e-06	598.5025102	733.88906753	746.49747148	5.26468672	0.02098119	-0.35212979
0.09309	8.8762	0.00139799	6.5e-07	0.0	1e-08	0.00065163	1.06e-06	1.6e-07	1.4e-06	598.62312452	733.87732353	746.45915517	5.24868498	0.02116574	-0.3520997
0.09319	8.88011	0.00140022	6.6e-07	0.0	1e-08	0.00064938	1.06e-06	1.7e-07	1.4e-06	598.7433703	733.86591684	746.42094699	5.23258414	0.02135136	-0.3520697
0.09329	8.884	0.00140244	6.6e-07	0.0	1e-08	0.00064715	1.07e-06	1.7e-07	1.41e-06	598.86324536	733.85485313	746.38284763	5.21638149	0.02153807	-0.35203978
0.09339	8.88786	0.00140463	6.6e-07	0.0	1e-08	0.00064494	1.08e-06	1.7e-07	1.41e-06	598.98274746	733.8441382	746.34485778	5.20007431	0.02172593	-0.35200995
0.09349	8.89169	0.00140681	6.7e-07	0.0	1e-08	0.00064274	1.09e-06	1.7e-07	1.41e-06	599.10187429	733.833778	746.30697814	5.18365982	0.02191498	-0.3519802
0.09359	8.89549	0.00140897	6.7e-07	0.0	1e-08	0.00064057	1.09e-06	1.7e-07	1.41e-06	599.22062349	733.82377859	746.26920945	5.16713517	0.02210527	-0.35195054
0.09369	8.89925	0.00141112	6.8e-07	0.0	1e-08	0.00063841	1.1e-06	1.7e-07	1.41e-06	599.33899263	733.81414619	746.23155245	5.1504975	0.02229683	-0.35192096
0.09379	8.90299	0.00141324	6.8e-07	0.0	1e-08	0.00063627	1.11e-06	1.7e-07	1.42e-06	599.45697921	733.80488715	746.19400792	5.13374387	0.02248973	-0.35189148
0.09389	8.90669	0.00141535	6.8e-07	0.0	1e-08	0.00063415	1.12e-06	1.7e-07	1.42e-06	599.57458066	733.79600798	746.15657664	5.1168713	0.022684	-0.35186208
0.09399	8.91037	0.00141744	6.9e-07	0.0	1e-08	0.00063205	1.12e-06	1.8e-07	1.42e-06	599.69179437	733.78751531	746.11925943	5.09987677	0.02287969	-0.35183277
0.09409	8.91401	0.00141951	6.9e-07	0.0	1e-08	0.00062996	1.13e-06	1.8e-07	1.42e-06	599.80861762	733.77941594	746.0820571	5.0827572	0.02307686	-0.35180355
0.09419	8.91762	0.00142156	7e-07	0.0	1e-08	0.0006279	1.14e-06	1.8e-07	1.43e-06	599.92504764	733.7717168	746.04497052	5.06550947	0.02327557	-0.35177443
0.09429	8.9212	0.00142359	7e-07	0.0	1e-08	0.00062585	1.15e-06	1.8e-07	1.43e-06	600.04107867	733.76443128	746.0080014	5.04793854	0.02348105	-0.35174541
0.09439	8.92474	0.0014256	7e-07	0.0	1e-08	0.00062383	1.16e-06	1.8e-07	1.43e-06	600.15670851	733.75756505	745.97115044	5.03034302	0.02368519	-0.35171647
0.09449	8.92826	0.00142759	7.1e-07	0.0	1e-08	0.00062182	1.16e-06	1.8e-07	1.43e-06	600.27193436	733.75112516	745.93441848	5.01259187	0.02389151	-0.35168762
0.09459	8.93174	0.00142956	7.1e-07	0.0	1e-08	0.00061983	1.17e-06	1.8e-07	1.43e-06	600.38675273	733.74512008	745.89780659	4.99467975	0.0241001	-0.35165887
0.09469	8.93518	0.00143152	7.2e-07	0.0	1e-08	0.00061786	1.18e-06	1.8e-07	1.44e-06	600.50116002	733.73955854	745.86131588	4.97660118	0.02431109	-0.35163022
0.09479	8.9386	0.00143345	7.2e-07	0.0	1e-08	0.00061592	1.19e-06	1.9e-07	1.44e-06	600.61515249	733.73444956	745.82494745	4.95835049	0.0245246	-0.35160166
0.09489	8.94197	0.00143536	7.2e-07	0.0	1e-08	0.00061399	1.19e-06	1.9e-07	1.44e-06	600.72872628	733.7298024	745.7887025	4.93992192	0.02474075	-0.35157319
0.09499	8.94532	0.00143726	7.3e-07	0.0	1e-08	0.00061208	1.2e-06	1.9e-07	1.44e-06	600.84187741	733.72562664	745.75258223	4.92130952	0.02495966	-0.35154483
0.09509	8.94863	0.00143913	7.3e-07	0.0	1e-08	0.00061019	1.21e-06	1.9e-07	1.44e-06	600.95460173	733.72193213	745.71658788	4.90250722	0.02518146	-0.35151656
0.09519	8.9519	0.00144098	7.3e-07	0.0	1e-08	0.00060833	1.21e-06	1.9e-07	1.44e-06	601.06689291	733.718734	745.68072136	4.88336438	0.02541115	-0.3514884
0.09529	8.95514	0.00144282	7.4e-07	0.0	1e-08	0.00060648	1.22e-06	1.9e-07	1.45e-06	601.1787468	733.71604205	745.64498391	4.86410082	0.02564125	-0.35146034
0.09539	8.95835	0.00144463	7.4e-07	0.0	1e-08	0.00060465	1.23e-06	1.9e-07	1.45e-06	601.2901591	733.71386646	745.60937684	4.8446147	0.02587511	-0.35143238
0.09549	8.96151	0.00144642	7.4e-07	0.0	1e-08	0.00060285	1.24e-06	1.9e-07	1.45e-06	601.40112479	733.71221908	745.57390166	4.82489778	0.02611292	-0.35140452
0.09559	8.96464	0.00144819	7.5e-07	0.0	1e-08	0.00060106	1.24e-06	1.9e-07	1.45e-06	601.51163864	733.71111218	745.53855994	4.80494161	0.02635489	-0.35137677
0.09569	8.96774	0.00144994	7.5e-07	0.0	1e-08	0.0005993	1.25e-06	2e-07	1.45e-06	601.62169526	733.71055847	745.50335331	4.78473751	0.02660123	-0.35134913
0.09579	8.97079	0.00145166	7.6e-07	0.0	1e-08	0.00059756	1.26e-06	2e-07	1.46e-06	601.73128902	733.71057108	745.46828343	4.76427658	0.02685216	-0.35132159
0.09589	8.97381	0.00145337	7.6e-07	0.0	1e-08	0.00059584	1.27e-06	2e-07	1.46e-06	601.84041412	733.71116359	745.43335207	4.7435497	0.02710788	-0.35129415
0.09599	8.97679	0.00145505	7.6e-07	0.0	1e-08	0.00059414	1.27e-06	2e-07	1.46e-06	601.94906454	733.71235003	745.39856102	4.72254751	0.02736865	-0.35126683
0.09609	8.97973	0.00145672	7.7e-07	0.0	1e-08	0.00059247	1.28e-06	2e-07	1.46e-06	602.05723195	733.71414964	745.36391276	4.7010964	0.02763996	-0.35123963
0.09619	8.98264	0.00145835	7.7e-07	0.0	1e-08	0.00059082	1.29e-06	2e-07	1.46e-06	602.16490939	733.71657854	745.32940936	4.6794152	0.0279147	-0.35121254
0.09629	8.9855	0.00145997	7.7e-07	0.0	1e-08	0.00058919	1.29e-06	2e-07	1.46e-06	602.27209022	733.71965211	745.29505282	4.65739928	0.02819616	-0.35118556
0.09639	8.98832	0.00146157	7.8e-07	0.0	1e-08	0.00058758	1.3e-06	2e-07	1.47e-06	602.3787668	733.72338799	745.26084539	4.63503371	0.02848475	-0.3511587
0.09649	8.9911	0.00146314	7.8e-07	0.0	1e-08	0.000586	1.31e-06	2e-07	1.47e-06	602.48493116	733.72780456	745.22678947	4.61230307	0.02878089	-0.35113196
0.09659	8.99385	0.00146468	7.8e-07	0.0	1e-08	0.00058444	1.31e-06	2.1e-07	1.47e-06	602.59057496	733.73292099	745.19288753	4.58919139	0.029085	-0.35110533
0.09669	8.99654	0.00146621	7.9e-07	0.0	1e-08	0.0005829	1.32e-06	2.1e-07	1.47e-06	602.69568867	733.73875916	745.15914239	4.56553438	0.02940254	-0.35107884
0.09679	8.9992	0.00146771	7.9e-07	0.0	1e-08	0.00058139	1.33e-06	2.1e-07	1.47e-06	602.80026052	733.74534611	745.12555754	4.54150975	0.0297274	-0.35105247
0.09689	9.00182	0.00146918	7.9e-07	0.0	1e-08	0.0005799	1.33e-06	2.1e-07	1.47e-06	602.90428192	733.75270145	745.09213551	4.51702117	0.03006271	-0.35102623
0.09699	9.00439	0.00147064	8e-07	0.0	1e-08	0.00057843	1.34e-06	2.1e-07	1.47e-06	603.00774224	733.76084954	745.05887947	4.49204533	0.03040916	-0.35100012
0.09709	9.00691	0.00147206	8e-07	0.0	1e-08	0.000577	1.35e-06	2.1e-07	1.48e-06	603.11063028	733.76981598	745.02579273	4.46655806	0.03076746	-0.35097414
0.09719	9.00939	0.00147346	8e-07	0.0	1e-08	0.00057558	1.35e-06	2.1e-07	1.48e-06	603.21293428	733.7796276	744.99287875	4.44053427	0.03113833	-0.35094829
0.09729	9.01183	0.00147484	8e-07	0.0	1e-08	0.0005742	1.36e-06	2.1e-07	1.48e-06	603.31464191	733.79031251	744.96014118	4.41394801	0.03152253	-0.35092258
0.09739	9.01422	0.00147619	8.1e-07	0.0	1e-08	0.00057283	1.37e-06	2.1e-07	1.48e-06	603.41573703	733.80190754	744.92758476	4.38653969	0.03192886	-0.35089702
0.09749	9.01656	0.00147751	8.1e-07	0.0	1e-08	0.0005715	1.37e-06	2.1e-07	1.48e-06	603.51620539	733.81444512	744.89521369	4.35855578	0.0323487	-0.35087161
0.09759	9.01885	0.00147881	8.1e-07	0.0	1e-08	0.00057019	1.38e-06	2.2e-07	1.48e-06	603.61603158	733.82796032	744.8630325	4.32984808	0.03278702	-0.35084634
0.09769	9.0211	0.00148008	8.2e-07	0.0	1e-08	0.00056891	1.38e-06	2.2e-07	1.48e-06	603.7151988	733.84249134	744.83104612	4.30037078	0.03324525	-0.35082122
0.09779	9.02329	0.00148132	8.2e-07	0.0	1e-08	0.00056766	1.39e-06	2.2e-07	1.49e-06	603.81368804	733.85808156	744.79926014	4.26991591	0.03373083	-0.35079627
0.09789	9.02544	0.00148253	8.2e-07	0.0	1e-08	0.00056644	1.39e-06	2.2e-07	1.49e-06	603.91147752	733.87478073	744.7676809	4.23859909	0.03423918	-0.35077147
0.09799	9.02753	0.00148372	8.2e-07	0.0	1e-08	0.00056524	1.4e-06	2.2e-07	1.49e-06	604.00854688	733.89263516	744.73631439	4.2062939	0.03477472	-0.35074685
0.09809	9.02957	0.00148487	8.3e-07	0.0	1e-08	0.00056408	1.41e-06	2.2e-07	1.49e-06	604.10487304	733.91169742	744.70516735	4.17293017	0.03533973	-0.35072239
0.09819	9.03155	0.00148599	8.3e-07	0.0	1e-08	0.00056294	1.41e-06	2.2e-07	1.49e-06	604.20043128	733.93202382	744.67424699	4.13839435	0.03593813	-0.35069811
0.09829	9.03348	0.00148709	8.3e-07	0.0	1e-08	0.00056184	1.42e-06	2.2e-07	1.49e-06	604.29519113	733.9536841	744.64356221	4.10242614	0.03657921	-0.35067403
0.09839	9.03536	0.00148815	8.4e-07	0.0	1e-08	0.00056077	1.42e-06	2.2e-07	1.49e-06	604.38912243	733.97674703	744.61312177	4.06509624	0.03726005	-0.35065013
0.09849	9.03717	0.00148918	8.4e-07	0.0	1e-08	0.00055973	1.43e-06	2.2e-07	1.49e-06	604.48219166	734.00128928	744.58293544	4.02620953	0.03798754	-0.35062643
0.09859	9.03893	0.00149018	8.4e-07	0.0	1e-08	0.00055872	1.43e-06	2.2e-07	1.49e-06	604.57435856	734.02740316	744.55301489	3.98534544	0.03877722	-0.35060294
0.09869	9.04062	0.00149114	8.4e-07	0.0	1e-08	0.00055775	1.44e-06	2.3e-07	1.5e-06	604.66558065	734.05518611	744.52337247	3.9425977	0.039625	-0.35057967
0.09879	9.04225	0.00149207	8.4e-07	0.0	1e-08	0.00055682	1.44e-06	2.3e-07	1.5e-06	604.75581131	734.08474514	744.49402167	3.89767093	0.04054162	-0.35055663
0.09889	9.04382	0.00149296	8.5e-07	0.0	1e-08	0.00055592	1.45e-06	2.3e-07	1.5e-06	604.84499545	734.11620699	744.46497846	3.85001476	0.04154753	-0.35053383
0.09899	9.04532	0.00149381	8.5e-07	0.0	1e-08	0.00055506	1.45e-06	2.3e-07	1.5e-06	604.9330701	734.14971674	744.43626101	3.79950361	0.04264696	-0.35051129
0.09909	9.04675	0.00149462	8.5e-07	0.0	1e-08	0.00055424	1.45e-06	2.3e-07	1.5e-06	605.019963	734.18544121	744.40789018	3.74541286	0.0438673	-0.35048902
0.09919	9.04811	0.0014954	8.5e-07	0.0	1e-08	0.00055346	1.46e-06	2.3e-07	1.5e-06	605.10558836	734.22357898	744.37989071	3.68736852	0.04522217	-0.35046705
0.09929	9.04939	0.00149613	8.5e-07	0.0	1e-08	0.00055272	1.46e-06	2.3e-07	1.5e-06	605.18984789	734.26435781	744.35229088	3.62444498	0.04674683	-0.35044539
0.09939	9.05059	0.00149681	8.6e-07	0.0	1e-08	0.00055203	1.46e-06	2.3e-07	1.5e-06	605.27261961	734.30806103	744.32512576	3.55565705	0.04847885	-0.35042407
0.09949	9.05171	0.00149745	8.6e-07	0.0	1e-08	0.00055138	1.47e-06	2.3e-07	1.5e-06	605.35375329	734.35503842	744.29843845	3.47941022	0.05048	-0.35040313
0.09959	9.05274	0.00149804	8.6e-07	0.0	1e-08	0.00055078	1.47e-06	2.3e-07	1.5e-06	605.4330623	734.40572524	744.27228243	3.39381267	0.05282378	-0.35038261
0.09969	9.05368	0.00149858	8.6e-07	0.0	1e-08	0.00055024	1.47e-06	2.3e-07	1.5e-06	605.51030026	734.46069719	744.24672819	3.29558929	0.05563902	-0.35036256
0.09979	9.05452	0.00149906	8.6e-07	0.0	1e-08	0.00054976	1.48e-06	2.3e-07	1.5e-06	605.58513152	734.52073976	744.2218716	3.17981514	0.05912085	-0.35034307
0.09989	9.05524	0.00149948	8.6e-07	0.0	1e-08	0.00054934	1.48e-06	2.3e-07	1.5e-06	605.65706877	734.58699412	744.19785159	3.037243	0.06363889	-0.35032424
0.09999	9.05584	0.00149982	8.6e-07	0.0	1e-08	0.00054899	1.48e-06	2.3e-07	1.5e-06	605.72532984	734.6612909	744.17489078	2.84879429	0.06996118	-0.35030626
0.10001	9.05594	0.00149988	8.6e-07	0.0	1e-08	0.00054893	1.48e-06	2.3e-07	1.5e-06	605.73843217	734.67736942	744.17045662	1237.49477466	32.34736411	37.60294821
