# Supplementary material for: Dataset for the simulated biomass pyrolysis in rotary kilns with varying particle residence time distributions
Source: Data Brief. 2021 Nov 23;39:107603. doi: 10.1016/j.dib.2021.107603 (PMC8633881; doi:10.1016/j.dib.2021.107603)
Supplement: Supplementary Data S1 — Supplementary Raw Research Data. This is open data under the CC BY license http://creativecommons.org/licenses/by/4.0/ [file mmc1.zip › supplementary/114/logFiles/log_Pe100]

l,m	Tau,s	F_w,kg/s	F_is,kg/s	F_c,kg/s	F_rt,kg/s	F_w_wet,kg/s	F_it,kg/s	F_g,kg/s	F_H2O_g,kg/s	T_b,K	T_g,K	T_w,K	q_bed,kW/m	q_gas,kW/m	q_loss,kW/m
1e-05	0.00062	0.0	0.0	0.0	0.0	0.00205278	0.0	0.0	0.0	298.21485488	298.70213339	833.13078775	23.97035187	3.83785387	-0.42016539
0.0001	0.01174	0.0	0.0	0.0	0.0	0.00205278	0.0	0.0	0.0	298.79801974	303.6628951	832.95801515	23.93900184	3.82884834	-0.42002971
0.0002	0.02409	0.0	0.0	0.0	0.0	0.00205278	0.0	0.0	0.0	299.44486603	309.15678756	832.76633704	23.90425306	3.81854035	-0.41987917
0.0003	0.03644	0.0	0.0	0.0	0.0	0.00205278	0.0	0.0	0.0	300.09054273	314.63121965	832.57496739	23.86960428	3.80786446	-0.41972888
0.0004	0.04879	0.0	0.0	0.0	0.0	0.00205278	0.0	0.0	0.0	300.73505375	320.0857202	832.38390799	23.83505268	3.79683005	-0.41957883
0.0005	0.06113	0.0	0.0	0.0	0.0	0.00205278	0.0	0.0	0.0	301.37840292	325.51980962	832.19316071	23.8005968	3.78541943	-0.41942904
0.0006	0.07347	0.0	0.0	0.0	0.0	0.00205278	0.0	0.0	0.0	302.02059409	330.93302185	832.00272732	23.76623819	3.77365765	-0.41927948
0.0007	0.08581	0.0	0.0	0.0	0.0	0.00205278	0.0	0.0	0.0	302.6616311	336.32487906	831.81260968	23.7319732	3.76150563	-0.41913018
0.0008	0.09814	0.0	0.0	0.0	0.0	0.00205278	0.0	0.0	0.0	303.30151767	341.69488847	831.62280974	23.69780499	3.74899488	-0.41898112
0.0009	0.11047	0.0	0.0	0.0	0.0	0.00205278	0.0	0.0	0.0	303.94025768	347.04258162	831.43332929	23.66373079	3.73610025	-0.41883232
0.001	0.1228	0.0	0.0	0.0	0.0	0.00205278	0.0	0.0	0.0	304.57785477	352.36744494	831.24417043	23.62975031	3.72281908	-0.41868377
0.0011	0.13512	0.0	0.0	0.0	0.0	0.00205278	0.0	0.0	0.0	305.21431276	357.66899979	831.05533503	23.59586513	3.70916523	-0.41853547
0.0012	0.14744	0.0	0.0	0.0	0.0	0.00205278	0.0	0.0	0.0	305.84963526	362.94673586	830.86682518	23.56206618	3.69507557	-0.41838744
0.0013	0.15976	0.0	0.0	0.0	0.0	0.00205278	0.0	0.0	0.0	306.48382583	368.20012812	830.67864308	23.52836269	3.68061322	-0.41823967
0.0014	0.17207	0.0	0.0	0.0	0.0	0.00205278	0.0	0.0	0.0	307.11688824	373.42868909	830.49079066	23.49475231	3.66576206	-0.41809215
0.0015	0.18438	0.0	0.0	0.0	0.0	0.00205278	0.0	0.0	0.0	307.74882619	378.63192027	830.30326993	23.46123526	3.65052372	-0.41794488
0.0016	0.19668	0.0	0.0	0.0	0.0	0.00205278	0.0	0.0	0.0	308.3796434	383.80932487	830.11608286	23.42781179	3.63489987	-0.41779787
0.0017	0.20899	0.0	0.0	0.0	0.0	0.00205278	0.0	0.0	0.0	309.00934359	388.96040776	829.92923145	23.39448215	3.61889212	-0.41765111
0.0018	0.22128	0.0	0.0	0.0	0.0	0.00205278	0.0	0.0	0.0	309.63793002	394.08462481	829.74271811	23.36121979	3.60237335	-0.41750469
0.0019	0.23358	0.0	0.0	0.0	0.0	0.00205278	0.0	0.0	0.0	310.26540601	399.18143754	829.55654522	23.32806239	3.5855252	-0.41735849
0.002	0.24587	0.0	0.0	0.0	0.0	0.00205278	0.0	0.0	0.0	310.89177548	404.25037492	829.37071455	23.29499563	3.56827938	-0.41721255
0.0021	0.25816	0.0	0.0	0.0	0.0	0.00205278	0.0	0.0	0.0	311.51704204	409.29093087	829.18522818	23.26201946	3.55063603	-0.41706688
0.0022	0.27044	0.0	0.0	0.0	0.0	0.00205278	0.0	0.0	0.0	312.14120929	414.30259965	829.0000882	23.2291338	3.53259531	-0.41692146
0.0023	0.28273	0.0	0.0	0.0	0.0	0.00205278	0.0	0.0	0.0	312.76428081	419.28487583	828.81529671	23.19633857	3.51415737	-0.41677632
0.0024	0.295	0.0	0.0	0.0	0.0	0.00205278	0.0	0.0	0.0	313.3862597	424.23724493	828.63085603	23.1636041	3.49526584	-0.41663151
0.0025	0.30728	0.0	0.0	0.0	0.0	0.00205278	0.0	0.0	0.0	314.00714913	429.15919428	828.44676848	23.13097228	3.47600095	-0.41648694
0.0026	0.31955	0.0	0.0	0.0	0.0	0.00205278	0.0	0.0	0.0	314.62695288	434.05022294	828.26303605	23.09842646	3.45633123	-0.41634264
0.0027	0.33182	0.0	0.0	0.0	0.0	0.00205278	0.0	0.0	0.0	315.24567435	438.90982362	828.07966089	23.06596617	3.43625606	-0.41619862
0.0028	0.34408	0.0	0.0	0.0	0.0	0.00205278	0.0	0.0	0.0	315.86331695	443.73748908	827.8966452	23.03359095	3.41577482	-0.41605488
0.0029	0.35634	0.0	0.0	0.0	0.0	0.00205278	0.0	0.0	0.0	316.47988405	448.53271209	827.71399115	23.00130031	3.3948869	-0.41591142
0.003	0.3686	0.0	0.0	0.0	0.0	0.00205278	0.0	0.0	0.0	317.09537873	453.2950502	827.53170073	22.96907512	3.3736818	-0.41576828
0.0031	0.38085	0.0	0.0	0.0	0.0	0.00205278	0.0	0.0	0.0	317.70980412	458.02404809	827.34977595	22.93694139	3.35203108	-0.41562541
0.0032	0.3931	0.0	0.0	0.0	0.0	0.00205278	0.0	0.0	0.0	318.32316364	462.71917551	827.16821911	22.90488819	3.32998464	-0.41548283
0.0033	0.40535	0.0	0.0	0.0	0.0	0.00205278	0.0	0.0	0.0	318.93546051	467.37994688	826.98703235	22.87291479	3.3075431	-0.41534054
0.0034	0.41759	0.0	0.0	0.0	0.0	0.00205278	0.0	0.0	0.0	319.5466979	472.00587861	826.80621782	22.84102046	3.28470704	-0.41519854
0.0035	0.42983	0.0	0.0	0.0	0.0	0.00205278	0.0	0.0	0.0	320.15687899	476.59648909	826.62577765	22.8092045	3.26147706	-0.41505683
0.0036	0.44206	0.0	0.0	0.0	0.0	0.00205278	0.0	0.0	0.0	320.76600681	481.15140255	826.44571348	22.77745677	3.23802822	-0.41491542
0.0037	0.45429	0.0	0.0	0.0	0.0	0.00205278	0.0	0.0	0.0	321.37408438	485.67022018	826.26602709	22.74578991	3.2141134	-0.41477431
0.0038	0.46652	0.0	0.0	0.0	0.0	0.00205278	0.0	0.0	0.0	321.98111483	490.15243099	826.08672077	22.7141979	3.18983117	-0.41463349
0.0039	0.47875	0.0	0.0	0.0	0.0	0.00205278	0.0	0.0	0.0	322.58710118	494.59759519	825.90779653	22.6826799	3.16518447	-0.41449298
0.004	0.49097	0.0	0.0	0.0	0.0	0.00205278	0.0	0.0	0.0	323.19204642	499.00527804	825.72925632	22.65123508	3.14017623	-0.41435277
0.0041	0.50319	0.0	0.0	0.0	0.0	0.00205278	0.0	0.0	0.0	323.79595351	503.37504984	825.5511021	22.61986256	3.11480938	-0.41421287
0.0042	0.5154	0.0	0.0	0.0	0.0	0.00205278	0.0	0.0	0.0	324.39882532	507.70660669	825.37333519	22.58855343	3.0892928	-0.41407326
0.0043	0.52761	0.0	0.0	0.0	0.0	0.00205278	0.0	0.0	0.0	325.00066471	511.99961584	825.19595707	22.55731833	3.06333673	-0.41393396
0.0044	0.53982	0.0	0.0	0.0	0.0	0.00205278	0.0	0.0	0.0	325.60147458	516.25362368	825.01896986	22.52615185	3.03705992	-0.41379497
0.0045	0.55202	0.0	0.0	0.0	0.0	0.00205278	0.0	0.0	0.0	326.20125774	520.46825943	824.84237525	22.49505306	3.01046805	-0.41365629
0.0046	0.56422	0.0	0.0	0.0	0.0	0.00205278	0.0	0.0	0.0	326.800017	524.64316086	824.6661749	22.46402098	2.98356682	-0.41351792
0.0047	0.57642	0.0	0.0	0.0	0.0	0.00205278	0.0	0.0	0.0	327.39775511	528.7779743	824.49037046	22.43305467	2.95636191	-0.41337986
0.0048	0.58861	0.0	0.0	0.0	0.0	0.00205278	0.0	0.0	0.0	327.99447473	532.87245906	824.31496298	22.40214592	2.92903839	-0.4132421
0.0049	0.6008	0.0	0.0	0.0	0.0	0.00205278	0.0	0.0	0.0	328.59017852	536.92634964	824.13995367	22.37130408	2.9013467	-0.41310467
0.005	0.61298	0.0	0.0	0.0	0.0	0.00205278	0.0	0.0	0.0	329.18486917	540.93928593	823.96534421	22.34052412	2.87339361	-0.41296754
0.0051	0.62516	0.0	0.0	0.0	0.0	0.00205278	0.0	0.0	0.0	329.77854929	544.91098136	823.79113596	22.30980499	2.84518716	-0.41283074
0.0052	0.63734	0.0	0.0	0.0	0.0	0.00205278	0.0	0.0	0.0	330.37122146	548.84116092	823.61733019	22.27914563	2.81673543	-0.41269425
0.0053	0.64952	0.0	0.0	0.0	0.0	0.00205278	0.0	0.0	0.0	330.96288823	552.72956112	823.44392815	22.248545	2.78804647	-0.41255808
0.0054	0.66169	0.0	0.0	0.0	0.0	0.00205278	0.0	0.0	0.0	331.55355204	556.57601572	823.27093056	22.21799545	2.75927654	-0.41242222
0.0055	0.67385	0.0	0.0	0.0	0.0	0.00205278	0.0	0.0	0.0	332.14321534	560.38033939	823.09833829	22.18750531	2.73022266	-0.41228668
0.0056	0.68602	0.0	0.0	0.0	0.0	0.00205278	0.0	0.0	0.0	332.73188058	564.14227823	822.92615256	22.15706982	2.70097651	-0.41215146
0.0057	0.69818	0.0	0.0	0.0	0.0	0.00205278	0.0	0.0	0.0	333.31955017	567.86164139	822.75437428	22.12668783	2.67154812	-0.41201657
0.0058	0.71033	0.0	0.0	0.0	0.0	0.00205278	0.0	0.0	0.0	333.90622645	571.53825201	822.58300429	22.0963582	2.6419475	-0.411882
0.0059	0.72248	0.0	0.0	0.0	0.0	0.00205278	0.0	0.0	0.0	334.49191175	575.17194713	822.41204338	22.0660798	2.61218468	-0.41174775
0.006	0.73463	0.0	0.0	0.0	0.0	0.00205278	0.0	0.0	0.0	335.07660835	578.7626304	822.24149197	22.03584894	2.582367	-0.4116138
0.0061	0.74678	0.0	0.0	0.0	0.0	0.00205278	0.0	0.0	0.0	335.66031847	582.31019868	822.07135053	22.00566811	2.55236575	-0.41148019
0.0062	0.75892	0.0	0.0	0.0	0.0	0.00205278	0.0	0.0	0.0	336.24304433	585.81451624	821.90161976	21.97553474	2.52224595	-0.4113469
0.0063	0.77106	0.0	0.0	0.0	0.0	0.00205278	0.0	0.0	0.0	336.82478812	589.27549188	821.73230011	21.94544765	2.49201891	-0.41121393
0.0064	0.78319	0.0	0.0	0.0	0.0	0.00205278	0.0	0.0	0.0	337.40555198	592.6930498	821.56339196	21.91540566	2.46169593	-0.41108129
0.0065	0.79532	0.0	0.0	0.0	0.0	0.00205278	0.0	0.0	0.0	337.98533799	596.06712958	821.39489561	21.88540761	2.43128831	-0.41094898
0.0066	0.80745	0.0	0.0	0.0	0.0	0.00205278	0.0	0.0	0.0	338.56414825	599.39772189	821.2268111	21.85545194	2.4008771	-0.41081697
0.0067	0.81957	0.0	0.0	0.0	0.0	0.00205278	0.0	0.0	0.0	339.14198478	602.68481746	821.05913845	21.82553803	2.37037408	-0.41068529
0.0068	0.83169	0.0	0.0	0.0	0.0	0.00205278	0.0	0.0	0.0	339.71884959	605.92839265	820.89187784	21.79566448	2.33983004	-0.41055394
0.0069	0.8438	0.0	0.0	0.0	0.0	0.00205278	0.0	0.0	0.0	340.29474463	609.12845925	820.72502923	21.76583012	2.30925718	-0.41042292
0.007	0.85592	0.0	0.0	0.0	0.0	0.00205278	0.0	0.0	0.0	340.86967182	612.28504542	820.55859252	21.73603376	2.27866774	-0.41029222
0.0071	0.86802	0.0	0.0	0.0	0.0	0.00205278	0.0	0.0	0.0	341.44363306	615.39819564	820.39256753	21.70627424	2.24807392	-0.41016185
0.0072	0.88013	0.0	0.0	0.0	0.0	0.00205278	0.0	0.0	0.0	342.01663028	618.46797371	820.22695392	21.67655412	2.21750701	-0.41003177
0.0073	0.89223	0.0	0.0	0.0	0.0	0.00205278	0.0	0.0	0.0	342.58866531	621.49445838	820.06175131	21.64686686	2.186952	-0.40990204
0.0074	0.90433	0.0	0.0	0.0	0.0	0.00205278	0.0	0.0	0.0	343.15973993	624.47774249	819.89695934	21.61721343	2.1564319	-0.40977263
0.0075	0.91642	0.0	0.0	0.0	0.0	0.00205278	0.0	0.0	0.0	343.72985591	627.41793677	819.73257747	21.58759269	2.12595919	-0.40964354
0.0076	0.92851	0.0	0.0	0.0	0.0	0.00205278	0.0	0.0	0.0	344.29901498	630.31516842	819.56860515	21.5580035	2.09554633	-0.40951478
0.0077	0.94059	0.0	0.0	0.0	0.0	0.00205278	0.0	0.0	0.0	344.86721884	633.16958106	819.4050417	21.52844475	2.06520578	-0.40938634
0.0078	0.95267	0.0	0.0	0.0	0.0	0.00205278	0.0	0.0	0.0	345.43446943	635.9812524	819.24188664	21.49893315	2.03485962	-0.40925816
0.0079	0.96475	0.0	0.0	0.0	0.0	0.00205278	0.0	0.0	0.0	346.00076847	638.75033312	819.07913925	21.46943967	2.00466159	-0.40913034
0.008	0.97683	0.0	0.0	0.0	0.0	0.00205278	0.0	0.0	0.0	346.56611744	641.47705024	818.91679852	21.43997427	1.97456807	-0.40900284
0.0081	0.9889	0.0	0.0	0.0	0.0	0.00205278	0.0	0.0	0.0	347.13051794	644.16160393	818.75486352	21.41053581	1.94459157	-0.40887566
0.0082	1.00096	0.0	0.0	0.0	0.0	0.00205278	0.0	0.0	0.0	347.69397152	646.80421088	818.59333322	21.38112313	1.91474465	-0.40874881
0.0083	1.01303	0.0	0.0	0.0	0.0	0.00205278	0.0	0.0	0.0	348.25647971	649.40510438	818.43220655	21.3517351	1.88503984	-0.40862227
0.0084	1.02508	0.0	0.0	0.0	0.0	0.00205278	0.0	0.0	0.0	348.818044	651.96453425	818.27148231	21.32237057	1.85548967	-0.40849606
0.0085	1.03714	0.0	0.0	0.0	0.0	0.00205278	0.0	0.0	0.0	349.37866586	654.48276684	818.11115927	21.2930284	1.82610669	-0.40837017
0.0086	1.04919	0.0	0.0	0.0	0.0	0.00205278	0.0	0.0	0.0	349.93834669	656.9600851	817.9512361	21.26370746	1.79690342	-0.4082446
0.0087	1.06124	0.0	0.0	0.0	0.0	0.00205278	0.0	0.0	0.0	350.49708789	659.39678851	817.79171138	21.23440658	1.76789241	-0.40811935
0.0088	1.07328	0.0	0.0	0.0	0.0	0.00205278	0.0	0.0	0.0	351.05489082	661.79319308	817.63258365	21.20512464	1.73908618	-0.40799442
0.0089	1.08532	0.0	0.0	0.0	0.0	0.00205278	0.0	0.0	0.0	351.61175833	664.14903003	817.47385365	21.17593974	1.70991357	-0.4078696
0.009	1.09736	0.0	0.0	0.0	0.0	0.00205278	0.0	0.0	0.0	352.16769125	666.46483013	817.31551905	21.14671777	1.68136641	-0.40774525
0.0091	1.10939	0.0	0.0	0.0	0.0	0.00205278	0.0	0.0	0.0	352.72269053	668.74107269	817.15757769	21.11751485	1.6530356	-0.40762121
0.0092	1.12142	0.0	0.0	0.0	0.0	0.00205278	0.0	0.0	0.0	353.2767575	670.97809913	817.00002793	21.08833	1.62493238	-0.40749748
0.0093	1.13344	0.0	0.0	0.0	0.0	0.00205278	0.0	0.0	0.0	353.82989344	673.17626546	816.84286809	21.05916226	1.597068	-0.40737407
0.0094	1.14546	0.0	0.0	0.0	0.0	0.00205278	0.0	0.0	0.0	354.38209963	675.33594223	816.68609637	21.03001066	1.5694537	-0.40725096
0.0095	1.15748	0.0	0.0	0.0	0.0	0.00205278	0.0	0.0	0.0	354.93337729	677.45751459	816.52971093	21.00087423	1.54210072	-0.40712817
0.0096	1.16949	0.0	0.0	0.0	0.0	0.00205278	0.0	0.0	0.0	355.48372762	679.54138223	816.37370987	20.97175201	1.5150203	-0.40700569
0.0097	1.1815	0.0	0.0	0.0	0.0	0.00205278	0.0	0.0	0.0	356.03315181	681.58795945	816.21809118	20.94264302	1.4882237	-0.40688352
0.0098	1.19351	0.0	0.0	0.0	0.0	0.00205278	0.0	0.0	0.0	356.58165099	683.59767508	816.06285283	20.91354631	1.46172215	-0.40676166
0.0099	1.20551	0.0	0.0	0.0	0.0	0.00205278	0.0	0.0	0.0	357.12922628	685.57097256	815.90799267	20.88450076	1.43517093	-0.40664003
0.01	1.21751	0.0	0.0	0.0	0.0	0.00205278	0.0	0.0	0.0	357.67588185	687.50691989	815.75351437	20.85552005	1.40845047	-0.40651859
0.0101	1.2295	0.0	0.0	0.0	0.0	0.00205278	0.0	0.0	0.0	358.22161691	689.40681244	815.5994122	20.82649562	1.38253292	-0.40639757
0.0102	1.24149	0.0	0.0	0.0	0.0	0.00205278	0.0	0.0	0.0	358.76643251	691.27114183	815.4456838	20.79748526	1.35690481	-0.40627685
0.0103	1.25347	0.0	0.0	0.0	0.0	0.00205278	0.0	0.0	0.0	359.3103298	693.10033521	815.29232708	20.76848831	1.3315746	-0.40615642
0.0104	1.26546	0.0	0.0	0.0	0.0	0.00205278	0.0	0.0	0.0	359.85330991	694.89483027	815.13933989	20.73950411	1.30655077	-0.40603629
0.0105	1.27743	0.0	0.0	0.0	0.0	0.00205278	0.0	0.0	0.0	360.39537399	696.65507531	814.98672005	20.71053202	1.28184178	-0.40591646
0.0106	1.28941	0.0	0.0	0.0	0.0	0.00205278	0.0	0.0	0.0	360.93652312	698.38152921	814.8344653	20.68157136	1.2574561	-0.40579691
0.0107	1.30138	1e-08	0.0	0.0	0.0	0.00205278	0.0	0.0	0.0	361.47675839	700.0746614	814.68257334	20.65262148	1.23340219	-0.40567766
0.0108	1.31334	1e-08	0.0	0.0	0.0	0.00205278	0.0	0.0	0.0	362.01608087	701.73495192	814.5310418	20.62368174	1.20968854	-0.4055587
0.0109	1.32531	1e-08	0.0	0.0	0.0	0.00205278	0.0	0.0	0.0	362.55449158	703.36289138	814.37986828	20.59475146	1.1863236	-0.40544003
0.011	1.33726	1e-08	0.0	0.0	0.0	0.00205278	0.0	0.0	0.0	363.09199174	704.95888654	814.22905074	20.56589242	1.1626684	-0.40532155
0.0111	1.34922	1e-08	0.0	0.0	0.0	0.00205277	0.0	0.0	0.0	363.62858408	706.5225521	814.07859067	20.5370109	1.13969669	-0.40520341
0.0112	1.36117	1e-08	0.0	0.0	0.0	0.00205277	0.0	0.0	0.0	364.16426863	708.05490515	813.9284833	20.5081438	1.11702729	-0.40508554
0.0113	1.37312	1e-08	0.0	0.0	0.0	0.00205277	0.0	0.0	0.0	364.69904653	709.55637616	813.77872645	20.47929105	1.0946626	-0.40496795
0.0114	1.38506	1e-08	0.0	0.0	0.0	0.00205277	0.0	0.0	0.0	365.23291896	711.02739784	813.62931795	20.45045259	1.072605	-0.40485063
0.0115	1.397	1e-08	0.0	0.0	0.0	0.00205277	0.0	0.0	0.0	365.76588704	712.46840511	813.48025561	20.42162834	1.05085688	-0.40473358
0.0116	1.40893	1e-08	0.0	0.0	0.0	0.00205277	0.0	0.0	0.0	366.29795193	713.87983509	813.3315372	20.39281824	1.02942063	-0.4046168
0.0117	1.42086	1e-08	0.0	0.0	0.0	0.00205277	0.0	0.0	0.0	366.82911477	715.26212716	813.1831605	20.36402221	1.00829864	-0.40450028
0.0118	1.43279	1e-08	0.0	0.0	0.0	0.00205277	0.0	0.0	0.0	367.35937694	716.61554876	813.03512416	20.33525592	0.9872606	-0.40438404
0.0119	1.44471	1e-08	0.0	0.0	0.0	0.00205277	0.0	0.0	0.0	367.88873958	717.94054366	812.88742591	20.30649497	0.96666872	-0.40426806
0.012	1.45663	1e-08	0.0	0.0	0.0	0.00205277	0.0	0.0	0.0	368.41720375	719.23758848	812.74006333	20.27774929	0.94637736	-0.40415233
0.0121	1.46854	1e-08	0.0	0.0	0.0	0.00205277	0.0	0.0	0.0	368.94477064	720.50710437	812.59303425	20.24901893	0.92638723	-0.40403687
0.0122	1.48045	1e-08	0.0	0.0	0.0	0.00205277	0.0	0.0	0.0	369.47144139	721.74951266	812.44633653	20.22030394	0.90669907	-0.40392167
0.0123	1.49236	1e-08	0.0	0.0	0.0	0.00205277	0.0	0.0	0.0	369.99721716	722.96523481	812.299968	20.19160434	0.88731361	-0.40380672
0.0124	1.50426	1e-08	0.0	0.0	0.0	0.00205277	0.0	0.0	0.0	370.52209912	724.15469242	812.15392649	20.16292019	0.86823157	-0.40369202
0.0125	1.51616	1e-08	0.0	0.0	0.0	0.00205277	0.0	0.0	0.0	371.04608843	725.31828595	812.00820997	20.1342529	0.84938061	-0.4035776
0.0126	1.52805	1e-08	0.0	0.0	0.0	0.00205277	0.0	0.0	0.0	371.56918624	726.45638816	811.86281656	20.10560046	0.83087101	-0.40346342
0.0127	1.53994	1e-08	0.0	0.0	0.0	0.00205277	0.0	0.0	0.0	372.09139371	727.56945033	811.71774391	20.07696372	0.81265945	-0.40334949
0.0128	1.55183	1e-08	0.0	0.0	0.0	0.00205277	0.0	0.0	0.0	372.61271198	728.65788655	811.57298987	20.04834276	0.79474604	-0.40323581
0.0129	1.56371	1e-08	0.0	0.0	0.0	0.00205277	0.0	0.0	0.0	373.13314222	729.72211045	811.4285523	20.01973761	0.77713089	-0.40312238
0.013	1.57559	1e-08	0.0	0.0	0.0	0.00205277	0.0	0.0	0.0	373.65268557	730.76253516	811.28442907	19.99114834	0.75981415	-0.40300919
0.0131	1.58747	1e-08	0.0	0.0	0.0	0.00205277	0.0	0.0	0.0	374.17134318	731.77957334	811.14061803	19.96257499	0.74279591	-0.40289625
0.0132	1.59934	2e-08	0.0	0.0	0.0	0.00205277	0.0	0.0	0.0	374.6891162	732.77363716	810.99711704	19.9340182	0.72606677	-0.40278355
0.0133	1.6112	2e-08	0.0	0.0	0.0	0.00205276	0.0	0.0	0.0	375.20600594	733.74501378	810.85392463	19.90548478	0.70951542	-0.4026711
0.0134	1.62306	2e-08	0.0	0.0	0.0	0.00205276	0.0	0.0	0.0	375.72201348	734.69416313	810.71103838	19.87696324	0.69333236	-0.40255889
0.0135	1.63492	2e-08	0.0	0.0	0.0	0.00205276	0.0	0.0	0.0	376.23713997	735.62149201	810.56845617	19.84845855	0.67743648	-0.40244691
0.0136	1.64677	2e-08	0.0	0.0	0.0	0.00205276	0.0	0.0	0.0	376.75138658	736.52739596	810.42617594	19.81997083	0.661827	-0.40233518
0.0137	1.65862	2e-08	0.0	0.0	0.0	0.00205276	0.0	0.0	0.0	377.26475446	737.41226897	810.28419562	19.79150019	0.64650313	-0.40222368
0.0138	1.67047	2e-08	0.0	0.0	0.0	0.00205276	0.0	0.0	0.0	377.77724478	738.27650346	810.14251315	19.76304672	0.63146408	-0.40211241
0.0139	1.68231	2e-08	0.0	0.0	0.0	0.00205276	0.0	0.0	0.0	378.28885871	739.12049028	810.00112648	19.73461055	0.61670907	-0.40200138
0.014	1.69415	2e-08	0.0	0.0	0.0	0.00205276	0.0	0.0	0.0	378.79959753	739.94453269	809.86003398	19.70620311	0.6020854	-0.40189057
0.0141	1.70598	2e-08	0.0	0.0	0.0	0.00205276	0.0	0.0	0.0	379.30946252	740.74895741	809.7192339	19.67780725	0.58782367	-0.40178
0.0142	1.71781	2e-08	0.0	0.0	0.0	0.00205276	0.0	0.0	0.0	379.81845476	741.53419726	809.57872399	19.6494301	0.57382897	-0.40166965
0.0143	1.72963	2e-08	0.0	0.0	0.0	0.00205276	0.0	0.0	0.0	380.32657544	742.30061752	809.43850229	19.62107186	0.56009936	-0.40155953
0.0144	1.74146	3e-08	0.0	0.0	0.0	0.00205276	0.0	0.0	0.0	380.83382576	743.04858044	809.29856689	19.59273271	0.5466329	-0.40144964
0.0145	1.75327	3e-08	0.0	0.0	0.0	0.00205275	0.0	0.0	0.0	381.34020691	743.77844522	809.15891585	19.56441286	0.53342763	-0.40133997
0.0146	1.76508	3e-08	0.0	0.0	0.0	0.00205275	0.0	0.0	0.0	381.84572011	744.49056802	809.01954728	19.53611249	0.52048163	-0.40123052
0.0147	1.77689	3e-08	0.0	0.0	0.0	0.00205275	0.0	0.0	0.0	382.35036658	745.18528989	808.88045934	19.50783838	0.50770042	-0.4011213
0.0148	1.7887	3e-08	0.0	0.0	0.0	0.00205275	0.0	0.0	0.0	382.85414769	745.8628427	808.74165075	19.47958104	0.49521828	-0.40101229
0.0149	1.8005	3e-08	0.0	0.0	0.0	0.00205275	0.0	0.0	0.0	383.35706456	746.52363688	808.60311933	19.45134451	0.48297921	-0.4009035
0.015	1.81229	3e-08	0.0	0.0	0.0	0.00205275	0.0	0.0	0.0	383.85911842	747.16800298	808.46486327	19.42312904	0.47098042	-0.40079492
0.0151	1.82408	3e-08	0.0	0.0	0.0	0.00205275	0.0	0.0	0.0	384.36031052	747.79626745	808.32688081	19.39493489	0.45921913	-0.40068656
0.0152	1.83587	4e-08	0.0	0.0	0.0	0.00205275	0.0	0.0	0.0	384.86064208	748.40875265	808.1891702	19.36676232	0.44769256	-0.40057842
0.0153	1.84765	4e-08	0.0	0.0	0.0	0.00205274	0.0	0.0	0.0	385.36011435	749.00577683	808.0517297	19.33861157	0.43639791	-0.40047048
0.0154	1.85943	4e-08	0.0	0.0	0.0	0.00205274	0.0	0.0	0.0	385.85872858	749.58765416	807.91455758	19.3104829	0.42533239	-0.40036275
0.0155	1.87121	4e-08	0.0	0.0	0.0	0.00205274	0.0	0.0	0.0	386.35648609	750.15464842	807.77765239	19.28238024	0.41442735	-0.40025525
0.0156	1.88298	4e-08	0.0	0.0	0.0	0.00205274	0.0	0.0	0.0	386.85338811	750.70706523	807.64101246	19.25429817	0.40378173	-0.40014794
0.0157	1.89475	4e-08	0.0	0.0	0.0	0.00205274	0.0	0.0	0.0	387.34943592	751.24521465	807.50463607	19.22623927	0.39335096	-0.40004085
0.0158	1.90651	5e-08	0.0	0.0	0.0	0.00205274	0.0	0.0	0.0	387.84463077	751.76938721	807.3685216	19.19820384	0.38313177	-0.39993395
0.0159	1.91827	5e-08	0.0	0.0	0.0	0.00205273	0.0	0.0	0.0	388.33897395	752.2798688	807.23266747	19.17019214	0.37312092	-0.39982726
0.016	1.93002	5e-08	0.0	0.0	0.0	0.00205273	0.0	0.0	0.0	388.83246674	752.77694068	807.09707209	19.14220446	0.36331517	-0.39972077
0.0161	1.94177	5e-08	0.0	0.0	0.0	0.00205273	0.0	0.0	0.0	389.32511043	753.26087945	806.96173393	19.11424108	0.35371126	-0.39961449
0.0162	1.95351	5e-08	0.0	0.0	0.0	0.00205273	0.0	0.0	0.0	389.8169063	753.73195483	806.82665148	19.08630166	0.34429379	-0.39950841
0.0163	1.96525	5e-08	0.0	0.0	0.0	0.00205273	0.0	0.0	0.0	390.30785564	754.19042892	806.69182327	19.05838741	0.33507773	-0.39940253
0.0164	1.97699	6e-08	0.0	0.0	0.0	0.00205272	0.0	0.0	0.0	390.79795976	754.63656752	806.55724779	19.03049824	0.3260525	-0.39929685
0.0165	1.98872	6e-08	0.0	0.0	0.0	0.00205272	0.0	0.0	0.0	391.28721996	755.07062781	806.42292358	19.00263441	0.31721476	-0.39919136
0.0166	2.00045	6e-08	0.0	0.0	0.0	0.00205272	0.0	0.0	0.0	391.77563755	755.49286226	806.28884919	18.97479621	0.30856116	-0.39908607
0.0167	2.01218	6e-08	0.0	0.0	0.0	0.00205272	0.0	0.0	0.0	392.26321385	755.90351864	806.15502321	18.94698392	0.30008834	-0.39898097
0.0168	2.02389	7e-08	0.0	0.0	0.0	0.00205272	0.0	0.0	0.0	392.74995017	756.30284001	806.02144423	18.9191978	0.29179295	-0.39887606
0.0169	2.03561	7e-08	0.0	0.0	0.0	0.00205271	0.0	0.0	0.0	393.23584785	756.69106473	805.88811088	18.89143796	0.2836725	-0.39877135
0.017	2.04732	7e-08	0.0	0.0	0.0	0.00205271	0.0	0.0	0.0	393.72090813	757.06844764	805.75502174	18.86370212	0.27573608	-0.39866684
0.0171	2.05903	7e-08	0.0	0.0	0.0	0.00205271	0.0	0.0	0.0	394.20513238	757.43520943	805.62217551	18.83599485	0.26795944	-0.39856252
0.0172	2.07073	8e-08	0.0	0.0	0.0	0.0020527	0.0	0.0	0.0	394.68852194	757.79157498	805.48957086	18.80831459	0.2603481	-0.39845838
0.0173	2.08243	8e-08	0.0	0.0	0.0	0.0020527	0.0	0.0	0.0	395.17107814	758.13776631	805.35720649	18.7806616	0.2528988	-0.39835443
0.0174	2.09412	8e-08	0.0	0.0	0.0	0.0020527	0.0	0.0	0.0	395.65280232	758.47400093	805.22508113	18.75303615	0.2456083	-0.39825066
0.0175	2.10581	8e-08	0.0	0.0	0.0	0.0020527	0.0	0.0	0.0	396.13369581	758.80049182	805.09319351	18.72543848	0.23847334	-0.39814709
0.0176	2.1175	9e-08	0.0	0.0	0.0	0.00205269	0.0	0.0	0.0	396.61375997	759.11744744	804.96154239	18.69786885	0.23149067	-0.39804369
0.0177	2.12918	9e-08	0.0	0.0	0.0	0.00205269	0.0	0.0	0.0	397.09299611	759.42508948	804.83012649	18.67032414	0.22468278	-0.3979405
0.0178	2.14085	9e-08	0.0	0.0	0.0	0.00205269	0.0	0.0	0.0	397.57140555	759.7236301	804.69894455	18.64280974	0.21800721	-0.39783748
0.0179	2.15252	1e-07	0.0	0.0	0.0	0.00205268	0.0	0.0	0.0	398.04898968	760.01325448	804.56799545	18.61532383	0.21147665	-0.39773464
0.018	2.16419	1e-07	0.0	0.0	0.0	0.00205268	0.0	0.0	0.0	398.52574984	760.29415699	804.437278	18.58786662	0.20508804	-0.39763198
0.0181	2.17586	1e-07	0.0	0.0	0.0	0.00205268	0.0	0.0	0.0	399.0016874	760.56652777	804.30679105	18.56043836	0.19883834	-0.39752951
0.0182	2.18751	1.1e-07	0.0	0.0	0.0	0.00205267	0.0	0.0	0.0	399.47680372	760.83055275	804.17653346	18.53303926	0.19272448	-0.39742721
0.0183	2.19917	1.1e-07	0.0	0.0	0.0	0.00205267	0.0	0.0	0.0	399.95110016	761.08641366	804.04650413	18.50566956	0.18674341	-0.39732509
0.0184	2.21082	1.2e-07	0.0	0.0	0.0	0.00205266	0.0	0.0	0.0	400.42457808	761.33429184	803.91670194	18.47832656	0.18091761	-0.39722316
0.0185	2.22246	1.2e-07	0.0	0.0	0.0	0.00205266	0.0	0.0	0.0	400.89723877	761.57439904	803.78712564	18.45101481	0.17520643	-0.3971214
0.0186	2.23411	1.2e-07	0.0	0.0	0.0	0.00205266	0.0	0.0	0.0	401.36908366	761.80688373	803.65777428	18.42373281	0.16962173	-0.39701982
0.0187	2.24574	1.3e-07	0.0	0.0	0.0	0.00205265	0.0	0.0	0.0	401.8401141	762.03191509	803.5286468	18.39648077	0.16416068	-0.39691841
0.0188	2.25737	1.3e-07	0.0	0.0	0.0	0.00205265	0.0	0.0	0.0	402.31033148	762.24965848	803.39974215	18.3692589	0.15882047	-0.39681717
0.0189	2.269	1.4e-07	0.0	0.0	0.0	0.00205264	0.0	0.0	0.0	402.77973717	762.46027535	803.27105931	18.3420674	0.15359826	-0.39671611
0.019	2.28063	1.4e-07	0.0	0.0	0.0	0.00205264	0.0	0.0	0.0	403.24833253	762.6639233	803.14259729	18.31490647	0.14849124	-0.39661523
0.0191	2.29225	1.5e-07	0.0	0.0	0.0	0.00205263	0.0	0.0	0.0	403.71611897	762.86075603	803.01435509	18.28777631	0.14349659	-0.39651451
0.0192	2.30386	1.5e-07	0.0	0.0	0.0	0.00205263	0.0	0.0	0.0	404.18309775	763.05097297	802.88633155	18.26067102	0.13866911	-0.39641399
0.0193	2.31547	1.6e-07	0.0	0.0	0.0	0.00205262	0.0	0.0	0.0	404.64927028	763.23471863	802.75852571	18.23360043	0.1339151	-0.39631362
0.0194	2.32708	1.6e-07	0.0	0.0	0.0	0.00205262	0.0	0.0	0.0	405.11463797	763.41212444	802.63093668	18.2065608	0.12926897	-0.39621342
0.0195	2.33868	1.7e-07	0.0	0.0	0.0	0.00205261	0.0	0.0	0.0	405.57920218	763.58333439	802.50356354	18.17955232	0.12472801	-0.3961134
0.0196	2.35027	1.8e-07	0.0	0.0	0.0	0.00205261	0.0	0.0	0.0	406.04296431	763.74848874	802.37640537	18.15257519	0.12028946	-0.39601354
0.0197	2.36187	1.8e-07	0.0	0.0	0.0	0.0020526	0.0	0.0	0.0	406.50592574	763.90772396	802.24946124	18.1256296	0.11595056	-0.39591385
0.0198	2.37345	1.9e-07	0.0	0.0	0.0	0.00205259	0.0	0.0	0.0	406.96808786	764.0611727	802.12273029	18.09871576	0.1117085	-0.39581432
0.0199	2.38504	1.9e-07	0.0	0.0	0.0	0.00205259	0.0	0.0	0.0	407.42945205	764.20896375	801.99621165	18.07183386	0.10756045	-0.39571496
0.02	2.39662	2e-07	0.0	0.0	0.0	0.00205258	0.0	0.0	0.0	407.89001972	764.35122201	801.86990445	18.04498412	0.10350356	-0.39561577
0.0201	2.40819	2.1e-07	0.0	0.0	0.0	0.00205257	0.0	0.0	0.0	408.34979226	764.48806843	801.74380788	18.01816674	0.09953494	-0.39551674
0.0202	2.41976	2.1e-07	0.0	0.0	0.0	0.00205257	0.0	0.0	0.0	408.80877107	764.61961998	801.61792111	17.99138194	0.09565167	-0.39541787
0.0203	2.43133	2.2e-07	0.0	0.0	0.0	0.00205256	0.0	0.0	0.0	409.26695754	764.74598962	801.49224336	17.96462992	0.09185083	-0.39531916
0.0204	2.44289	2.3e-07	0.0	0.0	0.0	0.00205255	0.0	0.0	0.0	409.72435309	764.86728624	801.36677384	17.93791092	0.08812944	-0.39522062
0.0205	2.45444	2.3e-07	0.0	0.0	0.0	0.00205255	0.0	0.0	0.0	410.18095908	764.983643	801.24151167	17.91120638	0.08466969	-0.39512229
0.0206	2.466	2.4e-07	0.0	0.0	0.0	0.00205254	0.0	0.0	0.0	410.63677648	765.09540343	801.11645507	17.88454767	0.08116122	-0.39502408
0.0207	2.47754	2.5e-07	0.0	0.0	0.0	0.00205253	0.0	0.0	0.0	411.09180701	765.20248772	800.99160407	17.85792164	0.07773302	-0.39492604
0.0208	2.48909	2.6e-07	0.0	0.0	0.0	0.00205252	0.0	0.0	0.0	411.54605208	765.3050025	800.86695791	17.83132845	0.07438271	-0.39482815
0.0209	2.50062	2.7e-07	0.0	0.0	0.0	0.00205251	0.0	0.0	0.0	411.99951308	765.40305116	800.74251585	17.80476826	0.07110794	-0.39473043
0.021	2.51216	2.8e-07	0.0	0.0	0.0	0.00205251	0.0	0.0	0.0	412.45219141	765.49673383	800.61827715	17.77824122	0.06790629	-0.39463286
0.0211	2.52369	2.8e-07	0.0	0.0	0.0	0.0020525	0.0	0.0	0.0	412.90408845	765.58614737	800.4942411	17.7517475	0.06477538	-0.39453545
0.0212	2.53521	2.9e-07	0.0	0.0	0.0	0.00205249	0.0	0.0	0.0	413.35520562	765.67138532	800.37040699	17.72528726	0.06171279	-0.3944382
0.0213	2.54673	3e-07	0.0	0.0	0.0	0.00205248	0.0	0.0	0.0	413.80554431	765.75253791	800.24677413	17.69886067	0.05871607	-0.3943411
0.0214	2.55825	3.1e-07	0.0	0.0	0.0	0.00205247	0.0	0.0	0.0	414.25510592	765.82969205	800.12334186	17.67246789	0.05578279	-0.39424416
0.0215	2.56976	3.2e-07	0.0	0.0	0.0	0.00205246	0.0	0.0	0.0	414.70389187	765.90293124	800.00010952	17.64610909	0.05291049	-0.39414737
0.0216	2.58126	3.3e-07	0.0	0.0	0.0	0.00205245	0.0	0.0	0.0	415.15190355	765.97233565	799.87707647	17.61978444	0.05009668	-0.39405073
0.0217	2.59276	3.4e-07	0.0	0.0	0.0	0.00205244	0.0	0.0	0.0	415.59914238	766.03798201	799.75424208	17.59349412	0.04733889	-0.39395425
0.0218	2.60426	3.5e-07	0.0	0.0	0.0	0.00205243	0.0	0.0	0.0	416.04560976	766.09994365	799.63160575	17.56723829	0.04463462	-0.39385792
0.0219	2.61575	3.6e-07	0.0	0.0	0.0	0.00205242	0.0	0.0	0.0	416.4913068	766.15847152	799.50916608	17.54098991	0.0422544	-0.39376183
0.022	2.62724	3.8e-07	0.0	0.0	0.0	0.00205241	0.0	0.0	0.0	416.93623477	766.21370374	799.3869222	17.51479528	0.03973307	-0.39366583
0.0221	2.63872	3.9e-07	0.0	0.0	0.0	0.00205239	0.0	0.0	0.0	417.38039533	766.26557522	799.2648741	17.48863442	0.03727018	-0.39356998
0.0222	2.6502	4e-07	0.0	0.0	0.0	0.00205238	0.0	0.0	0.0	417.82378986	766.31416355	799.14302115	17.46250742	0.03486415	-0.39347428
0.0223	2.66168	4.1e-07	0.0	0.0	0.0	0.00205237	0.0	0.0	0.0	418.26641974	766.35954417	799.02136275	17.43641435	0.03251342	-0.39337874
0.0224	2.67314	4.2e-07	0.0	0.0	0.0	0.00205236	0.0	0.0	0.0	418.70828637	766.40179045	798.89989828	17.4103553	0.03021646	-0.39328334
0.0225	2.68461	4.4e-07	0.0	0.0	0.0	0.00205234	0.0	0.0	0.0	419.14939113	766.44097366	798.77862716	17.38433033	0.02797175	-0.3931881
0.0226	2.69607	4.5e-07	0.0	0.0	0.0	0.00205233	0.0	0.0	0.0	419.5897354	766.47716303	798.65754879	17.35833953	0.02577779	-0.39309301
0.0227	2.70752	4.6e-07	0.0	0.0	0.0	0.00205232	0.0	0.0	0.0	420.02932057	766.51042576	798.53666261	17.33238296	0.0236331	-0.39299806
0.0228	2.71897	4.8e-07	0.0	0.0	0.0	0.0020523	0.0	0.0	0.0	420.46814802	766.54082708	798.41596806	17.3064607	0.02153621	-0.39290327
0.0229	2.73042	4.9e-07	0.0	0.0	0.0	0.00205229	0.0	0.0	0.0	420.90621914	766.5684302	798.29546456	17.28057282	0.01948567	-0.39280863
0.023	2.74186	5.1e-07	0.0	0.0	0.0	0.00205228	0.0	0.0	0.0	421.34353532	766.5932964	798.17515159	17.25471938	0.01748007	-0.39271413
0.0231	2.7533	5.2e-07	0.0	0.0	0.0	0.00205226	0.0	0.0	0.0	421.78009793	766.61548505	798.0550286	17.22890045	0.01551799	-0.39261978
0.0232	2.76473	5.4e-07	0.0	0.0	0.0	0.00205224	0.0	0.0	0.0	422.21590836	766.63505359	797.93509506	17.20311367	0.01362318	-0.39252559
0.0233	2.77615	5.5e-07	0.0	0.0	0.0	0.00205223	0.0	0.0	0.0	422.65096772	766.6522231	797.81534972	17.17735204	0.01186744	-0.39243157
0.0234	2.78758	5.7e-07	0.0	0.0	0.0	0.00205221	0.0	0.0	0.0	423.08527755	766.66694886	797.69579251	17.15163288	0.01007048	-0.39233767
0.0235	2.79899	5.8e-07	0.0	0.0	0.0	0.0020522	0.0	0.0	0.0	423.51883923	766.67927907	797.57642294	17.12594788	0.00831782	-0.39224392
0.0236	2.81041	6e-07	0.0	0.0	0.0	0.00205218	0.0	0.0	0.0	423.95165414	766.68927282	797.45724049	17.10029704	0.00660864	-0.39215032
0.0237	2.82181	6.2e-07	0.0	0.0	0.0	0.00205216	0.0	0.0	0.0	424.38372362	766.69698809	797.33824462	17.07468038	0.00494215	-0.39205687
0.0238	2.83322	6.4e-07	0.0	0.0	0.0	0.00205214	0.0	0.0	0.0	424.81504906	766.70248182	797.2194348	17.04909789	0.00331758	-0.39196356
0.0239	2.84461	6.5e-07	0.0	0.0	0.0	0.00205213	0.0	0.0	0.0	425.2456318	766.70580997	797.10081054	17.02354957	0.0017342	-0.39187039
0.024	2.85601	6.7e-07	0.0	0.0	0.0	0.00205211	0.0	0.0	0.0	425.67547319	766.70702756	796.98237131	16.99803543	0.00019133	-0.39177738
0.0241	2.8674	6.9e-07	0.0	0.0	0.0	0.00205209	0.0	0.0	0.0	426.1045746	766.70618869	796.8641166	16.97255546	-0.00131169	-0.3916845
0.0242	2.87878	7.1e-07	0.0	0.0	0.0	0.00205207	0.0	0.0	0.0	426.53293738	766.70334662	796.74604592	16.94710965	-0.00277549	-0.39159178
0.0243	2.89016	7.3e-07	0.0	0.0	0.0	0.00205205	0.0	0.0	0.0	426.96056286	766.69855382	796.62815876	16.92169798	-0.00420064	-0.3914992
0.0244	2.90153	7.5e-07	0.0	0.0	0.0	0.00205203	0.0	0.0	0.0	427.38745241	766.69186199	796.51045464	16.89632044	-0.00558771	-0.39140676
0.0245	2.9129	7.7e-07	0.0	0.0	0.0	0.00205201	0.0	0.0	0.0	427.81360737	766.68332214	796.39293305	16.87097702	-0.00693721	-0.39131447
0.0246	2.92427	8e-07	0.0	0.0	0.0	0.00205198	0.0	0.0	0.0	428.23902912	766.67295938	796.27559363	16.8456737	-0.0083081	-0.3912223
0.0247	2.93563	8.2e-07	0.0	0.0	0.0	0.00205196	0.0	0.0	0.0	428.66371908	766.6607806	796.15843607	16.82040031	-0.00960216	-0.39113029
0.0248	2.94698	8.4e-07	0.0	0.0	0.0	0.00205194	0.0	0.0	0.0	429.08767853	766.64687565	796.04145972	16.79516124	-0.01086275	-0.39103842
0.0249	2.95833	8.6e-07	0.0	0.0	0.0	0.00205192	0.0	0.0	0.0	429.51090878	766.63128918	795.92466412	16.76995648	-0.0120905	-0.39094669
0.025	2.96968	8.9e-07	0.0	0.0	0.0	0.00205189	0.0	0.0	0.0	429.93341119	766.61406501	795.8080488	16.74478602	-0.01328596	-0.39085511
0.0251	2.98102	9.1e-07	0.0	0.0	0.0	0.00205187	0.0	0.0	0.0	430.35518709	766.59524624	795.69161333	16.71964985	-0.01444969	-0.39076367
0.0252	2.99235	9.4e-07	0.0	0.0	0.0	0.00205184	0.0	0.0	0.0	430.77623782	766.57487526	795.57535724	16.69454795	-0.01558221	-0.39067237
0.0253	3.00368	9.6e-07	0.0	0.0	0.0	0.00205182	0.0	0.0	0.0	431.19656469	766.55299376	795.4592801	16.6694803	-0.01668402	-0.39058121
0.0254	3.01501	9.9e-07	0.0	0.0	0.0	0.00205179	0.0	0.0	0.0	431.61616905	766.52964281	795.34338147	16.64444688	-0.01775557	-0.39049019
0.0255	3.02633	1.02e-06	0.0	0.0	0.0	0.00205176	0.0	0.0	0.0	432.03505221	766.5048629	795.22766089	16.61944767	-0.01879731	-0.39039931
0.0256	3.03765	1.04e-06	0.0	0.0	0.0	0.00205174	0.0	0.0	0.0	432.45321551	766.47869391	795.11211795	16.59448264	-0.01980965	-0.39030857
0.0257	3.04896	1.07e-06	0.0	0.0	0.0	0.00205171	0.0	0.0	0.0	432.87066025	766.45117523	794.99675221	16.56955176	-0.02079297	-0.39021797
0.0258	3.06026	1.1e-06	0.0	0.0	0.0	0.00205168	0.0	0.0	0.0	433.28738777	766.42234575	794.88156323	16.544655	-0.02174764	-0.39012751
0.0259	3.07156	1.13e-06	0.0	0.0	0.0	0.00205165	0.0	0.0	0.0	433.70339936	766.3922439	794.76655059	16.51979233	-0.02267399	-0.3900372
0.026	3.08286	1.16e-06	0.0	0.0	0.0	0.00205162	0.0	0.0	0.0	434.11869649	766.36083703	794.65171418	16.49497164	-0.02364921	-0.38994699
0.0261	3.09415	1.19e-06	0.0	0.0	0.0	0.00205159	0.0	0.0	0.0	434.53328041	766.32818161	794.53705348	16.47017938	-0.02454251	-0.38985694
0.0262	3.10544	1.22e-06	0.0	0.0	0.0	0.00205156	0.0	0.0	0.0	434.9471524	766.29433263	794.42256801	16.44542143	-0.02541167	-0.38976703
0.0263	3.11672	1.26e-06	0.0	0.0	0.0	0.00205152	0.0	0.0	0.0	435.36031378	766.2593222	794.30825736	16.42069779	-0.02625718	-0.38967726
0.0264	3.128	1.29e-06	0.0	0.0	0.0	0.00205149	0.0	0.0	0.0	435.77276584	766.22318177	794.19412114	16.39600843	-0.0270795	-0.38958763
0.0265	3.13927	1.32e-06	0.0	0.0	0.0	0.00205146	0.0	0.0	0.0	436.18450991	766.18594216	794.08015896	16.37135333	-0.02787909	-0.38949813
0.0266	3.15053	1.36e-06	0.0	0.0	0.0	0.00205142	0.0	0.0	0.0	436.59554728	766.1476336	793.96637043	16.34673248	-0.02865638	-0.38940877
0.0267	3.1618	1.39e-06	0.0	0.0	0.0	0.00205139	0.0	0.0	0.0	437.00587926	766.10828576	793.85275517	16.32214585	-0.02941179	-0.38931954
0.0268	3.17305	1.43e-06	0.0	0.0	0.0	0.00205135	0.0	0.0	0.0	437.41550713	766.06792774	793.7393128	16.29759341	-0.03014572	-0.38923045
0.0269	3.1843	1.47e-06	0.0	0.0	0.0	0.00205131	0.0	0.0	0.0	437.82443221	766.02658812	793.62604293	16.27307515	-0.03085853	-0.3891415
0.027	3.19555	1.5e-06	0.0	0.0	0.0	0.00205128	0.0	0.0	0.0	438.23265578	765.98429498	793.5129452	16.24859103	-0.0315506	-0.38905268
0.0271	3.20679	1.54e-06	0.0	0.0	0.0	0.00205124	0.0	0.0	0.0	438.64017914	765.94107593	793.40001923	16.22414103	-0.03222227	-0.388964
0.0272	3.21803	1.58e-06	0.0	0.0	0.0	0.0020512	0.0	0.0	0.0	439.04700356	765.89695812	793.28726464	16.19972512	-0.03287387	-0.38887545
0.0273	3.22926	1.62e-06	0.0	0.0	0.0	0.00205116	0.0	0.0	0.0	439.45313036	765.85196214	793.1746811	16.17534651	-0.03353948	-0.38878703
0.0274	3.24049	1.66e-06	0.0	0.0	0.0	0.00205112	0.0	0.0	0.0	439.85856088	765.80607374	793.06226843	16.15099972	-0.03416268	-0.38869875
0.0275	3.25171	1.7e-06	0.0	0.0	0.0	0.00205107	0.0	0.0	0.0	440.26329635	765.75934966	792.95002611	16.12668708	-0.03476835	-0.3886106
0.0276	3.26293	1.75e-06	0.0	0.0	0.0	0.00205103	0.0	0.0	0.0	440.66733805	765.71181311	792.83795381	16.10240856	-0.03535685	-0.38852259
0.0277	3.27414	1.79e-06	0.0	0.0	0.0	0.00205099	0.0	0.0	0.0	441.07068726	765.6634868	792.72605116	16.07816414	-0.03592858	-0.38843471
0.0278	3.28534	1.84e-06	0.0	0.0	0.0	0.00205094	0.0	0.0	0.0	441.47334525	765.61439291	792.61431783	16.0539538	-0.03648389	-0.38834696
0.0279	3.29654	1.88e-06	0.0	0.0	0.0	0.0020509	0.0	0.0	0.0	441.8753133	765.56455316	792.50275347	16.02977751	-0.03702313	-0.38825935
0.028	3.30774	1.93e-06	0.0	0.0	0.0	0.00205085	0.0	0.0	0.0	442.27659268	765.51398879	792.39135775	16.00563523	-0.03754663	-0.38817186
0.0281	3.31893	1.98e-06	0.0	0.0	0.0	0.0020508	0.0	0.0	0.0	442.67718466	765.46272061	792.28013031	15.98152696	-0.03805471	-0.38808451
0.0282	3.33012	2.03e-06	0.0	0.0	0.0	0.00205075	0.0	0.0	0.0	443.0770905	765.41076898	792.16907083	15.95745264	-0.03854769	-0.3879973
0.0283	3.3413	2.08e-06	0.0	0.0	0.0	0.0020507	0.0	0.0	0.0	443.47631147	765.35815386	792.05817897	15.93341226	-0.03902585	-0.38791021
0.0284	3.35247	2.13e-06	0.0	0.0	0.0	0.00205065	0.0	0.0	0.0	443.87484882	765.30489481	791.94745441	15.90940577	-0.03948949	-0.38782326
0.0285	3.36364	2.18e-06	0.0	0.0	0.0	0.0020506	0.0	0.0	0.0	444.27270382	765.25101102	791.8368968	15.88543316	-0.03993886	-0.38773643
0.0286	3.37481	2.23e-06	0.0	0.0	0.0	0.00205055	0.0	0.0	0.0	444.66987772	765.19652132	791.72650583	15.86149437	-0.04037422	-0.38764974
0.0287	3.38597	2.29e-06	0.0	0.0	0.0	0.00205049	0.0	0.0	0.0	445.06637179	765.1414284	791.61628124	15.83759136	-0.04082055	-0.38756317
0.0288	3.39713	2.34e-06	0.0	0.0	0.0	0.00205044	0.0	0.0	0.0	445.46218729	765.08574582	791.50622273	15.81372074	-0.0412361	-0.38747674
0.0289	3.40828	2.4e-06	0.0	0.0	0.0	0.00205038	0.0	0.0	0.0	445.85732546	765.0295015	791.39632994	15.78988393	-0.04163944	-0.38739044
0.029	3.41942	2.46e-06	0.0	0.0	0.0	0.00205032	0.0	0.0	0.0	446.25178754	764.97271154	791.28660255	15.7660809	-0.04203087	-0.38730427
0.0291	3.43056	2.52e-06	0.0	0.0	0.0	0.00205026	0.0	0.0	0.0	446.64557477	764.91539161	791.17704024	15.74231162	-0.04241066	-0.38721822
0.0292	3.44169	2.58e-06	0.0	0.0	0.0	0.0020502	0.0	0.0	0.0	447.03868839	764.85755703	791.06764272	15.71857606	-0.04277908	-0.38713231
0.0293	3.45282	2.64e-06	0.0	0.0	0.0	0.00205014	0.0	0.0	0.0	447.43112964	764.79922276	790.95840967	15.69487419	-0.04313639	-0.38704653
0.0294	3.46395	2.7e-06	0.0	0.0	0.0	0.00205008	0.0	0.0	0.0	447.82289976	764.74040341	790.84934078	15.67120596	-0.04348284	-0.38696087
0.0295	3.47507	2.76e-06	0.0	0.0	0.0	0.00205001	0.0	0.0	0.0	448.21399998	764.68111327	790.74043576	15.64757135	-0.04381867	-0.38687534
0.0296	3.48618	2.83e-06	0.0	0.0	0.0	0.00204995	0.0	0.0	0.0	448.60443152	764.62136631	790.6316943	15.62397032	-0.04414411	-0.38678994
0.0297	3.49729	2.9e-06	0.0	0.0	0.0	0.00204988	0.0	0.0	0.0	448.99419562	764.56117619	790.52311611	15.60040282	-0.04445936	-0.38670467
0.0298	3.50839	2.96e-06	0.0	0.0	0.0	0.00204981	0.0	0.0	0.0	449.3832935	764.50055629	790.41470089	15.57686883	-0.04476465	-0.38661953
0.0299	3.51949	3.03e-06	0.0	0.0	0.0	0.00204974	0.0	0.0	0.0	449.77172638	764.43951971	790.30644833	15.5533683	-0.04506017	-0.38653452
0.03	3.53058	3.1e-06	0.0	0.0	0.0	0.00204967	0.0	0.0	0.0	450.15949548	764.37807929	790.19835816	15.52990131	-0.04534784	-0.38644963
0.0301	3.54167	3.18e-06	0.0	0.0	0.0	0.0020496	0.0	0.0	0.0	450.54660202	764.31624281	790.09043009	15.5064678	-0.04562753	-0.38636487
0.0302	3.55275	3.25e-06	0.0	0.0	0.0	0.00204953	0.0	0.0	0.0	450.93304722	764.25402565	789.98266382	15.48306751	-0.04589621	-0.38628024
0.0303	3.56383	3.32e-06	0.0	0.0	0.0	0.00204945	0.0	0.0	0.0	451.31883227	764.19143997	789.87505907	15.45970054	-0.04615602	-0.38619573
0.0304	3.5749	3.4e-06	0.0	0.0	0.0	0.00204938	0.0	0.0	0.0	451.7039584	764.12849743	789.76761554	15.43636684	-0.0464071	-0.38611135
0.0305	3.58597	3.48e-06	0.0	0.0	0.0	0.0020493	0.0	0.0	0.0	452.08842679	764.06520952	789.66033294	15.41306636	-0.04664962	-0.3860271
0.0306	3.59703	3.56e-06	0.0	0.0	0.0	0.00204922	0.0	0.0	0.0	452.47223867	764.00158752	789.55321101	15.38979907	-0.0468837	-0.38594297
0.0307	3.60809	3.64e-06	0.0	0.0	0.0	0.00204914	0.0	0.0	0.0	452.85539521	763.93764252	789.44624944	15.36656492	-0.04710949	-0.38585897
0.0308	3.61914	3.72e-06	0.0	0.0	0.0	0.00204906	0.0	0.0	0.0	453.23789763	763.87338543	789.33944796	15.34336386	-0.04732711	-0.38577509
0.0309	3.63018	3.81e-06	0.0	0.0	0.0	0.00204897	0.0	0.0	0.0	453.61974712	763.80882704	789.23280629	15.32019586	-0.04753666	-0.38569134
0.031	3.64122	3.89e-06	0.0	0.0	0.0	0.00204888	0.0	0.0	0.0	454.00094485	763.74397795	789.12632414	15.29706085	-0.04773826	-0.38560772
0.0311	3.65226	3.98e-06	0.0	0.0	0.0	0.0020488	0.0	0.0	0.0	454.38149203	763.67884866	789.02000124	15.2739588	-0.04793199	-0.38552422
0.0312	3.66328	4.07e-06	0.0	0.0	0.0	0.00204871	0.0	0.0	0.0	454.76138984	763.61344955	788.91383731	15.25088965	-0.04811793	-0.38544085
0.0313	3.67431	4.16e-06	0.0	0.0	0.0	0.00204862	0.0	0.0	0.0	455.14063945	763.54779088	788.80783207	15.22785336	-0.04829617	-0.3853576
0.0314	3.68533	4.25e-06	0.0	0.0	0.0	0.00204852	0.0	0.0	0.0	455.51924208	763.48186699	788.70198532	15.20485317	-0.04850133	-0.38527446
0.0315	3.69634	4.35e-06	0.0	0.0	0.0	0.00204843	0.0	0.0	0.0	455.89719893	763.41566649	788.59629687	15.1818833	-0.04867336	-0.38519146
0.0316	3.70735	4.44e-06	0.0	0.0	0.0	0.00204833	0.0	0.0	0.0	456.27451114	763.34922371	788.49076635	15.15894622	-0.0488388	-0.38510858
0.0317	3.71835	4.54e-06	0.0	0.0	0.0	0.00204824	0.0	0.0	0.0	456.65117988	763.28254728	788.38539348	15.13604189	-0.04899772	-0.38502583
0.0318	3.72935	4.64e-06	0.0	0.0	0.0	0.00204814	0.0	0.0	0.0	457.02720632	763.21564576	788.280178	15.11317026	-0.04915019	-0.3849432
0.0319	3.74034	4.74e-06	0.0	0.0	0.0	0.00204803	0.0	0.0	0.0	457.40259162	763.14852762	788.17511963	15.09033127	-0.04929624	-0.38486069
0.032	3.75132	4.85e-06	0.0	0.0	0.0	0.00204793	0.0	0.0	0.0	457.77733694	763.0812013	788.07021812	15.06752487	-0.04943591	-0.38477831
0.0321	3.76231	4.95e-06	0.0	0.0	0.0	0.00204783	0.0	0.0	0.0	458.15144346	763.0136752	787.9654732	15.04475101	-0.04956922	-0.38469604
0.0322	3.77328	5.06e-06	0.0	0.0	0.0	0.00204772	0.0	0.0	1e-08	458.52491231	762.94595768	787.8608846	15.02200964	-0.04969619	-0.38461391
0.0323	3.78425	5.17e-06	0.0	0.0	0.0	0.00204761	0.0	0.0	1e-08	458.89774466	762.87805711	787.75645206	14.99930069	-0.04981682	-0.38453189
0.0324	3.79521	5.28e-06	0.0	0.0	0.0	0.0020475	0.0	0.0	1e-08	459.26994166	762.80998184	787.65217531	14.97662412	-0.0499311	-0.38445
0.0325	3.80617	5.39e-06	0.0	0.0	0.0	0.00204738	0.0	0.0	1e-08	459.64150446	762.74174027	787.54805408	14.95397987	-0.05003901	-0.38436823
0.0326	3.81713	5.51e-06	0.0	0.0	0.0	0.00204727	0.0	0.0	1e-08	460.01243419	762.67334081	787.44408813	14.93136788	-0.05014052	-0.38428658
0.0327	3.82807	5.62e-06	0.0	0.0	0.0	0.00204715	0.0	0.0	1e-08	460.38273201	762.60479194	787.34027717	14.90878808	-0.05023559	-0.38420505
0.0328	3.83902	5.74e-06	0.0	0.0	0.0	0.00204703	0.0	0.0	1e-08	460.75239905	762.53610218	787.23662095	14.88624043	-0.05032418	-0.38412365
0.0329	3.84995	5.87e-06	0.0	0.0	0.0	0.00204691	0.0	0.0	1e-08	461.12143644	762.46728015	787.1331192	14.86372487	-0.05040621	-0.38404237
0.033	3.86089	5.99e-06	0.0	0.0	0.0	0.00204678	0.0	0.0	1e-08	461.48984532	762.39833455	787.02977166	14.84124132	-0.05048162	-0.38396121
0.0331	3.87181	6.12e-06	0.0	0.0	0.0	0.00204666	0.0	0.0	1e-08	461.85762681	762.32927419	786.92657807	14.81878973	-0.05055032	-0.38388017
0.0332	3.88273	6.25e-06	0.0	0.0	0.0	0.00204653	0.0	0.0	1e-08	462.22478205	762.26010801	786.82353816	14.79637004	-0.05061222	-0.38379925
0.0333	3.89365	6.38e-06	0.0	0.0	0.0	0.0020464	0.0	0.0	1e-08	462.59131215	762.19084507	786.72065166	14.77398218	-0.05066721	-0.38371845
0.0334	3.90456	6.51e-06	0.0	0.0	0.0	0.00204627	0.0	0.0	1e-08	462.95721824	762.1214946	786.61791832	14.75162609	-0.05071518	-0.38363778
0.0335	3.91546	6.64e-06	0.0	0.0	0.0	0.00204613	0.0	0.0	1e-08	463.32250166	762.05192363	786.51533851	14.72931487	-0.05089589	-0.38355719
0.0336	3.92636	6.78e-06	0.0	0.0	0.0	0.00204599	0.0	0.0	1e-08	463.68716341	761.98221727	786.41291162	14.70702477	-0.05095771	-0.38347675
0.0337	3.93725	6.92e-06	0.0	0.0	0.0	0.00204585	0.0	0.0	1e-08	464.05120455	761.91241155	786.31063726	14.68476651	-0.05101492	-0.38339642
0.0338	3.94814	7.06e-06	0.0	0.0	0.0	0.00204571	0.0	0.0	1e-08	464.41462619	761.84251247	786.2085152	14.66254003	-0.05106751	-0.38331622
0.0339	3.95902	7.21e-06	0.0	0.0	0.0	0.00204556	0.0	0.0	1e-08	464.77742945	761.77252607	786.10654518	14.64034527	-0.05111543	-0.38323614
0.034	3.96989	7.36e-06	0.0	0.0	0.0	0.00204542	0.0	0.0	1e-08	465.13961542	761.70245844	786.00472695	14.61818218	-0.05115867	-0.38315618
0.0341	3.98076	7.51e-06	0.0	0.0	0.0	0.00204527	0.0	0.0	1e-08	465.50118522	761.6323157	785.90306026	14.59605069	-0.05119718	-0.38307634
0.0342	3.99163	7.66e-06	0.0	0.0	0.0	0.00204511	0.0	0.0	1e-08	465.86213995	761.56210406	785.80154488	14.57395076	-0.0512309	-0.38299661
0.0343	4.00249	7.82e-06	0.0	0.0	0.0	0.00204496	0.0	0.0	1e-08	466.2224807	761.49182978	785.70018054	14.55188232	-0.05125978	-0.38291701
0.0344	4.01334	7.97e-06	0.0	0.0	0.0	0.0020448	0.0	0.0	1e-08	466.58220856	761.42149922	785.598967	14.52984531	-0.05128375	-0.38283752
0.0345	4.02419	8.13e-06	0.0	0.0	0.0	0.00204464	0.0	0.0	1e-08	466.94132464	761.35111884	785.49790401	14.50783967	-0.05130274	-0.38275815
0.0346	4.03503	8.3e-06	0.0	0.0	0.0	0.00204447	0.0	0.0	1e-08	467.29983001	761.28069518	785.39699133	14.48586535	-0.05131666	-0.3826789
0.0347	4.04587	8.46e-06	0.0	0.0	0.0	0.00204431	0.0	0.0	1e-08	467.65772577	761.21023494	785.29622871	14.46392228	-0.05132542	-0.38259977
0.0348	4.0567	8.63e-06	0.0	0.0	0.0	0.00204414	0.0	0.0	1e-08	468.01501299	761.13974493	785.19561589	14.44201041	-0.05132891	-0.38252076
0.0349	4.06752	8.8e-06	0.0	0.0	0.0	0.00204397	0.0	0.0	1e-08	468.37169276	761.06923209	785.09515263	14.42012966	-0.05132703	-0.38244187
0.035	4.07834	8.98e-06	0.0	0.0	0.0	0.00204379	0.0	0.0	1e-08	468.72776615	760.99870353	784.99483867	14.39827997	-0.05131967	-0.38236309
0.0351	4.08916	9.16e-06	0.0	0.0	0.0	0.00204361	0.0	0.0	1e-08	469.08323424	760.92816653	784.89467378	14.37646128	-0.05130669	-0.38228443
0.0352	4.09997	9.34e-06	0.0	0.0	0.0	0.00204343	0.0	0.0	1e-08	469.4380981	760.85762852	784.7946577	14.35467354	-0.05128796	-0.38220589
0.0353	4.11077	9.52e-06	0.0	0.0	0.0	0.00204325	0.0	0.0	1e-08	469.79235879	760.78709713	784.69479017	14.33291666	-0.05126335	-0.38212747
0.0354	4.12156	9.71e-06	0.0	0.0	0.0	0.00204306	0.0	0.0	1e-08	470.14601737	760.7165802	784.59507095	14.31119059	-0.05123269	-0.38204916
0.0355	4.13235	9.9e-06	0.0	0.0	0.0	0.00204287	0.0	0.0	1e-08	470.49907498	760.64604763	784.49549996	14.28950522	-0.05130497	-0.38197095
0.0356	4.14314	1.009e-05	0.0	0.0	0.0	0.00204268	0.0	0.0	1e-08	470.85153281	760.57541745	784.39607736	14.2678433	-0.0512917	-0.38189287
0.0357	4.15392	1.029e-05	0.0	0.0	0.0	0.00204248	0.0	0.0	1e-08	471.20339179	760.50478317	784.2968025	14.24621236	-0.05127611	-0.38181491
0.0358	4.16469	1.049e-05	0.0	0.0	0.0	0.00204229	0.0	0.0	1e-08	471.55465297	760.43414759	784.19767516	14.22461238	-0.05125836	-0.38173706
0.0359	4.17546	1.069e-05	0.0	0.0	0.0	0.00204208	0.0	0.0	1e-08	471.90531741	760.36351327	784.09869511	14.20304331	-0.05123858	-0.38165933
0.036	4.18622	1.089e-05	0.0	0.0	0.0	0.00204188	0.0	0.0	1e-08	472.25538616	760.2928826	783.99986214	14.18150511	-0.05121691	-0.38158171
0.0361	4.19698	1.11e-05	0.0	0.0	0.0	0.00204167	0.0	0.0	1e-08	472.60486029	760.22225777	783.90117601	14.15999775	-0.05119352	-0.38150421
0.0362	4.20773	1.131e-05	0.0	0.0	0.0	0.00204146	0.0	0.0	1e-08	472.95374084	760.15164075	783.8026365	14.13852119	-0.05116855	-0.38142683
0.0363	4.21847	1.153e-05	0.0	0.0	0.0	0.00204124	0.0	0.0	1e-08	473.30202887	760.0810333	783.7042434	14.11707539	-0.05114215	-0.38134955
0.0364	4.22921	1.175e-05	0.0	0.0	0.0	0.00204102	0.0	0.0	1e-08	473.64972541	760.01043698	783.60599648	14.09566032	-0.05111449	-0.3812724
0.0365	4.23994	1.197e-05	0.0	0.0	0.0	0.0020408	0.0	0.0	1e-08	473.99683151	759.93985312	783.50789553	14.07427594	-0.05108572	-0.38119536
0.0366	4.25067	1.22e-05	0.0	0.0	0.0	0.00204057	0.0	0.0	1e-08	474.34334822	759.86928282	783.40994034	14.05292221	-0.05105601	-0.38111843
0.0367	4.26139	1.243e-05	0.0	0.0	0.0	0.00204034	0.0	0.0	1e-08	474.68927657	759.79872698	783.31213067	14.0315991	-0.05102553	-0.38104162
0.0368	4.27211	1.266e-05	0.0	0.0	0.0	0.00204011	0.0	0.0	1e-08	475.0346176	759.72818626	783.21446633	14.01030656	-0.05099444	-0.38096492
0.0369	4.28282	1.29e-05	0.0	0.0	0.0	0.00203987	0.0	0.0	1e-08	475.37937234	759.65766107	783.1169471	13.98904458	-0.05096291	-0.38088833
0.037	4.29352	1.314e-05	0.0	0.0	0.0	0.00203963	0.0	0.0	1e-08	475.72354182	759.58716568	783.0195727	13.96781046	-0.05090221	-0.38081186
0.0371	4.30422	1.338e-05	0.0	0.0	0.0	0.00203939	0.0	0.0	1e-08	476.06712701	759.51671629	782.92234285	13.94660872	-0.0508622	-0.38073551
0.0372	4.31491	1.363e-05	0.0	0.0	0.0	0.00203914	0.0	0.0	1e-08	476.410129	759.44629409	782.82525743	13.92543732	-0.05082115	-0.38065926
0.0373	4.3256	1.388e-05	0.0	0.0	0.0	0.00203888	0.0	0.0	1e-08	476.75254879	759.37590012	782.72831622	13.90429621	-0.05077918	-0.38058313
0.0374	4.33628	1.414e-05	0.0	0.0	0.0	0.00203863	0.0	0.0	1e-08	477.09438742	759.30553529	782.63151902	13.88318537	-0.05073637	-0.38050711
0.0375	4.34695	1.44e-05	0.0	0.0	0.0	0.00203837	0.0	0.0	1e-08	477.43564589	759.23520038	782.5348656	13.86210474	-0.05069282	-0.38043121
0.0376	4.35762	1.466e-05	0.0	0.0	0.0	0.00203811	0.0	0.0	1e-08	477.77632523	759.16489602	782.43835576	13.84105428	-0.05064863	-0.38035541
0.0377	4.36828	1.493e-05	0.0	0.0	0.0	0.00203784	0.0	0.0	1e-08	478.11642644	759.09462273	782.34198928	13.82003396	-0.05060391	-0.38027973
0.0378	4.37894	1.52e-05	0.0	0.0	0.0	0.00203757	0.0	0.0	2e-08	478.45595054	759.02438089	782.24576597	13.79904373	-0.05055873	-0.38020416
0.0379	4.38959	1.548e-05	0.0	0.0	0.0	0.00203729	0.0	0.0	2e-08	478.79489854	758.95417072	782.1496856	13.77808356	-0.05051321	-0.38012871
0.038	4.40023	1.576e-05	0.0	0.0	0.0	0.00203701	0.0	0.0	2e-08	479.13327144	758.88399234	782.05374798	13.75715339	-0.05046744	-0.38005336
0.0381	4.41087	1.604e-05	0.0	0.0	0.0	0.00203672	0.0	0.0	2e-08	479.47107025	758.81384572	781.9579529	13.73625319	-0.05042152	-0.37997813
0.0382	4.4215	1.633e-05	0.0	0.0	0.0	0.00203644	0.0	0.0	2e-08	479.80829597	758.74373069	781.86230015	13.71538292	-0.05037554	-0.379903
0.0383	4.43213	1.662e-05	0.0	0.0	0.0	0.00203614	0.0	0.0	2e-08	480.14494959	758.67364696	781.76678952	13.69454254	-0.0503296	-0.37982799
0.0384	4.44275	1.692e-05	0.0	0.0	0.0	0.00203585	0.0	0.0	2e-08	480.48103211	758.60359411	781.67142082	13.67373201	-0.0502838	-0.37975309
0.0385	4.45336	1.722e-05	0.0	0.0	0.0	0.00203554	0.0	0.0	2e-08	480.81654449	758.53359872	781.57619371	13.65294719	-0.05019434	-0.37967832
0.0386	4.46397	1.753e-05	0.0	0.0	0.0	0.00203524	0.0	0.0	2e-08	481.15148769	758.46367315	781.48110795	13.63219509	-0.05013688	-0.37960364
0.0387	4.47457	1.784e-05	0.0	0.0	0.0	0.00203493	0.0	0.0	2e-08	481.48586273	758.3937941	781.38616342	13.61147256	-0.05007818	-0.37952908
0.0388	4.48517	1.815e-05	0.0	0.0	0.0	0.00203461	0.0	0.0	2e-08	481.81967061	758.32396298	781.29135992	13.59077954	-0.0500182	-0.37945462
0.0389	4.49576	1.847e-05	0.0	0.0	0.0	0.00203429	0.0	0.0	2e-08	482.1529123	758.25418121	781.19669724	13.570116	-0.04995691	-0.37938028
0.039	4.50634	1.879e-05	0.0	0.0	0.0	0.00203397	0.0	0.0	2e-08	482.48558878	758.1844503	781.10217517	13.54948186	-0.04989429	-0.37930605
0.0391	4.51692	1.912e-05	0.0	0.0	0.0	0.00203364	0.0	0.0	2e-08	482.81770103	758.11477176	781.0077935	13.52887709	-0.04983029	-0.37923192
0.0392	4.52749	1.946e-05	0.0	0.0	0.0	0.0020333	0.0	0.0	2e-08	483.14925001	758.04514719	780.91355201	13.50830162	-0.04976487	-0.37915791
0.0393	4.53806	1.98e-05	0.0	0.0	0.0	0.00203297	0.0	0.0	2e-08	483.48023671	757.97557822	780.8194505	13.48775541	-0.04969799	-0.37908401
0.0394	4.54862	2.014e-05	0.0	0.0	0.0	0.00203262	0.0	0.0	2e-08	483.81066207	757.90606656	780.72548877	13.4672384	-0.0496296	-0.37901022
0.0395	4.55917	2.049e-05	0.0	0.0	0.0	0.00203227	0.0	0.0	2e-08	484.14052708	757.836614	780.63166659	13.44675054	-0.04955963	-0.37893653
0.0396	4.56972	2.084e-05	0.0	0.0	0.0	0.00203192	0.0	0.0	2e-08	484.46983269	757.76722237	780.53798376	13.42629177	-0.04948804	-0.37886296
0.0397	4.58026	2.12e-05	0.0	0.0	0.0	0.00203156	0.0	0.0	2e-08	484.79857987	757.69789362	780.44444007	13.40586204	-0.04941476	-0.37878949
0.0398	4.59079	2.156e-05	0.0	0.0	0.0	0.0020312	0.0	0.0	2e-08	485.12676956	757.62862975	780.35103531	13.3854613	-0.04933972	-0.37871614
0.0399	4.60132	2.193e-05	0.0	0.0	0.0	0.00203083	0.0	0.0	2e-08	485.45440272	757.55943289	780.25776927	13.36508948	-0.04926286	-0.37864289
0.04	4.61184	2.23e-05	0.0	0.0	0.0	0.00203046	0.0	0.0	2e-08	485.78148033	757.49029264	780.16464179	13.34474795	-0.04920124	-0.37856975
0.0401	4.62236	2.268e-05	0.0	0.0	0.0	0.00203008	0.0	0.0	2e-08	486.10800334	757.42121068	780.07165268	13.32443422	-0.04912521	-0.37849673
0.0402	4.63287	2.307e-05	0.0	0.0	0.0	0.00202969	0.0	0.0	2e-08	486.43397267	757.35219594	779.97880169	13.3041493	-0.04904777	-0.37842381
0.0403	4.64337	2.345e-05	0.0	0.0	0.0	0.0020293	0.0	0.0	2e-08	486.75938928	757.28325004	779.88608861	13.28389314	-0.04896888	-0.37835099
0.0404	4.65387	2.385e-05	0.0	0.0	0.0	0.00202891	0.0	0.0	2e-08	487.08425411	757.21437467	779.79351324	13.2636657	-0.04888848	-0.37827829
0.0405	4.66436	2.425e-05	0.0	0.0	0.0	0.00202851	0.0	0.0	2e-08	487.4085681	757.14557159	779.70107537	13.24346691	-0.04880655	-0.37820569
0.0406	4.67485	2.465e-05	0.0	0.0	0.0	0.0020281	0.0	0.0	2e-08	487.73233218	757.0768426	779.60877479	13.22329674	-0.04872303	-0.37813321
0.0407	4.68533	2.507e-05	0.0	0.0	0.0	0.00202769	0.0	0.0	3e-08	488.05554729	757.00818958	779.51661131	13.20315511	-0.04863786	-0.37806083
0.0408	4.6958	2.548e-05	0.0	0.0	0.0	0.00202727	0.0	0.0	3e-08	488.37821437	756.93961447	779.4245847	13.18304199	-0.04855101	-0.37798856
0.0409	4.70626	2.59e-05	0.0	0.0	0.0	0.00202685	0.0	0.0	3e-08	488.70033434	756.87111928	779.33269477	13.16295731	-0.04846242	-0.37791639
0.041	4.71672	2.633e-05	0.0	0.0	0.0	0.00202642	0.0	0.0	3e-08	489.02190812	756.8027061	779.24094132	13.14290102	-0.04837202	-0.37784433
0.0411	4.72718	2.677e-05	0.0	0.0	0.0	0.00202599	0.0	0.0	3e-08	489.34293666	756.7343771	779.14932412	13.12287308	-0.04827977	-0.37777239
0.0412	4.73762	2.721e-05	0.0	0.0	0.0	0.00202555	0.0	0.0	3e-08	489.66342085	756.66613454	779.05784299	13.10287342	-0.04818559	-0.37770054
0.0413	4.74807	2.765e-05	0.0	0.0	0.0	0.0020251	0.0	0.0	3e-08	489.98336164	756.59798073	778.9664977	13.082902	-0.04808943	-0.37762881
0.0414	4.7585	2.81e-05	0.0	0.0	0.0	0.00202465	0.0	0.0	3e-08	490.30275993	756.52991811	778.87528806	13.06295875	-0.04799122	-0.37755718
0.0415	4.76893	2.856e-05	0.0	0.0	0.0	0.00202419	0.0	0.0	3e-08	490.62161669	756.46191571	778.78421401	13.04304704	-0.04792948	-0.37748565
0.0416	4.77935	2.902e-05	0.0	0.0	0.0	0.00202373	0.0	0.0	3e-08	490.93993283	756.39398444	778.69327531	13.02316091	-0.04783743	-0.37741423
0.0417	4.78977	2.949e-05	0.0	0.0	0.0	0.00202326	0.0	0.0	3e-08	491.25770922	756.32613711	778.6024717	13.00330293	-0.04774452	-0.37734292
0.0418	4.80017	2.997e-05	0.0	0.0	0.0	0.00202278	0.0	0.0	3e-08	491.5749468	756.25837455	778.51180299	12.98347304	-0.04765079	-0.37727171
0.0419	4.81058	3.045e-05	0.0	0.0	0.0	0.0020223	0.0	0.0	3e-08	491.89164645	756.19069755	778.42126898	12.9636712	-0.04755625	-0.37720062
0.042	4.82097	3.094e-05	0.0	0.0	0.0	0.00202181	0.0	0.0	3e-08	492.2078091	756.12310686	778.33086947	12.94389737	-0.04746095	-0.37712962
0.0421	4.83136	3.143e-05	0.0	0.0	0.0	0.00202131	0.0	0.0	3e-08	492.52343564	756.0556032	778.24060427	12.92415149	-0.04736491	-0.37705873
0.0422	4.84175	3.194e-05	0.0	0.0	0.0	0.00202081	0.0	0.0	3e-08	492.83852697	755.98818724	778.15047317	12.90443353	-0.04726815	-0.37698795
0.0423	4.85212	3.244e-05	0.0	0.0	0.0	0.0020203	0.0	0.0	3e-08	493.15308399	755.92085963	778.06047599	12.88474344	-0.04717071	-0.37691727
0.0424	4.86249	3.296e-05	0.0	0.0	0.0	0.00201979	0.0	0.0	3e-08	493.4671076	755.85362095	777.97061253	12.86508117	-0.04707261	-0.3768467
0.0425	4.87286	3.348e-05	0.0	0.0	0.0	0.00201927	0.0	0.0	3e-08	493.7805987	755.78647177	777.8808826	12.84544668	-0.04697389	-0.37677623
0.0426	4.88322	3.401e-05	0.0	0.0	0.0	0.00201874	0.0	0.0	3e-08	494.09355817	755.71941259	777.79128599	12.82583993	-0.04687457	-0.37670587
0.0427	4.89357	3.454e-05	0.0	0.0	0.0	0.00201821	0.0	0.0	3e-08	494.40598691	755.6524439	777.70182253	12.80626086	-0.04677469	-0.37663561
0.0428	4.90391	3.508e-05	0.0	0.0	0.0	0.00201766	0.0	0.0	4e-08	494.7178858	755.58556611	777.61249201	12.78670945	-0.04667429	-0.37656546
0.0429	4.91425	3.563e-05	0.0	0.0	0.0	0.00201712	0.0	0.0	4e-08	495.02925573	755.51877962	777.52329425	12.76718563	-0.04657339	-0.37649541
0.043	4.92458	3.618e-05	0.0	0.0	0.0	0.00201656	0.0	0.0	4e-08	495.34009759	755.45208097	777.43422906	12.74768972	-0.04647576	-0.37642546
0.0431	4.93491	3.675e-05	0.0	0.0	0.0	0.002016	0.0	0.0	4e-08	495.65041225	755.38547222	777.34529625	12.72822106	-0.04637498	-0.37635562
0.0432	4.94522	3.731e-05	0.0	0.0	0.0	0.00201543	0.0	0.0	4e-08	495.96020061	755.31895416	777.25649564	12.70877989	-0.04627394	-0.37628588
0.0433	4.95554	3.789e-05	0.0	0.0	0.0	0.00201485	0.0	0.0	4e-08	496.26946352	755.25252679	777.16782701	12.68936616	-0.04617268	-0.37621625
0.0434	4.96584	3.847e-05	0.0	0.0	0.0	0.00201427	0.0	0.0	4e-08	496.57820187	755.18619004	777.0792902	12.66997983	-0.04607127	-0.37614671
0.0435	4.97614	3.906e-05	0.0	0.0	0.0	0.00201368	0.0	0.0	4e-08	496.88641654	755.1199438	776.99088501	12.65062084	-0.04596974	-0.37607729
0.0436	4.98643	3.966e-05	0.0	0.0	0.0	0.00201308	0.0	0.0	4e-08	497.19410839	755.05378787	776.90261125	12.63128917	-0.04586815	-0.37600796
0.0437	4.99672	4.027e-05	0.0	0.0	0.0	0.00201248	0.0	0.0	4e-08	497.50127828	754.98772199	776.81446874	12.61198477	-0.04576654	-0.37593874
0.0438	5.007	4.088e-05	0.0	0.0	0.0	0.00201186	0.0	0.0	4e-08	497.8079271	754.92174583	776.72645729	12.5927076	-0.04566496	-0.37586962
0.0439	5.01727	4.15e-05	0.0	0.0	0.0	0.00201124	0.0	0.0	4e-08	498.11405569	754.855859	776.63857672	12.57345761	-0.04556347	-0.3758006
0.044	5.02753	4.212e-05	0.0	0.0	0.0	0.00201061	0.0	0.0	4e-08	498.41966493	754.79006103	776.55082683	12.55423476	-0.04546212	-0.37573169
0.0441	5.03779	4.276e-05	0.0	0.0	0.0	0.00200998	0.0	0.0	4e-08	498.72475568	754.72435138	776.46320746	12.53503901	-0.04536097	-0.37566288
0.0442	5.04805	4.34e-05	0.0	0.0	0.0	0.00200934	0.0	0.0	4e-08	499.02932879	754.65872943	776.3757184	12.51587033	-0.04526006	-0.37559417
0.0443	5.05829	4.405e-05	0.0	0.0	0.0	0.00200869	0.0	0.0	4e-08	499.33338512	754.59319449	776.28835949	12.49672866	-0.04515946	-0.37552556
0.0444	5.06853	4.471e-05	0.0	0.0	0.0	0.00200803	0.0	0.0	4e-08	499.63692552	754.5277458	776.20113053	12.47761353	-0.04505444	-0.37545706
0.0445	5.07876	4.538e-05	0.0	0.0	0.0	0.00200736	0.0	0.0	5e-08	499.93995081	754.46240599	776.11403125	12.45852428	-0.04493818	-0.37538866
0.0446	5.08899	4.605e-05	0.0	0.0	0.0	0.00200669	0.0	0.0	5e-08	500.24246186	754.3971593	776.02706152	12.43946291	-0.04483324	-0.37532036
0.0447	5.09921	4.673e-05	0.0	0.0	0.0	0.002006	0.0	0.0	5e-08	500.54445953	754.33200414	775.94022117	12.42042832	-0.04472808	-0.37525216
0.0448	5.10942	4.742e-05	0.0	0.0	0.0	0.00200531	0.0	0.0	5e-08	500.84594465	754.26694047	775.85351001	12.40142047	-0.04462271	-0.37518406
0.0449	5.11962	4.812e-05	0.0	0.0	0.0	0.00200461	0.0	0.0	5e-08	501.14691808	754.20196826	775.76692786	12.38243932	-0.04451715	-0.37511606
0.045	5.12982	4.882e-05	0.0	0.0	0.0	0.00200391	0.0	0.0	5e-08	501.44738064	754.13708744	775.68047455	12.36348482	-0.0444114	-0.37504817
0.0451	5.14001	4.954e-05	0.0	0.0	0.0	0.00200319	0.0	0.0	5e-08	501.74733318	754.07229795	775.59414987	12.34455692	-0.04430546	-0.37498037
0.0452	5.1502	5.026e-05	0.0	0.0	0.0	0.00200247	0.0	0.0	5e-08	502.04677653	754.00759972	775.50795366	12.32565557	-0.04419933	-0.37491268
0.0453	5.16038	5.099e-05	0.0	0.0	0.0	0.00200174	0.0	0.0	5e-08	502.34571153	753.94299269	775.42188572	12.30678074	-0.04409303	-0.37484509
0.0454	5.17055	5.173e-05	0.0	0.0	0.0	0.002001	0.0	0.0	5e-08	502.64413902	753.87847678	775.33594588	12.28793238	-0.04398655	-0.3747776
0.0455	5.18071	5.248e-05	0.0	0.0	0.0	0.00200025	0.0	0.0	5e-08	502.94205981	753.8140519	775.25013396	12.26911043	-0.0438799	-0.3747102
0.0456	5.19087	5.324e-05	0.0	0.0	0.0	0.00199949	0.0	0.0	5e-08	503.23947474	753.74971797	775.16444977	12.25031486	-0.04377307	-0.37464291
0.0457	5.20102	5.4e-05	0.0	0.0	0.0	0.00199872	0.0	0.0	5e-08	503.53638464	753.6854749	775.07889313	12.23154562	-0.04366608	-0.37457572
0.0458	5.21117	5.478e-05	0.0	0.0	0.0	0.00199795	0.0	0.0	5e-08	503.83279032	753.62132261	774.99346386	12.21280266	-0.04355891	-0.37450863
0.0459	5.2213	5.556e-05	0.0	0.0	0.0	0.00199717	0.0	0.0	6e-08	504.12869262	753.55726129	774.90816178	12.19408539	-0.04344641	-0.37444164
0.046	5.23143	5.635e-05	0.0	0.0	0.0	0.00199637	0.0	0.0	6e-08	504.42409233	753.49329834	774.82298668	12.17539469	-0.04333737	-0.37437475
0.0461	5.24156	5.715e-05	0.0	0.0	0.0	0.00199557	0.0	0.0	6e-08	504.71899028	753.42942816	774.7379384	12.15673012	-0.04322794	-0.37430795
0.0462	5.25167	5.796e-05	0.0	0.0	0.0	0.00199476	0.0	0.0	6e-08	505.0133873	753.36565098	774.65301676	12.13809163	-0.0431181	-0.37424126
0.0463	5.26178	5.878e-05	0.0	0.0	0.0	0.00199394	0.0	0.0	6e-08	505.30728418	753.30196703	774.56822157	12.11947916	-0.04300783	-0.37417467
0.0464	5.27189	5.961e-05	0.0	0.0	0.0	0.00199312	0.0	0.0	6e-08	505.60068175	753.23837662	774.48355267	12.10089268	-0.04289711	-0.37410817
0.0465	5.28198	6.044e-05	0.0	0.0	0.0	0.00199228	0.0	0.0	6e-08	505.89358082	753.17488004	774.39900986	12.08233213	-0.04278593	-0.37404178
0.0466	5.29207	6.129e-05	0.0	0.0	0.0	0.00199143	0.0	0.0	6e-08	506.18598218	753.11147764	774.31459297	12.06379746	-0.04267424	-0.37397548
0.0467	5.30215	6.214e-05	0.0	0.0	0.0	0.00199058	0.0	0.0	6e-08	506.47788664	753.04816979	774.23030181	12.04528863	-0.04256204	-0.37390929
0.0468	5.31223	6.301e-05	0.0	0.0	0.0	0.00198971	0.0	0.0	6e-08	506.76929502	752.98495691	774.14613621	12.02680559	-0.0424493	-0.37384319
0.0469	5.32229	6.388e-05	0.0	0.0	0.0	0.00198883	0.0	0.0	6e-08	507.0602081	752.92183943	774.06209599	12.00834829	-0.04233598	-0.37377719
0.047	5.33236	6.477e-05	0.0	0.0	0.0	0.00198795	0.0	0.0	6e-08	507.35062669	752.85881785	773.97818097	11.98991669	-0.04222207	-0.37371129
0.0471	5.34241	6.566e-05	0.0	0.0	0.0	0.00198706	0.0	0.0	7e-08	507.64055159	752.79589267	773.89439097	11.97151073	-0.04210752	-0.37364548
0.0472	5.35246	6.656e-05	0.0	0.0	0.0	0.00198615	0.0	0.0	7e-08	507.92998358	752.73306447	773.8107258	11.95313038	-0.04199232	-0.37357978
0.0473	5.36249	6.747e-05	0.0	0.0	0.0	0.00198524	0.0	0.0	7e-08	508.21892346	752.67033385	773.7271853	11.93477557	-0.04187643	-0.37351417
0.0474	5.37253	6.84e-05	0.0	0.0	0.0	0.00198432	0.0	0.0	7e-08	508.50737204	752.60769948	773.64376928	11.91644705	-0.04177004	-0.37344866
0.0475	5.38255	6.933e-05	0.0	0.0	0.0	0.00198338	0.0	0.0	7e-08	508.7953301	752.54515049	773.56047763	11.89814342	-0.04165565	-0.37338325
0.0476	5.39257	7.027e-05	0.0	0.0	0.0	0.00198244	0.0	0.0	7e-08	509.08279843	752.4826969	773.47731012	11.87986524	-0.04154089	-0.37331793
0.0477	5.40258	7.122e-05	0.0	0.0	0.0	0.00198149	0.0	0.0	7e-08	509.36977782	752.42033892	773.39426658	11.86161244	-0.04142575	-0.37325271
0.0478	5.41259	7.218e-05	0.0	0.0	0.0	0.00198052	0.0	0.0	7e-08	509.65626903	752.35807677	773.31134682	11.84338499	-0.04131023	-0.37318759
0.0479	5.42258	7.316e-05	0.0	0.0	0.0	0.00197955	0.0	0.0	7e-08	509.94227287	752.29591068	773.22855068	11.82518285	-0.04119431	-0.37312257
0.048	5.43257	7.414e-05	0.0	0.0	0.0	0.00197857	0.0	0.0	7e-08	510.22779011	752.23384089	773.14587798	11.80700595	-0.041078	-0.37305764
0.0481	5.44256	7.513e-05	0.0	0.0	0.0	0.00197757	0.0	0.0	8e-08	510.51282152	752.17186764	773.06332855	11.78885426	-0.04096128	-0.37299281
0.0482	5.45253	7.613e-05	0.0	0.0	0.0	0.00197657	0.0	0.0	8e-08	510.79736788	752.10999119	772.9809022	11.77072774	-0.04084416	-0.37292808
0.0483	5.4625	7.715e-05	0.0	0.0	0.0	0.00197556	0.0	0.0	8e-08	511.08142997	752.0482118	772.89859877	11.75262633	-0.04072662	-0.37286345
0.0484	5.47246	7.817e-05	0.0	0.0	0.0	0.00197453	0.0	0.0	8e-08	511.36500856	751.98652975	772.81641808	11.73454999	-0.04060866	-0.37279891
0.0485	5.48241	7.92e-05	0.0	0.0	0.0	0.0019735	0.0	0.0	8e-08	511.64810442	751.92494533	772.73435995	11.71649868	-0.04049027	-0.37273446
0.0486	5.49236	8.025e-05	0.0	0.0	0.0	0.00197245	0.0	0.0	8e-08	511.93071832	751.86345884	772.65242422	11.69847234	-0.04037145	-0.37267012
0.0487	5.5023	8.13e-05	0.0	0.0	0.0	0.00197139	0.0	0.0	8e-08	512.21285102	751.80207057	772.5706107	11.68047094	-0.04025218	-0.37260587
0.0488	5.51223	8.237e-05	0.0	0.0	0.0	0.00197033	0.0	0.0	8e-08	512.4945033	751.74078086	772.48891923	11.66249443	-0.04013246	-0.37254171
0.0489	5.52216	8.345e-05	0.0	0.0	0.0	0.00196925	0.0	0.0	8e-08	512.77567592	751.67958757	772.40734965	11.64454332	-0.04001961	-0.37247765
0.049	5.53208	8.454e-05	0.0	0.0	0.0	0.00196816	0.0	0.0	8e-08	513.05636965	751.61848476	772.32590181	11.6266166	-0.03990108	-0.37241369
0.0491	5.54199	8.563e-05	0.0	0.0	0.0	0.00196706	0.0	0.0	9e-08	513.33658524	751.55747849	772.24457551	11.60871465	-0.03978236	-0.37234982
0.0492	5.55189	8.674e-05	0.0	0.0	0.0	0.00196595	0.0	0.0	9e-08	513.61632345	751.49656873	772.16337058	11.59083744	-0.03966347	-0.37228604
0.0493	5.56178	8.786e-05	0.0	0.0	0.0	0.00196483	0.0	0.0	9e-08	513.89558504	751.43575541	772.08228685	11.57298491	-0.03954443	-0.37222237
0.0494	5.57167	8.9e-05	0.0	0.0	0.0	0.0019637	0.0	0.0	9e-08	514.17437076	751.37503846	772.00132415	11.55515702	-0.03942525	-0.37215878
0.0495	5.58155	9.014e-05	0.0	0.0	0.0	0.00196255	0.0	0.0	9e-08	514.45268137	751.31441777	771.92048232	11.53735372	-0.03930595	-0.37209529
0.0496	5.59143	9.129e-05	0.0	0.0	0.0	0.0019614	0.0	0.0	9e-08	514.73051762	751.25389325	771.83976118	11.51957498	-0.03918653	-0.3720319
0.0497	5.60129	9.246e-05	0.0	0.0	0.0	0.00196023	0.0	0.0	9e-08	515.00788025	751.19346475	771.75916057	11.50182075	-0.03906702	-0.3719686
0.0498	5.61115	9.363e-05	0.0	0.0	0.0	0.00195905	0.0	0.0	9e-08	515.28477002	751.13313212	771.67868031	11.48409098	-0.03894743	-0.3719054
0.0499	5.621	9.482e-05	0.0	0.0	0.0	0.00195786	0.0	0.0	9e-08	515.56118768	751.07289519	771.59832025	11.46638563	-0.03882778	-0.37184229
0.05	5.63085	9.602e-05	0.0	0.0	0.0	0.00195666	0.0	0.0	1e-07	515.83713396	751.01275377	771.51808021	11.44870466	-0.03870809	-0.37177927
0.05009	5.64069	9.723e-05	0.0	0.0	0.0	0.00195545	0.0	0.0	1e-07	516.11260961	750.95270763	771.43796003	11.43104803	-0.03858837	-0.37171635
0.05019	5.65051	9.846e-05	0.0	0.0	0.0	0.00195422	0.0	0.0	1e-07	516.38761537	750.89275654	771.35795954	11.41341569	-0.03846864	-0.37165352
0.05029	5.66034	9.969e-05	0.0	0.0	0.0	0.00195299	0.0	0.0	1e-07	516.66215199	750.83290024	771.27807857	11.3958076	-0.03834893	-0.37159079
0.05039	5.67015	0.00010094	0.0	0.0	0.0	0.00195174	0.0	0.0	1e-07	516.93622019	750.77314015	771.19831696	11.37822331	-0.03822551	-0.37152815
0.05049	5.67996	0.0001022	0.0	0.0	0.0	0.00195048	0.0	0.0	1e-07	517.20982072	750.71347813	771.11867452	11.36066347	-0.03810481	-0.3714656
0.05059	5.68976	0.00010347	0.0	0.0	0.0	0.00194921	0.0	0.0	1e-07	517.48295431	750.65391145	771.0391511	11.34312773	-0.03798404	-0.37140315
0.05069	5.69955	0.00010475	0.0	0.0	0.0	0.00194793	0.0	0.0	1e-07	517.75562169	750.59443996	770.95974655	11.32561605	-0.0378632	-0.37134079
0.05079	5.70933	0.00010604	0.0	0.0	0.0	0.00194663	0.0	0.0	1.1e-07	518.02782359	750.53506349	770.88046068	11.30812838	-0.03774231	-0.37127853
0.05089	5.71911	0.00010735	0.0	0.0	0.0	0.00194533	0.0	0.0	1.1e-07	518.29956075	750.47578186	770.80129335	11.29066469	-0.03762136	-0.37121635
0.05099	5.72888	0.00010866	0.0	0.0	0.0	0.00194401	0.0	0.0	1.1e-07	518.5708339	750.41659486	770.72224438	11.27322492	-0.03750038	-0.37115427
0.05109	5.73864	0.00010999	0.0	0.0	0.0	0.00194267	0.0	0.0	1.1e-07	518.84164375	750.35750229	770.64331362	11.25580903	-0.03737938	-0.37109228
0.05119	5.74839	0.00011134	0.0	0.0	0.0	0.00194133	0.0	0.0	1.1e-07	519.11199103	750.29850393	770.56450089	11.23841698	-0.03725836	-0.37103039
0.05129	5.75814	0.00011269	0.0	0.0	0.0	0.00193997	0.0	0.0	1.1e-07	519.38187648	750.23959956	770.48580604	11.22104873	-0.03713733	-0.37096859
0.05139	5.76788	0.00011406	0.0	0.0	0.0	0.00193861	0.0	0.0	1.1e-07	519.6513008	750.18078891	770.4072289	11.20370423	-0.03701631	-0.37090688
0.05149	5.77761	0.00011544	0.0	0.0	0.0	0.00193723	0.0	0.0	1.2e-07	519.92026473	750.12207174	770.32876932	11.18638343	-0.0368953	-0.37084526
0.05159	5.78733	0.00011683	0.0	0.0	0.0	0.00193583	0.0	0.0	1.2e-07	520.18876897	750.06344776	770.25042712	11.16908629	-0.03677433	-0.37078373
0.05169	5.79705	0.00011823	0.0	0.0	0.0	0.00193443	0.0	0.0	1.2e-07	520.45681424	750.00491671	770.17220215	11.15181277	-0.03665339	-0.3707223
0.05179	5.80676	0.00011965	0.0	0.0	0.0	0.00193301	0.0	0.0	1.2e-07	520.72440127	749.94647828	770.09409425	11.13456283	-0.03653251	-0.37066096
0.05189	5.81646	0.00012108	0.0	0.0	0.0	0.00193158	0.0	0.0	1.2e-07	520.99153076	749.88813536	770.01610325	11.11733584	-0.0364063	-0.37059971
0.05199	5.82615	0.00012252	0.0	0.0	0.0	0.00193013	0.0	0.0	1.2e-07	521.25820342	749.82988934	769.93822896	11.10013275	-0.03628405	-0.37053855
0.05209	5.83583	0.00012398	0.0	0.0	0.0	0.00192868	0.0	0.0	1.2e-07	521.52441996	749.77173711	769.86047126	11.08295308	-0.03616167	-0.37047749
0.05219	5.84551	0.00012545	0.0	0.0	0.0	0.00192721	0.0	0.0	1.3e-07	521.79018109	749.7136786	769.78282997	11.06579679	-0.03603918	-0.37041651
0.05229	5.85518	0.00012693	0.0	0.0	0.0	0.00192572	0.0	0.0	1.3e-07	522.05548753	749.65571374	769.70530494	11.04866383	-0.03591655	-0.37035563
0.05239	5.86484	0.00012842	0.0	0.0	0.0	0.00192423	0.0	0.0	1.3e-07	522.32033997	749.59784249	769.62789601	11.03155415	-0.0357938	-0.37029484
0.05249	5.8745	0.00012993	0.0	0.0	0.0	0.00192272	0.0	0.0	1.3e-07	522.58473913	749.5400648	769.55060301	11.01446772	-0.03567091	-0.37023414
0.05259	5.88414	0.00013145	0.0	0.0	0.0	0.0019212	0.0	0.0	1.3e-07	522.84868569	749.48238062	769.47342579	10.99740447	-0.03554788	-0.37017352
0.05269	5.89378	0.00013298	0.0	0.0	0.0	0.00191966	0.0	0.0	1.3e-07	523.11218038	749.42478993	769.39636418	10.98036438	-0.03542471	-0.37011301
0.05279	5.90341	0.00013453	0.0	0.0	0.0	0.00191812	0.0	0.0	1.3e-07	523.37522388	749.3672927	769.31941804	10.96334739	-0.03530139	-0.37005258
0.05289	5.91303	0.00013609	0.0	0.0	0.0	0.00191655	0.0	0.0	1.4e-07	523.63781689	749.30988892	769.24258719	10.94635345	-0.03517791	-0.36999224
0.05299	5.92265	0.00013766	0.0	0.0	0.0	0.00191498	0.0	0.0	1.4e-07	523.89996011	749.25257859	769.16587149	10.92938253	-0.03505428	-0.36993199
0.05309	5.93226	0.00013925	0.0	0.0	0.0	0.00191339	0.0	0.0	1.4e-07	524.16165423	749.19536171	769.08927077	10.91243457	-0.03493047	-0.36987183
0.05319	5.94185	0.00014085	0.0	0.0	0.0	0.00191179	0.0	0.0	1.4e-07	524.42289996	749.13823829	769.01278487	10.89550954	-0.0348065	-0.36981177
0.05329	5.95145	0.00014246	0.0	0.0	0.0	0.00191018	0.0	0.0	1.4e-07	524.68369798	749.08120836	768.93641365	10.87860738	-0.03468235	-0.36975179
0.05339	5.96103	0.00014409	0.0	0.0	0.0	0.00190855	0.0	0.0	1.4e-07	524.94404897	749.02427103	768.86015694	10.86172801	-0.03455928	-0.3696919
0.05349	5.9706	0.00014572	0.0	0.0	0.0	0.00190691	0.0	0.0	1.5e-07	525.20395364	748.96742627	768.78401458	10.84487146	-0.0344351	-0.3696321
0.05359	5.98017	0.00014738	0.0	0.0	0.0	0.00190525	0.0	0.0	1.5e-07	525.46341267	748.91067464	768.70798643	10.82803764	-0.03431076	-0.36957239
0.05369	5.98973	0.00014905	0.0	0.0	0.0	0.00190358	0.0	0.0	1.5e-07	525.72242675	748.85401616	768.63207232	10.81122651	-0.03418627	-0.36951278
0.05379	5.99928	0.00015073	0.0	0.0	0.0	0.0019019	0.0	0.0	1.5e-07	525.98099656	748.79745083	768.55627209	10.79443803	-0.03406161	-0.36945325
0.05389	6.00882	0.00015242	0.0	0.0	0.0	0.0019002	0.0	0.0	1.5e-07	526.23912278	748.74097869	768.4805856	10.77767215	-0.03393679	-0.36939381
0.05399	6.01836	0.00015413	0.0	0.0	0.0	0.00189849	0.0	0.0	1.5e-07	526.4968061	748.68459976	768.40501268	10.76092882	-0.03381179	-0.36933446
0.05409	6.02789	0.00015585	0.0	0.0	0.0	0.00189677	0.0	0.0	1.6e-07	526.7540472	748.6283141	768.32955319	10.744208	-0.03368661	-0.3692752
0.05419	6.03741	0.00015759	0.0	0.0	0.0	0.00189503	0.0	0.0	1.6e-07	527.01084675	748.57212175	768.25420696	10.72750965	-0.03356125	-0.36921602
0.05429	6.04692	0.00015934	0.0	0.0	0.0	0.00189328	0.0	0.0	1.6e-07	527.26720544	748.51602277	768.17897384	10.71083371	-0.0334357	-0.36915694
0.05439	6.05642	0.0001611	0.0	0.0	0.0	0.00189152	0.0	0.0	1.6e-07	527.52312394	748.46001725	768.10385367	10.69418014	-0.03330996	-0.36909795
0.05449	6.06591	0.00016288	0.0	0.0	0.0	0.00188974	0.0	0.0	1.6e-07	527.77860293	748.40410525	768.02884631	10.67754889	-0.03318401	-0.36903904
0.05459	6.0754	0.00016467	0.0	0.0	0.0	0.00188794	0.0	0.0	1.6e-07	528.03364308	748.34828689	767.9539516	10.66093993	-0.03305785	-0.36898022
0.05469	6.08488	0.00016648	0.0	0.0	0.0	0.00188613	0.0	0.0	1.7e-07	528.28824506	748.29256225	767.87916938	10.6443532	-0.03293148	-0.36892149
0.05479	6.09435	0.0001683	0.0	0.0	0.0	0.00188431	0.0	0.0	1.7e-07	528.54240955	748.23693146	767.80449951	10.62778865	-0.03280488	-0.36886285
0.05489	6.10381	0.00017013	0.0	0.0	0.0	0.00188247	0.0	0.0	1.7e-07	528.79613721	748.18139138	767.72994184	10.6112464	-0.03268185	-0.3688043
0.05499	6.11327	0.00017198	0.0	0.0	0.0	0.00188062	0.0	0.0	1.7e-07	529.04942872	748.12594289	767.65549622	10.59472613	-0.03255582	-0.36874583
0.05509	6.12271	0.00017384	0.0	0.0	0.0	0.00187876	0.0	0.0	1.7e-07	529.30228474	748.07058717	767.58116249	10.57822791	-0.03242969	-0.36868745
0.05519	6.13215	0.00017572	0.0	0.0	0.0	0.00187688	0.0	0.0	1.8e-07	529.55470594	748.01532419	767.5069405	10.56175171	-0.03230345	-0.36862917
0.05529	6.14158	0.00017761	0.0	0.0	0.0	0.00187499	0.0	0.0	1.8e-07	529.80669297	747.96015394	767.4328301	10.54529746	-0.03217711	-0.36857096
0.05539	6.151	0.00017952	0.0	0.0	0.0	0.00187308	0.0	0.0	1.8e-07	530.05824652	747.90507636	767.35883114	10.52886514	-0.03205067	-0.36851285
0.05549	6.16041	0.00018144	0.0	0.0	0.0	0.00187116	0.0	0.0	1.8e-07	530.30936722	747.85009143	767.28494347	10.51245468	-0.03192414	-0.36845482
0.05559	6.16982	0.00018337	0.0	0.0	0.0	0.00186922	0.0	0.0	1.8e-07	530.56005576	747.79519912	767.21116693	10.49606605	-0.03179751	-0.36839688
0.05569	6.17922	0.00018532	0.0	0.0	0.0	0.00186727	0.0	0.0	1.9e-07	530.81031278	747.74039939	767.13750139	10.4796992	-0.0316708	-0.36833903
0.05579	6.1886	0.00018729	0.0	0.0	0.0	0.0018653	0.0	0.0	1.9e-07	531.06013895	747.68569219	767.06394668	10.46335409	-0.03154399	-0.36828127
0.05589	6.19798	0.00018927	0.0	0.0	0.0	0.00186332	0.0	0.0	1.9e-07	531.30953492	747.63107749	766.99050266	10.44703067	-0.03141711	-0.36822359
0.05599	6.20735	0.00019126	0.0	0.0	0.0	0.00186133	0.0	0.0	1.9e-07	531.55850135	747.57655525	766.91716919	10.43072888	-0.03129014	-0.368166
0.05609	6.21672	0.00019327	0.0	0.0	0.0	0.00185931	0.0	0.0	1.9e-07	531.80703888	747.52212542	766.84394611	10.4144487	-0.03116309	-0.36810849
0.05619	6.22607	0.00019529	0.0	0.0	0.0	0.00185729	0.0	0.0	2e-07	532.05514819	747.46778795	766.77083327	10.39819006	-0.03103597	-0.36805107
0.05629	6.23542	0.00019733	0.0	0.0	0.0	0.00185525	0.0	0.0	2e-07	532.30282991	747.41354281	766.69783054	10.38195293	-0.03090878	-0.36799374
0.05639	6.24476	0.00019938	0.0	0.0	0.0	0.0018532	0.0	0.0	2e-07	532.55008469	747.35939058	766.62493775	10.36573705	-0.03078077	-0.36793649
0.05649	6.25408	0.00020145	0.0	0.0	0.0	0.00185113	0.0	0.0	2e-07	532.79691318	747.30533092	766.55215476	10.34954274	-0.03065325	-0.36787934
0.05659	6.26341	0.00020353	0.0	0.0	0.0	0.00184904	0.0	0.0	2e-07	533.04331604	747.25136368	766.47948143	10.33336979	-0.03052564	-0.36782226
0.05669	6.27272	0.00020562	0.0	0.0	0.0	0.00184694	0.0	0.0	2.1e-07	533.28929391	747.19748882	766.40691761	10.31721815	-0.03039794	-0.36776527
0.05679	6.28202	0.00020774	0.0	0.0	0.0	0.00184483	0.0	0.0	2.1e-07	533.53484744	747.14370634	766.33446316	10.30108779	-0.03027016	-0.36770837
0.05689	6.29132	0.00020986	0.0	0.0	0.0	0.0018427	0.0	0.0	2.1e-07	533.77997726	747.09001619	766.26211792	10.28497864	-0.03014229	-0.36765156
0.05699	6.3006	0.000212	0.0	0.0	0.0	0.00184056	0.0	0.0	2.1e-07	534.02468402	747.03641837	766.18988175	10.26889066	-0.03001435	-0.36759483
0.05709	6.30988	0.00021416	0.0	0.0	0.0	0.0018384	0.0	0.0	2.1e-07	534.26896838	746.98291283	766.11775451	10.25282382	-0.02988632	-0.36753818
0.05719	6.31915	0.00021633	0.0	0.0	0.0	0.00183623	0.0	0.0	2.2e-07	534.51283095	746.92949956	766.04573606	10.23677806	-0.02975822	-0.36748163
0.05729	6.32841	0.00021852	0.0	0.0	0.0	0.00183404	0.0	0.0	2.2e-07	534.75627239	746.87617852	765.97382624	10.22075333	-0.02963005	-0.36742515
0.05739	6.33767	0.00022072	0.0	0.0	0.0	0.00183183	0.0	0.0	2.2e-07	534.99929334	746.8229497	765.90202492	10.20474959	-0.0295018	-0.36736876
0.05749	6.34691	0.00022293	0.0	0.0	0.0	0.00182962	0.0	0.0	2.2e-07	535.24189442	746.76981305	765.83033195	10.1887668	-0.02937349	-0.36731246
0.05759	6.35615	0.00022517	0.0	0.0	0.0	0.00182738	0.0	0.0	2.3e-07	535.48407628	746.71676856	765.75874718	10.1728049	-0.0292451	-0.36725624
0.05769	6.36537	0.00022741	0.0	0.0	0.0	0.00182513	0.0	0.0	2.3e-07	535.72583955	746.66381618	765.68727048	10.15686384	-0.02911665	-0.36720011
0.05779	6.37459	0.00022967	0.0	0.0	0.0	0.00182287	0.0	0.0	2.3e-07	535.96718487	746.6109559	765.6159017	10.14094358	-0.02898829	-0.36714406
0.05789	6.3838	0.00023195	0.0	0.0	0.0	0.00182059	0.0	0.0	2.3e-07	536.20811286	746.55818645	765.54464071	10.125044	-0.02886062	-0.3670881
0.05799	6.393	0.00023424	0.0	0.0	0.0	0.0018183	0.0	0.0	2.3e-07	536.44862416	746.50550855	765.47348736	10.10916519	-0.02873226	-0.36703222
0.05809	6.40219	0.00023655	0.0	0.0	0.0	0.00181599	0.0	0.0	2.4e-07	536.68871939	746.45292222	765.4024415	10.09330703	-0.02860388	-0.36697642
0.05819	6.41137	0.00023887	0.0	0.0	0.0	0.00181366	0.0	0.0	2.4e-07	536.9283992	746.40042736	765.331503	10.07746949	-0.02847549	-0.36692071
0.05829	6.42055	0.00024121	1e-08	0.0	0.0	0.00181132	0.0	0.0	2.4e-07	537.16766419	746.34802388	765.26067171	10.06165251	-0.02834709	-0.36686508
0.05839	6.42971	0.00024356	1e-08	0.0	0.0	0.00180897	0.0	0.0	2.4e-07	537.40651501	746.29571169	765.1899475	10.04585605	-0.02821868	-0.36680954
0.05849	6.43887	0.00024593	1e-08	0.0	0.0	0.0018066	0.0	0.0	2.5e-07	537.64495228	746.24349066	765.11933023	10.03008006	-0.02809028	-0.36675408
0.05859	6.44802	0.00024831	1e-08	0.0	0.0	0.00180421	0.0	0.0	2.5e-07	537.88297661	746.19136071	765.04881974	10.01432449	-0.02796188	-0.36669871
0.05869	6.45716	0.00025071	1e-08	0.0	0.0	0.00180181	0.0	0.0	2.5e-07	538.12058865	746.13932169	764.97841592	9.9985893	-0.02783349	-0.36664342
0.05879	6.46629	0.00025312	1e-08	0.0	0.0	0.00179939	0.0	0.0	2.5e-07	538.357789	746.08737351	764.90811861	9.98287444	-0.02770513	-0.36658821
0.05889	6.47541	0.00025555	1e-08	0.0	0.0	0.00179696	0.0	0.0	2.6e-07	538.59457828	746.03551601	764.83792768	9.96717986	-0.02757678	-0.36653309
0.05899	6.48452	0.000258	1e-08	0.0	0.0	0.00179451	0.0	0.0	2.6e-07	538.83095713	745.98374908	764.76784299	9.95150551	-0.02744846	-0.36647805
0.05909	6.49363	0.00026046	1e-08	0.0	0.0	0.00179205	0.0	0.0	2.6e-07	539.06692616	745.93207257	764.69786441	9.93585135	-0.02732018	-0.36642309
0.05919	6.50272	0.00026293	1e-08	0.0	0.0	0.00178957	0.0	0.0	2.6e-07	539.30248598	745.88048633	764.62799178	9.92021733	-0.02719194	-0.36636822
0.05929	6.51181	0.00026542	1e-08	0.0	0.0	0.00178708	0.0	0.0	2.7e-07	539.53763721	745.82899031	764.55822499	9.90460302	-0.02706124	-0.36631343
0.05939	6.52088	0.00026793	1e-08	0.0	0.0	0.00178457	0.0	0.0	2.7e-07	539.77238046	745.77758788	764.48856387	9.88900902	-0.02693236	-0.36625872
0.05949	6.52995	0.00027045	1e-08	0.0	0.0	0.00178205	1e-08	0.0	2.7e-07	540.00671635	745.72627627	764.41900829	9.873435	-0.02680343	-0.36620409
0.05959	6.53901	0.00027298	1e-08	0.0	0.0	0.00177951	1e-08	0.0	2.7e-07	540.24064549	745.67505547	764.34955814	9.85788092	-0.02667446	-0.36614955
0.05969	6.54806	0.00027553	1e-08	0.0	0.0	0.00177696	1e-08	0.0	2.8e-07	540.4741685	745.62392544	764.28021325	9.84234672	-0.02654544	-0.36609509
0.05979	6.5571	0.0002781	1e-08	0.0	0.0	0.00177439	1e-08	0.0	2.8e-07	540.70728598	745.57288615	764.21097351	9.82683235	-0.02641637	-0.36604072
0.05989	6.56613	0.00028068	1e-08	0.0	0.0	0.0017718	1e-08	0.0	2.8e-07	540.93999855	745.52193758	764.14183877	9.81133777	-0.02628726	-0.36598642
0.05999	6.57515	0.00028328	1e-08	0.0	0.0	0.0017692	1e-08	0.0	2.8e-07	541.17230681	745.47107971	764.07280891	9.79586292	-0.02615809	-0.36593221
0.06009	6.58417	0.00028589	1e-08	0.0	0.0	0.00176659	1e-08	0.0	2.9e-07	541.40421137	745.42031253	764.00388377	9.78040777	-0.02602887	-0.36587808
0.06019	6.59317	0.00028852	1e-08	0.0	0.0	0.00176396	1e-08	0.0	2.9e-07	541.63571285	745.36963603	763.93506324	9.76497225	-0.02589959	-0.36582403
0.06029	6.60217	0.00029116	1e-08	0.0	0.0	0.00176131	1e-08	0.0	2.9e-07	541.86681184	745.3190502	763.86634717	9.74955632	-0.02577026	-0.36577007
0.06039	6.61115	0.00029382	1e-08	0.0	0.0	0.00175865	1e-08	0.0	2.9e-07	542.09750895	745.26855503	763.79773544	9.73415993	-0.02564086	-0.36571618
0.06049	6.62013	0.0002965	1e-08	0.0	0.0	0.00175597	1e-08	0.0	3e-07	542.32780478	745.21815054	763.7292279	9.71878303	-0.02551141	-0.36566238
0.06059	6.6291	0.00029918	1e-08	0.0	0.0	0.00175328	1e-08	0.0	3e-07	542.55769995	745.16783672	763.66082442	9.70342557	-0.02538189	-0.36560866
0.06069	6.63805	0.00030189	1e-08	0.0	0.0	0.00175057	1e-08	0.0	3e-07	542.78719504	745.11761358	763.59252487	9.68808751	-0.0252523	-0.36555503
0.06079	6.647	0.00030461	1e-08	0.0	0.0	0.00174785	1e-08	0.0	3e-07	543.01629065	745.06748083	763.52432913	9.67276872	-0.02512438	-0.36550147
0.06089	6.65594	0.00030734	1e-08	0.0	0.0	0.00174511	1e-08	0.0	3.1e-07	543.24498739	745.01743641	763.45623706	9.65746927	-0.02499516	-0.36544799
0.06099	6.66487	0.00031009	1e-08	0.0	0.0	0.00174236	1e-08	0.0	3.1e-07	543.47328585	744.96748199	763.38824853	9.64218906	-0.02486593	-0.3653946
0.06109	6.6738	0.00031286	1e-08	0.0	0.0	0.00173959	1e-08	0.0	3.1e-07	543.70118664	744.9176175	763.3203634	9.62692803	-0.0247367	-0.36534129
0.06119	6.68271	0.00031564	1e-08	0.0	0.0	0.00173681	1e-08	0.0	3.2e-07	543.92869034	744.86784287	763.25258155	9.61168615	-0.02460747	-0.36528805
0.06129	6.69161	0.00031843	1e-08	0.0	0.0	0.00173401	1e-08	0.0	3.2e-07	544.15579755	744.81815803	763.18490284	9.59646336	-0.02447824	-0.3652349
0.06139	6.7005	0.00032124	1e-08	0.0	0.0	0.0017312	1e-08	0.0	3.2e-07	544.38250888	744.7685629	763.11732715	9.58125961	-0.02434902	-0.36518183
0.06149	6.70939	0.00032407	1e-08	0.0	0.0	0.00172837	1e-08	0.0	3.2e-07	544.6088249	744.71905741	763.04985434	9.56607485	-0.0242198	-0.36512884
0.06159	6.71826	0.00032691	1e-08	0.0	0.0	0.00172552	1e-08	0.0	3.3e-07	544.83474621	744.66964147	762.98248428	9.55090903	-0.02409059	-0.36507594
0.06169	6.72713	0.00032977	1e-08	0.0	0.0	0.00172266	1e-08	0.0	3.3e-07	545.06027341	744.620315	762.91521685	9.53576209	-0.0239614	-0.36502311
0.06179	6.73598	0.00033264	1e-08	0.0	0.0	0.00171979	1e-08	0.0	3.3e-07	545.28540708	744.57107792	762.84805192	9.520634	-0.02383221	-0.36497036
0.06189	6.74483	0.00033552	1e-08	0.0	0.0	0.0017169	1e-08	0.0	3.4e-07	545.51014782	744.52193014	762.78098935	9.50552469	-0.02370305	-0.36491769
0.06199	6.75366	0.00033842	1e-08	0.0	0.0	0.001714	1e-08	0.0	3.4e-07	545.73449621	744.47287157	762.71402902	9.49043412	-0.0235739	-0.36486511
0.06209	6.76249	0.00034134	1e-08	0.0	0.0	0.00171108	1e-08	0.0	3.4e-07	545.95845283	744.42390211	762.64717081	9.47536223	-0.02344477	-0.3648126
0.06219	6.77131	0.00034427	1e-08	0.0	0.0	0.00170814	1e-08	0.0	3.4e-07	546.18201828	744.37502169	762.58041458	9.46030898	-0.02331566	-0.36476017
0.06229	6.78012	0.00034722	1e-08	0.0	0.0	0.00170519	1e-08	0.0	3.5e-07	546.40519313	744.32623082	762.5137602	9.44527392	-0.02318454	-0.36470783
0.06239	6.78891	0.00035018	1e-08	0.0	0.0	0.00170223	1e-08	0.0	3.5e-07	546.62797796	744.27753116	762.44720754	9.43025767	-0.0230549	-0.36465556
0.06249	6.7977	0.00035315	1e-08	0.0	0.0	0.00169925	1e-08	0.0	3.5e-07	546.85037336	744.22892103	762.38075649	9.41525989	-0.02292521	-0.36460338
0.06259	6.80648	0.00035614	1e-08	0.0	0.0	0.00169625	1e-08	0.0	3.6e-07	547.07237992	744.18040046	762.31440691	9.40028053	-0.02279546	-0.36455127
0.06269	6.81525	0.00035915	1e-08	0.0	0.0	0.00169325	1e-08	0.0	3.6e-07	547.2939982	744.13196943	762.24815868	9.38531952	-0.02266566	-0.36449924
0.06279	6.82401	0.00036217	1e-08	0.0	0.0	0.00169022	1e-08	0.0	3.6e-07	547.5152288	744.08362799	762.18201167	9.37037683	-0.0225358	-0.36444729
0.06289	6.83276	0.00036521	1e-08	0.0	0.0	0.00168718	1e-08	0.0	3.7e-07	547.73607229	744.03537613	762.11596575	9.35545239	-0.02240587	-0.36439543
0.06299	6.8415	0.00036825	1e-08	0.0	0.0	0.00168413	1e-08	0.0	3.7e-07	547.95652924	743.9872139	762.05002082	9.34054615	-0.02227587	-0.36434364
0.06309	6.85023	0.00037132	1e-08	0.0	0.0	0.00168106	1e-08	0.0	3.7e-07	548.17660025	743.93914131	761.98417672	9.32565806	-0.0221458	-0.36429193
0.06319	6.85895	0.0003744	1e-08	0.0	0.0	0.00167798	1e-08	0.0	3.7e-07	548.39628587	743.89115842	761.91843335	9.31078808	-0.02201565	-0.3642403
0.06329	6.86766	0.00037749	1e-08	0.0	0.0	0.00167488	1e-08	0.0	3.8e-07	548.61558668	743.84326527	761.85279058	9.29593613	-0.02188542	-0.36418874
0.06339	6.87637	0.0003806	1e-08	0.0	0.0	0.00167177	1e-08	0.0	3.8e-07	548.83450326	743.7954619	761.78724829	9.28110218	-0.0217551	-0.36413727
0.06349	6.88506	0.00038372	2e-08	0.0	0.0	0.00166864	1e-08	0.0	3.8e-07	549.05303618	743.74774837	761.72180635	9.26628617	-0.0216247	-0.36408588
0.06359	6.89374	0.00038686	2e-08	0.0	0.0	0.0016655	1e-08	0.0	3.9e-07	549.27118602	743.70012476	761.65646463	9.25148804	-0.02149419	-0.36403456
0.06369	6.90241	0.00039001	2e-08	0.0	0.0	0.00166235	1e-08	0.0	3.9e-07	549.48895333	743.65259112	761.59122302	9.23670774	-0.02136358	-0.36398333
0.06379	6.91107	0.00039318	2e-08	0.0	0.0	0.00165918	1e-08	0.0	3.9e-07	549.70633869	743.60514608	761.52608141	9.2219452	-0.02123607	-0.36393217
0.06389	6.91972	0.00039636	2e-08	0.0	0.0	0.001656	1e-08	0.0	4e-07	549.92334266	743.55778776	761.46103967	9.2072004	-0.02110615	-0.36388109
0.06399	6.92837	0.00039955	2e-08	0.0	0.0	0.0016528	1e-08	0.0	4e-07	550.13996581	743.51051837	761.39609768	9.19247326	-0.02097624	-0.36383009
0.06409	6.937	0.00040276	2e-08	0.0	0.0	0.00164958	2e-08	0.0	4e-07	550.35620871	743.46333783	761.33125531	9.17776374	-0.02084634	-0.36377916
0.06419	6.94562	0.00040598	2e-08	0.0	0.0	0.00164636	2e-08	0.0	4.1e-07	550.57207193	743.41624606	761.26651245	9.16307179	-0.02071645	-0.36372832
0.06429	6.95423	0.00040922	2e-08	0.0	0.0	0.00164312	2e-08	0.0	4.1e-07	550.78755602	743.36924299	761.20186898	9.14839733	-0.02058659	-0.36367755
0.06439	6.96283	0.00041247	2e-08	0.0	0.0	0.00163986	2e-08	0.0	4.1e-07	551.00266155	743.3223285	761.13732477	9.13374033	-0.02045675	-0.36362686
0.06449	6.97143	0.00041573	2e-08	0.0	0.0	0.00163659	2e-08	0.0	4.2e-07	551.21738908	743.27550252	761.07287971	9.11910073	-0.02032693	-0.36357625
0.06459	6.98001	0.00041901	2e-08	0.0	0.0	0.00163331	2e-08	0.0	4.2e-07	551.43173917	743.22876494	761.00853368	9.10447847	-0.02019714	-0.36352572
0.06469	6.98858	0.0004223	2e-08	0.0	0.0	0.00163002	2e-08	0.0	4.2e-07	551.64571239	743.18211564	760.94428656	9.08987349	-0.02006739	-0.36347526
0.06479	6.99714	0.00042561	2e-08	0.0	0.0	0.0016267	2e-08	0.0	4.3e-07	551.85930928	743.13555453	760.88013823	9.07528575	-0.01993768	-0.36342488
0.06489	7.00569	0.00042893	2e-08	0.0	0.0	0.00162338	2e-08	0.0	4.3e-07	552.07253042	743.08908146	760.81608858	9.06071519	-0.01980802	-0.36337458
0.06499	7.01423	0.00043226	2e-08	0.0	0.0	0.00162004	2e-08	0.0	4.3e-07	552.28537634	743.04269632	760.75213749	9.04616175	-0.0196784	-0.36332436
0.06509	7.02276	0.00043561	2e-08	0.0	0.0	0.00161669	2e-08	0.0	4.4e-07	552.49784762	742.99639898	760.68828484	9.03162537	-0.01954884	-0.36327421
0.06519	7.03129	0.00043897	2e-08	0.0	0.0	0.00161333	2e-08	0.0	4.4e-07	552.70994481	742.95018929	760.62453052	9.01710601	-0.01941933	-0.36322414
0.06529	7.0398	0.00044235	2e-08	0.0	0.0	0.00160995	2e-08	0.0	4.4e-07	552.92166844	742.9040687	760.5608744	9.00260305	-0.01928712	-0.36317415
0.06539	7.0483	0.00044573	2e-08	0.0	0.0	0.00160656	2e-08	0.0	4.5e-07	553.13301906	742.85803799	760.49731637	8.98811739	-0.01915698	-0.36312424
0.06549	7.05679	0.00044914	2e-08	0.0	0.0	0.00160315	2e-08	0.0	4.5e-07	553.34399724	742.81209556	760.43385631	8.97364856	-0.0190268	-0.3630744
0.06559	7.06527	0.00045255	2e-08	0.0	0.0	0.00159973	2e-08	0.0	4.5e-07	553.55460352	742.76624137	760.37049411	8.95919649	-0.0188966	-0.36302464
0.06569	7.07374	0.00045598	2e-08	0.0	0.0	0.0015963	2e-08	0.0	4.6e-07	553.76483846	742.72047541	760.30722966	8.94476113	-0.01876635	-0.36297496
0.06579	7.08219	0.00045942	2e-08	0.0	0.0	0.00159285	2e-08	0.0	4.6e-07	553.9747026	742.67479766	760.24406284	8.93034242	-0.01863607	-0.36292535
0.06589	7.09064	0.00046287	2e-08	0.0	0.0	0.0015894	2e-08	0.0	4.6e-07	554.18419648	742.6292081	760.18099354	8.9159403	-0.01850574	-0.36287582
0.06599	7.09908	0.00046634	2e-08	0.0	0.0	0.00158592	2e-08	0.0	4.7e-07	554.39332065	742.5837067	760.11802164	8.90155472	-0.01837537	-0.36282636
0.06609	7.10751	0.00046982	2e-08	0.0	0.0	0.00158244	2e-08	0.0	4.7e-07	554.60207566	742.53829347	760.05514704	8.88718562	-0.01824496	-0.36277699
0.06619	7.11593	0.00047331	3e-08	0.0	0.0	0.00157894	2e-08	0.0	4.7e-07	554.81046204	742.49296838	759.99236961	8.87283294	-0.01811449	-0.36272769
0.06629	7.12433	0.00047682	3e-08	0.0	0.0	0.00157543	2e-08	0.0	4.8e-07	555.01848035	742.44773144	759.92968925	8.85849661	-0.01798398	-0.36267846
0.06639	7.13273	0.00048033	3e-08	0.0	0.0	0.00157191	2e-08	0.0	4.8e-07	555.22613112	742.40258263	759.86710585	8.84417659	-0.01785341	-0.36262931
0.06649	7.14111	0.00048387	3e-08	0.0	0.0	0.00156838	3e-08	0.0	4.8e-07	555.43341489	742.35752196	759.80461928	8.82987281	-0.01772277	-0.36258024
0.06659	7.14949	0.00048741	3e-08	0.0	0.0	0.00156483	3e-08	0.0	4.9e-07	555.6403322	742.31254943	759.74222945	8.81558521	-0.01759208	-0.36253124
0.06669	7.15785	0.00049096	3e-08	0.0	0.0	0.00156127	3e-08	0.0	4.9e-07	555.84688358	742.26766505	759.67993624	8.80131373	-0.01746133	-0.36248232
0.06679	7.16621	0.00049453	3e-08	0.0	0.0	0.00155769	3e-08	0.0	5e-07	556.05306957	742.2228679	759.61773954	8.78705809	-0.01733181	-0.36243347
0.06689	7.17455	0.00049811	3e-08	0.0	0.0	0.00155411	3e-08	0.0	5e-07	556.25889068	742.1781579	759.55563925	8.77281862	-0.01720127	-0.3623847
0.06699	7.18288	0.0005017	3e-08	0.0	0.0	0.00155051	3e-08	0.0	5e-07	556.46434748	742.13353558	759.49363525	8.75859508	-0.01707071	-0.36233601
0.06709	7.19121	0.00050531	3e-08	0.0	0.0	0.0015469	3e-08	0.0	5.1e-07	556.66944048	742.08900089	759.43172743	8.74438743	-0.01694012	-0.36228739
0.06719	7.19952	0.00050893	3e-08	0.0	0.0	0.00154328	3e-08	0.0	5.1e-07	556.87417023	742.04455378	759.3699157	8.73019558	-0.0168095	-0.36223885
0.06729	7.20782	0.00051255	3e-08	0.0	0.0	0.00153965	3e-08	0.0	5.1e-07	557.07853724	742.00019422	759.30819992	8.7160195	-0.01667885	-0.36219038
0.06739	7.21611	0.00051619	3e-08	0.0	0.0	0.001536	3e-08	0.0	5.2e-07	557.28254204	741.95592214	759.24658001	8.7018591	-0.01654818	-0.36214199
0.06749	7.22439	0.00051985	3e-08	0.0	0.0	0.00153235	3e-08	0.0	5.2e-07	557.48618518	741.9117375	759.18505585	8.68771434	-0.01641747	-0.36209367
0.06759	7.23265	0.00052351	3e-08	0.0	0.0	0.00152868	3e-08	0.0	5.2e-07	557.68946716	741.86764025	759.12362734	8.67358515	-0.01628674	-0.36204543
0.06769	7.24091	0.00052718	3e-08	0.0	0.0	0.001525	3e-08	0.0	5.3e-07	557.89238852	741.82363034	759.06229436	8.65947146	-0.01615598	-0.36199726
0.06779	7.24916	0.00053087	3e-08	0.0	0.0	0.00152131	3e-08	0.0	5.3e-07	558.09494978	741.77970771	759.00105682	8.64537323	-0.01602519	-0.36194917
0.06789	7.25739	0.00053457	3e-08	0.0	0.0	0.0015176	3e-08	0.0	5.4e-07	558.29715147	741.73587231	758.9399146	8.63129037	-0.01589438	-0.36190115
0.06799	7.26562	0.00053828	3e-08	0.0	0.0	0.00151389	3e-08	1e-08	5.4e-07	558.49899409	741.69212408	758.87886761	8.61722285	-0.01576353	-0.36185321
0.06809	7.27383	0.000542	4e-08	0.0	0.0	0.00151016	4e-08	1e-08	5.4e-07	558.70047819	741.64846297	758.81791573	8.60317058	-0.01563265	-0.36180534
0.06819	7.28203	0.00054573	4e-08	0.0	0.0	0.00150643	4e-08	1e-08	5.5e-07	558.90160426	741.60488893	758.75705887	8.58913351	-0.01550175	-0.36175755
0.06829	7.29022	0.00054947	4e-08	0.0	0.0	0.00150268	4e-08	1e-08	5.5e-07	559.10237282	741.56140173	758.69629692	8.57511108	-0.01537105	-0.36170983
0.06839	7.29841	0.00055322	4e-08	0.0	0.0	0.00149892	4e-08	1e-08	5.5e-07	559.30278438	741.51800135	758.63562978	8.56110409	-0.01524015	-0.36166219
0.06849	7.30657	0.00055699	4e-08	0.0	0.0	0.00149515	4e-08	1e-08	5.6e-07	559.50283947	741.47468778	758.57505734	8.54711208	-0.01510922	-0.36161462
0.06859	7.31473	0.00056076	4e-08	0.0	0.0	0.00149137	4e-08	1e-08	5.6e-07	559.7025386	741.43146095	758.5145795	8.533135	-0.01497828	-0.36156712
0.06869	7.32288	0.00056455	4e-08	0.0	0.0	0.00148758	4e-08	1e-08	5.7e-07	559.90188228	741.38832078	758.45419616	8.51917278	-0.01484731	-0.3615197
0.06879	7.33102	0.00056834	4e-08	0.0	0.0	0.00148378	4e-08	1e-08	5.7e-07	560.10087102	741.3452672	758.39390722	8.50522536	-0.01471633	-0.36147235
0.06889	7.33914	0.00057215	4e-08	0.0	0.0	0.00147997	4e-08	1e-08	5.7e-07	560.29950532	741.30230013	758.33371257	8.49129267	-0.01458532	-0.36142508
0.06899	7.34725	0.00057596	4e-08	0.0	0.0	0.00147615	4e-08	1e-08	5.8e-07	560.49778571	741.25941948	758.27361212	8.47737464	-0.0144543	-0.36137788
0.06909	7.35536	0.00057979	4e-08	0.0	0.0	0.00147232	4e-08	1e-08	5.8e-07	560.69571268	741.21662518	758.21360577	8.46347122	-0.01432326	-0.36133076
0.06919	7.36345	0.00058363	4e-08	0.0	0.0	0.00146848	4e-08	1e-08	5.8e-07	560.89328674	741.17391714	758.15369341	8.44958232	-0.0141922	-0.36128371
0.06929	7.37153	0.00058747	4e-08	0.0	0.0	0.00146463	4e-08	1e-08	5.9e-07	561.0905084	741.13129526	758.09387495	8.4357079	-0.01406112	-0.36123673
0.06939	7.37959	0.00059133	4e-08	0.0	0.0	0.00146077	5e-08	1e-08	5.9e-07	561.28737815	741.08875947	758.03415029	8.42184788	-0.01393002	-0.36118982
0.06949	7.38765	0.00059519	4e-08	0.0	0.0	0.00145689	5e-08	1e-08	6e-07	561.4838965	741.04630967	757.97451932	8.40800219	-0.01379891	-0.36114299
0.06959	7.3957	0.00059907	5e-08	0.0	0.0	0.00145301	5e-08	1e-08	6e-07	561.68006394	741.00394576	757.91498196	8.39417076	-0.01366778	-0.36109624
0.06969	7.40373	0.00060295	5e-08	0.0	0.0	0.00144912	5e-08	1e-08	6e-07	561.87588099	740.96166764	757.8555381	8.38035354	-0.01353664	-0.36104955
0.06979	7.41175	0.00060684	5e-08	0.0	0.0	0.00144523	5e-08	1e-08	6.1e-07	562.0713481	740.91947623	757.79618765	8.3665498	-0.01340451	-0.36100294
0.06989	7.41977	0.00061075	5e-08	0.0	0.0	0.00144132	5e-08	1e-08	6.1e-07	562.26646578	740.87737099	757.7369305	8.35276059	-0.01327308	-0.36095641
0.06999	7.42776	0.00061466	5e-08	0.0	0.0	0.0014374	5e-08	1e-08	6.2e-07	562.46123454	740.83535164	757.67776657	8.33898537	-0.0131416	-0.36090994
0.07009	7.43575	0.00061858	5e-08	0.0	0.0	0.00143347	5e-08	1e-08	6.2e-07	562.65565487	740.79341812	757.61869576	8.32522405	-0.01301007	-0.36086355
0.07019	7.44373	0.00062251	5e-08	0.0	0.0	0.00142954	5e-08	1e-08	6.2e-07	562.84972725	740.75157038	757.55971797	8.31147656	-0.01287849	-0.36081724
0.07029	7.45169	0.00062645	5e-08	0.0	0.0	0.00142559	5e-08	1e-08	6.3e-07	563.04345218	740.70980837	757.50083311	8.29774283	-0.01274686	-0.36077099
0.07039	7.45965	0.00063039	5e-08	0.0	0.0	0.00142164	5e-08	1e-08	6.3e-07	563.23683014	740.66813202	757.44204108	8.2840228	-0.01261517	-0.36072482
0.07049	7.46759	0.00063435	5e-08	0.0	0.0	0.00141768	6e-08	1e-08	6.4e-07	563.42986162	740.62654129	757.38334179	8.27031639	-0.01248342	-0.36067872
0.07059	7.47552	0.00063831	5e-08	0.0	0.0	0.00141371	6e-08	1e-08	6.4e-07	563.62254709	740.58503612	757.32473515	8.25662353	-0.01235161	-0.36063269
0.07069	7.48344	0.00064228	5e-08	0.0	0.0	0.00140973	6e-08	1e-08	6.4e-07	563.81488706	740.54361647	757.26622106	8.24294415	-0.01221975	-0.36058674
0.07079	7.49134	0.00064626	6e-08	0.0	0.0	0.00140575	6e-08	1e-08	6.5e-07	564.00688199	740.50228228	757.20779943	8.22927818	-0.01208782	-0.36054086
0.07089	7.49924	0.00065025	6e-08	0.0	0.0	0.00140175	6e-08	1e-08	6.5e-07	564.19853237	740.46103351	757.14947017	8.21562554	-0.01195582	-0.36049505
0.07099	7.50712	0.00065424	6e-08	0.0	0.0	0.00139775	6e-08	1e-08	6.6e-07	564.38983867	740.41987011	757.09123319	8.20198617	-0.01182375	-0.36044932
0.07109	7.51499	0.00065825	6e-08	0.0	0.0	0.00139374	6e-08	1e-08	6.6e-07	564.58080137	740.37879203	757.03308839	8.18835999	-0.01169162	-0.36040365
0.07119	7.52285	0.00066226	6e-08	0.0	0.0	0.00138973	6e-08	1e-08	6.6e-07	564.77142095	740.33779923	756.97503569	8.17474687	-0.01155944	-0.36035806
0.07129	7.5307	0.00066628	6e-08	0.0	0.0	0.0013857	6e-08	1e-08	6.7e-07	564.96169784	740.29689141	756.91707501	8.16114605	-0.01142752	-0.36031254
0.07139	7.53853	0.0006703	6e-08	0.0	0.0	0.00138167	7e-08	1e-08	6.7e-07	565.15163255	740.25606869	756.85920624	8.14755878	-0.01129526	-0.3602671
0.07149	7.54636	0.00067433	6e-08	0.0	0.0	0.00137763	7e-08	1e-08	6.8e-07	565.34122554	740.21533102	756.8014293	8.13398438	-0.01116294	-0.36022172
0.07159	7.55417	0.00067837	6e-08	0.0	0.0	0.00137359	7e-08	1e-08	6.8e-07	565.53047728	740.17467837	756.74374411	8.12042276	-0.01103055	-0.36017642
0.07169	7.56197	0.00068242	6e-08	0.0	0.0	0.00136953	7e-08	1e-08	6.8e-07	565.71938823	740.13411069	756.68615057	8.10687387	-0.01089808	-0.36013119
0.07179	7.56976	0.00068647	6e-08	0.0	0.0	0.00136547	7e-08	1e-08	6.9e-07	565.90795886	740.09362792	756.62864859	8.0933376	-0.01076555	-0.36008603
0.07189	7.57753	0.00069053	7e-08	0.0	0.0	0.00136141	7e-08	1e-08	6.9e-07	566.09618963	740.05323002	756.57123809	8.07981391	-0.01063295	-0.36004095
0.07199	7.58529	0.0006946	7e-08	0.0	0.0	0.00135734	7e-08	1e-08	7e-07	566.28408101	740.01291695	756.51391899	8.06630269	-0.01050027	-0.35999593
0.07209	7.59304	0.00069867	7e-08	0.0	0.0	0.00135326	7e-08	1e-08	7e-07	566.47163344	739.97268865	756.4566912	8.05280388	-0.01036751	-0.35995099
0.07219	7.60078	0.00070275	7e-08	0.0	0.0	0.00134917	8e-08	1e-08	7e-07	566.65884739	739.93254509	756.39955462	8.0393174	-0.01023467	-0.35990612
0.07229	7.60851	0.00070683	7e-08	0.0	0.0	0.00134508	8e-08	1e-08	7.1e-07	566.84572332	739.89248621	756.34250919	8.02584316	-0.01010176	-0.35986132
0.07239	7.61622	0.00071092	7e-08	0.0	0.0	0.00134098	8e-08	1e-08	7.1e-07	567.03226167	739.85251198	756.28555481	8.0123811	-0.00996876	-0.35981659
0.07249	7.62393	0.00071502	7e-08	0.0	0.0	0.00133688	8e-08	1e-08	7.2e-07	567.21846289	739.81262235	756.2286914	7.99893113	-0.00983568	-0.35977193
0.07259	7.63161	0.00071912	7e-08	0.0	0.0	0.00133277	8e-08	1e-08	7.2e-07	567.40432745	739.77281729	756.17191887	7.98549316	-0.00970252	-0.35972735
0.07269	7.63929	0.00072323	7e-08	0.0	0.0	0.00132866	8e-08	1e-08	7.2e-07	567.58985578	739.73309676	756.11523715	7.97206638	-0.00956894	-0.35968283
0.07279	7.64696	0.00072734	8e-08	0.0	0.0	0.00132454	8e-08	1e-08	7.3e-07	567.7750483	739.69346139	756.05864616	7.95865197	-0.00943551	-0.35963839
0.07289	7.65461	0.00073146	8e-08	0.0	0.0	0.00132041	9e-08	1e-08	7.3e-07	567.95990547	739.65391067	756.00214581	7.9452493	-0.00930197	-0.35959402
0.07299	7.66225	0.00073559	8e-08	0.0	0.0	0.00131628	9e-08	1e-08	7.4e-07	568.14442775	739.61444457	755.94573602	7.93185829	-0.00916832	-0.35954972
0.07309	7.66988	0.00073971	8e-08	0.0	0.0	0.00131214	9e-08	1e-08	7.4e-07	568.32861556	739.5750631	755.88941671	7.91847885	-0.00903456	-0.35950549
0.07319	7.67749	0.00074385	8e-08	0.0	0.0	0.001308	9e-08	1e-08	7.4e-07	568.51246934	739.53576626	755.8331878	7.9051109	-0.00890069	-0.35946133
0.07329	7.68509	0.00074798	8e-08	0.0	0.0	0.00130386	9e-08	1e-08	7.5e-07	568.69598954	739.49655403	755.77704921	7.89175434	-0.0087667	-0.35941724
0.07339	7.69268	0.00075213	8e-08	0.0	0.0	0.00129971	9e-08	1e-08	7.5e-07	568.87917658	739.45742643	755.72100087	7.87840911	-0.00863259	-0.35937322
0.07349	7.70026	0.00075627	8e-08	0.0	0.0	0.00129556	1e-07	1e-08	7.6e-07	569.06203089	739.41838347	755.66504269	7.86507511	-0.00849835	-0.35932928
0.07359	7.70782	0.00076042	8e-08	0.0	0.0	0.0012914	1e-07	1e-08	7.6e-07	569.24455291	739.37942515	755.6091746	7.85175225	-0.008364	-0.3592854
0.07369	7.71537	0.00076458	9e-08	0.0	0.0	0.00128724	1e-07	1e-08	7.7e-07	569.42674306	739.34055149	755.55339652	7.83844045	-0.00822951	-0.3592416
0.07379	7.72291	0.00076874	9e-08	0.0	0.0	0.00128307	1e-07	1e-08	7.7e-07	569.60860177	739.3017625	755.49770838	7.82513963	-0.00809489	-0.35919787
0.07389	7.73044	0.0007729	9e-08	0.0	0.0	0.0012789	1e-07	2e-08	7.7e-07	569.79012945	739.26305822	755.44211009	7.81184969	-0.00796013	-0.3591542
0.07399	7.73795	0.00077707	9e-08	0.0	0.0	0.00127473	1e-07	2e-08	7.8e-07	569.97132654	739.22443866	755.38660159	7.79857055	-0.00782523	-0.35911061
0.07409	7.74545	0.00078124	9e-08	0.0	0.0	0.00127055	1.1e-07	2e-08	7.8e-07	570.15219345	739.18590386	755.33118279	7.78530211	-0.00769019	-0.35906709
0.07419	7.75294	0.00078541	9e-08	0.0	0.0	0.00126637	1.1e-07	2e-08	7.9e-07	570.33273058	739.14745374	755.27585363	7.77204338	-0.00755583	-0.35902363
0.07429	7.76041	0.00078959	9e-08	0.0	0.0	0.00126218	1.1e-07	2e-08	7.9e-07	570.51293834	739.10908758	755.22061405	7.75879583	-0.00742073	-0.35898025
0.07439	7.76787	0.00079377	9e-08	0.0	0.0	0.001258	1.1e-07	2e-08	7.9e-07	570.69281715	739.07080602	755.16546395	7.74555869	-0.00728551	-0.35893694
0.07449	7.77532	0.00079795	1e-07	0.0	0.0	0.00125381	1.1e-07	2e-08	8e-07	570.87236743	739.03260909	755.11040328	7.73233186	-0.00715017	-0.3588937
0.07459	7.78276	0.00080213	1e-07	0.0	0.0	0.00124962	1.1e-07	2e-08	8e-07	571.05158958	738.99449677	755.05543196	7.71911525	-0.0070147	-0.35885053
0.07469	7.79018	0.00080632	1e-07	0.0	0.0	0.00124542	1.2e-07	2e-08	8.1e-07	571.230484	738.95646911	755.00054991	7.70590876	-0.00687912	-0.35880743
0.07479	7.79759	0.00081051	1e-07	0.0	0.0	0.00124122	1.2e-07	2e-08	8.1e-07	571.40905109	738.9185261	754.94575707	7.69271231	-0.0067434	-0.3587644
0.07489	7.80498	0.0008147	1e-07	0.0	0.0	0.00123702	1.2e-07	2e-08	8.2e-07	571.58729126	738.88066777	754.89105337	7.6795258	-0.00660756	-0.35872144
0.07499	7.81237	0.0008189	1e-07	0.0	0.0	0.00123282	1.2e-07	2e-08	8.2e-07	571.76520491	738.84289414	754.83643875	7.66634912	-0.00647159	-0.35867855
0.07509	7.81974	0.00082309	1e-07	0.0	0.0	0.00122862	1.2e-07	2e-08	8.2e-07	571.94279243	738.80520523	754.78191312	7.6531822	-0.00633549	-0.35863573
0.07519	7.82709	0.00082729	1.1e-07	0.0	0.0	0.00122441	1.3e-07	2e-08	8.3e-07	572.1200542	738.76760106	754.72747643	7.64002492	-0.00619926	-0.35859298
0.07529	7.83443	0.00083149	1.1e-07	0.0	0.0	0.0012202	1.3e-07	2e-08	8.3e-07	572.29699064	738.73008167	754.67312861	7.6268772	-0.0060629	-0.35855029
0.07539	7.84176	0.00083569	1.1e-07	0.0	0.0	0.00121599	1.3e-07	2e-08	8.4e-07	572.47360211	738.69264707	754.61886959	7.61373894	-0.00592641	-0.35850768
0.07549	7.84908	0.0008399	1.1e-07	0.0	0.0	0.00121178	1.3e-07	2e-08	8.4e-07	572.649889	738.65529731	754.5646993	7.60061003	-0.00578978	-0.35846514
0.07559	7.85638	0.0008441	1.1e-07	0.0	0.0	0.00120757	1.3e-07	2e-08	8.5e-07	572.82585171	738.61803241	754.51061769	7.58749039	-0.00565302	-0.35842267
0.07569	7.86367	0.0008483	1.1e-07	0.0	0.0	0.00120336	1.4e-07	2e-08	8.5e-07	573.00149059	738.58085262	754.45662469	7.57437844	-0.0055156	-0.35838027
0.07579	7.87095	0.00085251	1.2e-07	0.0	0.0	0.00119914	1.4e-07	2e-08	8.5e-07	573.17680601	738.54375863	754.40272023	7.5612766	-0.00537842	-0.35833793
0.07589	7.87821	0.00085672	1.2e-07	0.0	0.0	0.00119493	1.4e-07	2e-08	8.6e-07	573.35179836	738.50674991	754.34890427	7.54818366	-0.00524107	-0.35829567
0.07599	7.88546	0.00086092	1.2e-07	0.0	0.0	0.00119071	1.4e-07	2e-08	8.6e-07	573.52646802	738.46982654	754.29517672	7.53509953	-0.00510357	-0.35825348
0.07609	7.89269	0.00086513	1.2e-07	0.0	0.0	0.00118649	1.5e-07	2e-08	8.7e-07	573.70081534	738.43298859	754.24153753	7.52202408	-0.0049659	-0.35821135
0.07619	7.89991	0.00086934	1.2e-07	0.0	0.0	0.00118228	1.5e-07	2e-08	8.7e-07	573.8748407	738.39623617	754.18798664	7.50895723	-0.00482807	-0.3581693
0.07629	7.90712	0.00087355	1.2e-07	0.0	0.0	0.00117806	1.5e-07	2e-08	8.7e-07	574.04854446	738.35956936	754.134524	7.49589886	-0.00469007	-0.35812731
0.07639	7.91431	0.00087776	1.2e-07	0.0	0.0	0.00117384	1.5e-07	2e-08	8.8e-07	574.22192699	738.32298827	754.08114953	7.48284886	-0.00455189	-0.35808539
0.07649	7.92149	0.00088197	1.3e-07	0.0	0.0	0.00116963	1.5e-07	2e-08	8.8e-07	574.39498864	738.286493	754.02786319	7.46980714	-0.00441355	-0.35804355
0.07659	7.92866	0.00088617	1.3e-07	0.0	0.0	0.00116541	1.6e-07	2e-08	8.9e-07	574.56772976	738.25008366	753.97466492	7.45677357	-0.00427502	-0.35800177
0.07669	7.93581	0.00089038	1.3e-07	0.0	0.0	0.00116119	1.6e-07	2e-08	8.9e-07	574.74015071	738.21376037	753.92155465	7.44374804	-0.00413632	-0.35796006
0.07679	7.94295	0.00089459	1.3e-07	0.0	0.0	0.00115698	1.6e-07	2e-08	9e-07	574.91225183	738.17752325	753.86853233	7.43073046	-0.00399744	-0.35791842
0.07689	7.95007	0.00089879	1.3e-07	0.0	0.0	0.00115276	1.6e-07	2e-08	9e-07	575.08403348	738.14137242	753.81559792	7.41772071	-0.00385837	-0.35787685
0.07699	7.95718	0.000903	1.3e-07	0.0	0.0	0.00114855	1.7e-07	3e-08	9e-07	575.255496	738.10530803	753.76275134	7.40471868	-0.00371911	-0.35783534
0.07709	7.96428	0.0009072	1.4e-07	0.0	0.0	0.00114434	1.7e-07	3e-08	9.1e-07	575.42663973	738.06933021	753.70999255	7.39172425	-0.00357966	-0.35779391
0.07719	7.97136	0.00091141	1.4e-07	0.0	0.0	0.00114012	1.7e-07	3e-08	9.1e-07	575.59746499	738.03343886	753.65732151	7.3787354	-0.00344083	-0.35775255
0.07729	7.97843	0.00091561	1.4e-07	0.0	0.0	0.00113591	1.7e-07	3e-08	9.2e-07	575.7679721	737.99763377	753.60473816	7.36575531	-0.00330123	-0.35771125
0.07739	7.98548	0.00091981	1.4e-07	0.0	0.0	0.0011317	1.8e-07	3e-08	9.2e-07	575.93816141	737.96191548	753.55224245	7.3527824	-0.00316146	-0.35767003
0.07749	7.99252	0.00092401	1.4e-07	0.0	0.0	0.0011275	1.8e-07	3e-08	9.3e-07	576.10803325	737.92628412	753.49983432	7.33981657	-0.00302152	-0.35762887
0.07759	7.99954	0.0009282	1.5e-07	0.0	0.0	0.00112329	1.8e-07	3e-08	9.3e-07	576.27758794	737.89073982	753.44751374	7.32685769	-0.00288141	-0.35758778
0.07769	8.00655	0.0009324	1.5e-07	0.0	0.0	0.00111909	1.9e-07	3e-08	9.3e-07	576.4468258	737.85528274	753.39528064	7.31390564	-0.00274114	-0.35754676
0.07779	8.01355	0.00093659	1.5e-07	0.0	0.0	0.00111489	1.9e-07	3e-08	9.4e-07	576.61574716	737.819913	753.34313498	7.30096029	-0.0026007	-0.35750581
0.07789	8.02053	0.00094078	1.5e-07	0.0	0.0	0.00111069	1.9e-07	3e-08	9.4e-07	576.78435233	737.78463077	753.29107672	7.28802154	-0.00246009	-0.35746492
0.07799	8.0275	0.00094497	1.5e-07	0.0	0.0	0.00110649	1.9e-07	3e-08	9.5e-07	576.95264162	737.7494362	753.2391058	7.27508924	-0.00231931	-0.35742411
0.07809	8.03445	0.00094915	1.6e-07	0.0	0.0	0.00110229	2e-07	3e-08	9.5e-07	577.12061534	737.71432945	753.18722219	7.26216327	-0.00217836	-0.35738336
0.07819	8.04139	0.00095333	1.6e-07	0.0	0.0	0.0010981	2e-07	3e-08	9.5e-07	577.28827379	737.67931067	753.13542583	7.24924352	-0.00203724	-0.35734269
0.07829	8.04831	0.00095751	1.6e-07	0.0	0.0	0.00109391	2e-07	3e-08	9.6e-07	577.45561727	737.64438004	753.08371669	7.23632985	-0.00189595	-0.35730208
0.07839	8.05522	0.00096169	1.6e-07	0.0	0.0	0.00108973	2.1e-07	3e-08	9.6e-07	577.62264609	737.60953773	753.03209473	7.22342213	-0.00175449	-0.35726154
0.07849	8.06212	0.00096586	1.6e-07	0.0	0.0	0.00108555	2.1e-07	3e-08	9.7e-07	577.78936054	737.57478391	752.98055989	7.21052025	-0.00161286	-0.35722106
0.07859	8.069	0.00097003	1.7e-07	0.0	0.0	0.00108137	2.1e-07	3e-08	9.7e-07	577.95576092	737.54011877	752.92911215	7.19762406	-0.00147106	-0.35718066
0.07869	8.07586	0.0009742	1.7e-07	0.0	0.0	0.00107719	2.1e-07	3e-08	9.8e-07	578.12184747	737.50554313	752.87775145	7.18473066	-0.0013282	-0.35714033
0.07879	8.08271	0.00097836	1.7e-07	0.0	0.0	0.00107302	2.2e-07	3e-08	9.8e-07	578.28762048	737.4710576	752.82647778	7.1718447	-0.00118581	-0.35710006
0.07889	8.08954	0.00098252	1.7e-07	0.0	0.0	0.00106885	2.2e-07	3e-08	9.8e-07	578.45308025	737.43666176	752.77529109	7.15896395	-0.00104321	-0.35705986
0.07899	8.09636	0.00098668	1.7e-07	0.0	0.0	0.00106468	2.2e-07	3e-08	9.9e-07	578.61822705	737.40235588	752.72419133	7.14608825	-0.00090041	-0.35701973
0.07909	8.10317	0.00099083	1.8e-07	0.0	0.0	0.00106052	2.3e-07	3e-08	9.9e-07	578.78306116	737.36814021	752.67317848	7.13321747	-0.00075741	-0.35697967
0.07919	8.10996	0.00099497	1.8e-07	0.0	0.0	0.00105637	2.3e-07	3e-08	1e-06	578.94758285	737.33401505	752.62225249	7.12035146	-0.00061419	-0.35693967
0.07929	8.11673	0.00099912	1.8e-07	0.0	0.0	0.00105221	2.3e-07	4e-08	1e-06	579.11179237	737.29998066	752.57141334	7.10749009	-0.00047075	-0.35689975
0.07939	8.12349	0.00100325	1.8e-07	0.0	0.0	0.00104807	2.4e-07	4e-08	1e-06	579.27569	737.26603736	752.520661	7.09463321	-0.0003271	-0.35685989
0.07949	8.13024	0.00100739	1.8e-07	0.0	0.0	0.00104392	2.4e-07	4e-08	1.01e-06	579.43927598	737.23218543	752.46999542	7.08178067	-0.00018323	-0.3568201
0.07959	8.13697	0.00101152	1.9e-07	0.0	0.0	0.00103978	2.4e-07	4e-08	1.01e-06	579.60255058	737.19842521	752.41941658	7.06893233	-3.915e-05	-0.35678038
0.07969	8.14368	0.00101564	1.9e-07	0.0	0.0	0.00103565	2.5e-07	4e-08	1.02e-06	579.76551404	737.16475701	752.36892445	7.05608804	0.00010517	-0.35674073
0.07979	8.15038	0.00101976	1.9e-07	0.0	0.0	0.00103152	2.5e-07	4e-08	1.02e-06	579.9281666	737.13118117	752.318519	7.04324765	0.00024971	-0.35670114
0.07989	8.15706	0.00102387	1.9e-07	0.0	0.0	0.0010274	2.5e-07	4e-08	1.03e-06	580.09050851	737.09769804	752.26820019	7.03041101	0.00039447	-0.35666163
0.07999	8.16373	0.00102798	2e-07	0.0	0.0	0.00102328	2.6e-07	4e-08	1.03e-06	580.25254001	737.06430796	752.21796802	7.01757797	0.00053947	-0.35662218
0.08009	8.17038	0.00103208	2e-07	0.0	0.0	0.00101917	2.6e-07	4e-08	1.03e-06	580.41426133	737.03101131	752.16782244	7.00474837	0.00068471	-0.3565828
0.08019	8.17702	0.00103617	2e-07	0.0	0.0	0.00101506	2.6e-07	4e-08	1.04e-06	580.57567266	736.99780787	752.11776345	6.99191833	0.00082904	-0.35654348
0.08029	8.18364	0.00104026	2e-07	0.0	0.0	0.00101096	2.7e-07	4e-08	1.04e-06	580.73677422	736.96469793	752.06779103	6.97909414	0.00097444	-0.35650424
0.08039	8.19024	0.00104435	2e-07	0.0	0.0	0.00100687	2.7e-07	4e-08	1.05e-06	580.89756625	736.93168224	752.01790515	6.96627279	0.00112004	-0.35646506
0.08049	8.19683	0.00104843	2.1e-07	0.0	0.0	0.00100278	2.7e-07	4e-08	1.05e-06	581.05804897	736.89876117	751.96810578	6.95345412	0.00126583	-0.35642595
0.08059	8.2034	0.0010525	2.1e-07	0.0	0.0	0.0009987	2.8e-07	4e-08	1.05e-06	581.21822259	736.8659351	751.9183929	6.94063796	0.00141183	-0.35638691
0.08069	8.20996	0.00105656	2.1e-07	0.0	0.0	0.00099462	2.8e-07	4e-08	1.06e-06	581.37808732	736.8332044	751.86876651	6.92782415	0.00155802	-0.35634794
0.08079	8.2165	0.00106062	2.1e-07	0.0	0.0	0.00099055	2.9e-07	4e-08	1.06e-06	581.53764335	736.80056946	751.81922657	6.9150125	0.00170441	-0.35630903
0.08089	8.22303	0.00106468	2.2e-07	0.0	0.0	0.00098649	2.9e-07	4e-08	1.07e-06	581.69689088	736.7680307	751.76977308	6.90220285	0.001851	-0.3562702
0.08099	8.22954	0.00106872	2.2e-07	0.0	0.0	0.00098243	2.9e-07	4e-08	1.07e-06	581.85583011	736.7355885	751.72040602	6.88939503	0.00199779	-0.35623143
0.08109	8.23603	0.00107276	2.2e-07	0.0	0.0	0.00097838	3e-07	5e-08	1.07e-06	582.01446123	736.70324329	751.67112537	6.87658885	0.00214477	-0.35619273
0.08119	8.24251	0.00107679	2.2e-07	0.0	0.0	0.00097434	3e-07	5e-08	1.08e-06	582.17278441	736.67099549	751.62193112	6.86378415	0.00229194	-0.35615409
0.08129	8.24897	0.00108081	2.3e-07	0.0	0.0	0.0009703	3.1e-07	5e-08	1.08e-06	582.33079983	736.63884554	751.57282327	6.85098075	0.00243932	-0.35611553
0.08139	8.25542	0.00108483	2.3e-07	0.0	0.0	0.00096628	3.1e-07	5e-08	1.09e-06	582.48850768	736.60679387	751.52380179	6.83817846	0.00258688	-0.35607703
0.08149	8.26184	0.00108884	2.3e-07	0.0	0.0	0.00096226	3.1e-07	5e-08	1.09e-06	582.64590811	736.57484094	751.47486669	6.82537711	0.00273464	-0.3560386
0.08159	8.26826	0.00109284	2.3e-07	0.0	0.0	0.00095824	3.2e-07	5e-08	1.09e-06	582.8030013	736.54298721	751.42601796	6.81257651	0.00288259	-0.35600023
0.08169	8.27465	0.00109683	2.4e-07	0.0	0.0	0.00095424	3.2e-07	5e-08	1.1e-06	582.95978733	736.51123424	751.3772556	6.79977085	0.00303182	-0.35596194
0.08179	8.28103	0.00110082	2.4e-07	0.0	0.0	0.00095024	3.3e-07	5e-08	1.1e-06	583.11626637	736.47958233	751.32857961	6.78696967	0.00318045	-0.35592371
0.08189	8.28739	0.0011048	2.4e-07	0.0	0.0	0.00094625	3.3e-07	5e-08	1.11e-06	583.27243859	736.44803157	751.27998999	6.77416849	0.00332931	-0.35588556
0.08199	8.29374	0.00110877	2.4e-07	0.0	0.0	0.00094227	3.3e-07	5e-08	1.11e-06	583.42830414	736.41658253	751.23148671	6.7613671	0.00347839	-0.35584746
0.08209	8.30007	0.00111273	2.5e-07	0.0	0.0	0.0009383	3.4e-07	5e-08	1.11e-06	583.58386315	736.38523577	751.1830698	6.74856529	0.00362771	-0.35580944
0.08219	8.30638	0.00111668	2.5e-07	0.0	0.0	0.00093434	3.4e-07	5e-08	1.12e-06	583.73911575	736.3539919	751.13473924	6.73576287	0.00377726	-0.35577149
0.08229	8.31268	0.00112062	2.5e-07	0.0	0.0	0.00093038	3.5e-07	5e-08	1.12e-06	583.89406207	736.32285152	751.08649505	6.72295961	0.00392705	-0.3557336
0.08239	8.31896	0.00112456	2.6e-07	0.0	0.0	0.00092643	3.5e-07	5e-08	1.13e-06	584.04870223	736.29181525	751.03833722	6.71015531	0.00407707	-0.35569578
0.08249	8.32522	0.00112848	2.6e-07	0.0	0.0	0.0009225	3.6e-07	5e-08	1.13e-06	584.20303634	736.26088373	750.99026576	6.69734977	0.00422733	-0.35565803
0.08259	8.33147	0.0011324	2.6e-07	0.0	0.0	0.00091857	3.6e-07	6e-08	1.13e-06	584.3570645	736.23005761	750.94228069	6.68454276	0.00437784	-0.35562034
0.08269	8.33769	0.00113631	2.6e-07	0.0	0.0	0.00091465	3.7e-07	6e-08	1.14e-06	584.51078683	736.19933757	750.894382	6.67173407	0.00452858	-0.35558273
0.08279	8.34391	0.00114021	2.7e-07	0.0	0.0	0.00091074	3.7e-07	6e-08	1.14e-06	584.66420342	736.16872427	750.8465697	6.65892348	0.00467957	-0.35554518
0.08289	8.3501	0.0011441	2.7e-07	0.0	0.0	0.00090684	3.7e-07	6e-08	1.15e-06	584.81731437	736.13821843	750.79884382	6.64611078	0.00483081	-0.3555077
0.08299	8.35628	0.00114797	2.7e-07	0.0	0.0	0.00090294	3.8e-07	6e-08	1.15e-06	584.97011975	736.10782075	750.75120435	6.63329574	0.00498229	-0.35547028
0.08309	8.36244	0.00115184	2.7e-07	0.0	0.0	0.00089906	3.8e-07	6e-08	1.15e-06	585.12261965	736.07753196	750.70365132	6.62047813	0.00513402	-0.35543294
0.08319	8.36858	0.00115571	2.8e-07	0.0	0.0	0.00089519	3.9e-07	6e-08	1.16e-06	585.27481403	736.0473517	750.65618479	6.60764957	0.00528448	-0.35539566
0.08329	8.3747	0.00115956	2.8e-07	0.0	0.0	0.00089133	3.9e-07	6e-08	1.16e-06	585.42670301	736.01728118	750.60880476	6.59482397	0.00543631	-0.35535846
0.08339	8.38081	0.0011634	2.8e-07	0.0	0.0	0.00088747	4e-07	6e-08	1.17e-06	585.57828666	735.98732139	750.56151124	6.58199484	0.00558834	-0.35532131
0.08349	8.3869	0.00116723	2.9e-07	0.0	0.0	0.00088363	4e-07	6e-08	1.17e-06	585.72956504	735.95747307	750.51430424	6.56916191	0.00574057	-0.35528424
0.08359	8.39297	0.00117105	2.9e-07	0.0	0.0	0.0008798	4.1e-07	6e-08	1.17e-06	585.8805382	735.92773698	750.4671838	6.55632494	0.005893	-0.35524724
0.08369	8.39903	0.00117485	2.9e-07	0.0	0.0	0.00087598	4.1e-07	6e-08	1.18e-06	586.03120618	735.89811387	750.42014994	6.54348367	0.00604562	-0.3552103
0.08379	8.40506	0.00117865	3e-07	0.0	0.0	0.00087217	4.2e-07	6e-08	1.18e-06	586.181569	735.86860453	750.37320269	6.53063784	0.00619843	-0.35517343
0.08389	8.41108	0.00118244	3e-07	0.0	0.0	0.00086836	4.2e-07	6e-08	1.18e-06	586.33162669	735.83920974	750.32634208	6.51778719	0.00635143	-0.35513663
0.08399	8.41708	0.00118622	3e-07	0.0	0.0	0.00086457	4.3e-07	7e-08	1.19e-06	586.48137927	735.80993032	750.27956814	6.50493145	0.00650462	-0.3550999
0.08409	8.42306	0.00118999	3e-07	0.0	0.0	0.0008608	4.3e-07	7e-08	1.19e-06	586.63082675	735.78076707	750.23288091	6.49207036	0.00665799	-0.35506323
0.08419	8.42903	0.00119374	3.1e-07	0.0	0.0	0.00085703	4.4e-07	7e-08	1.2e-06	586.77996914	735.75172083	750.18628041	6.47920364	0.00681155	-0.35502664
0.08429	8.43497	0.00119749	3.1e-07	0.0	0.0	0.00085327	4.4e-07	7e-08	1.2e-06	586.92880643	735.72279246	750.1397667	6.46633103	0.00696528	-0.35499011
0.08439	8.4409	0.00120122	3.1e-07	0.0	0.0	0.00084952	4.5e-07	7e-08	1.2e-06	587.07733862	735.69398279	750.0933398	6.45345225	0.00711919	-0.35495365
0.08449	8.44681	0.00120494	3.2e-07	0.0	0.0	0.00084579	4.5e-07	7e-08	1.21e-06	587.22556569	735.66529272	750.04699977	6.44056702	0.00727328	-0.35491725
0.08459	8.4527	0.00120865	3.2e-07	0.0	0.0	0.00084207	4.6e-07	7e-08	1.21e-06	587.37348762	735.63672311	750.00074663	6.42767506	0.00742753	-0.35488093
0.08469	8.45858	0.00121235	3.2e-07	0.0	0.0	0.00083835	4.6e-07	7e-08	1.21e-06	587.52110414	735.60827679	749.95458051	6.41476189	0.00758344	-0.35484468
0.08479	8.46443	0.00121604	3.3e-07	0.0	0.0	0.00083465	4.7e-07	7e-08	1.22e-06	587.66841535	735.57995354	749.90850141	6.40185186	0.00773841	-0.35480849
0.08489	8.47027	0.00121971	3.3e-07	0.0	0.0	0.00083096	4.7e-07	7e-08	1.22e-06	587.81542123	735.55175418	749.86250938	6.38893375	0.00789361	-0.35477237
0.08499	8.47609	0.00122338	3.3e-07	0.0	0.0	0.00082729	4.8e-07	7e-08	1.23e-06	587.96212171	735.52367974	749.81660447	6.37600722	0.00804901	-0.35473632
0.08509	8.48188	0.00122703	3.4e-07	0.0	0.0	0.00082362	4.9e-07	7e-08	1.23e-06	588.10851672	735.49573129	749.77078674	6.36307195	0.00820463	-0.35470034
0.08519	8.48766	0.00123067	3.4e-07	0.0	0.0	0.00081997	4.9e-07	8e-08	1.23e-06	588.25460619	735.46790989	749.72505624	6.35012761	0.00836047	-0.35466443
0.08529	8.49342	0.00123429	3.4e-07	0.0	0.0	0.00081633	5e-07	8e-08	1.24e-06	588.40039002	735.44021663	749.67941304	6.33717385	0.00851651	-0.35462858
0.08539	8.49917	0.00123791	3.5e-07	0.0	0.0	0.0008127	5e-07	8e-08	1.24e-06	588.54586813	735.41265263	749.6338572	6.32421034	0.00867278	-0.35459281
0.08549	8.50489	0.00124151	3.5e-07	0.0	0.0	0.00080909	5.1e-07	8e-08	1.24e-06	588.6910404	735.38521903	749.58838879	6.31123673	0.00882926	-0.3545571
0.08559	8.51059	0.0012451	3.5e-07	0.0	0.0	0.00080548	5.1e-07	8e-08	1.25e-06	588.83590673	735.35791698	749.54300787	6.29825267	0.00898595	-0.35452146
0.08569	8.51628	0.00124868	3.6e-07	0.0	0.0	0.00080189	5.2e-07	8e-08	1.25e-06	588.980467	735.33074768	749.49771451	6.28525782	0.00914286	-0.35448589
0.08579	8.52194	0.00125224	3.6e-07	0.0	0.0	0.00079832	5.2e-07	8e-08	1.25e-06	589.12472108	735.30371232	749.45250879	6.27225181	0.00929999	-0.35445039
0.08589	8.52759	0.00125579	3.6e-07	0.0	0.0	0.00079475	5.3e-07	8e-08	1.26e-06	589.26866882	735.27681212	749.40739078	6.25923429	0.00945734	-0.35441496
0.08599	8.53321	0.00125933	3.7e-07	0.0	0.0	0.0007912	5.4e-07	8e-08	1.26e-06	589.41231009	735.25004835	749.36236056	6.2462049	0.0096149	-0.35437959
0.08609	8.53882	0.00126286	3.7e-07	0.0	1e-08	0.00078766	5.4e-07	8e-08	1.27e-06	589.55564472	735.22342226	749.31741821	6.23315055	0.00977225	-0.3543443
0.08619	8.54441	0.00126637	3.7e-07	0.0	1e-08	0.00078413	5.5e-07	8e-08	1.27e-06	589.69867225	735.19693492	749.27256391	6.22009252	0.00993012	-0.35430908
0.08629	8.54997	0.00126987	3.8e-07	0.0	1e-08	0.00078062	5.5e-07	9e-08	1.27e-06	589.84139272	735.17058782	749.22779768	6.20702096	0.01008819	-0.35427392
0.08639	8.55552	0.00127335	3.8e-07	0.0	1e-08	0.00077712	5.6e-07	9e-08	1.28e-06	589.98380595	735.14438229	749.1831196	6.19393547	0.01024647	-0.35423883
0.08649	8.56105	0.00127682	3.8e-07	0.0	1e-08	0.00077364	5.7e-07	9e-08	1.28e-06	590.12591171	735.1183197	749.13852977	6.18083563	0.01040494	-0.35420382
0.08659	8.56655	0.00128028	3.9e-07	0.0	1e-08	0.00077016	5.7e-07	9e-08	1.28e-06	590.26770981	735.09240143	749.09402829	6.16772099	0.01056361	-0.35416887
0.08669	8.57204	0.00128373	3.9e-07	0.0	1e-08	0.00076671	5.8e-07	9e-08	1.29e-06	590.40920001	735.06662888	749.04961526	6.15459114	0.01072248	-0.35413399
0.08679	8.57751	0.00128716	3.9e-07	0.0	1e-08	0.00076326	5.8e-07	9e-08	1.29e-06	590.55038208	735.04100349	749.00529078	6.14144563	0.01088155	-0.35409918
0.08689	8.58295	0.00129057	4e-07	0.0	1e-08	0.00075983	5.9e-07	9e-08	1.29e-06	590.69125577	735.01552671	748.96105496	6.12828402	0.01104082	-0.35406444
0.08699	8.58838	0.00129398	4e-07	0.0	1e-08	0.00075641	6e-07	9e-08	1.3e-06	590.83182082	734.99020002	748.9169079	6.11510587	0.01120028	-0.35402977
0.08709	8.59379	0.00129736	4e-07	0.0	1e-08	0.00075301	6e-07	9e-08	1.3e-06	590.97207697	734.96502494	748.87284972	6.10191072	0.01135993	-0.35399517
0.08719	8.59917	0.00130074	4.1e-07	0.0	1e-08	0.00074962	6.1e-07	9e-08	1.3e-06	591.11202394	734.940003	748.82888053	6.08869812	0.01151978	-0.35396064
0.08729	8.60453	0.0013041	4.1e-07	0.0	1e-08	0.00074625	6.2e-07	9e-08	1.31e-06	591.25166143	734.91513574	748.78500046	6.07546761	0.01167982	-0.35392618
0.08739	8.60988	0.00130744	4.1e-07	0.0	1e-08	0.00074289	6.2e-07	1e-07	1.31e-06	591.39098915	734.89042477	748.74120961	6.06221871	0.01184005	-0.35389179
0.08749	8.6152	0.00131078	4.2e-07	0.0	1e-08	0.00073954	6.3e-07	1e-07	1.31e-06	591.53000679	734.86587168	748.69750813	6.04895096	0.01200047	-0.35385747
0.08759	8.6205	0.00131409	4.2e-07	0.0	1e-08	0.00073621	6.3e-07	1e-07	1.32e-06	591.66871395	734.84147821	748.65389615	6.0356377	0.01216128	-0.35382323
0.08769	8.62578	0.00131739	4.3e-07	0.0	1e-08	0.0007329	6.4e-07	1e-07	1.32e-06	591.80710979	734.81724677	748.61037397	6.02232314	0.01232214	-0.35378905
0.08779	8.63104	0.00132068	4.3e-07	0.0	1e-08	0.00072959	6.5e-07	1e-07	1.32e-06	591.94519436	734.79317848	748.5669416	6.0089872	0.01248319	-0.35375494
0.08789	8.63628	0.00132395	4.3e-07	0.0	1e-08	0.00072631	6.5e-07	1e-07	1.33e-06	592.08296728	734.76927508	748.52359918	5.99562932	0.01264444	-0.3537209
0.08799	8.6415	0.00132721	4.4e-07	0.0	1e-08	0.00072303	6.6e-07	1e-07	1.33e-06	592.22042815	734.74553836	748.48034685	5.98224892	0.01280588	-0.35368694
0.08809	8.64669	0.00133045	4.4e-07	0.0	1e-08	0.00071978	6.7e-07	1e-07	1.33e-06	592.35757656	734.72197013	748.43718479	5.96884541	0.01296752	-0.35365304
0.08819	8.65186	0.00133368	4.4e-07	0.0	1e-08	0.00071654	6.7e-07	1e-07	1.34e-06	592.4944121	734.69857224	748.39411314	5.95541819	0.01312935	-0.35361922
0.08829	8.65702	0.00133689	4.5e-07	0.0	1e-08	0.00071331	6.8e-07	1.1e-07	1.34e-06	592.63093431	734.67534656	748.35113206	5.94196667	0.01329137	-0.35358546
0.08839	8.66215	0.00134009	4.5e-07	0.0	1e-08	0.0007101	6.9e-07	1.1e-07	1.34e-06	592.76714276	734.652295	748.30824171	5.92849024	0.01345358	-0.35355178
0.08849	8.66725	0.00134327	4.5e-07	0.0	1e-08	0.0007069	6.9e-07	1.1e-07	1.35e-06	592.90303697	734.6294195	748.26544228	5.91498828	0.01361599	-0.35351817
0.08859	8.67234	0.00134644	4.6e-07	0.0	1e-08	0.00070372	7e-07	1.1e-07	1.35e-06	593.03861645	734.60672204	748.22273393	5.90146017	0.01377858	-0.35348463
0.08869	8.6774	0.00134959	4.6e-07	0.0	1e-08	0.00070055	7.1e-07	1.1e-07	1.35e-06	593.17388073	734.58420462	748.18011684	5.88790527	0.01394137	-0.35345116
0.08879	8.68244	0.00135272	4.7e-07	0.0	1e-08	0.00069741	7.1e-07	1.1e-07	1.36e-06	593.30882928	734.56186927	748.13759119	5.87432296	0.01410435	-0.35341776
0.08889	8.68746	0.00135584	4.7e-07	0.0	1e-08	0.00069427	7.2e-07	1.1e-07	1.36e-06	593.44346158	734.53971806	748.09515718	5.86071257	0.01426751	-0.35338444
0.08899	8.69246	0.00135895	4.7e-07	0.0	1e-08	0.00069115	7.3e-07	1.1e-07	1.36e-06	593.57777709	734.51775311	748.05281498	5.84707347	0.01443086	-0.35335118
0.08909	8.69743	0.00136203	4.8e-07	0.0	1e-08	0.00068805	7.4e-07	1.1e-07	1.36e-06	593.71177503	734.49597706	748.01056486	5.83336036	0.01459558	-0.35331801
0.08919	8.70238	0.0013651	4.8e-07	0.0	1e-08	0.00068496	7.4e-07	1.1e-07	1.37e-06	593.84545416	734.47439375	747.96840723	5.81964894	0.01475965	-0.3532849
0.08929	8.70731	0.00136816	4.8e-07	0.0	1e-08	0.00068189	7.5e-07	1.2e-07	1.37e-06	593.97881448	734.45300393	747.92634212	5.805905	0.01492395	-0.35325187
0.08939	8.71222	0.0013712	4.9e-07	0.0	1e-08	0.00067884	7.6e-07	1.2e-07	1.37e-06	594.11185534	734.43180996	747.88436973	5.79212772	0.01508849	-0.35321891
0.08949	8.7171	0.00137422	4.9e-07	0.0	1e-08	0.0006758	7.6e-07	1.2e-07	1.38e-06	594.24457609	734.41081421	747.84249031	5.77831628	0.01525327	-0.35318602
0.08959	8.72196	0.00137723	5e-07	0.0	1e-08	0.00067278	7.7e-07	1.2e-07	1.38e-06	594.37697604	734.3900191	747.80070408	5.76446983	0.01541829	-0.35315321
0.08969	8.72679	0.00138022	5e-07	0.0	1e-08	0.00066977	7.8e-07	1.2e-07	1.38e-06	594.50905448	734.36942712	747.75901128	5.75058753	0.01558356	-0.35312046
0.08979	8.7316	0.00138319	5e-07	0.0	1e-08	0.00066679	7.8e-07	1.2e-07	1.39e-06	594.64081069	734.34904076	747.71741216	5.73666851	0.01574908	-0.3530878
0.08989	8.73639	0.00138615	5.1e-07	0.0	1e-08	0.00066381	7.9e-07	1.2e-07	1.39e-06	594.77224394	734.3288626	747.67590697	5.7227119	0.01591485	-0.3530552
0.08999	8.74115	0.00138909	5.1e-07	0.0	1e-08	0.00066086	8e-07	1.2e-07	1.39e-06	594.90335345	734.30889523	747.63449596	5.70871681	0.01608087	-0.35302268
0.09009	8.74589	0.00139201	5.2e-07	0.0	1e-08	0.00065792	8.1e-07	1.3e-07	1.39e-06	595.03413845	734.2891413	747.5931794	5.69468235	0.01624716	-0.35299023
0.09019	8.75061	0.00139492	5.2e-07	0.0	1e-08	0.000655	8.1e-07	1.3e-07	1.4e-06	595.16459813	734.26960351	747.55195755	5.6806076	0.01641371	-0.35295786
0.09029	8.7553	0.00139781	5.2e-07	0.0	1e-08	0.00065209	8.2e-07	1.3e-07	1.4e-06	595.29473166	734.25028461	747.5108307	5.66649164	0.01658052	-0.35292556
0.09039	8.75997	0.00140068	5.3e-07	0.0	1e-08	0.0006492	8.3e-07	1.3e-07	1.4e-06	595.4245382	734.23118737	747.46979911	5.65233354	0.01674761	-0.35289334
0.09049	8.76461	0.00140354	5.3e-07	0.0	1e-08	0.00064633	8.4e-07	1.3e-07	1.41e-06	595.55401688	734.21231464	747.42886308	5.63813237	0.01691498	-0.35286119
0.09059	8.76923	0.00140638	5.4e-07	0.0	1e-08	0.00064348	8.4e-07	1.3e-07	1.41e-06	595.68316625	734.19367056	747.38802306	5.62380786	0.01708457	-0.35282913
0.09069	8.77382	0.0014092	5.4e-07	0.0	1e-08	0.00064064	8.5e-07	1.3e-07	1.41e-06	595.81198453	734.17525995	747.34727963	5.60949508	0.01725305	-0.35279713
0.09079	8.77839	0.00141201	5.4e-07	0.0	1e-08	0.00063782	8.6e-07	1.3e-07	1.41e-06	595.94047167	734.15708384	747.30663281	5.5951332	0.01742189	-0.35276521
0.09089	8.78294	0.00141479	5.5e-07	0.0	1e-08	0.00063502	8.6e-07	1.3e-07	1.42e-06	596.06862666	734.13914542	747.26608294	5.58072098	0.01759111	-0.35273337
0.09099	8.78745	0.00141756	5.5e-07	0.0	1e-08	0.00063223	8.7e-07	1.4e-07	1.42e-06	596.19644842	734.12144795	747.22563037	5.56625719	0.01776072	-0.3527016
0.09109	8.79195	0.00142031	5.5e-07	0.0	1e-08	0.00062946	8.8e-07	1.4e-07	1.42e-06	596.32393588	734.10399474	747.18527544	5.55174057	0.01793072	-0.35266991
0.09119	8.79641	0.00142305	5.6e-07	0.0	1e-08	0.00062671	8.9e-07	1.4e-07	1.43e-06	596.45108792	734.08678918	747.14501852	5.53716985	0.01810112	-0.35263829
0.09129	8.80085	0.00142577	5.6e-07	0.0	1e-08	0.00062398	8.9e-07	1.4e-07	1.43e-06	596.57790339	734.06983473	747.10485998	5.52254372	0.01827195	-0.35260676
0.09139	8.80527	0.00142846	5.7e-07	0.0	1e-08	0.00062127	9e-07	1.4e-07	1.43e-06	596.70438113	734.05313488	747.06480019	5.50786088	0.0184432	-0.3525753
0.09149	8.80966	0.00143115	5.7e-07	0.0	1e-08	0.00061857	9.1e-07	1.4e-07	1.43e-06	596.83051991	734.03669324	747.02483954	5.49311998	0.0186149	-0.35254392
0.09159	8.81402	0.00143381	5.7e-07	0.0	1e-08	0.00061589	9.2e-07	1.4e-07	1.44e-06	596.95631852	734.02051344	746.98497842	5.47831968	0.01878705	-0.35251261
0.09169	8.81836	0.00143645	5.8e-07	0.0	1e-08	0.00061323	9.2e-07	1.4e-07	1.44e-06	597.08177567	734.00459921	746.94521725	5.46345859	0.01895966	-0.35248139
0.09179	8.82267	0.00143908	5.8e-07	0.0	1e-08	0.00061059	9.3e-07	1.4e-07	1.44e-06	597.20689009	733.98895433	746.90555643	5.44853534	0.01913276	-0.35245024
0.09189	8.82695	0.00144169	5.9e-07	0.0	1e-08	0.00060797	9.4e-07	1.5e-07	1.44e-06	597.33166042	733.97358266	746.86599638	5.43354851	0.01930634	-0.35241917
0.09199	8.83121	0.00144428	5.9e-07	0.0	1e-08	0.00060536	9.5e-07	1.5e-07	1.45e-06	597.45608532	733.95848813	746.82653755	5.41849667	0.01948043	-0.35238818
0.09209	8.83544	0.00144685	5.9e-07	0.0	1e-08	0.00060277	9.5e-07	1.5e-07	1.45e-06	597.58016192	733.94367779	746.78718081	5.40322134	0.01965875	-0.35235729
0.09219	8.83964	0.0014494	6e-07	0.0	1e-08	0.0006002	9.6e-07	1.5e-07	1.45e-06	597.70388776	733.92915783	746.74792691	5.38799109	0.01983493	-0.35232646
0.09229	8.84381	0.00145194	6e-07	0.0	1e-08	0.00059765	9.7e-07	1.5e-07	1.46e-06	597.82726283	733.91492941	746.70877589	5.37268537	0.0200118	-0.35229572
0.09239	8.84796	0.00145446	6.1e-07	0.0	1e-08	0.00059512	9.8e-07	1.5e-07	1.46e-06	597.95028549	733.90099705	746.66972826	5.35730224	0.02018938	-0.35226506
0.09249	8.85208	0.00145695	6.1e-07	0.0	1e-08	0.00059261	9.9e-07	1.5e-07	1.46e-06	598.07295407	733.88736536	746.63078455	5.34183972	0.0203677	-0.35223447
0.09259	8.85617	0.00145943	6.1e-07	0.0	1e-08	0.00059012	9.9e-07	1.5e-07	1.46e-06	598.19526682	733.87403906	746.59194531	5.32629579	0.02054679	-0.35220397
0.09269	8.86023	0.00146189	6.2e-07	0.0	1e-08	0.00058764	1e-06	1.6e-07	1.47e-06	598.31722199	733.86102295	746.55321108	5.3106684	0.02072666	-0.35217356
0.09279	8.86427	0.00146433	6.2e-07	0.0	1e-08	0.00058518	1.01e-06	1.6e-07	1.47e-06	598.43881775	733.84832195	746.51458243	5.29495547	0.02090736	-0.35214322
0.09289	8.86827	0.00146675	6.3e-07	0.0	1e-08	0.00058275	1.02e-06	1.6e-07	1.47e-06	598.56005223	733.83594108	746.47605995	5.2791549	0.0210889	-0.35211297
0.09299	8.87225	0.00146916	6.3e-07	0.0	1e-08	0.00058033	1.02e-06	1.6e-07	1.47e-06	598.68092353	733.82388545	746.43764424	5.26326453	0.02127132	-0.3520828
0.09309	8.87619	0.00147154	6.3e-07	0.0	1e-08	0.00057793	1.03e-06	1.6e-07	1.47e-06	598.80142967	733.81216029	746.39933589	5.24728219	0.02145465	-0.35205271
0.09319	8.88011	0.0014739	6.4e-07	0.0	1e-08	0.00057555	1.04e-06	1.6e-07	1.48e-06	598.92156864	733.80077094	746.36113555	5.23120566	0.02163891	-0.35202271
0.09329	8.884	0.00147625	6.4e-07	0.0	1e-08	0.00057319	1.05e-06	1.6e-07	1.48e-06	599.04133839	733.78972285	746.32304385	5.2150327	0.02182413	-0.3519928
0.09339	8.88786	0.00147857	6.5e-07	0.0	1e-08	0.00057085	1.05e-06	1.6e-07	1.48e-06	599.16073678	733.77902157	746.28506145	5.19876104	0.02201035	-0.35196296
0.09349	8.89168	0.00148088	6.5e-07	0.0	1e-08	0.00056853	1.06e-06	1.7e-07	1.48e-06	599.27976167	733.76867277	746.24718901	5.18238837	0.02219759	-0.35193322
0.09359	8.89548	0.00148316	6.5e-07	0.0	1e-08	0.00056623	1.07e-06	1.7e-07	1.49e-06	599.39840902	733.75868597	746.20942776	5.16575067	0.02238997	-0.35190358
0.09369	8.89925	0.00148543	6.6e-07	0.0	1e-08	0.00056395	1.08e-06	1.7e-07	1.49e-06	599.51667587	733.74906851	746.17177859	5.1491031	0.02258103	-0.35187401
0.09379	8.90299	0.00148767	6.6e-07	0.0	1e-08	0.00056169	1.08e-06	1.7e-07	1.49e-06	599.63456077	733.73982458	746.13424198	5.13233399	0.02277355	-0.35184453
0.09389	8.90669	0.0014899	6.7e-07	0.0	1e-08	0.00055945	1.09e-06	1.7e-07	1.49e-06	599.75206101	733.73096099	746.09681875	5.11543947	0.0229676	-0.35181515
0.09399	8.91036	0.0014921	6.7e-07	0.0	1e-08	0.00055723	1.1e-06	1.7e-07	1.5e-06	599.86917382	733.72248471	746.05950975	5.09841557	0.02316326	-0.35178585
0.09409	8.91401	0.00149429	6.7e-07	0.0	1e-08	0.00055503	1.11e-06	1.7e-07	1.5e-06	599.98589631	733.71440292	746.02231587	5.08125822	0.0233606	-0.35175664
0.09419	8.91762	0.00149645	6.8e-07	0.0	1e-08	0.00055285	1.11e-06	1.7e-07	1.5e-06	600.10222552	733.70672299	745.98523801	5.06396326	0.02355969	-0.35172752
0.09429	8.92119	0.00149859	6.8e-07	0.0	1e-08	0.0005507	1.12e-06	1.8e-07	1.5e-06	600.21815837	733.69945249	745.94827712	5.04652645	0.02376063	-0.35169849
0.09439	8.92474	0.00150072	6.8e-07	0.0	1e-08	0.00054856	1.13e-06	1.8e-07	1.5e-06	600.3336917	733.69259921	745.91143414	5.02894341	0.02396347	-0.35166956
0.09449	8.92825	0.00150282	6.9e-07	0.0	1e-08	0.00054644	1.14e-06	1.8e-07	1.51e-06	600.44882226	733.68617115	745.87471009	5.01120971	0.02416832	-0.35164072
0.09459	8.93173	0.0015049	6.9e-07	0.0	1e-08	0.00054435	1.15e-06	1.8e-07	1.51e-06	600.56354511	733.68018026	745.83810644	4.99319335	0.02437952	-0.35161199
0.09469	8.93518	0.00150696	7e-07	0.0	1e-08	0.00054227	1.15e-06	1.8e-07	1.51e-06	600.67785651	733.67463569	745.80162431	4.9750928	0.02459035	-0.35158334
0.09479	8.93859	0.001509	7e-07	0.0	1e-08	0.00054022	1.16e-06	1.8e-07	1.51e-06	600.79175345	733.6695447	745.76526465	4.95681728	0.0248038	-0.35155479
0.09489	8.94197	0.00151101	7e-07	0.0	1e-08	0.00053819	1.17e-06	1.8e-07	1.51e-06	600.905232	733.6649168	745.72902864	4.93836082	0.02501999	-0.35152633
0.09499	8.94531	0.00151301	7.1e-07	0.0	1e-08	0.00053618	1.18e-06	1.8e-07	1.52e-06	601.01828809	733.66076175	745.6929175	4.91971734	0.02523905	-0.35149797
0.09509	8.94862	0.00151498	7.1e-07	0.0	1e-08	0.00053419	1.18e-06	1.8e-07	1.52e-06	601.13091752	733.65708963	745.65693251	4.90088059	0.02546113	-0.35146972
0.09519	8.9519	0.00151693	7.1e-07	0.0	1e-08	0.00053223	1.19e-06	1.9e-07	1.52e-06	601.24311595	733.65391085	745.62107498	4.88184417	0.02568635	-0.35144156
0.09529	8.95514	0.00151886	7.2e-07	0.0	1e-08	0.00053028	1.2e-06	1.9e-07	1.52e-06	601.35487888	733.6512361	745.58534627	4.86260154	0.02591488	-0.3514135
0.09539	8.95834	0.00152077	7.2e-07	0.0	1e-08	0.00052836	1.2e-06	1.9e-07	1.52e-06	601.46620167	733.64907644	745.54974777	4.84314602	0.02614684	-0.35138554
0.09549	8.96151	0.00152265	7.3e-07	0.0	1e-08	0.00052646	1.21e-06	1.9e-07	1.53e-06	601.57707953	733.64744322	745.51428095	4.82347077	0.02638241	-0.35135769
0.09559	8.96464	0.00152452	7.3e-07	0.0	1e-08	0.00052459	1.22e-06	1.9e-07	1.53e-06	601.6875056	733.64635245	745.47894782	4.80341809	0.02662647	-0.35132995
0.09569	8.96773	0.00152636	7.3e-07	0.0	1e-08	0.00052273	1.23e-06	1.9e-07	1.53e-06	601.79747435	733.64581714	745.44375006	4.78319951	0.02687231	-0.35130231
0.09579	8.97079	0.00152817	7.4e-07	0.0	1e-08	0.0005209	1.23e-06	1.9e-07	1.53e-06	601.90698072	733.64584921	745.40868919	4.76271705	0.02712294	-0.35127478
0.09589	8.97381	0.00152997	7.4e-07	0.0	1e-08	0.0005191	1.24e-06	1.9e-07	1.53e-06	602.01601874	733.64646267	745.37376701	4.74196003	0.02737865	-0.35124736
0.09599	8.97679	0.00153174	7.4e-07	0.0	1e-08	0.00051731	1.25e-06	2e-07	1.54e-06	602.12458216	733.64767208	745.33898537	4.72091744	0.0276397	-0.35122005
0.09609	8.97973	0.00153348	7.5e-07	0.0	1e-08	0.00051555	1.25e-06	2e-07	1.54e-06	602.23266449	733.64949255	745.30434622	4.69957792	0.02790639	-0.35119285
0.09619	8.98263	0.0015352	7.5e-07	0.0	1e-08	0.00051382	1.26e-06	2e-07	1.54e-06	602.34025901	733.65193977	745.26985157	4.6779298	0.02817902	-0.35116576
0.09629	8.98549	0.0015369	7.5e-07	0.0	1e-08	0.00051211	1.27e-06	2e-07	1.54e-06	602.44735701	733.6550338	745.23550401	4.65579798	0.0284632	-0.35113879
0.09639	8.98832	0.00153858	7.6e-07	0.0	1e-08	0.00051042	1.28e-06	2e-07	1.54e-06	602.55394992	733.65879444	745.20130607	4.63340296	0.02875168	-0.35111194
0.09649	8.9911	0.00154023	7.6e-07	0.0	1e-08	0.00050876	1.28e-06	2e-07	1.54e-06	602.66003075	733.66323791	745.16725985	4.61063643	0.02904789	-0.35108521
0.09659	8.99384	0.00154185	7.6e-07	0.0	1e-08	0.00050712	1.29e-06	2e-07	1.55e-06	602.76559101	733.66838378	745.13336788	4.58748157	0.02935231	-0.35105859
0.09669	8.99654	0.00154345	7.7e-07	0.0	1e-08	0.00050551	1.3e-06	2e-07	1.55e-06	602.87062182	733.67425249	745.09963279	4.56392098	0.02966542	-0.3510321
0.09679	8.9992	0.00154502	7.7e-07	0.0	1e-08	0.00050392	1.3e-06	2e-07	1.55e-06	602.97511389	733.68086536	745.06605734	4.5399367	0.0299877	-0.35100574
0.09689	9.00181	0.00154657	7.7e-07	0.0	1e-08	0.00050236	1.31e-06	2.1e-07	1.55e-06	603.07905755	733.68824464	745.0326444	4.51551019	0.03031967	-0.3509795
0.09699	9.00438	0.00154809	7.8e-07	0.0	1e-08	0.00050083	1.32e-06	2.1e-07	1.55e-06	603.1824415	733.69641616	744.9993973	4.49046297	0.03066721	-0.3509534
0.09709	9.00691	0.00154959	7.8e-07	0.0	1e-08	0.00049932	1.32e-06	2.1e-07	1.55e-06	603.28525259	733.70540998	744.96631994	4.4649576	0.03102476	-0.35092742
0.09719	9.00939	0.00155106	7.8e-07	0.0	1e-08	0.00049784	1.33e-06	2.1e-07	1.55e-06	603.38747993	733.715251	744.93341552	4.43889637	0.03139548	-0.35090159
0.09729	9.01182	0.0015525	7.9e-07	0.0	1e-08	0.00049638	1.33e-06	2.1e-07	1.56e-06	603.48911069	733.72596849	744.90068784	4.41224748	0.03178033	-0.35087589
0.09739	9.01421	0.00155391	7.9e-07	0.0	1e-08	0.00049496	1.34e-06	2.1e-07	1.56e-06	603.5901313	733.73759338	744.86814089	4.38497768	0.0321803	-0.35085033
0.09749	9.01655	0.0015553	7.9e-07	0.0	1e-08	0.00049356	1.35e-06	2.1e-07	1.56e-06	603.69052626	733.75016113	744.83577924	4.3568973	0.03260211	-0.35082493
0.09759	9.01885	0.00155666	7.9e-07	0.0	1e-08	0.00049219	1.35e-06	2.1e-07	1.56e-06	603.79027797	733.763712	744.80360805	4.32814769	0.03304036	-0.35079967
0.09769	9.02109	0.00155799	8e-07	0.0	1e-08	0.00049085	1.36e-06	2.1e-07	1.56e-06	603.88937054	733.77828212	744.771632	4.29861628	0.03349893	-0.35077456
0.09779	9.02329	0.00155929	8e-07	0.0	1e-08	0.00048954	1.36e-06	2.1e-07	1.56e-06	603.98778583	733.79391285	744.7398564	4.26825325	0.03397941	-0.35074961
0.09789	9.02543	0.00156055	8e-07	0.0	1e-08	0.00048826	1.37e-06	2.2e-07	1.56e-06	604.08550452	733.81064821	744.70828693	4.23700644	0.03448344	-0.35072482
0.09799	9.02752	0.00156179	8.1e-07	0.0	1e-08	0.00048701	1.38e-06	2.2e-07	1.57e-06	604.18250479	733.82853799	744.67692997	4.20464458	0.0350192	-0.35070021
0.09809	9.02956	0.001563	8.1e-07	0.0	1e-08	0.00048579	1.38e-06	2.2e-07	1.57e-06	604.2787614	733.84763984	744.64579289	4.17124755	0.03558352	-0.35067576
0.09819	9.03155	0.00156418	8.1e-07	0.0	1e-08	0.00048461	1.39e-06	2.2e-07	1.57e-06	604.37424988	733.86800956	744.61488285	4.13667636	0.03618122	-0.35065149
0.09829	9.03348	0.00156532	8.1e-07	0.0	1e-08	0.00048345	1.39e-06	2.2e-07	1.57e-06	604.46894268	733.88971002	744.58420787	4.10079438	0.03681704	-0.35062741
0.09839	9.03535	0.00156643	8.2e-07	0.0	1e-08	0.00048233	1.4e-06	2.2e-07	1.57e-06	604.5628061	733.91281852	744.55377778	4.06334514	0.03750025	-0.35060352
0.09849	9.03716	0.00156751	8.2e-07	0.0	1e-08	0.00048125	1.4e-06	2.2e-07	1.57e-06	604.6558068	733.93741129	744.52360227	4.02438076	0.03822847	-0.35057983
0.09859	9.03892	0.00156855	8.2e-07	0.0	1e-08	0.0004802	1.41e-06	2.2e-07	1.57e-06	604.7479076	733.96357351	744.49369215	3.98369076	0.0390092	-0.35055635
0.09869	9.04062	0.00156956	8.2e-07	0.0	1e-08	0.00047918	1.41e-06	2.2e-07	1.57e-06	604.83906613	733.99140233	744.46405973	3.9409004	0.03985614	-0.35053309
0.09879	9.04225	0.00157052	8.2e-07	0.0	1e-08	0.0004782	1.42e-06	2.2e-07	1.57e-06	604.92923269	734.02101201	744.43471941	3.8959007	0.04077293	-0.35051005
0.09889	9.04381	0.00157146	8.3e-07	0.0	1e-08	0.00047727	1.42e-06	2.2e-07	1.58e-06	605.01835426	734.05252443	744.40568654	3.84826967	0.04177518	-0.35048726
0.09899	9.04531	0.00157235	8.3e-07	0.0	1e-08	0.00047637	1.43e-06	2.2e-07	1.58e-06	605.10636563	734.0860901	744.37697996	3.7976738	0.04287505	-0.35046473
0.09909	9.04674	0.0015732	8.3e-07	0.0	1e-08	0.00047551	1.43e-06	2.2e-07	1.58e-06	605.19319621	734.12187192	744.34862008	3.74371835	0.04408704	-0.35044247
0.09919	9.0481	0.001574	8.3e-07	0.0	1e-08	0.00047469	1.43e-06	2.3e-07	1.58e-06	605.27876204	734.16006409	744.32063109	3.68560654	0.0454413	-0.3504205
0.09929	9.04938	0.00157477	8.3e-07	0.0	1e-08	0.00047392	1.44e-06	2.3e-07	1.58e-06	605.3629622	734.20090053	744.29304206	3.62270108	0.04696176	-0.35039885
0.09939	9.05058	0.00157548	8.4e-07	0.0	1e-08	0.0004732	1.44e-06	2.3e-07	1.58e-06	605.44567417	734.24466586	744.26588821	3.55380128	0.0486945	-0.35037754
0.09949	9.0517	0.00157615	8.4e-07	0.0	1e-08	0.00047253	1.44e-06	2.3e-07	1.58e-06	605.5267507	734.29170275	744.23921182	3.47762164	0.05068891	-0.35035661
0.09959	9.05273	0.00157677	8.4e-07	0.0	1e-08	0.00047191	1.45e-06	2.3e-07	1.58e-06	605.60600316	734.34245096	744.21306696	3.39196567	0.05303056	-0.3503361
0.09969	9.05367	0.00157733	8.4e-07	0.0	1e-08	0.00047134	1.45e-06	2.3e-07	1.58e-06	605.68318481	734.3974868	744.18752425	3.29378127	0.05583924	-0.35031606
0.09979	9.05451	0.00157783	8.4e-07	0.0	1e-08	0.00047084	1.45e-06	2.3e-07	1.58e-06	605.75796132	734.45759207	744.16267921	3.17788957	0.05932013	-0.35029658
0.09989	9.05523	0.00157826	8.4e-07	0.0	1e-08	0.0004704	1.45e-06	2.3e-07	1.58e-06	605.82984405	734.52391026	744.1386712	3.03534625	0.06383027	-0.35027776
0.09999	9.05583	0.00157862	8.4e-07	0.0	1e-08	0.00047004	1.46e-06	2.3e-07	1.58e-06	605.89805104	734.59826983	744.11572284	2.84680382	0.07014796	-0.35025979
0.10001	9.05593	0.00157868	8.4e-07	0.0	1e-08	0.00046997	1.46e-06	2.3e-07	1.58e-06	605.91114253	734.61436067	744.11129126	1238.35616276	32.35917076	37.59911579
