# Supplementary material for: Dataset for the simulated biomass pyrolysis in rotary kilns with varying particle residence time distributions
Source: Data Brief. 2021 Nov 23;39:107603. doi: 10.1016/j.dib.2021.107603 (PMC8633881; doi:10.1016/j.dib.2021.107603)
Supplement: Supplementary Data S1 — Supplementary Raw Research Data. This is open data under the CC BY license http://creativecommons.org/licenses/by/4.0/ [file mmc1.zip › supplementary/114/logFiles/log_Pe12]

l,m	Tau,s	F_w,kg/s	F_is,kg/s	F_c,kg/s	F_rt,kg/s	F_w_wet,kg/s	F_it,kg/s	F_g,kg/s	F_H2O_g,kg/s	T_b,K	T_g,K	T_w,K	q_bed,kW/m	q_gas,kW/m	q_loss,kW/m
1e-05	0.00062	0.0	0.0	0.0	0.0	0.00205283	0.0	0.0	0.0	298.21474975	298.70213342	833.13081381	23.93207339	3.83785452	-0.42016542
0.0001	0.01174	0.0	0.0	0.0	0.0	0.00205283	0.0	0.0	0.0	298.79697029	303.66289815	832.95827534	23.90082948	3.82885274	-0.42002993
0.0002	0.02409	0.0	0.0	0.0	0.0	0.00205283	0.0	0.0	0.0	299.44277109	309.15679971	832.76685658	23.86619833	3.81854903	-0.41987959
0.0003	0.03644	0.0	0.0	0.0	0.0	0.00205283	0.0	0.0	0.0	300.08740625	314.63124697	832.57574545	23.83166689	3.80787735	-0.4197295
0.0004	0.04879	0.0	0.0	0.0	0.0	0.00205283	0.0	0.0	0.0	300.73087965	320.08576865	832.38494375	23.79723238	3.79684728	-0.41957966
0.0005	0.06113	0.0	0.0	0.0	0.0	0.00205283	0.0	0.0	0.0	301.37319513	325.51988514	832.19445334	23.76289328	3.78544059	-0.41943006
0.0006	0.07347	0.0	0.0	0.0	0.0	0.00205283	0.0	0.0	0.0	302.01435651	330.93313022	832.004276	23.72865119	3.77368286	-0.41928071
0.0007	0.08581	0.0	0.0	0.0	0.0	0.00205283	0.0	0.0	0.0	302.65436761	336.32502608	831.81441359	23.69450244	3.7615349	-0.41913161
0.0008	0.09814	0.0	0.0	0.0	0.0	0.00205283	0.0	0.0	0.0	303.29323216	341.69507978	831.62486806	23.66045019	3.74902813	-0.41898275
0.0009	0.11047	0.0	0.0	0.0	0.0	0.00205283	0.0	0.0	0.0	303.930954	347.04282279	831.4356412	23.62649176	3.73613806	-0.41883414
0.001	0.1228	0.0	0.0	0.0	0.0	0.00205283	0.0	0.0	0.0	304.56753678	352.36774162	831.24673512	23.59262662	3.7228602	-0.41868579
0.0011	0.13512	0.0	0.0	0.0	0.0	0.00205283	0.0	0.0	0.0	305.20298428	357.66935736	831.05815169	23.55885658	3.70921019	-0.41853769
0.0012	0.14744	0.0	0.0	0.0	0.0	0.00205283	0.0	0.0	0.0	305.83730012	362.94715983	830.86989299	23.52517251	3.69512438	-0.41838986
0.0013	0.15976	0.0	0.0	0.0	0.0	0.00205283	0.0	0.0	0.0	306.47048784	368.20062365	830.68196124	23.4915836	3.68066573	-0.41824228
0.0014	0.17207	0.0	0.0	0.0	0.0	0.00205283	0.0	0.0	0.0	307.1025512	373.42926135	830.49435836	23.45808752	3.66581821	-0.41809496
0.0015	0.18438	0.0	0.0	0.0	0.0	0.00205283	0.0	0.0	0.0	307.73349388	378.63257433	830.30708636	23.42468451	3.65058345	-0.41794789
0.0016	0.19668	0.0	0.0	0.0	0.0	0.00205283	0.0	0.0	0.0	308.36331958	383.81006569	830.12014723	23.3913748	3.63496312	-0.41780107
0.0017	0.20899	0.0	0.0	0.0	0.0	0.00205283	0.0	0.0	0.0	308.99203202	388.96124023	829.93354296	23.35815863	3.61895885	-0.41765451
0.0018	0.22128	0.0	0.0	0.0	0.0	0.00205283	0.0	0.0	0.0	309.61963445	394.08555475	829.74727595	23.32500956	3.60244375	-0.41750828
0.0019	0.23358	0.0	0.0	0.0	0.0	0.00205283	0.0	0.0	0.0	310.24613017	399.18246892	829.56134861	23.29196509	3.58559897	-0.41736227
0.002	0.24587	0.0	0.0	0.0	0.0	0.00205283	0.0	0.0	0.0	310.87152308	404.25151238	829.3757627	23.25901101	3.56835647	-0.41721653
0.0021	0.25816	0.0	0.0	0.0	0.0	0.00205283	0.0	0.0	0.0	311.49581679	409.29217901	829.1905203	23.22614723	3.55071639	-0.41707104
0.0022	0.27044	0.0	0.0	0.0	0.0	0.00205283	0.0	0.0	0.0	312.11901487	414.30396296	829.0056235	23.19337369	3.5326789	-0.41692582
0.0023	0.28273	0.0	0.0	0.0	0.0	0.00205283	0.0	0.0	0.0	312.74112091	419.28635877	828.8210744	23.16069032	3.51424415	-0.41678086
0.0024	0.295	0.0	0.0	0.0	0.0	0.00205283	0.0	0.0	0.0	313.362138	424.23885221	828.63687532	23.12806759	3.49535607	-0.41663625
0.0025	0.30728	0.0	0.0	0.0	0.0	0.00205283	0.0	0.0	0.0	313.98206927	429.16093002	828.4530286	23.09554711	3.47609435	-0.41649187
0.0026	0.31955	0.0	0.0	0.0	0.0	0.00205283	0.0	0.0	0.0	314.60091849	434.05209145	828.26953621	23.06311236	3.45642777	-0.41634776
0.0027	0.33182	0.0	0.0	0.0	0.0	0.00205283	0.0	0.0	0.0	315.21868906	438.91182915	828.08640032	23.03076288	3.43635572	-0.41620393
0.0028	0.34408	0.0	0.0	0.0	0.0	0.00205283	0.0	0.0	0.0	315.83538438	443.73963583	827.90362312	22.99849819	3.41587758	-0.41606037
0.0029	0.35634	0.0	0.0	0.0	0.0	0.00205283	0.0	0.0	0.0	316.45100781	448.53500424	827.72120679	22.96631783	3.39499274	-0.4159171
0.003	0.3686	0.0	0.0	0.0	0.0	0.00205283	0.0	0.0	0.0	317.06556242	453.29748867	827.53915332	22.9342028	3.37378996	-0.41577415
0.0031	0.38085	0.0	0.0	0.0	0.0	0.00205283	0.0	0.0	0.0	317.67905131	458.02663892	827.35746473	22.90217883	3.35214218	-0.41563146
0.0032	0.3931	0.0	0.0	0.0	0.0	0.00205283	0.0	0.0	0.0	318.29147789	462.72192259	827.17614331	22.87023513	3.33009868	-0.41548906
0.0033	0.40535	0.0	0.0	0.0	0.0	0.00205283	0.0	0.0	0.0	318.90284538	467.38285409	826.9951912	22.83837097	3.30766006	-0.41534695
0.0034	0.41759	0.0	0.0	0.0	0.0	0.00205283	0.0	0.0	0.0	319.51315693	472.00894982	826.81461055	22.80658561	3.28482694	-0.41520514
0.0035	0.42983	0.0	0.0	0.0	0.0	0.00205283	0.0	0.0	0.0	320.12241571	476.59972816	826.6344035	22.77487836	3.26159991	-0.41506362
0.0036	0.44206	0.0	0.0	0.0	0.0	0.00205283	0.0	0.0	0.0	320.73062474	481.15480663	826.45457173	22.74323918	3.23815193	-0.41492239
0.0037	0.45429	0.0	0.0	0.0	0.0	0.00205283	0.0	0.0	0.0	321.33778703	485.67379685	826.27511695	22.71168051	3.21423968	-0.41478145
0.0038	0.46652	0.0	0.0	0.0	0.0	0.00205283	0.0	0.0	0.0	321.94390569	490.1561836	826.0960415	22.68019644	3.18996003	-0.41464082
0.0039	0.47875	0.0	0.0	0.0	0.0	0.00205283	0.0	0.0	0.0	322.54898373	494.60152708	825.91734737	22.64878612	3.16531592	-0.41450049
0.004	0.49097	0.0	0.0	0.0	0.0	0.00205283	0.0	0.0	0.0	323.15302413	499.00939255	825.73903652	22.61744869	3.14031029	-0.41436046
0.0041	0.50319	0.0	0.0	0.0	0.0	0.00205283	0.0	0.0	0.0	323.75602985	503.37935036	825.56111091	22.58618332	3.1149461	-0.41422074
0.0042	0.5154	0.0	0.0	0.0	0.0	0.00205283	0.0	0.0	0.0	324.35800374	507.71108713	825.38357192	22.55498119	3.08942899	-0.4140813
0.0043	0.52761	0.0	0.0	0.0	0.0	0.00205283	0.0	0.0	0.0	324.95894863	512.00428465	825.20642094	22.52385273	3.06347496	-0.41394219
0.0044	0.53982	0.0	0.0	0.0	0.0	0.00205283	0.0	0.0	0.0	325.55886742	516.25848348	825.02966013	22.49279264	3.03720022	-0.41380337
0.0045	0.55202	0.0	0.0	0.0	0.0	0.00205283	0.0	0.0	0.0	326.15776293	520.47331285	824.85329118	22.46179996	3.01061046	-0.41366487
0.0046	0.56422	0.0	0.0	0.0	0.0	0.00205283	0.0	0.0	0.0	326.75563792	524.64841056	824.67731577	22.43087374	2.98371138	-0.41352668
0.0047	0.57642	0.0	0.0	0.0	0.0	0.00205283	0.0	0.0	0.0	327.35249515	528.78342301	824.50173552	22.40001301	2.95650865	-0.4133888
0.0048	0.58861	0.0	0.0	0.0	0.0	0.00205283	0.0	0.0	0.0	327.94833728	532.87809984	824.32655155	22.36920974	2.92918385	-0.41325121
0.0049	0.6008	0.0	0.0	0.0	0.0	0.00205283	0.0	0.0	0.0	328.54316695	536.93219014	824.15176498	22.338473	2.90149368	-0.41311395
0.005	0.61298	0.0	0.0	0.0	0.0	0.00205283	0.0	0.0	0.0	329.13698682	540.94532802	823.97737754	22.30779788	2.87354212	-0.412977
0.0051	0.62516	0.0	0.0	0.0	0.0	0.00205283	0.0	0.0	0.0	329.7297995	544.91722695	823.80339059	22.27718332	2.84533726	-0.41284037
0.0052	0.63734	0.0	0.0	0.0	0.0	0.00205283	0.0	0.0	0.0	330.32160756	548.84761196	823.6298054	22.24662828	2.81688716	-0.41270406
0.0053	0.64952	0.0	0.0	0.0	0.0	0.00205283	0.0	0.0	0.0	330.91241354	552.73621963	823.45662321	22.2161317	2.78819991	-0.41256806
0.0054	0.66169	0.0	0.0	0.0	0.0	0.00205283	0.0	0.0	0.0	331.50221988	556.58287458	823.28384481	22.18568612	2.75942815	-0.41243237
0.0055	0.67385	0.0	0.0	0.0	0.0	0.00205283	0.0	0.0	0.0	332.091029	560.38740505	823.11147098	22.15529955	2.73037525	-0.412297
0.0056	0.68602	0.0	0.0	0.0	0.0	0.00205283	0.0	0.0	0.0	332.67884334	564.14955181	822.93950298	22.12496738	2.7011301	-0.41216196
0.0057	0.69818	0.0	0.0	0.0	0.0	0.00205283	0.0	0.0	0.0	333.26566531	567.86912407	822.76794171	22.09468845	2.67170275	-0.41202723
0.0058	0.71033	0.0	0.0	0.0	0.0	0.00205283	0.0	0.0	0.0	333.85149723	571.54594496	822.59678803	22.06446163	2.64210322	-0.41189283
0.0059	0.72248	0.0	0.0	0.0	0.0	0.00205283	0.0	0.0	0.0	334.43634143	575.1798516	822.42604273	22.03428579	2.61234155	-0.41175875
0.006	0.73463	0.0	0.0	0.0	0.0	0.00205283	0.0	0.0	0.0	335.02020016	578.77074124	822.25570625	22.00415731	2.58252217	-0.41162497
0.0061	0.74678	0.0	0.0	0.0	0.0	0.00205283	0.0	0.0	0.0	335.60307564	582.31851996	822.08577902	21.97407855	2.55252144	-0.41149153
0.0062	0.75892	0.0	0.0	0.0	0.0	0.00205283	0.0	0.0	0.0	336.18497009	585.82304845	821.91626177	21.94404699	2.52240217	-0.41135841
0.0063	0.77106	0.0	0.0	0.0	0.0	0.00205283	0.0	0.0	0.0	336.76588567	589.28423552	821.74715493	21.91406146	2.49217568	-0.41122561
0.0064	0.78319	0.0	0.0	0.0	0.0	0.00205283	0.0	0.0	0.0	337.34582451	592.70200539	821.5784589	21.88412079	2.46185327	-0.41109313
0.0065	0.79532	0.0	0.0	0.0	0.0	0.00205283	0.0	0.0	0.0	337.9247887	596.07629766	821.41017399	21.8542238	2.43144627	-0.41096098
0.0066	0.80745	0.0	0.0	0.0	0.0	0.00205283	0.0	0.0	0.0	338.5027803	599.40709809	821.24230023	21.82436899	2.40103322	-0.41082914
0.0067	0.81957	0.0	0.0	0.0	0.0	0.00205283	0.0	0.0	0.0	339.07980135	602.69440419	821.07483765	21.79455565	2.37053019	-0.41069763
0.0068	0.83169	0.0	0.0	0.0	0.0	0.00205283	0.0	0.0	0.0	339.65585382	605.9381897	820.90778642	21.76478243	2.33998612	-0.41056644
0.0069	0.8438	0.0	0.0	0.0	0.0	0.00205283	0.0	0.0	0.0	340.23093966	609.13846635	820.74114651	21.73504816	2.30941322	-0.41043558
0.007	0.85592	0.0	0.0	0.0	0.0	0.00205283	0.0	0.0	0.0	340.8050608	612.29526224	820.57491781	21.70535165	2.27882371	-0.41030505
0.0071	0.86802	0.0	0.0	0.0	0.0	0.00205283	0.0	0.0	0.0	341.3782191	615.40862183	820.40910015	21.67569173	2.24822982	-0.41017484
0.0072	0.88013	0.0	0.0	0.0	0.0	0.00205283	0.0	0.0	0.0	341.95041648	618.47860817	820.24369321	21.64607087	2.2176617	-0.41004493
0.0073	0.89223	0.0	0.0	0.0	0.0	0.00205283	0.0	0.0	0.0	342.52165479	621.50530037	820.0786966	21.61648272	2.18710618	-0.40991535
0.0074	0.90433	0.0	0.0	0.0	0.0	0.00205283	0.0	0.0	0.0	343.09193577	624.48879109	819.91410994	21.58692815	2.1565855	-0.4097861
0.0075	0.91642	0.0	0.0	0.0	0.0	0.00205283	0.0	0.0	0.0	343.66126119	627.42919097	819.74993273	21.55740604	2.12611214	-0.40965718
0.0076	0.92851	0.0	0.0	0.0	0.0	0.00205283	0.0	0.0	0.0	344.22963277	630.32662707	819.58616439	21.52791524	2.09569855	-0.40952857
0.0077	0.94059	0.0	0.0	0.0	0.0	0.00205283	0.0	0.0	0.0	344.7970522	633.18124289	819.42280426	21.49845464	2.06535721	-0.40940029
0.0078	0.95267	0.0	0.0	0.0	0.0	0.00205283	0.0	0.0	0.0	345.36352137	635.99312727	819.25985183	21.46904064	2.03501088	-0.40927228
0.0079	0.96475	0.0	0.0	0.0	0.0	0.00205283	0.0	0.0	0.0	345.92904206	638.76240993	819.09730643	21.43964488	2.00481139	-0.40914462
0.008	0.97683	0.0	0.0	0.0	0.0	0.00205283	0.0	0.0	0.0	346.49361571	641.48932664	818.93516704	21.41027697	1.97471621	-0.40901728
0.0081	0.9889	0.0	0.0	0.0	0.0	0.00205283	0.0	0.0	0.0	347.0572439	644.17407727	818.77343273	21.38093577	1.94473789	-0.40889026
0.0082	1.00096	0.0	0.0	0.0	0.0	0.00205283	0.0	0.0	0.0	347.61992819	646.81687828	818.61210247	21.35162015	1.91488897	-0.40876356
0.0083	1.01303	0.0	0.0	0.0	0.0	0.00205283	0.0	0.0	0.0	348.18167009	649.41796264	818.45117519	21.32232894	1.88518198	-0.40863718
0.0084	1.02508	0.0	0.0	0.0	0.0	0.00205283	0.0	0.0	0.0	348.74247108	651.97757992	818.2906497	21.29306103	1.85562949	-0.40851112
0.0085	1.03714	0.0	0.0	0.0	0.0	0.00205283	0.0	0.0	0.0	349.30233262	654.49599624	818.13052477	21.26381525	1.82624401	-0.40838538
0.0086	1.04919	0.0	0.0	0.0	0.0	0.00205283	0.0	0.0	0.0	349.86125611	656.97349426	817.97079906	21.23459047	1.79703811	-0.40825997
0.0087	1.06124	0.0	0.0	0.0	0.0	0.00205283	0.0	0.0	0.0	350.41924293	659.41037324	817.81147118	21.20538555	1.76802432	-0.40813487
0.0088	1.07328	0.0	0.0	0.0	0.0	0.00205283	0.0	0.0	0.0	350.97629442	661.80694896	817.65253965	21.17619935	1.73921518	-0.4080101
0.0089	1.08532	0.0	0.0	0.0	0.0	0.00205283	0.0	0.0	0.0	351.53241315	664.16306583	817.49400478	21.14710829	1.71004951	-0.40788543
0.009	1.09736	0.0	0.0	0.0	0.0	0.00205283	0.0	0.0	0.0	352.08760047	666.47904403	817.33586506	21.11798157	1.6814988	-0.40776123
0.0091	1.10939	0.0	0.0	0.0	0.0	0.00205283	0.0	0.0	0.0	352.64185707	668.75545927	817.17811796	21.08887369	1.65316407	-0.40763735
0.0092	1.12142	0.0	0.0	0.0	0.0	0.00205283	0.0	0.0	0.0	353.19518428	670.99265246	817.02076184	21.05978369	1.62505656	-0.40751377
0.0093	1.13344	0.0	0.0	0.0	0.0	0.00205283	0.0	0.0	0.0	353.74758336	673.19097903	816.86379502	21.0307106	1.59718751	-0.4073905
0.0094	1.14546	0.0	0.0	0.0	0.0	0.00205283	0.0	0.0	0.0	354.29905559	675.35080901	816.70721571	21.00165345	1.56956815	-0.40726755
0.0095	1.15748	0.0	0.0	0.0	0.0	0.00205283	0.0	0.0	0.0	354.84960217	677.47252697	816.55102208	20.97261128	1.54220973	-0.40714491
0.0096	1.16949	0.0	0.0	0.0	0.0	0.00205283	0.0	0.0	0.0	355.39922432	679.55653205	816.39521222	20.94358313	1.51512346	-0.40702258
0.0097	1.1815	0.0	0.0	0.0	0.0	0.00205283	0.0	0.0	0.0	355.94792318	681.60323794	816.23978413	20.91456802	1.4883206	-0.40690056
0.0098	1.19351	0.0	0.0	0.0	0.0	0.00205283	0.0	0.0	0.0	356.49569991	683.61307289	816.08473578	20.88556498	1.46181238	-0.40677884
0.0099	1.20551	0.0	0.0	0.0	0.0	0.00205283	0.0	0.0	0.0	357.0425556	685.58647974	815.93006505	20.85657307	1.43561004	-0.40665744
0.01	1.21751	0.0	0.0	0.0	0.0	0.00205283	0.0	0.0	0.0	357.5884937	687.52284388	815.77577424	20.82772063	1.40856741	-0.40653607
0.0101	1.2295	0.0	0.0	0.0	0.0	0.00205283	0.0	0.0	0.0	358.13351471	689.42288665	815.62186005	20.79878892	1.3826447	-0.4064152
0.0102	1.24149	0.0	0.0	0.0	0.0	0.00205283	0.0	0.0	0.0	358.67761906	691.28735875	815.46831905	20.7698711	1.3570108	-0.40629463
0.0103	1.25347	0.0	0.0	0.0	0.0	0.00205283	0.0	0.0	0.0	359.22080791	693.11668643	815.31514913	20.74096651	1.33167414	-0.40617435
0.0104	1.26546	0.0	0.0	0.0	0.0	0.00205283	0.0	0.0	0.0	359.7630824	694.91130648	815.16234817	20.71207452	1.30664315	-0.40605436
0.0105	1.27743	0.0	0.0	0.0	0.0	0.00205283	0.0	0.0	0.0	360.30444363	696.67166622	815.00991398	20.68319445	1.28192626	-0.40593467
0.0106	1.28941	0.0	0.0	0.0	0.0	0.00205283	0.0	0.0	0.0	360.84489271	698.39822351	814.8578443	20.65432566	1.25753192	-0.40581527
0.0107	1.30138	0.0	0.0	0.0	0.0	0.00205282	0.0	0.0	0.0	361.38443071	700.09144671	814.70613685	20.6254675	1.23346855	-0.40569617
0.0108	1.31334	1e-08	0.0	0.0	0.0	0.00205282	0.0	0.0	0.0	361.92305869	701.75181475	814.55478926	20.59661932	1.20974458	-0.40557735
0.0109	1.32531	1e-08	0.0	0.0	0.0	0.00205282	0.0	0.0	0.0	362.46077767	703.37981708	814.40379915	20.56778045	1.18636846	-0.40545882
0.011	1.33726	1e-08	0.0	0.0	0.0	0.00205282	0.0	0.0	0.0	362.99758867	704.97595367	814.25316404	20.53895025	1.16334861	-0.40534058
0.0111	1.34922	1e-08	0.0	0.0	0.0	0.00205282	0.0	0.0	0.0	363.53349433	706.53988277	814.10288526	20.51021422	1.13979879	-0.4052225
0.0112	1.36117	1e-08	0.0	0.0	0.0	0.00205282	0.0	0.0	0.0	364.06849515	708.07236953	813.95295913	20.48143674	1.1171291	-0.40510477
0.0113	1.37312	1e-08	0.0	0.0	0.0	0.00205282	0.0	0.0	0.0	364.60259204	709.57397382	813.80338293	20.45267342	1.09476349	-0.40498732
0.0114	1.38506	1e-08	0.0	0.0	0.0	0.00205282	0.0	0.0	0.0	365.13578613	711.04512749	813.65415448	20.42392422	1.07270423	-0.40487014
0.0115	1.397	1e-08	0.0	0.0	0.0	0.00205282	0.0	0.0	0.0	365.66807856	712.48626441	813.50527158	20.39518907	1.05095359	-0.40475323
0.0116	1.40893	1e-08	0.0	0.0	0.0	0.00205282	0.0	0.0	0.0	366.19947048	713.89782054	813.35673203	20.36646792	1.02951382	-0.40463659
0.0117	1.42086	1e-08	0.0	0.0	0.0	0.00205282	0.0	0.0	0.0	366.72996302	715.28023387	813.20853362	20.3377607	1.00838719	-0.40452022
0.0118	1.43279	1e-08	0.0	0.0	0.0	0.00205282	0.0	0.0	0.0	367.25955744	716.6338461	813.06067461	20.3090809	0.9873731	-0.40440412
0.0119	1.44471	1e-08	0.0	0.0	0.0	0.00205282	0.0	0.0	0.0	367.78825502	717.95899019	812.91315331	20.28040793	0.96678155	-0.40428827
0.012	1.45663	1e-08	0.0	0.0	0.0	0.00205282	0.0	0.0	0.0	368.31605678	719.25618459	812.76596707	20.25175005	0.94648991	-0.40417269
0.0121	1.46854	1e-08	0.0	0.0	0.0	0.00205282	0.0	0.0	0.0	368.84296387	720.52584965	812.61911375	20.22310732	0.92649882	-0.40405736
0.0122	1.48045	1e-08	0.0	0.0	0.0	0.00205282	0.0	0.0	0.0	369.36897745	721.76840575	812.47259119	20.19447978	0.90680891	-0.40394229
0.0123	1.49236	1e-08	0.0	0.0	0.0	0.00205282	0.0	0.0	0.0	369.89409866	722.98427331	812.32639724	20.1658675	0.88742083	-0.40382748
0.0124	1.50426	1e-08	0.0	0.0	0.0	0.00205282	0.0	0.0	0.0	370.41832866	724.17387276	812.18052974	20.1372705	0.86833522	-0.40371292
0.0125	1.51616	1e-08	0.0	0.0	0.0	0.00205282	0.0	0.0	0.0	370.9416686	725.33762234	812.03498654	20.10868958	0.8494934	-0.40359864
0.0126	1.52805	1e-08	0.0	0.0	0.0	0.00205282	0.0	0.0	0.0	371.46411962	726.47587371	811.88976592	20.08012373	0.83098272	-0.40348459
0.0127	1.53994	1e-08	0.0	0.0	0.0	0.00205282	0.0	0.0	0.0	371.98568288	727.58908345	811.74486547	20.0515734	0.81276959	-0.4033708
0.0128	1.55183	1e-08	0.0	0.0	0.0	0.00205282	0.0	0.0	0.0	372.50635951	728.67766503	811.60028305	20.02303866	0.79485408	-0.40325725
0.0129	1.56371	1e-08	0.0	0.0	0.0	0.00205282	0.0	0.0	0.0	373.02615066	729.74203135	811.45601654	19.99451956	0.77723629	-0.40314396
0.013	1.57559	1e-08	0.0	0.0	0.0	0.00205282	0.0	0.0	0.0	373.54505748	730.78259484	811.3120638	19.96601616	0.75991628	-0.4030309
0.0131	1.58747	1e-08	0.0	0.0	0.0	0.00205281	0.0	0.0	0.0	374.06308111	731.79976734	811.16842269	19.93752852	0.74289414	-0.40291809
0.0132	1.59934	2e-08	0.0	0.0	0.0	0.00205281	0.0	0.0	0.0	374.58022268	732.7939602	811.02509107	19.90905669	0.72616994	-0.40280553
0.0133	1.6112	2e-08	0.0	0.0	0.0	0.00205281	0.0	0.0	0.0	375.09648345	733.76550283	810.88206725	19.88060825	0.70961943	-0.40269321
0.0134	1.62306	2e-08	0.0	0.0	0.0	0.00205281	0.0	0.0	0.0	375.61186458	734.71478879	810.73934918	19.8521717	0.69343381	-0.40258113
0.0135	1.63492	2e-08	0.0	0.0	0.0	0.00205281	0.0	0.0	0.0	376.12636717	735.64225062	810.59693458	19.82375183	0.67753489	-0.40246929
0.0136	1.64677	2e-08	0.0	0.0	0.0	0.00205281	0.0	0.0	0.0	376.63999237	736.54828327	810.45482141	19.79534874	0.66192186	-0.40235768
0.0137	1.65862	2e-08	0.0	0.0	0.0	0.00205281	0.0	0.0	0.0	377.15274135	737.43328005	810.31300759	19.76696255	0.6465939	-0.40224631
0.0138	1.67047	2e-08	0.0	0.0	0.0	0.00205281	0.0	0.0	0.0	377.66461526	738.29763266	810.17149108	19.73859338	0.63155019	-0.40213518
0.0139	1.68231	2e-08	0.0	0.0	0.0	0.00205281	0.0	0.0	0.0	378.17561525	739.14173121	810.03026983	19.71024132	0.61678991	-0.40202427
0.014	1.69415	2e-08	0.0	0.0	0.0	0.00205281	0.0	0.0	0.0	378.68574254	739.96592682	809.88934197	19.68191644	0.60217907	-0.4019136
0.0141	1.70598	2e-08	0.0	0.0	0.0	0.00205281	0.0	0.0	0.0	379.19499849	740.7704745	809.74870612	19.65360404	0.58791527	-0.40180315
0.0142	1.71781	2e-08	0.0	0.0	0.0	0.00205281	0.0	0.0	0.0	379.70338415	741.55583446	809.60835988	19.62531014	0.57391827	-0.40169294
0.0143	1.72963	2e-08	0.0	0.0	0.0	0.00205281	0.0	0.0	0.0	380.21090069	742.3223717	809.46830131	19.59703496	0.56018608	-0.40158294
0.0144	1.74146	3e-08	0.0	0.0	0.0	0.0020528	0.0	0.0	0.0	380.71754931	743.07044811	809.32852847	19.56877868	0.54671676	-0.40147318
0.0145	1.75327	3e-08	0.0	0.0	0.0	0.0020528	0.0	0.0	0.0	381.2233312	743.80042255	809.18903946	19.5405415	0.53350833	-0.40136363
0.0146	1.76508	3e-08	0.0	0.0	0.0	0.0020528	0.0	0.0	0.0	381.72824754	744.51265081	809.04983238	19.51232362	0.52055884	-0.40125431
0.0147	1.77689	3e-08	0.0	0.0	0.0	0.0020528	0.0	0.0	0.0	382.23229955	745.20748559	808.91090534	19.48412524	0.50786631	-0.40114521
0.0148	1.7887	3e-08	0.0	0.0	0.0	0.0020528	0.0	0.0	0.0	382.73548858	745.88516718	808.772257	19.45595554	0.49530227	-0.40103633
0.0149	1.8005	3e-08	0.0	0.0	0.0	0.0020528	0.0	0.0	0.0	383.23781578	746.54607191	808.63388537	19.42780073	0.48306176	-0.40092767
0.015	1.81229	3e-08	0.0	0.0	0.0	0.0020528	0.0	0.0	0.0	383.73928237	747.19054666	808.49578855	19.39966677	0.47106141	-0.40081922
0.0151	1.82408	3e-08	0.0	0.0	0.0	0.0020528	0.0	0.0	0.0	384.23988956	747.81891774	808.3579648	19.37155393	0.4592984	-0.40071098
0.0152	1.83587	4e-08	0.0	0.0	0.0	0.00205279	0.0	0.0	0.0	384.73963858	748.43150733	808.22041234	19.34346246	0.44776994	-0.40060296
0.0153	1.84765	4e-08	0.0	0.0	0.0	0.00205279	0.0	0.0	0.0	385.23853068	749.02863348	808.08312945	19.31539263	0.43647321	-0.40049515
0.0154	1.85943	4e-08	0.0	0.0	0.0	0.00205279	0.0	0.0	0.0	385.73656709	749.61061015	807.94611442	19.28734468	0.42540542	-0.40038755
0.0155	1.87121	4e-08	0.0	0.0	0.0	0.00205279	0.0	0.0	0.0	386.2337491	750.17772077	807.80936567	19.25932206	0.41450611	-0.40028016
0.0156	1.88298	4e-08	0.0	0.0	0.0	0.00205279	0.0	0.0	0.0	386.73007798	750.73024179	807.6728817	19.23132019	0.40385981	-0.40017298
0.0157	1.89475	4e-08	0.0	0.0	0.0	0.00205279	0.0	0.0	0.0	387.22555496	751.2684946	807.53666072	19.2033413	0.39342833	-0.400066
0.0158	1.90651	4e-08	0.0	0.0	0.0	0.00205279	0.0	0.0	0.0	387.72018131	751.79276972	807.40070113	19.17538566	0.3832084	-0.39995923
0.0159	1.91827	5e-08	0.0	0.0	0.0	0.00205278	0.0	0.0	0.0	388.2139583	752.30335301	807.26500134	19.14745355	0.37319677	-0.39985266
0.016	1.93002	5e-08	0.0	0.0	0.0	0.00205278	0.0	0.0	0.0	388.7068872	752.80052571	807.12955977	19.11954525	0.36339019	-0.3997463
0.0161	1.94177	5e-08	0.0	0.0	0.0	0.00205278	0.0	0.0	0.0	389.1989693	753.28456438	806.99437488	19.09166105	0.35378538	-0.39964013
0.0162	1.95351	5e-08	0.0	0.0	0.0	0.00205278	0.0	0.0	0.0	389.69020588	753.7557407	806.85944514	19.06380064	0.34436909	-0.39953418
0.0163	1.96525	5e-08	0.0	0.0	0.0	0.00205278	0.0	0.0	0.0	390.1805982	754.21431483	806.72476913	19.03596515	0.33515268	-0.39942841
0.0164	1.97699	6e-08	0.0	0.0	0.0	0.00205277	0.0	0.0	0.0	390.67014757	754.6605531	806.5903453	19.00815454	0.32612714	-0.39932285
0.0165	1.98872	6e-08	0.0	0.0	0.0	0.00205277	0.0	0.0	0.0	391.15885529	755.09471275	806.45617221	18.98036907	0.31728909	-0.39921748
0.0166	2.00045	6e-08	0.0	0.0	0.0	0.00205277	0.0	0.0	0.0	391.64672267	755.5170463	806.32224842	18.95260903	0.3086352	-0.3991123
0.0167	2.01218	6e-08	0.0	0.0	0.0	0.00205277	0.0	0.0	0.0	392.13375099	755.92780155	806.18857249	18.92487468	0.3001621	-0.39900732
0.0168	2.02389	6e-08	0.0	0.0	0.0	0.00205276	0.0	0.0	0.0	392.61994159	756.32722161	806.05514305	18.89716631	0.29186645	-0.39890254
0.0169	2.03561	7e-08	0.0	0.0	0.0	0.00205276	0.0	0.0	0.0	393.10529576	756.71554488	805.9219587	18.86948419	0.28374489	-0.39879794
0.017	2.04732	7e-08	0.0	0.0	0.0	0.00205276	0.0	0.0	0.0	393.5898148	757.09301964	805.78901807	18.84182576	0.27580836	-0.39869355
0.0171	2.05903	7e-08	0.0	0.0	0.0	0.00205276	0.0	0.0	0.0	394.07350002	757.45987785	805.65631979	18.81419565	0.26803154	-0.39858934
0.0172	2.07073	7e-08	0.0	0.0	0.0	0.00205275	0.0	0.0	0.0	394.55635275	757.81633969	805.52386257	18.78659236	0.26042007	-0.39848532
0.0173	2.08243	8e-08	0.0	0.0	0.0	0.00205275	0.0	0.0	0.0	395.03837433	758.16262728	805.39164511	18.75901614	0.2529707	-0.39838148
0.0174	2.09412	8e-08	0.0	0.0	0.0	0.00205275	0.0	0.0	0.0	395.51956608	758.49895821	805.25966613	18.73146725	0.24568019	-0.39827783
0.0175	2.10581	8e-08	0.0	0.0	0.0	0.00205275	0.0	0.0	0.0	395.99992934	758.82554557	805.12792438	18.70394594	0.23854528	-0.39817437
0.0176	2.1175	9e-08	0.0	0.0	0.0	0.00205274	0.0	0.0	0.0	396.47946545	759.14259792	804.99641861	18.67645246	0.23156273	-0.39807109
0.0177	2.12918	9e-08	0.0	0.0	0.0	0.00205274	0.0	0.0	0.0	396.95817574	759.45032729	804.86514757	18.64898405	0.22475254	-0.39796801
0.0178	2.14085	9e-08	0.0	0.0	0.0	0.00205274	0.0	0.0	0.0	397.43606149	759.7489612	804.73410996	18.62154546	0.2180768	-0.3978651
0.0179	2.15252	1e-07	0.0	0.0	0.0	0.00205273	0.0	0.0	0.0	397.91312409	760.03867877	804.60330466	18.59413516	0.21154615	-0.39776238
0.018	2.16419	1e-07	0.0	0.0	0.0	0.00205273	0.0	0.0	0.0	398.38936487	760.31967445	804.47273051	18.56675337	0.20515753	-0.39765983
0.0181	2.17586	1e-07	0.0	0.0	0.0	0.00205273	0.0	0.0	0.0	398.86478521	760.59213853	804.34238634	18.53940031	0.19890789	-0.39755747
0.0182	2.18751	1.1e-07	0.0	0.0	0.0	0.00205272	0.0	0.0	0.0	399.33938644	760.85625706	804.21227102	18.51207622	0.19279419	-0.39745528
0.0183	2.19917	1.1e-07	0.0	0.0	0.0	0.00205272	0.0	0.0	0.0	399.81316992	761.1122119	804.08238345	18.48478133	0.18681337	-0.39735328
0.0184	2.21082	1.1e-07	0.0	0.0	0.0	0.00205271	0.0	0.0	0.0	400.28613702	761.36018069	803.95272251	18.45751587	0.18096239	-0.39725145
0.0185	2.22246	1.2e-07	0.0	0.0	0.0	0.00205271	0.0	0.0	0.0	400.75828902	761.60037283	803.823287	18.43027601	0.17527363	-0.39714981
0.0186	2.23411	1.2e-07	0.0	0.0	0.0	0.00205271	0.0	0.0	0.0	401.22962732	761.83294774	803.69407588	18.40306829	0.16968885	-0.39704833
0.0187	2.24574	1.3e-07	0.0	0.0	0.0	0.0020527	0.0	0.0	0.0	401.70015329	762.05806936	803.56508814	18.37589034	0.16422782	-0.39694704
0.0188	2.25737	1.3e-07	0.0	0.0	0.0	0.0020527	0.0	0.0	0.0	402.16986828	762.27590316	803.43632273	18.34874235	0.15888773	-0.39684591
0.0189	2.269	1.4e-07	0.0	0.0	0.0	0.00205269	0.0	0.0	0.0	402.63877368	762.48661074	803.30777863	18.32162454	0.15366575	-0.39674496
0.019	2.28063	1.4e-07	0.0	0.0	0.0	0.00205269	0.0	0.0	0.0	403.10687084	762.69034987	803.17945483	18.29453709	0.14855907	-0.39664418
0.0191	2.29225	1.5e-07	0.0	0.0	0.0	0.00205268	0.0	0.0	0.0	403.57416115	762.88727443	803.05135036	18.26748022	0.14356488	-0.39654357
0.0192	2.30386	1.5e-07	0.0	0.0	0.0	0.00205268	0.0	0.0	0.0	404.04064591	763.07756368	802.92346413	18.2404486	0.1387325	-0.39644316
0.0193	2.31547	1.6e-07	0.0	0.0	0.0	0.00205267	0.0	0.0	0.0	404.50632647	763.26139451	802.79579505	18.213451	0.13397834	-0.3963429
0.0194	2.32708	1.6e-07	0.0	0.0	0.0	0.00205267	0.0	0.0	0.0	404.97120423	763.43888541	802.66834229	18.18648415	0.1293322	-0.39624281
0.0195	2.33868	1.7e-07	0.0	0.0	0.0	0.00205266	0.0	0.0	0.0	405.43528058	763.61018058	802.54110491	18.15954826	0.12479139	-0.39614289
0.0196	2.35027	1.7e-07	0.0	0.0	0.0	0.00205266	0.0	0.0	0.0	405.89855688	763.77542051	802.41408201	18.13264351	0.12035316	-0.39604313
0.0197	2.36187	1.8e-07	0.0	0.0	0.0	0.00205265	0.0	0.0	0.0	406.36103453	763.93474193	802.28727266	18.1057701	0.11601476	-0.39594355
0.0198	2.37345	1.8e-07	0.0	0.0	0.0	0.00205265	0.0	0.0	0.0	406.82271489	764.08827776	802.16067599	18.07892823	0.1117734	-0.39584413
0.0199	2.38504	1.9e-07	0.0	0.0	0.0	0.00205264	0.0	0.0	0.0	407.28359935	764.23615708	802.03429113	18.0521181	0.10762627	-0.39574488
0.02	2.39662	2e-07	0.0	0.0	0.0	0.00205263	0.0	0.0	0.0	407.74368931	764.3785051	801.90811722	18.02533992	0.10357051	-0.39564579
0.0201	2.40819	2e-07	0.0	0.0	0.0	0.00205263	0.0	0.0	0.0	408.20298614	764.5154431	801.78215345	17.9985939	0.09960327	-0.39554686
0.0202	2.41976	2.1e-07	0.0	0.0	0.0	0.00205262	0.0	0.0	0.0	408.66149123	764.64708839	801.65639898	17.97188024	0.09572164	-0.3954481
0.0203	2.43133	2.2e-07	0.0	0.0	0.0	0.00205261	0.0	0.0	0.0	409.119206	764.77355431	801.53085303	17.94519917	0.09192269	-0.39534949
0.0204	2.44289	2.2e-07	0.0	0.0	0.0	0.00205261	0.0	0.0	0.0	409.57613182	764.89495012	801.40551481	17.9185509	0.08820347	-0.39525105
0.0205	2.45444	2.3e-07	0.0	0.0	0.0	0.0020526	0.0	0.0	0.0	410.03227011	765.01138104	801.28038358	17.89193564	0.08456099	-0.39515277
0.0206	2.466	2.4e-07	0.0	0.0	0.0	0.00205259	0.0	0.0	0.0	410.48762187	765.1231725	801.15545761	17.8653303	0.08122271	-0.39505472
0.0207	2.47754	2.5e-07	0.0	0.0	0.0	0.00205258	0.0	0.0	0.0	410.94218865	765.23034055	801.03073654	17.83877462	0.07779519	-0.39495678
0.0208	2.48909	2.5e-07	0.0	0.0	0.0	0.00205257	0.0	0.0	0.0	411.39597192	765.33294022	800.90621983	17.81225157	0.07444575	-0.394859
0.0209	2.50062	2.6e-07	0.0	0.0	0.0	0.00205257	0.0	0.0	0.0	411.84897309	765.43107516	800.78190673	17.78576133	0.07117202	-0.39476137
0.021	2.51216	2.7e-07	0.0	0.0	0.0	0.00205256	0.0	0.0	0.0	412.30119352	765.52484577	800.6577965	17.75930404	0.06797163	-0.3946639
0.0211	2.52369	2.8e-07	0.0	0.0	0.0	0.00205255	0.0	0.0	0.0	412.75263463	765.61434919	800.53388844	17.73287988	0.06484217	-0.39456659
0.0212	2.53521	2.9e-07	0.0	0.0	0.0	0.00205254	0.0	0.0	0.0	413.20329779	765.69967927	800.41018184	17.70648899	0.06178123	-0.39446944
0.0213	2.54673	3e-07	0.0	0.0	0.0	0.00205253	0.0	0.0	0.0	413.6531844	765.78092653	800.28667601	17.68013156	0.05878639	-0.39437245
0.0214	2.55825	3.1e-07	0.0	0.0	0.0	0.00205252	0.0	0.0	0.0	414.10229586	765.85817817	800.16337028	17.65380774	0.05585521	-0.3942756
0.0215	2.56976	3.2e-07	0.0	0.0	0.0	0.00205251	0.0	0.0	0.0	414.55063357	765.93151805	800.040264	17.6275177	0.05298523	-0.39417891
0.0216	2.58126	3.3e-07	0.0	0.0	0.0	0.0020525	0.0	0.0	0.0	414.99819893	766.00102663	799.91735652	17.60126161	0.05017399	-0.39408238
0.0217	2.59276	3.4e-07	0.0	0.0	0.0	0.00205249	0.0	0.0	0.0	415.44499334	766.06678099	799.79464721	17.57503965	0.04741899	-0.393986
0.0218	2.60426	3.5e-07	0.0	0.0	0.0	0.00205248	0.0	0.0	0.0	415.89101819	766.12885479	799.67213548	17.54885198	0.04471774	-0.39388977
0.0219	2.61575	3.6e-07	0.0	0.0	0.0	0.00205247	0.0	0.0	0.0	416.33627483	766.18736347	799.54982053	17.52267389	0.04231764	-0.39379377
0.022	2.62724	3.7e-07	0.0	0.0	0.0	0.00205246	0.0	0.0	0.0	416.78076412	766.24268272	799.42770043	17.49654732	0.03979679	-0.39369786
0.0221	2.63872	3.8e-07	0.0	0.0	0.0	0.00205245	0.0	0.0	0.0	417.22448787	766.29464201	799.30577564	17.47045436	0.03733443	-0.39360211
0.0222	2.6502	3.9e-07	0.0	0.0	0.0	0.00205244	0.0	0.0	0.0	417.66744746	766.34331901	799.18404554	17.44439507	0.03492899	-0.39350651
0.0223	2.66168	4e-07	0.0	0.0	0.0	0.00205243	0.0	0.0	0.0	418.10964429	766.38878924	799.06250952	17.41836954	0.03257891	-0.39341106
0.0224	2.67314	4.2e-07	0.0	0.0	0.0	0.00205241	0.0	0.0	0.0	418.55107972	766.43112614	798.94116697	17.39237784	0.03028265	-0.39331576
0.0225	2.68461	4.3e-07	0.0	0.0	0.0	0.0020524	0.0	0.0	0.0	418.99175515	766.47040107	798.8200173	17.36642006	0.0280387	-0.39322061
0.0226	2.69607	4.4e-07	0.0	0.0	0.0	0.00205239	0.0	0.0	0.0	419.43167194	766.50668332	798.69905993	17.34049626	0.02584554	-0.39312562
0.0227	2.70752	4.6e-07	0.0	0.0	0.0	0.00205237	0.0	0.0	0.0	419.87083147	766.54004017	798.57829429	17.31460652	0.0237017	-0.39303077
0.0228	2.71897	4.7e-07	0.0	0.0	0.0	0.00205236	0.0	0.0	0.0	420.30923514	766.5705369	798.4577198	17.28875092	0.02160571	-0.39293607
0.0229	2.73042	4.8e-07	0.0	0.0	0.0	0.00205235	0.0	0.0	0.0	420.74688431	766.59823679	798.33733592	17.26292951	0.01955611	-0.39284152
0.023	2.74186	5e-07	0.0	0.0	0.0	0.00205233	0.0	0.0	0.0	421.18378036	766.62320119	798.2171421	17.23714238	0.01755149	-0.39274712
0.0231	2.7533	5.1e-07	0.0	0.0	0.0	0.00205232	0.0	0.0	0.0	421.61992466	766.64548951	798.0971378	17.21138958	0.01559043	-0.39265286
0.0232	2.76473	5.3e-07	0.0	0.0	0.0	0.0020523	0.0	0.0	0.0	422.05531861	766.66515924	797.97732249	17.18567119	0.01367152	-0.39255875
0.0233	2.77615	5.4e-07	0.0	0.0	0.0	0.00205229	0.0	0.0	0.0	422.48996343	766.68234917	797.8576953	17.1599742	0.01192877	-0.39246483
0.0234	2.78758	5.6e-07	0.0	0.0	0.0	0.00205227	0.0	0.0	0.0	422.92386042	766.69715988	797.7382555	17.13432082	0.0101313	-0.39237103
0.0235	2.79899	5.7e-07	0.0	0.0	0.0	0.00205225	0.0	0.0	0.0	423.35701107	766.70957437	797.6190029	17.10870144	0.00837806	-0.39227737
0.0236	2.81041	5.9e-07	0.0	0.0	0.0	0.00205224	0.0	0.0	0.0	423.78941674	766.71965163	797.49993697	17.08311606	0.00666823	-0.39218386
0.0237	2.82181	6.1e-07	0.0	0.0	0.0	0.00205222	0.0	0.0	0.0	424.22107879	766.72744952	797.38105718	17.05756469	0.005001	-0.3920905
0.0238	2.83322	6.3e-07	0.0	0.0	0.0	0.0020522	0.0	0.0	0.0	424.65199857	766.73302488	797.26236302	17.03204734	0.00337562	-0.39199728
0.0239	2.84461	6.4e-07	0.0	0.0	0.0	0.00205218	0.0	0.0	0.0	425.08217743	766.73643355	797.14385396	17.006564	0.00179134	-0.39190421
0.024	2.85601	6.6e-07	0.0	0.0	0.0	0.00205217	0.0	0.0	0.0	425.51161673	766.73773041	797.0255295	16.98111469	0.00024747	-0.39181128
0.0241	2.8674	6.8e-07	0.0	0.0	0.0	0.00205215	0.0	0.0	0.0	425.94031781	766.73696943	796.90738913	16.95569939	-0.00125665	-0.3917185
0.0242	2.87878	7e-07	0.0	0.0	0.0	0.00205213	0.0	0.0	0.0	426.36828203	766.73420373	796.78943235	16.93031809	-0.00272164	-0.39162586
0.0243	2.89016	7.2e-07	0.0	0.0	0.0	0.00205211	0.0	0.0	0.0	426.79551072	766.72948562	796.67165867	16.90497079	-0.00414811	-0.39153337
0.0244	2.90153	7.4e-07	0.0	0.0	0.0	0.00205209	0.0	0.0	0.0	427.22200522	766.72286666	796.55406759	16.87965747	-0.0055366	-0.39144102
0.0245	2.9129	7.6e-07	0.0	0.0	0.0	0.00205207	0.0	0.0	0.0	427.64776688	766.71439766	796.43665862	16.8543781	-0.00688765	-0.39134881
0.0246	2.92427	7.8e-07	0.0	0.0	0.0	0.00205205	0.0	0.0	0.0	428.07279703	766.70412879	796.31943128	16.82913268	-0.00820173	-0.39125675
0.0247	2.93563	8.1e-07	0.0	0.0	0.0	0.00205202	0.0	0.0	0.0	428.49709712	766.69204939	796.20238534	16.80392732	-0.00953792	-0.39116481
0.0248	2.94698	8.3e-07	0.0	0.0	0.0	0.002052	0.0	0.0	0.0	428.92066844	766.67823561	796.08552021	16.77875149	-0.01079644	-0.39107303
0.0249	2.95833	8.5e-07	0.0	0.0	0.0	0.00205198	0.0	0.0	0.0	429.34351229	766.66274334	795.96883539	16.75360977	-0.01202176	-0.39098139
0.025	2.96968	8.7e-07	0.0	0.0	0.0	0.00205195	0.0	0.0	0.0	429.76563	766.64561691	795.85233041	16.72850216	-0.0132144	-0.3908899
0.0251	2.98102	9e-07	0.0	0.0	0.0	0.00205193	0.0	0.0	0.0	430.18702291	766.62689994	795.73600482	16.70342864	-0.0143749	-0.39079854
0.0252	2.99235	9.2e-07	0.0	0.0	0.0	0.00205191	0.0	0.0	0.0	430.60769235	766.60663541	795.61985817	16.67838919	-0.01550374	-0.39070733
0.0253	3.00368	9.5e-07	0.0	0.0	0.0	0.00205188	0.0	0.0	0.0	431.02763962	766.58486563	795.50389001	16.65338379	-0.01660138	-0.39061625
0.0254	3.01501	9.7e-07	0.0	0.0	0.0	0.00205185	0.0	0.0	0.0	431.44686607	766.56163233	795.38809991	16.62841242	-0.01766825	-0.39052532
0.0255	3.02633	1e-06	0.0	0.0	0.0	0.00205183	0.0	0.0	0.0	431.86537301	766.53697668	795.27248741	16.60347504	-0.01870477	-0.39043453
0.0256	3.03765	1.03e-06	0.0	0.0	0.0	0.0020518	0.0	0.0	0.0	432.28316175	766.51093934	795.15705208	16.57857163	-0.0197113	-0.39034388
0.0257	3.04896	1.06e-06	0.0	0.0	0.0	0.00205177	0.0	0.0	0.0	432.70023361	766.4835605	795.04179349	16.55370216	-0.02068821	-0.39025336
0.0258	3.06026	1.08e-06	0.0	0.0	0.0	0.00205174	0.0	0.0	0.0	433.1165899	766.45487988	794.92671121	16.5288666	-0.0216358	-0.39016299
0.0259	3.07156	1.11e-06	0.0	0.0	0.0	0.00205172	0.0	0.0	0.0	433.53223192	766.42493681	794.8118048	16.5040649	-0.02255438	-0.39007276
0.026	3.08286	1.14e-06	0.0	0.0	0.0	0.00205169	0.0	0.0	0.0	433.94716102	766.39374922	794.69707393	16.479306	-0.02353437	-0.38998264
0.0261	3.09415	1.17e-06	0.0	0.0	0.0	0.00205166	0.0	0.0	0.0	434.36137869	766.36125471	794.58251862	16.45457478	-0.02442437	-0.38989267
0.0262	3.10544	1.2e-06	0.0	0.0	0.0	0.00205162	0.0	0.0	0.0	434.77488608	766.32757104	794.46813809	16.42987773	-0.02529044	-0.38980284
0.0263	3.11672	1.24e-06	0.0	0.0	0.0	0.00205159	0.0	0.0	0.0	435.18768449	766.29273	794.35393195	16.40521485	-0.02613312	-0.38971316
0.0264	3.128	1.27e-06	0.0	0.0	0.0	0.00205156	0.0	0.0	0.0	435.59977523	766.25676266	794.2398998	16.38058612	-0.02695292	-0.3896236
0.0265	3.13927	1.3e-06	0.0	0.0	0.0	0.00205153	0.0	0.0	0.0	436.0111596	766.21969943	794.12604127	16.35599153	-0.02775034	-0.38953419
0.0266	3.15053	1.34e-06	0.0	0.0	0.0	0.00205149	0.0	0.0	0.0	436.42183891	766.18157003	794.01235597	16.33143107	-0.02852587	-0.38944491
0.0267	3.1618	1.37e-06	0.0	0.0	0.0	0.00205146	0.0	0.0	0.0	436.83181445	766.14240352	793.89884351	16.30690471	-0.02927997	-0.38935576
0.0268	3.17305	1.41e-06	0.0	0.0	0.0	0.00205142	0.0	0.0	0.0	437.24108751	766.10222837	793.78550352	16.28241244	-0.03001312	-0.38926676
0.0269	3.1843	1.44e-06	0.0	0.0	0.0	0.00205139	0.0	0.0	0.0	437.64965938	766.06107242	793.67233563	16.25795424	-0.03072573	-0.38917788
0.027	3.19555	1.48e-06	0.0	0.0	0.0	0.00205135	0.0	0.0	0.0	438.05753137	766.01896294	793.55933946	16.23353008	-0.03141825	-0.38908915
0.0271	3.20679	1.52e-06	0.0	0.0	0.0	0.00205131	0.0	0.0	0.0	438.46470475	765.97592663	793.44651464	16.20913995	-0.03209106	-0.38900054
0.0272	3.21803	1.56e-06	0.0	0.0	0.0	0.00205127	0.0	0.0	0.0	438.8711808	765.93198967	793.33386082	16.18478382	-0.03274457	-0.38891207
0.0273	3.22926	1.6e-06	0.0	0.0	0.0	0.00205123	0.0	0.0	0.0	439.27696082	765.88717769	793.22137762	16.16046167	-0.03337914	-0.38882374
0.0274	3.24049	1.64e-06	0.0	0.0	0.0	0.00205119	0.0	0.0	0.0	439.68204613	765.84149154	793.1090648	16.13617703	-0.0340323	-0.38873553
0.0275	3.25171	1.68e-06	0.0	0.0	0.0	0.00205115	0.0	0.0	0.0	440.08643801	765.79494681	792.99692205	16.11192383	-0.03464133	-0.38864746
0.0276	3.26293	1.72e-06	0.0	0.0	0.0	0.00205111	0.0	0.0	0.0	440.49013771	765.74758467	792.88494892	16.08770468	-0.03523413	-0.38855953
0.0277	3.27414	1.76e-06	0.0	0.0	0.0	0.00205106	0.0	0.0	0.0	440.89314651	765.69942652	792.77314508	16.06351956	-0.03581115	-0.38847172
0.0278	3.28534	1.81e-06	0.0	0.0	0.0	0.00205102	0.0	0.0	0.0	441.29546568	765.65049318	792.66151019	16.03936847	-0.03637282	-0.38838405
0.0279	3.29654	1.85e-06	0.0	0.0	0.0	0.00205097	0.0	0.0	0.0	441.69709649	765.60080488	792.55004392	16.01525137	-0.03691957	-0.38829651
0.028	3.30774	1.9e-06	0.0	0.0	0.0	0.00205093	0.0	0.0	0.0	442.09804022	765.55038129	792.43874593	15.99116824	-0.0374518	-0.38820911
0.0281	3.31893	1.95e-06	0.0	0.0	0.0	0.00205088	0.0	0.0	0.0	442.49829812	765.4992415	792.32761589	15.96711908	-0.03796992	-0.38812183
0.0282	3.33012	1.99e-06	0.0	0.0	0.0	0.00205083	0.0	0.0	0.0	442.89787146	765.44740411	792.21665347	15.94310384	-0.03847431	-0.38803469
0.0283	3.3413	2.04e-06	0.0	0.0	0.0	0.00205078	0.0	0.0	0.0	443.2967615	765.39488716	792.10585836	15.91912252	-0.03896535	-0.38794767
0.0284	3.35247	2.09e-06	0.0	0.0	0.0	0.00205073	0.0	0.0	0.0	443.69496951	765.3417082	791.99523023	15.89517508	-0.03944341	-0.38786079
0.0285	3.36364	2.15e-06	0.0	0.0	0.0	0.00205068	0.0	0.0	0.0	444.09249673	765.28788429	791.88476876	15.8712615	-0.03990884	-0.38777404
0.0286	3.37481	2.2e-06	0.0	0.0	0.0	0.00205063	0.0	0.0	0.0	444.48934442	765.23343202	791.77447364	15.84738176	-0.04036198	-0.38768742
0.0287	3.38597	2.25e-06	0.0	0.0	0.0	0.00205058	0.0	0.0	0.0	444.88551384	765.17836749	791.66434455	15.82353582	-0.04080316	-0.38760093
0.0288	3.39713	2.31e-06	0.0	0.0	0.0	0.00205052	0.0	0.0	0.0	445.28100616	765.12274536	791.55438101	15.79972019	-0.04119572	-0.38751458
0.0289	3.40828	2.36e-06	0.0	0.0	0.0	0.00205047	0.0	0.0	0.0	445.67582266	765.06656068	791.44458279	15.77594078	-0.04160325	-0.38742835
0.029	3.41942	2.42e-06	0.0	0.0	0.0	0.00205041	0.0	0.0	0.0	446.0699646	765.00982528	791.33494961	15.75219495	-0.04199819	-0.38734225
0.0291	3.43056	2.48e-06	0.0	0.0	0.0	0.00205035	0.0	0.0	0.0	446.46343321	764.95255582	791.22548115	15.72848265	-0.04238071	-0.38725628
0.0292	3.44169	2.54e-06	0.0	0.0	0.0	0.00205029	0.0	0.0	0.0	446.85622972	764.89476875	791.1161771	15.70480385	-0.04275095	-0.38717044
0.0293	3.45282	2.6e-06	0.0	0.0	0.0	0.00205023	0.0	0.0	0.0	447.24835537	764.83648032	791.00703714	15.68115849	-0.04310906	-0.38708473
0.0294	3.46395	2.66e-06	0.0	0.0	0.0	0.00205017	0.0	0.0	0.0	447.63981139	764.77770661	790.89806097	15.65754653	-0.04345514	-0.38699914
0.0295	3.47507	2.72e-06	0.0	0.0	0.0	0.00205011	0.0	0.0	0.0	448.03059899	764.71846356	790.78924828	15.63396792	-0.0437893	-0.38691369
0.0296	3.48618	2.78e-06	0.0	0.0	0.0	0.00205004	0.0	0.0	0.0	448.4207194	764.65876697	790.68059875	15.61042262	-0.04411163	-0.38682836
0.0297	3.49729	2.85e-06	0.0	0.0	0.0	0.00204998	0.0	0.0	0.0	448.81017385	764.59863252	790.57211209	15.58691057	-0.04442219	-0.38674317
0.0298	3.50839	2.92e-06	0.0	0.0	0.0	0.00204991	0.0	0.0	0.0	449.19896354	764.53807583	790.46378797	15.56343173	-0.04472106	-0.3866581
0.0299	3.51949	2.99e-06	0.0	0.0	0.0	0.00204984	0.0	0.0	0.0	449.58708969	764.47711241	790.35562611	15.53998604	-0.04500826	-0.38657316
0.03	3.53058	3.05e-06	0.0	0.0	0.0	0.00204977	0.0	0.0	0.0	449.97455351	764.41575777	790.24762618	15.51657345	-0.04528382	-0.38648834
0.0301	3.54167	3.13e-06	0.0	0.0	0.0	0.0020497	0.0	0.0	0.0	450.36135623	764.35400981	790.13978797	15.49319939	-0.04561163	-0.38640364
0.0302	3.55275	3.2e-06	0.0	0.0	0.0	0.00204963	0.0	0.0	0.0	450.74749917	764.29182191	790.03211146	15.46985456	-0.04588414	-0.38631908
0.0303	3.56383	3.27e-06	0.0	0.0	0.0	0.00204955	0.0	0.0	0.0	451.13298343	764.22926033	789.92459612	15.44654293	-0.04614806	-0.38623464
0.0304	3.5749	3.35e-06	0.0	0.0	0.0	0.00204948	0.0	0.0	0.0	451.51781022	764.16633634	789.81724165	15.42326446	-0.04640362	-0.38615033
0.0305	3.58597	3.42e-06	0.0	0.0	0.0	0.0020494	0.0	0.0	0.0	451.90198074	764.10306091	789.71004778	15.4000191	-0.046651	-0.38606615
0.0306	3.59703	3.5e-06	0.0	0.0	0.0	0.00204932	0.0	0.0	0.0	452.28549619	764.03944474	789.60301422	15.37680683	-0.04689041	-0.38598209
0.0307	3.60809	3.58e-06	0.0	0.0	0.0	0.00204924	0.0	0.0	0.0	452.66835777	763.97549829	789.49614069	15.35362759	-0.04712204	-0.38589815
0.0308	3.61914	3.66e-06	0.0	0.0	0.0	0.00204916	0.0	0.0	0.0	453.05056667	763.91123173	789.38942691	15.33048136	-0.04734607	-0.38581435
0.0309	3.63018	3.75e-06	0.0	0.0	0.0	0.00204908	0.0	0.0	0.0	453.43212407	763.84665504	789.28287262	15.30736808	-0.04756268	-0.38573066
0.031	3.64122	3.83e-06	0.0	0.0	0.0	0.002049	0.0	0.0	0.0	453.81303118	763.78177793	789.17647753	15.28428773	-0.04777204	-0.38564711
0.0311	3.65226	3.92e-06	0.0	0.0	0.0	0.00204891	0.0	0.0	0.0	454.19328916	763.7166099	789.07024137	15.26124025	-0.0479743	-0.38556367
0.0312	3.66328	4e-06	0.0	0.0	0.0	0.00204882	0.0	0.0	0.0	454.57289921	763.65116024	788.96416387	15.23822561	-0.04816963	-0.38548036
0.0313	3.67431	4.09e-06	0.0	0.0	0.0	0.00204873	0.0	0.0	0.0	454.95186249	763.58543804	788.85824476	15.21524376	-0.04835817	-0.38539718
0.0314	3.68533	4.18e-06	0.0	0.0	0.0	0.00204864	0.0	0.0	0.0	455.3301802	763.51945219	788.75248376	15.19229466	-0.04854006	-0.38531412
0.0315	3.69634	4.28e-06	0.0	0.0	0.0	0.00204855	0.0	0.0	0.0	455.70785348	763.45322732	788.64688054	15.16937644	-0.04869185	-0.38523119
0.0316	3.70735	4.37e-06	0.0	0.0	0.0	0.00204845	0.0	0.0	0.0	456.08488349	763.38677535	788.54143481	15.14649217	-0.04885374	-0.38514838
0.0317	3.71835	4.47e-06	0.0	0.0	0.0	0.00204836	0.0	0.0	0.0	456.46127141	763.32009532	788.43614634	15.12364042	-0.04900832	-0.38506569
0.0318	3.72935	4.57e-06	0.0	0.0	0.0	0.00204826	0.0	0.0	0.0	456.83701841	763.2531969	788.33101488	15.10082116	-0.0491556	-0.38498313
0.0319	3.74034	4.67e-06	0.0	0.0	0.0	0.00204816	0.0	0.0	0.0	457.21212566	763.1860897	788.22604014	15.07803433	-0.04929562	-0.38490069
0.032	3.75132	4.77e-06	0.0	0.0	0.0	0.00204806	0.0	0.0	0.0	457.58659429	763.11878331	788.12122185	15.05527988	-0.04942838	-0.38481837
0.0321	3.76231	4.87e-06	0.0	0.0	0.0	0.00204795	0.0	0.0	0.0	457.96042548	763.05128733	788.01655975	15.03255775	-0.04955388	-0.38473617
0.0322	3.77328	4.98e-06	0.0	0.0	0.0	0.00204785	0.0	0.0	0.0	458.33362036	762.98361135	787.91205356	15.00986789	-0.04967212	-0.3846541
0.0323	3.78425	5.09e-06	0.0	0.0	0.0	0.00204774	0.0	0.0	1e-08	458.7061801	762.91576498	787.80770301	14.98721025	-0.04978307	-0.38457215
0.0324	3.79521	5.19e-06	0.0	0.0	0.0	0.00204763	0.0	0.0	1e-08	459.07810583	762.84775787	787.70350785	14.96458476	-0.0498867	-0.38449033
0.0325	3.80617	5.31e-06	0.0	0.0	0.0	0.00204752	0.0	0.0	1e-08	459.44939869	762.77959971	787.59946778	14.94199136	-0.04998299	-0.38440862
0.0326	3.81713	5.42e-06	0.0	0.0	0.0	0.0020474	0.0	0.0	1e-08	459.82005982	762.71130025	787.49558256	14.91943001	-0.05007187	-0.38432704
0.0327	3.82807	5.54e-06	0.0	0.0	0.0	0.00204729	0.0	0.0	1e-08	460.19009036	762.6428693	787.3918519	14.89690064	-0.0501533	-0.38424558
0.0328	3.83902	5.65e-06	0.0	0.0	0.0	0.00204717	0.0	0.0	1e-08	460.55949144	762.57431676	787.28827553	14.87440366	-0.05023251	-0.38416424
0.0329	3.84995	5.77e-06	0.0	0.0	0.0	0.00204705	0.0	0.0	1e-08	460.92826433	762.50557014	787.18485358	14.85194442	-0.05037037	-0.38408301
0.033	3.86089	5.9e-06	0.0	0.0	0.0	0.00204693	0.0	0.0	1e-08	461.29641006	762.43668722	787.08158554	14.82951259	-0.05045108	-0.38400191
0.0331	3.87181	6.02e-06	0.0	0.0	0.0	0.0020468	0.0	0.0	1e-08	461.66392977	762.36768117	786.97847114	14.80711278	-0.05052722	-0.38392093
0.0332	3.88273	6.15e-06	0.0	0.0	0.0	0.00204668	0.0	0.0	1e-08	462.03082457	762.29855786	786.87551012	14.78474496	-0.05059893	-0.38384007
0.0333	3.89365	6.27e-06	0.0	0.0	0.0	0.00204655	0.0	0.0	1e-08	462.3970956	762.22932296	786.77270225	14.76240908	-0.05066634	-0.38375934
0.0334	3.90456	6.41e-06	0.0	0.0	0.0	0.00204642	0.0	0.0	1e-08	462.76274396	762.15998195	786.67004726	14.74010509	-0.0507296	-0.38367872
0.0335	3.91546	6.54e-06	0.0	0.0	0.0	0.00204628	0.0	0.0	1e-08	463.12777079	762.09054012	786.56754492	14.71783297	-0.05078886	-0.38359822
0.0336	3.92636	6.67e-06	0.0	0.0	0.0	0.00204615	0.0	0.0	1e-08	463.4921772	762.02100257	786.46519498	14.69559267	-0.05084425	-0.38351784
0.0337	3.93725	6.81e-06	0.0	0.0	0.0	0.00204601	0.0	0.0	1e-08	463.8559643	761.95137421	786.3629972	14.67338414	-0.0508959	-0.38343758
0.0338	3.94814	6.95e-06	0.0	0.0	0.0	0.00204587	0.0	0.0	1e-08	464.2191332	761.88165978	786.26095134	14.65120735	-0.05094395	-0.38335744
0.0339	3.95902	7.09e-06	0.0	0.0	0.0	0.00204573	0.0	0.0	1e-08	464.58168501	761.81186382	786.15905715	14.62906226	-0.05098853	-0.38327742
0.034	3.96989	7.24e-06	0.0	0.0	0.0	0.00204558	0.0	0.0	1e-08	464.94362085	761.7419907	786.0573144	14.60694882	-0.05102979	-0.38319752
0.0341	3.98076	7.39e-06	0.0	0.0	0.0	0.00204543	0.0	0.0	1e-08	465.3049418	761.67204458	785.95572284	14.58486699	-0.05106784	-0.38311774
0.0342	3.99163	7.54e-06	0.0	0.0	0.0	0.00204528	0.0	0.0	1e-08	465.66564897	761.60203088	785.85428224	14.5628164	-0.05109858	-0.38303807
0.0343	4.00249	7.69e-06	0.0	0.0	0.0	0.00204513	0.0	0.0	1e-08	466.02574346	761.53195715	785.75299234	14.54079757	-0.05112929	-0.38295852
0.0344	4.01334	7.85e-06	0.0	0.0	0.0	0.00204498	0.0	0.0	1e-08	466.38522635	761.46182383	785.65185292	14.51881021	-0.05115698	-0.3828791
0.0345	4.02419	8e-06	0.0	0.0	0.0	0.00204482	0.0	0.0	1e-08	466.74409875	761.39163471	785.55086375	14.49685429	-0.05118176	-0.38279979
0.0346	4.03503	8.17e-06	0.0	0.0	0.0	0.00204466	0.0	0.0	1e-08	467.10236175	761.32139338	785.45002458	14.47492976	-0.05120374	-0.38272059
0.0347	4.04587	8.33e-06	0.0	0.0	0.0	0.00204449	0.0	0.0	1e-08	467.46001643	761.25110333	785.3493352	14.45303657	-0.05122303	-0.38264152
0.0348	4.0567	8.5e-06	0.0	0.0	0.0	0.00204433	0.0	0.0	1e-08	467.81706387	761.18076787	785.24879536	14.43117469	-0.05123973	-0.38256256
0.0349	4.06752	8.66e-06	0.0	0.0	0.0	0.00204416	0.0	0.0	1e-08	468.17350517	761.11039018	785.14840484	14.40934407	-0.05125395	-0.38248372
0.035	4.07834	8.84e-06	0.0	0.0	0.0	0.00204398	0.0	0.0	1e-08	468.52934139	761.03997332	785.0481634	14.38754467	-0.05126577	-0.382405
0.0351	4.08916	9.01e-06	0.0	0.0	0.0	0.00204381	0.0	0.0	1e-08	468.88457362	760.9695202	784.94807082	14.36577644	-0.05127531	-0.38232639
0.0352	4.09997	9.19e-06	0.0	0.0	0.0	0.00204363	0.0	0.0	1e-08	469.23920293	760.89903358	784.84812687	14.34403934	-0.05128265	-0.3822479
0.0353	4.11077	9.37e-06	0.0	0.0	0.0	0.00204345	0.0	0.0	1e-08	469.59323039	760.82851611	784.74833132	14.32233334	-0.0512879	-0.38216952
0.0354	4.12156	9.55e-06	0.0	0.0	0.0	0.00204327	0.0	0.0	1e-08	469.94665708	760.75797031	784.64868395	14.30065837	-0.05129114	-0.38209127
0.0355	4.13235	9.74e-06	0.0	0.0	0.0	0.00204308	0.0	0.0	1e-08	470.29948405	760.68739856	784.54918452	14.27901442	-0.05129246	-0.38201312
0.0356	4.14314	9.93e-06	0.0	0.0	0.0	0.00204289	0.0	0.0	1e-08	470.65171235	760.61681679	784.44983276	14.25739976	-0.05127366	-0.3819351
0.0357	4.15392	1.012e-05	0.0	0.0	0.0	0.0020427	0.0	0.0	1e-08	471.00334303	760.54622812	784.35062844	14.23581718	-0.05126593	-0.38185719
0.0358	4.16469	1.032e-05	0.0	0.0	0.0	0.0020425	0.0	0.0	1e-08	471.35437718	760.47562793	784.25157135	14.21426539	-0.05125574	-0.3817794
0.0359	4.17546	1.052e-05	0.0	0.0	0.0	0.0020423	0.0	0.0	1e-08	471.70481584	760.40501928	784.15266129	14.19274436	-0.0512431	-0.38170172
0.036	4.18622	1.072e-05	0.0	0.0	0.0	0.0020421	0.0	0.0	1e-08	472.05466006	760.33440519	784.05389801	14.17125403	-0.05122803	-0.38162416
0.0361	4.19698	1.092e-05	0.0	0.0	0.0	0.00204189	0.0	0.0	1e-08	472.4039109	760.26378869	783.9552813	14.14979434	-0.05121053	-0.38154671
0.0362	4.20773	1.113e-05	0.0	0.0	0.0	0.00204169	0.0	0.0	1e-08	472.75256939	760.19317278	783.85681092	14.12836525	-0.05119062	-0.38146938
0.0363	4.21847	1.135e-05	0.0	0.0	0.0	0.00204147	0.0	0.0	1e-08	473.10063659	760.12256046	783.75848666	14.10696672	-0.05116829	-0.38139216
0.0364	4.22921	1.156e-05	0.0	0.0	0.0	0.00204126	0.0	0.0	1e-08	473.44811354	760.05195471	783.66030829	14.08559867	-0.05114355	-0.38131506
0.0365	4.23994	1.178e-05	0.0	0.0	0.0	0.00204104	0.0	0.0	1e-08	473.79500126	759.98135855	783.56227558	14.06426108	-0.05111638	-0.38123807
0.0366	4.25067	1.2e-05	0.0	0.0	0.0	0.00204082	0.0	0.0	1e-08	474.14130081	759.91077496	783.4643883	14.04295388	-0.05108678	-0.38116119
0.0367	4.26139	1.223e-05	0.0	0.0	0.0	0.00204059	0.0	0.0	1e-08	474.4870132	759.84020698	783.36664625	14.02167702	-0.05105474	-0.38108443
0.0368	4.27211	1.246e-05	0.0	0.0	0.0	0.00204036	0.0	0.0	1e-08	474.83213948	759.76965764	783.26904918	14.00043045	-0.05102023	-0.38100779
0.0369	4.28282	1.269e-05	0.0	0.0	0.0	0.00204013	0.0	0.0	1e-08	475.17668066	759.69913	783.17159688	13.97921466	-0.0509897	-0.38093125
0.037	4.29352	1.293e-05	0.0	0.0	0.0	0.00203989	0.0	0.0	1e-08	475.5206378	759.62860837	783.07428922	13.9580294	-0.05096084	-0.38085483
0.0371	4.30422	1.317e-05	0.0	0.0	0.0	0.00203965	0.0	0.0	1e-08	475.86401191	759.55810776	782.9771259	13.9368738	-0.05092369	-0.38077852
0.0372	4.31491	1.341e-05	0.0	0.0	0.0	0.00203941	0.0	0.0	1e-08	476.20680399	759.48763131	782.88010672	13.91574833	-0.05088466	-0.38070233
0.0373	4.3256	1.366e-05	0.0	0.0	0.0	0.00203916	0.0	0.0	1e-08	476.54901508	759.41718125	782.78323145	13.89465296	-0.05084379	-0.38062625
0.0374	4.33628	1.391e-05	0.0	0.0	0.0	0.00203891	0.0	0.0	1e-08	476.89064619	759.34675982	782.68649987	13.87358762	-0.05080107	-0.38055028
0.0375	4.34695	1.417e-05	0.0	0.0	0.0	0.00203865	0.0	0.0	1e-08	477.23169833	759.2763692	782.58991177	13.85255228	-0.05075653	-0.38047443
0.0376	4.35762	1.443e-05	0.0	0.0	0.0	0.00203839	0.0	0.0	1e-08	477.5721725	759.20601158	782.49346693	13.83154688	-0.05071018	-0.38039869
0.0377	4.36828	1.469e-05	0.0	0.0	0.0	0.00203813	0.0	0.0	1e-08	477.91206972	759.13568915	782.39716513	13.81057137	-0.05066202	-0.38032306
0.0378	4.37894	1.496e-05	0.0	0.0	0.0	0.00203786	0.0	0.0	1e-08	478.25139099	759.06540405	782.30100615	13.78962571	-0.05061205	-0.38024754
0.0379	4.38959	1.523e-05	0.0	0.0	0.0	0.00203759	0.0	0.0	2e-08	478.59013731	758.99515845	782.20498979	13.76870984	-0.05056028	-0.38017213
0.038	4.40023	1.55e-05	0.0	0.0	0.0	0.00203731	0.0	0.0	2e-08	478.92830968	758.9249545	782.10911582	13.74782372	-0.05050672	-0.38009684
0.0381	4.41087	1.578e-05	0.0	0.0	0.0	0.00203703	0.0	0.0	2e-08	479.26590911	758.85479435	782.01338404	13.72696729	-0.05045136	-0.38002166
0.0382	4.4215	1.607e-05	0.0	0.0	0.0	0.00203675	0.0	0.0	2e-08	479.60293657	758.78468015	781.91779421	13.7061405	-0.05039419	-0.37994659
0.0383	4.43213	1.635e-05	0.0	0.0	0.0	0.00203646	0.0	0.0	2e-08	479.93939308	758.71461117	781.82234615	13.68534398	-0.05034288	-0.37987163
0.0384	4.44275	1.665e-05	0.0	0.0	0.0	0.00203617	0.0	0.0	2e-08	480.27527963	758.64458357	781.72703967	13.66457655	-0.05028448	-0.37979678
0.0385	4.45336	1.694e-05	0.0	0.0	0.0	0.00203587	0.0	0.0	2e-08	480.61059719	758.57460498	781.63187452	13.64383863	-0.05022462	-0.37972204
0.0386	4.46397	1.724e-05	0.0	0.0	0.0	0.00203557	0.0	0.0	2e-08	480.94534675	758.50467707	781.5368505	13.6231302	-0.05016331	-0.37964741
0.0387	4.47457	1.755e-05	0.0	0.0	0.0	0.00203526	0.0	0.0	2e-08	481.2795293	758.43480152	781.4419674	13.6024512	-0.05010056	-0.3795729
0.0388	4.48517	1.786e-05	0.0	0.0	0.0	0.00203495	0.0	0.0	2e-08	481.61314581	758.36497997	781.347225	13.58180157	-0.05003639	-0.37949849
0.0389	4.49576	1.817e-05	0.0	0.0	0.0	0.00203464	0.0	0.0	2e-08	481.94619725	758.29521405	781.25262309	13.56118128	-0.04997082	-0.3794242
0.039	4.50634	1.849e-05	0.0	0.0	0.0	0.00203432	0.0	0.0	2e-08	482.27868462	758.22550536	781.15816147	13.54059028	-0.04990385	-0.37935001
0.0391	4.51692	1.881e-05	0.0	0.0	0.0	0.002034	0.0	0.0	2e-08	482.61060887	758.15585549	781.06383992	13.52002851	-0.04983549	-0.37927594
0.0392	4.52749	1.914e-05	0.0	0.0	0.0	0.00203367	0.0	0.0	2e-08	482.94197098	758.08626603	780.96965824	13.49949593	-0.04976576	-0.37920198
0.0393	4.53806	1.947e-05	0.0	0.0	0.0	0.00203334	0.0	0.0	2e-08	483.27277191	758.01673854	780.87561622	13.47899249	-0.04969465	-0.37912812
0.0394	4.54862	1.981e-05	0.0	0.0	0.0	0.002033	0.0	0.0	2e-08	483.60301263	757.94727458	780.78171365	13.45851815	-0.04962219	-0.37905438
0.0395	4.55917	2.015e-05	0.0	0.0	0.0	0.00203266	0.0	0.0	2e-08	483.9326941	757.87787569	780.68795032	13.43807284	-0.04954837	-0.37898074
0.0396	4.56972	2.05e-05	0.0	0.0	0.0	0.00203231	0.0	0.0	2e-08	484.26181728	757.80854343	780.59432602	13.41765654	-0.04947319	-0.37890721
0.0397	4.58026	2.085e-05	0.0	0.0	0.0	0.00203196	0.0	0.0	2e-08	484.59038314	757.73927324	780.50084058	13.39726984	-0.0494044	-0.37883379
0.0398	4.59079	2.121e-05	0.0	0.0	0.0	0.0020316	0.0	0.0	2e-08	484.91839263	757.67006695	780.40749378	13.37691158	-0.04932882	-0.37876049
0.0399	4.60132	2.157e-05	0.0	0.0	0.0	0.00203124	0.0	0.0	2e-08	485.24584669	757.60092855	780.31428541	13.35658219	-0.04925224	-0.37868729
0.04	4.61184	2.194e-05	0.0	0.0	0.0	0.00203087	0.0	0.0	2e-08	485.5727463	757.53185909	780.22121527	13.33628164	-0.04917467	-0.37861419
0.0401	4.62236	2.231e-05	0.0	0.0	0.0	0.0020305	0.0	0.0	2e-08	485.89909237	757.46285959	780.12828315	13.31600988	-0.04909615	-0.37854121
0.0402	4.63287	2.269e-05	0.0	0.0	0.0	0.00203012	0.0	0.0	2e-08	486.22488588	757.39393103	780.03548885	13.29576685	-0.04901669	-0.37846834
0.0403	4.64337	2.307e-05	0.0	0.0	0.0	0.00202973	0.0	0.0	2e-08	486.55012775	757.32507435	779.94283217	13.27555252	-0.04893633	-0.37839557
0.0404	4.65387	2.346e-05	0.0	0.0	0.0	0.00202935	0.0	0.0	2e-08	486.87481893	757.25629048	779.8503129	13.25536684	-0.04885508	-0.37832291
0.0405	4.66436	2.385e-05	0.0	0.0	0.0	0.00202895	0.0	0.0	2e-08	487.19896036	757.18758028	779.75793084	13.23520976	-0.04877298	-0.37825036
0.0406	4.67485	2.425e-05	0.0	0.0	0.0	0.00202855	0.0	0.0	2e-08	487.52255297	757.11894462	779.6656858	13.21508124	-0.04869003	-0.37817792
0.0407	4.68533	2.466e-05	0.0	0.0	0.0	0.00202815	0.0	0.0	2e-08	487.8455977	757.05038429	779.57357756	13.19498123	-0.04860628	-0.37810558
0.0408	4.6958	2.507e-05	0.0	0.0	0.0	0.00202774	0.0	0.0	3e-08	488.16809548	756.98190009	779.48160594	13.17490968	-0.04852174	-0.37803335
0.0409	4.70626	2.548e-05	0.0	0.0	0.0	0.00202732	0.0	0.0	3e-08	488.49004724	756.91349275	779.38977073	13.15486655	-0.04843643	-0.37796123
0.041	4.71672	2.59e-05	0.0	0.0	0.0	0.0020269	0.0	0.0	3e-08	488.8114539	756.84516301	779.29807174	13.13485179	-0.04835059	-0.37788921
0.0411	4.72718	2.633e-05	0.0	0.0	0.0	0.00202648	0.0	0.0	3e-08	489.1323164	756.77691122	779.20650875	13.11486535	-0.04826391	-0.37781731
0.0412	4.73762	2.676e-05	0.0	0.0	0.0	0.00202604	0.0	0.0	3e-08	489.45263564	756.70873827	779.11508159	13.0949072	-0.04817653	-0.3777455
0.0413	4.74807	2.72e-05	0.0	0.0	0.0	0.0020256	0.0	0.0	3e-08	489.77241256	756.64064476	779.02379004	13.07497728	-0.04808847	-0.37767381
0.0414	4.7585	2.764e-05	0.0	0.0	0.0	0.00202516	0.0	0.0	3e-08	490.09164807	756.57263129	778.93263392	13.05507555	-0.04799978	-0.37760222
0.0415	4.76893	2.809e-05	0.0	0.0	0.0	0.00202471	0.0	0.0	3e-08	490.41034308	756.50469839	778.84161302	13.03520197	-0.04791046	-0.37753074
0.0416	4.77935	2.855e-05	0.0	0.0	0.0	0.00202425	0.0	0.0	3e-08	490.72849852	756.4368466	778.75072715	13.01535648	-0.04782054	-0.37745936
0.0417	4.78977	2.901e-05	0.0	0.0	0.0	0.00202379	0.0	0.0	3e-08	491.04611528	756.3690764	778.65997611	12.99553904	-0.04773004	-0.37738809
0.0418	4.80017	2.948e-05	0.0	0.0	0.0	0.00202332	0.0	0.0	3e-08	491.36319428	756.30138827	778.56935971	12.97574961	-0.04763899	-0.37731693
0.0419	4.81058	2.995e-05	0.0	0.0	0.0	0.00202285	0.0	0.0	3e-08	491.67973642	756.23378262	778.47887775	12.95598814	-0.04754739	-0.37724587
0.042	4.82097	3.043e-05	0.0	0.0	0.0	0.00202237	0.0	0.0	3e-08	491.99574261	756.16625988	778.38853004	12.93625459	-0.04745528	-0.37717491
0.0421	4.83136	3.092e-05	0.0	0.0	0.0	0.00202188	0.0	0.0	3e-08	492.31121374	756.09882042	778.29831639	12.9165489	-0.04736267	-0.37710407
0.0422	4.84175	3.141e-05	0.0	0.0	0.0	0.00202139	0.0	0.0	3e-08	492.62615073	756.03146459	778.20823659	12.89687104	-0.04726958	-0.37703332
0.0423	4.85212	3.191e-05	0.0	0.0	0.0	0.00202089	0.0	0.0	3e-08	492.94055446	755.96419271	778.11829046	12.87722096	-0.04717603	-0.37696268
0.0424	4.86249	3.241e-05	0.0	0.0	0.0	0.00202038	0.0	0.0	3e-08	493.25442583	755.89700627	778.0284778	12.85759833	-0.04707934	-0.37689215
0.0425	4.87286	3.293e-05	0.0	0.0	0.0	0.00201987	0.0	0.0	3e-08	493.56776573	755.82990741	777.93879842	12.83800358	-0.04698409	-0.37682172
0.0426	4.88322	3.344e-05	0.0	0.0	0.0	0.00201935	0.0	0.0	3e-08	493.88057505	755.76289455	777.84925211	12.81843646	-0.04688832	-0.3767514
0.0427	4.89357	3.397e-05	0.0	0.0	0.0	0.00201883	0.0	0.0	3e-08	494.19285467	755.6959681	777.7598387	12.79889692	-0.04679202	-0.37668118
0.0428	4.90391	3.45e-05	0.0	0.0	0.0	0.00201829	0.0	0.0	3e-08	494.5046055	755.62912845	777.67055799	12.77938492	-0.0466952	-0.37661106
0.0429	4.91425	3.504e-05	0.0	0.0	0.0	0.00201776	0.0	0.0	4e-08	494.8158284	755.56237599	777.58140979	12.7599004	-0.04659788	-0.37654105
0.043	4.92458	3.558e-05	0.0	0.0	0.0	0.00201721	0.0	0.0	4e-08	495.12652425	755.49571107	777.49239391	12.74044334	-0.04650006	-0.37647114
0.0431	4.93491	3.614e-05	0.0	0.0	0.0	0.00201666	0.0	0.0	4e-08	495.43669395	755.42913408	777.40351016	12.72101367	-0.04640174	-0.37640134
0.0432	4.94522	3.669e-05	0.0	0.0	0.0	0.0020161	0.0	0.0	4e-08	495.74633836	755.36264537	777.31475834	12.70161135	-0.04630293	-0.37633164
0.0433	4.95554	3.726e-05	0.0	0.0	0.0	0.00201553	0.0	0.0	4e-08	496.05545836	755.29624529	777.22613828	12.68223633	-0.04620363	-0.37626204
0.0434	4.96584	3.783e-05	0.0	0.0	0.0	0.00201496	0.0	0.0	4e-08	496.36405482	755.22993418	777.13764977	12.66288858	-0.04610385	-0.37619255
0.0435	4.97614	3.841e-05	0.0	0.0	0.0	0.00201438	0.0	0.0	4e-08	496.67212862	755.16371239	777.04929263	12.64356803	-0.04600358	-0.37612316
0.0436	4.98643	3.9e-05	0.0	0.0	0.0	0.00201379	0.0	0.0	4e-08	496.97968061	755.09758026	776.96106667	12.62427465	-0.04590284	-0.37605387
0.0437	4.99672	3.959e-05	0.0	0.0	0.0	0.0020132	0.0	0.0	4e-08	497.28671166	755.03153812	776.8729717	12.60500839	-0.04580162	-0.37598469
0.0438	5.007	4.02e-05	0.0	0.0	0.0	0.00201259	0.0	0.0	4e-08	497.59322265	754.96558598	776.78500754	12.58576919	-0.04570035	-0.3759156
0.0439	5.01727	4.08e-05	0.0	0.0	0.0	0.00201198	0.0	0.0	4e-08	497.89921442	754.89972423	776.69717399	12.56655703	-0.0455983	-0.37584662
0.044	5.02753	4.142e-05	0.0	0.0	0.0	0.00201137	0.0	0.0	4e-08	498.20468785	754.8339533	776.60947087	12.54737185	-0.0454958	-0.37577775
0.0441	5.03779	4.204e-05	0.0	0.0	0.0	0.00201074	0.0	0.0	4e-08	498.50964378	754.76827351	776.52189799	12.52821359	-0.04539283	-0.37570897
0.0442	5.04805	4.268e-05	0.0	0.0	0.0	0.00201011	0.0	0.0	4e-08	498.81408307	754.70268518	776.43445516	12.50908223	-0.04528941	-0.3756403
0.0443	5.05829	4.331e-05	0.0	0.0	0.0	0.00200947	0.0	0.0	4e-08	499.11800658	754.6371886	776.3471422	12.4899777	-0.04518553	-0.37557173
0.0444	5.06853	4.396e-05	0.0	0.0	0.0	0.00200883	0.0	0.0	4e-08	499.42141515	754.5717841	776.25995892	12.47089997	-0.04508119	-0.37550326
0.0445	5.07876	4.461e-05	0.0	0.0	0.0	0.00200817	0.0	0.0	4e-08	499.72430963	754.50647199	776.17290514	12.45184899	-0.04497638	-0.3754349
0.0446	5.08899	4.528e-05	0.0	0.0	0.0	0.00200751	0.0	0.0	5e-08	500.02669087	754.44125259	776.08598067	12.43282471	-0.04487111	-0.37536663
0.0447	5.09921	4.595e-05	0.0	0.0	0.0	0.00200684	0.0	0.0	5e-08	500.32855972	754.37612622	775.99918531	12.41382708	-0.04476537	-0.37529847
0.0448	5.10942	4.662e-05	0.0	0.0	0.0	0.00200616	0.0	0.0	5e-08	500.62991701	754.31109321	775.9125189	12.39485606	-0.04465915	-0.3752304
0.0449	5.11962	4.731e-05	0.0	0.0	0.0	0.00200547	0.0	0.0	5e-08	500.93076359	754.24615391	775.82598124	12.3759116	-0.04455246	-0.37516244
0.045	5.12982	4.8e-05	0.0	0.0	0.0	0.00200478	0.0	0.0	5e-08	501.23110028	754.18130864	775.73957215	12.35699366	-0.04444529	-0.37509458
0.0451	5.14001	4.87e-05	0.0	0.0	0.0	0.00200408	0.0	0.0	5e-08	501.53092794	754.11655765	775.65329145	12.33810237	-0.04434032	-0.37502682
0.0452	5.1502	4.941e-05	0.0	0.0	0.0	0.00200337	0.0	0.0	5e-08	501.8302474	754.05189738	775.56713896	12.31923739	-0.04423304	-0.37495916
0.0453	5.16038	5.013e-05	0.0	0.0	0.0	0.00200265	0.0	0.0	5e-08	502.12905949	753.98733097	775.4811145	12.30039878	-0.04412539	-0.3748916
0.0454	5.17055	5.086e-05	0.0	0.0	0.0	0.00200192	0.0	0.0	5e-08	502.42736503	753.9228586	775.39521788	12.28158652	-0.04401738	-0.37482415
0.0455	5.18071	5.159e-05	0.0	0.0	0.0	0.00200119	0.0	0.0	5e-08	502.72516485	753.85848046	775.30944892	12.26280055	-0.043909	-0.37475679
0.0456	5.19087	5.233e-05	0.0	0.0	0.0	0.00200044	0.0	0.0	5e-08	503.02245979	753.79419674	775.22380743	12.24404083	-0.04380027	-0.37468953
0.0457	5.20102	5.309e-05	0.0	0.0	0.0	0.00199969	0.0	0.0	5e-08	503.31925065	753.7300076	775.13829324	12.22530731	-0.04369119	-0.37462237
0.0458	5.21117	5.385e-05	0.0	0.0	0.0	0.00199893	0.0	0.0	5e-08	503.61553828	753.66591323	775.05290616	12.20659995	-0.04358175	-0.37455532
0.0459	5.2213	5.461e-05	0.0	0.0	0.0	0.00199816	0.0	0.0	5e-08	503.91132348	753.6019138	774.96764601	12.1879187	-0.04347197	-0.37448836
0.046	5.23143	5.539e-05	0.0	0.0	0.0	0.00199738	0.0	0.0	6e-08	504.20660707	753.53800947	774.88251262	12.16926352	-0.04336184	-0.3744215
0.0461	5.24156	5.618e-05	0.0	0.0	0.0	0.0019966	0.0	0.0	6e-08	504.50138986	753.47420043	774.79750579	12.15063436	-0.04325136	-0.37435474
0.0462	5.25167	5.697e-05	0.0	0.0	0.0	0.0019958	0.0	0.0	6e-08	504.79567268	753.41048682	774.71262536	12.13203117	-0.04314053	-0.37428808
0.0463	5.26178	5.777e-05	0.0	0.0	0.0	0.001995	0.0	0.0	6e-08	505.08945634	753.34686883	774.62787114	12.11345392	-0.04302937	-0.37422152
0.0464	5.27189	5.859e-05	0.0	0.0	0.0	0.00199418	0.0	0.0	6e-08	505.38274163	753.2833466	774.54324295	12.09490255	-0.04291786	-0.37415506
0.0465	5.28198	5.941e-05	0.0	0.0	0.0	0.00199336	0.0	0.0	6e-08	505.67552938	753.21991953	774.45874062	12.07637711	-0.04280766	-0.37408869
0.0466	5.29207	6.024e-05	0.0	0.0	0.0	0.00199253	0.0	0.0	6e-08	505.96782039	753.1565868	774.37436398	12.05787741	-0.04269599	-0.37402243
0.0467	5.30215	6.108e-05	0.0	0.0	0.0	0.00199169	0.0	0.0	6e-08	506.25961546	753.09334959	774.29011283	12.03940345	-0.04258405	-0.37395626
0.0468	5.31223	6.193e-05	0.0	0.0	0.0	0.00199084	0.0	0.0	6e-08	506.55091539	753.03020797	774.20598701	12.0209552	-0.04247185	-0.3738902
0.0469	5.32229	6.278e-05	0.0	0.0	0.0	0.00198998	0.0	0.0	6e-08	506.84172099	752.96716198	774.12198633	12.00253262	-0.0423594	-0.37382423
0.047	5.33236	6.365e-05	0.0	0.0	0.0	0.00198912	0.0	0.0	6e-08	507.13203305	752.90421165	774.03811062	11.98413566	-0.04224671	-0.37375836
0.0471	5.34241	6.453e-05	0.0	0.0	0.0	0.00198824	0.0	0.0	6e-08	507.42185237	752.84135703	773.9543597	11.96576426	-0.04213378	-0.37369258
0.0472	5.35246	6.541e-05	0.0	0.0	0.0	0.00198735	0.0	0.0	7e-08	507.71117973	752.77859813	773.8707334	11.9474184	-0.04202063	-0.37362691
0.0473	5.36249	6.631e-05	0.0	0.0	0.0	0.00198646	0.0	0.0	7e-08	508.00001595	752.71593497	773.78723153	11.92909802	-0.04190724	-0.37356133
0.0474	5.37253	6.721e-05	0.0	0.0	0.0	0.00198555	0.0	0.0	7e-08	508.2883618	752.65336757	773.70385394	11.91080308	-0.04179364	-0.37349585
0.0475	5.38255	6.813e-05	0.0	0.0	0.0	0.00198463	0.0	0.0	7e-08	508.57621807	752.59089592	773.62060043	11.89253354	-0.04167983	-0.37343047
0.0476	5.39257	6.905e-05	0.0	0.0	0.0	0.00198371	0.0	0.0	7e-08	508.86358555	752.52852002	773.53747083	11.87428934	-0.04156581	-0.37336518
0.0477	5.40258	6.999e-05	0.0	0.0	0.0	0.00198277	0.0	0.0	7e-08	509.15046503	752.46623985	773.45446498	11.85607045	-0.04145159	-0.3733
0.0478	5.41259	7.093e-05	0.0	0.0	0.0	0.00198183	0.0	0.0	7e-08	509.43685729	752.4040554	773.37158269	11.83787682	-0.04133718	-0.37323491
0.0479	5.42258	7.188e-05	0.0	0.0	0.0	0.00198087	0.0	0.0	7e-08	509.72276311	752.34196716	773.2888238	11.81970829	-0.04122199	-0.37316991
0.048	5.43257	7.285e-05	0.0	0.0	0.0	0.00197991	0.0	0.0	7e-08	510.00818326	752.27997495	773.20618812	11.80156502	-0.04110704	-0.37310502
0.0481	5.44256	7.382e-05	0.0	0.0	0.0	0.00197894	0.0	0.0	7e-08	510.29311853	752.2180786	773.12367548	11.78344686	-0.04099189	-0.37304021
0.0482	5.45253	7.48e-05	0.0	0.0	0.0	0.00197795	0.0	0.0	7e-08	510.5775697	752.15627809	773.04128572	11.76535379	-0.04087654	-0.37297551
0.0483	5.4625	7.58e-05	0.0	0.0	0.0	0.00197696	0.0	0.0	8e-08	510.86153753	752.09457342	772.95901866	11.74728574	-0.040761	-0.3729109
0.0484	5.47246	7.68e-05	0.0	0.0	0.0	0.00197595	0.0	0.0	8e-08	511.14502279	752.03296454	772.87687413	11.72924269	-0.04064527	-0.37284639
0.0485	5.48241	7.781e-05	0.0	0.0	0.0	0.00197494	0.0	0.0	8e-08	511.42802627	751.97145145	772.79485195	11.71122457	-0.04052936	-0.37278198
0.0486	5.49236	7.884e-05	0.0	0.0	0.0	0.00197391	0.0	0.0	8e-08	511.71054872	751.9100341	772.71295195	11.69323136	-0.04041327	-0.37271766
0.0487	5.5023	7.987e-05	0.0	0.0	0.0	0.00197288	0.0	0.0	8e-08	511.99259091	751.84871246	772.63117397	11.675263	-0.040297	-0.37265343
0.0488	5.51223	8.092e-05	0.0	0.0	0.0	0.00197183	0.0	0.0	8e-08	512.27415362	751.7874865	772.54951784	11.65731945	-0.04018056	-0.37258931
0.0489	5.52216	8.197e-05	0.0	0.0	0.0	0.00197077	0.0	0.0	8e-08	512.55523759	751.72635616	772.46798337	11.63940066	-0.04006395	-0.37252527
0.049	5.53208	8.304e-05	0.0	0.0	0.0	0.00196971	0.0	0.0	8e-08	512.83584359	751.66532141	772.3865704	11.62150659	-0.03994718	-0.37246134
0.0491	5.54199	8.412e-05	0.0	0.0	0.0	0.00196863	0.0	0.0	8e-08	513.11597239	751.6043822	772.30527877	11.6036372	-0.03983024	-0.3723975
0.0492	5.55189	8.521e-05	0.0	0.0	0.0	0.00196754	0.0	0.0	9e-08	513.39562473	751.54353853	772.2241083	11.58579232	-0.03971248	-0.37233375
0.0493	5.56178	8.63e-05	0.0	0.0	0.0	0.00196644	0.0	0.0	9e-08	513.67480138	751.48279125	772.14305882	11.56797211	-0.03959501	-0.3722701
0.0494	5.57167	8.741e-05	0.0	0.0	0.0	0.00196533	0.0	0.0	9e-08	513.95350309	751.42213965	772.06213016	11.55017643	-0.03947736	-0.37220654
0.0495	5.58155	8.853e-05	0.0	0.0	0.0	0.00196421	0.0	0.0	9e-08	514.2317306	751.36158372	771.98132216	11.53240524	-0.03935953	-0.37214308
0.0496	5.59143	8.966e-05	0.0	0.0	0.0	0.00196308	0.0	0.0	9e-08	514.50948468	751.30112343	771.90063464	11.5146585	-0.03924151	-0.37207971
0.0497	5.60129	9.081e-05	0.0	0.0	0.0	0.00196193	0.0	0.0	9e-08	514.78676607	751.24075879	771.82006744	11.49693616	-0.03912331	-0.37201644
0.0498	5.61115	9.196e-05	0.0	0.0	0.0	0.00196078	0.0	0.0	9e-08	515.06357552	751.18048977	771.73962038	11.47923818	-0.03900492	-0.37195326
0.0499	5.621	9.312e-05	0.0	0.0	0.0	0.00195961	0.0	0.0	9e-08	515.33991378	751.12031636	771.65929332	11.4615645	-0.03888635	-0.37189018
0.05	5.63085	9.43e-05	0.0	0.0	0.0	0.00195844	0.0	0.0	9e-08	515.61578158	751.06023857	771.57908606	11.44391509	-0.03876759	-0.37182719
0.05009	5.64069	9.549e-05	0.0	0.0	0.0	0.00195725	0.0	0.0	1e-07	515.89117967	751.00025638	771.49899846	11.42628991	-0.03864865	-0.37176429
0.05019	5.65051	9.668e-05	0.0	0.0	0.0	0.00195605	0.0	0.0	1e-07	516.16610879	750.94036979	771.41903033	11.4086889	-0.03852952	-0.37170149
0.05029	5.66034	9.789e-05	0.0	0.0	0.0	0.00195484	0.0	0.0	1e-07	516.44056968	750.8805788	771.33918153	11.39111202	-0.0384102	-0.37163878
0.05039	5.67015	9.911e-05	0.0	0.0	0.0	0.00195362	0.0	0.0	1e-07	516.71456307	750.82088341	771.25945187	11.37355923	-0.03829069	-0.37157617
0.05049	5.67996	0.00010035	0.0	0.0	0.0	0.00195238	0.0	0.0	1e-07	516.98808971	750.76128363	771.17984119	11.35603048	-0.038171	-0.37151364
0.05059	5.68976	0.00010159	0.0	0.0	0.0	0.00195114	0.0	0.0	1e-07	517.26115032	750.70177894	771.10034934	11.33852573	-0.03805212	-0.37145122
0.05069	5.69955	0.00010284	0.0	0.0	0.0	0.00194988	0.0	0.0	1e-07	517.53374564	750.64236886	771.02097614	11.32104493	-0.03793235	-0.37138888
0.05079	5.70933	0.00010411	0.0	0.0	0.0	0.00194861	0.0	0.0	1e-07	517.8058764	750.58305398	770.94172144	11.30358804	-0.03781243	-0.37132664
0.05089	5.71911	0.00010539	0.0	0.0	0.0	0.00194733	0.0	0.0	1.1e-07	518.07754333	750.52383426	770.86258506	11.28615501	-0.03769237	-0.37126449
0.05099	5.72888	0.00010668	0.0	0.0	0.0	0.00194604	0.0	0.0	1.1e-07	518.34874716	750.46470966	770.78356685	11.2687458	-0.03757216	-0.37120243
0.05109	5.73864	0.00010798	0.0	0.0	0.0	0.00194474	0.0	0.0	1.1e-07	518.6194886	750.40568012	770.70466663	11.25136036	-0.03745181	-0.37114047
0.05119	5.74839	0.0001093	0.0	0.0	0.0	0.00194342	0.0	0.0	1.1e-07	518.88976839	750.34674561	770.62588425	11.23399865	-0.03733131	-0.3710786
0.05129	5.75814	0.00011062	0.0	0.0	0.0	0.00194209	0.0	0.0	1.1e-07	519.15958725	750.28790609	770.54721954	11.21666062	-0.03721068	-0.37101682
0.05139	5.76788	0.00011196	0.0	0.0	0.0	0.00194075	0.0	0.0	1.1e-07	519.42894589	750.2291615	770.46867234	11.19934623	-0.0370899	-0.37095514
0.05149	5.77761	0.00011331	0.0	0.0	0.0	0.0019394	0.0	0.0	1.1e-07	519.69784505	750.1705118	770.39024249	11.18205543	-0.03696899	-0.37089354
0.05159	5.78733	0.00011467	0.0	0.0	0.0	0.00193804	0.0	0.0	1.1e-07	519.96628543	750.11195695	770.31192983	11.16478819	-0.03684794	-0.37083204
0.05169	5.79705	0.00011605	0.0	0.0	0.0	0.00193666	0.0	0.0	1.2e-07	520.23426775	750.0534969	770.23373419	11.14754445	-0.03672676	-0.37077063
0.05179	5.80676	0.00011744	0.0	0.0	0.0	0.00193527	0.0	0.0	1.2e-07	520.50179273	749.99513161	770.15565542	11.13032416	-0.03660545	-0.37070931
0.05189	5.81646	0.00011883	0.0	0.0	0.0	0.00193387	0.0	0.0	1.2e-07	520.76886107	749.93686104	770.07769334	11.1131273	-0.036484	-0.37064808
0.05199	5.82615	0.00012025	0.0	0.0	0.0	0.00193246	0.0	0.0	1.2e-07	521.0354735	749.87868535	769.99984781	11.0959537	-0.03636215	-0.37058695
0.05209	5.83583	0.00012167	0.0	0.0	0.0	0.00193104	0.0	0.0	1.2e-07	521.30163072	749.82060444	769.92211866	11.0788035	-0.03624036	-0.37052591
0.05219	5.84551	0.00012311	0.0	0.0	0.0	0.0019296	0.0	0.0	1.2e-07	521.56733344	749.76261822	769.84450573	11.06167657	-0.03611843	-0.37046495
0.05229	5.85518	0.00012455	0.0	0.0	0.0	0.00192815	0.0	0.0	1.2e-07	521.83258237	749.70472666	769.76700885	11.04457288	-0.03599636	-0.37040409
0.05239	5.86484	0.00012602	0.0	0.0	0.0	0.00192669	0.0	0.0	1.3e-07	522.09737821	749.64692972	769.68962788	11.02749237	-0.03587415	-0.37034332
0.05249	5.8745	0.00012749	0.0	0.0	0.0	0.00192521	0.0	0.0	1.3e-07	522.36172167	749.5892274	769.61236265	11.01043501	-0.0357518	-0.37028264
0.05259	5.88414	0.00012898	0.0	0.0	0.0	0.00192372	0.0	0.0	1.3e-07	522.62561344	749.53161967	769.53521301	10.99340074	-0.03562931	-0.37022205
0.05269	5.89378	0.00013048	0.0	0.0	0.0	0.00192222	0.0	0.0	1.3e-07	522.88905424	749.4741065	769.45817879	10.97638952	-0.03550668	-0.37016156
0.05279	5.90341	0.00013199	0.0	0.0	0.0	0.00192071	0.0	0.0	1.3e-07	523.15204475	749.41668788	769.38125983	10.95940131	-0.0353839	-0.37010115
0.05289	5.91303	0.00013351	0.0	0.0	0.0	0.00191918	0.0	0.0	1.3e-07	523.41458568	749.3593638	769.30445598	10.94243606	-0.03526099	-0.37004083
0.05299	5.92265	0.00013505	0.0	0.0	0.0	0.00191764	0.0	0.0	1.4e-07	523.67667773	749.30213425	769.22776709	10.92549372	-0.03513793	-0.3699806
0.05309	5.93226	0.0001366	0.0	0.0	0.0	0.00191609	0.0	0.0	1.4e-07	523.93832158	749.24499921	769.15119298	10.90857426	-0.03501473	-0.36992047
0.05319	5.94185	0.00013816	0.0	0.0	0.0	0.00191452	0.0	0.0	1.4e-07	524.19951794	749.18795868	769.07473351	10.89167762	-0.03489139	-0.36986042
0.05329	5.95145	0.00013974	0.0	0.0	0.0	0.00191295	0.0	0.0	1.4e-07	524.4602675	749.13101251	768.99838853	10.87480377	-0.03476886	-0.36980046
0.05339	5.96103	0.00014133	0.0	0.0	0.0	0.00191135	0.0	0.0	1.4e-07	524.72057094	749.07415948	768.92215787	10.85795266	-0.03464554	-0.3697406
0.05349	5.9706	0.00014293	0.0	0.0	0.0	0.00190975	0.0	0.0	1.4e-07	524.98042896	749.01740051	768.84604138	10.84112423	-0.03452212	-0.36968082
0.05359	5.98017	0.00014455	0.0	0.0	0.0	0.00190813	0.0	0.0	1.4e-07	525.23984224	748.96073553	768.7700389	10.82431845	-0.0343986	-0.36962113
0.05369	5.98973	0.00014618	0.0	0.0	0.0	0.0019065	0.0	0.0	1.5e-07	525.49881147	748.90416447	768.69415028	10.80753527	-0.03427499	-0.36956153
0.05379	5.99928	0.00014782	0.0	0.0	0.0	0.00190486	0.0	0.0	1.5e-07	525.75733734	748.84768729	768.61837536	10.79077465	-0.03415129	-0.36950202
0.05389	6.00882	0.00014948	0.0	0.0	0.0	0.0019032	0.0	0.0	1.5e-07	526.01542052	748.7913039	768.542714	10.77403654	-0.0340275	-0.3694426
0.05399	6.01836	0.00015114	0.0	0.0	0.0	0.00190153	0.0	0.0	1.5e-07	526.27306171	748.73501424	768.46716602	10.75732089	-0.03390364	-0.36938327
0.05409	6.02789	0.00015283	0.0	0.0	0.0	0.00189985	0.0	0.0	1.5e-07	526.53026158	748.67881824	768.39173129	10.74062767	-0.03377969	-0.36932403
0.05419	6.03741	0.00015452	0.0	0.0	0.0	0.00189815	0.0	0.0	1.5e-07	526.78702082	748.62271583	768.31640964	10.72395682	-0.03365566	-0.36926488
0.05429	6.04692	0.00015623	0.0	0.0	0.0	0.00189644	0.0	0.0	1.6e-07	527.04334009	748.56670692	768.24120093	10.7073083	-0.03353156	-0.36920581
0.05439	6.05642	0.00015795	0.0	0.0	0.0	0.00189471	0.0	0.0	1.6e-07	527.29922009	748.51079145	768.166105	10.69068207	-0.03340739	-0.36914684
0.05449	6.06591	0.00015969	0.0	0.0	0.0	0.00189298	0.0	0.0	1.6e-07	527.55466148	748.45496934	768.09112169	10.67407808	-0.03328315	-0.36908795
0.05459	6.0754	0.00016144	0.0	0.0	0.0	0.00189122	0.0	0.0	1.6e-07	527.80966493	748.39924049	768.01625086	10.65749629	-0.03315884	-0.36902915
0.05469	6.08488	0.0001632	0.0	0.0	0.0	0.00188946	0.0	0.0	1.6e-07	528.06423113	748.3436053	767.94149236	10.64093648	-0.03303362	-0.36897044
0.05479	6.09435	0.00016498	0.0	0.0	0.0	0.00188768	0.0	0.0	1.7e-07	528.31836073	748.288064	767.86684602	10.62439889	-0.03290893	-0.36891182
0.05489	6.10381	0.00016677	0.0	0.0	0.0	0.00188589	0.0	0.0	1.7e-07	528.57205442	748.23261607	767.7923117	10.60788336	-0.03278416	-0.36885328
0.05499	6.11327	0.00016858	0.0	0.0	0.0	0.00188408	0.0	0.0	1.7e-07	528.82531285	748.17726147	767.71788925	10.59138983	-0.03265929	-0.36879484
0.05509	6.12271	0.00017039	0.0	0.0	0.0	0.00188226	0.0	0.0	1.7e-07	529.07813671	748.12200017	767.64357852	10.57491826	-0.03253433	-0.36873648
0.05519	6.13215	0.00017223	0.0	0.0	0.0	0.00188043	0.0	0.0	1.7e-07	529.33052665	748.06683212	767.56937935	10.55846862	-0.03240928	-0.36867821
0.05529	6.14158	0.00017407	0.0	0.0	0.0	0.00187858	0.0	0.0	1.7e-07	529.58248334	748.01175729	767.4952916	10.54204084	-0.03228413	-0.36862002
0.05539	6.151	0.00017593	0.0	0.0	0.0	0.00187672	0.0	0.0	1.8e-07	529.83400744	747.95677566	767.42131512	10.52563489	-0.0321589	-0.36856193
0.05549	6.16041	0.0001778	0.0	0.0	0.0	0.00187484	0.0	0.0	1.8e-07	530.08509961	747.90188718	767.34744975	10.50925071	-0.03203357	-0.36850392
0.05559	6.16982	0.00017969	0.0	0.0	0.0	0.00187295	0.0	0.0	1.8e-07	530.33576053	747.84709182	767.27369535	10.49288827	-0.03190816	-0.36844599
0.05569	6.17922	0.00018159	0.0	0.0	0.0	0.00187105	0.0	0.0	1.8e-07	530.58599084	747.79238957	767.20005177	10.47654752	-0.03178265	-0.36838816
0.05579	6.1886	0.00018351	0.0	0.0	0.0	0.00186913	0.0	0.0	1.8e-07	530.8357912	747.73778039	767.12651886	10.46022841	-0.03165705	-0.36833041
0.05589	6.19798	0.00018544	0.0	0.0	0.0	0.0018672	0.0	0.0	1.9e-07	531.08516228	747.68326426	767.05309648	10.44393089	-0.03153136	-0.36827275
0.05599	6.20735	0.00018738	0.0	0.0	0.0	0.00186525	0.0	0.0	1.9e-07	531.33410472	747.62884116	766.97978446	10.42765493	-0.03140558	-0.36821518
0.05609	6.21672	0.00018934	0.0	0.0	0.0	0.0018633	0.0	0.0	1.9e-07	531.58261918	747.57451018	766.90658268	10.41140043	-0.0312806	-0.36815769
0.05619	6.22607	0.00019131	0.0	0.0	0.0	0.00186132	0.0	0.0	1.9e-07	531.83070632	747.52027168	766.83349098	10.39516741	-0.03115489	-0.36810029
0.05629	6.23542	0.0001933	0.0	0.0	0.0	0.00185933	0.0	0.0	1.9e-07	532.07836679	747.46612576	766.76050921	10.37895581	-0.03102914	-0.36804297
0.05639	6.24476	0.0001953	0.0	0.0	0.0	0.00185733	0.0	0.0	2e-07	532.32560124	747.41207237	766.68763723	10.36276557	-0.03090333	-0.36798574
0.05649	6.25408	0.00019731	0.0	0.0	0.0	0.00185531	0.0	0.0	2e-07	532.57241031	747.35811144	766.61487489	10.34659665	-0.03077747	-0.3679286
0.05659	6.26341	0.00019934	0.0	0.0	0.0	0.00185328	0.0	0.0	2e-07	532.81879466	747.30424288	766.54222205	10.330449	-0.03065157	-0.36787154
0.05669	6.27272	0.00020138	0.0	0.0	0.0	0.00185124	0.0	0.0	2e-07	533.06475494	747.25046665	766.46967855	10.31432257	-0.03052563	-0.36781457
0.05679	6.28202	0.00020344	0.0	0.0	0.0	0.00184918	0.0	0.0	2e-07	533.31029179	747.19678265	766.39724426	10.29821733	-0.03039964	-0.36775768
0.05689	6.29132	0.00020551	0.0	0.0	0.0	0.00184711	0.0	0.0	2.1e-07	533.55540585	747.14319081	766.32491903	10.28213322	-0.03027362	-0.36770088
0.05699	6.3006	0.0002076	0.0	0.0	0.0	0.00184502	0.0	0.0	2.1e-07	533.80009778	747.08969106	766.25270272	10.2660702	-0.03014756	-0.36764417
0.05709	6.30988	0.0002097	0.0	0.0	0.0	0.00184292	0.0	0.0	2.1e-07	534.0443682	747.03628331	766.18059517	10.25002822	-0.03002148	-0.36758754
0.05719	6.31915	0.00021181	0.0	0.0	0.0	0.0018408	0.0	0.0	2.1e-07	534.28821777	746.98296749	766.10859626	10.23400723	-0.02989536	-0.367531
0.05729	6.32841	0.00021394	0.0	0.0	0.0	0.00183867	0.0	0.0	2.1e-07	534.53164713	746.92974351	766.03670582	10.21800719	-0.02976922	-0.36747454
0.05739	6.33767	0.00021608	0.0	0.0	0.0	0.00183652	0.0	0.0	2.2e-07	534.7746569	746.87661147	765.96492373	10.20202788	-0.0296421	-0.36741817
0.05749	6.34691	0.00021824	0.0	0.0	0.0	0.00183436	0.0	0.0	2.2e-07	535.01724773	746.82357232	765.89324983	10.18606954	-0.02951561	-0.36736188
0.05759	6.35615	0.00022041	0.0	0.0	0.0	0.00183219	0.0	0.0	2.2e-07	535.25942026	746.77062516	765.82168398	10.17013201	-0.02938906	-0.36730567
0.05769	6.36537	0.0002226	0.0	0.0	0.0	0.00183	0.0	0.0	2.2e-07	535.50117511	746.71776996	765.75022604	10.15421523	-0.02926244	-0.36724955
0.05779	6.37459	0.0002248	0.0	0.0	0.0	0.0018278	0.0	0.0	2.3e-07	535.74251293	746.66500671	765.67887587	10.13831915	-0.02913576	-0.36719352
0.05789	6.3838	0.00022702	1e-08	0.0	0.0	0.00182558	0.0	0.0	2.3e-07	535.98343435	746.61233536	765.60763333	10.12244373	-0.02900902	-0.36713757
0.05799	6.393	0.00022925	1e-08	0.0	0.0	0.00182335	0.0	0.0	2.3e-07	536.22394	746.55975591	765.53649828	10.10658893	-0.02888221	-0.36708171
0.05809	6.40219	0.00023149	1e-08	0.0	0.0	0.0018211	0.0	0.0	2.3e-07	536.46403051	746.50726832	765.46547056	10.09075469	-0.02875534	-0.36702593
0.05819	6.41137	0.00023375	1e-08	0.0	0.0	0.00181884	0.0	0.0	2.3e-07	536.70370651	746.45487259	765.39455006	10.07494096	-0.0286284	-0.36697023
0.05829	6.42055	0.00023602	1e-08	0.0	0.0	0.00181656	0.0	0.0	2.4e-07	536.94296863	746.40256869	765.32373661	10.05914771	-0.02850139	-0.36691462
0.05839	6.42971	0.00023831	1e-08	0.0	0.0	0.00181427	0.0	0.0	2.4e-07	537.1818175	746.35035662	765.25303009	10.04337488	-0.02837431	-0.36685909
0.05849	6.43887	0.00024061	1e-08	0.0	0.0	0.00181197	0.0	0.0	2.4e-07	537.42025374	746.29823638	765.18243035	10.02762242	-0.02824716	-0.36680364
0.05859	6.44802	0.00024293	1e-08	0.0	0.0	0.00180965	0.0	0.0	2.4e-07	537.65827797	746.24620794	765.11193726	10.01189029	-0.02811993	-0.36674828
0.05869	6.45716	0.00024526	1e-08	0.0	0.0	0.00180731	0.0	0.0	2.5e-07	537.89589083	746.19427132	765.04155067	9.99617845	-0.02799264	-0.366693
0.05879	6.46629	0.00024761	1e-08	0.0	0.0	0.00180496	0.0	0.0	2.5e-07	538.13309293	746.1424258	764.97127045	9.9804868	-0.02786638	-0.36663781
0.05889	6.47541	0.00024997	1e-08	0.0	0.0	0.0018026	0.0	0.0	2.5e-07	538.3698849	746.09067105	764.90109646	9.96481535	-0.02773928	-0.3665827
0.05899	6.48452	0.00025234	1e-08	0.0	0.0	0.00180022	0.0	0.0	2.5e-07	538.60626735	746.03900762	764.83102856	9.94916404	-0.02761214	-0.36652767
0.05909	6.49363	0.00025473	1e-08	0.0	0.0	0.00179783	0.0	0.0	2.5e-07	538.8422409	745.98743547	764.76106662	9.93353282	-0.02748498	-0.36647273
0.05919	6.50272	0.00025714	1e-08	0.0	0.0	0.00179542	1e-08	0.0	2.6e-07	539.07780618	745.93595452	764.69121049	9.91792164	-0.0273578	-0.36641787
0.05929	6.51181	0.00025956	1e-08	0.0	0.0	0.001793	1e-08	0.0	2.6e-07	539.3129638	745.88456471	764.62146004	9.90233045	-0.02723059	-0.36636309
0.05939	6.52088	0.00026199	1e-08	0.0	0.0	0.00179056	1e-08	0.0	2.6e-07	539.54771438	745.83326599	764.55181513	9.8867592	-0.02710337	-0.3663084
0.05949	6.52995	0.00026444	1e-08	0.0	0.0	0.00178811	1e-08	0.0	2.6e-07	539.78205853	745.78205828	764.48227563	9.87120784	-0.02697613	-0.36625378
0.05959	6.53901	0.0002669	1e-08	0.0	0.0	0.00178565	1e-08	0.0	2.7e-07	540.01599686	745.73094151	764.4128414	9.85567633	-0.02684888	-0.36619925
0.05969	6.54806	0.00026938	1e-08	0.0	0.0	0.00178317	1e-08	0.0	2.7e-07	540.24953	745.67991562	764.34351231	9.84016462	-0.02672162	-0.36614481
0.05979	6.5571	0.00027187	1e-08	0.0	0.0	0.00178067	1e-08	0.0	2.7e-07	540.48265854	745.62898053	764.27428821	9.82467266	-0.02659435	-0.36609044
0.05989	6.56613	0.00027438	1e-08	0.0	0.0	0.00177817	1e-08	0.0	2.7e-07	540.71538311	745.57813617	764.20516898	9.8092004	-0.02646707	-0.36603616
0.05999	6.57515	0.0002769	1e-08	0.0	0.0	0.00177564	1e-08	0.0	2.8e-07	540.94770431	745.52738245	764.13615448	9.7937478	-0.02633979	-0.36598196
0.06009	6.58417	0.00027943	1e-08	0.0	0.0	0.0017731	1e-08	0.0	2.8e-07	541.17962276	745.47671931	764.06724458	9.77831479	-0.02621251	-0.36592784
0.06019	6.59317	0.00028198	1e-08	0.0	0.0	0.00177055	1e-08	0.0	2.8e-07	541.41113904	745.4261478	763.99843913	9.7629011	-0.02608403	-0.36587381
0.06029	6.60217	0.00028455	1e-08	0.0	0.0	0.00176798	1e-08	0.0	2.8e-07	541.64225377	745.37566729	763.92973801	9.74750709	-0.02595641	-0.36581985
0.06039	6.61115	0.00028712	1e-08	0.0	0.0	0.0017654	1e-08	0.0	2.9e-07	541.87296756	745.32527758	763.86114108	9.73213253	-0.02582875	-0.36576598
0.06049	6.62013	0.00028972	1e-08	0.0	0.0	0.00176281	1e-08	0.0	2.9e-07	542.10328101	745.27497863	763.79264822	9.71677737	-0.02570104	-0.36571219
0.06059	6.6291	0.00029233	1e-08	0.0	0.0	0.00176019	1e-08	0.0	2.9e-07	542.33319472	745.22477043	763.72425928	9.70144155	-0.02557329	-0.36565848
0.06069	6.63806	0.00029495	1e-08	0.0	0.0	0.00175757	1e-08	0.0	3e-07	542.5627093	745.17465297	763.65597414	9.68612504	-0.0254455	-0.36560486
0.06079	6.647	0.00029758	1e-08	0.0	0.0	0.00175493	1e-08	0.0	3e-07	542.79182535	745.12462621	763.58779266	9.67082777	-0.02531765	-0.36555131
0.06089	6.65594	0.00030024	1e-08	0.0	0.0	0.00175228	1e-08	0.0	3e-07	543.02054347	745.07469017	763.51971472	9.65554971	-0.02518976	-0.36549785
0.06099	6.66487	0.0003029	1e-08	0.0	0.0	0.00174961	1e-08	0.0	3e-07	543.24886425	745.02484481	763.45174017	9.64029079	-0.02506182	-0.36544446
0.06109	6.6738	0.00030558	1e-08	0.0	0.0	0.00174692	1e-08	0.0	3.1e-07	543.4767883	744.97509014	763.3838689	9.62505098	-0.02493383	-0.36539116
0.06119	6.68271	0.00030827	1e-08	0.0	0.0	0.00174423	1e-08	0.0	3.1e-07	543.70431621	744.92542615	763.31610076	9.60983021	-0.02480579	-0.36533794
0.06129	6.69161	0.00031098	1e-08	0.0	0.0	0.00174152	1e-08	0.0	3.1e-07	543.93144857	744.87585284	763.24843563	9.59462845	-0.02467769	-0.3652848
0.06139	6.7005	0.00031371	1e-08	0.0	0.0	0.00173879	1e-08	0.0	3.1e-07	544.15818599	744.8263702	763.18087338	9.57944563	-0.02454953	-0.36523174
0.06149	6.70939	0.00031644	1e-08	0.0	0.0	0.00173605	1e-08	0.0	3.2e-07	544.38452905	744.77697796	763.11341388	9.56428167	-0.02442247	-0.36517876
0.06159	6.71826	0.00031919	1e-08	0.0	0.0	0.00173329	1e-08	0.0	3.2e-07	544.61047834	744.72767489	763.04605701	9.54913658	-0.02429456	-0.36512587
0.06169	6.72713	0.00032196	1e-08	0.0	0.0	0.00173053	1e-08	0.0	3.2e-07	544.83603446	744.67846199	762.97880262	9.53401029	-0.02416665	-0.36507305
0.06179	6.73598	0.00032474	1e-08	0.0	0.0	0.00172774	1e-08	0.0	3.3e-07	545.06119799	744.62933919	762.91165061	9.51890275	-0.02403873	-0.36502031
0.06189	6.74483	0.00032753	1e-08	0.0	0.0	0.00172495	1e-08	0.0	3.3e-07	545.28596954	744.58030642	762.84460083	9.5038139	-0.02391081	-0.36496766
0.06199	6.75366	0.00033034	1e-08	0.0	0.0	0.00172213	1e-08	0.0	3.3e-07	545.51034967	744.5313636	762.77765316	9.4887437	-0.02378289	-0.36491508
0.06209	6.76249	0.00033316	1e-08	0.0	0.0	0.00171931	1e-08	0.0	3.3e-07	545.73433899	744.48251068	762.71080747	9.47369208	-0.02365497	-0.36486258
0.06219	6.77131	0.000336	1e-08	0.0	0.0	0.00171647	1e-08	0.0	3.4e-07	545.95793808	744.43374756	762.64406364	9.45865901	-0.02352706	-0.36481017
0.06229	6.78012	0.00033885	1e-08	0.0	0.0	0.00171362	1e-08	0.0	3.4e-07	546.18114752	744.38507418	762.57742153	9.44364443	-0.02339916	-0.36475783
0.06239	6.78891	0.00034171	1e-08	0.0	0.0	0.00171075	1e-08	0.0	3.4e-07	546.4039679	744.33649044	762.51088103	9.42864828	-0.02327127	-0.36470557
0.06249	6.7977	0.00034459	1e-08	0.0	0.0	0.00170787	1e-08	0.0	3.4e-07	546.6263998	744.28799625	762.444442	9.41367053	-0.02314339	-0.36465339
0.06259	6.80648	0.00034748	1e-08	0.0	0.0	0.00170497	1e-08	0.0	3.5e-07	546.8484438	744.23959153	762.37810432	9.3987111	-0.02301553	-0.3646013
0.06269	6.81525	0.00035039	1e-08	0.0	0.0	0.00170206	1e-08	0.0	3.5e-07	547.07010049	744.19127619	762.31186787	9.38376997	-0.02288769	-0.36454928
0.06279	6.82401	0.00035331	1e-08	0.0	0.0	0.00169914	1e-08	0.0	3.5e-07	547.29137044	744.14305012	762.24573252	9.36884706	-0.02275988	-0.36449734
0.06289	6.83276	0.00035624	1e-08	0.0	0.0	0.0016962	1e-08	0.0	3.6e-07	547.51225422	744.09491412	762.17969815	9.35394206	-0.0226307	-0.36444548
0.06299	6.8415	0.00035919	1e-08	0.0	0.0	0.00169325	1e-08	0.0	3.6e-07	547.73275242	744.04686835	762.11376462	9.33905538	-0.02250252	-0.3643937
0.06309	6.85023	0.00036215	2e-08	0.0	0.0	0.00169028	1e-08	0.0	3.6e-07	547.95286561	743.99891212	762.04793182	9.32418676	-0.02237431	-0.364342
0.06319	6.85895	0.00036513	2e-08	0.0	0.0	0.0016873	1e-08	0.0	3.7e-07	548.17259436	743.9510454	761.98219962	9.30933616	-0.02224607	-0.36429038
0.06329	6.86766	0.00036812	2e-08	0.0	0.0	0.00168431	1e-08	0.0	3.7e-07	548.39193926	743.90326817	761.91656791	9.29450351	-0.0221178	-0.36423884
0.06339	6.87637	0.00037112	2e-08	0.0	0.0	0.00168131	1e-08	0.0	3.7e-07	548.61090088	743.85558038	761.85103655	9.27968877	-0.02198949	-0.36418737
0.06349	6.88506	0.00037414	2e-08	0.0	0.0	0.00167829	1e-08	0.0	3.7e-07	548.82947978	743.80798203	761.78560543	9.26489189	-0.02186115	-0.36413599
0.06359	6.89374	0.00037716	2e-08	0.0	0.0	0.00167525	1e-08	0.0	3.8e-07	549.04767655	743.76047309	761.72027442	9.25011279	-0.02173277	-0.36408468
0.06369	6.90241	0.00038021	2e-08	0.0	0.0	0.00167221	1e-08	0.0	3.8e-07	549.26549174	743.71305353	761.6550434	9.23535145	-0.02160435	-0.36403345
0.06379	6.91107	0.00038326	2e-08	0.0	0.0	0.00166915	2e-08	0.0	3.8e-07	549.48292593	743.66572335	761.58991225	9.22060779	-0.02147588	-0.3639823
0.06389	6.91972	0.00038633	2e-08	0.0	0.0	0.00166607	2e-08	0.0	3.9e-07	549.69997969	743.61848253	761.52488085	9.20588178	-0.02134737	-0.36393123
0.06399	6.92837	0.00038942	2e-08	0.0	0.0	0.00166299	2e-08	0.0	3.9e-07	549.91665358	743.57133105	761.45994908	9.19117334	-0.02121881	-0.36388024
0.06409	6.937	0.00039251	2e-08	0.0	0.0	0.00165989	2e-08	0.0	3.9e-07	550.13294817	743.52426891	761.39511682	9.17648243	-0.02109021	-0.36382932
0.06419	6.94562	0.00039562	2e-08	0.0	0.0	0.00165678	2e-08	0.0	4e-07	550.34886402	743.47729611	761.33038394	9.161809	-0.02096154	-0.36377848
0.06429	6.95423	0.00039874	2e-08	0.0	0.0	0.00165365	2e-08	0.0	4e-07	550.56440169	743.43041105	761.26575034	9.1471529	-0.02083434	-0.36372772
0.06439	6.96283	0.00040188	2e-08	0.0	0.0	0.00165051	2e-08	0.0	4e-07	550.77956174	743.38361459	761.20121589	9.13251422	-0.020706	-0.36367704
0.06449	6.97143	0.00040503	2e-08	0.0	0.0	0.00164736	2e-08	0.0	4.1e-07	550.99434475	743.33690685	761.13678048	9.11789286	-0.02057767	-0.36362644
0.06459	6.98001	0.00040819	2e-08	0.0	0.0	0.00164419	2e-08	0.0	4.1e-07	551.20875126	743.29028773	761.07244398	9.10328875	-0.02044934	-0.36357591
0.06469	6.98858	0.00041136	2e-08	0.0	0.0	0.00164101	2e-08	0.0	4.1e-07	551.42278183	743.24375715	761.00820628	9.08870183	-0.02032102	-0.36352546
0.06479	6.99714	0.00041455	2e-08	0.0	0.0	0.00163782	2e-08	0.0	4.2e-07	551.63643704	743.19731502	760.94406726	9.07413206	-0.0201927	-0.36347509
0.06489	7.00569	0.00041775	2e-08	0.0	0.0	0.00163462	2e-08	0.0	4.2e-07	551.84971742	743.15096124	760.88002681	9.05957937	-0.0200644	-0.3634248
0.06499	7.01423	0.00042096	2e-08	0.0	0.0	0.0016314	2e-08	0.0	4.2e-07	552.06262354	743.10469573	760.8160848	9.04504371	-0.01993611	-0.36337458
0.06509	7.02276	0.00042419	2e-08	0.0	0.0	0.00162817	2e-08	0.0	4.2e-07	552.27515595	743.05851838	760.75224112	9.03052503	-0.01980783	-0.36332445
0.06519	7.03129	0.00042742	2e-08	0.0	0.0	0.00162493	2e-08	0.0	4.3e-07	552.48731521	743.01242909	760.68849565	9.01602327	-0.01967957	-0.36327438
0.06529	7.0398	0.00043067	2e-08	0.0	0.0	0.00162168	2e-08	0.0	4.3e-07	552.69910187	742.96642775	760.62484829	9.00153837	-0.01955134	-0.3632244
0.06539	7.0483	0.00043394	2e-08	0.0	0.0	0.00161841	2e-08	0.0	4.3e-07	552.91051647	742.92051425	760.56129891	8.98707028	-0.01942312	-0.36317449
0.06549	7.05679	0.00043721	2e-08	0.0	0.0	0.00161513	2e-08	0.0	4.4e-07	553.12155958	742.87468846	760.4978474	8.97261894	-0.01929493	-0.36312466
0.06559	7.06527	0.0004405	2e-08	0.0	0.0	0.00161184	2e-08	0.0	4.4e-07	553.33223173	742.82895071	760.43449364	8.95818398	-0.01916533	-0.36307491
0.06569	7.07374	0.0004438	2e-08	0.0	0.0	0.00160854	2e-08	0.0	4.4e-07	553.54253346	742.7833022	760.37123752	8.94376587	-0.01903675	-0.36302523
0.06579	7.08219	0.00044711	3e-08	0.0	0.0	0.00160522	2e-08	0.0	4.5e-07	553.75246533	742.73774169	760.30807892	8.92936433	-0.01890813	-0.36297563
0.06589	7.09064	0.00045043	3e-08	0.0	0.0	0.00160189	2e-08	0.0	4.5e-07	553.96202788	742.69226913	760.24501774	8.9149793	-0.01877947	-0.3629261
0.06599	7.09908	0.00045377	3e-08	0.0	0.0	0.00159855	2e-08	0.0	4.5e-07	554.17122166	742.64688448	760.18205386	8.90061072	-0.01865077	-0.36287666
0.06609	7.10751	0.00045711	3e-08	0.0	0.0	0.0015952	2e-08	0.0	4.6e-07	554.38004721	742.60158772	760.11918716	8.88625853	-0.01852203	-0.36282728
0.06619	7.11593	0.00046047	3e-08	0.0	0.0	0.00159184	3e-08	0.0	4.6e-07	554.58850507	742.55637881	760.05641754	8.87192268	-0.01839324	-0.36277799
0.06629	7.12433	0.00046384	3e-08	0.0	0.0	0.00158846	3e-08	0.0	4.6e-07	554.79659578	742.51125772	759.99374488	8.8576031	-0.0182644	-0.36272877
0.06639	7.13273	0.00046723	3e-08	0.0	0.0	0.00158508	3e-08	0.0	4.7e-07	555.00431988	742.46622443	759.93116907	8.84329973	-0.0181355	-0.36267963
0.06649	7.14111	0.00047062	3e-08	0.0	0.0	0.00158168	3e-08	0.0	4.7e-07	555.21167791	742.4212789	759.86869001	8.82901252	-0.01800655	-0.36263056
0.06659	7.14949	0.00047403	3e-08	0.0	0.0	0.00157827	3e-08	0.0	4.7e-07	555.41867041	742.37642113	759.80630757	8.81474142	-0.01787754	-0.36258157
0.06669	7.15785	0.00047744	3e-08	0.0	0.0	0.00157485	3e-08	0.0	4.8e-07	555.62529791	742.3316511	759.74402166	8.80048634	-0.01774847	-0.36253265
0.06679	7.16621	0.00048087	3e-08	0.0	0.0	0.00157141	3e-08	0.0	4.8e-07	555.83156094	742.28696879	759.68183215	8.78624725	-0.01761933	-0.36248381
0.06689	7.17455	0.00048431	3e-08	0.0	0.0	0.00156797	3e-08	0.0	4.8e-07	556.03746004	742.24237419	759.61973895	8.77202408	-0.01749012	-0.36243505
0.06699	7.18288	0.00048776	3e-08	0.0	0.0	0.00156451	3e-08	0.0	4.9e-07	556.24299574	742.19786616	759.55774194	8.75781663	-0.01736248	-0.36238636
0.06709	7.19121	0.00049122	3e-08	0.0	0.0	0.00156105	3e-08	0.0	4.9e-07	556.44816856	742.15344453	759.49584102	8.74362508	-0.0172336	-0.36233775
0.06719	7.19952	0.0004947	3e-08	0.0	0.0	0.00155757	3e-08	0.0	5e-07	556.65297904	742.10910991	759.43403608	8.72944926	-0.01710472	-0.36228921
0.06729	7.20782	0.00049818	3e-08	0.0	0.0	0.00155408	3e-08	0.0	5e-07	556.8574277	742.06486221	759.37232701	8.71528911	-0.01697583	-0.36224075
0.06739	7.21611	0.00050167	3e-08	0.0	0.0	0.00155058	3e-08	0.0	5e-07	557.06151507	742.02070134	759.3107137	8.70114457	-0.01684693	-0.36219236
0.06749	7.22439	0.00050518	3e-08	0.0	0.0	0.00154707	3e-08	0.0	5.1e-07	557.26524168	741.9766272	759.24919605	8.68701558	-0.01671802	-0.36214405
0.06759	7.23265	0.00050869	3e-08	0.0	0.0	0.00154355	3e-08	0.0	5.1e-07	557.46860805	741.93263967	759.18777395	8.67290208	-0.01658911	-0.36209581
0.06769	7.24091	0.00051222	4e-08	0.0	0.0	0.00154002	3e-08	1e-08	5.1e-07	557.67161471	741.88873866	759.1264473	8.65880401	-0.0164602	-0.36204765
0.06779	7.24916	0.00051576	4e-08	0.0	0.0	0.00153648	4e-08	1e-08	5.2e-07	557.87426217	741.84492405	759.06521598	8.6447213	-0.01633128	-0.36199956
0.06789	7.25739	0.0005193	4e-08	0.0	0.0	0.00153293	4e-08	1e-08	5.2e-07	558.07655096	741.80119573	759.0040799	8.63065389	-0.01620237	-0.36195155
0.06799	7.26562	0.00052286	4e-08	0.0	0.0	0.00152937	4e-08	1e-08	5.2e-07	558.27848159	741.75755357	758.94303895	8.61660173	-0.01607346	-0.36190361
0.06809	7.27383	0.00052643	4e-08	0.0	0.0	0.00152579	4e-08	1e-08	5.3e-07	558.48005458	741.71399745	758.88209303	8.60256474	-0.01594455	-0.36185575
0.06819	7.28203	0.00053	4e-08	0.0	0.0	0.00152221	4e-08	1e-08	5.3e-07	558.68127045	741.67052724	758.82124202	8.58854287	-0.01581565	-0.36180796
0.06829	7.29022	0.00053359	4e-08	0.0	0.0	0.00151862	4e-08	1e-08	5.3e-07	558.88212972	741.62714281	758.76048584	8.57453594	-0.01568635	-0.36176025
0.06839	7.29841	0.00053719	4e-08	0.0	0.0	0.00151502	4e-08	1e-08	5.4e-07	559.08263287	741.58384614	758.69982437	8.56054373	-0.01555596	-0.36171261
0.06849	7.30657	0.0005408	4e-08	0.0	0.0	0.00151141	4e-08	1e-08	5.4e-07	559.28278044	741.54063582	758.63925751	8.54656668	-0.01542655	-0.36166504
0.06859	7.31473	0.00054441	4e-08	0.0	0.0	0.00150778	4e-08	1e-08	5.5e-07	559.48257293	741.49751164	758.57878516	8.53260448	-0.01529707	-0.36161755
0.06869	7.32288	0.00054804	4e-08	0.0	0.0	0.00150415	4e-08	1e-08	5.5e-07	559.68201085	741.45447357	758.51840721	8.51865706	-0.01516752	-0.36157013
0.06879	7.33102	0.00055167	4e-08	0.0	0.0	0.00150051	4e-08	1e-08	5.5e-07	559.88109472	741.41152158	758.45812357	8.50472435	-0.0150379	-0.36152279
0.06889	7.33914	0.00055532	4e-08	0.0	0.0	0.00149686	4e-08	1e-08	5.6e-07	560.07982503	741.36865563	758.39793414	8.49080628	-0.01490821	-0.36147552
0.06899	7.34725	0.00055897	4e-08	0.0	0.0	0.00149321	4e-08	1e-08	5.6e-07	560.27820229	741.32587569	758.33783882	8.47690279	-0.01477844	-0.36142833
0.06909	7.35536	0.00056263	4e-08	0.0	0.0	0.00148954	5e-08	1e-08	5.6e-07	560.476227	741.28318173	758.2778375	8.46301382	-0.01464858	-0.3613812
0.06919	7.36345	0.0005663	5e-08	0.0	0.0	0.00148586	5e-08	1e-08	5.7e-07	560.67389967	741.24057373	758.21793008	8.4491393	-0.01451863	-0.36133416
0.06929	7.37153	0.00056998	5e-08	0.0	0.0	0.00148217	5e-08	1e-08	5.7e-07	560.8712208	741.19805168	758.15811647	8.43527916	-0.0143886	-0.36128718
0.06939	7.37959	0.00057367	5e-08	0.0	0.0	0.00147848	5e-08	1e-08	5.7e-07	561.06819088	741.15561556	758.09839657	8.42143333	-0.01425846	-0.36124028
0.06949	7.38765	0.00057737	5e-08	0.0	0.0	0.00147478	5e-08	1e-08	5.8e-07	561.26481041	741.11326537	758.03877028	8.40760175	-0.01412822	-0.36119346
0.06959	7.3957	0.00058108	5e-08	0.0	0.0	0.00147107	5e-08	1e-08	5.8e-07	561.4610799	741.07100109	757.9792375	8.39378435	-0.01399788	-0.3611467
0.06969	7.40373	0.00058479	5e-08	0.0	0.0	0.00146735	5e-08	1e-08	5.9e-07	561.65699982	741.02882215	757.91979813	8.37998084	-0.01386915	-0.36110002
0.06979	7.41175	0.00058851	5e-08	0.0	0.0	0.00146362	5e-08	1e-08	5.9e-07	561.85257066	740.98672718	757.8604521	8.36619153	-0.01373912	-0.36105342
0.06989	7.41977	0.00059224	5e-08	0.0	0.0	0.00145988	5e-08	1e-08	5.9e-07	562.04779293	740.94471741	757.80119929	8.35241618	-0.01360904	-0.36100688
0.06999	7.42776	0.00059598	5e-08	0.0	0.0	0.00145614	5e-08	1e-08	6e-07	562.24266711	740.90279273	757.74203961	8.33865473	-0.01347893	-0.36096042
0.07009	7.43575	0.00059973	5e-08	0.0	0.0	0.00145238	6e-08	1e-08	6e-07	562.43719369	740.86095305	757.68297296	8.32490711	-0.01334877	-0.36091404
0.07019	7.44373	0.00060348	5e-08	0.0	0.0	0.00144862	6e-08	1e-08	6e-07	562.63137316	740.81919827	757.62399925	8.31117324	-0.01321858	-0.36086772
0.07029	7.45169	0.00060725	5e-08	0.0	0.0	0.00144485	6e-08	1e-08	6.1e-07	562.825206	740.77752828	757.56511838	8.29745307	-0.01308836	-0.36082148
0.07039	7.45965	0.00061102	6e-08	0.0	0.0	0.00144108	6e-08	1e-08	6.1e-07	563.01869269	740.73594298	757.50633027	8.28374651	-0.0129581	-0.36077531
0.07049	7.46759	0.00061479	6e-08	0.0	0.0	0.00143729	6e-08	1e-08	6.2e-07	563.21183372	740.69444226	757.44763481	8.27005349	-0.0128278	-0.36072922
0.07059	7.47552	0.00061858	6e-08	0.0	0.0	0.0014335	6e-08	1e-08	6.2e-07	563.40462956	740.653026	757.38903192	8.25637395	-0.01269748	-0.36068319
0.07069	7.48344	0.00062237	6e-08	0.0	0.0	0.00142971	6e-08	1e-08	6.2e-07	563.5970807	740.61169409	757.33052151	8.24270782	-0.01256712	-0.36063724
0.07079	7.49134	0.00062617	6e-08	0.0	0.0	0.0014259	6e-08	1e-08	6.3e-07	563.7891876	740.57044639	757.27210347	8.22905502	-0.01243674	-0.36059136
0.07089	7.49924	0.00062998	6e-08	0.0	0.0	0.00142209	6e-08	1e-08	6.3e-07	563.98095076	740.52928278	757.21377773	8.21541548	-0.01230633	-0.36054556
0.07099	7.50712	0.00063379	6e-08	0.0	0.0	0.00141827	6e-08	1e-08	6.3e-07	564.17237063	740.48820314	757.15554418	8.20178913	-0.0121759	-0.36049983
0.07109	7.51499	0.00063761	6e-08	0.0	0.0	0.00141444	7e-08	1e-08	6.4e-07	564.36344768	740.44720888	757.09740274	8.18817527	-0.01204345	-0.36045417
0.07119	7.52285	0.00064144	6e-08	0.0	0.0	0.00141061	7e-08	1e-08	6.4e-07	564.55418237	740.40629989	757.03935331	8.1745749	-0.01191238	-0.36040858
0.07129	7.5307	0.00064527	6e-08	0.0	0.0	0.00140677	7e-08	1e-08	6.5e-07	564.74457519	740.36547532	756.98139581	8.16098747	-0.01178121	-0.36036306
0.07139	7.53853	0.00064911	6e-08	0.0	0.0	0.00140293	7e-08	1e-08	6.5e-07	564.9346266	740.32473516	756.92353015	8.14741291	-0.01164992	-0.36031762
0.07149	7.54636	0.00065295	7e-08	0.0	0.0	0.00139908	7e-08	1e-08	6.5e-07	565.12433706	740.28407937	756.86575624	8.13385114	-0.01151852	-0.36027225
0.07159	7.55417	0.0006568	7e-08	0.0	0.0	0.00139522	7e-08	1e-08	6.6e-07	565.31370703	740.24350795	756.80807399	8.12030209	-0.011387	-0.36022695
0.07169	7.56197	0.00066066	7e-08	0.0	0.0	0.00139135	7e-08	1e-08	6.6e-07	565.50273697	740.20302089	756.75048332	8.10676568	-0.01125536	-0.36018172
0.07179	7.56976	0.00066452	7e-08	0.0	0.0	0.00138748	7e-08	1e-08	6.7e-07	565.69142735	740.16261819	756.69298413	8.09324184	-0.01112358	-0.36013656
0.07189	7.57753	0.00066839	7e-08	0.0	0.0	0.00138361	8e-08	1e-08	6.7e-07	565.87977862	740.12229984	756.63557634	8.07973049	-0.01099168	-0.36009148
0.07199	7.58529	0.00067227	7e-08	0.0	0.0	0.00137973	8e-08	1e-08	6.7e-07	566.06779124	740.08206586	756.57825987	8.06623154	-0.01085963	-0.36004646
0.07209	7.59304	0.00067615	7e-08	0.0	0.0	0.00137584	8e-08	1e-08	6.8e-07	566.25546565	740.04191626	756.52103462	8.05274493	-0.01072743	-0.36000152
0.07219	7.60078	0.00068003	7e-08	0.0	0.0	0.00137195	8e-08	1e-08	6.8e-07	566.44280231	740.00185106	756.46390052	8.03927058	-0.01059508	-0.35995665
0.07229	7.60851	0.00068392	7e-08	0.0	0.0	0.00136805	8e-08	1e-08	6.8e-07	566.62980167	739.96187028	756.40685748	8.0258084	-0.01046258	-0.35991186
0.07239	7.61622	0.00068782	8e-08	0.0	0.0	0.00136415	8e-08	1e-08	6.9e-07	566.81646417	739.92197397	756.34990541	8.01235807	-0.01033116	-0.35986713
0.07249	7.62393	0.00069172	8e-08	0.0	0.0	0.00136024	8e-08	1e-08	6.9e-07	567.00279025	739.88215964	756.29304425	7.99891978	-0.01019945	-0.35982247
0.07259	7.63161	0.00069562	8e-08	0.0	0.0	0.00135633	9e-08	1e-08	7e-07	567.18878036	739.84242901	756.2362739	7.98549352	-0.01006711	-0.35977789
0.07269	7.63929	0.00069953	8e-08	0.0	0.0	0.00135242	9e-08	1e-08	7e-07	567.37443495	739.80278206	756.17959428	7.97207911	-0.00993469	-0.35973338
0.07279	7.64696	0.00070345	8e-08	0.0	0.0	0.00134849	9e-08	1e-08	7e-07	567.55975444	739.76321874	756.12300531	7.95867645	-0.00980219	-0.35968894
0.07289	7.65461	0.00070737	8e-08	0.0	0.0	0.00134457	9e-08	1e-08	7.1e-07	567.74473928	739.72373897	756.06650691	7.94528546	-0.0096696	-0.35964457
0.07299	7.66225	0.00071129	8e-08	0.0	0.0	0.00134064	9e-08	1e-08	7.1e-07	567.9293899	739.68434269	756.010099	7.93190608	-0.00953694	-0.35960027
0.07309	7.66988	0.00071522	8e-08	0.0	0.0	0.0013367	9e-08	1e-08	7.2e-07	568.11370674	739.64502982	755.9537815	7.9185382	-0.00940419	-0.35955604
0.07319	7.67749	0.00071915	8e-08	0.0	0.0	0.00133277	1e-07	1e-08	7.2e-07	568.29769023	739.60580028	755.89755433	7.90518175	-0.00927137	-0.35951188
0.07329	7.68509	0.00072308	9e-08	0.0	0.0	0.00132882	1e-07	1e-08	7.2e-07	568.48134079	739.566654	755.8414174	7.89183665	-0.00913847	-0.3594678
0.07339	7.69268	0.00072702	9e-08	0.0	0.0	0.00132488	1e-07	1e-08	7.3e-07	568.66465886	739.52759088	755.78537065	7.8785028	-0.00900549	-0.35942378
0.07349	7.70026	0.00073096	9e-08	0.0	0.0	0.00132093	1e-07	1e-08	7.3e-07	568.84764485	739.48861086	755.729414	7.86518013	-0.00887244	-0.35937984
0.07359	7.70782	0.00073491	9e-08	0.0	0.0	0.00131698	1e-07	2e-08	7.4e-07	569.0302992	739.44971383	755.67354737	7.85186856	-0.00873932	-0.35933596
0.07369	7.71537	0.00073886	9e-08	0.0	0.0	0.00131302	1e-07	2e-08	7.4e-07	569.21262232	739.41089971	755.61777068	7.83856799	-0.00860613	-0.35929216
0.07379	7.72291	0.00074281	9e-08	0.0	0.0	0.00130906	1.1e-07	2e-08	7.4e-07	569.39461462	739.37216925	755.56208385	7.8252775	-0.00847085	-0.35924843
0.07389	7.73044	0.00074677	9e-08	0.0	0.0	0.0013051	1.1e-07	2e-08	7.5e-07	569.5762765	739.3335239	755.50648681	7.81199842	-0.0083369	-0.35920476
0.07399	7.73795	0.00075072	9e-08	0.0	0.0	0.00130113	1.1e-07	2e-08	7.5e-07	569.7576084	739.29496211	755.45097948	7.79873005	-0.00820279	-0.35916117
0.07409	7.74545	0.00075469	1e-07	0.0	0.0	0.00129716	1.1e-07	2e-08	7.6e-07	569.93861072	739.25648392	755.3955618	7.7854723	-0.00806852	-0.35911765
0.07419	7.75294	0.00075865	1e-07	0.0	0.0	0.00129319	1.1e-07	2e-08	7.6e-07	570.11928388	739.21808936	755.34023368	7.77222507	-0.00793408	-0.3590742
0.07429	7.76041	0.00076261	1e-07	0.0	0.0	0.00128922	1.1e-07	2e-08	7.6e-07	570.29962827	739.17977848	755.28499505	7.75898829	-0.00779947	-0.35903082
0.07439	7.76787	0.00076658	1e-07	0.0	0.0	0.00128524	1.2e-07	2e-08	7.7e-07	570.47964431	739.14155134	755.22984585	7.74576185	-0.00766468	-0.35898751
0.07449	7.77532	0.00077055	1e-07	0.0	0.0	0.00128127	1.2e-07	2e-08	7.7e-07	570.65933239	739.10340799	755.174786	7.73254566	-0.00752971	-0.35894427
0.07459	7.78276	0.00077453	1e-07	0.0	0.0	0.00127729	1.2e-07	2e-08	7.8e-07	570.83869291	739.06534852	755.11981543	7.71933963	-0.00739454	-0.3589011
0.07469	7.79018	0.0007785	1e-07	0.0	0.0	0.0012733	1.2e-07	2e-08	7.8e-07	571.01772627	739.027373	755.06493407	7.70614367	-0.00725918	-0.358858
0.07479	7.79759	0.00078248	1.1e-07	0.0	0.0	0.00126932	1.2e-07	2e-08	7.8e-07	571.19643287	738.98948151	755.01014184	7.69295769	-0.00712362	-0.35881497
0.07489	7.80498	0.00078645	1.1e-07	0.0	0.0	0.00126533	1.3e-07	2e-08	7.9e-07	571.3748131	738.95167415	754.95543868	7.67978159	-0.00698784	-0.35877201
0.07499	7.81237	0.00079043	1.1e-07	0.0	0.0	0.00126135	1.3e-07	2e-08	7.9e-07	571.55286735	738.91395103	754.90082453	7.66661527	-0.00685185	-0.35872912
0.07509	7.81974	0.00079441	1.1e-07	0.0	0.0	0.00125736	1.3e-07	2e-08	8e-07	571.730596	738.87631227	754.8462993	7.65345864	-0.00671564	-0.3586863
0.07519	7.82709	0.0007984	1.1e-07	0.0	0.0	0.00125337	1.3e-07	2e-08	8e-07	571.90799942	738.83875613	754.79186295	7.64031081	-0.00658169	-0.35864354
0.07529	7.83443	0.00080238	1.1e-07	0.0	0.0	0.00124938	1.3e-07	2e-08	8e-07	572.08507801	738.80128294	754.73751541	7.62717304	-0.00644576	-0.35860086
0.07539	7.84176	0.00080636	1.2e-07	0.0	0.0	0.00124539	1.4e-07	2e-08	8.1e-07	572.26183215	738.76389353	754.68325661	7.61404464	-0.00630969	-0.35855825
0.07549	7.84908	0.00081035	1.2e-07	0.0	0.0	0.00124139	1.4e-07	2e-08	8.1e-07	572.4382622	738.7265879	754.62908648	7.6009255	-0.00617349	-0.35851571
0.07559	7.85638	0.00081433	1.2e-07	0.0	0.0	0.0012374	1.4e-07	2e-08	8.2e-07	572.61436856	738.68936607	754.57500496	7.58781554	-0.00603715	-0.35847324
0.07569	7.86367	0.00081832	1.2e-07	0.0	0.0	0.0012334	1.4e-07	2e-08	8.2e-07	572.79015158	738.65222804	754.52101199	7.57471464	-0.00590069	-0.35843084
0.07579	7.87095	0.00082231	1.2e-07	0.0	0.0	0.00122941	1.5e-07	2e-08	8.2e-07	572.96561164	738.61517384	754.4671075	7.5616227	-0.0057641	-0.3583885
0.07589	7.87821	0.00082629	1.2e-07	0.0	0.0	0.00122541	1.5e-07	2e-08	8.3e-07	573.1407491	738.57820346	754.41329142	7.54853963	-0.00562739	-0.35834624
0.07599	7.88546	0.00083028	1.2e-07	0.0	0.0	0.00122142	1.5e-07	2e-08	8.3e-07	573.31556433	738.54131692	754.35956371	7.53546531	-0.00549055	-0.35830405
0.07609	7.89269	0.00083427	1.3e-07	0.0	0.0	0.00121742	1.5e-07	2e-08	8.4e-07	573.49005768	738.50451423	754.3059243	7.52239965	-0.0053536	-0.35826192
0.07619	7.89991	0.00083825	1.3e-07	0.0	0.0	0.00121343	1.5e-07	2e-08	8.4e-07	573.66422952	738.46779539	754.25237312	7.50934255	-0.00521652	-0.35821986
0.07629	7.90712	0.00084224	1.3e-07	0.0	0.0	0.00120944	1.6e-07	2e-08	8.4e-07	573.83808021	738.43116041	754.19891012	7.49629389	-0.00507933	-0.35817788
0.07639	7.91431	0.00084623	1.3e-07	0.0	0.0	0.00120544	1.6e-07	2e-08	8.5e-07	574.01161008	738.39460929	754.14553525	7.48325357	-0.00494202	-0.35813596
0.07649	7.92149	0.00085021	1.3e-07	0.0	0.0	0.00120145	1.6e-07	2e-08	8.5e-07	574.1848195	738.35814207	754.09224844	7.47022028	-0.00480255	-0.35809411
0.07659	7.92866	0.00085419	1.3e-07	0.0	0.0	0.00119745	1.6e-07	2e-08	8.6e-07	574.35770877	738.32176198	754.03904963	7.45719594	-0.00466436	-0.35805233
0.07669	7.93581	0.00085818	1.4e-07	0.0	0.0	0.00119346	1.7e-07	3e-08	8.6e-07	574.53027828	738.28546677	753.98593876	7.44417956	-0.00452596	-0.35801063
0.07679	7.94295	0.00086216	1.4e-07	0.0	0.0	0.00118947	1.7e-07	3e-08	8.6e-07	574.70252834	738.24925657	753.93291579	7.43117103	-0.00438735	-0.35796898
0.07689	7.95007	0.00086614	1.4e-07	0.0	0.0	0.00118548	1.7e-07	3e-08	8.7e-07	574.87445931	738.21313156	753.87998066	7.41817023	-0.00424852	-0.35792741
0.07699	7.95718	0.00087012	1.4e-07	0.0	0.0	0.00118149	1.7e-07	3e-08	8.7e-07	575.04607152	738.17709188	753.82713331	7.40517706	-0.00410946	-0.35788591
0.07709	7.96428	0.0008741	1.4e-07	0.0	0.0	0.0011775	1.8e-07	3e-08	8.8e-07	575.21736529	738.14113773	753.77437369	7.39219139	-0.00397018	-0.35784448
0.07719	7.97136	0.00087808	1.5e-07	0.0	0.0	0.00117352	1.8e-07	3e-08	8.8e-07	575.38834096	738.1052693	753.72170174	7.37921311	-0.00383066	-0.35780311
0.07729	7.97843	0.00088205	1.5e-07	0.0	0.0	0.00116953	1.8e-07	3e-08	8.8e-07	575.55899884	738.06948677	753.66911742	7.36624211	-0.0036909	-0.35776182
0.07739	7.98548	0.00088603	1.5e-07	0.0	0.0	0.00116555	1.9e-07	3e-08	8.9e-07	575.72933927	738.03379037	753.61662068	7.35327827	-0.00355089	-0.35772059
0.07749	7.99252	0.00089	1.5e-07	0.0	0.0	0.00116157	1.9e-07	3e-08	8.9e-07	575.89936256	737.99818031	753.56421146	7.34032147	-0.00341064	-0.35767943
0.07759	7.99954	0.00089397	1.5e-07	0.0	0.0	0.00115759	1.9e-07	3e-08	9e-07	576.06906903	737.96265683	753.51188971	7.32737159	-0.00327012	-0.35763834
0.07769	8.00656	0.00089794	1.6e-07	0.0	0.0	0.00115362	1.9e-07	3e-08	9e-07	576.23845899	737.92722018	753.45965539	7.31442851	-0.00312934	-0.35759732
0.07779	8.01355	0.0009019	1.6e-07	0.0	0.0	0.00114964	2e-07	3e-08	9e-07	576.40753274	737.89187062	753.40750844	7.30149211	-0.00298828	-0.35755637
0.07789	8.02053	0.00090586	1.6e-07	0.0	0.0	0.00114567	2e-07	3e-08	9.1e-07	576.5762906	737.85660736	753.35544883	7.28856092	-0.00284949	-0.35751548
0.07799	8.0275	0.00090982	1.6e-07	0.0	0.0	0.0011417	2e-07	3e-08	9.1e-07	576.74473283	737.82142921	753.30347652	7.2756371	-0.00270866	-0.35747467
0.07809	8.03445	0.00091378	1.6e-07	0.0	0.0	0.00113774	2.1e-07	3e-08	9.2e-07	576.91285977	737.78633795	753.25159146	7.26271954	-0.00256766	-0.35743392
0.07819	8.04139	0.00091773	1.6e-07	0.0	0.0	0.00113377	2.1e-07	3e-08	9.2e-07	577.0806717	737.75133375	753.1997936	7.2498081	-0.00242648	-0.35739324
0.07829	8.04831	0.00092168	1.7e-07	0.0	0.0	0.00112981	2.1e-07	3e-08	9.2e-07	577.24816891	737.71641677	753.1480829	7.23690265	-0.00228514	-0.35735263
0.07839	8.05522	0.00092563	1.7e-07	0.0	0.0	0.00112586	2.1e-07	3e-08	9.3e-07	577.4153517	737.68158717	753.09645931	7.22400307	-0.00214362	-0.35731209
0.07849	8.06212	0.00092957	1.7e-07	0.0	0.0	0.0011219	2.2e-07	3e-08	9.3e-07	577.58222035	737.64684512	753.0449228	7.21110922	-0.00200195	-0.35727161
0.07859	8.069	0.00093351	1.7e-07	0.0	0.0	0.00111795	2.2e-07	3e-08	9.3e-07	577.74877513	737.61219078	752.99347333	7.19822098	-0.00186011	-0.35723121
0.07869	8.07586	0.00093745	1.8e-07	0.0	0.0	0.001114	2.2e-07	3e-08	9.4e-07	577.91501634	737.57762432	752.94211085	7.1853382	-0.00171812	-0.35719087
0.07879	8.08271	0.00094138	1.8e-07	0.0	0.0	0.00111006	2.3e-07	3e-08	9.4e-07	578.08094423	737.54314591	752.89083533	7.17246075	-0.00157597	-0.3571506
0.07889	8.08954	0.00094531	1.8e-07	0.0	0.0	0.00110612	2.3e-07	3e-08	9.5e-07	578.24655909	737.50875572	752.83964673	7.15958851	-0.00143367	-0.3571104
0.07899	8.09636	0.00094924	1.8e-07	0.0	0.0	0.00110219	2.3e-07	4e-08	9.5e-07	578.41186119	737.47445392	752.78854501	7.14672133	-0.00129122	-0.35707027
0.07909	8.10317	0.00095316	1.8e-07	0.0	0.0	0.00109826	2.4e-07	4e-08	9.5e-07	578.57685077	737.44024069	752.73753014	7.13385907	-0.00114863	-0.35703021
0.07919	8.10996	0.00095708	1.9e-07	0.0	0.0	0.00109433	2.4e-07	4e-08	9.6e-07	578.74152811	737.4061162	752.68660208	7.12100161	-0.0010059	-0.35699021
0.07929	8.11673	0.00096099	1.9e-07	0.0	0.0	0.00109041	2.4e-07	4e-08	9.6e-07	578.90589342	737.37208277	752.63576081	7.10814614	-0.00086061	-0.35695029
0.07939	8.12349	0.0009649	1.9e-07	0.0	0.0	0.00108649	2.5e-07	4e-08	9.7e-07	579.06994697	737.33814016	752.58500628	7.09529705	-0.00071689	-0.35691043
0.07949	8.13024	0.0009688	1.9e-07	0.0	0.0	0.00108258	2.5e-07	4e-08	9.7e-07	579.23368902	737.30428788	752.53433847	7.08245221	-0.00057295	-0.35687064
0.07959	8.13697	0.0009727	1.9e-07	0.0	0.0	0.00107867	2.5e-07	4e-08	9.7e-07	579.3971198	737.27052628	752.48375734	7.06961148	-0.00042877	-0.35683091
0.07969	8.14368	0.00097659	2e-07	0.0	0.0	0.00107477	2.6e-07	4e-08	9.8e-07	579.56023956	737.2368557	752.43326287	7.0567747	-0.00028435	-0.35679126
0.07979	8.15038	0.00098048	2e-07	0.0	0.0	0.00107087	2.6e-07	4e-08	9.8e-07	579.72304853	737.20327649	752.38285503	7.04394171	-0.00013969	-0.35675167
0.07989	8.15706	0.00098436	2e-07	0.0	0.0	0.00106697	2.6e-07	4e-08	9.9e-07	579.88554694	737.16978902	752.33253379	7.03111237	5.22e-06	-0.35671215
0.07999	8.16373	0.00098824	2e-07	0.0	0.0	0.00106309	2.7e-07	4e-08	9.9e-07	580.04773502	737.13639367	752.28229913	7.01828652	0.00015037	-0.3566727
0.08009	8.17038	0.00099211	2.1e-07	0.0	0.0	0.0010592	2.7e-07	4e-08	9.9e-07	580.20961299	737.10309083	752.23215101	7.005464	0.00029579	-0.35663332
0.08019	8.17702	0.00099598	2.1e-07	0.0	0.0	0.00105533	2.7e-07	4e-08	1e-06	580.37118107	737.06988092	752.18208941	6.99264465	0.00044146	-0.356594
0.08029	8.18364	0.00099984	2.1e-07	0.0	0.0	0.00105145	2.8e-07	4e-08	1e-06	580.53243947	737.03676435	752.13211432	6.97982832	0.00058739	-0.35655476
0.08039	8.19024	0.00100369	2.1e-07	0.0	0.0	0.00104759	2.8e-07	4e-08	1.01e-06	580.69338841	737.00374156	752.0822257	6.96701484	0.00073359	-0.35651558
0.08049	8.19683	0.00100754	2.2e-07	0.0	0.0	0.00104373	2.9e-07	4e-08	1.01e-06	580.85402809	736.970813	752.03242354	6.95420405	0.00088006	-0.35647647
0.08059	8.2034	0.00101139	2.2e-07	0.0	0.0	0.00103988	2.9e-07	4e-08	1.01e-06	581.0143587	736.93797908	751.98270782	6.94139372	0.00102577	-0.35643742
0.08069	8.20996	0.00101522	2.2e-07	0.0	0.0	0.00103603	2.9e-07	4e-08	1.02e-06	581.17438041	736.90523903	751.93307854	6.92858716	0.00117246	-0.35639845
0.08079	8.2165	0.00101905	2.2e-07	0.0	0.0	0.00103219	3e-07	5e-08	1.02e-06	581.33409344	736.87259424	751.88353567	6.91578269	0.00131939	-0.35635954
0.08089	8.22303	0.00102288	2.3e-07	0.0	0.0	0.00102835	3e-07	5e-08	1.02e-06	581.49349797	736.84004516	751.83407919	6.90298013	0.00146655	-0.3563207
0.08099	8.22954	0.00102669	2.3e-07	0.0	0.0	0.00102453	3.1e-07	5e-08	1.03e-06	581.65259419	736.80759224	751.78470909	6.89017932	0.00161395	-0.35628193
0.08109	8.23603	0.0010305	2.3e-07	0.0	0.0	0.0010207	3.1e-07	5e-08	1.03e-06	581.81138228	736.77523596	751.73542535	6.87738008	0.00176158	-0.35624323
0.08119	8.24251	0.00103431	2.3e-07	0.0	0.0	0.00101689	3.1e-07	5e-08	1.04e-06	581.96986239	736.7429768	751.68622796	6.86458222	0.00190945	-0.35620459
0.08129	8.24897	0.0010381	2.4e-07	0.0	0.0	0.00101308	3.2e-07	5e-08	1.04e-06	582.12803472	736.71081526	751.63711691	6.85178556	0.00205755	-0.35616602
0.08139	8.25542	0.00104189	2.4e-07	0.0	0.0	0.00100928	3.2e-07	5e-08	1.04e-06	582.28589941	736.67875184	751.58809219	6.83898992	0.0022059	-0.35612752
0.08149	8.26184	0.00104567	2.4e-07	0.0	0.0	0.00100549	3.3e-07	5e-08	1.05e-06	582.44345663	736.64678705	751.53915379	6.82619512	0.00235448	-0.35608909
0.08159	8.26826	0.00104945	2.4e-07	0.0	0.0	0.0010017	3.3e-07	5e-08	1.05e-06	582.60070652	736.61492143	751.49030171	6.81340097	0.0025033	-0.35605072
0.08169	8.27465	0.00105322	2.5e-07	0.0	0.0	0.00099793	3.3e-07	5e-08	1.05e-06	582.75764925	736.58315552	751.44153594	6.80060728	0.00265235	-0.35601243
0.08179	8.28103	0.00105697	2.5e-07	0.0	0.0	0.00099415	3.4e-07	5e-08	1.06e-06	582.91428495	736.55148987	751.39285648	6.78781387	0.00280165	-0.3559742
0.08189	8.28739	0.00106073	2.5e-07	0.0	0.0	0.00099039	3.4e-07	5e-08	1.06e-06	583.07061376	736.51992503	751.34426331	6.77502053	0.00295119	-0.35593604
0.08199	8.29374	0.00106447	2.5e-07	0.0	0.0	0.00098664	3.5e-07	5e-08	1.07e-06	583.22663579	736.48846143	751.29575645	6.76222303	0.00310046	-0.35589794
0.08209	8.30007	0.00106821	2.6e-07	0.0	0.0	0.00098289	3.5e-07	5e-08	1.07e-06	583.38235113	736.45709947	751.24733592	6.74942804	0.00325033	-0.35585992
0.08219	8.30638	0.00107193	2.6e-07	0.0	0.0	0.00097915	3.6e-07	5e-08	1.07e-06	583.53775994	736.42583994	751.1990017	6.73663235	0.00340041	-0.35582196
0.08229	8.31268	0.00107565	2.6e-07	0.0	0.0	0.00097542	3.6e-07	5e-08	1.08e-06	583.69286234	736.39468345	751.15075379	6.72383577	0.0035507	-0.35578407
0.08239	8.31896	0.00107937	2.7e-07	0.0	0.0	0.00097169	3.6e-07	6e-08	1.08e-06	583.84765844	736.36363058	751.10259219	6.71103808	0.00370121	-0.35574625
0.08249	8.32522	0.00108307	2.7e-07	0.0	0.0	0.00096798	3.7e-07	6e-08	1.08e-06	584.00214834	736.33268196	751.05451692	6.69823906	0.00385193	-0.35570849
0.08259	8.33147	0.00108676	2.7e-07	0.0	0.0	0.00096427	3.7e-07	6e-08	1.09e-06	584.15633214	736.30183821	751.00652798	6.6854385	0.00400286	-0.3556708
0.08269	8.3377	0.00109045	2.7e-07	0.0	0.0	0.00096058	3.8e-07	6e-08	1.09e-06	584.31020993	736.27109996	750.95862538	6.67263617	0.00415399	-0.35563318
0.08279	8.34391	0.00109413	2.8e-07	0.0	0.0	0.00095689	3.8e-07	6e-08	1.1e-06	584.46378181	736.24046786	750.91080913	6.65983185	0.00430533	-0.35559563
0.08289	8.3501	0.00109779	2.8e-07	0.0	0.0	0.00095321	3.9e-07	6e-08	1.1e-06	584.61704785	736.20994257	750.86307925	6.64702532	0.00445688	-0.35555815
0.08299	8.35628	0.00110145	2.8e-07	0.0	0.0	0.00094954	3.9e-07	6e-08	1.1e-06	584.77000813	736.17952475	750.81543575	6.63421635	0.00460862	-0.35552073
0.08309	8.36244	0.0011051	2.9e-07	0.0	0.0	0.00094587	4e-07	6e-08	1.11e-06	584.92266272	736.14921508	750.76787863	6.62140472	0.00476056	-0.35548339
0.08319	8.36858	0.00110874	2.9e-07	0.0	0.0	0.00094222	4e-07	6e-08	1.11e-06	585.07501168	736.11901426	750.72040793	6.60859019	0.0049127	-0.35544611
0.08329	8.3747	0.00111238	2.9e-07	0.0	0.0	0.00093858	4.1e-07	6e-08	1.11e-06	585.22705508	736.08892299	750.67302366	6.59577253	0.00506502	-0.35540889
0.08339	8.38081	0.001116	2.9e-07	0.0	0.0	0.00093494	4.1e-07	6e-08	1.12e-06	585.37879288	736.05894263	750.62572586	6.5829452	0.00521811	-0.35537175
0.08349	8.3869	0.00111961	3e-07	0.0	0.0	0.00093132	4.2e-07	6e-08	1.12e-06	585.53022515	736.0290737	750.57851455	6.57011873	0.00537098	-0.35533467
0.08359	8.39297	0.00112321	3e-07	0.0	0.0	0.0009277	4.2e-07	6e-08	1.13e-06	585.68135195	735.99931681	750.53138975	6.55728815	0.00552405	-0.35529767
0.08369	8.39903	0.00112681	3e-07	0.0	0.0	0.0009241	4.3e-07	7e-08	1.13e-06	585.83217331	735.96967274	750.48435148	6.5444532	0.00567734	-0.35526072
0.08379	8.40506	0.00113039	3.1e-07	0.0	0.0	0.0009205	4.3e-07	7e-08	1.13e-06	585.98268926	735.94014229	750.43739978	6.53161361	0.00583083	-0.35522385
0.08389	8.41108	0.00113396	3.1e-07	0.0	0.0	0.00091691	4.4e-07	7e-08	1.14e-06	586.13289981	735.91072629	750.39053466	6.51876912	0.00598452	-0.35518705
0.08399	8.41708	0.00113753	3.1e-07	0.0	0.0	0.00091334	4.4e-07	7e-08	1.14e-06	586.28280497	735.88142558	750.34375618	6.50591946	0.00613842	-0.35515031
0.08409	8.42306	0.00114108	3.2e-07	0.0	0.0	0.00090977	4.5e-07	7e-08	1.14e-06	586.43240474	735.852241	750.29706435	6.49306435	0.00629251	-0.35511364
0.08419	8.42903	0.00114462	3.2e-07	0.0	0.0	0.00090622	4.5e-07	7e-08	1.15e-06	586.58169912	735.82317343	750.25045922	6.48020352	0.00644681	-0.35507704
0.08429	8.43498	0.00114815	3.2e-07	0.0	0.0	0.00090267	4.6e-07	7e-08	1.15e-06	586.73068809	735.79422375	750.20394082	6.46733669	0.0066013	-0.35504051
0.08439	8.4409	0.00115168	3.3e-07	0.0	0.0	0.00089914	4.6e-07	7e-08	1.15e-06	586.87937164	735.76539287	750.15750919	6.45446357	0.00675599	-0.35500405
0.08449	8.44681	0.00115519	3.3e-07	0.0	0.0	0.00089561	4.7e-07	7e-08	1.16e-06	587.02774974	735.73668168	750.11116438	6.4415839	0.00691088	-0.35496765
0.08459	8.4527	0.00115869	3.3e-07	0.0	0.0	0.0008921	4.7e-07	7e-08	1.16e-06	587.17582236	735.70809114	750.06490643	6.42869737	0.00706596	-0.35493132
0.08469	8.45858	0.00116218	3.3e-07	0.0	0.0	0.0008886	4.8e-07	7e-08	1.16e-06	587.32358945	735.67962225	750.01873538	6.41579648	0.0072216	-0.35489507
0.08479	8.46443	0.00116566	3.4e-07	0.0	0.0	0.00088511	4.8e-07	7e-08	1.17e-06	587.47105081	735.65127666	749.97265134	6.40289306	0.00737718	-0.35485887
0.08489	8.47027	0.00116912	3.4e-07	0.0	0.0	0.00088163	4.9e-07	7e-08	1.17e-06	587.6182065	735.62305484	749.92665432	6.38998154	0.00753297	-0.35482275
0.08499	8.47609	0.00117258	3.4e-07	0.0	0.0	0.00087816	4.9e-07	8e-08	1.17e-06	587.76505644	735.59495784	749.88074437	6.37706162	0.00768897	-0.3547867
0.08509	8.48188	0.00117603	3.5e-07	0.0	0.0	0.0008747	5e-07	8e-08	1.18e-06	587.91160057	735.56698672	749.83492155	6.36413295	0.00784517	-0.35475071
0.08519	8.48766	0.00117946	3.5e-07	0.0	0.0	0.00087125	5.1e-07	8e-08	1.18e-06	588.05783879	735.53914253	749.78918591	6.35119521	0.00800157	-0.35471479
0.08529	8.49342	0.00118288	3.5e-07	0.0	0.0	0.00086781	5.1e-07	8e-08	1.19e-06	588.20377102	735.51142639	749.74353752	6.33824805	0.00815818	-0.35467895
0.08539	8.49917	0.00118629	3.6e-07	0.0	0.0	0.00086439	5.2e-07	8e-08	1.19e-06	588.34939714	735.48383942	749.69797645	6.32529114	0.008315	-0.35464317
0.08549	8.50489	0.00118969	3.6e-07	0.0	0.0	0.00086098	5.2e-07	8e-08	1.19e-06	588.49471705	735.45638274	749.65250275	6.31232412	0.00847202	-0.35460745
0.08559	8.51059	0.00119308	3.6e-07	0.0	0.0	0.00085757	5.3e-07	8e-08	1.2e-06	588.63973064	735.42905751	749.6071165	6.29934666	0.00862925	-0.35457181
0.08569	8.51628	0.00119646	3.7e-07	0.0	0.0	0.00085418	5.3e-07	8e-08	1.2e-06	588.78443777	735.40186493	749.56181776	6.28635839	0.00878668	-0.35453624
0.08579	8.52194	0.00119982	3.7e-07	0.0	0.0	0.00085081	5.4e-07	8e-08	1.2e-06	588.92883831	735.37480619	749.51660661	6.27335896	0.00894432	-0.35450073
0.08589	8.52759	0.00120318	3.7e-07	0.0	1e-08	0.00084744	5.5e-07	8e-08	1.21e-06	589.07293211	735.34788252	749.47148312	6.26034802	0.00910216	-0.35446529
0.08599	8.53321	0.00120652	3.8e-07	0.0	1e-08	0.00084409	5.5e-07	8e-08	1.21e-06	589.21671902	735.32109516	749.42644738	6.24732518	0.00926021	-0.35442993
0.08609	8.53882	0.00120984	3.8e-07	0.0	1e-08	0.00084074	5.6e-07	9e-08	1.21e-06	589.36019878	735.29444547	749.38149948	6.23427837	0.00941838	-0.35439463
0.08619	8.54441	0.00121316	3.8e-07	0.0	1e-08	0.00083741	5.6e-07	9e-08	1.22e-06	589.50337114	735.26793478	749.33663955	6.22122707	0.00957681	-0.3543594
0.08629	8.54997	0.00121646	3.9e-07	0.0	1e-08	0.0008341	5.7e-07	9e-08	1.22e-06	589.64623601	735.24156435	749.29186764	6.20816223	0.00973544	-0.35432424
0.08639	8.55552	0.00121976	3.9e-07	0.0	1e-08	0.00083079	5.8e-07	9e-08	1.22e-06	589.78879319	735.21533552	749.24718383	6.19508343	0.00989427	-0.35428915
0.08649	8.56105	0.00122304	3.9e-07	0.0	1e-08	0.0008275	5.8e-07	9e-08	1.23e-06	589.93104248	735.18924966	749.20258822	6.18199024	0.0100533	-0.35425413
0.08659	8.56655	0.0012263	4e-07	0.0	1e-08	0.00082422	5.9e-07	9e-08	1.23e-06	590.07298365	735.16330818	749.15808092	6.16888223	0.01021253	-0.35421917
0.08669	8.57204	0.00122956	4e-07	0.0	1e-08	0.00082095	5.9e-07	9e-08	1.23e-06	590.21461646	735.1375125	749.11366201	6.15575897	0.01037196	-0.35418429
0.08679	8.57751	0.0012328	4.1e-07	0.0	1e-08	0.0008177	6e-07	9e-08	1.24e-06	590.35594069	735.11186406	749.0693316	6.14262	0.01053158	-0.35414948
0.08689	8.58295	0.00123602	4.1e-07	0.0	1e-08	0.00081445	6.1e-07	9e-08	1.24e-06	590.49695607	735.08636433	749.0250898	6.12946488	0.01069141	-0.35411473
0.08699	8.58838	0.00123924	4.1e-07	0.0	1e-08	0.00081122	6.1e-07	9e-08	1.24e-06	590.63766234	735.06101482	748.98093672	6.11629316	0.01085143	-0.35408006
0.08709	8.59379	0.00124244	4.2e-07	0.0	1e-08	0.00080801	6.2e-07	1e-07	1.24e-06	590.77805923	735.03581705	748.93687247	6.10310438	0.01101165	-0.35404545
0.08719	8.59917	0.00124563	4.2e-07	0.0	1e-08	0.0008048	6.2e-07	1e-07	1.25e-06	590.91814644	735.01077258	748.89289717	6.08989808	0.01117207	-0.35401092
0.08729	8.60453	0.00124881	4.2e-07	0.0	1e-08	0.00080162	6.3e-07	1e-07	1.25e-06	591.05792369	734.98588297	748.84901093	6.07667378	0.01133268	-0.35397645
0.08739	8.60988	0.00125197	4.3e-07	0.0	1e-08	0.00079844	6.4e-07	1e-07	1.25e-06	591.19739066	734.96114985	748.80521388	6.06343101	0.01149349	-0.35394206
0.08749	8.6152	0.00125512	4.3e-07	0.0	1e-08	0.00079527	6.4e-07	1e-07	1.26e-06	591.33654674	734.93657512	748.76150624	6.05014927	0.0116545	-0.35390774
0.08759	8.6205	0.00125825	4.3e-07	0.0	1e-08	0.00079212	6.5e-07	1e-07	1.26e-06	591.4753917	734.91216036	748.71788809	6.03686227	0.01181571	-0.35387348
0.08769	8.62578	0.00126138	4.4e-07	0.0	1e-08	0.00078899	6.6e-07	1e-07	1.26e-06	591.61392526	734.88790718	748.67435957	6.02355449	0.0119771	-0.3538393
0.08779	8.63104	0.00126448	4.4e-07	0.0	1e-08	0.00078587	6.6e-07	1e-07	1.27e-06	591.75214704	734.86381733	748.6309208	6.01022537	0.0121387	-0.35380519
0.08789	8.63628	0.00126758	4.5e-07	0.0	1e-08	0.00078276	6.7e-07	1e-07	1.27e-06	591.89005666	734.83989257	748.58757193	5.99687433	0.01230049	-0.35377114
0.08799	8.6415	0.00127066	4.5e-07	0.0	1e-08	0.00077966	6.8e-07	1e-07	1.27e-06	592.02765372	734.8161347	748.54431311	5.9835008	0.01246247	-0.35373717
0.08809	8.64669	0.00127373	4.5e-07	0.0	1e-08	0.00077658	6.8e-07	1.1e-07	1.28e-06	592.1649378	734.79254553	748.5011445	5.9701042	0.01262465	-0.35370327
0.08819	8.65186	0.00127678	4.6e-07	0.0	1e-08	0.00077351	6.9e-07	1.1e-07	1.28e-06	592.30190847	734.76912694	748.45806625	5.95668394	0.01278702	-0.35366944
0.08829	8.65702	0.00127982	4.6e-07	0.0	1e-08	0.00077046	7e-07	1.1e-07	1.28e-06	592.4385653	734.74588079	748.41507852	5.9432394	0.01294959	-0.35363568
0.08839	8.66215	0.00128284	4.6e-07	0.0	1e-08	0.00076742	7e-07	1.1e-07	1.29e-06	592.57490783	734.72280903	748.37218148	5.92976999	0.01311234	-0.35360199
0.08849	8.66725	0.00128585	4.7e-07	0.0	1e-08	0.00076439	7.1e-07	1.1e-07	1.29e-06	592.71093559	734.69991359	748.3293753	5.91627509	0.0132753	-0.35356838
0.08859	8.67234	0.00128885	4.7e-07	0.0	1e-08	0.00076138	7.2e-07	1.1e-07	1.29e-06	592.84664809	734.67719646	748.28666014	5.90275408	0.01343844	-0.35353483
0.08869	8.6774	0.00129183	4.8e-07	0.0	1e-08	0.00075838	7.2e-07	1.1e-07	1.29e-06	592.98204484	734.65465965	748.2440362	5.88920633	0.01360178	-0.35350136
0.08879	8.68244	0.0012948	4.8e-07	0.0	1e-08	0.0007554	7.3e-07	1.1e-07	1.3e-06	593.11712525	734.63230538	748.20150366	5.87560449	0.01376587	-0.35346796
0.08889	8.68746	0.00129776	4.8e-07	0.0	1e-08	0.00075243	7.4e-07	1.1e-07	1.3e-06	593.25188827	734.61013681	748.15906289	5.86199279	0.01392977	-0.35343463
0.08899	8.69246	0.00130069	4.9e-07	0.0	1e-08	0.00074948	7.4e-07	1.2e-07	1.3e-06	593.38633374	734.58815523	748.11671394	5.8483511	0.01409389	-0.35340137
0.08909	8.69743	0.00130362	4.9e-07	0.0	1e-08	0.00074654	7.5e-07	1.2e-07	1.31e-06	593.52046108	734.56636285	748.07445703	5.83467866	0.01425823	-0.35336819
0.08919	8.70238	0.00130653	4.9e-07	0.0	1e-08	0.00074362	7.6e-07	1.2e-07	1.31e-06	593.65426969	734.54476193	748.03229236	5.82097469	0.01442279	-0.35333508
0.08929	8.70731	0.00130942	5e-07	0.0	1e-08	0.00074071	7.7e-07	1.2e-07	1.31e-06	593.78775894	734.52335476	747.99022014	5.80723842	0.01458758	-0.35330204
0.08939	8.71222	0.0013123	5e-07	0.0	1e-08	0.00073781	7.7e-07	1.2e-07	1.32e-06	593.92092818	734.50214367	747.94824061	5.79346903	0.01475259	-0.35326907
0.08949	8.7171	0.00131517	5.1e-07	0.0	1e-08	0.00073493	7.8e-07	1.2e-07	1.32e-06	594.05377675	734.48113102	747.90635397	5.77966572	0.01491784	-0.35323618
0.08959	8.72196	0.00131802	5.1e-07	0.0	1e-08	0.00073207	7.9e-07	1.2e-07	1.32e-06	594.18630398	734.46031924	747.86456048	5.76582767	0.01508332	-0.35320335
0.08969	8.72679	0.00132085	5.1e-07	0.0	1e-08	0.00072922	7.9e-07	1.2e-07	1.32e-06	594.31850916	734.43971078	747.82286035	5.75195404	0.01524903	-0.35317061
0.08979	8.7316	0.00132367	5.2e-07	0.0	1e-08	0.00072638	8e-07	1.2e-07	1.33e-06	594.45039158	734.41930813	747.78125384	5.738044	0.01541498	-0.35313793
0.08989	8.73639	0.00132647	5.2e-07	0.0	1e-08	0.00072356	8.1e-07	1.3e-07	1.33e-06	594.58195049	734.39911383	747.73974119	5.72409669	0.01558116	-0.35310533
0.08999	8.74116	0.00132926	5.2e-07	0.0	1e-08	0.00072076	8.2e-07	1.3e-07	1.33e-06	594.71318514	734.37913047	747.69832266	5.71011124	0.01574759	-0.3530728
0.09009	8.7459	0.00133204	5.3e-07	0.0	1e-08	0.00071797	8.2e-07	1.3e-07	1.33e-06	594.84409476	734.35936066	747.6569985	5.69608678	0.01591427	-0.35304035
0.09019	8.75061	0.00133479	5.3e-07	0.0	1e-08	0.0007152	8.3e-07	1.3e-07	1.34e-06	594.97467804	734.33980821	747.61576913	5.68197281	0.01608247	-0.35300798
0.09029	8.7553	0.00133754	5.4e-07	0.0	1e-08	0.00071244	8.4e-07	1.3e-07	1.34e-06	595.10493391	734.32047646	747.57463491	5.66785254	0.01625003	-0.35297568
0.09039	8.75997	0.00134026	5.4e-07	0.0	1e-08	0.0007097	8.4e-07	1.3e-07	1.34e-06	595.23486192	734.30136724	747.53359598	5.6536883	0.0164179	-0.35294345
0.09049	8.76461	0.00134297	5.4e-07	0.0	1e-08	0.00070697	8.5e-07	1.3e-07	1.35e-06	595.36446116	734.28248348	747.49265266	5.639479	0.0165861	-0.35291129
0.09059	8.76923	0.00134567	5.5e-07	0.0	1e-08	0.00070426	8.6e-07	1.3e-07	1.35e-06	595.49373069	734.26382815	747.45180524	5.62522351	0.01675462	-0.35287922
0.09069	8.77383	0.00134835	5.5e-07	0.0	1e-08	0.00070157	8.7e-07	1.3e-07	1.35e-06	595.62266955	734.2454043	747.41105404	5.6109207	0.01692347	-0.35284722
0.09079	8.77839	0.00135101	5.6e-07	0.0	1e-08	0.00069889	8.7e-07	1.4e-07	1.35e-06	595.75127675	734.22721501	747.37039939	5.59656942	0.01709267	-0.35281529
0.09089	8.78294	0.00135366	5.6e-07	0.0	1e-08	0.00069623	8.8e-07	1.4e-07	1.36e-06	595.87955128	734.20926345	747.32984161	5.58216851	0.01726223	-0.35278344
0.09099	8.78746	0.00135629	5.6e-07	0.0	1e-08	0.00069358	8.9e-07	1.4e-07	1.36e-06	596.00749208	734.19155282	747.28938105	5.56771676	0.01743214	-0.35275166
0.09109	8.79195	0.00135891	5.7e-07	0.0	1e-08	0.00069095	9e-07	1.4e-07	1.36e-06	596.13509809	734.17408639	747.24901805	5.55321299	0.01760242	-0.35271997
0.09119	8.79642	0.0013615	5.7e-07	0.0	1e-08	0.00068834	9e-07	1.4e-07	1.36e-06	596.26236821	734.15686749	747.20875296	5.53865596	0.01777309	-0.35268834
0.09129	8.80086	0.00136409	5.8e-07	0.0	1e-08	0.00068574	9.1e-07	1.4e-07	1.37e-06	596.38930132	734.13989952	747.16858615	5.52404445	0.01794414	-0.3526568
0.09139	8.80527	0.00136665	5.8e-07	0.0	1e-08	0.00068316	9.2e-07	1.4e-07	1.37e-06	596.51589625	734.12318594	747.12851799	5.50937719	0.01811559	-0.35262533
0.09149	8.80966	0.0013692	5.8e-07	0.0	1e-08	0.00068059	9.3e-07	1.4e-07	1.37e-06	596.64215183	734.10673024	747.08854886	5.49465291	0.01828745	-0.35259394
0.09159	8.81402	0.00137173	5.9e-07	0.0	1e-08	0.00067805	9.3e-07	1.5e-07	1.37e-06	596.76806525	734.09053945	747.04867962	5.47977263	0.01846215	-0.35256264
0.09169	8.81836	0.00137425	5.9e-07	0.0	1e-08	0.00067552	9.4e-07	1.5e-07	1.38e-06	596.89363598	734.07461567	747.00891045	5.46490203	0.01863556	-0.35253141
0.09179	8.82267	0.00137675	6e-07	0.0	1e-08	0.000673	9.5e-07	1.5e-07	1.38e-06	597.01886295	734.05896218	746.9692417	5.44996635	0.01880951	-0.35250026
0.09189	8.82695	0.00137923	6e-07	0.0	1e-08	0.0006705	9.6e-07	1.5e-07	1.38e-06	597.14374476	734.04358296	746.92967383	5.43496391	0.01898403	-0.35246919
0.09199	8.83121	0.0013817	6e-07	0.0	1e-08	0.00066802	9.6e-07	1.5e-07	1.38e-06	597.26827997	734.02848208	746.89020727	5.41989303	0.01915913	-0.3524382
0.09209	8.83544	0.00138414	6.1e-07	0.0	1e-08	0.00066556	9.7e-07	1.5e-07	1.39e-06	597.39246711	734.0136637	746.8508425	5.40475198	0.01933483	-0.35240728
0.09219	8.83964	0.00138657	6.1e-07	0.0	1e-08	0.00066311	9.8e-07	1.5e-07	1.39e-06	597.51630467	733.99913204	746.81157999	5.38953901	0.01951115	-0.35237645
0.09229	8.84382	0.00138899	6.2e-07	0.0	1e-08	0.00066068	9.9e-07	1.5e-07	1.39e-06	597.63979108	733.98489143	746.77242024	5.37425234	0.01968812	-0.3523457
0.09239	8.84796	0.00139139	6.2e-07	0.0	1e-08	0.00065827	9.9e-07	1.5e-07	1.39e-06	597.76292475	733.97094628	746.73336375	5.35889016	0.01986575	-0.35231503
0.09249	8.85208	0.00139376	6.2e-07	0.0	1e-08	0.00065588	1e-06	1.6e-07	1.4e-06	597.88570405	733.95730109	746.69441103	5.34345065	0.02004407	-0.35228444
0.09259	8.85617	0.00139613	6.3e-07	0.0	1e-08	0.0006535	1.01e-06	1.6e-07	1.4e-06	598.00812729	733.94396046	746.65556261	5.32793193	0.0202231	-0.35225393
0.09269	8.86023	0.00139847	6.3e-07	0.0	1e-08	0.00065114	1.02e-06	1.6e-07	1.4e-06	598.13019276	733.93092906	746.61681903	5.31233211	0.02040286	-0.3522235
0.09279	8.86427	0.0014008	6.4e-07	0.0	1e-08	0.0006488	1.02e-06	1.6e-07	1.4e-06	598.25189869	733.91821167	746.57818083	5.29664928	0.02058337	-0.35219315
0.09289	8.86827	0.00140311	6.4e-07	0.0	1e-08	0.00064648	1.03e-06	1.6e-07	1.41e-06	598.37324268	733.90581443	746.53964877	5.2807233	0.02076874	-0.35216291
0.09299	8.87225	0.0014054	6.4e-07	0.0	1e-08	0.00064417	1.04e-06	1.6e-07	1.41e-06	598.49422	733.89374845	746.50122426	5.26481822	0.02095214	-0.35213274
0.09309	8.8762	0.00140767	6.5e-07	0.0	1e-08	0.00064188	1.05e-06	1.6e-07	1.41e-06	598.614831	733.88201397	746.46290723	5.24881653	0.02113657	-0.35210265
0.09319	8.88011	0.00140992	6.5e-07	0.0	1e-08	0.00063961	1.06e-06	1.6e-07	1.41e-06	598.73507357	733.87061655	746.42469834	5.23271556	0.02132206	-0.35207264
0.09329	8.884	0.00141216	6.6e-07	0.0	1e-08	0.00063736	1.06e-06	1.7e-07	1.42e-06	598.85494553	733.85956185	746.38659827	5.21651263	0.02150867	-0.35204272
0.09339	8.88786	0.00141438	6.6e-07	0.0	1e-08	0.00063513	1.07e-06	1.7e-07	1.42e-06	598.97444462	733.84885569	746.3486077	5.20020498	0.02169643	-0.35201289
0.09349	8.89169	0.00141658	6.6e-07	0.0	1e-08	0.00063291	1.08e-06	1.7e-07	1.42e-06	599.09356855	733.83850402	746.31072735	5.18378982	0.02188539	-0.35198314
0.09359	8.89549	0.00141876	6.7e-07	0.0	1e-08	0.00063071	1.09e-06	1.7e-07	1.42e-06	599.21231494	733.82851291	746.27295796	5.1672643	0.0220756	-0.35195348
0.09369	8.89925	0.00142092	6.7e-07	0.0	1e-08	0.00062854	1.09e-06	1.7e-07	1.42e-06	599.33068135	733.81888859	746.23530027	5.15062551	0.0222671	-0.35192391
0.09379	8.90299	0.00142307	6.7e-07	0.0	1e-08	0.00062638	1.1e-06	1.7e-07	1.43e-06	599.44866528	733.80963742	746.19775506	5.13387052	0.02245994	-0.35189442
0.09389	8.90669	0.00142519	6.8e-07	0.0	1e-08	0.00062424	1.11e-06	1.7e-07	1.43e-06	599.56626417	733.80076592	746.16032311	5.11699633	0.02265417	-0.35186503
0.09399	8.91037	0.0014273	6.8e-07	0.0	1e-08	0.00062212	1.12e-06	1.7e-07	1.43e-06	599.68347538	733.79228074	746.12300523	5.09999988	0.02284984	-0.35183572
0.09409	8.91401	0.00142939	6.9e-07	0.0	1e-08	0.00062001	1.12e-06	1.8e-07	1.43e-06	599.80029619	733.78418868	746.08580225	5.08287809	0.023047	-0.3518065
0.09419	8.91762	0.00143146	6.9e-07	0.0	1e-08	0.00061793	1.13e-06	1.8e-07	1.43e-06	599.91672384	733.77649671	746.04871504	5.0656278	0.02324571	-0.35177737
0.09429	8.9212	0.00143351	6.9e-07	0.0	1e-08	0.00061587	1.14e-06	1.8e-07	1.44e-06	600.03275368	733.76921574	746.01174497	5.04807277	0.02345069	-0.35174835
0.09439	8.92474	0.00143554	7e-07	0.0	1e-08	0.00061382	1.15e-06	1.8e-07	1.44e-06	600.1483817	733.7623554	745.97489328	5.03047751	0.02365476	-0.35171941
0.09449	8.92826	0.00143755	7e-07	0.0	1e-08	0.0006118	1.15e-06	1.8e-07	1.44e-06	600.26360583	733.75592109	745.9381606	5.01272648	0.02386102	-0.35169056
0.09459	8.93174	0.00143954	7.1e-07	0.0	1e-08	0.00060979	1.16e-06	1.8e-07	1.44e-06	600.37842259	733.7499213	745.90154798	4.99481428	0.02406956	-0.35166181
0.09469	8.93518	0.00144151	7.1e-07	0.0	1e-08	0.00060781	1.17e-06	1.8e-07	1.45e-06	600.49282837	733.74436477	745.86505654	4.97673538	0.02428051	-0.35163315
0.09479	8.9386	0.00144346	7.1e-07	0.0	1e-08	0.00060584	1.18e-06	1.8e-07	1.45e-06	600.60681944	733.7392605	745.82868739	4.95848409	0.02449399	-0.35160459
0.09489	8.94197	0.00144539	7.2e-07	0.0	1e-08	0.0006039	1.18e-06	1.8e-07	1.45e-06	600.72039192	733.7346178	745.79244172	4.94005458	0.02471012	-0.35157613
0.09499	8.94532	0.0014473	7.2e-07	0.0	1e-08	0.00060197	1.19e-06	1.9e-07	1.45e-06	600.83354181	733.73044624	745.75632074	4.92144087	0.02492903	-0.35154776
0.09509	8.94863	0.00144919	7.2e-07	0.0	1e-08	0.00060007	1.2e-06	1.9e-07	1.45e-06	600.94626499	733.7267557	745.72032569	4.90263682	0.02515084	-0.3515195
0.09519	8.9519	0.00145106	7.3e-07	0.0	1e-08	0.00059818	1.21e-06	1.9e-07	1.45e-06	601.05855585	733.72355948	745.68445826	4.88350543	0.02538015	-0.35149134
0.09529	8.95514	0.00145291	7.3e-07	0.0	1e-08	0.00059632	1.21e-06	1.9e-07	1.46e-06	601.17040903	733.72087032	745.64872004	4.86424195	0.02561022	-0.35146328
0.09539	8.95835	0.00145473	7.3e-07	0.0	1e-08	0.00059448	1.22e-06	1.9e-07	1.46e-06	601.28182074	733.7186972	745.6131122	4.84475557	0.02584407	-0.35143531
0.09549	8.96151	0.00145654	7.4e-07	0.0	1e-08	0.00059266	1.23e-06	1.9e-07	1.46e-06	601.39278593	733.71705199	745.57763626	4.82503798	0.02608189	-0.35140746
0.09559	8.96464	0.00145833	7.4e-07	0.0	1e-08	0.00059086	1.23e-06	1.9e-07	1.46e-06	601.50329937	733.71594699	745.54229378	4.80508066	0.02632389	-0.3513797
0.09569	8.96774	0.00146009	7.5e-07	0.0	1e-08	0.00058908	1.24e-06	1.9e-07	1.46e-06	601.61335565	733.71539491	745.50708639	4.78487486	0.02657028	-0.35135206
0.09579	8.97079	0.00146183	7.5e-07	0.0	1e-08	0.00058733	1.25e-06	2e-07	1.47e-06	601.72294914	733.71540892	745.47201578	4.76441161	0.02682127	-0.35132452
0.09589	8.97381	0.00146355	7.5e-07	0.0	1e-08	0.00058559	1.26e-06	2e-07	1.47e-06	601.83207402	733.71600262	745.4370837	4.7436817	0.02707711	-0.35129709
0.09599	8.97679	0.00146525	7.6e-07	0.0	1e-08	0.00058388	1.26e-06	2e-07	1.47e-06	601.94072424	733.7171901	745.40229195	4.7226757	0.027338	-0.35126976
0.09609	8.97973	0.00146693	7.6e-07	0.0	1e-08	0.00058219	1.27e-06	2e-07	1.47e-06	602.04889221	733.71898895	745.36764281	4.70123752	0.02760892	-0.35124256
0.09619	8.98264	0.00146858	7.6e-07	0.0	1e-08	0.00058053	1.28e-06	2e-07	1.47e-06	602.1565699	733.72141766	745.33313864	4.67955581	0.0278837	-0.35121547
0.09629	8.9855	0.00147021	7.7e-07	0.0	1e-08	0.00057888	1.28e-06	2e-07	1.47e-06	602.26375108	733.72449075	745.29878133	4.65753893	0.02816523	-0.35118849
0.09639	8.98832	0.00147182	7.7e-07	0.0	1e-08	0.00057726	1.29e-06	2e-07	1.48e-06	602.37042809	733.72822586	745.26457315	4.63517184	0.02845392	-0.35116163
0.09649	8.9911	0.0014734	7.7e-07	0.0	1e-08	0.00057567	1.3e-06	2e-07	1.48e-06	602.47659294	733.73264141	745.23051649	4.61243897	0.02875018	-0.35113488
0.09659	8.99385	0.00147496	7.8e-07	0.0	1e-08	0.00057409	1.3e-06	2e-07	1.48e-06	602.58223728	733.73775663	745.19661382	4.58932424	0.02905445	-0.35110826
0.09669	8.99654	0.0014765	7.8e-07	0.0	1e-08	0.00057254	1.31e-06	2.1e-07	1.48e-06	602.68735214	733.7435921	745.16286781	4.56567849	0.02937167	-0.35108177
0.09679	8.9992	0.00147801	7.8e-07	0.0	1e-08	0.00057102	1.32e-06	2.1e-07	1.48e-06	602.79192495	733.75017663	745.12928216	4.54165333	0.02969661	-0.3510554
0.09689	9.00182	0.0014795	7.9e-07	0.0	1e-08	0.00056952	1.32e-06	2.1e-07	1.48e-06	602.8959474	733.75752924	745.09585936	4.51716348	0.03003205	-0.35102915
0.09699	9.00439	0.00148096	7.9e-07	0.0	1e-08	0.00056804	1.33e-06	2.1e-07	1.48e-06	602.99940884	733.76567435	745.06260254	4.49218543	0.03037866	-0.35100304
0.09709	9.00691	0.0014824	7.9e-07	0.0	1e-08	0.00056659	1.34e-06	2.1e-07	1.49e-06	603.10229804	733.77463758	745.02951504	4.4666948	0.03073716	-0.35097706
0.09719	9.00939	0.00148381	8e-07	0.0	1e-08	0.00056517	1.34e-06	2.1e-07	1.49e-06	603.20460322	733.78444583	744.99660033	4.44066628	0.03110829	-0.35095121
0.09729	9.01183	0.0014852	8e-07	0.0	1e-08	0.00056377	1.35e-06	2.1e-07	1.49e-06	603.30631202	733.7951273	744.96386206	4.41407365	0.03149282	-0.3509255
0.09739	9.01422	0.00148656	8e-07	0.0	1e-08	0.0005624	1.36e-06	2.1e-07	1.49e-06	603.40740899	733.80671719	744.93130478	4.38667985	0.03189877	-0.35089994
0.09749	9.01656	0.0014879	8e-07	0.0	1e-08	0.00056105	1.36e-06	2.1e-07	1.49e-06	603.50787895	733.81925005	744.89893294	4.35869463	0.03231878	-0.35087453
0.09759	9.01885	0.0014892	8.1e-07	0.0	1e-08	0.00055973	1.37e-06	2.1e-07	1.49e-06	603.60770682	733.83276024	744.866751	4.32998453	0.03275732	-0.35084926
0.09769	9.0211	0.00149048	8.1e-07	0.0	1e-08	0.00055844	1.37e-06	2.2e-07	1.49e-06	603.70687576	733.84728602	744.83476388	4.30050334	0.03321582	-0.35082414
0.09779	9.02329	0.00149173	8.1e-07	0.0	1e-08	0.00055718	1.38e-06	2.2e-07	1.5e-06	603.80536715	733.86286984	744.80297707	4.27005843	0.03370117	-0.35079919
0.09789	9.02544	0.00149296	8.2e-07	0.0	1e-08	0.00055595	1.39e-06	2.2e-07	1.5e-06	603.90315873	733.87956259	744.77139705	4.23874028	0.03420973	-0.35077439
0.09799	9.02753	0.00149415	8.2e-07	0.0	1e-08	0.00055474	1.39e-06	2.2e-07	1.5e-06	604.00023024	733.89741031	744.74002976	4.20643196	0.03474554	-0.35074976
0.09809	9.02957	0.00149531	8.2e-07	0.0	1e-08	0.00055357	1.4e-06	2.2e-07	1.5e-06	604.09655857	733.91646567	744.70888198	4.17306267	0.03531092	-0.35072531
0.09819	9.03155	0.00149645	8.2e-07	0.0	1e-08	0.00055243	1.4e-06	2.2e-07	1.5e-06	604.19211894	733.93678512	744.67796092	4.13855783	0.03590835	-0.35070103
0.09829	9.03348	0.00149755	8.3e-07	0.0	1e-08	0.00055131	1.41e-06	2.2e-07	1.5e-06	604.28688144	733.95843698	744.64727531	4.1025632	0.03655059	-0.35067694
0.09839	9.03536	0.00149862	8.3e-07	0.0	1e-08	0.00055023	1.41e-06	2.2e-07	1.5e-06	604.38081524	733.98149172	744.61683412	4.06522989	0.03723176	-0.35065304
0.09849	9.03717	0.00149966	8.3e-07	0.0	1e-08	0.00054919	1.42e-06	2.2e-07	1.5e-06	604.47388697	734.00602557	744.58664707	4.02633678	0.03795969	-0.35062934
0.09859	9.03893	0.00150066	8.3e-07	0.0	1e-08	0.00054817	1.42e-06	2.2e-07	1.5e-06	604.56605683	734.03212977	744.5567257	3.98548322	0.03874919	-0.35060586
0.09869	9.04062	0.00150163	8.4e-07	0.0	1e-08	0.0005472	1.43e-06	2.2e-07	1.51e-06	604.65728176	734.05990313	744.52708252	3.94273051	0.03959739	-0.35058258
0.09879	9.04225	0.00150256	8.4e-07	0.0	1e-08	0.00054625	1.43e-06	2.2e-07	1.51e-06	604.74751521	734.08945245	744.49773102	3.89779352	0.04051463	-0.35055954
0.09889	9.04382	0.00150346	8.4e-07	0.0	1e-08	0.00054535	1.44e-06	2.3e-07	1.51e-06	604.83670245	734.12090363	744.46868703	3.85014686	0.04152044	-0.35053674
0.09899	9.04532	0.00150432	8.4e-07	0.0	1e-08	0.00054448	1.44e-06	2.3e-07	1.51e-06	604.92478014	734.15440261	744.43996886	3.7996294	0.04262038	-0.3505142
0.09909	9.04675	0.00150514	8.4e-07	0.0	1e-08	0.00054365	1.44e-06	2.3e-07	1.51e-06	605.01167635	734.19011544	744.41159727	3.74554536	0.04384074	-0.35049193
0.09919	9.04811	0.00150592	8.5e-07	0.0	1e-08	0.00054287	1.45e-06	2.3e-07	1.51e-06	605.09730499	734.22824135	744.38359708	3.68749218	0.04519625	-0.35046996
0.09929	9.04939	0.00150666	8.5e-07	0.0	1e-08	0.00054212	1.45e-06	2.3e-07	1.51e-06	605.18156789	734.2690078	744.35599654	3.62457169	0.04672111	-0.3504483
0.09939	9.05059	0.00150735	8.5e-07	0.0	1e-08	0.00054142	1.45e-06	2.3e-07	1.51e-06	605.26434299	734.31269832	744.32883073	3.55582004	0.04845201	-0.35042698
0.09949	9.05171	0.00150799	8.5e-07	0.0	1e-08	0.00054077	1.46e-06	2.3e-07	1.51e-06	605.34548031	734.35966203	744.3021427	3.47952993	0.05045526	-0.35040604
0.09959	9.05274	0.00150859	8.5e-07	0.0	1e-08	0.00054017	1.46e-06	2.3e-07	1.51e-06	605.4247929	734.41033495	744.275986	3.39393085	0.05279949	-0.35038552
0.09969	9.05368	0.00150913	8.5e-07	0.0	1e-08	0.00053963	1.46e-06	2.3e-07	1.51e-06	605.50203456	734.46529234	744.25043109	3.2957055	0.05561523	-0.35036547
0.09979	9.05452	0.00150961	8.5e-07	0.0	1e-08	0.00053914	1.47e-06	2.3e-07	1.51e-06	605.5768695	734.52531991	744.22557387	3.17992315	0.05909786	-0.35034598
0.09989	9.05524	0.00151003	8.6e-07	0.0	1e-08	0.00053872	1.47e-06	2.3e-07	1.51e-06	605.64881043	734.59155876	744.20155328	3.03735968	0.06361607	-0.35032715
0.09999	9.05584	0.00151038	8.6e-07	0.0	1e-08	0.00053837	1.47e-06	2.3e-07	1.51e-06	605.71707517	734.66583948	744.17859191	2.84888556	0.06994003	-0.35030916
0.10001	9.05594	0.00151044	8.6e-07	0.0	1e-08	0.00053831	1.47e-06	2.3e-07	1.51e-06	605.7301782	734.68191478	744.17415765	1237.43974527	32.34778416	37.60317544
