# Supplementary material for: Dataset for the simulated biomass pyrolysis in rotary kilns with varying particle residence time distributions
Source: Data Brief. 2021 Nov 23;39:107603. doi: 10.1016/j.dib.2021.107603 (PMC8633881; doi:10.1016/j.dib.2021.107603)
Supplement: Supplementary Data S1 — Supplementary Raw Research Data. This is open data under the CC BY license http://creativecommons.org/licenses/by/4.0/ [file mmc1.zip › supplementary/114/logFiles/log_Pe14]

l,m	Tau,s	F_w,kg/s	F_is,kg/s	F_c,kg/s	F_rt,kg/s	F_w_wet,kg/s	F_it,kg/s	F_g,kg/s	F_H2O_g,kg/s	T_b,K	T_g,K	T_w,K	q_bed,kW/m	q_gas,kW/m	q_loss,kW/m
1e-05	0.00062	0.0	0.0	0.0	0.0	0.00205269	0.0	0.0	0.0	298.2147538	298.70213342	833.13081391	23.93192766	3.83785452	-0.42016542
0.0001	0.01174	0.0	0.0	0.0	0.0	0.00205269	0.0	0.0	0.0	298.79701071	303.66289817	832.95827633	23.90068255	3.82885278	-0.42002993
0.0002	0.02409	0.0	0.0	0.0	0.0	0.00205269	0.0	0.0	0.0	299.4428518	309.15679982	832.76685858	23.86605007	3.81854911	-0.41987959
0.0003	0.03644	0.0	0.0	0.0	0.0	0.00205269	0.0	0.0	0.0	300.08752711	314.6312472	832.57574846	23.83151731	3.80787746	-0.4197295
0.0004	0.04879	0.0	0.0	0.0	0.0	0.00205269	0.0	0.0	0.0	300.73104055	320.08576906	832.38494778	23.79708148	3.79684742	-0.41957966
0.0005	0.06113	0.0	0.0	0.0	0.0	0.00205269	0.0	0.0	0.0	301.37339593	325.51988578	832.19445841	23.76274106	3.78544077	-0.41943007
0.0006	0.07347	0.0	0.0	0.0	0.0	0.00205269	0.0	0.0	0.0	302.01459709	330.93313114	832.0042821	23.72849766	3.77368308	-0.41928071
0.0007	0.08581	0.0	0.0	0.0	0.0	0.00205269	0.0	0.0	0.0	302.65464783	336.32502733	831.81442074	23.69434761	3.76153516	-0.41913161
0.0008	0.09814	0.0	0.0	0.0	0.0	0.00205269	0.0	0.0	0.0	303.29355191	341.69508142	831.62487626	23.66029406	3.74902842	-0.41898276
0.0009	0.11047	0.0	0.0	0.0	0.0	0.00205269	0.0	0.0	0.0	303.93131315	347.04282487	831.43565047	23.62633432	3.73613838	-0.41883415
0.001	0.1228	0.0	0.0	0.0	0.0	0.00205269	0.0	0.0	0.0	304.56793519	352.36774419	831.24674546	23.59246789	3.72286057	-0.4186858
0.0011	0.13512	0.0	0.0	0.0	0.0	0.00205269	0.0	0.0	0.0	305.20342184	357.66936047	831.05816311	23.55869656	3.70921059	-0.4185377
0.0012	0.14744	0.0	0.0	0.0	0.0	0.00205269	0.0	0.0	0.0	305.83777671	362.94716354	830.8699055	23.5250112	3.69512483	-0.41838987
0.0013	0.15976	0.0	0.0	0.0	0.0	0.00205269	0.0	0.0	0.0	306.47100333	368.20062801	830.68197485	23.49142102	3.68066621	-0.41824229
0.0014	0.17207	0.0	0.0	0.0	0.0	0.00205269	0.0	0.0	0.0	307.10310546	373.42926641	830.49437308	23.45792366	3.66581873	-0.41809497
0.0015	0.18438	0.0	0.0	0.0	0.0	0.00205269	0.0	0.0	0.0	307.7340868	378.63258015	830.30710219	23.42451937	3.65058401	-0.4179479
0.0016	0.19668	0.0	0.0	0.0	0.0	0.00205269	0.0	0.0	0.0	308.36395103	383.81007232	830.12016419	23.39120839	3.63496371	-0.41780109
0.0017	0.20899	0.0	0.0	0.0	0.0	0.00205269	0.0	0.0	0.0	308.99270188	388.96124772	829.93356105	23.35799097	3.61895948	-0.41765452
0.0018	0.22128	0.0	0.0	0.0	0.0	0.00205269	0.0	0.0	0.0	309.62034261	394.08556315	829.74729518	23.32484063	3.60244442	-0.4175083
0.0019	0.23358	0.0	0.0	0.0	0.0	0.00205269	0.0	0.0	0.0	310.24687649	399.18247828	829.56136899	23.29179491	3.58559968	-0.41736229
0.002	0.24587	0.0	0.0	0.0	0.0	0.00205269	0.0	0.0	0.0	310.87230745	404.25152277	829.37578423	23.25883957	3.56835721	-0.41721654
0.0021	0.25816	0.0	0.0	0.0	0.0	0.00205269	0.0	0.0	0.0	311.49663908	409.29219047	829.19054299	23.22597454	3.55071718	-0.41707106
0.0022	0.27044	0.0	0.0	0.0	0.0	0.00205269	0.0	0.0	0.0	312.11987497	414.30397555	829.00564737	23.19319976	3.53267973	-0.41692584
0.0023	0.28273	0.0	0.0	0.0	0.0	0.00205269	0.0	0.0	0.0	312.7420187	419.28637253	828.82109945	23.16051515	3.51424502	-0.41678088
0.0024	0.295	0.0	0.0	0.0	0.0	0.00205269	0.0	0.0	0.0	313.36307336	424.2388672	828.63690157	23.12789118	3.49535697	-0.41663627
0.0025	0.30728	0.0	0.0	0.0	0.0	0.00205269	0.0	0.0	0.0	313.98304208	429.16094629	828.45305604	23.09536947	3.47609529	-0.41649189
0.0026	0.31955	0.0	0.0	0.0	0.0	0.00205269	0.0	0.0	0.0	314.60192863	434.05210905	828.26956485	23.06293349	3.45642874	-0.41634778
0.0027	0.33182	0.0	0.0	0.0	0.0	0.00205269	0.0	0.0	0.0	315.21973643	438.91184813	828.08643018	23.03058279	3.43635672	-0.41620395
0.0028	0.34408	0.0	0.0	0.0	0.0	0.00205269	0.0	0.0	0.0	315.83646885	443.73965623	827.9036542	22.99831688	3.41587862	-0.4160604
0.0029	0.35634	0.0	0.0	0.0	0.0	0.00205269	0.0	0.0	0.0	316.45212926	448.53502611	827.7212391	22.9661353	3.39499382	-0.41591712
0.003	0.3686	0.0	0.0	0.0	0.0	0.00205269	0.0	0.0	0.0	317.06672074	453.29751208	827.53918688	22.93401905	3.37379108	-0.41577417
0.0031	0.38085	0.0	0.0	0.0	0.0	0.00205269	0.0	0.0	0.0	317.68024638	458.0266639	827.35749953	22.90199388	3.35214333	-0.41563149
0.0032	0.3931	0.0	0.0	0.0	0.0	0.00205269	0.0	0.0	0.0	318.2927096	462.7219492	827.17617936	22.87004897	3.33009986	-0.41548909
0.0033	0.40535	0.0	0.0	0.0	0.0	0.00205269	0.0	0.0	0.0	318.90411361	467.38288236	826.99522851	22.8381836	3.30766128	-0.41534698
0.0034	0.41759	0.0	0.0	0.0	0.0	0.00205269	0.0	0.0	0.0	319.51446157	472.00897979	826.81464913	22.80639706	3.28482818	-0.41520517
0.0035	0.42983	0.0	0.0	0.0	0.0	0.00205269	0.0	0.0	0.0	320.12375665	476.59975987	826.63444336	22.77468861	3.26160118	-0.41506365
0.0036	0.44206	0.0	0.0	0.0	0.0	0.00205269	0.0	0.0	0.0	320.73200186	481.15484018	826.45461288	22.74304824	3.23815325	-0.41492242
0.0037	0.45429	0.0	0.0	0.0	0.0	0.00205269	0.0	0.0	0.0	321.33920022	485.67383225	826.27515939	22.71148838	3.21424103	-0.41478149
0.0038	0.46652	0.0	0.0	0.0	0.0	0.00205269	0.0	0.0	0.0	321.94535484	490.15622089	826.09608525	22.68000313	3.18996141	-0.41464086
0.0039	0.47875	0.0	0.0	0.0	0.0	0.00205269	0.0	0.0	0.0	322.55046872	494.60156629	825.91739242	22.64859163	3.16531733	-0.41450053
0.004	0.49097	0.0	0.0	0.0	0.0	0.00205269	0.0	0.0	0.0	323.15454485	499.00943373	825.73908289	22.61725303	3.14031173	-0.4143605
0.0041	0.50319	0.0	0.0	0.0	0.0	0.00205269	0.0	0.0	0.0	323.75758619	503.37939353	825.56115861	22.5859865	3.11494756	-0.41422077
0.0042	0.5154	0.0	0.0	0.0	0.0	0.00205269	0.0	0.0	0.0	324.35959559	507.71113241	825.38362095	22.5547832	3.0894305	-0.41408134
0.0043	0.52761	0.0	0.0	0.0	0.0	0.00205269	0.0	0.0	0.0	324.96057588	512.00433203	825.20647131	22.52365358	3.0634765	-0.41394222
0.0044	0.53982	0.0	0.0	0.0	0.0	0.00205269	0.0	0.0	0.0	325.56052997	516.25853299	825.02971185	22.49259232	3.03720179	-0.41380341
0.0045	0.55202	0.0	0.0	0.0	0.0	0.00205269	0.0	0.0	0.0	326.15946065	520.47336453	824.85334425	22.46159849	3.01061205	-0.41366491
0.0046	0.56422	0.0	0.0	0.0	0.0	0.00205269	0.0	0.0	0.0	326.75737071	524.64846445	824.6773702	22.43067112	2.98371299	-0.41352672
0.0047	0.57642	0.0	0.0	0.0	0.0	0.00205269	0.0	0.0	0.0	327.35426291	528.78347912	824.50179132	22.39980925	2.95651029	-0.41338884
0.0048	0.58861	0.0	0.0	0.0	0.0	0.00205269	0.0	0.0	0.0	327.95013989	532.87815829	824.32660873	22.36900483	2.92918553	-0.41325126
0.0049	0.6008	0.0	0.0	0.0	0.0	0.00205269	0.0	0.0	0.0	328.5450043	536.93225091	824.15182354	22.33826695	2.90149539	-0.413114
0.005	0.61298	0.0	0.0	0.0	0.0	0.00205269	0.0	0.0	0.0	329.13885881	540.94539115	823.97743751	22.3075907	2.87354386	-0.41297705
0.0051	0.62516	0.0	0.0	0.0	0.0	0.00205269	0.0	0.0	0.0	329.73170602	544.91729246	823.80345195	22.27697501	2.84533901	-0.41284042
0.0052	0.63734	0.0	0.0	0.0	0.0	0.00205269	0.0	0.0	0.0	330.3235485	548.84767988	823.62986817	22.24641884	2.81688893	-0.41270411
0.0053	0.64952	0.0	0.0	0.0	0.0	0.00205269	0.0	0.0	0.0	330.9143888	552.73628998	823.4566874	22.21592113	2.7882017	-0.41256811
0.0054	0.66169	0.0	0.0	0.0	0.0	0.00205269	0.0	0.0	0.0	331.50422935	556.58294747	823.28391042	22.18547443	2.75942998	-0.41243242
0.0055	0.67385	0.0	0.0	0.0	0.0	0.00205269	0.0	0.0	0.0	332.09307257	560.38748045	823.11153802	22.15508675	2.73037711	-0.41229706
0.0056	0.68602	0.0	0.0	0.0	0.0	0.00205269	0.0	0.0	0.0	332.68092092	564.14962976	822.93957146	22.12475346	2.70113198	-0.41216201
0.0057	0.69818	0.0	0.0	0.0	0.0	0.00205269	0.0	0.0	0.0	333.26777677	567.86920458	822.76801164	22.09447343	2.67170464	-0.41202729
0.0058	0.71033	0.0	0.0	0.0	0.0	0.00205269	0.0	0.0	0.0	333.85364248	571.54602806	822.59685941	22.0642455	2.64210513	-0.41189289
0.0059	0.72248	0.0	0.0	0.0	0.0	0.00205269	0.0	0.0	0.0	334.43852036	575.1799373	822.42611557	22.03406856	2.61234347	-0.41175881
0.006	0.73463	0.0	0.0	0.0	0.0	0.00205269	0.0	0.0	0.0	335.02241267	578.77082963	822.25578056	22.00393898	2.58252413	-0.41162503
0.0061	0.74678	0.0	0.0	0.0	0.0	0.00205269	0.0	0.0	0.0	335.60532163	582.31861101	822.08585481	21.97385913	2.55252342	-0.41149159
0.0062	0.75892	0.0	0.0	0.0	0.0	0.00205269	0.0	0.0	0.0	336.18724945	585.82314219	821.91633904	21.94382648	2.52240416	-0.41135847
0.0063	0.77106	0.0	0.0	0.0	0.0	0.00205269	0.0	0.0	0.0	336.7681983	589.28433198	821.74723369	21.91383986	2.49217768	-0.41122567
0.0064	0.78319	0.0	0.0	0.0	0.0	0.00205269	0.0	0.0	0.0	337.3481703	592.70210457	821.57853916	21.88389811	2.46185529	-0.4110932
0.0065	0.79532	0.0	0.0	0.0	0.0	0.00205269	0.0	0.0	0.0	337.92716755	596.07639958	821.41025574	21.85400004	2.4314483	-0.41096105
0.0066	0.80745	0.0	0.0	0.0	0.0	0.00205269	0.0	0.0	0.0	338.50519212	599.40720281	821.2423835	21.82414415	2.40103527	-0.41082921
0.0067	0.81957	0.0	0.0	0.0	0.0	0.00205269	0.0	0.0	0.0	339.08224602	602.6945117	821.07492244	21.79432974	2.37053226	-0.4106977
0.0068	0.83169	0.0	0.0	0.0	0.0	0.00205269	0.0	0.0	0.0	339.65833125	605.93830001	820.90787273	21.76455546	2.3399882	-0.41056651
0.0069	0.8438	0.0	0.0	0.0	0.0	0.00205269	0.0	0.0	0.0	340.23344975	609.13857948	820.74123435	21.73482012	2.30941531	-0.41043565
0.007	0.85592	0.0	0.0	0.0	0.0	0.00205269	0.0	0.0	0.0	340.80760344	612.29537821	820.5750072	21.70512255	2.27882581	-0.41030512
0.0071	0.86802	0.0	0.0	0.0	0.0	0.00205269	0.0	0.0	0.0	341.3807942	615.40874065	820.40919109	21.67546157	2.24823193	-0.41017491
0.0072	0.88013	0.0	0.0	0.0	0.0	0.00205269	0.0	0.0	0.0	341.95302393	618.47872985	820.2437857	21.64583966	2.21766383	-0.410045
0.0073	0.89223	0.0	0.0	0.0	0.0	0.00205269	0.0	0.0	0.0	342.52429449	621.50542493	820.07879065	21.61625046	2.18710832	-0.40991543
0.0074	0.90433	0.0	0.0	0.0	0.0	0.00205269	0.0	0.0	0.0	343.09460763	624.48891854	819.91420556	21.58669484	2.15658765	-0.40978618
0.0075	0.91642	0.0	0.0	0.0	0.0	0.00205269	0.0	0.0	0.0	343.66396511	627.42932132	819.75002993	21.55717168	2.12611429	-0.40965725
0.0076	0.92851	0.0	0.0	0.0	0.0	0.00205269	0.0	0.0	0.0	344.23236864	630.32676034	819.58626317	21.52767985	2.09570072	-0.40952865
0.0077	0.94059	0.0	0.0	0.0	0.0	0.00205269	0.0	0.0	0.0	344.79981993	633.18137909	819.42290463	21.49821822	2.06535939	-0.40940037
0.0078	0.95267	0.0	0.0	0.0	0.0	0.00205269	0.0	0.0	0.0	345.36632085	635.9932663	819.25995379	21.46880319	2.03501306	-0.40927236
0.0079	0.96475	0.0	0.0	0.0	0.0	0.00205269	0.0	0.0	0.0	345.9318732	638.76255188	819.09741	21.4394064	2.00481358	-0.4091447
0.008	0.97683	0.0	0.0	0.0	0.0	0.00205269	0.0	0.0	0.0	346.49647841	641.48947154	818.93527222	21.41003746	1.97471841	-0.40901736
0.0081	0.9889	0.0	0.0	0.0	0.0	0.00205269	0.0	0.0	0.0	347.06013807	644.17422513	818.77353953	21.38069524	1.9447401	-0.40889034
0.0082	1.00096	0.0	0.0	0.0	0.0	0.00205269	0.0	0.0	0.0	347.62285372	646.81702911	818.6122109	21.35137859	1.91489119	-0.40876364
0.0083	1.01303	0.0	0.0	0.0	0.0	0.00205269	0.0	0.0	0.0	348.18462689	649.41811647	818.45128524	21.32208638	1.88518422	-0.40863726
0.0084	1.02508	0.0	0.0	0.0	0.0	0.00205269	0.0	0.0	0.0	348.74545906	651.97773676	818.29076139	21.29281745	1.85563173	-0.40851121
0.0085	1.03714	0.0	0.0	0.0	0.0	0.00205269	0.0	0.0	0.0	349.30535167	654.49615611	818.1306381	21.26357066	1.82624628	-0.40838547
0.0086	1.04919	0.0	0.0	0.0	0.0	0.00205269	0.0	0.0	0.0	349.86430613	656.97365719	817.97091405	21.23434488	1.79704039	-0.40826006
0.0087	1.06124	0.0	0.0	0.0	0.0	0.00205269	0.0	0.0	0.0	350.42232383	659.41053924	817.81158783	21.20513896	1.76802661	-0.40813496
0.0088	1.07328	0.0	0.0	0.0	0.0	0.00205269	0.0	0.0	0.0	350.97940611	661.80711806	817.65265796	21.17595175	1.73921749	-0.40801019
0.0089	1.08532	0.0	0.0	0.0	0.0	0.00205269	0.0	0.0	0.0	351.53555554	664.16323726	817.49412477	21.14685971	1.71005175	-0.40788553
0.009	1.09736	0.0	0.0	0.0	0.0	0.00205269	0.0	0.0	0.0	352.09077345	666.47921847	817.33598672	21.117732	1.68150105	-0.40776133
0.0091	1.10939	0.0	0.0	0.0	0.0	0.00205269	0.0	0.0	0.0	352.64506056	668.75563675	817.1782413	21.08862314	1.65316634	-0.40763744
0.0092	1.12142	0.0	0.0	0.0	0.0	0.00205269	0.0	0.0	0.0	353.19841816	670.992833	817.02088688	21.05953215	1.62505886	-0.40751387
0.0093	1.13344	0.0	0.0	0.0	0.0	0.00205269	0.0	0.0	0.0	353.75084756	673.19116266	816.86392176	21.03045808	1.59718983	-0.4073906
0.0094	1.14546	0.0	0.0	0.0	0.0	0.00205269	0.0	0.0	0.0	354.30235	675.35099577	816.70734416	21.00139995	1.5695705	-0.40726765
0.0095	1.15748	0.0	0.0	0.0	0.0	0.00205269	0.0	0.0	0.0	354.85292671	677.47271689	816.55115224	20.97235681	1.5422121	-0.40714501
0.0096	1.16949	0.0	0.0	0.0	0.0	0.00205269	0.0	0.0	0.0	355.40257888	679.55672517	816.39534409	20.94332768	1.51512586	-0.40702268
0.0097	1.1815	0.0	0.0	0.0	0.0	0.00205269	0.0	0.0	0.0	355.95130768	681.60343431	816.23991773	20.9143116	1.48832304	-0.40690066
0.0098	1.19351	0.0	0.0	0.0	0.0	0.00205269	0.0	0.0	0.0	356.49911425	683.61327257	816.08487111	20.8853076	1.46181485	-0.40677895
0.0099	1.20551	0.0	0.0	0.0	0.0	0.00205269	0.0	0.0	0.0	357.04599969	685.58668277	815.93020211	20.85631472	1.43561254	-0.40665755
0.01	1.21751	0.0	0.0	0.0	0.0	0.00205269	0.0	0.0	0.0	357.59196745	687.52304832	815.77591305	20.82746135	1.40856967	-0.40653618
0.0101	1.2295	0.0	0.0	0.0	0.0	0.00205269	0.0	0.0	0.0	358.13701802	689.42309413	815.62200062	20.79852869	1.38264698	-0.40641531
0.0102	1.24149	0.0	0.0	0.0	0.0	0.00205269	0.0	0.0	0.0	358.68115184	691.2875693	815.46846137	20.76960992	1.35701311	-0.40629474
0.0103	1.25347	0.0	0.0	0.0	0.0	0.00205268	0.0	0.0	0.0	359.22437007	693.11690009	815.31529322	20.74070439	1.33167647	-0.40617446
0.0104	1.26546	0.0	0.0	0.0	0.0	0.00205268	0.0	0.0	0.0	359.76667384	694.91152329	815.16249403	20.71181145	1.30664552	-0.40605448
0.0105	1.27743	0.0	0.0	0.0	0.0	0.00205268	0.0	0.0	0.0	360.30806428	696.67188622	815.01006161	20.68293044	1.28192867	-0.40593479
0.0106	1.28941	0.0	0.0	0.0	0.0	0.00205268	0.0	0.0	0.0	360.84854246	698.39844676	814.85799372	20.65406071	1.25753437	-0.40581539
0.0107	1.30138	0.0	0.0	0.0	0.0	0.00205268	0.0	0.0	0.0	361.38810947	700.09167327	814.70628805	20.62520162	1.23347104	-0.40569628
0.0108	1.31334	1e-08	0.0	0.0	0.0	0.00205268	0.0	0.0	0.0	361.92676637	701.7520447	814.55494226	20.59635249	1.20974713	-0.40557747
0.0109	1.32531	1e-08	0.0	0.0	0.0	0.00205268	0.0	0.0	0.0	362.46451418	703.38005049	814.40395395	20.5675127	1.18637107	-0.40545894
0.011	1.33726	1e-08	0.0	0.0	0.0	0.00205268	0.0	0.0	0.0	363.00135391	704.97619063	814.25332065	20.53868157	1.16335128	-0.40534071
0.0111	1.34922	1e-08	0.0	0.0	0.0	0.00205268	0.0	0.0	0.0	363.53728823	706.54012148	814.10304368	20.50994467	1.13980104	-0.40522262
0.0112	1.36117	1e-08	0.0	0.0	0.0	0.00205268	0.0	0.0	0.0	364.07231761	708.07261124	813.95311938	20.48116627	1.11713134	-0.4051049
0.0113	1.37312	1e-08	0.0	0.0	0.0	0.00205268	0.0	0.0	0.0	364.60644297	709.57421852	813.803545	20.45240204	1.09476573	-0.40498745
0.0114	1.38506	1e-08	0.0	0.0	0.0	0.00205268	0.0	0.0	0.0	365.13966544	711.04537517	813.65431838	20.42365193	1.07270647	-0.40487027
0.0115	1.397	1e-08	0.0	0.0	0.0	0.00205268	0.0	0.0	0.0	365.67198616	712.48651508	813.50543732	20.39491588	1.05095583	-0.40475336
0.0116	1.40893	1e-08	0.0	0.0	0.0	0.00205268	0.0	0.0	0.0	366.20340628	713.8980742	813.35689962	20.36619382	1.02951607	-0.40463672
0.0117	1.42086	1e-08	0.0	0.0	0.0	0.00205268	0.0	0.0	0.0	366.73392693	715.28049053	813.20870307	20.33748571	1.00838945	-0.40452035
0.0118	1.43279	1e-08	0.0	0.0	0.0	0.00205268	0.0	0.0	0.0	367.26354938	716.63410538	813.06084591	20.30880503	0.98737522	-0.40440425
0.0119	1.44471	1e-08	0.0	0.0	0.0	0.00205268	0.0	0.0	0.0	367.79227489	717.95925228	812.91332648	20.28013116	0.96678366	-0.40428841
0.012	1.45663	1e-08	0.0	0.0	0.0	0.00205268	0.0	0.0	0.0	368.3201045	719.25644948	812.76614211	20.2514724	0.94649201	-0.40417282
0.0121	1.46854	1e-08	0.0	0.0	0.0	0.00205268	0.0	0.0	0.0	368.84703935	720.52611733	812.61929066	20.22282878	0.92650091	-0.4040575
0.0122	1.48045	1e-08	0.0	0.0	0.0	0.00205268	0.0	0.0	0.0	369.3730806	721.76867622	812.47276999	20.19420037	0.906811	-0.40394243
0.0123	1.49236	1e-08	0.0	0.0	0.0	0.00205268	0.0	0.0	0.0	369.8982294	722.98454656	812.32657793	20.1655872	0.88742293	-0.40382762
0.0124	1.50426	1e-08	0.0	0.0	0.0	0.00205268	0.0	0.0	0.0	370.4224869	724.1741488	812.18071233	20.13698934	0.86833733	-0.40371307
0.0125	1.51616	1e-08	0.0	0.0	0.0	0.00205268	0.0	0.0	0.0	370.94585425	725.33790109	812.03517102	20.10840755	0.84949545	-0.40359878
0.0126	1.52805	1e-08	0.0	0.0	0.0	0.00205268	0.0	0.0	0.0	371.4683326	726.47615519	811.88995231	20.07984082	0.83098477	-0.40348474
0.0127	1.53994	1e-08	0.0	0.0	0.0	0.00205268	0.0	0.0	0.0	371.98992309	727.58936766	811.74505377	20.05128963	0.81277163	-0.40337095
0.0128	1.55183	1e-08	0.0	0.0	0.0	0.00205268	0.0	0.0	0.0	372.51062687	728.67795196	811.60047327	20.02275402	0.79485613	-0.4032574
0.0129	1.56371	1e-08	0.0	0.0	0.0	0.00205268	0.0	0.0	0.0	373.03044509	729.74232101	811.45620869	19.99423407	0.77723834	-0.40314411
0.013	1.57559	1e-08	0.0	0.0	0.0	0.00205267	0.0	0.0	0.0	373.54937889	730.78288723	811.31225787	19.96572981	0.75991835	-0.40303105
0.0131	1.58747	1e-08	0.0	0.0	0.0	0.00205267	0.0	0.0	0.0	374.06742941	731.80006249	811.1686187	19.93724132	0.74289622	-0.40291825
0.0132	1.59934	2e-08	0.0	0.0	0.0	0.00205267	0.0	0.0	0.0	374.58459779	732.79425812	811.02528903	19.90876864	0.72617204	-0.40280568
0.0133	1.6112	2e-08	0.0	0.0	0.0	0.00205267	0.0	0.0	0.0	375.10088528	733.76580331	810.88226716	19.88031936	0.70962146	-0.40269337
0.0134	1.62306	2e-08	0.0	0.0	0.0	0.00205267	0.0	0.0	0.0	375.61629304	734.71509198	810.73955103	19.85188197	0.69343585	-0.40258129
0.0135	1.63492	2e-08	0.0	0.0	0.0	0.00205267	0.0	0.0	0.0	376.13082218	735.64255654	810.5971384	19.82346125	0.67753694	-0.40246945
0.0136	1.64677	2e-08	0.0	0.0	0.0	0.00205267	0.0	0.0	0.0	376.64447385	736.54859191	810.45502719	19.79505733	0.66192392	-0.40235784
0.0137	1.65862	2e-08	0.0	0.0	0.0	0.00205267	0.0	0.0	0.0	377.15724921	737.43359144	810.31321534	19.76667031	0.64659598	-0.40224648
0.0138	1.67047	2e-08	0.0	0.0	0.0	0.00205267	0.0	0.0	0.0	377.66914942	738.29794683	810.17170081	19.7383003	0.63155228	-0.40213534
0.0139	1.68231	2e-08	0.0	0.0	0.0	0.00205267	0.0	0.0	0.0	378.18017562	739.14204818	810.03048154	19.70994742	0.61679203	-0.40202444
0.014	1.69415	2e-08	0.0	0.0	0.0	0.00205267	0.0	0.0	0.0	378.69032905	739.96624637	809.88955567	19.68162172	0.60218111	-0.40191377
0.0141	1.70598	2e-08	0.0	0.0	0.0	0.00205267	0.0	0.0	0.0	379.19961105	740.77079678	809.74892181	19.65330849	0.58791732	-0.40180332
0.0142	1.71781	2e-08	0.0	0.0	0.0	0.00205267	0.0	0.0	0.0	379.70802267	741.55615947	809.60857757	19.62501378	0.57392032	-0.40169311
0.0143	1.72963	2e-08	0.0	0.0	0.0	0.00205266	0.0	0.0	0.0	380.21556509	742.32269945	809.468521	19.59673778	0.56018815	-0.40158312
0.0144	1.74146	3e-08	0.0	0.0	0.0	0.00205266	0.0	0.0	0.0	380.72223951	743.07077862	809.32875017	19.56848069	0.54671884	-0.40147335
0.0145	1.75327	3e-08	0.0	0.0	0.0	0.00205266	0.0	0.0	0.0	381.22804711	743.80075583	809.18926318	19.54024271	0.53351042	-0.40136381
0.0146	1.76508	3e-08	0.0	0.0	0.0	0.00205266	0.0	0.0	0.0	381.73298909	744.51298687	809.05005812	19.51202402	0.52056094	-0.40125449
0.0147	1.77689	3e-08	0.0	0.0	0.0	0.00205266	0.0	0.0	0.0	382.23706664	745.20782446	808.9111331	19.48382484	0.50786843	-0.40114539
0.0148	1.7887	3e-08	0.0	0.0	0.0	0.00205266	0.0	0.0	0.0	382.74028114	745.88550865	808.7724868	19.45565435	0.49530433	-0.40103651
0.0149	1.8005	3e-08	0.0	0.0	0.0	0.00205266	0.0	0.0	0.0	383.24263373	746.54641612	808.6341172	19.42749874	0.48306382	-0.40092785
0.015	1.81229	3e-08	0.0	0.0	0.0	0.00205266	0.0	0.0	0.0	383.74412562	747.19089363	808.49602243	19.39936399	0.47106347	-0.4008194
0.0151	1.82408	3e-08	0.0	0.0	0.0	0.00205266	0.0	0.0	0.0	384.24475803	747.81926746	808.35820072	19.37125036	0.45930047	-0.40071117
0.0152	1.83587	4e-08	0.0	0.0	0.0	0.00205265	0.0	0.0	0.0	384.7445322	748.43185981	808.22065031	19.34315811	0.44777202	-0.40060315
0.0153	1.84765	4e-08	0.0	0.0	0.0	0.00205265	0.0	0.0	0.0	385.24344936	749.02898874	808.08336948	19.31508749	0.4364753	-0.40049534
0.0154	1.85943	4e-08	0.0	0.0	0.0	0.00205265	0.0	0.0	0.0	385.74151075	749.61096819	807.94635651	19.28703876	0.42540752	-0.40038774
0.0155	1.87121	4e-08	0.0	0.0	0.0	0.00205265	0.0	0.0	0.0	386.23871765	750.17808151	807.80960984	19.25901536	0.41450818	-0.40028035
0.0156	1.88298	4e-08	0.0	0.0	0.0	0.00205265	0.0	0.0	0.0	386.73507135	750.73060529	807.67312794	19.23101273	0.40386188	-0.40017317
0.0157	1.89475	4e-08	0.0	0.0	0.0	0.00205265	0.0	0.0	0.0	387.23057307	751.26886085	807.53690904	19.20303306	0.3934304	-0.4000662
0.0158	1.90651	4e-08	0.0	0.0	0.0	0.00205264	0.0	0.0	0.0	387.72522408	751.79313872	807.40095154	19.17507666	0.38321047	-0.39995943
0.0159	1.91827	5e-08	0.0	0.0	0.0	0.00205264	0.0	0.0	0.0	388.21902565	752.30372478	807.26525383	19.14714378	0.37319885	-0.39985286
0.016	1.93002	5e-08	0.0	0.0	0.0	0.00205264	0.0	0.0	0.0	388.71197905	752.80090024	807.12981436	19.11923473	0.36339226	-0.3997465
0.0161	1.94177	5e-08	0.0	0.0	0.0	0.00205264	0.0	0.0	0.0	389.20408557	753.28494167	806.99463157	19.09134977	0.35378746	-0.39964033
0.0162	1.95351	5e-08	0.0	0.0	0.0	0.00205264	0.0	0.0	0.0	389.69534649	753.75612075	806.85970393	19.0634886	0.34437116	-0.39953438
0.0163	1.96525	5e-08	0.0	0.0	0.0	0.00205264	0.0	0.0	0.0	390.18576307	754.21469764	806.72503003	19.03565236	0.33515476	-0.39942862
0.0164	1.97699	6e-08	0.0	0.0	0.0	0.00205263	0.0	0.0	0.0	390.67533663	754.66093867	806.59060832	19.007841	0.32612921	-0.39932305
0.0165	1.98872	6e-08	0.0	0.0	0.0	0.00205263	0.0	0.0	0.0	391.16406845	755.09510109	806.45643735	18.98005479	0.31729117	-0.39921769
0.0166	2.00045	6e-08	0.0	0.0	0.0	0.00205263	0.0	0.0	0.0	391.65195985	755.5174374	806.32251568	18.952294	0.30863727	-0.39911251
0.0167	2.01218	6e-08	0.0	0.0	0.0	0.00205263	0.0	0.0	0.0	392.13901213	755.92819542	806.18884188	18.92455892	0.30016418	-0.39900754
0.0168	2.02389	6e-08	0.0	0.0	0.0	0.00205262	0.0	0.0	0.0	392.62522659	756.32761825	806.05541458	18.89684981	0.29186853	-0.39890275
0.0169	2.03561	7e-08	0.0	0.0	0.0	0.00205262	0.0	0.0	0.0	393.11060456	756.71594428	805.92223237	18.86916695	0.28374697	-0.39879815
0.017	2.04732	7e-08	0.0	0.0	0.0	0.00205262	0.0	0.0	0.0	393.59514732	757.09342185	805.78929388	18.84150779	0.27581044	-0.39869377
0.0171	2.05903	7e-08	0.0	0.0	0.0	0.00205262	0.0	0.0	0.0	394.07885617	757.46028284	805.65659775	18.81387696	0.26803362	-0.39858956
0.0172	2.07073	7e-08	0.0	0.0	0.0	0.00205261	0.0	0.0	0.0	394.56173246	757.81674746	805.52414269	18.78627295	0.26042215	-0.39848554
0.0173	2.08243	8e-08	0.0	0.0	0.0	0.00205261	0.0	0.0	0.0	395.04377753	758.16303782	805.39192739	18.758696	0.25297279	-0.3983817
0.0174	2.09412	8e-08	0.0	0.0	0.0	0.00205261	0.0	0.0	0.0	395.52499269	758.49937153	805.25995058	18.73114639	0.24568228	-0.39827806
0.0175	2.10581	8e-08	0.0	0.0	0.0	0.00205261	0.0	0.0	0.0	396.00537928	758.82596167	805.12821099	18.70362436	0.23854737	-0.3981746
0.0176	2.1175	9e-08	0.0	0.0	0.0	0.0020526	0.0	0.0	0.0	396.48493865	759.14301681	804.9967074	18.67613018	0.23156482	-0.39807132
0.0177	2.12918	9e-08	0.0	0.0	0.0	0.0020526	0.0	0.0	0.0	396.96367212	759.45074901	804.86543854	18.64866105	0.22475464	-0.39796824
0.0178	2.14085	9e-08	0.0	0.0	0.0	0.0020526	0.0	0.0	0.0	397.44158097	759.74938572	804.73440311	18.62122176	0.2180789	-0.39786533
0.0179	2.15252	1e-07	0.0	0.0	0.0	0.00205259	0.0	0.0	0.0	397.91866659	760.03910609	804.60360001	18.59381076	0.21154825	-0.39776261
0.018	2.16419	1e-07	0.0	0.0	0.0	0.00205259	0.0	0.0	0.0	398.39493034	760.32010458	804.47302804	18.56642826	0.20515963	-0.39766007
0.0181	2.17586	1e-07	0.0	0.0	0.0	0.00205259	0.0	0.0	0.0	398.87037355	760.59257147	804.34268607	18.53907451	0.19891	-0.3975577
0.0182	2.18751	1.1e-07	0.0	0.0	0.0	0.00205258	0.0	0.0	0.0	399.34499758	760.85669281	804.21257296	18.51174973	0.1927963	-0.39745552
0.0183	2.19917	1.1e-07	0.0	0.0	0.0	0.00205258	0.0	0.0	0.0	399.81880379	761.11265046	804.08268759	18.48445414	0.18681548	-0.39735352
0.0184	2.21082	1.1e-07	0.0	0.0	0.0	0.00205257	0.0	0.0	0.0	400.29179355	761.36062207	803.95302887	18.45718799	0.1809645	-0.39725169
0.0185	2.22246	1.2e-07	0.0	0.0	0.0	0.00205257	0.0	0.0	0.0	400.76396813	761.60081708	803.82359557	18.42994744	0.17527575	-0.39715005
0.0186	2.23411	1.2e-07	0.0	0.0	0.0	0.00205257	0.0	0.0	0.0	401.23532893	761.83339483	803.69438668	18.40273904	0.16969098	-0.39704858
0.0187	2.24574	1.3e-07	0.0	0.0	0.0	0.00205256	0.0	0.0	0.0	401.70587733	762.05851929	803.56540116	18.37556041	0.16422996	-0.39694728
0.0188	2.25737	1.3e-07	0.0	0.0	0.0	0.00205256	0.0	0.0	0.0	402.17561469	762.27635593	803.43663798	18.34841175	0.15888986	-0.39684616
0.0189	2.269	1.4e-07	0.0	0.0	0.0	0.00205255	0.0	0.0	0.0	402.64454236	762.48706636	803.30809612	18.32129325	0.15366788	-0.39674521
0.019	2.28063	1.4e-07	0.0	0.0	0.0	0.00205255	0.0	0.0	0.0	403.11266174	762.69080833	803.17977456	18.29420514	0.1485612	-0.39664443
0.0191	2.29225	1.5e-07	0.0	0.0	0.0	0.00205254	0.0	0.0	0.0	403.57997418	762.88773573	803.05167234	18.26714759	0.14356701	-0.39654383
0.0192	2.30386	1.5e-07	0.0	0.0	0.0	0.00205254	0.0	0.0	0.0	404.04648102	763.07802795	802.92378835	18.24011531	0.1387347	-0.39644341
0.0193	2.31547	1.6e-07	0.0	0.0	0.0	0.00205253	0.0	0.0	0.0	404.51218356	763.26186174	802.79612152	18.21311704	0.13398057	-0.39634315
0.0194	2.32708	1.6e-07	0.0	0.0	0.0	0.00205253	0.0	0.0	0.0	404.97708325	763.43935563	802.66867102	18.18614953	0.12933446	-0.39624306
0.0195	2.33868	1.7e-07	0.0	0.0	0.0	0.00205252	0.0	0.0	0.0	405.44118144	763.61065383	802.54143591	18.15921297	0.12479367	-0.39614315
0.0196	2.35027	1.7e-07	0.0	0.0	0.0	0.00205252	0.0	0.0	0.0	405.90447952	763.77589684	802.41441527	18.13230757	0.12035547	-0.3960434
0.0197	2.36187	1.8e-07	0.0	0.0	0.0	0.00205251	0.0	0.0	0.0	406.36697887	763.93522136	802.28760819	18.1054335	0.1160171	-0.39594381
0.0198	2.37345	1.8e-07	0.0	0.0	0.0	0.0020525	0.0	0.0	0.0	406.82868087	764.08876034	802.1610138	18.07859098	0.11177577	-0.39584439
0.0199	2.38504	1.9e-07	0.0	0.0	0.0	0.0020525	0.0	0.0	0.0	407.28958689	764.23664285	802.03463122	18.0517802	0.10762866	-0.39574514
0.02	2.39662	2e-07	0.0	0.0	0.0	0.00205249	0.0	0.0	0.0	407.74969833	764.37899409	801.90845959	18.02500138	0.10357293	-0.39564606
0.0201	2.40819	2e-07	0.0	0.0	0.0	0.00205249	0.0	0.0	0.0	408.20901658	764.51593534	801.7824981	17.99825471	0.09960571	-0.39554713
0.0202	2.41976	2.1e-07	0.0	0.0	0.0	0.00205248	0.0	0.0	0.0	408.66754303	764.64758392	801.65674593	17.97154042	0.0957241	-0.39544837
0.0203	2.43133	2.2e-07	0.0	0.0	0.0	0.00205247	0.0	0.0	0.0	409.12527907	764.77405316	801.53120227	17.94485871	0.09192517	-0.39534977
0.0204	2.44289	2.2e-07	0.0	0.0	0.0	0.00205246	0.0	0.0	0.0	409.5822261	764.89545231	801.40586636	17.91820981	0.08820597	-0.39525133
0.0205	2.45444	2.3e-07	0.0	0.0	0.0	0.00205246	0.0	0.0	0.0	410.03838552	765.01188658	801.28073743	17.89159392	0.0845635	-0.39515305
0.0206	2.466	2.4e-07	0.0	0.0	0.0	0.00205245	0.0	0.0	0.0	410.49375835	765.12367925	801.15581378	17.86498794	0.08122529	-0.395055
0.0207	2.47754	2.5e-07	0.0	0.0	0.0	0.00205244	0.0	0.0	0.0	410.94834612	765.23085081	801.03109502	17.83843163	0.07779783	-0.39495706
0.0208	2.48909	2.5e-07	0.0	0.0	0.0	0.00205243	0.0	0.0	0.0	411.40215033	765.33345408	800.90658062	17.81190796	0.07444845	-0.39485928
0.0209	2.50062	2.6e-07	0.0	0.0	0.0	0.00205243	0.0	0.0	0.0	411.85517234	765.43159271	800.78226984	17.78541709	0.07117479	-0.39476166
0.021	2.51216	2.7e-07	0.0	0.0	0.0	0.00205242	0.0	0.0	0.0	412.30741357	765.5253671	800.65816194	17.75895918	0.06797446	-0.39466419
0.0211	2.52369	2.8e-07	0.0	0.0	0.0	0.00205241	0.0	0.0	0.0	412.75887539	765.61487438	800.53425621	17.7325344	0.06484506	-0.39456688
0.0212	2.53521	2.9e-07	0.0	0.0	0.0	0.0020524	0.0	0.0	0.0	413.2095592	765.70020841	800.41055194	17.7061429	0.06178419	-0.39446973
0.0213	2.54673	3e-07	0.0	0.0	0.0	0.00205239	0.0	0.0	0.0	413.65946639	765.7814597	800.28704844	17.67978485	0.05878941	-0.39437274
0.0214	2.55825	3.1e-07	0.0	0.0	0.0	0.00205238	0.0	0.0	0.0	414.10859837	765.85871545	800.16374505	17.65346042	0.05585828	-0.3942759
0.0215	2.56976	3.2e-07	0.0	0.0	0.0	0.00205237	0.0	0.0	0.0	414.55695652	765.93205951	800.04064111	17.62716978	0.05298834	-0.39417921
0.0216	2.58126	3.3e-07	0.0	0.0	0.0	0.00205236	0.0	0.0	0.0	415.00454225	766.00157233	799.91773597	17.60091309	0.05017714	-0.39408268
0.0217	2.59276	3.4e-07	0.0	0.0	0.0	0.00205235	0.0	0.0	0.0	415.45135696	766.06733099	799.79502902	17.57469052	0.04742217	-0.3939863
0.0218	2.60426	3.5e-07	0.0	0.0	0.0	0.00205234	0.0	0.0	0.0	415.89740206	766.12940912	799.67251964	17.54850226	0.04472095	-0.39389007
0.0219	2.61575	3.6e-07	0.0	0.0	0.0	0.00205233	0.0	0.0	0.0	416.34267888	766.18791589	799.55020708	17.52232362	0.04232046	-0.39379407
0.022	2.62724	3.7e-07	0.0	0.0	0.0	0.00205232	0.0	0.0	0.0	416.78718827	766.24323898	799.42808934	17.49619646	0.03979966	-0.39369817
0.0221	2.63872	3.8e-07	0.0	0.0	0.0	0.00205231	0.0	0.0	0.0	417.23093206	766.29520218	799.30616692	17.4701029	0.03733734	-0.39360242
0.0222	2.6502	3.9e-07	0.0	0.0	0.0	0.0020523	0.0	0.0	0.0	417.67391163	766.34388312	799.18443919	17.44404303	0.03493194	-0.39350682
0.0223	2.66168	4e-07	0.0	0.0	0.0	0.00205228	0.0	0.0	0.0	418.11612836	766.38935736	799.06290554	17.41801691	0.03258189	-0.39341137
0.0224	2.67314	4.2e-07	0.0	0.0	0.0	0.00205227	0.0	0.0	0.0	418.55758363	766.43169831	798.94156537	17.39202464	0.03028566	-0.39331607
0.0225	2.68461	4.3e-07	0.0	0.0	0.0	0.00205226	0.0	0.0	0.0	418.99827882	766.47097732	798.82041809	17.36606628	0.02804173	-0.39322093
0.0226	2.69607	4.4e-07	0.0	0.0	0.0	0.00205225	0.0	0.0	0.0	419.43821532	766.50726369	798.69946311	17.34014191	0.02584859	-0.39312593
0.0227	2.70752	4.6e-07	0.0	0.0	0.0	0.00205223	0.0	0.0	0.0	419.8773945	766.54062468	798.57869985	17.3142516	0.02370477	-0.39303109
0.0228	2.71897	4.7e-07	0.0	0.0	0.0	0.00205222	0.0	0.0	0.0	420.31581773	766.57112557	798.45812776	17.28839543	0.02160878	-0.39293639
0.0229	2.73042	4.8e-07	0.0	0.0	0.0	0.00205221	0.0	0.0	0.0	420.75348641	766.59882963	798.33774627	17.26257346	0.01955919	-0.39284184
0.023	2.74186	5e-07	0.0	0.0	0.0	0.00205219	0.0	0.0	0.0	421.1904019	766.62379819	798.21755485	17.23678577	0.01755456	-0.39274744
0.0231	2.7533	5.1e-07	0.0	0.0	0.0	0.00205218	0.0	0.0	0.0	421.62656558	766.64609065	798.09755296	17.21103241	0.01559348	-0.39265319
0.0232	2.76473	5.3e-07	0.0	0.0	0.0	0.00205216	0.0	0.0	0.0	422.06197884	766.6657645	797.97774006	17.18531347	0.01367455	-0.39255908
0.0233	2.77615	5.4e-07	0.0	0.0	0.0	0.00205215	0.0	0.0	0.0	422.49664291	766.68295362	797.85811531	17.15961597	0.01193137	-0.39246516
0.0234	2.78758	5.6e-07	0.0	0.0	0.0	0.00205213	0.0	0.0	0.0	422.93055909	766.69776779	797.73867793	17.13396204	0.01013385	-0.39237136
0.0235	2.79899	5.8e-07	0.0	0.0	0.0	0.00205211	0.0	0.0	0.0	423.36372886	766.71018569	797.61942775	17.10834211	0.00838057	-0.39227771
0.0236	2.81041	5.9e-07	0.0	0.0	0.0	0.0020521	0.0	0.0	0.0	423.79615358	766.72026628	797.50036425	17.08275619	0.0066707	-0.3921842
0.0237	2.82181	6.1e-07	0.0	0.0	0.0	0.00205208	0.0	0.0	0.0	424.22783462	766.72806744	797.38148689	17.05720428	0.00500342	-0.39209083
0.0238	2.83322	6.3e-07	0.0	0.0	0.0	0.00205206	0.0	0.0	0.0	424.65877333	766.733646	797.26279516	17.0316864	0.00337797	-0.39199762
0.0239	2.84461	6.4e-07	0.0	0.0	0.0	0.00205204	0.0	0.0	0.0	425.08897106	766.73705777	797.14428854	17.00620254	0.00179362	-0.39190455
0.024	2.85601	6.6e-07	0.0	0.0	0.0	0.00205203	0.0	0.0	0.0	425.51842915	766.73835763	797.02596652	16.98075269	0.00024969	-0.39181162
0.0241	2.8674	6.8e-07	0.0	0.0	0.0	0.00205201	0.0	0.0	0.0	425.94714898	766.73759955	796.9078286	16.95533687	-0.00125451	-0.39171884
0.0242	2.87878	7e-07	0.0	0.0	0.0	0.00205199	0.0	0.0	0.0	426.37513186	766.73483664	796.78987427	16.92995505	-0.00271958	-0.39162621
0.0243	2.89016	7.2e-07	0.0	0.0	0.0	0.00205197	0.0	0.0	0.0	426.80237916	766.7301212	796.67210305	16.90460723	-0.00414614	-0.39153371
0.0244	2.90153	7.4e-07	0.0	0.0	0.0	0.00205195	0.0	0.0	0.0	427.22889222	766.72350476	796.55451443	16.87929339	-0.00553473	-0.39144137
0.0245	2.9129	7.6e-07	0.0	0.0	0.0	0.00205193	0.0	0.0	0.0	427.65467236	766.71503815	796.43710792	16.85401352	-0.00688588	-0.39134916
0.0246	2.92427	7.8e-07	0.0	0.0	0.0	0.0020519	0.0	0.0	0.0	428.07972093	766.70477152	796.31988305	16.82876759	-0.00820007	-0.3912571
0.0247	2.93563	8.1e-07	0.0	0.0	0.0	0.00205188	0.0	0.0	0.0	428.50403938	766.69269719	796.20283957	16.80356167	-0.00953589	-0.39116517
0.0248	2.94698	8.3e-07	0.0	0.0	0.0	0.00205186	0.0	0.0	0.0	428.927629	766.67888603	796.08597692	16.77838533	-0.01079448	-0.39107339
0.0249	2.95833	8.5e-07	0.0	0.0	0.0	0.00205184	0.0	0.0	0.0	429.35049108	766.66339629	795.96929458	16.75324311	-0.01201986	-0.39098175
0.025	2.96968	8.7e-07	0.0	0.0	0.0	0.00205181	0.0	0.0	0.0	429.77262697	766.64627229	795.85279208	16.728135	-0.01321257	-0.39089026
0.0251	2.98102	9e-07	0.0	0.0	0.0	0.00205179	0.0	0.0	0.0	430.194038	766.62755767	795.73646897	16.70306098	-0.01437314	-0.39079891
0.0252	2.99235	9.2e-07	0.0	0.0	0.0	0.00205176	0.0	0.0	0.0	430.61472548	766.60729538	795.62032481	16.67802103	-0.01550205	-0.39070769
0.0253	3.00368	9.5e-07	0.0	0.0	0.0	0.00205174	0.0	0.0	0.0	431.03469075	766.58552772	795.50435915	16.65301514	-0.01659976	-0.39061662
0.0254	3.01501	9.7e-07	0.0	0.0	0.0	0.00205171	0.0	0.0	0.0	431.45393513	766.56229644	795.38857154	16.62804327	-0.01766672	-0.39052569
0.0255	3.02633	1e-06	0.0	0.0	0.0	0.00205169	0.0	0.0	0.0	431.87245994	766.53764269	795.27296154	16.60310541	-0.01870332	-0.3904349
0.0256	3.03765	1.03e-06	0.0	0.0	0.0	0.00205166	0.0	0.0	0.0	432.29026649	766.51160713	795.15752872	16.57820151	-0.01970994	-0.39034425
0.0257	3.04896	1.06e-06	0.0	0.0	0.0	0.00205163	0.0	0.0	0.0	432.70735609	766.48422994	795.04227264	16.55333156	-0.02068693	-0.39025374
0.0258	3.06026	1.08e-06	0.0	0.0	0.0	0.0020516	0.0	0.0	0.0	433.12373007	766.45555083	794.92719287	16.52849552	-0.02163462	-0.39016337
0.0259	3.07156	1.11e-06	0.0	0.0	0.0	0.00205157	0.0	0.0	0.0	433.53938972	766.42560915	794.81228897	16.50369335	-0.02255329	-0.39007314
0.026	3.08286	1.14e-06	0.0	0.0	0.0	0.00205154	0.0	0.0	0.0	433.95433638	766.3944287	794.6975606	16.47893388	-0.02353247	-0.38998302
0.0261	3.09415	1.17e-06	0.0	0.0	0.0	0.00205151	0.0	0.0	0.0	434.36857156	766.36193662	794.5830078	16.45420217	-0.02442247	-0.38989306
0.0262	3.10544	1.2e-06	0.0	0.0	0.0	0.00205148	0.0	0.0	0.0	434.78209639	766.32825539	794.46862979	16.42950465	-0.02528854	-0.38980323
0.0263	3.11672	1.24e-06	0.0	0.0	0.0	0.00205145	0.0	0.0	0.0	435.19491219	766.29341678	794.35442618	16.40484129	-0.02613121	-0.38971354
0.0264	3.128	1.27e-06	0.0	0.0	0.0	0.00205142	0.0	0.0	0.0	435.60702026	766.25745188	794.24039656	16.38021209	-0.02695101	-0.38962399
0.0265	3.13927	1.3e-06	0.0	0.0	0.0	0.00205139	0.0	0.0	0.0	436.0184219	766.22039109	794.12654056	16.35561703	-0.02774842	-0.38953458
0.0266	3.15053	1.34e-06	0.0	0.0	0.0	0.00205135	0.0	0.0	0.0	436.42911842	766.18226412	794.01285779	16.33105609	-0.02852395	-0.3894453
0.0267	3.1618	1.37e-06	0.0	0.0	0.0	0.00205132	0.0	0.0	0.0	436.83911111	766.14310006	793.89934787	16.30652927	-0.02927805	-0.38935616
0.0268	3.17305	1.41e-06	0.0	0.0	0.0	0.00205128	0.0	0.0	0.0	437.24840126	766.10292735	793.78601042	16.28203653	-0.03001119	-0.38926715
0.0269	3.1843	1.44e-06	0.0	0.0	0.0	0.00205124	0.0	0.0	0.0	437.65699017	766.06177385	793.67284507	16.25757787	-0.0307238	-0.38917828
0.027	3.19555	1.48e-06	0.0	0.0	0.0	0.00205121	0.0	0.0	0.0	438.06487913	766.01966682	793.55985145	16.23315325	-0.03141631	-0.38908955
0.0271	3.20679	1.52e-06	0.0	0.0	0.0	0.00205117	0.0	0.0	0.0	438.47206942	765.97663296	793.44702919	16.20876267	-0.03208912	-0.38900095
0.0272	3.21803	1.56e-06	0.0	0.0	0.0	0.00205113	0.0	0.0	0.0	438.87856234	765.93269844	793.33437791	16.18440608	-0.03274263	-0.38891248
0.0273	3.22926	1.6e-06	0.0	0.0	0.0	0.00205109	0.0	0.0	0.0	439.28435916	765.8878889	793.22189727	16.16008348	-0.03337721	-0.38882415
0.0274	3.24049	1.64e-06	0.0	0.0	0.0	0.00205105	0.0	0.0	0.0	439.6894612	765.84220802	793.109587	16.13579834	-0.0340299	-0.38873594
0.0275	3.25171	1.68e-06	0.0	0.0	0.0	0.00205101	0.0	0.0	0.0	440.09386977	765.79566639	792.9974468	16.11154469	-0.03463887	-0.38864787
0.0276	3.26293	1.72e-06	0.0	0.0	0.0	0.00205097	0.0	0.0	0.0	440.4975861	765.74830743	792.88547624	16.08732509	-0.03523162	-0.38855994
0.0277	3.27414	1.76e-06	0.0	0.0	0.0	0.00205092	0.0	0.0	0.0	440.90061147	765.70015253	792.77367496	16.06313953	-0.03580859	-0.38847214
0.0278	3.28534	1.81e-06	0.0	0.0	0.0	0.00205088	0.0	0.0	0.0	441.30294715	765.65122251	792.66204264	16.03898798	-0.03637021	-0.38838447
0.0279	3.29654	1.85e-06	0.0	0.0	0.0	0.00205083	0.0	0.0	0.0	441.70459442	765.6015376	792.55057894	16.01487044	-0.0369169	-0.38829693
0.028	3.30774	1.9e-06	0.0	0.0	0.0	0.00205079	0.0	0.0	0.0	442.10555454	765.55111746	792.43928352	15.99078688	-0.03744908	-0.38820953
0.0281	3.31893	1.95e-06	0.0	0.0	0.0	0.00205074	0.0	0.0	0.0	442.50582879	765.49998121	792.32815606	15.96673727	-0.03796715	-0.38812225
0.0282	3.33012	2e-06	0.0	0.0	0.0	0.00205069	0.0	0.0	0.0	442.90541841	765.44814741	792.21719622	15.9427216	-0.0384715	-0.38803511
0.0283	3.3413	2.04e-06	0.0	0.0	0.0	0.00205064	0.0	0.0	0.0	443.30432469	765.39563411	792.10640369	15.91873984	-0.03896249	-0.3879481
0.0284	3.35247	2.09e-06	0.0	0.0	0.0	0.00205059	0.0	0.0	0.0	443.70254886	765.34245887	791.99577814	15.89479197	-0.03944051	-0.38786122
0.0285	3.36364	2.15e-06	0.0	0.0	0.0	0.00205054	0.0	0.0	0.0	444.1000922	765.28863874	791.88531926	15.87087797	-0.03990589	-0.38777447
0.0286	3.37481	2.2e-06	0.0	0.0	0.0	0.00205049	0.0	0.0	0.0	444.49695596	765.23419029	791.77502672	15.8469978	-0.040359	-0.38768785
0.0287	3.38597	2.25e-06	0.0	0.0	0.0	0.00205043	0.0	0.0	0.0	444.89314138	765.17912963	791.66490022	15.82315144	-0.04080015	-0.38760137
0.0288	3.39713	2.31e-06	0.0	0.0	0.0	0.00205038	0.0	0.0	0.0	445.28864965	765.12350822	791.55493929	15.79933543	-0.04119312	-0.38751502
0.0289	3.40828	2.36e-06	0.0	0.0	0.0	0.00205032	0.0	0.0	0.0	445.68348205	765.06732686	791.44514367	15.77555561	-0.04160067	-0.38742879
0.029	3.41942	2.42e-06	0.0	0.0	0.0	0.00205027	0.0	0.0	0.0	446.07763983	765.01059474	791.33551309	15.75180937	-0.04199563	-0.38734269
0.0291	3.43056	2.48e-06	0.0	0.0	0.0	0.00205021	0.0	0.0	0.0	446.47112422	764.95332852	791.22604724	15.72809667	-0.04237818	-0.38725672
0.0292	3.44169	2.54e-06	0.0	0.0	0.0	0.00205015	0.0	0.0	0.0	446.86393647	764.89554464	791.11674579	15.70441745	-0.04274846	-0.38717089
0.0293	3.45282	2.6e-06	0.0	0.0	0.0	0.00205009	0.0	0.0	0.0	447.25607779	764.83725934	791.00760845	15.68077169	-0.04310661	-0.38708518
0.0294	3.46395	2.66e-06	0.0	0.0	0.0	0.00205003	0.0	0.0	0.0	447.64754943	764.77848869	790.89863489	15.65715933	-0.04345275	-0.3869996
0.0295	3.47507	2.72e-06	0.0	0.0	0.0	0.00204996	0.0	0.0	0.0	448.0383526	764.71924862	790.78982482	15.63358033	-0.04378697	-0.38691414
0.0296	3.48618	2.79e-06	0.0	0.0	0.0	0.0020499	0.0	0.0	0.0	448.42848852	764.65955491	790.68117791	15.61003464	-0.04410937	-0.38682882
0.0297	3.49729	2.85e-06	0.0	0.0	0.0	0.00204983	0.0	0.0	0.0	448.81795843	764.59942325	790.57269387	15.5865222	-0.04442002	-0.38674362
0.0298	3.50839	2.92e-06	0.0	0.0	0.0	0.00204977	0.0	0.0	0.0	449.20676352	764.53886921	790.46437238	15.56304298	-0.04471898	-0.38665856
0.0299	3.51949	2.99e-06	0.0	0.0	0.0	0.0020497	0.0	0.0	0.0	449.59490503	764.47790833	790.35621314	15.5395969	-0.04500628	-0.38657362
0.03	3.53058	3.06e-06	0.0	0.0	0.0	0.00204963	0.0	0.0	0.0	449.98238414	764.41655606	790.24821585	15.51618393	-0.04528196	-0.3864888
0.0301	3.54167	3.13e-06	0.0	0.0	0.0	0.00204956	0.0	0.0	0.0	450.3692021	764.3548168	790.14038024	15.49280939	-0.04560871	-0.38640411
0.0302	3.55275	3.2e-06	0.0	0.0	0.0	0.00204949	0.0	0.0	0.0	450.75536023	764.2926326	790.03270637	15.46946418	-0.0458812	-0.38631955
0.0303	3.56383	3.27e-06	0.0	0.0	0.0	0.00204941	0.0	0.0	0.0	451.14085962	764.23007476	789.92519366	15.44615217	-0.04614511	-0.38623511
0.0304	3.5749	3.35e-06	0.0	0.0	0.0	0.00204934	0.0	0.0	0.0	451.5257015	764.16715452	789.81784183	15.42287332	-0.04640064	-0.3861508
0.0305	3.58597	3.43e-06	0.0	0.0	0.0	0.00204926	0.0	0.0	0.0	451.90988705	764.10388285	789.71065059	15.39962758	-0.04664801	-0.38606662
0.0306	3.59703	3.5e-06	0.0	0.0	0.0	0.00204918	0.0	0.0	0.0	452.29341748	764.04027046	789.60361967	15.37641493	-0.04688742	-0.38598256
0.0307	3.60809	3.58e-06	0.0	0.0	0.0	0.0020491	0.0	0.0	0.0	452.67629398	763.97632778	789.49674879	15.35323532	-0.04711904	-0.38589863
0.0308	3.61914	3.66e-06	0.0	0.0	0.0	0.00204902	0.0	0.0	0.0	453.05851775	763.912065	789.39003766	15.33008872	-0.04734307	-0.38581483
0.0309	3.63018	3.75e-06	0.0	0.0	0.0	0.00204894	0.0	0.0	0.0	453.44008997	763.84749207	789.28348602	15.30697507	-0.04755968	-0.38573115
0.031	3.64122	3.83e-06	0.0	0.0	0.0	0.00204885	0.0	0.0	0.0	453.82101184	763.78261871	789.17709358	15.28389435	-0.04776905	-0.38564759
0.0311	3.65226	3.92e-06	0.0	0.0	0.0	0.00204877	0.0	0.0	0.0	454.20128454	763.71745442	789.07086008	15.26084651	-0.04797132	-0.38556416
0.0312	3.66328	4.01e-06	0.0	0.0	0.0	0.00204868	0.0	0.0	0.0	454.58090925	763.65200846	788.96478523	15.23783151	-0.04816667	-0.38548085
0.0313	3.67431	4.1e-06	0.0	0.0	0.0	0.00204859	0.0	0.0	0.0	454.95988715	763.58628992	788.85886878	15.21484931	-0.04835524	-0.38539767
0.0314	3.68533	4.19e-06	0.0	0.0	0.0	0.0020485	0.0	0.0	0.0	455.33821942	763.52030768	788.75311045	15.19189986	-0.04853716	-0.38531461
0.0315	3.69634	4.28e-06	0.0	0.0	0.0	0.00204841	0.0	0.0	0.0	455.71590721	763.45408383	788.6475099	15.16898131	-0.04868933	-0.38523168
0.0316	3.70735	4.37e-06	0.0	0.0	0.0	0.00204831	0.0	0.0	0.0	456.09295168	763.38763489	788.54206684	15.14609669	-0.04885129	-0.38514887
0.0317	3.71835	4.47e-06	0.0	0.0	0.0	0.00204821	0.0	0.0	0.0	456.46935401	763.3209578	788.43678105	15.1232446	-0.04900594	-0.38506619
0.0318	3.72935	4.57e-06	0.0	0.0	0.0	0.00204812	0.0	0.0	0.0	456.84511537	763.2540622	788.33165225	15.100425	-0.04915331	-0.38498363
0.0319	3.74034	4.67e-06	0.0	0.0	0.0	0.00204802	0.0	0.0	0.0	457.22023692	763.18695769	788.22668019	15.07763783	-0.04929342	-0.38490119
0.032	3.75132	4.77e-06	0.0	0.0	0.0	0.00204791	0.0	0.0	0.0	457.59471981	763.11965387	788.12186459	15.05488305	-0.04942627	-0.38481887
0.0321	3.76231	4.87e-06	0.0	0.0	0.0	0.00204781	0.0	0.0	0.0	457.9685652	763.05216032	788.01720517	15.03216059	-0.04955187	-0.38473668
0.0322	3.77328	4.98e-06	0.0	0.0	0.0	0.0020477	0.0	0.0	0.0	458.34177424	762.98448661	787.91270167	15.0094704	-0.04967022	-0.38465461
0.0323	3.78425	5.09e-06	0.0	0.0	0.0	0.0020476	0.0	0.0	1e-08	458.71434808	762.91664236	787.80835381	14.98681243	-0.04978129	-0.38457267
0.0324	3.79521	5.2e-06	0.0	0.0	0.0	0.00204749	0.0	0.0	1e-08	459.08628786	762.8486372	787.70416134	14.96418661	-0.04988505	-0.38449084
0.0325	3.80617	5.31e-06	0.0	0.0	0.0	0.00204738	0.0	0.0	1e-08	459.45759472	762.7804808	787.60012397	14.9415929	-0.04998147	-0.38440914
0.0326	3.81713	5.42e-06	0.0	0.0	0.0	0.00204726	0.0	0.0	1e-08	459.82826981	762.71218291	787.49624144	14.91903123	-0.05007049	-0.38432756
0.0327	3.82807	5.54e-06	0.0	0.0	0.0	0.00204715	0.0	0.0	1e-08	460.19831426	762.64375332	787.39251348	14.89650154	-0.05015206	-0.3842461
0.0328	3.83902	5.66e-06	0.0	0.0	0.0	0.00204703	0.0	0.0	1e-08	460.5677292	762.57520194	787.28893983	14.87400378	-0.05022612	-0.38416477
0.0329	3.84995	5.78e-06	0.0	0.0	0.0	0.00204691	0.0	0.0	1e-08	460.93651587	762.50646581	787.18552054	14.85154456	-0.05036787	-0.38408354
0.033	3.86089	5.9e-06	0.0	0.0	0.0	0.00204679	0.0	0.0	1e-08	461.30467536	762.43758586	787.0822552	14.82911241	-0.05044856	-0.38400244
0.0331	3.87181	6.02e-06	0.0	0.0	0.0	0.00204666	0.0	0.0	1e-08	461.67220877	762.36858279	786.9791435	14.80671228	-0.05052467	-0.38392146
0.0332	3.88273	6.15e-06	0.0	0.0	0.0	0.00204653	0.0	0.0	1e-08	462.03911723	762.2994625	786.87618519	14.78434414	-0.05059635	-0.3838406
0.0333	3.89365	6.28e-06	0.0	0.0	0.0	0.00204641	0.0	0.0	1e-08	462.40540186	762.23023064	786.77338002	14.76200793	-0.05066373	-0.38375987
0.0334	3.90456	6.41e-06	0.0	0.0	0.0	0.00204627	0.0	0.0	1e-08	462.77106379	762.1608927	786.67072774	14.73970364	-0.05072696	-0.38367925
0.0335	3.91546	6.54e-06	0.0	0.0	0.0	0.00204614	0.0	0.0	1e-08	463.13610412	762.09145398	786.56822812	14.7174312	-0.05078619	-0.38359876
0.0336	3.92636	6.68e-06	0.0	0.0	0.0	0.00204601	0.0	0.0	1e-08	463.50052399	762.02191958	786.46588089	14.69519058	-0.05084154	-0.38351838
0.0337	3.93725	6.81e-06	0.0	0.0	0.0	0.00204587	0.0	0.0	1e-08	463.8643245	761.95229441	786.36368582	14.67298175	-0.05089315	-0.38343812
0.0338	3.94814	6.96e-06	0.0	0.0	0.0	0.00204573	0.0	0.0	1e-08	464.22750676	761.8825832	786.26164268	14.65080465	-0.05094117	-0.38335798
0.0339	3.95902	7.1e-06	0.0	0.0	0.0	0.00204558	0.0	0.0	1e-08	464.59007189	761.8127905	786.15975121	14.62865925	-0.05098572	-0.38327797
0.034	3.96989	7.24e-06	0.0	0.0	0.0	0.00204544	0.0	0.0	1e-08	464.95202099	761.74292068	786.05801117	14.60654551	-0.05102693	-0.38319807
0.0341	3.98076	7.39e-06	0.0	0.0	0.0	0.00204529	0.0	0.0	1e-08	465.31335516	761.67297791	785.95642234	14.58446338	-0.05106495	-0.38311828
0.0342	3.99163	7.54e-06	0.0	0.0	0.0	0.00204514	0.0	0.0	1e-08	465.6740755	761.60296701	785.85498447	14.56241249	-0.05109567	-0.38303862
0.0343	4.00249	7.69e-06	0.0	0.0	0.0	0.00204499	0.0	0.0	1e-08	466.03418311	761.53289669	785.75369729	14.54039336	-0.05112633	-0.38295908
0.0344	4.01334	7.85e-06	0.0	0.0	0.0	0.00204483	0.0	0.0	1e-08	466.39367908	761.46276684	785.6525606	14.51840571	-0.05115396	-0.38287965
0.0345	4.02419	8.01e-06	0.0	0.0	0.0	0.00204467	0.0	0.0	1e-08	466.75256451	761.39258124	785.55157415	14.4964495	-0.05117869	-0.38280034
0.0346	4.03503	8.17e-06	0.0	0.0	0.0	0.00204451	0.0	0.0	1e-08	467.11084049	761.32234352	785.45073772	14.47452467	-0.05120062	-0.38272115
0.0347	4.04587	8.33e-06	0.0	0.0	0.0	0.00204435	0.0	0.0	1e-08	467.4685081	761.25205712	785.35005107	14.4526312	-0.05121985	-0.38264208
0.0348	4.0567	8.5e-06	0.0	0.0	0.0	0.00204418	0.0	0.0	1e-08	467.82556843	761.1817254	785.24951397	14.43076903	-0.05123649	-0.38256312
0.0349	4.06752	8.67e-06	0.0	0.0	0.0	0.00204401	0.0	0.0	1e-08	468.18202256	761.11135152	785.14912618	14.40893812	-0.05125064	-0.38248429
0.035	4.07834	8.84e-06	0.0	0.0	0.0	0.00204384	0.0	0.0	1e-08	468.53787157	761.04093855	785.04888748	14.38713843	-0.0512624	-0.38240556
0.0351	4.08916	9.01e-06	0.0	0.0	0.0	0.00204367	0.0	0.0	1e-08	468.89311654	760.97048938	784.94879764	14.36536992	-0.05127187	-0.38232696
0.0352	4.09997	9.19e-06	0.0	0.0	0.0	0.00204349	0.0	0.0	1e-08	469.24775855	760.9000068	784.84885643	14.34363255	-0.05127915	-0.38224847
0.0353	4.11077	9.37e-06	0.0	0.0	0.0	0.00204331	0.0	0.0	1e-08	469.60179866	760.82949346	784.74906362	14.32192626	-0.05128432	-0.3821701
0.0354	4.12156	9.56e-06	0.0	0.0	0.0	0.00204312	0.0	0.0	1e-08	469.95523795	760.75895186	784.64941899	14.30025102	-0.05128749	-0.38209184
0.0355	4.13235	9.74e-06	0.0	0.0	0.0	0.00204294	0.0	0.0	1e-08	470.30807747	760.68838441	784.54992231	14.27860679	-0.05128875	-0.3820137
0.0356	4.14314	9.93e-06	0.0	0.0	0.0	0.00204275	0.0	0.0	1e-08	470.66031829	760.61780419	784.4505733	14.25699191	-0.0512704	-0.38193568
0.0357	4.15392	1.013e-05	0.0	0.0	0.0	0.00204255	0.0	0.0	1e-08	471.01196144	760.54721922	784.35137173	14.23540906	-0.05126267	-0.38185778
0.0358	4.16469	1.032e-05	0.0	0.0	0.0	0.00204236	0.0	0.0	1e-08	471.363008	760.47662271	784.2523174	14.21385702	-0.05125249	-0.38177999
0.0359	4.17546	1.052e-05	0.0	0.0	0.0	0.00204216	0.0	0.0	1e-08	471.71345903	760.40601771	784.15341009	14.19233573	-0.05123986	-0.38170231
0.036	4.18622	1.072e-05	0.0	0.0	0.0	0.00204195	0.0	0.0	1e-08	472.06331558	760.33540724	784.05464956	14.17084514	-0.05122481	-0.38162475
0.0361	4.19698	1.093e-05	0.0	0.0	0.0	0.00204175	0.0	0.0	1e-08	472.4125787	760.26479433	783.95603561	14.1493852	-0.05120734	-0.3815473
0.0362	4.20773	1.114e-05	0.0	0.0	0.0	0.00204154	0.0	0.0	1e-08	472.76124943	760.19418195	783.85756799	14.12795586	-0.05118745	-0.38146997
0.0363	4.21847	1.135e-05	0.0	0.0	0.0	0.00204133	0.0	0.0	1e-08	473.10932882	760.1235731	783.75924649	14.10655707	-0.05116516	-0.38139276
0.0364	4.22921	1.157e-05	0.0	0.0	0.0	0.00204111	0.0	0.0	1e-08	473.45681791	760.05297077	783.66107088	14.08518879	-0.05114046	-0.38131566
0.0365	4.23994	1.178e-05	0.0	0.0	0.0	0.00204089	0.0	0.0	1e-08	473.80371774	759.98237794	783.56304094	14.06385095	-0.05111334	-0.38123867
0.0366	4.25067	1.201e-05	0.0	0.0	0.0	0.00204067	0.0	0.0	1e-08	474.15002934	759.9117976	783.46515643	14.04254351	-0.0510838	-0.3811618
0.0367	4.26139	1.223e-05	0.0	0.0	0.0	0.00204044	0.0	0.0	1e-08	474.49575374	759.84123277	783.36741714	14.02126641	-0.05105182	-0.38108504
0.0368	4.27211	1.246e-05	0.0	0.0	0.0	0.00204021	0.0	0.0	1e-08	474.84089198	759.77068648	783.26982285	14.00001961	-0.05101738	-0.38100839
0.0369	4.28282	1.27e-05	0.0	0.0	0.0	0.00203998	0.0	0.0	1e-08	475.18544508	759.70016177	783.17237332	13.97880305	-0.05098047	-0.38093186
0.037	4.29352	1.293e-05	0.0	0.0	0.0	0.00203974	0.0	0.0	1e-08	475.5294141	759.62964576	783.07506842	13.95761805	-0.0509576	-0.38085544
0.0371	4.30422	1.317e-05	0.0	0.0	0.0	0.0020395	0.0	0.0	1e-08	475.87280003	759.55914862	782.97790788	13.93646221	-0.05092046	-0.38077914
0.0372	4.31491	1.342e-05	0.0	0.0	0.0	0.00203926	0.0	0.0	1e-08	476.21560391	759.48867559	782.88089147	13.91533652	-0.05088145	-0.38070295
0.0373	4.3256	1.366e-05	0.0	0.0	0.0	0.00203901	0.0	0.0	1e-08	476.55782674	759.41822892	782.78401897	13.89424091	-0.05084059	-0.38062687
0.0374	4.33628	1.392e-05	0.0	0.0	0.0	0.00203876	0.0	0.0	1e-08	476.89946954	759.34781083	782.68729017	13.87317535	-0.0507979	-0.3805509
0.0375	4.34695	1.417e-05	0.0	0.0	0.0	0.0020385	0.0	0.0	1e-08	477.24053333	759.27742351	782.59070485	13.85213978	-0.05075338	-0.38047505
0.0376	4.35762	1.443e-05	0.0	0.0	0.0	0.00203824	0.0	0.0	1e-08	477.58101911	759.20706915	782.49426279	13.83113416	-0.05070705	-0.38039931
0.0377	4.36828	1.47e-05	0.0	0.0	0.0	0.00203798	0.0	0.0	1e-08	477.92092789	759.1367499	782.39796378	13.81015844	-0.05065892	-0.38032368
0.0378	4.37894	1.496e-05	0.0	0.0	0.0	0.00203771	0.0	0.0	1e-08	478.26026069	759.06646794	782.30180759	13.78921256	-0.05060898	-0.38024817
0.0379	4.38959	1.523e-05	0.0	0.0	0.0	0.00203744	0.0	0.0	2e-08	478.59901848	758.99622542	782.20579402	13.76829647	-0.05055725	-0.38017276
0.038	4.40023	1.551e-05	0.0	0.0	0.0	0.00203716	0.0	0.0	2e-08	478.93720229	758.92602447	782.10992284	13.74741014	-0.05050372	-0.38009747
0.0381	4.41087	1.579e-05	0.0	0.0	0.0	0.00203688	0.0	0.0	2e-08	479.27481311	758.85586726	782.01419384	13.7265535	-0.0504484	-0.38002229
0.0382	4.4215	1.607e-05	0.0	0.0	0.0	0.0020366	0.0	0.0	2e-08	479.61185192	758.78575593	781.91860681	13.70572651	-0.05039127	-0.37994722
0.0383	4.43213	1.636e-05	0.0	0.0	0.0	0.00203631	0.0	0.0	2e-08	479.94831973	758.71569111	781.82316154	13.68492976	-0.05033975	-0.37987227
0.0384	4.44275	1.665e-05	0.0	0.0	0.0	0.00203602	0.0	0.0	2e-08	480.28421753	758.6456666	781.72785785	13.66416211	-0.05028136	-0.37979742
0.0385	4.45336	1.695e-05	0.0	0.0	0.0	0.00203572	0.0	0.0	2e-08	480.61954631	758.57569105	781.6326955	13.643424	-0.05022151	-0.37972269
0.0386	4.46397	1.725e-05	0.0	0.0	0.0	0.00203542	0.0	0.0	2e-08	480.95430704	758.50576615	781.53767427	13.62271536	-0.05016021	-0.37964806
0.0387	4.47457	1.756e-05	0.0	0.0	0.0	0.00203512	0.0	0.0	2e-08	481.28850072	758.43589357	781.44279397	13.60203615	-0.05009747	-0.37957355
0.0388	4.48517	1.787e-05	0.0	0.0	0.0	0.00203481	0.0	0.0	2e-08	481.62212831	758.36607494	781.34805437	13.58138633	-0.05003332	-0.37949915
0.0389	4.49576	1.818e-05	0.0	0.0	0.0	0.00203449	0.0	0.0	2e-08	481.95519081	758.2963119	781.25345526	13.56076585	-0.04996776	-0.37942485
0.039	4.50634	1.85e-05	0.0	0.0	0.0	0.00203417	0.0	0.0	2e-08	482.28768917	758.22660604	781.15899644	13.54017465	-0.04990081	-0.37935067
0.0391	4.51692	1.882e-05	0.0	0.0	0.0	0.00203385	0.0	0.0	2e-08	482.61962438	758.15695897	781.0646777	13.51961269	-0.04983247	-0.3792766
0.0392	4.52749	1.915e-05	0.0	0.0	0.0	0.00203352	0.0	0.0	2e-08	482.9509974	758.08737225	780.97049882	13.49907992	-0.04976276	-0.37920264
0.0393	4.53806	1.948e-05	0.0	0.0	0.0	0.00203319	0.0	0.0	2e-08	483.2818092	758.01784745	780.87645961	13.47857629	-0.04969167	-0.37912878
0.0394	4.54862	1.982e-05	0.0	0.0	0.0	0.00203285	0.0	0.0	2e-08	483.61206075	757.94838613	780.78255984	13.45810176	-0.04961923	-0.37905504
0.0395	4.55917	2.016e-05	0.0	0.0	0.0	0.0020325	0.0	0.0	2e-08	483.94175301	757.87898984	780.68879932	13.43765628	-0.04954543	-0.37898141
0.0396	4.56972	2.051e-05	0.0	0.0	0.0	0.00203216	0.0	0.0	2e-08	484.27088694	757.8096601	780.59517783	13.41723979	-0.04947028	-0.37890788
0.0397	4.58026	2.086e-05	0.0	0.0	0.0	0.0020318	0.0	0.0	2e-08	484.5994635	757.74039386	780.5016952	13.39685289	-0.04940124	-0.37883447
0.0398	4.59079	2.122e-05	0.0	0.0	0.0	0.00203145	0.0	0.0	2e-08	484.92748365	757.67119037	780.40835121	13.37649445	-0.04932565	-0.37876116
0.0399	4.60132	2.158e-05	0.0	0.0	0.0	0.00203108	0.0	0.0	2e-08	485.25494833	757.60205476	780.31514566	13.35616488	-0.04924906	-0.37868796
0.04	4.61184	2.195e-05	0.0	0.0	0.0	0.00203072	0.0	0.0	2e-08	485.58185851	757.53298808	780.22207833	13.33586416	-0.04917148	-0.37861487
0.0401	4.62236	2.232e-05	0.0	0.0	0.0	0.00203034	0.0	0.0	2e-08	485.90821512	757.46399135	780.12914903	13.31559222	-0.04909294	-0.37854189
0.0402	4.63287	2.27e-05	0.0	0.0	0.0	0.00202997	0.0	0.0	2e-08	486.23401912	757.39506555	780.03635754	13.29534902	-0.04901347	-0.37846902
0.0403	4.64337	2.308e-05	0.0	0.0	0.0	0.00202958	0.0	0.0	2e-08	486.55927144	757.32621162	779.94370368	13.27513452	-0.04893309	-0.37839625
0.0404	4.65387	2.347e-05	0.0	0.0	0.0	0.00202919	0.0	0.0	2e-08	486.88397303	757.25743049	779.85118722	13.25494867	-0.04885183	-0.3783236
0.0405	4.66436	2.387e-05	0.0	0.0	0.0	0.0020288	0.0	0.0	2e-08	487.20812482	757.18872302	779.75880799	13.23479143	-0.04876971	-0.37825105
0.0406	4.67485	2.426e-05	0.0	0.0	0.0	0.0020284	0.0	0.0	2e-08	487.53172776	757.12009008	779.66656576	13.21466274	-0.04868675	-0.37817861
0.0407	4.68533	2.467e-05	0.0	0.0	0.0	0.002028	0.0	0.0	2e-08	487.85478277	757.05153247	779.57446035	13.19456257	-0.04860298	-0.37810627
0.0408	4.6958	2.508e-05	0.0	0.0	0.0	0.00202759	0.0	0.0	3e-08	488.17729079	756.98305097	779.48249155	13.17449086	-0.04851842	-0.37803405
0.0409	4.70626	2.549e-05	0.0	0.0	0.0	0.00202717	0.0	0.0	3e-08	488.49925275	756.91464634	779.39065916	13.15444757	-0.04843309	-0.37796193
0.041	4.71672	2.592e-05	0.0	0.0	0.0	0.00202675	0.0	0.0	3e-08	488.82066957	756.84631929	779.29896299	13.13443266	-0.04834702	-0.37788991
0.0411	4.72718	2.634e-05	0.0	0.0	0.0	0.00202632	0.0	0.0	3e-08	489.14154218	756.77807026	779.20740283	13.11444606	-0.04826051	-0.37781801
0.0412	4.73762	2.677e-05	0.0	0.0	0.0	0.00202589	0.0	0.0	3e-08	489.4618715	756.70990002	779.11597849	13.09448775	-0.0481731	-0.37774621
0.0413	4.74807	2.721e-05	0.0	0.0	0.0	0.00202545	0.0	0.0	3e-08	489.78165845	756.64180924	779.02468978	13.07455768	-0.04808502	-0.37767452
0.0414	4.7585	2.766e-05	0.0	0.0	0.0	0.002025	0.0	0.0	3e-08	490.10090396	756.57379848	778.93353648	13.05465581	-0.0479963	-0.37760293
0.0415	4.76893	2.811e-05	0.0	0.0	0.0	0.00202455	0.0	0.0	3e-08	490.41960892	756.50586831	778.84251841	13.03478207	-0.04790695	-0.37753145
0.0416	4.77935	2.856e-05	0.0	0.0	0.0	0.0020241	0.0	0.0	3e-08	490.73777426	756.43801924	778.75163536	13.01493644	-0.04781701	-0.37746008
0.0417	4.78977	2.902e-05	0.0	0.0	0.0	0.00202364	0.0	0.0	3e-08	491.05540089	756.37025177	778.66088716	12.99511886	-0.04772648	-0.37738881
0.0418	4.80017	2.949e-05	0.0	0.0	0.0	0.00202317	0.0	0.0	3e-08	491.37248972	756.30256637	778.57027359	12.97532929	-0.04763539	-0.37731765
0.0419	4.81058	2.997e-05	0.0	0.0	0.0	0.00202269	0.0	0.0	3e-08	491.68904165	756.23496346	778.47979446	12.95556768	-0.04754377	-0.37724659
0.042	4.82097	3.045e-05	0.0	0.0	0.0	0.00202221	0.0	0.0	3e-08	492.00505758	756.16744345	778.38944958	12.93583398	-0.04745163	-0.37717564
0.0421	4.83136	3.093e-05	0.0	0.0	0.0	0.00202172	0.0	0.0	3e-08	492.32053843	756.10000672	778.29923876	12.91612816	-0.04735899	-0.37710479
0.0422	4.84175	3.143e-05	0.0	0.0	0.0	0.00202123	0.0	0.0	3e-08	492.63548508	756.03265363	778.2091618	12.89645017	-0.04726587	-0.37703405
0.0423	4.85212	3.193e-05	0.0	0.0	0.0	0.00202073	0.0	0.0	3e-08	492.94989843	755.96538449	778.1192185	12.87679995	-0.04717229	-0.37696341
0.0424	4.86249	3.243e-05	0.0	0.0	0.0	0.00202022	0.0	0.0	3e-08	493.26377938	755.8982002	778.02940868	12.8571772	-0.04707567	-0.37689288
0.0425	4.87286	3.294e-05	0.0	0.0	0.0	0.00201971	0.0	0.0	3e-08	493.57712882	755.83110393	777.93973213	12.83758233	-0.0469804	-0.37682246
0.0426	4.88322	3.346e-05	0.0	0.0	0.0	0.00201919	0.0	0.0	3e-08	493.88994764	755.76409366	777.85018866	12.81801508	-0.0468846	-0.37675213
0.0427	4.89357	3.399e-05	0.0	0.0	0.0	0.00201867	0.0	0.0	3e-08	494.20223673	755.69716979	777.76077809	12.79847542	-0.04678828	-0.37668192
0.0428	4.90391	3.452e-05	0.0	0.0	0.0	0.00201813	0.0	0.0	3e-08	494.51399697	755.63033269	777.67150022	12.7789633	-0.04669145	-0.3766118
0.0429	4.91425	3.506e-05	0.0	0.0	0.0	0.0020176	0.0	0.0	4e-08	494.82522925	755.56358276	777.58235486	12.75947867	-0.04659411	-0.37654179
0.043	4.92458	3.56e-05	0.0	0.0	0.0	0.00201705	0.0	0.0	4e-08	495.13593444	755.49692036	777.49334182	12.74002148	-0.04649627	-0.37647189
0.0431	4.93491	3.616e-05	0.0	0.0	0.0	0.0020165	0.0	0.0	4e-08	495.44611344	755.43034587	777.4044609	12.7205917	-0.04639793	-0.37640209
0.0432	4.94522	3.672e-05	0.0	0.0	0.0	0.00201594	0.0	0.0	4e-08	495.75576711	755.36385962	777.31571193	12.70118927	-0.0462991	-0.37633239
0.0433	4.95554	3.728e-05	0.0	0.0	0.0	0.00201537	0.0	0.0	4e-08	496.06489632	755.29746199	777.2270947	12.68181414	-0.04619979	-0.37626279
0.0434	4.96584	3.785e-05	0.0	0.0	0.0	0.0020148	0.0	0.0	4e-08	496.37350196	755.2311533	777.13860904	12.66246628	-0.04609999	-0.3761933
0.0435	4.97614	3.844e-05	0.0	0.0	0.0	0.00201422	0.0	0.0	4e-08	496.68158489	755.1649339	777.05025474	12.64314563	-0.04599971	-0.37612391
0.0436	4.98643	3.902e-05	0.0	0.0	0.0	0.00201363	0.0	0.0	4e-08	496.98914597	755.09880413	776.96203162	12.62385214	-0.04589895	-0.37605463
0.0437	4.99672	3.962e-05	0.0	0.0	0.0	0.00201303	0.0	0.0	4e-08	497.29618608	755.03276431	776.8739395	12.60458578	-0.04579772	-0.37598545
0.0438	5.007	4.022e-05	0.0	0.0	0.0	0.00201243	0.0	0.0	4e-08	497.60270608	754.96681456	776.78597818	12.58534648	-0.04569642	-0.37591637
0.0439	5.01727	4.083e-05	0.0	0.0	0.0	0.00201182	0.0	0.0	4e-08	497.90870683	754.9009551	776.69814747	12.56613422	-0.04559436	-0.37584739
0.044	5.02753	4.144e-05	0.0	0.0	0.0	0.0020112	0.0	0.0	4e-08	498.21418919	754.83518642	776.6104472	12.54694894	-0.04549184	-0.37577851
0.0441	5.03779	4.207e-05	0.0	0.0	0.0	0.00201058	0.0	0.0	4e-08	498.51915401	754.76950886	776.52287716	12.52779059	-0.04538886	-0.37570974
0.0442	5.04805	4.27e-05	0.0	0.0	0.0	0.00200995	0.0	0.0	4e-08	498.82360216	754.7039227	776.43543719	12.50865914	-0.04528542	-0.37564107
0.0443	5.05829	4.334e-05	0.0	0.0	0.0	0.00200931	0.0	0.0	4e-08	499.12753448	754.63842826	776.34812707	12.48955452	-0.04518153	-0.3755725
0.0444	5.06853	4.399e-05	0.0	0.0	0.0	0.00200866	0.0	0.0	4e-08	499.43095182	754.57302586	776.26094664	12.4704767	-0.04507718	-0.37550404
0.0445	5.07876	4.464e-05	0.0	0.0	0.0	0.002008	0.0	0.0	4e-08	499.73385503	754.50771581	776.17389571	12.45142563	-0.04497236	-0.37543567
0.0446	5.08899	4.53e-05	0.0	0.0	0.0	0.00200734	0.0	0.0	5e-08	500.03624497	754.44249842	776.08697408	12.43240127	-0.04486708	-0.37536741
0.0447	5.09921	4.597e-05	0.0	0.0	0.0	0.00200667	0.0	0.0	5e-08	500.33812246	754.37737402	776.00018158	12.41340356	-0.04476133	-0.37529925
0.0448	5.10942	4.665e-05	0.0	0.0	0.0	0.00200599	0.0	0.0	5e-08	500.63948836	754.31234293	775.91351802	12.39443246	-0.04465511	-0.37523119
0.0449	5.11962	4.734e-05	0.0	0.0	0.0	0.0020053	0.0	0.0	5e-08	500.94034351	754.24740548	775.82698321	12.37548792	-0.04454841	-0.37516323
0.045	5.12982	4.803e-05	0.0	0.0	0.0	0.00200461	0.0	0.0	5e-08	501.24068874	754.18256203	775.74057697	12.3565699	-0.04444123	-0.37509537
0.0451	5.14001	4.873e-05	0.0	0.0	0.0	0.00200391	0.0	0.0	5e-08	501.54052488	754.1178129	775.65429911	12.33767836	-0.04433357	-0.37502761
0.0452	5.1502	4.944e-05	0.0	0.0	0.0	0.0020032	0.0	0.0	5e-08	501.83985279	754.05315506	775.56814948	12.31881348	-0.04422882	-0.37495996
0.0453	5.16038	5.016e-05	0.0	0.0	0.0	0.00200248	0.0	0.0	5e-08	502.13867328	753.9885905	775.48212787	12.2999748	-0.04412115	-0.3748924
0.0454	5.17055	5.089e-05	0.0	0.0	0.0	0.00200175	0.0	0.0	5e-08	502.43698719	753.92411994	775.3962341	12.28116247	-0.04401312	-0.37482494
0.0455	5.18071	5.162e-05	0.0	0.0	0.0	0.00200101	0.0	0.0	5e-08	502.73479534	753.85974358	775.31046798	12.26237644	-0.04390472	-0.37475759
0.0456	5.19087	5.237e-05	0.0	0.0	0.0	0.00200027	0.0	0.0	5e-08	503.03209856	753.79546159	775.22482935	12.24361665	-0.04379597	-0.37469033
0.0457	5.20102	5.312e-05	0.0	0.0	0.0	0.00199952	0.0	0.0	5e-08	503.32889767	753.73127415	775.13931801	12.22488307	-0.04368687	-0.37462318
0.0458	5.21117	5.388e-05	0.0	0.0	0.0	0.00199875	0.0	0.0	5e-08	503.6251935	753.66718144	775.05393378	12.20617565	-0.04357741	-0.37455612
0.0459	5.2213	5.465e-05	0.0	0.0	0.0	0.00199799	0.0	0.0	5e-08	503.92098686	753.60318362	774.96867649	12.18749434	-0.0434676	-0.37448917
0.046	5.23143	5.543e-05	0.0	0.0	0.0	0.00199721	0.0	0.0	6e-08	504.21627858	753.53928087	774.88354594	12.1688391	-0.04335744	-0.37442231
0.0461	5.24156	5.621e-05	0.0	0.0	0.0	0.00199642	0.0	0.0	6e-08	504.51106946	753.47547336	774.79854197	12.15020989	-0.04324694	-0.37435555
0.0462	5.25167	5.701e-05	0.0	0.0	0.0	0.00199562	0.0	0.0	6e-08	504.80536032	753.41176125	774.71366439	12.13160665	-0.04313609	-0.3742889
0.0463	5.26178	5.781e-05	0.0	0.0	0.0	0.00199482	0.0	0.0	6e-08	505.09915197	753.34814469	774.62891303	12.11302935	-0.0430249	-0.37422234
0.0464	5.27189	5.863e-05	0.0	0.0	0.0	0.001994	0.0	0.0	6e-08	505.39244523	753.28462387	774.54428769	12.09447793	-0.04291337	-0.37415588
0.0465	5.28198	5.945e-05	0.0	0.0	0.0	0.00199318	0.0	0.0	6e-08	505.6852409	753.22119857	774.45978821	12.07595244	-0.04280307	-0.37408952
0.0466	5.29207	6.028e-05	0.0	0.0	0.0	0.00199235	0.0	0.0	6e-08	505.97753978	753.15786727	774.37541442	12.05745269	-0.04269136	-0.37402325
0.0467	5.30215	6.112e-05	0.0	0.0	0.0	0.00199151	0.0	0.0	6e-08	506.26934269	753.09463146	774.29116613	12.03897869	-0.04257938	-0.37395709
0.0468	5.31223	6.197e-05	0.0	0.0	0.0	0.00199066	0.0	0.0	6e-08	506.56065042	753.0314912	774.20704316	12.0205304	-0.04246715	-0.37389103
0.0469	5.32229	6.283e-05	0.0	0.0	0.0	0.0019898	0.0	0.0	6e-08	506.85146377	752.96844654	774.12304533	12.00210778	-0.04235466	-0.37382506
0.047	5.33236	6.369e-05	0.0	0.0	0.0	0.00198893	0.0	0.0	6e-08	507.14178355	752.90549751	774.03917247	11.98371077	-0.04224193	-0.37375919
0.0471	5.34241	6.457e-05	0.0	0.0	0.0	0.00198805	0.0	0.0	6e-08	507.43161053	752.84264415	773.95542441	11.96533935	-0.04212896	-0.37369342
0.0472	5.35246	6.546e-05	0.0	0.0	0.0	0.00198716	0.0	0.0	7e-08	507.72094554	752.77988649	773.87180096	11.94699345	-0.04201577	-0.37362775
0.0473	5.36249	6.635e-05	0.0	0.0	0.0	0.00198627	0.0	0.0	7e-08	508.00978934	752.71722454	773.78830195	11.92867304	-0.04190234	-0.37356217
0.0474	5.37253	6.726e-05	0.0	0.0	0.0	0.00198536	0.0	0.0	7e-08	508.29814274	752.6546583	773.7049272	11.91037807	-0.0417887	-0.37349669
0.0475	5.38255	6.818e-05	0.0	0.0	0.0	0.00198444	0.0	0.0	7e-08	508.58600652	752.59218779	773.62167655	11.8921085	-0.04167484	-0.37343131
0.0476	5.39257	6.91e-05	0.0	0.0	0.0	0.00198352	0.0	0.0	7e-08	508.87338147	752.52981299	773.53854981	11.87386427	-0.04156078	-0.37336603
0.0477	5.40258	7.004e-05	0.0	0.0	0.0	0.00198258	0.0	0.0	7e-08	509.16026837	752.46753389	773.45554681	11.85564536	-0.04144652	-0.37330085
0.0478	5.41259	7.098e-05	0.0	0.0	0.0	0.00198164	0.0	0.0	7e-08	509.44666801	752.40535048	773.37266737	11.83745171	-0.04133206	-0.37323576
0.0479	5.42258	7.193e-05	0.0	0.0	0.0	0.00198068	0.0	0.0	7e-08	509.73258116	752.34326308	773.28991133	11.81928317	-0.04121685	-0.37317077
0.048	5.43257	7.29e-05	0.0	0.0	0.0	0.00197972	0.0	0.0	7e-08	510.01800862	752.28127181	773.2072785	11.80113987	-0.04110185	-0.37310587
0.0481	5.44256	7.387e-05	0.0	0.0	0.0	0.00197874	0.0	0.0	7e-08	510.30295115	752.21937635	773.12476872	11.7830217	-0.04098665	-0.37304107
0.0482	5.45253	7.486e-05	0.0	0.0	0.0	0.00197776	0.0	0.0	7e-08	510.58740952	752.15757671	773.04238181	11.76492861	-0.04087126	-0.37297637
0.0483	5.4625	7.585e-05	0.0	0.0	0.0	0.00197676	0.0	0.0	8e-08	510.87138453	752.09587286	772.9601176	11.74686056	-0.04075567	-0.37291177
0.0484	5.47246	7.686e-05	0.0	0.0	0.0	0.00197575	0.0	0.0	8e-08	511.15487692	752.03426476	772.87797591	11.72881749	-0.0406399	-0.37284726
0.0485	5.48241	7.787e-05	0.0	0.0	0.0	0.00197474	0.0	0.0	8e-08	511.43788749	751.97275241	772.79595659	11.71079937	-0.04052394	-0.37278284
0.0486	5.49236	7.89e-05	0.0	0.0	0.0	0.00197371	0.0	0.0	8e-08	511.72041698	751.91133577	772.71405944	11.69280615	-0.0404078	-0.37271853
0.0487	5.5023	7.993e-05	0.0	0.0	0.0	0.00197267	0.0	0.0	8e-08	512.00246618	751.85001479	772.63228431	11.67483779	-0.04029148	-0.37265431
0.0488	5.51223	8.098e-05	0.0	0.0	0.0	0.00197163	0.0	0.0	8e-08	512.28403584	751.78878945	772.55063102	11.65689424	-0.04017499	-0.37259018
0.0489	5.52216	8.204e-05	0.0	0.0	0.0	0.00197057	0.0	0.0	8e-08	512.56512673	751.72765969	772.46909941	11.63897545	-0.04005833	-0.37252615
0.049	5.53208	8.311e-05	0.0	0.0	0.0	0.0019695	0.0	0.0	8e-08	512.84573961	751.66662548	772.38768929	11.62108138	-0.03994151	-0.37246222
0.0491	5.54199	8.418e-05	0.0	0.0	0.0	0.00196842	0.0	0.0	8e-08	513.12587523	751.60568676	772.30640051	11.60321199	-0.03982452	-0.37239838
0.0492	5.55189	8.527e-05	0.0	0.0	0.0	0.00196733	0.0	0.0	9e-08	513.40553436	751.54484348	772.22523289	11.58536724	-0.03970737	-0.37233463
0.0493	5.56178	8.637e-05	0.0	0.0	0.0	0.00196623	0.0	0.0	9e-08	513.68471776	751.48409643	772.14418625	11.56754693	-0.03958923	-0.37227098
0.0494	5.57167	8.748e-05	0.0	0.0	0.0	0.00196512	0.0	0.0	9e-08	513.96342617	751.42344514	772.06326044	11.54975126	-0.03947153	-0.37220743
0.0495	5.58155	8.86e-05	0.0	0.0	0.0	0.001964	0.0	0.0	9e-08	514.24166034	751.36288947	771.98245528	11.53198009	-0.03935364	-0.37214397
0.0496	5.59143	8.974e-05	0.0	0.0	0.0	0.00196286	0.0	0.0	9e-08	514.51942104	751.30242939	771.90177061	11.51423336	-0.03923557	-0.3720806
0.0497	5.60129	9.088e-05	0.0	0.0	0.0	0.00196172	0.0	0.0	9e-08	514.796709	751.24206489	771.82120626	11.49651104	-0.03911732	-0.37201733
0.0498	5.61115	9.203e-05	0.0	0.0	0.0	0.00196056	0.0	0.0	9e-08	515.07352497	751.18179596	771.74076205	11.47881308	-0.03899888	-0.37195416
0.0499	5.621	9.32e-05	0.0	0.0	0.0	0.00195939	0.0	0.0	9e-08	515.34986971	751.12162259	771.66043783	11.46113942	-0.03888026	-0.37189108
0.05	5.63085	9.438e-05	0.0	0.0	0.0	0.00195822	0.0	0.0	9e-08	515.62574394	751.06154478	771.58023342	11.44349004	-0.03876145	-0.37182809
0.05009	5.64069	9.557e-05	0.0	0.0	0.0	0.00195703	0.0	0.0	1e-07	515.90114843	751.00156251	771.50014866	11.42586488	-0.03864246	-0.3717652
0.05019	5.65051	9.676e-05	0.0	0.0	0.0	0.00195583	0.0	0.0	1e-07	516.1760839	750.94167578	771.42018338	11.4082639	-0.03852328	-0.3717024
0.05029	5.66034	9.798e-05	0.0	0.0	0.0	0.00195461	0.0	0.0	1e-07	516.45055109	750.88188459	771.34033741	11.39068705	-0.03840391	-0.37163969
0.05039	5.67015	9.92e-05	0.0	0.0	0.0	0.00195339	0.0	0.0	1e-07	516.72455075	750.82218894	771.2606106	11.37313429	-0.03828435	-0.37157708
0.05049	5.67996	0.00010043	0.0	0.0	0.0	0.00195216	0.0	0.0	1e-07	516.9980836	750.76258884	771.18100277	11.35560558	-0.0381646	-0.37151456
0.05059	5.68976	0.00010168	0.0	0.0	0.0	0.00195091	0.0	0.0	1e-07	517.27115038	750.70308406	771.10151375	11.33810087	-0.03804562	-0.37145213
0.05069	5.69955	0.00010293	0.0	0.0	0.0	0.00194965	0.0	0.0	1e-07	517.54375182	750.6436736	771.0221434	11.32062011	-0.03792579	-0.3713898
0.05079	5.70933	0.0001042	0.0	0.0	0.0	0.00194838	0.0	0.0	1e-07	517.81588866	750.58435829	770.94289153	11.30316326	-0.03780581	-0.37132756
0.05089	5.71911	0.00010548	0.0	0.0	0.0	0.0019471	0.0	0.0	1.1e-07	518.08756162	750.52513808	770.86375799	11.28573027	-0.03768568	-0.37126541
0.05099	5.72888	0.00010678	0.0	0.0	0.0	0.0019458	0.0	0.0	1.1e-07	518.35877143	750.46601293	770.78474262	11.2683211	-0.03756541	-0.37120336
0.05109	5.73864	0.00010808	0.0	0.0	0.0	0.0019445	0.0	0.0	1.1e-07	518.62951882	750.40698279	770.70584524	11.25093571	-0.037445	-0.3711414
0.05119	5.74839	0.0001094	0.0	0.0	0.0	0.00194318	0.0	0.0	1.1e-07	518.8998045	750.34804762	770.62706569	11.23357405	-0.03732444	-0.37107953
0.05129	5.75814	0.00011072	0.0	0.0	0.0	0.00194185	0.0	0.0	1.1e-07	519.16962921	750.28920736	770.54840382	11.21623607	-0.03720374	-0.37101775
0.05139	5.76788	0.00011206	0.0	0.0	0.0	0.00194051	0.0	0.0	1.1e-07	519.43899366	750.23046199	770.46985946	11.19892174	-0.0370829	-0.37095607
0.05149	5.77761	0.00011342	0.0	0.0	0.0	0.00193916	0.0	0.0	1.1e-07	519.70789856	750.17181144	770.39143245	11.181631	-0.03696192	-0.37089448
0.05159	5.78733	0.00011478	0.0	0.0	0.0	0.00193779	0.0	0.0	1.1e-07	519.97634465	750.11325568	770.31312262	11.16436381	-0.03684081	-0.37083298
0.05169	5.79705	0.00011616	0.0	0.0	0.0	0.00193641	0.0	0.0	1.2e-07	520.24433263	750.05479465	770.23492981	11.14712013	-0.03671956	-0.37077157
0.05179	5.80676	0.00011755	0.0	0.0	0.0	0.00193502	0.0	0.0	1.2e-07	520.51186322	749.99642832	770.15685387	11.12989991	-0.03659818	-0.37071025
0.05189	5.81646	0.00011895	0.0	0.0	0.0	0.00193362	0.0	0.0	1.2e-07	520.77893713	749.93815664	770.07889462	11.11270311	-0.03647666	-0.37064903
0.05199	5.82615	0.00012036	0.0	0.0	0.0	0.00193221	0.0	0.0	1.2e-07	521.04555508	749.87997972	770.00105192	11.09552958	-0.03635475	-0.37058789
0.05209	5.83583	0.00012179	0.0	0.0	0.0	0.00193078	0.0	0.0	1.2e-07	521.31171777	749.82189756	769.9233256	11.07837945	-0.03623289	-0.37052685
0.05219	5.84551	0.00012323	0.0	0.0	0.0	0.00192934	0.0	0.0	1.2e-07	521.57742591	749.76391002	769.84571549	11.0612526	-0.0361109	-0.3704659
0.05229	5.85518	0.00012468	0.0	0.0	0.0	0.00192789	0.0	0.0	1.2e-07	521.84268021	749.70601707	769.76822145	11.04414898	-0.03598876	-0.37040504
0.05239	5.86484	0.00012614	0.0	0.0	0.0	0.00192642	0.0	0.0	1.3e-07	522.10748137	749.64821868	769.6908433	11.02706855	-0.03586647	-0.37034428
0.05249	5.8745	0.00012762	0.0	0.0	0.0	0.00192494	0.0	0.0	1.3e-07	522.3718301	749.59051483	769.6135809	11.01001126	-0.03574405	-0.3702836
0.05259	5.88414	0.0001291	0.0	0.0	0.0	0.00192345	0.0	0.0	1.3e-07	522.6357271	749.5329055	769.53643408	10.99297707	-0.03562149	-0.37022301
0.05269	5.89378	0.00013061	0.0	0.0	0.0	0.00192195	0.0	0.0	1.3e-07	522.89917307	749.47539066	769.45940268	10.97596594	-0.03549878	-0.37016252
0.05279	5.90341	0.00013212	0.0	0.0	0.0	0.00192043	0.0	0.0	1.3e-07	523.16216871	749.4179703	769.38248654	10.95897781	-0.03537594	-0.37010211
0.05289	5.91303	0.00013365	0.0	0.0	0.0	0.0019189	0.0	0.0	1.3e-07	523.42471472	749.36064441	769.30568552	10.94201265	-0.03525295	-0.3700418
0.05299	5.92265	0.00013519	0.0	0.0	0.0	0.00191736	0.0	0.0	1.4e-07	523.68681179	749.30341297	769.22899944	10.9250704	-0.03512982	-0.36998157
0.05309	5.93226	0.00013674	0.0	0.0	0.0	0.00191581	0.0	0.0	1.4e-07	523.94846063	749.24627596	769.15242815	10.90815103	-0.03500654	-0.36992144
0.05319	5.94185	0.00013831	0.0	0.0	0.0	0.00191424	0.0	0.0	1.4e-07	524.20966191	749.1892334	769.0759715	10.89125449	-0.03488312	-0.36986139
0.05329	5.95145	0.00013989	0.0	0.0	0.0	0.00191266	0.0	0.0	1.4e-07	524.47041634	749.13228526	768.99962933	10.87438073	-0.03475956	-0.36980144
0.05339	5.96103	0.00014148	0.0	0.0	0.0	0.00191107	0.0	0.0	1.4e-07	524.7307246	749.07543029	768.92340148	10.85752972	-0.03463705	-0.36974157
0.05349	5.9706	0.00014308	0.0	0.0	0.0	0.00190946	0.0	0.0	1.4e-07	524.99058739	749.01866914	768.84728781	10.84070139	-0.03451354	-0.3696818
0.05359	5.98017	0.0001447	0.0	0.0	0.0	0.00190784	0.0	0.0	1.4e-07	525.25000539	748.96200192	768.77128814	10.82389572	-0.03438993	-0.36962211
0.05369	5.98973	0.00014634	0.0	0.0	0.0	0.0019062	0.0	0.0	1.5e-07	525.50897929	748.90542856	768.69540233	10.80711264	-0.03426623	-0.36956252
0.05379	5.99928	0.00014798	0.0	0.0	0.0	0.00190456	0.0	0.0	1.5e-07	525.76750977	748.848949	768.61963022	10.79035213	-0.03414244	-0.36950301
0.05389	6.00882	0.00014964	0.0	0.0	0.0	0.0019029	0.0	0.0	1.5e-07	526.02559752	748.79256318	768.54397166	10.77361413	-0.03401856	-0.36944359
0.05399	6.01836	0.00015131	0.0	0.0	0.0	0.00190122	0.0	0.0	1.5e-07	526.28324322	748.73627101	768.4684265	10.75689859	-0.0338946	-0.36938426
0.05409	6.02789	0.000153	0.0	0.0	0.0	0.00189954	0.0	0.0	1.5e-07	526.54044755	748.68007244	768.39299457	10.74020548	-0.03377056	-0.36932502
0.05419	6.03741	0.00015469	0.0	0.0	0.0	0.00189784	0.0	0.0	1.5e-07	526.79721119	748.62396739	768.31767573	10.72353475	-0.03364643	-0.36926587
0.05429	6.04692	0.00015641	0.0	0.0	0.0	0.00189612	0.0	0.0	1.6e-07	527.05353481	748.56795578	768.24246981	10.70688636	-0.03352223	-0.36920681
0.05439	6.05642	0.00015813	0.0	0.0	0.0	0.00189439	0.0	0.0	1.6e-07	527.3094191	748.51203753	768.16737668	10.69026025	-0.03339797	-0.36914784
0.05449	6.06591	0.00015987	0.0	0.0	0.0	0.00189265	0.0	0.0	1.6e-07	527.56486473	748.45621258	768.09239618	10.67365638	-0.03327363	-0.36908895
0.05459	6.0754	0.00016162	0.0	0.0	0.0	0.0018909	0.0	0.0	1.6e-07	527.81987237	748.40048082	768.01752814	10.65707471	-0.03314922	-0.36903016
0.05469	6.08488	0.00016339	0.0	0.0	0.0	0.00188913	0.0	0.0	1.6e-07	528.0744427	748.34484239	767.94277243	10.64051504	-0.03302395	-0.36897145
0.05479	6.09435	0.00016517	0.0	0.0	0.0	0.00188735	0.0	0.0	1.7e-07	528.32857638	748.28929798	767.86812889	10.62397759	-0.03289916	-0.36891283
0.05489	6.10381	0.00016697	0.0	0.0	0.0	0.00188555	0.0	0.0	1.7e-07	528.58227409	748.23384687	767.79359736	10.60746219	-0.03277429	-0.36885429
0.05499	6.11327	0.00016877	0.0	0.0	0.0	0.00188374	0.0	0.0	1.7e-07	528.8355365	748.17848902	767.71917771	10.5909688	-0.03264932	-0.36879585
0.05509	6.12271	0.0001706	0.0	0.0	0.0	0.00188192	0.0	0.0	1.7e-07	529.08836426	748.12322438	767.64486976	10.57449737	-0.03252426	-0.36873749
0.05519	6.13215	0.00017243	0.0	0.0	0.0	0.00188008	0.0	0.0	1.7e-07	529.34075805	748.06805292	767.57067338	10.55804787	-0.03239911	-0.36867922
0.05529	6.14158	0.00017428	0.0	0.0	0.0	0.00187823	0.0	0.0	1.7e-07	529.59271854	748.01297462	767.49658842	10.54162024	-0.03227386	-0.36862104
0.05539	6.151	0.00017614	0.0	0.0	0.0	0.00187636	0.0	0.0	1.8e-07	529.84424638	747.95798942	767.42261472	10.52521443	-0.03214853	-0.36856295
0.05549	6.16041	0.00017802	0.0	0.0	0.0	0.00187448	0.0	0.0	1.8e-07	530.09534224	747.9030973	767.34875214	10.50883041	-0.0320231	-0.36850494
0.05559	6.16982	0.00017991	0.0	0.0	0.0	0.00187259	0.0	0.0	1.8e-07	530.34600678	747.84829824	767.27500052	10.49246812	-0.03189758	-0.36844702
0.05569	6.17922	0.00018182	0.0	0.0	0.0	0.00187068	0.0	0.0	1.8e-07	530.59624065	747.79359219	767.20135972	10.47612752	-0.03177196	-0.36838919
0.05579	6.1886	0.00018374	0.0	0.0	0.0	0.00186876	0.0	0.0	1.8e-07	530.84604453	747.73897915	767.12782959	10.45980857	-0.03164626	-0.36833144
0.05589	6.19798	0.00018567	0.0	0.0	0.0	0.00186683	0.0	0.0	1.9e-07	531.09541905	747.68445907	767.05440998	10.44351121	-0.03152046	-0.36827378
0.05599	6.20735	0.00018762	0.0	0.0	0.0	0.00186488	0.0	0.0	1.9e-07	531.34436489	747.63003195	766.98110074	10.42723541	-0.03139458	-0.36821621
0.05609	6.21672	0.00018958	0.0	0.0	0.0	0.00186291	0.0	0.0	1.9e-07	531.59288268	747.57569718	766.90790173	10.41098107	-0.03126943	-0.36815872
0.05619	6.22607	0.00019156	0.0	0.0	0.0	0.00186093	0.0	0.0	1.9e-07	531.8409731	747.52145457	766.8348128	10.39474822	-0.03114361	-0.36810132
0.05629	6.23542	0.00019355	0.0	0.0	0.0	0.00185894	0.0	0.0	1.9e-07	532.08863678	747.46730448	766.7618338	10.37853679	-0.03101774	-0.36804401
0.05639	6.24476	0.00019555	0.0	0.0	0.0	0.00185694	0.0	0.0	2e-07	532.33587438	747.41324685	766.68896458	10.36234672	-0.03089181	-0.36798678
0.05649	6.25408	0.00019757	0.0	0.0	0.0	0.00185491	0.0	0.0	2e-07	532.58268654	747.3592816	766.61620501	10.34617798	-0.03076584	-0.36792964
0.05659	6.26341	0.0001996	0.0	0.0	0.0	0.00185288	0.0	0.0	2e-07	532.82907392	747.30540867	766.54355492	10.3300305	-0.03063981	-0.36787259
0.05669	6.27272	0.00020165	0.0	0.0	0.0	0.00185083	0.0	0.0	2e-07	533.07503717	747.25162798	766.47101419	10.31390426	-0.03051375	-0.36781562
0.05679	6.28202	0.00020371	0.0	0.0	0.0	0.00184877	0.0	0.0	2e-07	533.32057693	747.19793947	766.39858266	10.2977992	-0.03038764	-0.36775873
0.05689	6.29132	0.00020579	0.0	0.0	0.0	0.00184669	0.0	0.0	2.1e-07	533.56569383	747.14434305	766.32626018	10.28171528	-0.03026149	-0.36770194
0.05699	6.3006	0.00020788	0.0	0.0	0.0	0.00184459	0.0	0.0	2.1e-07	533.81038854	747.09083865	766.25404662	10.26565244	-0.03013531	-0.36764522
0.05709	6.30988	0.00020998	0.0	0.0	0.0	0.00184249	0.0	0.0	2.1e-07	534.05466169	747.03742618	766.18194183	10.24961065	-0.0300091	-0.3675886
0.05719	6.31915	0.0002121	0.0	0.0	0.0	0.00184037	0.0	0.0	2.1e-07	534.29851391	746.98410558	766.10994566	10.23358986	-0.02988285	-0.36753206
0.05729	6.32841	0.00021424	0.0	0.0	0.0	0.00183823	0.0	0.0	2.1e-07	534.54194586	746.93087674	766.03805797	10.21759002	-0.02975658	-0.3674756
0.05739	6.33767	0.00021639	0.0	0.0	0.0	0.00183608	0.0	0.0	2.2e-07	534.78495817	746.8777396	765.96627862	10.20161108	-0.02963029	-0.36741923
0.05749	6.34691	0.00021855	0.0	0.0	0.0	0.00183391	0.0	0.0	2.2e-07	535.02755146	746.82469523	765.89460746	10.18565278	-0.02950278	-0.36736294
0.05759	6.35615	0.00022073	0.0	0.0	0.0	0.00183173	0.0	0.0	2.2e-07	535.26972639	746.77174293	765.82304436	10.16971545	-0.0293761	-0.36730674
0.05769	6.36537	0.00022292	0.0	0.0	0.0	0.00182954	0.0	0.0	2.2e-07	535.51148358	746.71888252	765.75158916	10.15379888	-0.02924937	-0.36725063
0.05779	6.37459	0.00022512	0.0	0.0	0.0	0.00182733	0.0	0.0	2.3e-07	535.75282367	746.66611396	765.68024172	10.13790301	-0.02912256	-0.36719459
0.05789	6.3838	0.00022734	0.0	0.0	0.0	0.00182511	0.0	0.0	2.3e-07	535.9937473	746.61343725	765.60900192	10.12202781	-0.02899569	-0.36713865
0.05799	6.393	0.00022958	1e-08	0.0	0.0	0.00182287	0.0	0.0	2.3e-07	536.23425508	746.56085234	765.53786959	10.10617322	-0.02886876	-0.36708278
0.05809	6.40219	0.00023183	1e-08	0.0	0.0	0.00182062	0.0	0.0	2.3e-07	536.47434767	746.50835923	765.46684461	10.0903392	-0.02874176	-0.367027
0.05819	6.41137	0.00023409	1e-08	0.0	0.0	0.00181835	0.0	0.0	2.3e-07	536.71402567	746.4559579	765.39592683	10.0745257	-0.02861469	-0.36697131
0.05829	6.42055	0.00023637	1e-08	0.0	0.0	0.00181607	0.0	0.0	2.4e-07	536.95328973	746.40364832	765.32511611	10.05873267	-0.02848755	-0.3669157
0.05839	6.42971	0.00023867	1e-08	0.0	0.0	0.00181377	0.0	0.0	2.4e-07	537.19214047	746.3514305	765.25441231	10.04296007	-0.02836034	-0.36686017
0.05849	6.43887	0.00024098	1e-08	0.0	0.0	0.00181146	0.0	0.0	2.4e-07	537.43057851	746.29930442	765.18381529	10.02720784	-0.02823306	-0.36680473
0.05859	6.44802	0.0002433	1e-08	0.0	0.0	0.00180914	0.0	0.0	2.4e-07	537.66860448	746.24727008	765.11332491	10.01147595	-0.02810571	-0.36674937
0.05869	6.45716	0.00024564	1e-08	0.0	0.0	0.0018068	0.0	0.0	2.5e-07	537.90621901	746.19532748	765.04294104	9.99576433	-0.02797828	-0.3666941
0.05879	6.46629	0.00024799	1e-08	0.0	0.0	0.00180444	0.0	0.0	2.5e-07	538.14342271	746.14347632	764.97266353	9.98007292	-0.02785182	-0.36663891
0.05889	6.47541	0.00025036	1e-08	0.0	0.0	0.00180207	0.0	0.0	2.5e-07	538.3802162	746.09171555	764.90249225	9.96440172	-0.02772457	-0.3665838
0.05899	6.48452	0.00025274	1e-08	0.0	0.0	0.00179969	0.0	0.0	2.5e-07	538.61660011	746.04004603	764.83242705	9.94875066	-0.02759729	-0.36652877
0.05909	6.49363	0.00025513	1e-08	0.0	0.0	0.00179729	0.0	0.0	2.6e-07	538.85257505	745.98846773	764.76246781	9.93311969	-0.02746999	-0.36647383
0.05919	6.50272	0.00025755	1e-08	0.0	0.0	0.00179487	0.0	0.0	2.6e-07	539.08814165	745.93698056	764.69261438	9.91750875	-0.02734266	-0.36641897
0.05929	6.51181	0.00025997	1e-08	0.0	0.0	0.00179245	1e-08	0.0	2.6e-07	539.32330051	745.88558449	764.62286663	9.90191782	-0.02721531	-0.3663642
0.05939	6.52088	0.00026241	1e-08	0.0	0.0	0.00179	1e-08	0.0	2.6e-07	539.55805227	745.83427943	764.55322442	9.88634682	-0.02708794	-0.3663095
0.05949	6.52995	0.00026487	1e-08	0.0	0.0	0.00178754	1e-08	0.0	2.7e-07	539.79239752	745.78306533	764.48368761	9.87079573	-0.02696055	-0.36625489
0.05959	6.53901	0.00026734	1e-08	0.0	0.0	0.00178507	1e-08	0.0	2.7e-07	540.02633689	745.73194212	764.41425607	9.85526448	-0.02683315	-0.36620037
0.05969	6.54806	0.00026982	1e-08	0.0	0.0	0.00178258	1e-08	0.0	2.7e-07	540.25987098	745.68090973	764.34492966	9.83975304	-0.02670574	-0.36614592
0.05979	6.5571	0.00027232	1e-08	0.0	0.0	0.00178008	1e-08	0.0	2.7e-07	540.49300041	745.62996808	764.27570825	9.82426135	-0.02657832	-0.36609156
0.05989	6.56613	0.00027483	1e-08	0.0	0.0	0.00177757	1e-08	0.0	2.8e-07	540.72572579	745.57911711	764.2065917	9.80878936	-0.02645089	-0.36603728
0.05999	6.57515	0.00027736	1e-08	0.0	0.0	0.00177504	1e-08	0.0	2.8e-07	540.95804773	745.52835673	764.13757988	9.79333703	-0.02632346	-0.36598308
0.06009	6.58417	0.0002799	1e-08	0.0	0.0	0.00177249	1e-08	0.0	2.8e-07	541.18996684	745.47768686	764.06867265	9.7779043	-0.02619603	-0.36592897
0.06019	6.59317	0.00028246	1e-08	0.0	0.0	0.00176993	1e-08	0.0	2.8e-07	541.42148372	745.42710816	763.99986988	9.76249091	-0.02606747	-0.36587493
0.06029	6.60217	0.00028503	1e-08	0.0	0.0	0.00176735	1e-08	0.0	2.9e-07	541.65259896	745.37662073	763.93117143	9.74709718	-0.0259397	-0.36582098
0.06039	6.61115	0.00028762	1e-08	0.0	0.0	0.00176477	1e-08	0.0	2.9e-07	541.8833132	745.32622403	763.86257717	9.73172291	-0.0258119	-0.36576711
0.06049	6.62013	0.00029022	1e-08	0.0	0.0	0.00176216	1e-08	0.0	2.9e-07	542.11362701	745.27591804	763.79408697	9.71636804	-0.02568404	-0.36571332
0.06059	6.6291	0.00029284	1e-08	0.0	0.0	0.00175954	1e-08	0.0	2.9e-07	542.34354102	745.22570274	763.72570069	9.70103252	-0.02555615	-0.36565962
0.06069	6.63806	0.00029547	1e-08	0.0	0.0	0.00175691	1e-08	0.0	3e-07	542.57305581	745.17557812	763.65741821	9.6857163	-0.0254282	-0.36560599
0.06079	6.647	0.00029811	1e-08	0.0	0.0	0.00175426	1e-08	0.0	3e-07	542.802172	745.12554414	763.58923939	9.67041934	-0.02530021	-0.36555245
0.06089	6.65594	0.00030077	1e-08	0.0	0.0	0.0017516	1e-08	0.0	3e-07	543.03089018	745.07560082	763.52116409	9.65514158	-0.02517218	-0.36549899
0.06099	6.66487	0.00030344	1e-08	0.0	0.0	0.00174892	1e-08	0.0	3e-07	543.25921094	745.02574812	763.4531922	9.63988297	-0.02504409	-0.36544561
0.06109	6.6738	0.00030613	1e-08	0.0	0.0	0.00174623	1e-08	0.0	3.1e-07	543.4871349	744.97598606	763.38532357	9.62464347	-0.02491595	-0.36539231
0.06119	6.68271	0.00030884	1e-08	0.0	0.0	0.00174352	1e-08	0.0	3.1e-07	543.71466263	744.92631462	763.31755807	9.60942301	-0.02478775	-0.36533909
0.06129	6.69161	0.00031155	1e-08	0.0	0.0	0.0017408	1e-08	0.0	3.1e-07	543.94179475	744.87673381	763.24989558	9.59422156	-0.0246595	-0.36528595
0.06139	6.7005	0.00031428	1e-08	0.0	0.0	0.00173807	1e-08	0.0	3.1e-07	544.16853184	744.82724362	763.18233597	9.57903907	-0.0245312	-0.36523289
0.06149	6.70939	0.00031703	1e-08	0.0	0.0	0.00173532	1e-08	0.0	3.2e-07	544.39487449	744.77784406	763.1148791	9.56387547	-0.02440284	-0.36517992
0.06159	6.71826	0.00031979	1e-08	0.0	0.0	0.00173256	1e-08	0.0	3.2e-07	544.6208233	744.72853362	763.04752485	9.54873067	-0.02427583	-0.36512702
0.06169	6.72713	0.00032257	1e-08	0.0	0.0	0.00172978	1e-08	0.0	3.2e-07	544.84637885	744.67931314	762.9802731	9.53360472	-0.02414776	-0.3650742
0.06179	6.73598	0.00032535	1e-08	0.0	0.0	0.00172699	1e-08	0.0	3.3e-07	545.07154174	744.63018273	762.9131237	9.51849751	-0.02401968	-0.36502147
0.06189	6.74483	0.00032816	1e-08	0.0	0.0	0.00172418	1e-08	0.0	3.3e-07	545.29631255	744.58114232	762.84607654	9.50340899	-0.02389159	-0.36496881
0.06199	6.75366	0.00033098	1e-08	0.0	0.0	0.00172136	1e-08	0.0	3.3e-07	545.52069188	744.53219183	762.77913149	9.48833913	-0.02376351	-0.36491624
0.06209	6.76249	0.00033381	1e-08	0.0	0.0	0.00171852	1e-08	0.0	3.3e-07	545.74468031	744.4833312	762.71228841	9.47328786	-0.02363543	-0.36486375
0.06219	6.77131	0.00033665	1e-08	0.0	0.0	0.00171567	1e-08	0.0	3.4e-07	545.96827843	744.43456035	762.64554718	9.45825513	-0.02350735	-0.36481133
0.06229	6.78012	0.00033951	1e-08	0.0	0.0	0.00171281	1e-08	0.0	3.4e-07	546.19148682	744.38587921	762.57890768	9.4432409	-0.02337929	-0.364759
0.06239	6.78891	0.00034239	1e-08	0.0	0.0	0.00170993	1e-08	0.0	3.4e-07	546.41430606	744.33728769	762.51236978	9.42824511	-0.02325123	-0.36470674
0.06249	6.7977	0.00034528	1e-08	0.0	0.0	0.00170704	1e-08	0.0	3.5e-07	546.63673674	744.2887857	762.44593335	9.41326771	-0.02312319	-0.36465457
0.06259	6.80648	0.00034818	1e-08	0.0	0.0	0.00170413	1e-08	0.0	3.5e-07	546.85877945	744.24037316	762.37959827	9.39830865	-0.02299516	-0.36460247
0.06269	6.81525	0.0003511	1e-08	0.0	0.0	0.00170121	1e-08	0.0	3.5e-07	547.08043475	744.19204998	762.31336441	9.38336787	-0.02286715	-0.36455045
0.06279	6.82401	0.00035403	1e-08	0.0	0.0	0.00169828	1e-08	0.0	3.5e-07	547.30170323	744.14381605	762.24723165	9.36844533	-0.02273917	-0.36449852
0.06289	6.83276	0.00035697	1e-08	0.0	0.0	0.00169533	1e-08	0.0	3.6e-07	547.52258547	744.09567164	762.18119986	9.35354072	-0.02260992	-0.36444666
0.06299	6.8415	0.00035993	1e-08	0.0	0.0	0.00169237	1e-08	0.0	3.6e-07	547.74308204	744.04761785	762.11526891	9.33865442	-0.02248158	-0.36439488
0.06309	6.85023	0.0003629	2e-08	0.0	0.0	0.0016894	1e-08	0.0	3.6e-07	547.96319351	743.99965358	762.04943868	9.32378618	-0.02235322	-0.36434318
0.06319	6.85895	0.00036589	2e-08	0.0	0.0	0.00168641	1e-08	0.0	3.7e-07	548.18292047	743.95177879	761.98370906	9.30893596	-0.02222482	-0.36429156
0.06329	6.86766	0.00036889	2e-08	0.0	0.0	0.0016834	1e-08	0.0	3.7e-07	548.40226348	743.90399346	761.91807991	9.2941037	-0.02209639	-0.36424002
0.06339	6.87637	0.0003719	2e-08	0.0	0.0	0.00168039	1e-08	0.0	3.7e-07	548.62122313	743.85629756	761.85255112	9.27928935	-0.02196793	-0.36418856
0.06349	6.88506	0.00037493	2e-08	0.0	0.0	0.00167735	1e-08	0.0	3.8e-07	548.83979997	743.80869106	761.78712256	9.26449285	-0.02183943	-0.36413718
0.06359	6.89374	0.00037797	2e-08	0.0	0.0	0.00167431	1e-08	0.0	3.8e-07	549.05799459	743.76117396	761.72179411	9.24971416	-0.02171089	-0.36408587
0.06369	6.90241	0.00038102	2e-08	0.0	0.0	0.00167125	1e-08	0.0	3.8e-07	549.27580756	743.71374623	761.65656564	9.23495321	-0.02158232	-0.36403465
0.06379	6.91107	0.00038409	2e-08	0.0	0.0	0.00166818	1e-08	0.0	3.8e-07	549.49323944	743.66640785	761.59143704	9.22020996	-0.0214537	-0.3639835
0.06389	6.91972	0.00038717	2e-08	0.0	0.0	0.00166509	2e-08	0.0	3.9e-07	549.71029079	743.61915882	761.52640819	9.20548435	-0.02132503	-0.36393243
0.06399	6.92837	0.00039027	2e-08	0.0	0.0	0.001662	2e-08	0.0	3.9e-07	549.92696219	743.57199912	761.46147896	9.19077632	-0.02119632	-0.36388144
0.06409	6.937	0.00039337	2e-08	0.0	0.0	0.00165888	2e-08	0.0	3.9e-07	550.14325421	743.52492874	761.39664924	9.17608583	-0.02106756	-0.36383052
0.06419	6.94562	0.0003965	2e-08	0.0	0.0	0.00165576	2e-08	0.0	4e-07	550.3591674	743.47794769	761.3319189	9.16141282	-0.02093874	-0.36377969
0.06429	6.95423	0.00039963	2e-08	0.0	0.0	0.00165262	2e-08	0.0	4e-07	550.57470232	743.43105498	761.26728782	9.14675714	-0.02081128	-0.36372893
0.06439	6.96283	0.00040278	2e-08	0.0	0.0	0.00164947	2e-08	0.0	4e-07	550.78985954	743.38425041	761.2027559	9.13211889	-0.02068278	-0.36367825
0.06449	6.97143	0.00040594	2e-08	0.0	0.0	0.0016463	2e-08	0.0	4.1e-07	551.00463962	743.33753456	761.13832301	9.11749796	-0.02055428	-0.36362765
0.06459	6.98001	0.00040911	2e-08	0.0	0.0	0.00164313	2e-08	0.0	4.1e-07	551.21904312	743.29090734	761.07398903	9.10289427	-0.02042579	-0.36357713
0.06469	6.98858	0.0004123	2e-08	0.0	0.0	0.00163993	2e-08	0.0	4.1e-07	551.4330706	743.24436868	761.00975385	9.08830779	-0.0202973	-0.36352668
0.06479	6.99714	0.0004155	2e-08	0.0	0.0	0.00163673	2e-08	0.0	4.2e-07	551.64672261	743.19791848	760.94561734	9.07373846	-0.02016882	-0.36347631
0.06489	7.00569	0.00041871	2e-08	0.0	0.0	0.00163351	2e-08	0.0	4.2e-07	551.85999972	743.15155667	760.88157939	9.05918622	-0.02004035	-0.36342602
0.06499	7.01423	0.00042194	2e-08	0.0	0.0	0.00163028	2e-08	0.0	4.2e-07	552.07290248	743.10528314	760.81763988	9.04465101	-0.01991189	-0.36337581
0.06509	7.02276	0.00042518	2e-08	0.0	0.0	0.00162704	2e-08	0.0	4.3e-07	552.28543144	743.0590978	760.7537987	9.03013277	-0.01978345	-0.36332567
0.06519	7.03129	0.00042843	2e-08	0.0	0.0	0.00162379	2e-08	0.0	4.3e-07	552.49758715	743.01300054	760.69005572	9.01563147	-0.01965503	-0.36327561
0.06529	7.0398	0.00043169	2e-08	0.0	0.0	0.00162052	2e-08	0.0	4.3e-07	552.70937017	742.96699126	760.62641085	9.00114702	-0.01952663	-0.36322563
0.06539	7.0483	0.00043497	2e-08	0.0	0.0	0.00161724	2e-08	0.0	4.4e-07	552.92078106	742.92106985	760.56286395	8.98667939	-0.01939825	-0.36317572
0.06549	7.05679	0.00043826	2e-08	0.0	0.0	0.00161394	2e-08	0.0	4.4e-07	553.13182035	742.8752362	760.49941492	8.97222852	-0.0192699	-0.36312589
0.06559	7.06527	0.00044156	2e-08	0.0	0.0	0.00161064	2e-08	0.0	4.4e-07	553.3424886	742.82949019	760.43606364	8.95779434	-0.01914158	-0.36307614
0.06569	7.07374	0.00044487	2e-08	0.0	0.0	0.00160732	2e-08	0.0	4.5e-07	553.55278634	742.78383355	760.37280999	8.94337642	-0.01901152	-0.36302646
0.06579	7.08219	0.0004482	3e-08	0.0	0.0	0.00160399	2e-08	0.0	4.5e-07	553.76271413	742.73826511	760.30965387	8.92897536	-0.01888275	-0.36297687
0.06589	7.09064	0.00045154	3e-08	0.0	0.0	0.00160065	2e-08	0.0	4.5e-07	553.97227251	742.69278464	760.24659515	8.91459081	-0.01875394	-0.36292734
0.06599	7.09908	0.00045489	3e-08	0.0	0.0	0.00159729	2e-08	0.0	4.6e-07	554.18146203	742.64739212	760.18363372	8.90022271	-0.0186251	-0.3628779
0.06609	7.10751	0.00045825	3e-08	0.0	0.0	0.00159393	2e-08	0.0	4.6e-07	554.39028323	742.60208751	760.12076948	8.88587101	-0.01849621	-0.36282853
0.06619	7.11593	0.00046162	3e-08	0.0	0.0	0.00159055	3e-08	0.0	4.6e-07	554.59873665	742.55687078	760.05800231	8.87153565	-0.01836728	-0.36277923
0.06629	7.12433	0.00046501	3e-08	0.0	0.0	0.00158716	3e-08	0.0	4.7e-07	554.80682283	742.51174191	759.9953321	8.85721656	-0.0182383	-0.36273002
0.06639	7.13273	0.00046841	3e-08	0.0	0.0	0.00158375	3e-08	0.0	4.7e-07	555.01454231	742.46670086	759.93275874	8.8429137	-0.01810926	-0.36268088
0.06649	7.14111	0.00047182	3e-08	0.0	0.0	0.00158034	3e-08	0.0	4.7e-07	555.22189562	742.42174762	759.87028211	8.828627	-0.01798018	-0.36263181
0.06659	7.14949	0.00047524	3e-08	0.0	0.0	0.00157691	3e-08	0.0	4.8e-07	555.42888332	742.37688216	759.80790211	8.8143564	-0.01785103	-0.36258282
0.06669	7.15785	0.00047867	3e-08	0.0	0.0	0.00157348	3e-08	0.0	4.8e-07	555.63550592	742.33210449	759.74561862	8.80010184	-0.01772182	-0.36253391
0.06679	7.16621	0.00048212	3e-08	0.0	0.0	0.00157003	3e-08	0.0	4.8e-07	555.84176397	742.28741457	759.68343154	8.78586326	-0.01759254	-0.36248507
0.06689	7.17455	0.00048557	3e-08	0.0	0.0	0.00156657	3e-08	0.0	4.9e-07	556.04765799	742.24281242	759.62134076	8.77164061	-0.01746319	-0.36243631
0.06699	7.18288	0.00048904	3e-08	0.0	0.0	0.0015631	3e-08	0.0	4.9e-07	556.25318853	742.19829757	759.55934616	8.75743369	-0.0173353	-0.36238762
0.06709	7.19121	0.00049252	3e-08	0.0	0.0	0.00155961	3e-08	0.0	4.9e-07	556.45835609	742.15386864	759.49744765	8.74324266	-0.01720628	-0.36233901
0.06719	7.19952	0.000496	3e-08	0.0	0.0	0.00155612	3e-08	0.0	5e-07	556.66316122	742.10952679	759.43564512	8.72906737	-0.01707725	-0.36229047
0.06729	7.20782	0.0004995	3e-08	0.0	0.0	0.00155261	3e-08	0.0	5e-07	556.86760444	742.06527194	759.37393845	8.71490776	-0.01694821	-0.36224201
0.06739	7.21611	0.00050302	3e-08	0.0	0.0	0.0015491	3e-08	0.0	5e-07	557.07168629	742.02110399	759.31232754	8.70076376	-0.01681917	-0.36219363
0.06749	7.22439	0.00050654	3e-08	0.0	0.0	0.00154557	3e-08	0.0	5.1e-07	557.27540728	741.97702283	759.25081228	8.68663531	-0.01669012	-0.36214532
0.06759	7.23265	0.00051007	3e-08	0.0	0.0	0.00154203	3e-08	0.0	5.1e-07	557.47876794	741.93302838	759.18939257	8.67252236	-0.01656107	-0.36209708
0.06769	7.24091	0.00051361	4e-08	0.0	0.0	0.00153849	3e-08	0.0	5.1e-07	557.68176879	741.88912053	759.12806829	8.65842483	-0.01643201	-0.36204892
0.06779	7.24916	0.00051717	4e-08	0.0	0.0	0.00153493	3e-08	1e-08	5.2e-07	557.88441036	741.84529916	759.06683936	8.64434267	-0.01630296	-0.36200084
0.06789	7.25739	0.00052073	4e-08	0.0	0.0	0.00153136	4e-08	1e-08	5.2e-07	558.08669317	741.80156417	759.00570565	8.63027582	-0.01617391	-0.36195283
0.06799	7.26562	0.00052431	4e-08	0.0	0.0	0.00152778	4e-08	1e-08	5.2e-07	558.28861773	741.75791543	758.94466707	8.61622422	-0.01604486	-0.36190489
0.06809	7.27383	0.00052789	4e-08	0.0	0.0	0.00152419	4e-08	1e-08	5.3e-07	558.49018456	741.71435282	758.8837235	8.6021878	-0.01591582	-0.36185703
0.06819	7.28203	0.00053149	4e-08	0.0	0.0	0.00152059	4e-08	1e-08	5.3e-07	558.69139418	741.67087622	758.82287486	8.58816649	-0.01578678	-0.36180924
0.06829	7.29022	0.00053509	4e-08	0.0	0.0	0.00151698	4e-08	1e-08	5.4e-07	558.8922471	741.6274855	758.76212103	8.57416024	-0.01565776	-0.36176153
0.06839	7.29841	0.00053871	4e-08	0.0	0.0	0.00151336	4e-08	1e-08	5.4e-07	559.09274383	741.58418178	758.70146191	8.56016853	-0.01552697	-0.36171389
0.06849	7.30657	0.00054233	4e-08	0.0	0.0	0.00150973	4e-08	1e-08	5.4e-07	559.29288487	741.54096516	758.6408974	8.54619207	-0.01539744	-0.36166633
0.06859	7.31473	0.00054597	4e-08	0.0	0.0	0.00150609	4e-08	1e-08	5.5e-07	559.49267075	741.49783478	758.58042738	8.53223045	-0.01526785	-0.36161884
0.06869	7.32288	0.00054961	4e-08	0.0	0.0	0.00150244	4e-08	1e-08	5.5e-07	559.69210198	741.45479059	758.52005177	8.51828362	-0.01513819	-0.36157142
0.06879	7.33102	0.00055327	4e-08	0.0	0.0	0.00149878	4e-08	1e-08	5.5e-07	559.89117905	741.41183256	758.45977047	8.5043515	-0.01500847	-0.36152408
0.06889	7.33914	0.00055693	4e-08	0.0	0.0	0.00149511	4e-08	1e-08	5.6e-07	560.08990248	741.36896065	758.39958336	8.49043403	-0.01487867	-0.36147682
0.06899	7.34725	0.0005606	4e-08	0.0	0.0	0.00149143	4e-08	1e-08	5.6e-07	560.28827278	741.32617485	758.33949036	8.47653114	-0.01474879	-0.36142962
0.06909	7.35536	0.00056428	4e-08	0.0	0.0	0.00148774	5e-08	1e-08	5.6e-07	560.48629044	741.28347513	758.27949135	8.46264277	-0.01461883	-0.3613825
0.06919	7.36345	0.00056797	5e-08	0.0	0.0	0.00148405	5e-08	1e-08	5.7e-07	560.68395596	741.24086146	758.21958625	8.44876886	-0.01448879	-0.36133546
0.06929	7.37153	0.00057167	5e-08	0.0	0.0	0.00148034	5e-08	1e-08	5.7e-07	560.88126986	741.19833383	758.15977495	8.43490933	-0.01435866	-0.36128849
0.06939	7.37959	0.00057538	5e-08	0.0	0.0	0.00147663	5e-08	1e-08	5.8e-07	561.07823262	741.15589223	758.10005735	8.42106411	-0.01422843	-0.36124159
0.06949	7.38765	0.0005791	5e-08	0.0	0.0	0.00147291	5e-08	1e-08	5.8e-07	561.27484475	741.11353665	758.04043335	8.40723315	-0.0140981	-0.36119476
0.06959	7.3957	0.00058283	5e-08	0.0	0.0	0.00146917	5e-08	1e-08	5.8e-07	561.47110673	741.07126708	757.98090287	8.39341637	-0.01396766	-0.36114801
0.06969	7.40373	0.00058656	5e-08	0.0	0.0	0.00146543	5e-08	1e-08	5.9e-07	561.66701908	741.02908354	757.92146579	8.37961369	-0.01383725	-0.36110133
0.06979	7.41175	0.0005903	5e-08	0.0	0.0	0.00146168	5e-08	1e-08	5.9e-07	561.86258226	740.98698388	757.86212203	8.36582482	-0.01370856	-0.36105473
0.06989	7.41977	0.00059406	5e-08	0.0	0.0	0.00145793	5e-08	1e-08	5.9e-07	562.05779677	740.94496935	757.8028715	8.35205011	-0.01357839	-0.3610082
0.06999	7.42776	0.00059782	5e-08	0.0	0.0	0.00145416	5e-08	1e-08	6e-07	562.25266311	740.90304005	757.74371408	8.3382893	-0.01344818	-0.36096174
0.07009	7.43575	0.00060158	5e-08	0.0	0.0	0.00145039	5e-08	1e-08	6e-07	562.44718176	740.86119589	757.6846497	8.32454232	-0.01331793	-0.36091535
0.07019	7.44373	0.00060536	5e-08	0.0	0.0	0.00144661	6e-08	1e-08	6.1e-07	562.64135322	740.81943676	757.62567825	8.31080909	-0.01318764	-0.36086904
0.07029	7.45169	0.00060914	5e-08	0.0	0.0	0.00144282	6e-08	1e-08	6.1e-07	562.83517796	740.77776257	757.56679965	8.29708956	-0.01305732	-0.3608228
0.07039	7.45965	0.00061293	5e-08	0.0	0.0	0.00143902	6e-08	1e-08	6.1e-07	563.02865647	740.7361732	757.50801378	8.28338365	-0.01292697	-0.36077663
0.07049	7.46759	0.00061673	6e-08	0.0	0.0	0.00143522	6e-08	1e-08	6.2e-07	563.22178923	740.69466856	757.44932057	8.26969129	-0.01279658	-0.36073054
0.07059	7.47552	0.00062054	6e-08	0.0	0.0	0.0014314	6e-08	1e-08	6.2e-07	563.41457672	740.65324853	757.39071992	8.25601241	-0.01266617	-0.36068452
0.07069	7.48344	0.00062435	6e-08	0.0	0.0	0.00142758	6e-08	1e-08	6.3e-07	563.60701943	740.61191299	757.33221174	8.24234694	-0.01253573	-0.36063857
0.07079	7.49134	0.00062817	6e-08	0.0	0.0	0.00142376	6e-08	1e-08	6.3e-07	563.79911782	740.57066183	757.27379594	8.2286948	-0.01240526	-0.36059269
0.07089	7.49924	0.000632	6e-08	0.0	0.0	0.00141992	6e-08	1e-08	6.3e-07	563.99087237	740.52949491	757.21547242	8.21505593	-0.01227477	-0.36054689
0.07099	7.50712	0.00063584	6e-08	0.0	0.0	0.00141608	6e-08	1e-08	6.4e-07	564.18228356	740.48841211	757.15724109	8.20143025	-0.01214425	-0.36050116
0.07109	7.51499	0.00063968	6e-08	0.0	0.0	0.00141223	7e-08	1e-08	6.4e-07	564.37335185	740.4474139	757.09910187	8.18781711	-0.01201189	-0.3604555
0.07119	7.52285	0.00064353	6e-08	0.0	0.0	0.00140838	7e-08	1e-08	6.4e-07	564.5640777	740.40650184	757.04105465	8.17421742	-0.01188076	-0.36040991
0.07129	7.5307	0.00064738	6e-08	0.0	0.0	0.00140452	7e-08	1e-08	6.5e-07	564.7544616	740.36567433	756.98309936	8.16063068	-0.01174954	-0.3603644
0.07139	7.53853	0.00065124	6e-08	0.0	0.0	0.00140065	7e-08	1e-08	6.5e-07	564.944504	740.32493137	756.9252359	8.14705681	-0.0116182	-0.36031896
0.07149	7.54636	0.00065511	6e-08	0.0	0.0	0.00139677	7e-08	1e-08	6.6e-07	565.13420537	740.28427293	756.86746419	8.13349573	-0.01148675	-0.36027359
0.07159	7.55417	0.00065899	7e-08	0.0	0.0	0.00139289	7e-08	1e-08	6.6e-07	565.32356618	740.24369899	756.80978413	8.11994738	-0.01135519	-0.36022829
0.07169	7.56197	0.00066287	7e-08	0.0	0.0	0.00138901	7e-08	1e-08	6.6e-07	565.51258688	740.20320955	756.75219564	8.10641167	-0.01122351	-0.36018306
0.07179	7.56976	0.00066675	7e-08	0.0	0.0	0.00138511	7e-08	1e-08	6.7e-07	565.70126794	740.16280461	756.69469863	8.09288853	-0.0110917	-0.36013791
0.07189	7.57753	0.00067065	7e-08	0.0	0.0	0.00138121	8e-08	1e-08	6.7e-07	565.88960981	740.12248417	756.63729302	8.07937788	-0.01095975	-0.36009283
0.07199	7.58529	0.00067454	7e-08	0.0	0.0	0.00137731	8e-08	1e-08	6.8e-07	566.07761295	740.08224824	756.57997872	8.06587964	-0.01082767	-0.36004781
0.07209	7.59304	0.00067845	7e-08	0.0	0.0	0.0013734	8e-08	1e-08	6.8e-07	566.26527781	740.04209684	756.52275564	8.05239374	-0.01069545	-0.36000288
0.07219	7.60078	0.00068236	7e-08	0.0	0.0	0.00136948	8e-08	1e-08	6.8e-07	566.45260484	740.00202998	756.4656237	8.0389201	-0.01056308	-0.35995801
0.07229	7.60851	0.00068627	7e-08	0.0	0.0	0.00136556	8e-08	1e-08	6.9e-07	566.6395945	739.9620477	756.40858281	8.02545864	-0.01043055	-0.35991321
0.07239	7.61622	0.00069019	7e-08	0.0	0.0	0.00136164	8e-08	1e-08	6.9e-07	566.82624722	739.92215002	756.35163289	8.01200927	-0.01029786	-0.35986849
0.07249	7.62393	0.00069412	8e-08	0.0	0.0	0.00135771	8e-08	1e-08	6.9e-07	567.01256346	739.88233553	756.29477387	7.9985715	-0.0101672	-0.35982383
0.07259	7.63161	0.00069804	8e-08	0.0	0.0	0.00135377	9e-08	1e-08	7e-07	567.19854364	739.84260408	756.23800566	7.98514597	-0.01003483	-0.35977925
0.07269	7.63929	0.00070198	8e-08	0.0	0.0	0.00134983	9e-08	1e-08	7e-07	567.38418823	739.8029565	756.18132818	7.97173229	-0.00990237	-0.35973474
0.07279	7.64696	0.00070592	8e-08	0.0	0.0	0.00134588	9e-08	1e-08	7.1e-07	567.56949765	739.76339273	756.12474134	7.95833036	-0.00976984	-0.3596903
0.07289	7.65461	0.00070986	8e-08	0.0	0.0	0.00134193	9e-08	1e-08	7.1e-07	567.75447235	739.7239127	756.06824506	7.94494012	-0.00963723	-0.35964593
0.07299	7.66225	0.00071381	8e-08	0.0	0.0	0.00133798	9e-08	1e-08	7.1e-07	567.93911276	739.68451633	756.01183927	7.93156147	-0.00950453	-0.35960163
0.07309	7.66988	0.00071776	8e-08	0.0	0.0	0.00133402	9e-08	1e-08	7.2e-07	568.12341932	739.64520356	755.95552388	7.91819434	-0.00937177	-0.35955741
0.07319	7.67749	0.00072172	8e-08	0.0	0.0	0.00133006	9e-08	1e-08	7.2e-07	568.30739245	739.60597432	755.89929881	7.90483863	-0.00923892	-0.35951325
0.07329	7.68509	0.00072568	8e-08	0.0	0.0	0.00132609	1e-07	1e-08	7.3e-07	568.4910326	739.56682852	755.84316399	7.89149427	-0.009106	-0.35946917
0.07339	7.69268	0.00072964	9e-08	0.0	0.0	0.00132212	1e-07	1e-08	7.3e-07	568.67434017	739.52776609	755.78711934	7.87816118	-0.00897301	-0.35942515
0.07349	7.70026	0.00073361	9e-08	0.0	0.0	0.00131814	1e-07	1e-08	7.3e-07	568.85731561	739.48878693	755.73116478	7.86483926	-0.00883995	-0.35938121
0.07359	7.70782	0.00073758	9e-08	0.0	0.0	0.00131416	1e-07	2e-08	7.4e-07	569.03995934	739.44989098	755.67530023	7.85152844	-0.00870682	-0.35933734
0.07369	7.71537	0.00074156	9e-08	0.0	0.0	0.00131018	1e-07	2e-08	7.4e-07	569.22227177	739.41107812	755.61952562	7.83822863	-0.00857362	-0.35929354
0.07379	7.72291	0.00074553	9e-08	0.0	0.0	0.0013062	1e-07	2e-08	7.5e-07	569.40425332	739.37234828	755.56384087	7.82493959	-0.00844	-0.35924981
0.07389	7.73044	0.00074952	9e-08	0.0	0.0	0.00130221	1.1e-07	2e-08	7.5e-07	569.58590439	739.33370412	755.5082459	7.81166067	-0.00830459	-0.35920614
0.07399	7.73795	0.0007535	9e-08	0.0	0.0	0.00129822	1.1e-07	2e-08	7.5e-07	569.76722541	739.29514389	755.45274064	7.79839307	-0.0081705	-0.35916255
0.07409	7.74545	0.00075749	1e-07	0.0	0.0	0.00129422	1.1e-07	2e-08	7.6e-07	569.9482168	739.25666743	755.39732502	7.7851361	-0.00803626	-0.35911903
0.07419	7.75294	0.00076148	1e-07	0.0	0.0	0.00129022	1.1e-07	2e-08	7.6e-07	570.12887895	739.21827477	755.34199896	7.77188965	-0.00790185	-0.35907559
0.07429	7.76041	0.00076547	1e-07	0.0	0.0	0.00128622	1.1e-07	2e-08	7.7e-07	570.30921228	739.17996597	755.28676239	7.75865365	-0.00776728	-0.35903221
0.07439	7.76787	0.00076946	1e-07	0.0	0.0	0.00128222	1.2e-07	2e-08	7.7e-07	570.48921719	739.14174106	755.23161523	7.74542799	-0.00763253	-0.3589889
0.07449	7.77532	0.00077346	1e-07	0.0	0.0	0.00127822	1.2e-07	2e-08	7.7e-07	570.66889409	739.10360013	755.17655742	7.73221259	-0.00749759	-0.35894566
0.07459	7.78276	0.00077746	1e-07	0.0	0.0	0.00127421	1.2e-07	2e-08	7.8e-07	570.84824338	739.06554323	755.12158889	7.71900735	-0.00736247	-0.35890249
0.07469	7.79018	0.00078146	1e-07	0.0	0.0	0.0012702	1.2e-07	2e-08	7.8e-07	571.02726544	739.02757045	755.06670955	7.70581217	-0.00722716	-0.35885939
0.07479	7.79759	0.00078546	1e-07	0.0	0.0	0.00126619	1.2e-07	2e-08	7.9e-07	571.20596069	738.98968188	755.01191935	7.69262698	-0.00709165	-0.35881636
0.07489	7.80498	0.00078947	1.1e-07	0.0	0.0	0.00126218	1.2e-07	2e-08	7.9e-07	571.38432951	738.9518776	754.95721822	7.67945167	-0.00695594	-0.3587734
0.07499	7.81237	0.00079348	1.1e-07	0.0	0.0	0.00125816	1.3e-07	2e-08	7.9e-07	571.56237229	738.91415773	754.90260608	7.66628614	-0.00682001	-0.35873052
0.07509	7.81974	0.00079748	1.1e-07	0.0	0.0	0.00125415	1.3e-07	2e-08	8e-07	571.74008942	738.87652237	754.84808286	7.65313031	-0.00668386	-0.3586877
0.07519	7.82709	0.00080149	1.1e-07	0.0	0.0	0.00125013	1.3e-07	2e-08	8e-07	571.91748129	738.83897097	754.79364851	7.63998335	-0.00654976	-0.35864495
0.07529	7.83443	0.0008055	1.1e-07	0.0	0.0	0.00124611	1.3e-07	2e-08	8.1e-07	572.09454826	738.80150182	754.73930297	7.62684639	-0.00641387	-0.35860227
0.07539	7.84176	0.00080952	1.1e-07	0.0	0.0	0.00124209	1.4e-07	2e-08	8.1e-07	572.27129072	738.76411664	754.68504617	7.6137188	-0.00627785	-0.35855966
0.07549	7.84908	0.00081353	1.2e-07	0.0	0.0	0.00123807	1.4e-07	2e-08	8.1e-07	572.44770906	738.72681544	754.63087803	7.60060047	-0.0061417	-0.35851712
0.07559	7.85638	0.00081754	1.2e-07	0.0	0.0	0.00123405	1.4e-07	2e-08	8.2e-07	572.62380365	738.68959824	754.57679849	7.58749132	-0.00600542	-0.35847465
0.07569	7.86367	0.00082156	1.2e-07	0.0	0.0	0.00123003	1.4e-07	2e-08	8.2e-07	572.79957485	738.65246505	754.52280749	7.57439123	-0.00586901	-0.35843225
0.07579	7.87095	0.00082557	1.2e-07	0.0	0.0	0.00122601	1.4e-07	2e-08	8.3e-07	572.97502305	738.61541588	754.46890497	7.56130011	-0.00573248	-0.35838992
0.07589	7.87821	0.00082958	1.2e-07	0.0	0.0	0.00122198	1.5e-07	2e-08	8.3e-07	573.1501486	738.57845075	754.41509087	7.54821785	-0.00559582	-0.35834765
0.07599	7.88546	0.0008336	1.2e-07	0.0	0.0	0.00121796	1.5e-07	2e-08	8.3e-07	573.32495187	738.54156965	754.36136512	7.53514435	-0.00545905	-0.35830546
0.07609	7.89269	0.00083761	1.3e-07	0.0	0.0	0.00121394	1.5e-07	2e-08	8.4e-07	573.49943323	738.50477261	754.30772766	7.52207951	-0.00532216	-0.35826334
0.07619	7.89991	0.00084163	1.3e-07	0.0	0.0	0.00120991	1.5e-07	2e-08	8.4e-07	573.67359303	738.46805963	754.25417844	7.50902322	-0.00518515	-0.35822128
0.07629	7.90712	0.00084564	1.3e-07	0.0	0.0	0.00120589	1.6e-07	2e-08	8.5e-07	573.84743163	738.43143071	754.20071739	7.49597538	-0.00504802	-0.3581793
0.07639	7.91431	0.00084966	1.3e-07	0.0	0.0	0.00120187	1.6e-07	2e-08	8.5e-07	574.02094938	738.39488586	754.14734446	7.48293588	-0.00491079	-0.35813738
0.07649	7.92149	0.00085367	1.3e-07	0.0	0.0	0.00119784	1.6e-07	2e-08	8.5e-07	574.19414663	738.35842508	754.09405958	7.46990462	-0.00477345	-0.35809554
0.07659	7.92866	0.00085769	1.3e-07	0.0	0.0	0.00119382	1.6e-07	2e-08	8.6e-07	574.36702372	738.32205026	754.04086271	7.45688004	-0.00463352	-0.35805376
0.07669	7.93581	0.0008617	1.4e-07	0.0	0.0	0.0011898	1.7e-07	2e-08	8.6e-07	574.53958098	738.28576159	753.98775377	7.4438645	-0.00449522	-0.35801205
0.07679	7.94295	0.00086571	1.4e-07	0.0	0.0	0.00118578	1.7e-07	3e-08	8.7e-07	574.71181877	738.24955811	753.93473272	7.4308568	-0.00435672	-0.35797041
0.07689	7.95007	0.00086972	1.4e-07	0.0	0.0	0.00118176	1.7e-07	3e-08	8.7e-07	574.88373743	738.21343997	753.88179951	7.41785685	-0.004218	-0.35792884
0.07699	7.95718	0.00087373	1.4e-07	0.0	0.0	0.00117775	1.7e-07	3e-08	8.7e-07	575.05533729	738.17740733	753.82895407	7.40486451	-0.00407907	-0.35788734
0.07709	7.96428	0.00087774	1.4e-07	0.0	0.0	0.00117373	1.8e-07	3e-08	8.8e-07	575.22661869	738.14146039	753.77619636	7.39187969	-0.00393991	-0.35784591
0.07719	7.97136	0.00088174	1.4e-07	0.0	0.0	0.00116971	1.8e-07	3e-08	8.8e-07	575.39758195	738.10559931	753.72352632	7.37890226	-0.00380051	-0.35780454
0.07729	7.97843	0.00088575	1.5e-07	0.0	0.0	0.0011657	1.8e-07	3e-08	8.9e-07	575.56822739	738.06982431	753.6709439	7.3659321	-0.00366088	-0.35776325
0.07739	7.98548	0.00088975	1.5e-07	0.0	0.0	0.00116169	1.8e-07	3e-08	8.9e-07	575.73855535	738.03413558	753.61844905	7.3529691	-0.00352101	-0.35772202
0.07749	7.99252	0.00089375	1.5e-07	0.0	0.0	0.00115768	1.9e-07	3e-08	9e-07	575.90856614	737.99853336	753.56604171	7.34001314	-0.00338089	-0.35768087
0.07759	7.99954	0.00089775	1.5e-07	0.0	0.0	0.00115367	1.9e-07	3e-08	9e-07	576.07826008	737.96301787	753.51372185	7.3270641	-0.00324051	-0.35763978
0.07769	8.00656	0.00090174	1.5e-07	0.0	0.0	0.00114967	1.9e-07	3e-08	9e-07	576.24763749	737.92758936	753.46148941	7.31412186	-0.00309988	-0.35759876
0.07779	8.01355	0.00090574	1.6e-07	0.0	0.0	0.00114566	1.9e-07	3e-08	9.1e-07	576.41669866	737.89224808	753.40934433	7.3011863	-0.00295897	-0.35755781
0.07789	8.02053	0.00090973	1.6e-07	0.0	0.0	0.00114166	2e-07	3e-08	9.1e-07	576.58544392	737.85699432	753.35728658	7.28825693	-0.00281849	-0.35751692
0.07799	8.0275	0.00091372	1.6e-07	0.0	0.0	0.00113766	2e-07	3e-08	9.2e-07	576.75387353	737.82182527	753.30531614	7.27533313	-0.00267938	-0.35747611
0.07809	8.03445	0.00091771	1.6e-07	0.0	0.0	0.00113367	2e-07	3e-08	9.2e-07	576.92198782	737.7867431	753.25343293	7.26241643	-0.0025385	-0.35743537
0.07819	8.04139	0.00092169	1.6e-07	0.0	0.0	0.00112967	2.1e-07	3e-08	9.2e-07	577.08978708	737.75174817	753.20163693	7.24950585	-0.00239745	-0.35739469
0.07829	8.04831	0.00092567	1.7e-07	0.0	0.0	0.00112568	2.1e-07	3e-08	9.3e-07	577.25727161	737.71684065	753.14992807	7.23660126	-0.00225623	-0.35735408
0.07839	8.05522	0.00092965	1.7e-07	0.0	0.0	0.0011217	2.1e-07	3e-08	9.3e-07	577.42444169	737.68202068	753.09830633	7.22370253	-0.00211485	-0.35731354
0.07849	8.06212	0.00093362	1.7e-07	0.0	0.0	0.00111771	2.2e-07	3e-08	9.3e-07	577.59129762	737.64728845	753.04677165	7.21080954	-0.00197331	-0.35727307
0.07859	8.069	0.00093759	1.7e-07	0.0	0.0	0.00111373	2.2e-07	3e-08	9.4e-07	577.75783966	737.61264411	752.99532401	7.19792215	-0.00183161	-0.35723266
0.07869	8.07586	0.00094156	1.7e-07	0.0	0.0	0.00110976	2.2e-07	3e-08	9.4e-07	577.92406811	737.57808783	752.94396336	7.18504023	-0.00168975	-0.35719233
0.07879	8.08271	0.00094552	1.8e-07	0.0	0.0	0.00110579	2.2e-07	3e-08	9.5e-07	578.08998324	737.54361978	752.89268966	7.17216363	-0.00154774	-0.35715206
0.07889	8.08954	0.00094948	1.8e-07	0.0	0.0	0.00110182	2.3e-07	3e-08	9.5e-07	578.25558532	737.50924012	752.84150288	7.15929224	-0.00140558	-0.35711186
0.07899	8.09636	0.00095343	1.8e-07	0.0	0.0	0.00109785	2.3e-07	3e-08	9.5e-07	578.42087462	737.47494904	752.79040297	7.14642591	-0.00126328	-0.35707173
0.07909	8.10317	0.00095739	1.8e-07	0.0	0.0	0.00109389	2.3e-07	4e-08	9.6e-07	578.5858514	737.44074671	752.73938991	7.1335645	-0.00112083	-0.35703167
0.07919	8.10996	0.00096133	1.8e-07	0.0	0.0	0.00108993	2.4e-07	4e-08	9.6e-07	578.75051592	737.40663329	752.68846366	7.12070787	-0.00097825	-0.35699168
0.07929	8.11673	0.00096527	1.9e-07	0.0	0.0	0.00108598	2.4e-07	4e-08	9.7e-07	578.91486844	737.37260985	752.63762418	7.10785369	-0.000833	-0.35695175
0.07939	8.12349	0.00096921	1.9e-07	0.0	0.0	0.00108203	2.4e-07	4e-08	9.7e-07	579.07890917	737.3386788	752.58687144	7.09500552	-0.00068936	-0.35691189
0.07949	8.13024	0.00097315	1.9e-07	0.0	0.0	0.00107809	2.5e-07	4e-08	9.7e-07	579.24263839	737.30483838	752.53620541	7.08216162	-0.00054548	-0.3568721
0.07959	8.13697	0.00097707	1.9e-07	0.0	0.0	0.00107415	2.5e-07	4e-08	9.8e-07	579.40605635	737.27108892	752.48562607	7.06932183	-0.00040134	-0.35683238
0.07969	8.14368	0.000981	2e-07	0.0	0.0	0.00107022	2.5e-07	4e-08	9.8e-07	579.56916328	737.2374308	752.43513337	7.056486	-0.00025696	-0.35679273
0.07979	8.15038	0.00098491	2e-07	0.0	0.0	0.00106629	2.6e-07	4e-08	9.9e-07	579.73195942	737.20386438	752.38472729	7.04365397	-0.00011232	-0.35675314
0.07989	8.15706	0.00098883	2e-07	0.0	0.0	0.00106237	2.6e-07	4e-08	9.9e-07	579.894445	737.17039007	752.33440781	7.0308256	3.259e-05	-0.35671363
0.07999	8.16373	0.00099274	2e-07	0.0	0.0	0.00105845	2.6e-07	4e-08	9.9e-07	580.05662026	737.13700826	752.2841749	7.01800072	0.00017777	-0.35667418
0.08009	8.17038	0.00099664	2e-07	0.0	0.0	0.00105454	2.7e-07	4e-08	1e-06	580.21848541	737.10371938	752.23402852	7.00517918	0.00032323	-0.35663479
0.08019	8.17702	0.00100053	2.1e-07	0.0	0.0	0.00105063	2.7e-07	4e-08	1e-06	580.38004067	737.07052386	752.18396867	6.99236083	0.00046896	-0.35659548
0.08029	8.18364	0.00100442	2.1e-07	0.0	0.0	0.00104673	2.8e-07	4e-08	1.01e-06	580.54128627	737.03742216	752.1339953	6.9795455	0.00061498	-0.35655624
0.08039	8.19024	0.00100831	2.1e-07	0.0	0.0	0.00104283	2.8e-07	4e-08	1.01e-06	580.70222241	737.00441474	752.08410841	6.96673303	0.0007613	-0.35651706
0.08049	8.19683	0.00101219	2.1e-07	0.0	0.0	0.00103894	2.8e-07	4e-08	1.01e-06	580.86284929	736.97150209	752.03430797	6.95392326	0.00090791	-0.35647795
0.08059	8.2034	0.00101606	2.2e-07	0.0	0.0	0.00103506	2.9e-07	4e-08	1.02e-06	581.02316713	736.93868472	751.98459395	6.94111604	0.00105483	-0.35643891
0.08069	8.20996	0.00101993	2.2e-07	0.0	0.0	0.00103118	2.9e-07	4e-08	1.02e-06	581.18317609	736.90596132	751.93496637	6.92830806	0.00119936	-0.35639993
0.08079	8.2165	0.00102379	2.2e-07	0.0	0.0	0.00102731	2.9e-07	4e-08	1.03e-06	581.34287636	736.8733323	751.8854252	6.91550449	0.0013461	-0.35636103
0.08089	8.22303	0.00102764	2.2e-07	0.0	0.0	0.00102345	3e-07	5e-08	1.03e-06	581.50226814	736.84079911	751.83597042	6.90270282	0.00149305	-0.35632219
0.08099	8.22954	0.00103149	2.3e-07	0.0	0.0	0.00101959	3e-07	5e-08	1.03e-06	581.66135162	736.80836217	751.78660201	6.88990287	0.00164021	-0.35628342
0.08109	8.23603	0.00103533	2.3e-07	0.0	0.0	0.00101574	3.1e-07	5e-08	1.04e-06	581.82012697	736.7760219	751.73731996	6.87710447	0.00178756	-0.35624472
0.08119	8.24251	0.00103916	2.3e-07	0.0	0.0	0.00101189	3.1e-07	5e-08	1.04e-06	581.97859438	736.74377873	751.68812426	6.86430744	0.00193511	-0.35620608
0.08129	8.24897	0.00104299	2.3e-07	0.0	0.0	0.00100806	3.1e-07	5e-08	1.04e-06	582.13675401	736.71163312	751.63901489	6.85151159	0.00208285	-0.35616751
0.08139	8.25542	0.00104681	2.4e-07	0.0	0.0	0.00100423	3.2e-07	5e-08	1.05e-06	582.29460601	736.6795855	751.58999186	6.83871673	0.00223079	-0.35612901
0.08149	8.26184	0.00105062	2.4e-07	0.0	0.0	0.0010004	3.2e-07	5e-08	1.05e-06	582.45215057	736.64763633	751.54105514	6.82592269	0.00237892	-0.35609058
0.08159	8.26826	0.00105442	2.4e-07	0.0	0.0	0.00099659	3.3e-07	5e-08	1.06e-06	582.60938781	736.61578607	751.49220474	6.81312926	0.00252723	-0.35605222
0.08169	8.27465	0.00105822	2.4e-07	0.0	0.0	0.00099278	3.3e-07	5e-08	1.06e-06	582.76631791	736.58403519	751.44344064	6.80033627	0.00267572	-0.35601392
0.08179	8.28103	0.00106201	2.5e-07	0.0	0.0	0.00098898	3.4e-07	5e-08	1.06e-06	582.92294099	736.55238417	751.39476285	6.78754351	0.00282439	-0.35597569
0.08189	8.28739	0.00106579	2.5e-07	0.0	0.0	0.00098518	3.4e-07	5e-08	1.07e-06	583.0792572	736.52083348	751.34617136	6.77475081	0.00297323	-0.35593753
0.08199	8.29374	0.00106957	2.5e-07	0.0	0.0	0.0009814	3.4e-07	5e-08	1.07e-06	583.23526668	736.4893836	751.29766617	6.76195672	0.00312266	-0.35589944
0.08209	8.30007	0.00107333	2.6e-07	0.0	0.0	0.00097762	3.5e-07	5e-08	1.08e-06	583.39096949	736.45803665	751.24924729	6.74916082	0.00327275	-0.35586142
0.08219	8.30638	0.00107709	2.6e-07	0.0	0.0	0.00097385	3.5e-07	5e-08	1.08e-06	583.54636579	736.42679211	751.20091472	6.73636596	0.00342246	-0.35582346
0.08229	8.31268	0.00108084	2.6e-07	0.0	0.0	0.00097009	3.6e-07	5e-08	1.08e-06	583.70145571	736.39565049	751.15266846	6.72357019	0.00357239	-0.35578557
0.08239	8.31896	0.00108458	2.6e-07	0.0	0.0	0.00096634	3.6e-07	6e-08	1.09e-06	583.85623936	736.36461238	751.10450851	6.7107733	0.00372253	-0.35574775
0.08249	8.32522	0.00108831	2.7e-07	0.0	0.0	0.0009626	3.7e-07	6e-08	1.09e-06	584.01071683	736.33367838	751.05643489	6.69797508	0.00387287	-0.35571
0.08259	8.33147	0.00109204	2.7e-07	0.0	0.0	0.00095886	3.7e-07	6e-08	1.09e-06	584.16488823	736.30284913	751.00844759	6.6851753	0.00402343	-0.35567231
0.08269	8.3377	0.00109575	2.7e-07	0.0	0.0	0.00095513	3.8e-07	6e-08	1.1e-06	584.31875366	736.27212525	750.96054663	6.67237376	0.00417419	-0.35563469
0.08279	8.34391	0.00109946	2.7e-07	0.0	0.0	0.00095141	3.8e-07	6e-08	1.1e-06	584.4723132	736.24150739	750.91273202	6.65957022	0.00432516	-0.35559714
0.08289	8.3501	0.00110316	2.8e-07	0.0	0.0	0.0009477	3.8e-07	6e-08	1.1e-06	584.62556693	736.2109962	750.86500377	6.64676446	0.00447634	-0.35555966
0.08299	8.35628	0.00110684	2.8e-07	0.0	0.0	0.000944	3.9e-07	6e-08	1.11e-06	584.77851494	736.18059237	750.8173619	6.63395625	0.00462772	-0.35552225
0.08309	8.36244	0.00111052	2.8e-07	0.0	0.0	0.00094031	3.9e-07	6e-08	1.11e-06	584.93115729	736.15029658	750.76980641	6.62114538	0.00477931	-0.3554849
0.08319	8.36858	0.00111419	2.9e-07	0.0	0.0	0.00093663	4e-07	6e-08	1.12e-06	585.08349406	736.12010952	750.72233734	6.6083316	0.0049311	-0.35544762
0.08329	8.3747	0.00111785	2.9e-07	0.0	0.0	0.00093296	4e-07	6e-08	1.12e-06	585.23552529	736.09003192	750.67495469	6.59551469	0.00508309	-0.35541041
0.08339	8.38081	0.00112151	2.9e-07	0.0	0.0	0.00092929	4.1e-07	6e-08	1.12e-06	585.38725101	736.06006471	750.62765849	6.58268874	0.00523576	-0.35537327
0.08349	8.3869	0.00112515	3e-07	0.0	0.0	0.00092564	4.1e-07	6e-08	1.13e-06	585.5386712	736.03020914	750.5804488	6.56986307	0.00538831	-0.35533619
0.08359	8.39297	0.00112878	3e-07	0.0	0.0	0.000922	4.2e-07	6e-08	1.13e-06	585.68978597	736.00046553	750.5333256	6.5570333	0.00554108	-0.35529919
0.08369	8.39903	0.0011324	3e-07	0.0	0.0	0.00091836	4.2e-07	6e-08	1.13e-06	585.84059534	735.97083468	750.48628894	6.54419915	0.00569407	-0.35526225
0.08379	8.40506	0.00113601	3e-07	0.0	0.0	0.00091474	4.3e-07	7e-08	1.14e-06	585.99109934	735.94131743	750.43933884	6.53136037	0.00584729	-0.35522538
0.08389	8.41108	0.00113961	3.1e-07	0.0	0.0	0.00091112	4.3e-07	7e-08	1.14e-06	586.14129798	735.91191461	750.39247533	6.51851668	0.00600073	-0.35518857
0.08399	8.41708	0.00114321	3.1e-07	0.0	0.0	0.00090752	4.4e-07	7e-08	1.15e-06	586.29119127	735.8826271	750.34569843	6.50566781	0.00615441	-0.35515184
0.08409	8.42306	0.00114679	3.1e-07	0.0	0.0	0.00090392	4.4e-07	7e-08	1.15e-06	586.44077922	735.85345577	750.2990082	6.4928135	0.0063083	-0.35511517
0.08419	8.42903	0.00115036	3.2e-07	0.0	0.0	0.00090034	4.5e-07	7e-08	1.15e-06	586.59006183	735.82440154	750.25240465	6.47995346	0.00646243	-0.35507857
0.08429	8.43498	0.00115392	3.2e-07	0.0	0.0	0.00089677	4.5e-07	7e-08	1.16e-06	586.73903908	735.79546531	750.20588784	6.46708742	0.00661679	-0.35504204
0.08439	8.4409	0.00115747	3.2e-07	0.0	0.0	0.0008932	4.6e-07	7e-08	1.16e-06	586.88771095	735.76664804	750.15945779	6.45421509	0.00677138	-0.35500558
0.08449	8.44681	0.00116101	3.3e-07	0.0	0.0	0.00088965	4.6e-07	7e-08	1.16e-06	587.03607743	735.73795067	750.11311455	6.4413362	0.0069262	-0.35496918
0.08459	8.4527	0.00116454	3.3e-07	0.0	0.0	0.00088611	4.7e-07	7e-08	1.17e-06	587.18413848	735.7093742	750.06685817	6.42845045	0.00708125	-0.35493286
0.08469	8.45858	0.00116806	3.3e-07	0.0	0.0	0.00088258	4.7e-07	7e-08	1.17e-06	587.33189406	735.68091962	750.02068868	6.41555756	0.00723654	-0.3548966
0.08479	8.46443	0.00117156	3.4e-07	0.0	0.0	0.00087906	4.8e-07	7e-08	1.17e-06	587.47934402	735.6525877	749.97460618	6.40264842	0.00739153	-0.35486041
0.08489	8.47027	0.00117506	3.4e-07	0.0	0.0	0.00087555	4.9e-07	7e-08	1.18e-06	587.62648831	735.62437948	749.92861071	6.38973773	0.00754713	-0.35482429
0.08499	8.47609	0.00117854	3.4e-07	0.0	0.0	0.00087205	4.9e-07	8e-08	1.18e-06	587.77332691	735.59629613	749.88270231	6.37681862	0.00770294	-0.35478824
0.08509	8.48188	0.00118202	3.4e-07	0.0	0.0	0.00086857	5e-07	8e-08	1.18e-06	587.91985974	735.56833873	749.83688104	6.36389075	0.00785897	-0.35475225
0.08519	8.48766	0.00118548	3.5e-07	0.0	0.0	0.00086509	5e-07	8e-08	1.19e-06	588.06608673	735.54050834	749.79114694	6.35095381	0.00801522	-0.35471633
0.08529	8.49342	0.00118893	3.5e-07	0.0	0.0	0.00086163	5.1e-07	8e-08	1.19e-06	588.21200778	735.51280607	749.74550009	6.33800744	0.00817167	-0.35468049
0.08539	8.49917	0.00119237	3.5e-07	0.0	0.0	0.00085817	5.1e-07	8e-08	1.19e-06	588.35762279	735.48523305	749.69994055	6.3250513	0.00832834	-0.35464471
0.08549	8.50489	0.0011958	3.6e-07	0.0	0.0	0.00085473	5.2e-07	8e-08	1.2e-06	588.50293164	735.45779042	749.65446838	6.31208505	0.00848522	-0.354609
0.08559	8.51059	0.00119921	3.6e-07	0.0	0.0	0.00085131	5.2e-07	8e-08	1.2e-06	588.64793423	735.43047935	749.60908365	6.29910833	0.00864231	-0.35457336
0.08569	8.51628	0.00120261	3.6e-07	0.0	0.0	0.00084789	5.3e-07	8e-08	1.2e-06	588.79263042	735.40330101	749.56378644	6.28612079	0.00879961	-0.35453778
0.08579	8.52194	0.00120601	3.7e-07	0.0	0.0	0.00084448	5.4e-07	8e-08	1.21e-06	588.93702008	735.37625663	749.5185768	6.27312208	0.00895712	-0.35450228
0.08589	8.52759	0.00120939	3.7e-07	0.0	0.0	0.00084109	5.4e-07	8e-08	1.21e-06	589.08110307	735.34934742	749.47345483	6.26011183	0.00911484	-0.35446684
0.08599	8.53321	0.00121275	3.7e-07	0.0	1e-08	0.00083771	5.5e-07	8e-08	1.21e-06	589.22487922	735.32257463	749.42842059	6.24708968	0.00927277	-0.35443148
0.08609	8.53882	0.00121611	3.8e-07	0.0	1e-08	0.00083434	5.5e-07	9e-08	1.22e-06	589.36834839	735.29593954	749.38347417	6.2340498	0.0094308	-0.35439618
0.08619	8.54441	0.00121945	3.8e-07	0.0	1e-08	0.00083098	5.6e-07	9e-08	1.22e-06	589.51151016	735.26944342	749.33861573	6.22099436	0.00958898	-0.35436095
0.08629	8.54997	0.00122278	3.9e-07	0.0	1e-08	0.00082764	5.7e-07	9e-08	1.23e-06	589.65436449	735.2430876	749.2938453	6.20793031	0.00974744	-0.35432579
0.08639	8.55552	0.0012261	3.9e-07	0.0	1e-08	0.00082431	5.7e-07	9e-08	1.23e-06	589.79691121	735.21687341	749.24916298	6.19485228	0.00990611	-0.3542907
0.08649	8.56105	0.0012294	3.9e-07	0.0	1e-08	0.00082099	5.8e-07	9e-08	1.23e-06	589.9391501	735.19080222	749.20456885	6.18175985	0.01006496	-0.35425568
0.08659	8.56655	0.0012327	4e-07	0.0	1e-08	0.00081768	5.8e-07	9e-08	1.24e-06	590.08108094	735.16487542	749.16006302	6.16865258	0.01022401	-0.35422073
0.08669	8.57204	0.00123598	4e-07	0.0	1e-08	0.00081439	5.9e-07	9e-08	1.24e-06	590.22270349	735.13909439	749.11564558	6.15553003	0.01038324	-0.35418585
0.08679	8.57751	0.00123924	4e-07	0.0	1e-08	0.00081111	6e-07	9e-08	1.24e-06	590.36401752	735.11346059	749.07131665	6.14239175	0.01054266	-0.35415104
0.08689	8.58295	0.0012425	4.1e-07	0.0	1e-08	0.00080784	6e-07	9e-08	1.24e-06	590.50502278	735.08797545	749.02707631	6.12923729	0.01070226	-0.35411629
0.08699	8.58838	0.00124574	4.1e-07	0.0	1e-08	0.00080459	6.1e-07	9e-08	1.25e-06	590.64571899	735.06264045	748.9829247	6.1160662	0.01086204	-0.35408162
0.08709	8.59379	0.00124896	4.1e-07	0.0	1e-08	0.00080135	6.1e-07	9e-08	1.25e-06	590.78610588	735.03745709	748.93886191	6.10287802	0.01102201	-0.35404702
0.08719	8.59917	0.00125218	4.2e-07	0.0	1e-08	0.00079812	6.2e-07	1e-07	1.25e-06	590.92618318	735.01242691	748.89488806	6.08967228	0.01118215	-0.35401248
0.08729	8.60454	0.00125538	4.2e-07	0.0	1e-08	0.0007949	6.3e-07	1e-07	1.26e-06	591.06595057	734.98755143	748.85100328	6.07644851	0.01134247	-0.35397802
0.08739	8.60988	0.00125857	4.2e-07	0.0	1e-08	0.0007917	6.3e-07	1e-07	1.26e-06	591.20540776	734.96283225	748.80720769	6.06320623	0.01150296	-0.35394363
0.08749	8.6152	0.00126174	4.3e-07	0.0	1e-08	0.00078851	6.4e-07	1e-07	1.26e-06	591.34455432	734.93827124	748.76350143	6.04992732	0.01166414	-0.3539093
0.08759	8.6205	0.0012649	4.3e-07	0.0	1e-08	0.00078534	6.5e-07	1e-07	1.27e-06	591.48338969	734.91387065	748.71988472	6.03664106	0.01182514	-0.35387505
0.08769	8.62578	0.00126805	4.3e-07	0.0	1e-08	0.00078218	6.5e-07	1e-07	1.27e-06	591.62191374	734.88963157	748.67635763	6.02333399	0.01198632	-0.35384087
0.08779	8.63104	0.00127118	4.4e-07	0.0	1e-08	0.00077903	6.6e-07	1e-07	1.27e-06	591.76012608	734.86555572	748.63292028	6.01000555	0.01214769	-0.35380676
0.08789	8.63628	0.0012743	4.4e-07	0.0	1e-08	0.0007759	6.7e-07	1e-07	1.28e-06	591.89802633	734.84164486	748.58957284	5.99665517	0.01230926	-0.35377272
0.08799	8.6415	0.00127741	4.5e-07	0.0	1e-08	0.00077278	6.7e-07	1e-07	1.28e-06	592.03561409	734.81790076	748.54631544	5.98328226	0.01247101	-0.35373875
0.08809	8.64669	0.0012805	4.5e-07	0.0	1e-08	0.00076967	6.8e-07	1e-07	1.28e-06	592.17288896	734.79432526	748.50314824	5.96988625	0.01263295	-0.35370485
0.08819	8.65186	0.00128357	4.5e-07	0.0	1e-08	0.00076658	6.9e-07	1.1e-07	1.29e-06	592.30985049	734.77092018	748.46007141	5.95646653	0.01279508	-0.35367102
0.08829	8.65702	0.00128664	4.6e-07	0.0	1e-08	0.0007635	6.9e-07	1.1e-07	1.29e-06	592.44649826	734.74768741	748.41708509	5.9430225	0.0129574	-0.35363726
0.08839	8.66215	0.00128969	4.6e-07	0.0	1e-08	0.00076044	7e-07	1.1e-07	1.29e-06	592.58283179	734.72462886	748.37418946	5.92955356	0.0131199	-0.35360357
0.08849	8.66725	0.00129272	4.6e-07	0.0	1e-08	0.00075739	7.1e-07	1.1e-07	1.3e-06	592.71885063	734.70174645	748.33138469	5.91605907	0.01328259	-0.35356996
0.08859	8.67234	0.00129574	4.7e-07	0.0	1e-08	0.00075435	7.1e-07	1.1e-07	1.3e-06	592.85455429	734.67904218	748.28867094	5.90253843	0.01344546	-0.35353641
0.08869	8.6774	0.00129874	4.7e-07	0.0	1e-08	0.00075133	7.2e-07	1.1e-07	1.3e-06	592.98994227	734.65651803	748.24604841	5.88899098	0.01360852	-0.35350294
0.08879	8.68244	0.00130174	4.8e-07	0.0	1e-08	0.00074833	7.3e-07	1.1e-07	1.3e-06	593.12501405	734.63417604	748.20351726	5.87541611	0.01377177	-0.35346954
0.08889	8.68746	0.00130471	4.8e-07	0.0	1e-08	0.00074534	7.3e-07	1.1e-07	1.31e-06	593.25976872	734.61201932	748.16107781	5.86178179	0.01393615	-0.35343621
0.08899	8.69246	0.00130767	4.8e-07	0.0	1e-08	0.00074236	7.4e-07	1.1e-07	1.31e-06	593.39420572	734.59004996	748.11873024	5.84814074	0.01410004	-0.35340296
0.08909	8.69743	0.00131062	4.9e-07	0.0	1e-08	0.0007394	7.5e-07	1.2e-07	1.31e-06	593.52832468	734.56826966	748.07647471	5.83446889	0.01426416	-0.35336977
0.08919	8.70238	0.00131355	4.9e-07	0.0	1e-08	0.00073645	7.5e-07	1.2e-07	1.32e-06	593.66212498	734.54668066	748.03431141	5.82076548	0.01442852	-0.35333666
0.08929	8.70731	0.00131647	4.9e-07	0.0	1e-08	0.00073352	7.6e-07	1.2e-07	1.32e-06	593.79560599	734.52528526	747.99224057	5.80702971	0.0145931	-0.35330362
0.08939	8.71222	0.00131937	5e-07	0.0	1e-08	0.0007306	7.7e-07	1.2e-07	1.32e-06	593.92876708	734.5040858	747.9502624	5.79326078	0.01475791	-0.35327066
0.08949	8.7171	0.00132226	5e-07	0.0	1e-08	0.0007277	7.8e-07	1.2e-07	1.32e-06	594.06160759	734.48308466	747.90837714	5.77945787	0.01492297	-0.35323776
0.08959	8.72196	0.00132513	5.1e-07	0.0	1e-08	0.00072481	7.8e-07	1.2e-07	1.33e-06	594.19412682	734.46228425	747.86658501	5.76562016	0.01508826	-0.35320494
0.08969	8.72679	0.00132799	5.1e-07	0.0	1e-08	0.00072194	7.9e-07	1.2e-07	1.33e-06	594.32632408	734.44168704	747.82488625	5.75174681	0.0152538	-0.3531722
0.08979	8.7316	0.00133083	5.1e-07	0.0	1e-08	0.00071909	8e-07	1.2e-07	1.33e-06	594.45819866	734.42129554	747.78328111	5.73783697	0.01541959	-0.35313952
0.08989	8.73639	0.00133365	5.2e-07	0.0	1e-08	0.00071625	8e-07	1.2e-07	1.34e-06	594.5897498	734.4011123	747.74176983	5.72388979	0.01558563	-0.35310692
0.08999	8.74116	0.00133646	5.2e-07	0.0	1e-08	0.00071342	8.1e-07	1.3e-07	1.34e-06	594.72097676	734.38113991	747.70035266	5.70990439	0.01575193	-0.3530744
0.09009	8.7459	0.00133926	5.3e-07	0.0	1e-08	0.00071061	8.2e-07	1.3e-07	1.34e-06	594.85187874	734.36138103	747.65902987	5.69587989	0.01591848	-0.35304195
0.09019	8.75061	0.00134203	5.3e-07	0.0	1e-08	0.00070782	8.3e-07	1.3e-07	1.34e-06	594.98245496	734.34183833	747.61780173	5.68178778	0.01608589	-0.35300957
0.09029	8.7553	0.0013448	5.3e-07	0.0	1e-08	0.00070504	8.3e-07	1.3e-07	1.35e-06	595.11270352	734.32251673	747.57666882	5.66765201	0.01625362	-0.35297727
0.09039	8.75997	0.00134754	5.4e-07	0.0	1e-08	0.00070228	8.4e-07	1.3e-07	1.35e-06	595.24262426	734.30341759	747.53563123	5.65348826	0.01642133	-0.35294505
0.09049	8.76461	0.00135028	5.4e-07	0.0	1e-08	0.00069953	8.5e-07	1.3e-07	1.35e-06	595.37221631	734.28454379	747.49468923	5.63927937	0.01658937	-0.35291289
0.09059	8.76923	0.00135299	5.5e-07	0.0	1e-08	0.0006968	8.5e-07	1.3e-07	1.36e-06	595.50147874	734.26589829	747.45384313	5.62502422	0.01675775	-0.35288082
0.09069	8.77383	0.00135569	5.5e-07	0.0	1e-08	0.00069409	8.6e-07	1.3e-07	1.36e-06	595.63041058	734.24748416	747.41309326	5.61072167	0.01692647	-0.35284882
0.09079	8.77839	0.00135837	5.5e-07	0.0	1e-08	0.00069139	8.7e-07	1.3e-07	1.36e-06	595.75901084	734.2293045	747.37243993	5.59637057	0.01709555	-0.35281689
0.09089	8.78294	0.00136104	5.6e-07	0.0	1e-08	0.00068871	8.8e-07	1.4e-07	1.36e-06	595.88727849	734.21136247	747.33188347	5.58196972	0.01726499	-0.35278504
0.09099	8.78746	0.00136369	5.6e-07	0.0	1e-08	0.00068604	8.8e-07	1.4e-07	1.37e-06	596.01521249	734.19366129	747.29142423	5.56751794	0.0174348	-0.35275327
0.09109	8.79195	0.00136632	5.6e-07	0.0	1e-08	0.00068339	8.9e-07	1.4e-07	1.37e-06	596.14281178	734.17620425	747.25106256	5.55301402	0.01760499	-0.35272157
0.09119	8.79642	0.00136894	5.7e-07	0.0	1e-08	0.00068076	9e-07	1.4e-07	1.37e-06	596.27007524	734.1589947	747.2107988	5.53845672	0.01777558	-0.35268995
0.09129	8.80086	0.00137154	5.7e-07	0.0	1e-08	0.00067814	9.1e-07	1.4e-07	1.37e-06	596.39700175	734.14203604	747.17063331	5.5238448	0.01794657	-0.35265841
0.09139	8.80527	0.00137413	5.8e-07	0.0	1e-08	0.00067554	9.1e-07	1.4e-07	1.38e-06	596.52359016	734.12533174	747.13056649	5.50917699	0.01811798	-0.35262694
0.09149	8.80966	0.0013767	5.8e-07	0.0	1e-08	0.00067296	9.2e-07	1.4e-07	1.38e-06	596.64983927	734.10888534	747.09059869	5.49445201	0.0182898	-0.35259555
0.09159	8.81402	0.00137925	5.8e-07	0.0	1e-08	0.00067039	9.3e-07	1.4e-07	1.38e-06	596.77574732	734.09270154	747.05073049	5.47958192	0.01846398	-0.35256426
0.09169	8.81836	0.00138178	5.9e-07	0.0	1e-08	0.00066784	9.4e-07	1.5e-07	1.38e-06	596.90131195	734.07678621	747.01096259	5.46471164	0.01863729	-0.35253303
0.09179	8.82267	0.0013843	5.9e-07	0.0	1e-08	0.00066531	9.4e-07	1.5e-07	1.39e-06	597.0265329	734.06114108	746.97129512	5.44977615	0.01881115	-0.35250188
0.09189	8.82695	0.0013868	6e-07	0.0	1e-08	0.0006628	9.5e-07	1.5e-07	1.39e-06	597.15140877	734.04577012	746.93172851	5.43477378	0.01898558	-0.3524708
0.09199	8.83121	0.00138928	6e-07	0.0	1e-08	0.0006603	9.6e-07	1.5e-07	1.39e-06	597.27593812	734.03067741	746.89226323	5.41970282	0.01916059	-0.35243981
0.09209	8.83544	0.00139175	6e-07	0.0	1e-08	0.00065782	9.7e-07	1.5e-07	1.39e-06	597.40011946	734.01586711	746.85289973	5.40456152	0.01933622	-0.3524089
0.09219	8.83964	0.0013942	6.1e-07	0.0	1e-08	0.00065535	9.7e-07	1.5e-07	1.4e-06	597.52395129	734.00134346	746.81363851	5.38934813	0.01951247	-0.35237807
0.09229	8.84382	0.00139663	6.1e-07	0.0	1e-08	0.00065291	9.8e-07	1.5e-07	1.4e-06	597.64743203	733.98711079	746.77448004	5.37406085	0.01968937	-0.35234732
0.09239	8.84796	0.00139904	6.2e-07	0.0	1e-08	0.00065048	9.9e-07	1.5e-07	1.4e-06	597.77056009	733.97317352	746.73542483	5.35869785	0.01986694	-0.35231665
0.09249	8.85208	0.00140144	6.2e-07	0.0	1e-08	0.00064807	1e-06	1.6e-07	1.4e-06	597.89333384	733.95953616	746.69647341	5.34325729	0.0200452	-0.35228606
0.09259	8.85617	0.00140381	6.2e-07	0.0	1e-08	0.00064567	1e-06	1.6e-07	1.41e-06	598.01575158	733.9462033	746.65762629	5.32773728	0.02022418	-0.35225555
0.09269	8.86023	0.00140618	6.3e-07	0.0	1e-08	0.0006433	1.01e-06	1.6e-07	1.41e-06	598.13781158	733.93317964	746.61888401	5.31213592	0.0204039	-0.35222512
0.09279	8.86427	0.00140852	6.3e-07	0.0	1e-08	0.00064094	1.02e-06	1.6e-07	1.41e-06	598.25951208	733.92046996	746.58024714	5.29645127	0.02058438	-0.35219478
0.09289	8.86827	0.00141084	6.4e-07	0.0	1e-08	0.0006386	1.03e-06	1.6e-07	1.41e-06	598.38085127	733.90807915	746.54171624	5.28068136	0.02076565	-0.35216452
0.09299	8.87225	0.00141315	6.4e-07	0.0	1e-08	0.00063628	1.03e-06	1.6e-07	1.42e-06	598.50182486	733.89601737	746.50329259	5.26463789	0.0209526	-0.35213436
0.09309	8.8762	0.00141544	6.4e-07	0.0	1e-08	0.00063397	1.04e-06	1.6e-07	1.42e-06	598.62243103	733.88428955	746.46497678	5.24863596	0.02113696	-0.35210427
0.09319	8.88011	0.00141771	6.5e-07	0.0	1e-08	0.00063169	1.05e-06	1.6e-07	1.42e-06	598.74266884	733.87289869	746.42676911	5.2325345	0.02132241	-0.35207427
0.09329	8.884	0.00141996	6.5e-07	0.0	1e-08	0.00062942	1.06e-06	1.6e-07	1.42e-06	598.86253609	733.86185048	746.38867025	5.21633079	0.02150897	-0.35204435
0.09339	8.88786	0.0014222	6.6e-07	0.0	1e-08	0.00062717	1.07e-06	1.7e-07	1.43e-06	598.98203053	733.85115074	746.35068091	5.20002204	0.02169669	-0.35201452
0.09349	8.89169	0.00142441	6.6e-07	0.0	1e-08	0.00062494	1.07e-06	1.7e-07	1.43e-06	599.10114984	733.84080543	746.3128018	5.18360543	0.02188562	-0.35198477
0.09359	8.89549	0.00142661	6.6e-07	0.0	1e-08	0.00062273	1.08e-06	1.7e-07	1.43e-06	599.21989166	733.83082065	746.27503366	5.16707807	0.02207581	-0.35195511
0.09369	8.89925	0.00142878	6.7e-07	0.0	1e-08	0.00062054	1.09e-06	1.7e-07	1.43e-06	599.33825353	733.82120263	746.23737723	5.15043705	0.0222673	-0.35192554
0.09379	8.90299	0.00143094	6.7e-07	0.0	1e-08	0.00061836	1.1e-06	1.7e-07	1.43e-06	599.45623293	733.81195775	746.19983329	5.13367937	0.02246014	-0.35189606
0.09389	8.90669	0.00143308	6.7e-07	0.0	1e-08	0.00061621	1.1e-06	1.7e-07	1.44e-06	599.5738273	733.80309254	746.16240264	5.116802	0.02265437	-0.35186666
0.09399	8.91037	0.0014352	6.8e-07	0.0	1e-08	0.00061407	1.11e-06	1.7e-07	1.44e-06	599.69103398	733.79461367	746.12508608	5.09980186	0.02285006	-0.35183735
0.09409	8.91401	0.00143731	6.8e-07	0.0	1e-08	0.00061196	1.12e-06	1.7e-07	1.44e-06	599.80785026	733.78652797	746.08788446	5.08267583	0.02304725	-0.35180814
0.09419	8.91762	0.00143939	6.9e-07	0.0	1e-08	0.00060986	1.13e-06	1.8e-07	1.44e-06	599.92427334	733.77884242	746.05079862	5.0654207	0.023246	-0.35177901
0.09429	8.9212	0.00144145	6.9e-07	0.0	1e-08	0.00060778	1.13e-06	1.8e-07	1.44e-06	600.04030036	733.77156415	746.01382944	5.04792965	0.02344922	-0.35174998
0.09439	8.92474	0.00144349	6.9e-07	0.0	1e-08	0.00060572	1.14e-06	1.8e-07	1.45e-06	600.1559246	733.76470861	745.97697894	5.03029892	0.02365421	-0.35172105
0.09449	8.92826	0.00144552	7e-07	0.0	1e-08	0.00060369	1.15e-06	1.8e-07	1.45e-06	600.27114496	733.75827913	745.94024746	5.01254813	0.0238604	-0.3516922
0.09459	8.93174	0.00144752	7e-07	0.0	1e-08	0.00060167	1.16e-06	1.8e-07	1.45e-06	600.38595803	733.75228404	745.90363605	4.99463586	0.0240689	-0.35166345
0.09469	8.93518	0.00144951	7.1e-07	0.0	1e-08	0.00059967	1.16e-06	1.8e-07	1.45e-06	600.50036019	733.7467321	745.86714581	4.97655649	0.02427982	-0.3516348
0.09479	8.9386	0.00145147	7.1e-07	0.0	1e-08	0.00059769	1.17e-06	1.8e-07	1.45e-06	600.61434768	733.74163235	745.83077788	4.95830425	0.02449329	-0.35160624
0.09489	8.94197	0.00145341	7.1e-07	0.0	1e-08	0.00059573	1.18e-06	1.8e-07	1.46e-06	600.72791663	733.73699411	745.79453343	4.93987322	0.02470943	-0.35157777
0.09499	8.94532	0.00145533	7.2e-07	0.0	1e-08	0.0005938	1.19e-06	1.9e-07	1.46e-06	600.84106303	733.732827	745.75841368	4.92125733	0.02492837	-0.35154941
0.09509	8.94863	0.00145724	7.2e-07	0.0	1e-08	0.00059188	1.19e-06	1.9e-07	1.46e-06	600.95378271	733.72914092	745.72241989	4.90245035	0.02515025	-0.35152114
0.09519	8.9519	0.00145912	7.2e-07	0.0	1e-08	0.00058998	1.2e-06	1.9e-07	1.46e-06	601.06607134	733.72594621	745.68655336	4.88333927	0.02537883	-0.35149298
0.09529	8.95514	0.00146098	7.3e-07	0.0	1e-08	0.00058811	1.21e-06	1.9e-07	1.46e-06	601.17792161	733.72326025	745.65081627	4.86407625	0.02560886	-0.35146492
0.09539	8.95835	0.00146282	7.3e-07	0.0	1e-08	0.00058626	1.21e-06	1.9e-07	1.47e-06	601.28933047	733.7210902	745.61520956	4.84458974	0.02584268	-0.35143696
0.09549	8.96151	0.00146464	7.3e-07	0.0	1e-08	0.00058443	1.22e-06	1.9e-07	1.47e-06	601.40029287	733.71944797	745.57973474	4.82487129	0.0260805	-0.35140911
0.09559	8.96464	0.00146643	7.4e-07	0.0	1e-08	0.00058261	1.23e-06	1.9e-07	1.47e-06	601.51080357	733.7183459	745.5443934	4.80491228	0.02632253	-0.35138135
0.09569	8.96774	0.00146821	7.4e-07	0.0	1e-08	0.00058083	1.24e-06	1.9e-07	1.47e-06	601.62085712	733.71779676	745.50918716	4.7847038	0.02656899	-0.35135371
0.09579	8.97079	0.00146996	7.5e-07	0.0	1e-08	0.00057906	1.24e-06	1.9e-07	1.47e-06	601.73044788	733.71781377	745.47411773	4.76423674	0.0268201	-0.35132617
0.09589	8.97381	0.00147169	7.5e-07	0.0	1e-08	0.00057731	1.25e-06	2e-07	1.48e-06	601.83956999	733.71841061	745.43918685	4.74350174	0.02707609	-0.35129874
0.09599	8.97679	0.0014734	7.5e-07	0.0	1e-08	0.00057559	1.26e-06	2e-07	1.48e-06	601.94821739	733.71960143	745.40439634	4.72248921	0.0273372	-0.35127142
0.09609	8.97973	0.00147509	7.6e-07	0.0	1e-08	0.00057389	1.26e-06	2e-07	1.48e-06	602.05638362	733.72140122	745.36974813	4.70107399	0.02760736	-0.35124421
0.09619	8.98264	0.00147675	7.6e-07	0.0	1e-08	0.00057222	1.27e-06	2e-07	1.48e-06	602.16405906	733.7238321	745.33524508	4.67939197	0.02788216	-0.35121712
0.09629	8.9855	0.00147839	7.6e-07	0.0	1e-08	0.00057056	1.28e-06	2e-07	1.48e-06	602.27123803	733.7269073	745.30088889	4.65737396	0.02816373	-0.35119014
0.09639	8.98832	0.00148001	7.7e-07	0.0	1e-08	0.00056893	1.29e-06	2e-07	1.48e-06	602.37791287	733.73064451	745.26668183	4.63500472	0.02845248	-0.35116328
0.09649	8.9911	0.0014816	7.7e-07	0.0	1e-08	0.00056733	1.29e-06	2e-07	1.49e-06	602.48407554	733.73506222	745.23262631	4.61226845	0.02874886	-0.35113654
0.09659	8.99385	0.00148317	7.7e-07	0.0	1e-08	0.00056574	1.3e-06	2e-07	1.49e-06	602.58971768	733.7401797	745.19872482	4.58914881	0.0290533	-0.35110992
0.09669	8.99654	0.00148472	7.8e-07	0.0	1e-08	0.00056418	1.31e-06	2e-07	1.49e-06	602.69483052	733.74601707	745.16497995	4.5656289	0.02936627	-0.35108342
0.09679	8.9992	0.00148624	7.8e-07	0.0	1e-08	0.00056265	1.31e-06	2.1e-07	1.49e-06	602.79940235	733.75260119	745.13139516	4.54149859	0.02969479	-0.35105706
0.09689	9.00182	0.00148774	7.8e-07	0.0	1e-08	0.00056114	1.32e-06	2.1e-07	1.49e-06	602.9034232	733.75995489	745.0979734	4.51700737	0.03003028	-0.35103081
0.09699	9.00439	0.00148921	7.9e-07	0.0	1e-08	0.00055966	1.33e-06	2.1e-07	1.49e-06	603.00688304	733.76810112	745.06471766	4.49202626	0.03037701	-0.3510047
0.09709	9.00691	0.00149066	7.9e-07	0.0	1e-08	0.0005582	1.33e-06	2.1e-07	1.49e-06	603.10977061	733.77706558	745.03163126	4.46653045	0.0307357	-0.35097872
0.09719	9.00939	0.00149208	7.9e-07	0.0	1e-08	0.00055676	1.34e-06	2.1e-07	1.5e-06	603.21207408	733.7868753	744.99871768	4.4404942	0.0311071	-0.35095288
0.09729	9.01183	0.00149347	7.9e-07	0.0	1e-08	0.00055536	1.34e-06	2.1e-07	1.5e-06	603.31378103	733.79755861	744.96598062	4.41389082	0.03149201	-0.35092717
0.09739	9.01422	0.00149484	8e-07	0.0	1e-08	0.00055398	1.35e-06	2.1e-07	1.5e-06	603.41487715	733.80914809	744.93342426	4.38652348	0.03189708	-0.35090161
0.09749	9.01656	0.00149618	8e-07	0.0	1e-08	0.00055262	1.36e-06	2.1e-07	1.5e-06	603.51534584	733.82168159	744.90105349	4.35853712	0.03231716	-0.35087619
0.09759	9.01885	0.0014975	8e-07	0.0	1e-08	0.0005513	1.36e-06	2.1e-07	1.5e-06	603.61517245	733.83519245	744.86887262	4.32982394	0.03275583	-0.35085092
0.09769	9.0211	0.00149879	8.1e-07	0.0	1e-08	0.00055	1.37e-06	2.1e-07	1.5e-06	603.7143401	733.84971905	744.83688662	4.30033699	0.03321458	-0.35082581
0.09779	9.02329	0.00150004	8.1e-07	0.0	1e-08	0.00054873	1.37e-06	2.2e-07	1.5e-06	603.8128308	733.8653023	744.80510075	4.26991114	0.03369926	-0.35080085
0.09789	9.02544	0.00150127	8.1e-07	0.0	1e-08	0.00054749	1.38e-06	2.2e-07	1.51e-06	603.91062156	733.88199486	744.77352173	4.23859226	0.03420788	-0.35077606
0.09799	9.02753	0.00150247	8.1e-07	0.0	1e-08	0.00054628	1.38e-06	2.2e-07	1.51e-06	604.00769226	733.89984241	744.74215547	4.20627998	0.03474387	-0.35075143
0.09809	9.02957	0.00150364	8.2e-07	0.0	1e-08	0.0005451	1.39e-06	2.2e-07	1.51e-06	604.1040197	733.91889785	744.71100873	4.17290226	0.03530961	-0.35072698
0.09819	9.03155	0.00150478	8.2e-07	0.0	1e-08	0.00054395	1.4e-06	2.2e-07	1.51e-06	604.19957898	733.93921787	744.68008881	4.13838312	0.03590761	-0.3507027
0.09829	9.03348	0.00150589	8.2e-07	0.0	1e-08	0.00054283	1.4e-06	2.2e-07	1.51e-06	604.2943412	733.96086854	744.64940411	4.10241356	0.03654897	-0.35067861
0.09839	9.03536	0.00150697	8.2e-07	0.0	1e-08	0.00054174	1.41e-06	2.2e-07	1.51e-06	604.38827438	733.9839229	744.61896395	4.06507613	0.03723035	-0.35065472
0.09849	9.03717	0.00150801	8.3e-07	0.0	1e-08	0.00054069	1.41e-06	2.2e-07	1.51e-06	604.4813454	734.00845665	744.58877796	4.02617343	0.0379587	-0.35063102
0.09859	9.03893	0.00150902	8.3e-07	0.0	1e-08	0.00053967	1.42e-06	2.2e-07	1.51e-06	604.57351523	734.03455919	744.55885749	3.98534117	0.03874744	-0.35060753
0.09869	9.04062	0.00151	8.3e-07	0.0	1e-08	0.00053869	1.42e-06	2.2e-07	1.51e-06	604.66473987	734.06233156	744.52921529	3.94258205	0.03959595	-0.35058426
0.09879	9.04225	0.00151094	8.3e-07	0.0	1e-08	0.00053774	1.42e-06	2.2e-07	1.51e-06	604.75497283	734.09188038	744.49986484	3.8976289	0.04051387	-0.35056122
0.09889	9.04382	0.00151184	8.4e-07	0.0	1e-08	0.00053683	1.43e-06	2.2e-07	1.52e-06	604.84415999	734.12333014	744.4708218	3.85000144	0.04151901	-0.35053842
0.09899	9.04532	0.00151271	8.4e-07	0.0	1e-08	0.00053596	1.43e-06	2.2e-07	1.52e-06	604.93223746	734.1568281	744.44210464	3.79947562	0.04261936	-0.35051588
0.09909	9.04675	0.00151353	8.4e-07	0.0	1e-08	0.00053512	1.44e-06	2.3e-07	1.52e-06	605.01913377	734.19253914	744.41373397	3.745407	0.04383919	-0.35049361
0.09919	9.04811	0.00151431	8.4e-07	0.0	1e-08	0.00053433	1.44e-06	2.3e-07	1.52e-06	605.10476241	734.23066353	744.38573475	3.68734155	0.04519527	-0.35047164
0.09929	9.04939	0.00151505	8.4e-07	0.0	1e-08	0.00053359	1.45e-06	2.3e-07	1.52e-06	605.18902536	734.27142837	744.35813517	3.62442961	0.04671988	-0.35044998
0.09939	9.05059	0.00151575	8.5e-07	0.0	1e-08	0.00053288	1.45e-06	2.3e-07	1.52e-06	605.27180045	734.31511741	744.33097036	3.55566971	0.04845121	-0.35042866
0.09949	9.05171	0.0015164	8.5e-07	0.0	1e-08	0.00053223	1.45e-06	2.3e-07	1.52e-06	605.35293813	734.36207872	744.30428322	3.47938477	0.05045437	-0.35040772
0.09959	9.05274	0.001517	8.5e-07	0.0	1e-08	0.00053163	1.45e-06	2.3e-07	1.52e-06	605.43225091	734.41274966	744.27812749	3.39378764	0.05279864	-0.3503872
0.09969	9.05368	0.00151754	8.5e-07	0.0	1e-08	0.00053108	1.46e-06	2.3e-07	1.52e-06	605.50949285	734.46770474	744.25257352	3.29556541	0.05561439	-0.35036715
0.09979	9.05452	0.00151803	8.5e-07	0.0	1e-08	0.00053059	1.46e-06	2.3e-07	1.52e-06	605.58432799	734.52773008	744.22771727	3.17977521	0.05909749	-0.35034766
0.09989	9.05524	0.00151845	8.5e-07	0.0	1e-08	0.00053016	1.46e-06	2.3e-07	1.52e-06	605.65626906	734.59396662	744.20369766	3.03723244	0.06361506	-0.35032883
0.09999	9.05584	0.0015188	8.5e-07	0.0	1e-08	0.00052981	1.46e-06	2.3e-07	1.52e-06	605.72453383	734.66824501	744.1807373	2.84873922	0.06994003	-0.35031085
0.10001	9.05594	0.00151886	8.5e-07	0.0	1e-08	0.00052975	1.46e-06	2.3e-07	1.52e-06	605.73763684	734.68431985	744.17630325	1237.40719523	32.34871961	37.60326311
