# Supplementary material for: Dataset for the simulated biomass pyrolysis in rotary kilns with varying particle residence time distributions
Source: Data Brief. 2021 Nov 23;39:107603. doi: 10.1016/j.dib.2021.107603 (PMC8633881; doi:10.1016/j.dib.2021.107603)
Supplement: Supplementary Data S1 — Supplementary Raw Research Data. This is open data under the CC BY license http://creativecommons.org/licenses/by/4.0/ [file mmc1.zip › supplementary/114/logFiles/log_Pe16]

l,m	Tau,s	F_w,kg/s	F_is,kg/s	F_c,kg/s	F_rt,kg/s	F_w_wet,kg/s	F_it,kg/s	F_g,kg/s	F_H2O_g,kg/s	T_b,K	T_g,K	T_w,K	q_bed,kW/m	q_gas,kW/m	q_loss,kW/m
1e-05	0.00062	0.0	0.0	0.0	0.0	0.00205302	0.0	0.0	0.0	298.21474776	298.70213341	833.13081278	23.93358354	3.83785448	-0.42016542
0.0001	0.01174	0.0	0.0	0.0	0.0	0.00205302	0.0	0.0	0.0	298.79695038	303.66289782	832.95826507	23.90233781	3.82885194	-0.42002992
0.0002	0.02409	0.0	0.0	0.0	0.0	0.00205302	0.0	0.0	0.0	299.44273131	309.15679858	832.76683606	23.86770436	3.81854847	-0.41987957
0.0003	0.03644	0.0	0.0	0.0	0.0	0.00205302	0.0	0.0	0.0	300.08734663	314.63124507	832.57571469	23.83317071	3.8078767	-0.41972948
0.0004	0.04879	0.0	0.0	0.0	0.0	0.00205302	0.0	0.0	0.0	300.73080025	320.08576563	832.38490277	23.79873414	3.79684839	-0.41957962
0.0005	0.06113	0.0	0.0	0.0	0.0	0.00205302	0.0	0.0	0.0	301.37309598	325.51988115	832.19440216	23.76439271	3.78543946	-0.41943002
0.0006	0.07347	0.0	0.0	0.0	0.0	0.00205302	0.0	0.0	0.0	302.01423766	330.93312436	832.00421463	23.73014842	3.77368117	-0.41928066
0.0007	0.08581	0.0	0.0	0.0	0.0	0.00205302	0.0	0.0	0.0	302.6542291	336.32501882	831.81434204	23.69599752	3.76153332	-0.41913155
0.0008	0.09814	0.0	0.0	0.0	0.0	0.00205302	0.0	0.0	0.0	303.29307403	341.69507002	831.62478635	23.66194306	3.74902593	-0.41898269
0.0009	0.11047	0.0	0.0	0.0	0.0	0.00205302	0.0	0.0	0.0	303.93077629	347.04280974	831.43554936	23.6279837	3.73614637	-0.41883407
0.001	0.1228	0.0	0.0	0.0	0.0	0.00205302	0.0	0.0	0.0	304.56733953	352.36772676	831.24663315	23.59411518	3.72285774	-0.41868571
0.0011	0.13512	0.0	0.0	0.0	0.0	0.00205302	0.0	0.0	0.0	305.20276753	357.66933883	831.05803961	23.56034291	3.70920701	-0.4185376
0.0012	0.14744	0.0	0.0	0.0	0.0	0.00205302	0.0	0.0	0.0	305.83706394	362.94714012	830.86977081	23.52665693	3.6951228	-0.41838976
0.0013	0.15976	0.0	0.0	0.0	0.0	0.00205302	0.0	0.0	0.0	306.47023225	368.20060119	830.68182897	23.4930658	3.6806636	-0.41824218
0.0014	0.17207	0.0	0.0	0.0	0.0	0.00205302	0.0	0.0	0.0	307.10227623	373.42923541	830.49421603	23.45956745	3.66581524	-0.41809485
0.0015	0.18438	0.0	0.0	0.0	0.0	0.00205302	0.0	0.0	0.0	307.73319957	378.63254391	830.306934	23.42616213	3.65057935	-0.41794777
0.0016	0.19668	0.0	0.0	0.0	0.0	0.00205302	0.0	0.0	0.0	308.36300596	383.81002949	830.11998485	23.39285007	3.63495757	-0.41780095
0.0017	0.20899	0.0	0.0	0.0	0.0	0.00205302	0.0	0.0	0.0	308.99169912	388.96119662	829.93337059	23.35963151	3.61895156	-0.41765438
0.0018	0.22128	0.0	0.0	0.0	0.0	0.00205302	0.0	0.0	0.0	309.6192824	394.08551233	829.74709354	23.32648092	3.60244008	-0.41750814
0.0019	0.23358	0.0	0.0	0.0	0.0	0.00205302	0.0	0.0	0.0	310.24575893	399.1824213	829.56115622	23.29343415	3.58559451	-0.41736212
0.002	0.24587	0.0	0.0	0.0	0.0	0.00205302	0.0	0.0	0.0	310.8711327	404.25145884	829.37556034	23.26047773	3.5683511	-0.41721637
0.0021	0.25816	0.0	0.0	0.0	0.0	0.00205302	0.0	0.0	0.0	311.49540728	409.29211871	829.19030801	23.22761157	3.55071001	-0.41707088
0.0022	0.27044	0.0	0.0	0.0	0.0	0.00205302	0.0	0.0	0.0	312.11858627	414.30389503	829.0054013	23.19483561	3.53267139	-0.41692565
0.0023	0.28273	0.0	0.0	0.0	0.0	0.00205302	0.0	0.0	0.0	312.74067324	419.28628224	828.82084232	23.16214978	3.51423541	-0.41678068
0.0024	0.295	0.0	0.0	0.0	0.0	0.00205302	0.0	0.0	0.0	313.36167141	424.2387692	828.63663331	23.12952598	3.49535034	-0.41663606
0.0025	0.30728	0.0	0.0	0.0	0.0	0.00205302	0.0	0.0	0.0	313.98158372	429.16084008	828.45277671	23.09700326	3.47608876	-0.41649167
0.0026	0.31955	0.0	0.0	0.0	0.0	0.00205302	0.0	0.0	0.0	314.60041402	434.05199509	828.26927446	23.06456626	3.45642252	-0.41634755
0.0027	0.33182	0.0	0.0	0.0	0.0	0.00205302	0.0	0.0	0.0	315.2181657	438.9117272	828.08612872	23.0322145	3.43635102	-0.41620372
0.0028	0.34408	0.0	0.0	0.0	0.0	0.00205302	0.0	0.0	0.0	315.83484215	443.73952945	827.90334168	22.99994751	3.4158737	-0.41606016
0.0029	0.35634	0.0	0.0	0.0	0.0	0.00205302	0.0	0.0	0.0	316.45044674	448.53489498	827.72091552	22.96776482	3.39498996	-0.41591687
0.003	0.3686	0.0	0.0	0.0	0.0	0.00205302	0.0	0.0	0.0	317.06498264	453.29735824	827.5388523	22.9356486	3.37378397	-0.41577391
0.0031	0.38085	0.0	0.0	0.0	0.0	0.00205302	0.0	0.0	0.0	317.6784528	458.0265016	827.35715391	22.90362251	3.35213733	-0.41563122
0.0032	0.3931	0.0	0.0	0.0	0.0	0.00205302	0.0	0.0	0.0	318.29086068	462.7217801	827.1758227	22.87167667	3.33009541	-0.41548881
0.0033	0.40535	0.0	0.0	0.0	0.0	0.00205302	0.0	0.0	0.0	318.9022095	467.38270875	826.99486081	22.83981035	3.30765886	-0.41534669
0.0034	0.41759	0.0	0.0	0.0	0.0	0.00205302	0.0	0.0	0.0	319.51250243	472.00880461	826.81427037	22.80802283	3.28482835	-0.41520487
0.0035	0.42983	0.0	0.0	0.0	0.0	0.00205302	0.0	0.0	0.0	320.12174262	476.5995868	826.63405353	22.77631337	3.26160451	-0.41506334
0.0036	0.44206	0.0	0.0	0.0	0.0	0.00205302	0.0	0.0	0.0	320.72993313	481.15463473	826.45421215	22.7446727	3.23814709	-0.4149221
0.0037	0.45429	0.0	0.0	0.0	0.0	0.00205302	0.0	0.0	0.0	321.33707692	485.67361942	826.27474766	22.71311195	3.21423646	-0.41478116
0.0038	0.46652	0.0	0.0	0.0	0.0	0.00205302	0.0	0.0	0.0	321.94317711	490.15600296	826.09566249	22.68162577	3.18995899	-0.41464052
0.0039	0.47875	0.0	0.0	0.0	0.0	0.00205302	0.0	0.0	0.0	322.54823671	494.6013463	825.91695864	22.65021332	3.16531769	-0.41450019
0.004	0.49097	0.0	0.0	0.0	0.0	0.00205302	0.0	0.0	0.0	323.15225871	499.00921555	825.73863806	22.61887375	3.14031555	-0.41436015
0.0041	0.50319	0.0	0.0	0.0	0.0	0.00205302	0.0	0.0	0.0	323.75524606	503.37918196	825.56070272	22.5876062	3.11495559	-0.41422042
0.0042	0.5154	0.0	0.0	0.0	0.0	0.00205302	0.0	0.0	0.0	324.35720165	507.71088129	825.38315424	22.55640261	3.08942433	-0.41408098
0.0043	0.52761	0.0	0.0	0.0	0.0	0.00205302	0.0	0.0	0.0	324.95812826	512.00407299	825.20599362	22.52527207	3.06347174	-0.41394185
0.0044	0.53982	0.0	0.0	0.0	0.0	0.00205302	0.0	0.0	0.0	325.5580288	516.25826807	825.02922318	22.49420988	3.03719902	-0.41380303
0.0045	0.55202	0.0	0.0	0.0	0.0	0.00205302	0.0	0.0	0.0	326.15690608	520.47309656	824.85284459	22.46321506	3.01061196	-0.41366452
0.0046	0.56422	0.0	0.0	0.0	0.0	0.00205302	0.0	0.0	0.0	326.75476289	524.64819717	824.67685954	22.43228668	2.98371631	-0.41352632
0.0047	0.57642	0.0	0.0	0.0	0.0	0.00205302	0.0	0.0	0.0	327.35160197	528.78321726	824.50126964	22.40142375	2.95651785	-0.41338843
0.0048	0.58861	0.0	0.0	0.0	0.0	0.00205302	0.0	0.0	0.0	327.94742602	532.87785725	824.32607626	22.37061907	2.92917827	-0.41325084
0.0049	0.6008	0.0	0.0	0.0	0.0	0.00205302	0.0	0.0	0.0	328.5422376	536.93194021	824.15128014	22.33988026	2.90148927	-0.41311357
0.005	0.61298	0.0	0.0	0.0	0.0	0.00205302	0.0	0.0	0.0	329.13603943	540.94507247	823.97688317	22.30920304	2.87353947	-0.41297662
0.0051	0.62516	0.0	0.0	0.0	0.0	0.00205302	0.0	0.0	0.0	329.7288341	544.91696829	823.80288667	22.27858636	2.84533704	-0.41283998
0.0052	0.63734	0.0	0.0	0.0	0.0	0.00205302	0.0	0.0	0.0	330.32062419	548.84735358	823.62929193	22.24802915	2.81689013	-0.41270365
0.0053	0.64952	0.0	0.0	0.0	0.0	0.00205302	0.0	0.0	0.0	330.91141222	552.7359659	823.45610019	22.21753037	2.78820689	-0.41256765
0.0054	0.66169	0.0	0.0	0.0	0.0	0.00205302	0.0	0.0	0.0	331.50120068	556.5825854	823.28331246	22.18708345	2.75942081	-0.41243195
0.0055	0.67385	0.0	0.0	0.0	0.0	0.00205302	0.0	0.0	0.0	332.08999192	560.38710597	823.11092918	22.15669486	2.73036875	-0.41229658
0.0056	0.68602	0.0	0.0	0.0	0.0	0.00205302	0.0	0.0	0.0	332.67778844	564.14924403	822.93895173	22.12636064	2.70112497	-0.41216152
0.0057	0.69818	0.0	0.0	0.0	0.0	0.00205302	0.0	0.0	0.0	333.26459259	567.86880947	822.76738102	22.09607965	2.67169959	-0.41202679
0.0058	0.71033	0.0	0.0	0.0	0.0	0.00205302	0.0	0.0	0.0	333.85040675	571.54562618	822.5962179	22.06585075	2.64210271	-0.41189238
0.0059	0.72248	0.0	0.0	0.0	0.0	0.00205302	0.0	0.0	0.0	334.4352332	575.17953212	822.42546315	22.03567279	2.61234446	-0.41175829
0.006	0.73463	0.0	0.0	0.0	0.0	0.00205302	0.0	0.0	0.0	335.01907423	578.77039498	822.25511738	22.00554266	2.58251436	-0.41162451
0.0061	0.74678	0.0	0.0	0.0	0.0	0.00205302	0.0	0.0	0.0	335.60193204	582.31816331	822.08518079	21.9754619	2.55251444	-0.41149106
0.0062	0.75892	0.0	0.0	0.0	0.0	0.00205302	0.0	0.0	0.0	336.18380885	585.82268252	821.91565418	21.94542834	2.52239641	-0.41135793
0.0063	0.77106	0.0	0.0	0.0	0.0	0.00205302	0.0	0.0	0.0	336.76470683	589.28386191	821.74653799	21.91544081	2.49217164	-0.41122512
0.0064	0.78319	0.0	0.0	0.0	0.0	0.00205302	0.0	0.0	0.0	337.34462809	592.70162627	821.5778326	21.88549813	2.4618515	-0.41109264
0.0065	0.79532	0.0	0.0	0.0	0.0	0.00205302	0.0	0.0	0.0	337.92357474	596.07591581	821.40953832	21.85559912	2.43144734	-0.41096048
0.0066	0.80745	0.0	0.0	0.0	0.0	0.00205302	0.0	0.0	0.0	338.50154883	599.40669472	821.24165535	21.82574249	2.40102529	-0.41082863
0.0067	0.81957	0.0	0.0	0.0	0.0	0.00205302	0.0	0.0	0.0	339.0785524	602.69399009	821.07418348	21.79592723	2.37052256	-0.41069712
0.0068	0.83169	0.0	0.0	0.0	0.0	0.00205302	0.0	0.0	0.0	339.65458743	605.93776511	820.90712297	21.76615211	2.33997898	-0.41056592
0.0069	0.8438	0.0	0.0	0.0	0.0	0.00205302	0.0	0.0	0.0	340.22965587	609.13803167	820.7404738	21.73641596	2.30940679	-0.41043505
0.007	0.85592	0.0	0.0	0.0	0.0	0.00205302	0.0	0.0	0.0	340.80375964	612.29481806	820.57423584	21.70671759	2.27881825	-0.41030451
0.0071	0.86802	0.0	0.0	0.0	0.0	0.00205302	0.0	0.0	0.0	341.37690061	615.40816895	820.40840893	21.67705583	2.2482256	-0.41017429
0.0072	0.88013	0.0	0.0	0.0	0.0	0.00205302	0.0	0.0	0.0	341.94908065	618.47814551	820.24299279	21.64743269	2.21765368	-0.41004438
0.0073	0.89223	0.0	0.0	0.0	0.0	0.00205302	0.0	0.0	0.0	342.52030168	621.50482655	820.07798698	21.6178427	2.18709778	-0.4099148
0.0074	0.90433	0.0	0.0	0.0	0.0	0.00205302	0.0	0.0	0.0	343.09056542	624.48830528	819.91339114	21.58828633	2.15657664	-0.40978554
0.0075	0.91642	0.0	0.0	0.0	0.0	0.00205302	0.0	0.0	0.0	343.65987363	627.4286921	819.74920476	21.55876245	2.12610271	-0.4096566
0.0076	0.92851	0.0	0.0	0.0	0.0	0.00205302	0.0	0.0	0.0	344.22822805	630.3261138	819.58542726	21.52926995	2.09568845	-0.40952799
0.0077	0.94059	0.0	0.0	0.0	0.0	0.00205302	0.0	0.0	0.0	344.79563035	633.18071359	819.42205799	21.4998077	2.06534632	-0.4093997
0.0078	0.95267	0.0	0.0	0.0	0.0	0.00205302	0.0	0.0	0.0	345.36208224	635.99263692	819.25909626	21.47039058	2.0350024	-0.40927168
0.0079	0.96475	0.0	0.0	0.0	0.0	0.00205302	0.0	0.0	0.0	345.92758583	638.76190674	819.09654175	21.44099346	2.00479865	-0.40914402
0.008	0.97683	0.0	0.0	0.0	0.0	0.00205302	0.0	0.0	0.0	346.49214244	641.48880354	818.9343933	21.41162434	1.97469842	-0.40901667
0.0081	0.9889	0.0	0.0	0.0	0.0	0.00205302	0.0	0.0	0.0	347.05575364	644.17352591	818.77264996	21.38228206	1.94471429	-0.40888964
0.0082	1.00096	0.0	0.0	0.0	0.0	0.00205302	0.0	0.0	0.0	347.618421	646.81628906	818.61131073	21.35296548	1.91485882	-0.40876293
0.0083	1.01303	0.0	0.0	0.0	0.0	0.00205302	0.0	0.0	0.0	348.18014604	649.41732477	818.45037453	21.32367345	1.88514459	-0.40863654
0.0084	1.02508	0.0	0.0	0.0	0.0	0.00205302	0.0	0.0	0.0	348.74093023	651.97688143	818.28984018	21.29440483	1.85558417	-0.40851047
0.0085	1.03714	0.0	0.0	0.0	0.0	0.00205302	0.0	0.0	0.0	349.30077503	654.49522403	818.12970644	21.26515847	1.82619014	-0.40838472
0.0086	1.04919	0.0	0.0	0.0	0.0	0.00205302	0.0	0.0	0.0	349.85968185	656.97263417	817.96997199	21.23593323	1.79697507	-0.40825929
0.0087	1.06124	0.0	0.0	0.0	0.0	0.00205302	0.0	0.0	0.0	350.41765209	659.40941002	817.81063544	21.20672797	1.76795152	-0.40813419
0.0088	1.07328	0.0	0.0	0.0	0.0	0.00205302	0.0	0.0	0.0	350.97468707	661.80586638	817.65169531	21.17754154	1.73913208	-0.4080094
0.0089	1.08532	0.0	0.0	0.0	0.0	0.00205302	0.0	0.0	0.0	351.53078813	664.16233462	817.49315003	21.14837279	1.71052931	-0.40788493
0.009	1.09736	0.0	0.0	0.0	0.0	0.00205302	0.0	0.0	0.0	352.08595846	666.47839829	817.33500096	21.11931466	1.68144498	-0.40776054
0.0091	1.10939	0.0	0.0	0.0	0.0	0.00205302	0.0	0.0	0.0	352.64019854	668.75472449	817.17724521	21.09020687	1.65309406	-0.40763664
0.0092	1.12142	0.0	0.0	0.0	0.0	0.00205302	0.0	0.0	0.0	353.19350932	670.99180349	817.01988056	21.06111718	1.62496841	-0.40751305
0.0093	1.13344	0.0	0.0	0.0	0.0	0.00205302	0.0	0.0	0.0	353.74589207	673.18998788	816.86290532	21.03204464	1.59707923	-0.40738978
0.0094	1.14546	0.0	0.0	0.0	0.0	0.00205302	0.0	0.0	0.0	354.29734807	675.34964476	816.70631774	21.00298828	1.56943772	-0.40726681
0.0095	1.15748	0.0	0.0	0.0	0.0	0.00205302	0.0	0.0	0.0	354.84787853	677.47115573	816.55011599	20.97394713	1.54205507	-0.40714415
0.0096	1.16949	0.0	0.0	0.0	0.0	0.00205302	0.0	0.0	0.0	355.39748468	679.5549169	816.39429817	20.94492024	1.51494248	-0.40702181
0.0097	1.1815	0.0	0.0	0.0	0.0	0.00205302	0.0	0.0	0.0	355.94616767	681.60133889	816.2388623	20.91590665	1.48811114	-0.40689977
0.0098	1.19351	0.0	0.0	0.0	0.0	0.00205302	0.0	0.0	0.0	356.49392865	683.61084683	816.08380636	20.88690539	1.46157224	-0.40677804
0.0099	1.20551	0.0	0.0	0.0	0.0	0.00205302	0.0	0.0	0.0	357.04076874	685.58388035	815.92912824	20.8579155	1.435337	-0.40665663
0.01	1.21751	0.0	0.0	0.0	0.0	0.00205302	0.0	0.0	0.0	357.58668902	687.52089358	815.77482575	20.82893601	1.40941659	-0.40653552
0.0101	1.2295	0.0	0.0	0.0	0.0	0.00205302	0.0	0.0	0.0	358.13169158	689.42188395	815.62089863	20.80004615	1.38310549	-0.40641454
0.0102	1.24149	0.0	0.0	0.0	0.0	0.00205302	0.0	0.0	0.0	358.6757781	691.28704464	815.46734579	20.77112076	1.35752505	-0.40629397
0.0103	1.25347	0.0	0.0	0.0	0.0	0.00205302	0.0	0.0	0.0	359.218949	693.11712797	815.31416377	20.74221019	1.33222776	-0.40617369
0.0104	1.26546	0.0	0.0	0.0	0.0	0.00205302	0.0	0.0	0.0	359.76120548	694.91254889	815.16135052	20.71331406	1.30721963	-0.4060537
0.0105	1.27743	0.0	0.0	0.0	0.0	0.00205302	0.0	0.0	0.0	360.3025487	696.67372937	815.00890396	20.68443199	1.28250666	-0.405934
0.0106	1.28941	0.0	0.0	0.0	0.0	0.00205302	0.0	0.0	0.0	360.84297982	698.40109843	814.85682195	20.65556359	1.25809485	-0.40581459
0.0107	1.30138	0.0	0.0	0.0	0.0	0.00205302	0.0	0.0	0.0	361.38249999	700.09509213	814.70510235	20.62670849	1.2339902	-0.40569546
0.0108	1.31334	1e-08	0.0	0.0	0.0	0.00205302	0.0	0.0	0.0	361.92111034	701.75615357	814.55374296	20.59786851	1.21017304	-0.40557662
0.0109	1.32531	1e-08	0.0	0.0	0.0	0.00205302	0.0	0.0	0.0	362.45881266	703.38434821	814.40274332	20.56907002	1.18633758	-0.40545803
0.011	1.33726	1e-08	0.0	0.0	0.0	0.00205302	0.0	0.0	0.0	362.99560778	704.98028964	814.25210044	20.54026666	1.16302561	-0.40533973
0.0111	1.34922	1e-08	0.0	0.0	0.0	0.00205302	0.0	0.0	0.0	363.53149682	706.54443255	814.10181204	20.51147775	1.14001365	-0.40522172
0.0112	1.36117	1e-08	0.0	0.0	0.0	0.00205302	0.0	0.0	0.0	364.06648093	708.07720529	813.95187597	20.4827031	1.11730533	-0.40510397
0.0113	1.37312	1e-08	0.0	0.0	0.0	0.00205302	0.0	0.0	0.0	364.60056127	709.5790401	813.80229006	20.45394254	1.09490427	-0.4049865
0.0114	1.38506	1e-08	0.0	0.0	0.0	0.00205302	0.0	0.0	0.0	365.13373897	711.05037308	813.6530521	20.4251959	1.0728141	-0.40486931
0.0115	1.397	1e-08	0.0	0.0	0.0	0.00205302	0.0	0.0	0.0	365.66601517	712.4916442	813.50415988	20.39646298	1.05103844	-0.40475238
0.0116	1.40893	1e-08	0.0	0.0	0.0	0.00205301	0.0	0.0	0.0	366.19739108	713.90323709	813.35561147	20.36775401	1.02939855	-0.40463573
0.0117	1.42086	1e-08	0.0	0.0	0.0	0.00205301	0.0	0.0	0.0	366.72786797	715.2854531	813.20740538	20.3390531	1.00817377	-0.40451934
0.0118	1.43279	1e-08	0.0	0.0	0.0	0.00205301	0.0	0.0	0.0	367.25744687	716.63883334	813.05953883	20.31036642	0.98725641	-0.40440322
0.0119	1.44471	1e-08	0.0	0.0	0.0	0.00205301	0.0	0.0	0.0	367.78612889	717.96381082	812.91200963	20.28169386	0.96664867	-0.40428737
0.012	1.45663	1e-08	0.0	0.0	0.0	0.00205301	0.0	0.0	0.0	368.31391518	719.2608207	812.76481557	20.25303534	0.94635277	-0.40417177
0.0121	1.46854	1e-08	0.0	0.0	0.0	0.00205301	0.0	0.0	0.0	368.84080686	720.53030036	812.61795443	20.22439074	0.92637094	-0.40405644
0.0122	1.48045	1e-08	0.0	0.0	0.0	0.00205301	0.0	0.0	0.0	369.36680504	721.77268931	812.47142396	20.19575999	0.90670538	-0.40394136
0.0123	1.49236	1e-08	0.0	0.0	0.0	0.00205301	0.0	0.0	0.0	369.89191083	722.98842927	812.32522191	20.16714297	0.88735832	-0.40382654
0.0124	1.50426	1e-08	0.0	0.0	0.0	0.00205301	0.0	0.0	0.0	370.41612557	724.17779882	812.17934686	20.13855464	0.86810354	-0.40371199
0.0125	1.51616	1e-08	0.0	0.0	0.0	0.00205301	0.0	0.0	0.0	370.93945037	725.3412367	812.03379655	20.10997152	0.84929827	-0.40359769
0.0126	1.52805	1e-08	0.0	0.0	0.0	0.00205301	0.0	0.0	0.0	371.46188628	726.47922673	811.88856852	20.08140314	0.83079845	-0.40348364
0.0127	1.53994	1e-08	0.0	0.0	0.0	0.00205301	0.0	0.0	0.0	371.98343442	727.59219407	811.74366058	20.05284951	0.81260482	-0.40336984
0.0128	1.55183	1e-08	0.0	0.0	0.0	0.00205301	0.0	0.0	0.0	372.50409592	728.68056423	811.59907054	20.02431062	0.79471808	-0.40325629
0.0129	1.56371	1e-08	0.0	0.0	0.0	0.00205301	0.0	0.0	0.0	373.0238719	729.74476302	811.45479621	19.99578648	0.77713896	-0.40314299
0.013	1.57559	1e-08	0.0	0.0	0.0	0.00205301	0.0	0.0	0.0	373.54276348	730.78521657	811.31083539	19.96727709	0.75986818	-0.40302993
0.0131	1.58747	1e-08	0.0	0.0	0.0	0.00205301	0.0	0.0	0.0	374.06077179	731.80233399	811.16718596	19.9387962	0.74272517	-0.40291712
0.0132	1.59934	2e-08	0.0	0.0	0.0	0.00205301	0.0	0.0	0.0	374.57789836	732.79629324	811.02384694	19.91032342	0.72597956	-0.40280455
0.0133	1.6112	2e-08	0.0	0.0	0.0	0.00205301	0.0	0.0	0.0	375.09414406	733.76765691	810.88081545	19.88186686	0.70952503	-0.40269223
0.0134	1.62306	2e-08	0.0	0.0	0.0	0.00205301	0.0	0.0	0.0	375.60951006	734.7168267	810.73808941	19.85342665	0.69336075	-0.40258014
0.0135	1.63492	2e-08	0.0	0.0	0.0	0.002053	0.0	0.0	0.0	376.12399749	735.64420268	810.59566671	19.8250029	0.6774859	-0.4024683
0.0136	1.64677	2e-08	0.0	0.0	0.0	0.002053	0.0	0.0	0.0	376.63760752	736.55018325	810.4535453	19.79659574	0.66189965	-0.40235669
0.0137	1.65862	2e-08	0.0	0.0	0.0	0.002053	0.0	0.0	0.0	377.15034128	737.43516515	810.31172308	19.76820527	0.64660116	-0.40224531
0.0138	1.67047	2e-08	0.0	0.0	0.0	0.002053	0.0	0.0	0.0	377.66219993	738.29954347	810.17019799	19.73983163	0.63158962	-0.40213417
0.0139	1.68231	2e-08	0.0	0.0	0.0	0.002053	0.0	0.0	0.0	378.17318482	739.14358854	810.02896857	19.71149226	0.61663004	-0.40202327
0.014	1.69415	2e-08	0.0	0.0	0.0	0.002053	0.0	0.0	0.0	378.68329725	739.9675848	809.88803329	19.68316029	0.60208632	-0.40191259
0.0141	1.70598	2e-08	0.0	0.0	0.0	0.002053	0.0	0.0	0.0	379.19253825	740.77201166	809.74738966	19.6548468	0.58780929	-0.40180214
0.0142	1.71781	2e-08	0.0	0.0	0.0	0.002053	0.0	0.0	0.0	379.700909	741.55723468	809.60703574	19.62655198	0.57379742	-0.40169192
0.0143	1.72963	2e-08	0.0	0.0	0.0	0.002053	0.0	0.0	0.0	380.20841069	742.32361692	809.46696959	19.59827598	0.56004928	-0.40158193
0.0144	1.74146	3e-08	0.0	0.0	0.0	0.002053	0.0	0.0	0.0	380.71504451	743.07151907	809.32718931	19.57001897	0.54656351	-0.40147216
0.0145	1.75327	3e-08	0.0	0.0	0.0	0.002053	0.0	0.0	0.0	381.22081166	743.80129954	809.18769296	19.54178109	0.53333885	-0.40136261
0.0146	1.76508	3e-08	0.0	0.0	0.0	0.00205299	0.0	0.0	0.0	381.72571333	744.51331461	809.04847865	19.51356249	0.52037415	-0.40125328
0.0147	1.77689	3e-08	0.0	0.0	0.0	0.00205299	0.0	0.0	0.0	382.22975071	745.20791851	808.90954449	19.48536331	0.5076683	-0.40114418
0.0148	1.7887	3e-08	0.0	0.0	0.0	0.00205299	0.0	0.0	0.0	382.73292501	745.88546353	808.77088857	19.45718367	0.49522034	-0.40103529
0.0149	1.8005	3e-08	0.0	0.0	0.0	0.00205299	0.0	0.0	0.0	383.23523741	746.54630017	808.63250901	19.42902371	0.48302935	-0.40092661
0.015	1.81229	3e-08	0.0	0.0	0.0	0.00205299	0.0	0.0	0.0	383.73668911	747.19077723	808.49440393	19.40088353	0.47109452	-0.40081815
0.0151	1.82408	3e-08	0.0	0.0	0.0	0.00205299	0.0	0.0	0.0	384.23728132	747.8192419	808.35657145	19.37276326	0.45941514	-0.40070991
0.0152	1.83587	4e-08	0.0	0.0	0.0	0.00205299	0.0	0.0	0.0	384.73701579	748.43164927	808.21901171	19.34469484	0.44751204	-0.40060191
0.0153	1.84765	4e-08	0.0	0.0	0.0	0.00205299	0.0	0.0	0.0	385.23589356	749.02845244	808.08172229	19.31662505	0.43618576	-0.4004941
0.0154	1.85943	4e-08	0.0	0.0	0.0	0.00205298	0.0	0.0	0.0	385.73391572	749.61007112	807.94470092	19.2885771	0.42508859	-0.4003865
0.0155	1.87121	4e-08	0.0	0.0	0.0	0.00205298	0.0	0.0	0.0	386.23108351	750.17681587	807.8079459	19.26055119	0.41421829	-0.4002791
0.0156	1.88298	4e-08	0.0	0.0	0.0	0.00205298	0.0	0.0	0.0	386.72739818	750.7289939	807.67145554	19.23254754	0.40357265	-0.40017191
0.0157	1.89475	4e-08	0.0	0.0	0.0	0.00205298	0.0	0.0	0.0	387.22286098	751.26690911	807.53522816	19.20456634	0.3931495	-0.40006493
0.0158	1.90651	4e-08	0.0	0.0	0.0	0.00205298	0.0	0.0	0.0	387.71747315	751.79086216	807.3992621	19.1766078	0.38294673	-0.39995815
0.0159	1.91827	5e-08	0.0	0.0	0.0	0.00205298	0.0	0.0	0.0	388.21123595	752.30115049	807.26355571	19.1486721	0.37296227	-0.39985158
0.016	1.93002	5e-08	0.0	0.0	0.0	0.00205297	0.0	0.0	0.0	388.70415064	752.79806844	807.12810735	19.12075945	0.36319409	-0.3997452
0.0161	1.94177	5e-08	0.0	0.0	0.0	0.00205297	0.0	0.0	0.0	389.19621847	753.28190725	806.99291541	19.09287003	0.35364021	-0.39963903
0.0162	1.95351	5e-08	0.0	0.0	0.0	0.00205297	0.0	0.0	0.0	389.6874407	753.75295516	806.85797826	19.06500403	0.34429868	-0.39953305
0.0163	1.96525	5e-08	0.0	0.0	0.0	0.00205297	0.0	0.0	0.0	390.17781861	754.21149744	806.72329431	19.03716162	0.33516761	-0.39942727
0.0164	1.97699	6e-08	0.0	0.0	0.0	0.00205297	0.0	0.0	0.0	390.66735346	754.65779913	806.58886207	19.00936164	0.32593167	-0.39932174
0.0165	1.98872	6e-08	0.0	0.0	0.0	0.00205296	0.0	0.0	0.0	391.15604706	755.09174198	806.45468207	18.98157351	0.31710579	-0.39921636
0.0166	2.00045	6e-08	0.0	0.0	0.0	0.00205296	0.0	0.0	0.0	391.64390031	755.51387637	806.3207513	18.95381058	0.30846672	-0.39911118
0.0167	2.01218	6e-08	0.0	0.0	0.0	0.00205296	0.0	0.0	0.0	392.13091451	755.92445367	806.18706831	18.92607311	0.30001117	-0.3990062
0.0168	2.02389	6e-08	0.0	0.0	0.0	0.00205296	0.0	0.0	0.0	392.61709096	756.32372066	806.05363169	18.89836137	0.29173585	-0.39890141
0.0169	2.03561	7e-08	0.0	0.0	0.0	0.00205296	0.0	0.0	0.0	393.10243098	756.71191955	805.92044005	18.8706756	0.28363745	-0.39879681
0.017	2.04732	7e-08	0.0	0.0	0.0	0.00205295	0.0	0.0	0.0	393.58693588	757.08928796	805.78749202	18.84301608	0.27571265	-0.3986924
0.0171	2.05903	7e-08	0.0	0.0	0.0	0.00205295	0.0	0.0	0.0	394.07060697	757.45605888	805.65478625	18.81538305	0.26795811	-0.39858818
0.0172	2.07073	8e-08	0.0	0.0	0.0	0.00205295	0.0	0.0	0.0	394.55344557	757.81246071	805.52232139	18.78777678	0.26037049	-0.39848414
0.0173	2.08243	8e-08	0.0	0.0	0.0	0.00205294	0.0	0.0	0.0	395.03545302	758.15871722	805.39009615	18.76019752	0.25294644	-0.3983803
0.0174	2.09412	8e-08	0.0	0.0	0.0	0.00205294	0.0	0.0	0.0	395.51663063	758.49504755	805.25810924	18.73264553	0.24568258	-0.39827664
0.0175	2.10581	8e-08	0.0	0.0	0.0	0.00205294	0.0	0.0	0.0	395.99697974	758.82166619	805.12635938	18.70512108	0.23857555	-0.39817316
0.0176	2.1175	9e-08	0.0	0.0	0.0	0.00205294	0.0	0.0	0.0	396.47650168	759.13878298	804.99484534	18.67762441	0.23162195	-0.39806987
0.0177	2.12918	9e-08	0.0	0.0	0.0	0.00205293	0.0	0.0	0.0	396.95519779	759.44660876	804.86356588	18.65015276	0.22482107	-0.3979668
0.0178	2.14085	9e-08	0.0	0.0	0.0	0.00205293	0.0	0.0	0.0	397.43306936	759.74535327	804.73251981	18.62271143	0.21816501	-0.39786388
0.0179	2.15252	1e-07	0.0	0.0	0.0	0.00205293	0.0	0.0	0.0	397.91011778	760.0352039	804.60170594	18.59529849	0.21165229	-0.39776114
0.018	2.16419	1e-07	0.0	0.0	0.0	0.00205292	0.0	0.0	0.0	398.3863444	760.3163528	804.47112311	18.56791418	0.20527948	-0.39765859
0.0181	2.17586	1e-07	0.0	0.0	0.0	0.00205292	0.0	0.0	0.0	398.86175058	760.58898752	804.34077018	18.54055875	0.19904314	-0.39755622
0.0182	2.18751	1.1e-07	0.0	0.0	0.0	0.00205292	0.0	0.0	0.0	399.33633766	760.85329097	804.21064605	18.51323244	0.19293984	-0.39745403
0.0183	2.19917	1.1e-07	0.0	0.0	0.0	0.00205291	0.0	0.0	0.0	399.81010701	761.10944147	804.0807496	18.48593548	0.1869661	-0.39735201
0.0184	2.21082	1.1e-07	0.0	0.0	0.0	0.00205291	0.0	0.0	0.0	400.28305999	761.35761268	803.95107978	18.45866812	0.18111847	-0.39725017
0.0185	2.22246	1.2e-07	0.0	0.0	0.0	0.0020529	0.0	0.0	0.0	400.75519798	761.59797364	803.82163552	18.43143059	0.17539346	-0.39714851
0.0186	2.23411	1.2e-07	0.0	0.0	0.0	0.0020529	0.0	0.0	0.0	401.22652235	761.83068874	803.6924158	18.40422313	0.16978758	-0.39704703
0.0187	2.24574	1.3e-07	0.0	0.0	0.0	0.00205289	0.0	0.0	0.0	401.69703446	762.05591773	803.56341962	18.37704598	0.16429733	-0.39694572
0.0188	2.25737	1.3e-07	0.0	0.0	0.0	0.00205289	0.0	0.0	0.0	402.1667357	762.27381568	803.43464599	18.34989938	0.1589192	-0.39684459
0.0189	2.269	1.4e-07	0.0	0.0	0.0	0.00205289	0.0	0.0	0.0	402.63562745	762.48453303	803.30609394	18.32278355	0.15364966	-0.39674363
0.019	2.28063	1.4e-07	0.0	0.0	0.0	0.00205288	0.0	0.0	0.0	403.10371086	762.68838355	803.1777617	18.2956819	0.1487233	-0.39664284
0.0191	2.29225	1.5e-07	0.0	0.0	0.0	0.00205288	0.0	0.0	0.0	403.5709873	762.88551314	803.04964831	18.26862294	0.14373655	-0.39654223
0.0192	2.30386	1.5e-07	0.0	0.0	0.0	0.00205287	0.0	0.0	0.0	404.03745829	763.0759878	802.92175325	18.24159461	0.13885983	-0.39644178
0.0193	2.31547	1.6e-07	0.0	0.0	0.0	0.00205287	0.0	0.0	0.0	404.50312518	763.25995498	802.79407556	18.21459705	0.13409058	-0.39634151
0.0194	2.32708	1.6e-07	0.0	0.0	0.0	0.00205286	0.0	0.0	0.0	404.96798935	763.43755874	802.6666143	18.18763044	0.12942629	-0.39624141
0.0195	2.33868	1.7e-07	0.0	0.0	0.0	0.00205286	0.0	0.0	0.0	405.43205218	763.60893981	802.53936856	18.16069492	0.12486445	-0.39614148
0.0196	2.35027	1.7e-07	0.0	0.0	0.0	0.00205285	0.0	0.0	0.0	405.89531505	763.77423557	802.41233743	18.13379063	0.12040259	-0.39604171
0.0197	2.36187	1.8e-07	0.0	0.0	0.0	0.00205284	0.0	0.0	0.0	406.35777934	763.93358016	802.28552003	18.10691774	0.11603828	-0.39594212
0.0198	2.37345	1.8e-07	0.0	0.0	0.0	0.00205284	0.0	0.0	0.0	406.81944644	764.08710449	802.15891548	18.08007638	0.11176908	-0.39584269
0.0199	2.38504	1.9e-07	0.0	0.0	0.0	0.00205283	0.0	0.0	0.0	407.28031771	764.23493626	802.03252293	18.05326668	0.1075926	-0.39574343
0.02	2.39662	2e-07	0.0	0.0	0.0	0.00205283	0.0	0.0	0.0	407.74039455	764.37720003	801.90634154	18.02648879	0.10350647	-0.39564434
0.0201	2.40819	2e-07	0.0	0.0	0.0	0.00205282	0.0	0.0	0.0	408.19967834	764.51401727	801.78037048	17.99974284	0.09950836	-0.39554541
0.0202	2.41976	2.1e-07	0.0	0.0	0.0	0.00205281	0.0	0.0	0.0	408.65817047	764.64550635	801.65460895	17.97302792	0.09561515	-0.39544665
0.0203	2.43133	2.2e-07	0.0	0.0	0.0	0.00205281	0.0	0.0	0.0	409.11587216	764.77192282	801.52905537	17.94633914	0.09191822	-0.39534803
0.0204	2.44289	2.2e-07	0.0	0.0	0.0	0.0020528	0.0	0.0	0.0	409.57278489	764.89329983	801.4037094	17.91968726	0.08821684	-0.39524959
0.0205	2.45444	2.3e-07	0.0	0.0	0.0	0.00205279	0.0	0.0	0.0	410.02891006	765.00974407	801.27857029	17.89306743	0.08460159	-0.39515131
0.0206	2.466	2.4e-07	0.0	0.0	0.0	0.00205278	0.0	0.0	0.0	410.48424904	765.12137084	801.15363723	17.86647972	0.08107083	-0.3950532
0.0207	2.47754	2.5e-07	0.0	0.0	0.0	0.00205278	0.0	0.0	0.0	410.9388032	765.22829327	801.02890945	17.83992422	0.07762303	-0.39495525
0.0208	2.48909	2.5e-07	0.0	0.0	0.0	0.00205277	0.0	0.0	0.0	411.39257394	765.33062243	800.90438615	17.813401	0.07425664	-0.39485746
0.0209	2.50062	2.6e-07	0.0	0.0	0.0	0.00205276	0.0	0.0	0.0	411.84556261	765.42846734	800.78006657	17.78691013	0.07097021	-0.39475982
0.021	2.51216	2.7e-07	0.0	0.0	0.0	0.00205275	0.0	0.0	0.0	412.2977706	765.52193509	800.65594994	17.76045167	0.06776232	-0.39466235
0.0211	2.52369	2.8e-07	0.0	0.0	0.0	0.00205274	0.0	0.0	0.0	412.74919929	765.61113086	800.53203552	17.73402568	0.06463158	-0.39456504
0.0212	2.53521	2.9e-07	0.0	0.0	0.0	0.00205273	0.0	0.0	0.0	413.19985005	765.69615803	800.40832255	17.70763222	0.06157666	-0.39446789
0.0213	2.54673	3e-07	0.0	0.0	0.0	0.00205272	0.0	0.0	0.0	413.64972426	765.7771182	800.28481032	17.68127134	0.0585963	-0.3943709
0.0214	2.55825	3.1e-07	0.0	0.0	0.0	0.00205271	0.0	0.0	0.0	414.09882328	765.85411129	800.16149808	17.65494309	0.05568925	-0.39427406
0.0215	2.56976	3.2e-07	0.0	0.0	0.0	0.00205271	0.0	0.0	0.0	414.54714852	765.92722059	800.03838519	17.62865351	0.05280271	-0.39417736
0.0216	2.58126	3.3e-07	0.0	0.0	0.0	0.0020527	0.0	0.0	0.0	414.99470147	765.99648533	799.91547116	17.60239268	0.05002118	-0.39408083
0.0217	2.59276	3.4e-07	0.0	0.0	0.0	0.00205269	0.0	0.0	0.0	415.44148341	766.06204539	799.79275511	17.57616492	0.04730667	-0.39398446
0.0218	2.60426	3.5e-07	0.0	0.0	0.0	0.00205267	0.0	0.0	0.0	415.88749571	766.12399017	799.67023636	17.54997029	0.04465789	-0.39388824
0.0219	2.61575	3.6e-07	0.0	0.0	0.0	0.00205266	0.0	0.0	0.0	416.33273975	766.18240734	799.54791425	17.52380884	0.04207359	-0.39379218
0.022	2.62724	3.7e-07	0.0	0.0	0.0	0.00205265	0.0	0.0	0.0	416.77721691	766.23738288	799.4257881	17.49768063	0.03955257	-0.39369627
0.0221	2.63872	3.8e-07	0.0	0.0	0.0	0.00205264	0.0	0.0	0.0	417.22092855	766.28900113	799.30385727	17.47158569	0.03709363	-0.39360051
0.0222	2.6502	3.9e-07	0.0	0.0	0.0	0.00205263	0.0	0.0	0.0	417.66387605	766.33734486	799.18212111	17.44552407	0.03469564	-0.39350491
0.0223	2.66168	4e-07	0.0	0.0	0.0	0.00205262	0.0	0.0	0.0	418.10606078	766.38249532	799.06057898	17.41949582	0.03235751	-0.39340946
0.0224	2.67314	4.2e-07	0.0	0.0	0.0	0.00205261	0.0	0.0	0.0	418.5474841	766.42453227	798.93923024	17.39350096	0.03007817	-0.39331416
0.0225	2.68461	4.3e-07	0.0	0.0	0.0	0.00205259	0.0	0.0	0.0	418.9881474	766.46353406	798.81807428	17.36753953	0.02785659	-0.39321901
0.0226	2.69607	4.4e-07	0.0	0.0	0.0	0.00205258	0.0	0.0	0.0	419.42805203	766.49957765	798.69711047	17.34161156	0.0256918	-0.39312402
0.0227	2.70752	4.6e-07	0.0	0.0	0.0	0.00205257	0.0	0.0	0.0	419.86719936	766.5327387	798.5763382	17.31571707	0.02358284	-0.39302917
0.0228	2.71897	4.7e-07	0.0	0.0	0.0	0.00205255	0.0	0.0	0.0	420.30559081	766.56305428	798.45575705	17.28986123	0.02146591	-0.39293447
0.0229	2.73042	4.8e-07	0.0	0.0	0.0	0.00205254	0.0	0.0	0.0	420.74322779	766.59057813	798.3353665	17.26403545	0.01944541	-0.39283992
0.023	2.74186	5e-07	0.0	0.0	0.0	0.00205252	0.0	0.0	0.0	421.1801116	766.61541024	798.21516583	17.23824348	0.01747486	-0.39274553
0.0231	2.7533	5.1e-07	0.0	0.0	0.0	0.00205251	0.0	0.0	0.0	421.61624361	766.63761705	798.09515447	17.21248534	0.01555318	-0.39265128
0.0232	2.76473	5.3e-07	0.0	0.0	0.0	0.00205249	0.0	0.0	0.0	422.05162519	766.65726358	797.97533186	17.18676108	0.01367933	-0.39255718
0.0233	2.77615	5.4e-07	0.0	0.0	0.0	0.00205248	0.0	0.0	0.0	422.48625769	766.67441344	797.85569744	17.16107072	0.01185228	-0.39246322
0.0234	2.78758	5.6e-07	0.0	0.0	0.0	0.00205246	0.0	0.0	0.0	422.92014248	766.6891289	797.73625067	17.13541429	0.01007106	-0.39236942
0.0235	2.79899	5.7e-07	0.0	0.0	0.0	0.00205245	0.0	0.0	0.0	423.35328091	766.70147091	797.61699101	17.1097918	0.00833471	-0.39227576
0.0236	2.81041	5.9e-07	0.0	0.0	0.0	0.00205243	0.0	0.0	0.0	423.78567435	766.71149916	797.49791792	17.08420329	0.00664228	-0.39218225
0.0237	2.82181	6.1e-07	0.0	0.0	0.0	0.00205241	0.0	0.0	0.0	424.21732415	766.7192721	797.37903087	17.05864877	0.00499288	-0.39208888
0.0238	2.83322	6.3e-07	0.0	0.0	0.0	0.0020524	0.0	0.0	0.0	424.64823167	766.72484696	797.26032935	17.03312825	0.00338563	-0.39199566
0.0239	2.84461	6.4e-07	0.0	0.0	0.0	0.00205238	0.0	0.0	0.0	425.07839826	766.72827984	797.14181283	17.00764174	0.00181968	-0.39190259
0.024	2.85601	6.6e-07	0.0	0.0	0.0	0.00205236	0.0	0.0	0.0	425.50782527	766.72962572	797.02348081	16.98218927	0.00029422	-0.39180966
0.0241	2.8674	6.8e-07	0.0	0.0	0.0	0.00205234	0.0	0.0	0.0	425.9365141	766.72890825	796.90533291	16.95677391	-0.00122438	-0.39171687
0.0242	2.87878	7e-07	0.0	0.0	0.0	0.00205232	0.0	0.0	0.0	426.36446608	766.72619094	796.7873686	16.93139048	-0.00268149	-0.39162423
0.0243	2.89016	7.2e-07	0.0	0.0	0.0	0.0020523	0.0	0.0	0.0	426.79168256	766.72153054	796.66958734	16.90604123	-0.00410201	-0.39153173
0.0244	2.90153	7.4e-07	0.0	0.0	0.0	0.00205228	0.0	0.0	0.0	427.21816487	766.71497572	796.55198867	16.88072619	-0.0054868	-0.39143937
0.0245	2.9129	7.6e-07	0.0	0.0	0.0	0.00205226	0.0	0.0	0.0	427.64391435	766.70657402	796.4345721	16.85544537	-0.00683666	-0.39134716
0.0246	2.92427	7.8e-07	0.0	0.0	0.0	0.00205224	0.0	0.0	0.0	428.06893236	766.69637192	796.31733717	16.83019876	-0.00815239	-0.39125509
0.0247	2.93563	8.1e-07	0.0	0.0	0.0	0.00205222	0.0	0.0	0.0	428.49322024	766.68441484	796.20028341	16.80498639	-0.00943476	-0.39116317
0.0248	2.94698	8.3e-07	0.0	0.0	0.0	0.00205219	0.0	0.0	0.0	428.91677932	766.6707472	796.08341036	16.77980824	-0.01068452	-0.39107138
0.0249	2.95833	8.5e-07	0.0	0.0	0.0	0.00205217	0.0	0.0	0.0	429.33961094	766.65541245	795.96671758	16.75466432	-0.0119024	-0.39097974
0.025	2.96968	8.7e-07	0.0	0.0	0.0	0.00205215	0.0	0.0	0.0	429.76171643	766.63845306	795.85020461	16.72955463	-0.0130891	-0.39088824
0.0251	2.98102	9e-07	0.0	0.0	0.0	0.00205212	0.0	0.0	0.0	430.18309713	766.61991063	795.73387101	16.70447917	-0.0142453	-0.39079688
0.0252	2.99235	9.2e-07	0.0	0.0	0.0	0.0020521	0.0	0.0	0.0	430.60375437	766.59982584	795.61771634	16.67943793	-0.01537165	-0.39070566
0.0253	3.00368	9.5e-07	0.0	0.0	0.0	0.00205207	0.0	0.0	0.0	431.02368948	766.57823717	795.50174016	16.65443262	-0.01648017	-0.39061458
0.0254	3.01501	9.7e-07	0.0	0.0	0.0	0.00205205	0.0	0.0	0.0	431.44290383	766.55516504	795.38594212	16.62946039	-0.01755267	-0.39052364
0.0255	3.02633	1e-06	0.0	0.0	0.0	0.00205202	0.0	0.0	0.0	431.86139871	766.53066076	795.27032175	16.60452245	-0.0185978	-0.39043283
0.0256	3.03765	1.03e-06	0.0	0.0	0.0	0.00205199	0.0	0.0	0.0	432.27917545	766.5047607	795.15487861	16.57961879	-0.01961619	-0.39034217
0.0257	3.04896	1.06e-06	0.0	0.0	0.0	0.00205197	0.0	0.0	0.0	432.69623537	766.47750045	795.03961231	16.55474941	-0.02060843	-0.39025165
0.0258	3.06026	1.08e-06	0.0	0.0	0.0	0.00205194	0.0	0.0	0.0	433.11257979	766.4489148	794.92452242	16.52991428	-0.0215751	-0.39016127
0.0259	3.07156	1.11e-06	0.0	0.0	0.0	0.00205191	0.0	0.0	0.0	433.52821002	766.41903778	794.80960855	16.50511342	-0.02251676	-0.39007102
0.026	3.08286	1.14e-06	0.0	0.0	0.0	0.00205188	0.0	0.0	0.0	433.94312738	766.3879027	794.69487028	16.48034678	-0.02343393	-0.38998091
0.0261	3.09415	1.17e-06	0.0	0.0	0.0	0.00205185	0.0	0.0	0.0	434.35733319	766.35554216	794.58030723	16.45561438	-0.02432714	-0.38989094
0.0262	3.10544	1.2e-06	0.0	0.0	0.0	0.00205182	0.0	0.0	0.0	434.77082874	766.32198812	794.46591899	16.43091617	-0.02519687	-0.38980111
0.0263	3.11672	1.24e-06	0.0	0.0	0.0	0.00205179	0.0	0.0	0.0	435.18361535	766.28727186	794.35170517	16.40625215	-0.0260436	-0.38971142
0.0264	3.128	1.27e-06	0.0	0.0	0.0	0.00205175	0.0	0.0	0.0	435.59569433	766.25142408	794.23766539	16.3816223	-0.02686778	-0.38962186
0.0265	3.13927	1.3e-06	0.0	0.0	0.0	0.00205172	0.0	0.0	0.0	436.00706697	766.21447487	794.12379926	16.35702659	-0.02766983	-0.38953244
0.0266	3.15053	1.34e-06	0.0	0.0	0.0	0.00205169	0.0	0.0	0.0	436.41773459	766.17644755	794.01010641	16.33246663	-0.02846149	-0.38944314
0.0267	3.1618	1.37e-06	0.0	0.0	0.0	0.00205165	0.0	0.0	0.0	436.82769851	766.13736262	793.89658651	16.30793967	-0.02922427	-0.38935399
0.0268	3.17305	1.41e-06	0.0	0.0	0.0	0.00205162	0.0	0.0	0.0	437.23696	766.09725684	793.78323914	16.28344686	-0.02996669	-0.38926498
0.0269	3.1843	1.44e-06	0.0	0.0	0.0	0.00205158	0.0	0.0	0.0	437.64552036	766.05615724	793.67006394	16.25898817	-0.03068914	-0.3891761
0.027	3.19555	1.48e-06	0.0	0.0	0.0	0.00205154	0.0	0.0	0.0	438.05338087	766.01409036	793.55706053	16.23456358	-0.03139202	-0.38908735
0.0271	3.20679	1.52e-06	0.0	0.0	0.0	0.0020515	0.0	0.0	0.0	438.46054282	765.97108222	793.44422855	16.21017306	-0.03207566	-0.38899874
0.0272	3.21803	1.56e-06	0.0	0.0	0.0	0.00205146	0.0	0.0	0.0	438.86700751	765.92715835	793.33156763	16.18581659	-0.03274042	-0.38891026
0.0273	3.22926	1.6e-06	0.0	0.0	0.0	0.00205143	0.0	0.0	0.0	439.27277621	765.88234387	793.21907743	16.16149414	-0.03338661	-0.38882192
0.0274	3.24049	1.64e-06	0.0	0.0	0.0	0.00205138	0.0	0.0	0.0	439.67785021	765.83666346	793.10675758	16.13720566	-0.03401453	-0.38873371
0.0275	3.25171	1.68e-06	0.0	0.0	0.0	0.00205134	0.0	0.0	0.0	440.08223078	765.79014141	792.99460772	16.11295114	-0.03462446	-0.38864564
0.0276	3.26293	1.72e-06	0.0	0.0	0.0	0.0020513	0.0	0.0	0.0	440.48591919	765.74280164	792.8826275	16.08873053	-0.03521667	-0.3885577
0.0277	3.27414	1.76e-06	0.0	0.0	0.0	0.00205126	0.0	0.0	0.0	440.88891673	765.69466772	792.77081658	16.0645438	-0.03579139	-0.38846989
0.0278	3.28534	1.81e-06	0.0	0.0	0.0	0.00205121	0.0	0.0	0.0	441.29122465	765.64576293	792.65917459	16.04039091	-0.03634885	-0.38838221
0.0279	3.29654	1.85e-06	0.0	0.0	0.0	0.00205117	0.0	0.0	0.0	441.69284427	765.59608702	792.5477013	16.01627454	-0.03691841	-0.38829466
0.028	3.30774	1.9e-06	0.0	0.0	0.0	0.00205112	0.0	0.0	0.0	442.09377684	765.54566399	792.43639636	15.99219008	-0.03745123	-0.38820725
0.0281	3.31893	1.95e-06	0.0	0.0	0.0	0.00205107	0.0	0.0	0.0	442.49402362	765.49452472	792.32525938	15.96813948	-0.03796881	-0.38811997
0.0282	3.33012	1.99e-06	0.0	0.0	0.0	0.00205103	0.0	0.0	0.0	442.89358586	765.44268937	792.21429002	15.94412269	-0.03847142	-0.38803282
0.0283	3.3413	2.04e-06	0.0	0.0	0.0	0.00205098	0.0	0.0	0.0	443.29246482	765.39017779	792.10348797	15.92013969	-0.03895931	-0.38794581
0.0284	3.35247	2.09e-06	0.0	0.0	0.0	0.00205093	0.0	0.0	0.0	443.69066176	765.33700945	791.99285288	15.89619045	-0.03943273	-0.38785892
0.0285	3.36364	2.15e-06	0.0	0.0	0.0	0.00205088	0.0	0.0	0.0	444.08817792	765.28320352	791.88238443	15.87227491	-0.0398919	-0.38777216
0.0286	3.37481	2.2e-06	0.0	0.0	0.0	0.00205082	0.0	0.0	0.0	444.48501457	765.22877887	791.77208229	15.84839306	-0.04033703	-0.38768554
0.0287	3.38597	2.25e-06	0.0	0.0	0.0	0.00205077	0.0	0.0	0.0	444.88117294	765.17375407	791.66194614	15.82454484	-0.04076831	-0.38759905
0.0288	3.39713	2.31e-06	0.0	0.0	0.0	0.00205071	0.0	0.0	0.0	445.27665429	765.11814746	791.55197565	15.80073022	-0.04118593	-0.38751268
0.0289	3.40828	2.36e-06	0.0	0.0	0.0	0.00205066	0.0	0.0	0.0	445.67145984	765.06197712	791.4421705	15.77694916	-0.04159006	-0.38742645
0.029	3.41942	2.42e-06	0.0	0.0	0.0	0.0020506	0.0	0.0	0.0	446.06559084	765.00526091	791.33253038	15.75320161	-0.04198084	-0.38734034
0.0291	3.43056	2.48e-06	0.0	0.0	0.0	0.00205054	0.0	0.0	0.0	446.45904853	764.94801651	791.22305495	15.72948843	-0.04236917	-0.38725437
0.0292	3.44169	2.54e-06	0.0	0.0	0.0	0.00205048	0.0	0.0	0.0	446.85183419	764.89022823	791.11374407	15.70580949	-0.04275412	-0.38716852
0.0293	3.45282	2.6e-06	0.0	0.0	0.0	0.00205042	0.0	0.0	0.0	447.24394902	764.83193345	791.00459732	15.68216301	-0.04311519	-0.3870828
0.0294	3.46395	2.66e-06	0.0	0.0	0.0	0.00205036	0.0	0.0	0.0	447.63539425	764.7731491	790.89561438	15.65854998	-0.04346484	-0.38699721
0.0295	3.47507	2.72e-06	0.0	0.0	0.0	0.0020503	0.0	0.0	0.0	448.02617109	764.71389025	790.78679496	15.63497038	-0.0438033	-0.38691175
0.0296	3.48618	2.78e-06	0.0	0.0	0.0	0.00205023	0.0	0.0	0.0	448.41628078	764.65417167	790.67813873	15.61142415	-0.04413074	-0.38682642
0.0297	3.49729	2.85e-06	0.0	0.0	0.0	0.00205017	0.0	0.0	0.0	448.80572454	764.59400789	790.56964542	15.58791125	-0.04444735	-0.38674122
0.0298	3.50839	2.92e-06	0.0	0.0	0.0	0.0020501	0.0	0.0	0.0	449.19450358	764.53341322	790.4613147	15.56443165	-0.04475329	-0.38665614
0.0299	3.51949	2.99e-06	0.0	0.0	0.0	0.00205003	0.0	0.0	0.0	449.58261912	764.47240172	790.35314629	15.54098531	-0.04504873	-0.38657119
0.03	3.53058	3.05e-06	0.0	0.0	0.0	0.00204996	0.0	0.0	0.0	449.97007237	764.41098725	790.24513988	15.51757218	-0.04533381	-0.38648637
0.0301	3.54167	3.13e-06	0.0	0.0	0.0	0.00204989	0.0	0.0	0.0	450.35686455	764.34918349	790.13729518	15.49419221	-0.04560868	-0.38640168
0.0302	3.55275	3.2e-06	0.0	0.0	0.0	0.00204982	0.0	0.0	0.0	450.74299685	764.28700391	790.0296119	15.47084537	-0.04587345	-0.38631711
0.0303	3.56383	3.27e-06	0.0	0.0	0.0	0.00204975	0.0	0.0	0.0	451.12847049	764.22446183	789.92208973	15.44753161	-0.04612826	-0.38623267
0.0304	3.5749	3.35e-06	0.0	0.0	0.0	0.00204967	0.0	0.0	0.0	451.51328666	764.16156379	789.81472842	15.42425278	-0.04639545	-0.38614835
0.0305	3.58597	3.42e-06	0.0	0.0	0.0	0.0020496	0.0	0.0	0.0	451.89744662	764.09830212	789.70752777	15.40100568	-0.04663819	-0.38606416
0.0306	3.59703	3.5e-06	0.0	0.0	0.0	0.00204952	0.0	0.0	0.0	452.28095151	764.03470626	789.60048741	15.37779162	-0.04687247	-0.3859801
0.0307	3.60809	3.58e-06	0.0	0.0	0.0	0.00204944	0.0	0.0	0.0	452.66380255	763.97078732	789.49360706	15.35461057	-0.04709849	-0.38589616
0.0308	3.61914	3.66e-06	0.0	0.0	0.0	0.00204936	0.0	0.0	0.0	453.04600091	763.90655613	789.38688644	15.33146248	-0.04731641	-0.38581235
0.0309	3.63018	3.75e-06	0.0	0.0	0.0	0.00204927	0.0	0.0	0.0	453.42754779	763.8420233	789.28032526	15.30834731	-0.04752642	-0.38572866
0.031	3.64122	3.83e-06	0.0	0.0	0.0	0.00204919	0.0	0.0	0.0	453.80844438	763.77719924	789.17392326	15.28526502	-0.04772866	-0.3856451
0.0311	3.65226	3.92e-06	0.0	0.0	0.0	0.0020491	0.0	0.0	0.0	454.18869186	763.71209411	789.06768015	15.26221557	-0.04792331	-0.38556167
0.0312	3.66328	4e-06	0.0	0.0	0.0	0.00204901	0.0	0.0	0.0	454.5682914	763.64671788	788.96159567	15.23919893	-0.0481105	-0.38547835
0.0313	3.67431	4.09e-06	0.0	0.0	0.0	0.00204892	0.0	0.0	0.0	454.9472442	763.58108034	788.85566952	15.21621503	-0.04829038	-0.38539517
0.0314	3.68533	4.18e-06	0.0	0.0	0.0	0.00204883	0.0	0.0	0.0	455.32555141	763.51519105	788.74990145	15.19326385	-0.0484631	-0.3853121
0.0315	3.69634	4.28e-06	0.0	0.0	0.0	0.00204874	0.0	0.0	0.0	455.70321423	763.44905944	788.64429117	15.17034534	-0.04862877	-0.38522916
0.0316	3.70735	4.37e-06	0.0	0.0	0.0	0.00204865	0.0	0.0	0.0	456.08023381	763.38269473	788.53883842	15.14745945	-0.04878752	-0.38514635
0.0317	3.71835	4.47e-06	0.0	0.0	0.0	0.00204855	0.0	0.0	0.0	456.45661133	763.31610042	788.43354296	15.12460696	-0.04894783	-0.38506365
0.0318	3.72935	4.57e-06	0.0	0.0	0.0	0.00204845	0.0	0.0	0.0	456.83234795	763.24928324	788.32840453	15.10178645	-0.04909581	-0.38498108
0.0319	3.74034	4.67e-06	0.0	0.0	0.0	0.00204835	0.0	0.0	0.0	457.20744485	763.18225568	788.22342283	15.07899847	-0.04923764	-0.38489864
0.032	3.75132	4.77e-06	0.0	0.0	0.0	0.00204825	0.0	0.0	0.0	457.58190316	763.11502575	788.11859762	15.05624298	-0.04937346	-0.38481632
0.0321	3.76231	4.87e-06	0.0	0.0	0.0	0.00204815	0.0	0.0	0.0	457.95572406	763.04760127	788.01392861	15.03351994	-0.04950338	-0.38473412
0.0322	3.77328	4.98e-06	0.0	0.0	0.0	0.00204804	0.0	0.0	0.0	458.32890869	762.97998992	787.90941557	15.0108293	-0.04962755	-0.38465204
0.0323	3.78425	5.09e-06	0.0	0.0	0.0	0.00204793	0.0	0.0	1e-08	458.7014582	762.91219918	787.80505822	14.98817102	-0.04974608	-0.38457008
0.0324	3.79521	5.19e-06	0.0	0.0	0.0	0.00204782	0.0	0.0	1e-08	459.07337375	762.84423641	787.7008563	14.96554505	-0.04985908	-0.38448825
0.0325	3.80617	5.31e-06	0.0	0.0	0.0	0.00204771	0.0	0.0	1e-08	459.44465648	762.77610878	787.59680957	14.94295136	-0.04996666	-0.38440654
0.0326	3.81713	5.42e-06	0.0	0.0	0.0	0.0020476	0.0	0.0	1e-08	459.81530753	762.70782334	787.49291775	14.92038988	-0.05006892	-0.38432495
0.0327	3.82807	5.54e-06	0.0	0.0	0.0	0.00204748	0.0	0.0	1e-08	460.18532804	762.639387	787.3891806	14.89786059	-0.05016598	-0.38424348
0.0328	3.83902	5.65e-06	0.0	0.0	0.0	0.00204736	0.0	0.0	1e-08	460.55471916	762.57080654	787.28559786	14.87536344	-0.05025791	-0.38416213
0.0329	3.84995	5.77e-06	0.0	0.0	0.0	0.00204724	0.0	0.0	1e-08	460.923482	762.50208862	787.18216927	14.85289837	-0.0503448	-0.38408091
0.033	3.86089	5.9e-06	0.0	0.0	0.0	0.00204712	0.0	0.0	1e-08	461.29161772	762.43323204	787.07889463	14.8304661	-0.05043446	-0.3839998
0.0331	3.87181	6.02e-06	0.0	0.0	0.0	0.002047	0.0	0.0	1e-08	461.65912745	762.36424636	786.97577365	14.80806531	-0.05051394	-0.38391881
0.0332	3.88273	6.15e-06	0.0	0.0	0.0	0.00204687	0.0	0.0	1e-08	462.0260123	762.29513891	786.87280609	14.7856965	-0.050589	-0.38383795
0.0333	3.89365	6.27e-06	0.0	0.0	0.0	0.00204674	0.0	0.0	1e-08	462.39227341	762.22591535	786.7699917	14.76335963	-0.05065973	-0.38375721
0.0334	3.90456	6.41e-06	0.0	0.0	0.0	0.00204661	0.0	0.0	1e-08	462.75791188	762.15658123	786.66733023	14.74105466	-0.05072624	-0.38367658
0.0335	3.91546	6.54e-06	0.0	0.0	0.0	0.00204648	0.0	0.0	1e-08	463.12292885	762.08714198	786.56482143	14.71878154	-0.05078862	-0.38359608
0.0336	3.92636	6.67e-06	0.0	0.0	0.0	0.00204634	0.0	0.0	1e-08	463.48732542	762.0176029	786.46246506	14.69654022	-0.05084695	-0.38351569
0.0337	3.93725	6.81e-06	0.0	0.0	0.0	0.0020462	0.0	0.0	1e-08	463.85110272	761.94796917	786.36026088	14.67433066	-0.05090131	-0.38343543
0.0338	3.94814	6.95e-06	0.0	0.0	0.0	0.00204606	0.0	0.0	1e-08	464.21426184	761.87824585	786.25820863	14.65215282	-0.05095179	-0.38335528
0.0339	3.95902	7.1e-06	0.0	0.0	0.0	0.00204592	0.0	0.0	1e-08	464.5768039	761.80843791	786.15630809	14.63000665	-0.05099846	-0.38327526
0.034	3.96989	7.24e-06	0.0	0.0	0.0	0.00204577	0.0	0.0	1e-08	464.93873001	761.73855021	786.054559	14.6078921	-0.0510414	-0.38319535
0.0341	3.98076	7.39e-06	0.0	0.0	0.0	0.00204563	0.0	0.0	1e-08	465.30004127	761.66858751	785.95296113	14.58580913	-0.05108066	-0.38311556
0.0342	3.99163	7.54e-06	0.0	0.0	0.0	0.00204548	0.0	0.0	1e-08	465.66073877	761.59855433	785.85151423	14.5637578	-0.05111754	-0.38303589
0.0343	4.00249	7.69e-06	0.0	0.0	0.0	0.00204532	0.0	0.0	1e-08	466.02082361	761.52845374	785.75021808	14.54173788	-0.05115007	-0.38295634
0.0344	4.01334	7.85e-06	0.0	0.0	0.0	0.00204517	0.0	0.0	1e-08	466.3802969	761.45829134	785.64907242	14.51974939	-0.05117919	-0.38287691
0.0345	4.02419	8.01e-06	0.0	0.0	0.0	0.00204501	0.0	0.0	1e-08	466.73915971	761.38807146	785.54807703	14.49779231	-0.05120494	-0.38279759
0.0346	4.03503	8.17e-06	0.0	0.0	0.0	0.00204485	0.0	0.0	1e-08	467.09741314	761.31779837	785.44723166	14.47586656	-0.05122738	-0.38271839
0.0347	4.04587	8.33e-06	0.0	0.0	0.0	0.00204468	0.0	0.0	1e-08	467.45505827	761.24747625	785.34653608	14.45397212	-0.05124656	-0.38263931
0.0348	4.0567	8.5e-06	0.0	0.0	0.0	0.00204452	0.0	0.0	1e-08	467.8120962	761.17710923	785.24599006	14.43210893	-0.05126252	-0.38256035
0.0349	4.06752	8.66e-06	0.0	0.0	0.0	0.00204435	0.0	0.0	1e-08	468.16852799	761.10670137	785.14559335	14.41027694	-0.05127532	-0.3824815
0.035	4.07834	8.84e-06	0.0	0.0	0.0	0.00204418	0.0	0.0	1e-08	468.52435473	761.03625668	785.04534572	14.38847611	-0.05128498	-0.38240278
0.0351	4.08916	9.01e-06	0.0	0.0	0.0	0.002044	0.0	0.0	1e-08	468.87957749	760.9657791	784.94524695	14.36670638	-0.05129154	-0.38232416
0.0352	4.09997	9.19e-06	0.0	0.0	0.0	0.00204382	0.0	0.0	1e-08	469.23419734	760.89527254	784.84529679	14.34496771	-0.05129504	-0.38224567
0.0353	4.11077	9.37e-06	0.0	0.0	0.0	0.00204364	0.0	0.0	1e-08	469.58821536	760.82474087	784.74549501	14.32326004	-0.05129549	-0.38216729
0.0354	4.12156	9.55e-06	0.0	0.0	0.0	0.00204346	0.0	0.0	1e-08	469.9416326	760.75418791	784.64584139	14.30158334	-0.05129293	-0.38208903
0.0355	4.13235	9.74e-06	0.0	0.0	0.0	0.00204327	0.0	0.0	1e-08	470.29445015	760.68361346	784.5463357	14.27993823	-0.05129566	-0.38201088
0.0356	4.14314	9.93e-06	0.0	0.0	0.0	0.00204308	0.0	0.0	1e-08	470.64666907	760.61301679	784.44697774	14.25832352	-0.05128986	-0.38193285
0.0357	4.15392	1.012e-05	0.0	0.0	0.0	0.00204289	0.0	0.0	1e-08	470.99829041	760.54240628	784.34776725	14.23673965	-0.05128154	-0.38185494
0.0358	4.16469	1.032e-05	0.0	0.0	0.0	0.00204269	0.0	0.0	1e-08	471.34931523	760.47178503	784.24870402	14.21518659	-0.05127074	-0.38177714
0.0359	4.17546	1.052e-05	0.0	0.0	0.0	0.00204249	0.0	0.0	1e-08	471.69974458	760.40115613	784.1497878	14.19366428	-0.0512575	-0.38169946
0.036	4.18622	1.072e-05	0.0	0.0	0.0	0.00204229	0.0	0.0	1e-08	472.04957951	760.33052257	784.05101838	14.17217267	-0.05124186	-0.38162189
0.0361	4.19698	1.093e-05	0.0	0.0	0.0	0.00204209	0.0	0.0	1e-08	472.39882107	760.25988731	783.95239553	14.15071171	-0.05122387	-0.38154444
0.0362	4.20773	1.113e-05	0.0	0.0	0.0	0.00204188	0.0	0.0	1e-08	472.74747032	760.18925323	783.85391902	14.12928137	-0.05120356	-0.3814671
0.0363	4.21847	1.135e-05	0.0	0.0	0.0	0.00204166	0.0	0.0	1e-08	473.09552829	760.1186232	783.75558863	14.10788158	-0.05118096	-0.38138988
0.0364	4.22921	1.156e-05	0.0	0.0	0.0	0.00204145	0.0	0.0	1e-08	473.44299602	760.048	783.65740414	14.08651231	-0.05115611	-0.38131277
0.0365	4.23994	1.178e-05	0.0	0.0	0.0	0.00204123	0.0	0.0	1e-08	473.78987455	759.9773864	783.55936531	14.0651735	-0.05112903	-0.38123577
0.0366	4.25067	1.2e-05	0.0	0.0	0.0	0.00204101	0.0	0.0	1e-08	474.13616493	759.90678513	783.46147194	14.04386511	-0.05109975	-0.3811589
0.0367	4.26139	1.223e-05	0.0	0.0	0.0	0.00204078	0.0	0.0	1e-08	474.48186817	759.83619885	783.36372379	14.02258709	-0.0510683	-0.38108213
0.0368	4.27211	1.246e-05	0.0	0.0	0.0	0.00204055	0.0	0.0	1e-08	474.82698532	759.76562783	783.26612066	14.00133962	-0.05103771	-0.38100548
0.0369	4.28282	1.269e-05	0.0	0.0	0.0	0.00204032	0.0	0.0	1e-08	475.1715174	759.69507498	783.16866231	13.98012226	-0.05100293	-0.38092894
0.037	4.29352	1.293e-05	0.0	0.0	0.0	0.00204008	0.0	0.0	1e-08	475.51546544	759.62454367	783.07134854	13.95893513	-0.05096618	-0.38085252
0.0371	4.30422	1.317e-05	0.0	0.0	0.0	0.00203984	0.0	0.0	1e-08	475.85883046	759.55403626	782.97417911	13.93777819	-0.0509275	-0.3807762
0.0372	4.31491	1.341e-05	0.0	0.0	0.0	0.0020396	0.0	0.0	1e-08	476.20161348	759.48355507	782.87715382	13.91665139	-0.05088691	-0.38070001
0.0373	4.3256	1.366e-05	0.0	0.0	0.0	0.00203935	0.0	0.0	1e-08	476.54381551	759.41310241	782.78027243	13.89555467	-0.05084443	-0.38062392
0.0374	4.33628	1.391e-05	0.0	0.0	0.0	0.0020391	0.0	0.0	1e-08	476.88543758	759.34268054	782.68353474	13.874488	-0.05080008	-0.38054795
0.0375	4.34695	1.417e-05	0.0	0.0	0.0	0.00203884	0.0	0.0	1e-08	477.22648069	759.27229168	782.58694052	13.85345132	-0.05075389	-0.38047209
0.0376	4.35762	1.443e-05	0.0	0.0	0.0	0.00203858	0.0	0.0	1e-08	477.56694586	759.20193806	782.49048955	13.83244458	-0.05070587	-0.38039634
0.0377	4.36828	1.469e-05	0.0	0.0	0.0	0.00203832	0.0	0.0	1e-08	477.90683408	759.13162185	782.39418163	13.81146774	-0.05065604	-0.38032071
0.0378	4.37894	1.496e-05	0.0	0.0	0.0	0.00203805	0.0	0.0	1e-08	478.24614638	759.06134523	782.29801653	13.79052074	-0.0506044	-0.38024519
0.0379	4.38959	1.523e-05	0.0	0.0	0.0	0.00203778	0.0	0.0	2e-08	478.58488374	758.99111033	782.20199404	13.76960354	-0.05055099	-0.38016978
0.038	4.40023	1.55e-05	0.0	0.0	0.0	0.0020375	0.0	0.0	2e-08	478.92304717	758.92091929	782.10611395	13.74871648	-0.05050032	-0.38009448
0.0381	4.41087	1.578e-05	0.0	0.0	0.0	0.00203722	0.0	0.0	2e-08	479.26063768	758.8507651	782.01037607	13.72785903	-0.0504469	-0.38001929
0.0382	4.4215	1.607e-05	0.0	0.0	0.0	0.00203694	0.0	0.0	2e-08	479.59765626	758.78065572	781.91478017	13.70703114	-0.05039064	-0.37994422
0.0383	4.43213	1.636e-05	0.0	0.0	0.0	0.00203665	0.0	0.0	2e-08	479.93410389	758.71059295	781.81932603	13.68623289	-0.050333	-0.37986925
0.0384	4.44275	1.665e-05	0.0	0.0	0.0	0.00203636	0.0	0.0	2e-08	480.26998157	758.64057836	781.72401345	13.66546422	-0.05027402	-0.3797944
0.0385	4.45336	1.694e-05	0.0	0.0	0.0	0.00203606	0.0	0.0	2e-08	480.60529028	758.57061346	781.62884221	13.6447251	-0.05021372	-0.37971966
0.0386	4.46397	1.725e-05	0.0	0.0	0.0	0.00203576	0.0	0.0	2e-08	480.94003101	758.50069971	781.53381211	13.62401546	-0.05015215	-0.37964503
0.0387	4.47457	1.755e-05	0.0	0.0	0.0	0.00203545	0.0	0.0	2e-08	481.27420475	758.43083855	781.43892292	13.60333528	-0.05008933	-0.37957051
0.0388	4.48517	1.786e-05	0.0	0.0	0.0	0.00203514	0.0	0.0	2e-08	481.60781246	758.36103134	781.34417445	13.5826845	-0.0500253	-0.3794961
0.0389	4.49576	1.817e-05	0.0	0.0	0.0	0.00203483	0.0	0.0	2e-08	481.94085514	758.29127943	781.24956648	13.56206307	-0.04996008	-0.3794218
0.039	4.50634	1.849e-05	0.0	0.0	0.0	0.00203451	0.0	0.0	2e-08	482.27333374	758.22158411	781.15509881	13.54147095	-0.04989371	-0.37934761
0.0391	4.51692	1.882e-05	0.0	0.0	0.0	0.00203419	0.0	0.0	2e-08	482.60524926	758.15194666	781.06077122	13.52090809	-0.0498262	-0.37927353
0.0392	4.52749	1.914e-05	0.0	0.0	0.0	0.00203386	0.0	0.0	2e-08	482.93660265	758.08236828	780.96658351	13.50037445	-0.0497576	-0.37919956
0.0393	4.53806	1.948e-05	0.0	0.0	0.0	0.00203353	0.0	0.0	2e-08	483.26739489	758.01285062	780.87253548	13.47986985	-0.04968651	-0.3791257
0.0394	4.54862	1.982e-05	0.0	0.0	0.0	0.00203319	0.0	0.0	2e-08	483.59762693	757.94339602	780.7786269	13.45939445	-0.04961531	-0.37905195
0.0395	4.55917	2.016e-05	0.0	0.0	0.0	0.00203284	0.0	0.0	2e-08	483.92729975	757.87400461	780.68485759	13.43894812	-0.04954301	-0.37897831
0.0396	4.56972	2.051e-05	0.0	0.0	0.0	0.0020325	0.0	0.0	2e-08	484.2564143	757.80467758	780.59122732	13.41853082	-0.04946962	-0.37890478
0.0397	4.58026	2.086e-05	0.0	0.0	0.0	0.00203214	0.0	0.0	2e-08	484.58497153	757.73541607	780.4977359	13.39814248	-0.04939517	-0.37883136
0.0398	4.59079	2.121e-05	0.0	0.0	0.0	0.00203179	0.0	0.0	2e-08	484.91297242	757.66622123	780.40438313	13.37778308	-0.04931966	-0.37875804
0.0399	4.60132	2.158e-05	0.0	0.0	0.0	0.00203142	0.0	0.0	2e-08	485.2404179	757.59709418	780.31116879	13.35745255	-0.04924312	-0.37868484
0.04	4.61184	2.194e-05	0.0	0.0	0.0	0.00203106	0.0	0.0	2e-08	485.56730893	757.528036	780.21809268	13.33715085	-0.04916556	-0.37861174
0.0401	4.62236	2.232e-05	0.0	0.0	0.0	0.00203068	0.0	0.0	2e-08	485.89364645	757.45904778	780.1251546	13.31687794	-0.04908698	-0.37853875
0.0402	4.63287	2.269e-05	0.0	0.0	0.0	0.00203031	0.0	0.0	2e-08	486.21943142	757.39013058	780.03235435	13.29663377	-0.04900741	-0.37846587
0.0403	4.64337	2.308e-05	0.0	0.0	0.0	0.00202992	0.0	0.0	2e-08	486.54466477	757.32128544	779.93969173	13.27641829	-0.04892684	-0.3783931
0.0404	4.65387	2.346e-05	0.0	0.0	0.0	0.00202953	0.0	0.0	2e-08	486.86934745	757.2525134	779.84716652	13.25623144	-0.04884529	-0.37832044
0.0405	4.66436	2.386e-05	0.0	0.0	0.0	0.00202914	0.0	0.0	2e-08	487.19348039	757.18381547	779.75477853	13.2360732	-0.04876277	-0.37824788
0.0406	4.67485	2.426e-05	0.0	0.0	0.0	0.00202874	0.0	0.0	2e-08	487.51706454	757.11518998	779.66252757	13.21594381	-0.04868327	-0.37817543
0.0407	4.68533	2.466e-05	0.0	0.0	0.0	0.00202834	0.0	0.0	2e-08	487.84010082	757.0466372	779.57041345	13.19584272	-0.04860012	-0.37810309
0.0408	4.6958	2.507e-05	0.0	0.0	0.0	0.00202793	0.0	0.0	3e-08	488.16259018	756.97815967	779.47843594	13.17577009	-0.04851621	-0.37803086
0.0409	4.70626	2.549e-05	0.0	0.0	0.0	0.00202751	0.0	0.0	3e-08	488.48453353	756.90975811	779.38659486	13.15572588	-0.04843158	-0.37795873
0.041	4.71672	2.591e-05	0.0	0.0	0.0	0.00202709	0.0	0.0	3e-08	488.8059318	756.84143317	779.29489001	13.13571005	-0.04834624	-0.37788671
0.0411	4.72718	2.633e-05	0.0	0.0	0.0	0.00202666	0.0	0.0	3e-08	489.12678592	756.77318549	779.20332118	13.11572255	-0.04826021	-0.3778148
0.0412	4.73762	2.677e-05	0.0	0.0	0.0	0.00202623	0.0	0.0	3e-08	489.44709681	756.7050157	779.11188818	13.09576334	-0.04817352	-0.377743
0.0413	4.74807	2.721e-05	0.0	0.0	0.0	0.00202579	0.0	0.0	3e-08	489.7668654	756.63692436	779.02059081	13.07583236	-0.04808618	-0.3776713
0.0414	4.7585	2.765e-05	0.0	0.0	0.0	0.00202535	0.0	0.0	3e-08	490.08609258	756.56891204	778.92942887	13.05592958	-0.0479982	-0.3775997
0.0415	4.76893	2.81e-05	0.0	0.0	0.0	0.0020249	0.0	0.0	3e-08	490.4047793	756.50097927	778.83840217	13.03605494	-0.04790962	-0.37752822
0.0416	4.77935	2.855e-05	0.0	0.0	0.0	0.00202444	0.0	0.0	3e-08	490.72292644	756.43312655	778.74751051	13.0162084	-0.04782045	-0.37745683
0.0417	4.78977	2.902e-05	0.0	0.0	0.0	0.00202398	0.0	0.0	3e-08	491.04053494	756.36535437	778.6567537	12.99638992	-0.04773071	-0.37738556
0.0418	4.80017	2.948e-05	0.0	0.0	0.0	0.00202351	0.0	0.0	3e-08	491.35760569	756.29766318	778.56613154	12.97659944	-0.04764041	-0.37731439
0.0419	4.81058	2.996e-05	0.0	0.0	0.0	0.00202303	0.0	0.0	3e-08	491.67413959	756.23005661	778.47564381	12.95683663	-0.04754638	-0.37724333
0.042	4.82097	3.044e-05	0.0	0.0	0.0	0.00202255	0.0	0.0	3e-08	491.99013755	756.16253361	778.38529034	12.93710194	-0.04745403	-0.37717237
0.0421	4.83136	3.093e-05	0.0	0.0	0.0	0.00202207	0.0	0.0	3e-08	492.30560048	756.09509427	778.29507093	12.91739511	-0.04736102	-0.37710152
0.0422	4.84175	3.142e-05	0.0	0.0	0.0	0.00202157	0.0	0.0	3e-08	492.62052927	756.02773917	778.20498539	12.89771609	-0.04726736	-0.37703077
0.0423	4.85212	3.192e-05	0.0	0.0	0.0	0.00202107	0.0	0.0	3e-08	492.93492482	755.96046889	778.11503351	12.87806483	-0.04717303	-0.37696013
0.0424	4.86249	3.242e-05	0.0	0.0	0.0	0.00202057	0.0	0.0	3e-08	493.24878803	755.89328401	778.02521511	12.85844128	-0.04707805	-0.37688959
0.0425	4.87286	3.294e-05	0.0	0.0	0.0	0.00202005	0.0	0.0	3e-08	493.56211978	755.82618509	777.93553	12.8388454	-0.04698242	-0.37681915
0.0426	4.88322	3.345e-05	0.0	0.0	0.0	0.00201953	0.0	0.0	3e-08	493.87492096	755.75917272	777.84597798	12.81927715	-0.04688613	-0.37674883
0.0427	4.89357	3.398e-05	0.0	0.0	0.0	0.00201901	0.0	0.0	3e-08	494.18719246	755.69224747	777.75655885	12.79973646	-0.04678919	-0.3766786
0.0428	4.90391	3.451e-05	0.0	0.0	0.0	0.00201848	0.0	0.0	3e-08	494.49893517	755.62540992	777.66727243	12.78022331	-0.04669159	-0.37660848
0.0429	4.91425	3.505e-05	0.0	0.0	0.0	0.00201794	0.0	0.0	4e-08	494.81014998	755.55866064	777.57811852	12.76073763	-0.04659332	-0.37653847
0.043	4.92458	3.56e-05	0.0	0.0	0.0	0.00201739	0.0	0.0	4e-08	495.12083775	755.49200023	777.48909692	12.74127939	-0.04649439	-0.37646855
0.0431	4.93491	3.615e-05	0.0	0.0	0.0	0.00201684	0.0	0.0	4e-08	495.43099937	755.42542856	777.40020747	12.72184884	-0.04639889	-0.37639874
0.0432	4.94522	3.671e-05	0.0	0.0	0.0	0.00201628	0.0	0.0	4e-08	495.74063573	755.35894134	777.31144997	12.70244543	-0.04630002	-0.37632904
0.0433	4.95554	3.727e-05	0.0	0.0	0.0	0.00201571	0.0	0.0	4e-08	496.04974769	755.29254273	777.22282423	12.68306933	-0.04620071	-0.37625944
0.0434	4.96584	3.785e-05	0.0	0.0	0.0	0.00201514	0.0	0.0	4e-08	496.35833612	755.22623306	777.13433005	12.66372049	-0.04610095	-0.37618994
0.0435	4.97614	3.843e-05	0.0	0.0	0.0	0.00201456	0.0	0.0	4e-08	496.6664019	755.16001257	777.04596725	12.64439886	-0.04600076	-0.37612055
0.0436	4.98643	3.901e-05	0.0	0.0	0.0	0.00201397	0.0	0.0	4e-08	496.97394589	755.09388155	776.95773564	12.62510441	-0.04590016	-0.37605125
0.0437	4.99672	3.961e-05	0.0	0.0	0.0	0.00201337	0.0	0.0	4e-08	497.28096896	755.02784023	776.86963503	12.60583709	-0.04579916	-0.37598206
0.0438	5.007	4.021e-05	0.0	0.0	0.0	0.00201277	0.0	0.0	4e-08	497.58747197	754.96188885	776.78166523	12.58659684	-0.04569776	-0.37591298
0.0439	5.01727	4.082e-05	0.0	0.0	0.0	0.00201216	0.0	0.0	4e-08	497.89345578	754.89602761	776.69382605	12.56738363	-0.04559598	-0.37584399
0.044	5.02753	4.144e-05	0.0	0.0	0.0	0.00201155	0.0	0.0	4e-08	498.19892125	754.83025672	776.60611731	12.54819741	-0.04549384	-0.37577511
0.0441	5.03779	4.206e-05	0.0	0.0	0.0	0.00201092	0.0	0.0	4e-08	498.50386925	754.76457635	776.51853882	12.52903814	-0.04539133	-0.37570633
0.0442	5.04805	4.269e-05	0.0	0.0	0.0	0.00201029	0.0	0.0	4e-08	498.80830061	754.69898668	776.4310904	12.50990576	-0.04528848	-0.37563766
0.0443	5.05829	4.333e-05	0.0	0.0	0.0	0.00200965	0.0	0.0	4e-08	499.11221621	754.63348785	776.34377185	12.49080024	-0.0451853	-0.37556908
0.0444	5.06853	4.398e-05	0.0	0.0	0.0	0.002009	0.0	0.0	4e-08	499.41561688	754.56808138	776.25658299	12.47172128	-0.04507918	-0.37550061
0.0445	5.07876	4.463e-05	0.0	0.0	0.0	0.00200835	0.0	0.0	4e-08	499.71850347	754.50276865	776.16952363	12.45266924	-0.0449745	-0.37543224
0.0446	5.08899	4.529e-05	0.0	0.0	0.0	0.00200768	0.0	0.0	5e-08	500.02087683	754.43754839	776.08259358	12.43364391	-0.04486938	-0.37536397
0.0447	5.09921	4.596e-05	0.0	0.0	0.0	0.00200701	0.0	0.0	5e-08	500.32273781	754.37242086	775.99579267	12.41464524	-0.04476381	-0.3752958
0.0448	5.10942	4.664e-05	0.0	0.0	0.0	0.00200633	0.0	0.0	5e-08	500.62408724	754.30738637	775.9091207	12.39567318	-0.0446578	-0.37522773
0.0449	5.11962	4.733e-05	0.0	0.0	0.0	0.00200565	0.0	0.0	5e-08	500.92492597	754.24244521	775.82257749	12.37672769	-0.04455134	-0.37515977
0.045	5.12982	4.802e-05	0.0	0.0	0.0	0.00200495	0.0	0.0	5e-08	501.22525483	754.17759768	775.73616286	12.35780871	-0.04444443	-0.3750919
0.0451	5.14002	4.872e-05	0.0	0.0	0.0	0.00200425	0.0	0.0	5e-08	501.52507467	754.11284408	775.64987663	12.33891621	-0.04433707	-0.37502414
0.0452	5.1502	4.943e-05	0.0	0.0	0.0	0.00200354	0.0	0.0	5e-08	501.8243863	754.04818472	775.5637186	12.32005014	-0.04422925	-0.37495648
0.0453	5.16038	5.015e-05	0.0	0.0	0.0	0.00200282	0.0	0.0	5e-08	502.12319058	753.98361991	775.4776886	12.30121045	-0.04412096	-0.37488891
0.0454	5.17055	5.088e-05	0.0	0.0	0.0	0.00200209	0.0	0.0	5e-08	502.42148831	753.91914997	775.39178645	12.28239709	-0.04401221	-0.37482145
0.0455	5.18071	5.161e-05	0.0	0.0	0.0	0.00200136	0.0	0.0	5e-08	502.71928034	753.85477524	775.30601195	12.26361001	-0.04390299	-0.37475409
0.0456	5.19087	5.236e-05	0.0	0.0	0.0	0.00200061	0.0	0.0	5e-08	503.01656748	753.79049606	775.22036494	12.24484918	-0.04379328	-0.37468683
0.0457	5.20102	5.311e-05	0.0	0.0	0.0	0.00199986	0.0	0.0	5e-08	503.31335057	753.72630864	775.13484523	12.22611492	-0.04368793	-0.37461967
0.0458	5.21117	5.387e-05	0.0	0.0	0.0	0.0019991	0.0	0.0	5e-08	503.60963043	753.66221418	775.04945266	12.20740655	-0.04357877	-0.3745526
0.0459	5.2213	5.464e-05	0.0	0.0	0.0	0.00199833	0.0	0.0	5e-08	503.90540787	753.59821414	774.96418702	12.1887243	-0.04346934	-0.37448564
0.046	5.23143	5.542e-05	0.0	0.0	0.0	0.00199755	0.0	0.0	6e-08	504.20068371	753.53430856	774.87904815	12.17006813	-0.04335967	-0.37441878
0.0461	5.24156	5.62e-05	0.0	0.0	0.0	0.00199676	0.0	0.0	6e-08	504.49545877	753.47049747	774.79403586	12.15143799	-0.04324976	-0.37435201
0.0462	5.25167	5.7e-05	0.0	0.0	0.0	0.00199597	0.0	0.0	6e-08	504.78973386	753.40678089	774.70914997	12.13283383	-0.04313962	-0.37428535
0.0463	5.26178	5.78e-05	0.0	0.0	0.0	0.00199516	0.0	0.0	6e-08	505.08350979	753.34315881	774.62439031	12.11425562	-0.04302926	-0.37421878
0.0464	5.27189	5.862e-05	0.0	0.0	0.0	0.00199435	0.0	0.0	6e-08	505.37678738	753.27963123	774.53975669	12.0957033	-0.0429187	-0.37415232
0.0465	5.28198	5.944e-05	0.0	0.0	0.0	0.00199352	0.0	0.0	6e-08	505.66956742	753.2161981	774.45524894	12.07717684	-0.04280795	-0.37408595
0.0466	5.29207	6.027e-05	0.0	0.0	0.0	0.00199269	0.0	0.0	6e-08	505.96185073	753.15285939	774.37086688	12.05867619	-0.04269702	-0.37401968
0.0467	5.30215	6.111e-05	0.0	0.0	0.0	0.00199185	0.0	0.0	6e-08	506.2536381	753.08961502	774.28661032	12.0402013	-0.04258592	-0.37395351
0.0468	5.31223	6.196e-05	0.0	0.0	0.0	0.001991	0.0	0.0	6e-08	506.54493035	753.02646492	774.20247911	12.02175213	-0.04247467	-0.37388744
0.0469	5.32229	6.282e-05	0.0	0.0	0.0	0.00199014	0.0	0.0	6e-08	506.83572827	752.96340902	774.11847305	12.00332834	-0.04236012	-0.37382147
0.047	5.33236	6.369e-05	0.0	0.0	0.0	0.00198927	0.0	0.0	6e-08	507.12603265	752.90045207	774.03459195	11.98493038	-0.04224749	-0.37375559
0.0471	5.34241	6.456e-05	0.0	0.0	0.0	0.00198839	0.0	0.0	6e-08	507.4158443	752.83759065	773.95083565	11.96655798	-0.04213455	-0.37368982
0.0472	5.35246	6.545e-05	0.0	0.0	0.0	0.00198751	0.0	0.0	7e-08	507.705164	752.7748249	773.86720398	11.94821111	-0.04202132	-0.37362414
0.0473	5.36249	6.635e-05	0.0	0.0	0.0	0.00198661	0.0	0.0	7e-08	507.99399255	752.7121549	773.78369675	11.92988972	-0.04190778	-0.37355855
0.0474	5.37253	6.725e-05	0.0	0.0	0.0	0.0019857	0.0	0.0	7e-08	508.28233074	752.6495808	773.70031378	11.91159376	-0.04179393	-0.37349307
0.0475	5.38255	6.817e-05	0.0	0.0	0.0	0.00198479	0.0	0.0	7e-08	508.57017936	752.58710271	773.61705492	11.89332319	-0.04167977	-0.37342768
0.0476	5.39257	6.909e-05	0.0	0.0	0.0	0.00198386	0.0	0.0	7e-08	508.85753919	752.52472078	773.53391997	11.87507795	-0.04156529	-0.3733624
0.0477	5.40258	7.003e-05	0.0	0.0	0.0	0.00198292	0.0	0.0	7e-08	509.14441102	752.46243513	773.45090877	11.85685802	-0.04145049	-0.3732972
0.0478	5.41259	7.097e-05	0.0	0.0	0.0	0.00198198	0.0	0.0	7e-08	509.43079563	752.40024593	773.36802114	11.83866334	-0.04133537	-0.37323211
0.0479	5.42258	7.193e-05	0.0	0.0	0.0	0.00198102	0.0	0.0	7e-08	509.71669379	752.33815332	773.2852569	11.82049386	-0.04121991	-0.37316711
0.048	5.43257	7.289e-05	0.0	0.0	0.0	0.00198006	0.0	0.0	7e-08	510.0021063	752.27615748	773.20261588	11.80234954	-0.04110411	-0.37310221
0.0481	5.44256	7.387e-05	0.0	0.0	0.0	0.00197908	0.0	0.0	7e-08	510.28703393	752.21425858	773.1200979	11.78423033	-0.04098796	-0.37303741
0.0482	5.45253	7.485e-05	0.0	0.0	0.0	0.0019781	0.0	0.0	7e-08	510.57147745	752.15245537	773.03770281	11.76613647	-0.04087533	-0.3729727
0.0483	5.4625	7.585e-05	0.0	0.0	0.0	0.0019771	0.0	0.0	8e-08	510.85543764	752.09074496	772.95543044	11.74806745	-0.04075977	-0.37290808
0.0484	5.47246	7.685e-05	0.0	0.0	0.0	0.00197609	0.0	0.0	8e-08	511.13891526	752.02913022	772.8732806	11.73002342	-0.04064405	-0.37284357
0.0485	5.48241	7.787e-05	0.0	0.0	0.0	0.00197508	0.0	0.0	8e-08	511.4219111	751.96761106	772.79125312	11.71200434	-0.04052819	-0.37277915
0.0486	5.49236	7.889e-05	0.0	0.0	0.0	0.00197405	0.0	0.0	8e-08	511.70442591	751.9061874	772.70934783	11.69401016	-0.04041219	-0.37271483
0.0487	5.5023	7.993e-05	0.0	0.0	0.0	0.00197301	0.0	0.0	8e-08	511.98646047	751.84485914	772.62756457	11.67604084	-0.04029606	-0.3726506
0.0488	5.51223	8.098e-05	0.0	0.0	0.0	0.00197196	0.0	0.0	8e-08	512.26801553	751.78362618	772.54590315	11.65809634	-0.04017981	-0.37258647
0.0489	5.52216	8.203e-05	0.0	0.0	0.0	0.00197091	0.0	0.0	8e-08	512.54909187	751.72248839	772.46436342	11.6401766	-0.04006346	-0.37252243
0.049	5.53208	8.31e-05	0.0	0.0	0.0	0.00196984	0.0	0.0	8e-08	512.82969023	751.66144564	772.38294519	11.62228159	-0.03994701	-0.37245849
0.0491	5.54199	8.418e-05	0.0	0.0	0.0	0.00196876	0.0	0.0	8e-08	513.10981138	751.60049777	772.30164831	11.60441127	-0.03983048	-0.37239464
0.0492	5.55189	8.527e-05	0.0	0.0	0.0	0.00196767	0.0	0.0	9e-08	513.38945609	751.53964462	772.2204726	11.58656558	-0.03971387	-0.37233089
0.0493	5.56178	8.637e-05	0.0	0.0	0.0	0.00196657	0.0	0.0	9e-08	513.66862509	751.47888602	772.13941789	11.56874449	-0.0395972	-0.37226724
0.0494	5.57167	8.748e-05	0.0	0.0	0.0	0.00196545	0.0	0.0	9e-08	513.94731915	751.41822177	772.05848401	11.55094795	-0.03948048	-0.37220368
0.0495	5.58155	8.86e-05	0.0	0.0	0.0	0.00196433	0.0	0.0	9e-08	514.22553902	751.35765464	771.97767079	11.53317552	-0.03935953	-0.37214021
0.0496	5.59143	8.973e-05	0.0	0.0	0.0	0.0019632	0.0	0.0	9e-08	514.50328545	751.29718491	771.89697805	11.51542783	-0.03924139	-0.37207684
0.0497	5.60129	9.088e-05	0.0	0.0	0.0	0.00196205	0.0	0.0	9e-08	514.78055918	751.23681081	771.81640563	11.49770453	-0.03912303	-0.37201356
0.0498	5.61115	9.203e-05	0.0	0.0	0.0	0.0019609	0.0	0.0	9e-08	515.05736096	751.17653239	771.73595338	11.48000558	-0.03900443	-0.37195038
0.0499	5.621	9.32e-05	0.0	0.0	0.0	0.00195973	0.0	0.0	9e-08	515.33369154	751.11634973	771.6556211	11.46233094	-0.03888559	-0.37188729
0.05	5.63085	9.438e-05	0.0	0.0	0.0	0.00195855	0.0	0.0	9e-08	515.60955166	751.05626287	771.57540865	11.44468057	-0.03876651	-0.3718243
0.05009	5.64069	9.556e-05	0.0	0.0	0.0	0.00195736	0.0	0.0	1e-07	515.88494207	750.9962719	771.49531585	11.42705441	-0.03864717	-0.3717614
0.05019	5.65051	9.676e-05	0.0	0.0	0.0	0.00195616	0.0	0.0	1e-07	516.1598635	750.93637692	771.41534254	11.40945243	-0.03852758	-0.37169859
0.05029	5.66034	9.798e-05	0.0	0.0	0.0	0.00195495	0.0	0.0	1e-07	516.43431669	750.87657801	771.33548854	11.39187457	-0.03840771	-0.37163588
0.05039	5.67015	9.92e-05	0.0	0.0	0.0	0.00195372	0.0	0.0	1e-07	516.70830238	750.8168753	771.2557537	11.37432079	-0.03828757	-0.37157326
0.05049	5.67996	0.00010043	0.0	0.0	0.0	0.00195249	0.0	0.0	1e-07	516.9818213	750.75726891	771.17613784	11.35679105	-0.03816714	-0.37151074
0.05059	5.68976	0.00010168	0.0	0.0	0.0	0.00195124	0.0	0.0	1e-07	517.25487418	750.69775898	771.0966408	11.3392853	-0.03804642	-0.3714483
0.05069	5.69955	0.00010294	0.0	0.0	0.0	0.00194998	0.0	0.0	1e-07	517.52746176	750.63834566	771.01726242	11.32180349	-0.0379254	-0.37138597
0.05079	5.70933	0.00010421	0.0	0.0	0.0	0.00194871	0.0	0.0	1e-07	517.79958478	750.57902403	770.93800255	11.30434593	-0.03780903	-0.37132372
0.05089	5.71911	0.00010549	0.0	0.0	0.0	0.00194743	0.0	0.0	1.1e-07	518.07124396	750.51979685	770.85886101	11.28691198	-0.03768891	-0.37126157
0.05099	5.72888	0.00010678	0.0	0.0	0.0	0.00194613	0.0	0.0	1.1e-07	518.34244002	750.46066461	770.77983764	11.26950185	-0.03756869	-0.37119951
0.05109	5.73864	0.00010808	0.0	0.0	0.0	0.00194483	0.0	0.0	1.1e-07	518.61317369	750.40162719	770.70093228	11.25211551	-0.03744838	-0.37113754
0.05119	5.74839	0.0001094	0.0	0.0	0.0	0.00194351	0.0	0.0	1.1e-07	518.88344569	750.34268448	770.62214476	11.2347529	-0.037328	-0.37107566
0.05129	5.75814	0.00011073	0.0	0.0	0.0	0.00194218	0.0	0.0	1.1e-07	519.15325675	750.28383633	770.54347492	11.21741398	-0.03720755	-0.37101388
0.05139	5.76788	0.00011207	0.0	0.0	0.0	0.00194084	0.0	0.0	1.1e-07	519.42260759	750.22508259	770.4649226	11.20009871	-0.03708705	-0.37095219
0.05149	5.77761	0.00011342	0.0	0.0	0.0	0.00193948	0.0	0.0	1.1e-07	519.69149892	750.16642309	770.38648763	11.18280704	-0.03696649	-0.37089059
0.05159	5.78733	0.00011479	0.0	0.0	0.0	0.00193812	0.0	0.0	1.1e-07	519.95993147	750.10785767	770.30816986	11.16553894	-0.0368459	-0.37082909
0.05169	5.79705	0.00011617	0.0	0.0	0.0	0.00193674	0.0	0.0	1.2e-07	520.22790595	750.04938613	770.22996913	11.14829435	-0.03672528	-0.37076767
0.05179	5.80676	0.00011756	0.0	0.0	0.0	0.00193535	0.0	0.0	1.2e-07	520.49542307	749.99100828	770.15188526	11.13107322	-0.03660465	-0.37070635
0.05189	5.81646	0.00011896	0.0	0.0	0.0	0.00193394	0.0	0.0	1.2e-07	520.76248354	749.93272391	770.07391811	11.11387553	-0.036484	-0.37064512
0.05199	5.82615	0.00012037	0.0	0.0	0.0	0.00193253	0.0	0.0	1.2e-07	521.02908809	749.87453358	769.99606751	11.09670087	-0.03635961	-0.37058398
0.05209	5.83583	0.0001218	0.0	0.0	0.0	0.0019311	0.0	0.0	1.2e-07	521.2952374	749.81644128	769.91833328	11.07954977	-0.0362377	-0.37052293
0.05219	5.84551	0.00012324	0.0	0.0	0.0	0.00192966	0.0	0.0	1.2e-07	521.5609322	749.75844359	769.84071527	11.06242196	-0.03611561	-0.37046198
0.05229	5.85518	0.00012469	0.0	0.0	0.0	0.00192821	0.0	0.0	1.2e-07	521.82617318	749.70054056	769.76321333	11.04531737	-0.03599333	-0.37040111
0.05239	5.86484	0.00012615	0.0	0.0	0.0	0.00192674	0.0	0.0	1.3e-07	522.09096106	749.64273221	769.68582729	11.02823597	-0.03587086	-0.37034034
0.05249	5.8745	0.00012763	0.0	0.0	0.0	0.00192526	0.0	0.0	1.3e-07	522.35529654	749.58501859	769.60855701	11.01117771	-0.03574819	-0.37027965
0.05259	5.88414	0.00012912	0.0	0.0	0.0	0.00192377	0.0	0.0	1.3e-07	522.61918032	749.52739978	769.5314023	10.99414254	-0.03562531	-0.37021906
0.05269	5.89378	0.00013062	0.0	0.0	0.0	0.00192227	0.0	0.0	1.3e-07	522.88261309	749.46987583	769.45436303	10.97713042	-0.03550221	-0.37015856
0.05279	5.90341	0.00013214	0.0	0.0	0.0	0.00192075	0.0	0.0	1.3e-07	523.14559557	749.41244684	769.37743902	10.9601413	-0.03537889	-0.37009815
0.05289	5.91303	0.00013367	0.0	0.0	0.0	0.00191922	0.0	0.0	1.3e-07	523.40812844	749.3551129	769.30063013	10.94317514	-0.03525534	-0.37003783
0.05299	5.92265	0.00013521	0.0	0.0	0.0	0.00191768	0.0	0.0	1.4e-07	523.67021241	749.29787413	769.22393618	10.92623188	-0.03513154	-0.3699776
0.05309	5.93226	0.00013676	0.0	0.0	0.0	0.00191612	0.0	0.0	1.4e-07	523.93184815	749.24073065	769.14735703	10.9093115	-0.0350075	-0.36991745
0.05319	5.94185	0.00013833	0.0	0.0	0.0	0.00191455	0.0	0.0	1.4e-07	524.19303638	749.1836826	769.07089252	10.89241393	-0.0348832	-0.3698574
0.05329	5.95145	0.00013991	0.0	0.0	0.0	0.00191297	0.0	0.0	1.4e-07	524.45377779	749.12672759	768.9945425	10.87553944	-0.03476315	-0.36979744
0.05339	5.96103	0.0001415	0.0	0.0	0.0	0.00191137	0.0	0.0	1.4e-07	524.71407305	749.0698639	768.91830681	10.85868748	-0.03463978	-0.36973757
0.05349	5.9706	0.00014311	0.0	0.0	0.0	0.00190977	0.0	0.0	1.4e-07	524.97392287	749.013094	768.84218531	10.84185821	-0.03451636	-0.36967779
0.05359	5.98017	0.00014473	0.0	0.0	0.0	0.00190814	0.0	0.0	1.4e-07	525.23332793	748.95641777	768.76617782	10.8250516	-0.0343929	-0.3696181
0.05369	5.98973	0.00014636	0.0	0.0	0.0	0.00190651	0.0	0.0	1.5e-07	525.49228892	748.89983507	768.6902842	10.80826759	-0.0342694	-0.3695585
0.05379	5.99928	0.00014801	0.0	0.0	0.0	0.00190486	0.0	0.0	1.5e-07	525.75080651	748.84334574	768.61450428	10.79150615	-0.03414588	-0.36949898
0.05389	6.00882	0.00014967	0.0	0.0	0.0	0.0019032	0.0	0.0	1.5e-07	526.0088814	748.78694963	768.53883792	10.77476723	-0.03402234	-0.36943956
0.05399	6.01836	0.00015134	0.0	0.0	0.0	0.00190153	0.0	0.0	1.5e-07	526.26651426	748.73064656	768.46328497	10.75805079	-0.03389881	-0.36938023
0.05409	6.02789	0.00015303	0.0	0.0	0.0	0.00189984	0.0	0.0	1.5e-07	526.52370578	748.67443633	768.38784526	10.74135678	-0.03377528	-0.36932098
0.05419	6.03741	0.00015473	0.0	0.0	0.0	0.00189814	0.0	0.0	1.5e-07	526.78045663	748.61831876	768.31251864	10.72468515	-0.03365177	-0.36926182
0.05429	6.04692	0.00015644	0.0	0.0	0.0	0.00189642	0.0	0.0	1.6e-07	527.03676749	748.56229363	768.23730497	10.70803587	-0.03352829	-0.36920275
0.05439	6.05642	0.00015817	0.0	0.0	0.0	0.00189469	0.0	0.0	1.6e-07	527.29263905	748.50636071	768.16220409	10.69140888	-0.03340485	-0.36914377
0.05449	6.06591	0.00015991	0.0	0.0	0.0	0.00189295	0.0	0.0	1.6e-07	527.54807197	748.45051977	768.08721585	10.67480415	-0.03328147	-0.36908488
0.05459	6.0754	0.00016167	0.0	0.0	0.0	0.00189119	0.0	0.0	1.6e-07	527.80306692	748.39477481	768.01234008	10.65822116	-0.03315329	-0.36902608
0.05469	6.08488	0.00016343	0.0	0.0	0.0	0.00188942	0.0	0.0	1.6e-07	528.05762457	748.33912443	767.93757662	10.64166065	-0.03302852	-0.36896737
0.05479	6.09435	0.00016522	0.0	0.0	0.0	0.00188764	0.0	0.0	1.7e-07	528.31174561	748.28356741	767.86292535	10.62512225	-0.03290361	-0.36890874
0.05489	6.10381	0.00016701	0.0	0.0	0.0	0.00188584	0.0	0.0	1.7e-07	528.56543069	748.22810377	767.78838609	10.60860589	-0.03277855	-0.3688502
0.05499	6.11327	0.00016882	0.0	0.0	0.0	0.00188403	0.0	0.0	1.7e-07	528.81868048	748.17273355	767.71395871	10.59211154	-0.03265332	-0.36879175
0.05509	6.12271	0.00017064	0.0	0.0	0.0	0.0018822	0.0	0.0	1.7e-07	529.07149566	748.11745682	767.63964305	10.57563915	-0.03252793	-0.36873339
0.05519	6.13215	0.00017248	0.0	0.0	0.0	0.00188036	0.0	0.0	1.7e-07	529.32387689	748.06227364	767.56543895	10.55918868	-0.03240236	-0.36867511
0.05529	6.14158	0.00017433	0.0	0.0	0.0	0.00187851	0.0	0.0	1.7e-07	529.57582482	748.00718408	767.49134628	10.54276007	-0.03227661	-0.36861692
0.05539	6.151	0.0001762	0.0	0.0	0.0	0.00187664	0.0	0.0	1.8e-07	529.82734014	747.95218825	767.41736487	10.52635328	-0.03215067	-0.36855882
0.05549	6.16041	0.00017808	0.0	0.0	0.0	0.00187476	0.0	0.0	1.8e-07	530.07842348	747.89728624	767.34349458	10.50996826	-0.03202453	-0.36850081
0.05559	6.16982	0.00017997	0.0	0.0	0.0	0.00187287	0.0	0.0	1.8e-07	530.32907553	747.84247819	767.26973526	10.49360497	-0.03189818	-0.36844288
0.05569	6.17922	0.00018188	0.0	0.0	0.0	0.00187096	0.0	0.0	1.8e-07	530.57929693	747.78776421	767.19608676	10.47726336	-0.03177161	-0.36838505
0.05579	6.1886	0.0001838	0.0	0.0	0.0	0.00186903	0.0	0.0	1.8e-07	530.82908834	747.73314428	767.12254892	10.46094365	-0.03164881	-0.36832729
0.05589	6.19798	0.00018573	0.0	0.0	0.0	0.0018671	0.0	0.0	1.9e-07	531.07845042	747.67861271	767.04912163	10.44464535	-0.03152317	-0.36826963
0.05599	6.20735	0.00018768	0.0	0.0	0.0	0.00186514	0.0	0.0	1.9e-07	531.32738383	747.62417368	766.97580473	10.42836861	-0.03139751	-0.36821205
0.05609	6.21672	0.00018965	0.0	0.0	0.0	0.00186318	0.0	0.0	1.9e-07	531.57588922	747.56982707	766.90259805	10.41211338	-0.03127185	-0.36815456
0.05619	6.22607	0.00019163	0.0	0.0	0.0	0.0018612	0.0	0.0	1.9e-07	531.82396724	747.51557274	766.82950146	10.39587962	-0.03114619	-0.36809715
0.05629	6.23542	0.00019362	0.0	0.0	0.0	0.0018592	0.0	0.0	1.9e-07	532.07161855	747.46141055	766.75651482	10.37966727	-0.03102053	-0.36803983
0.05639	6.24476	0.00019563	0.0	0.0	0.0	0.00185719	0.0	0.0	2e-07	532.31884379	747.40734034	766.68363796	10.3634763	-0.0308949	-0.3679826
0.05649	6.25408	0.00019765	0.0	0.0	0.0	0.00185517	0.0	0.0	2e-07	532.56564361	747.35336193	766.61087075	10.34730666	-0.03076929	-0.36792545
0.05659	6.26341	0.00019968	0.0	0.0	0.0	0.00185313	0.0	0.0	2e-07	532.81201867	747.29947515	766.53821304	10.3311583	-0.03064373	-0.36786839
0.05669	6.27272	0.00020173	0.0	0.0	0.0	0.00185108	0.0	0.0	2e-07	533.0579696	747.24567979	766.46566469	10.31503118	-0.03051822	-0.36781142
0.05679	6.28202	0.0002038	0.0	0.0	0.0	0.00184902	0.0	0.0	2e-07	533.30349706	747.19197565	766.39322556	10.29892525	-0.03039278	-0.36775453
0.05689	6.29132	0.00020587	0.0	0.0	0.0	0.00184693	0.0	0.0	2.1e-07	533.54860169	747.1383625	766.32089549	10.28284047	-0.03026741	-0.36769772
0.05699	6.3006	0.00020797	0.0	0.0	0.0	0.00184484	0.0	0.0	2.1e-07	533.79328412	747.08484011	766.24867434	10.26677678	-0.03014213	-0.367641
0.05709	6.30988	0.00021008	0.0	0.0	0.0	0.00184273	0.0	0.0	2.1e-07	534.03754501	747.03141003	766.17656197	10.25073373	-0.03001247	-0.36758437
0.05719	6.31915	0.0002122	0.0	0.0	0.0	0.00184061	0.0	0.0	2.1e-07	534.28138498	746.97807522	766.10455821	10.23471197	-0.02988591	-0.36752782
0.05729	6.32841	0.00021433	0.0	0.0	0.0	0.00183847	0.0	0.0	2.1e-07	534.52480468	746.92483251	766.03266294	10.21871115	-0.02975923	-0.36747136
0.05739	6.33767	0.00021648	0.0	0.0	0.0	0.00183631	0.0	0.0	2.2e-07	534.76780475	746.87168193	765.96087601	10.20273122	-0.02963243	-0.36741499
0.05749	6.34691	0.00021865	0.0	0.0	0.0	0.00183415	0.0	0.0	2.2e-07	535.01038582	746.81862354	765.88919728	10.18677215	-0.02950551	-0.36735869
0.05759	6.35615	0.00022083	0.0	0.0	0.0	0.00183196	0.0	0.0	2.2e-07	535.25254854	746.76565738	765.81762661	10.17083387	-0.02937844	-0.36730249
0.05769	6.36537	0.00022302	0.0	0.0	0.0	0.00182977	0.0	0.0	2.2e-07	535.49429353	746.71278353	765.74616384	10.15491634	-0.02925123	-0.36724636
0.05779	6.37459	0.00022523	0.0	0.0	0.0	0.00182755	0.0	0.0	2.3e-07	535.73562142	746.66000209	765.67480885	10.13901952	-0.02912386	-0.36719033
0.05789	6.3838	0.00022746	0.0	0.0	0.0	0.00182533	0.0	0.0	2.3e-07	535.97653286	746.60731314	765.60356148	10.12314335	-0.02899634	-0.36713437
0.05799	6.393	0.0002297	1e-08	0.0	0.0	0.00182309	0.0	0.0	2.3e-07	536.21702846	746.5547168	765.5324216	10.10728779	-0.02886864	-0.3670785
0.05809	6.40219	0.00023195	1e-08	0.0	0.0	0.00182083	0.0	0.0	2.3e-07	536.45710887	746.5022132	765.46138906	10.0914528	-0.02874076	-0.36702272
0.05819	6.41137	0.00023422	1e-08	0.0	0.0	0.00181856	0.0	0.0	2.3e-07	536.69677471	746.44980248	765.39046373	10.07563831	-0.02861268	-0.36696702
0.05829	6.42055	0.0002365	1e-08	0.0	0.0	0.00181628	0.0	0.0	2.4e-07	536.9360266	746.3974848	765.31964545	10.05984429	-0.02848441	-0.3669114
0.05839	6.42971	0.0002388	1e-08	0.0	0.0	0.00181398	0.0	0.0	2.4e-07	537.17486518	746.34525663	765.24893411	10.04407099	-0.02836088	-0.36685587
0.05849	6.43887	0.00024111	1e-08	0.0	0.0	0.00181166	0.0	0.0	2.4e-07	537.41329107	746.29311791	765.17832957	10.02831785	-0.02823375	-0.36680042
0.05859	6.44802	0.00024344	1e-08	0.0	0.0	0.00180933	0.0	0.0	2.4e-07	537.65130489	746.2410705	765.10783167	10.01258504	-0.02810665	-0.36674506
0.05869	6.45716	0.00024578	1e-08	0.0	0.0	0.00180699	0.0	0.0	2.5e-07	537.88890727	746.18911427	765.03744029	9.99687252	-0.02797956	-0.36668978
0.05879	6.46629	0.00024813	1e-08	0.0	0.0	0.00180463	0.0	0.0	2.5e-07	538.12609883	746.13724909	764.96715528	9.98118025	-0.02785252	-0.36663458
0.05889	6.47541	0.0002505	1e-08	0.0	0.0	0.00180226	0.0	0.0	2.5e-07	538.36288019	746.08547479	764.8969765	9.96550816	-0.02772551	-0.36657946
0.05899	6.48452	0.00025289	1e-08	0.0	0.0	0.00179987	0.0	0.0	2.5e-07	538.59925197	746.03379123	764.82690382	9.94985623	-0.02759856	-0.36652443
0.05909	6.49363	0.00025529	1e-08	0.0	0.0	0.00179747	0.0	0.0	2.6e-07	538.83521478	745.98219822	764.7569371	9.93422439	-0.02747168	-0.36646949
0.05919	6.50272	0.0002577	1e-08	0.0	0.0	0.00179505	0.0	0.0	2.6e-07	539.07076926	745.93069557	764.6870762	9.9186126	-0.02734487	-0.36641462
0.05929	6.51181	0.00026013	1e-08	0.0	0.0	0.00179262	1e-08	0.0	2.6e-07	539.30591601	745.87928309	764.61732098	9.90302082	-0.02721815	-0.36635984
0.05939	6.52088	0.00026258	1e-08	0.0	0.0	0.00179017	1e-08	0.0	2.6e-07	539.54065564	745.82796056	764.54767132	9.887449	-0.02709153	-0.36630514
0.05949	6.52995	0.00026504	1e-08	0.0	0.0	0.00178771	1e-08	0.0	2.7e-07	539.77498878	745.77672774	764.47812707	9.87189709	-0.02696502	-0.36625052
0.05959	6.53901	0.00026751	1e-08	0.0	0.0	0.00178523	1e-08	0.0	2.7e-07	540.00891604	745.7255844	764.4086881	9.85636502	-0.02683848	-0.36619599
0.05969	6.54806	0.00027	1e-08	0.0	0.0	0.00178274	1e-08	0.0	2.7e-07	540.24243801	745.67453593	764.33935425	9.84085226	-0.02670695	-0.36614154
0.05979	6.5571	0.0002725	1e-08	0.0	0.0	0.00178023	1e-08	0.0	2.7e-07	540.47555532	745.62357897	764.2701254	9.82535963	-0.02657918	-0.36608717
0.05989	6.56613	0.00027502	1e-08	0.0	0.0	0.00177771	1e-08	0.0	2.8e-07	540.70826857	745.57271303	764.20100141	9.80988669	-0.02645131	-0.36603289
0.05999	6.57515	0.00027755	1e-08	0.0	0.0	0.00177518	1e-08	0.0	2.8e-07	540.94057838	745.52193817	764.13198216	9.7944334	-0.02632334	-0.36597868
0.06009	6.58417	0.0002801	1e-08	0.0	0.0	0.00177263	1e-08	0.0	2.8e-07	541.17248535	745.47125444	764.0630675	9.77899971	-0.02619525	-0.36592456
0.06019	6.59317	0.00028266	1e-08	0.0	0.0	0.00177006	1e-08	0.0	2.8e-07	541.40399009	745.42066193	763.9942573	9.76358556	-0.02606705	-0.36587052
0.06029	6.60217	0.00028524	1e-08	0.0	0.0	0.00176748	1e-08	0.0	2.9e-07	541.6350932	745.37016071	763.92555143	9.74819091	-0.02593871	-0.36581657
0.06039	6.61115	0.00028783	1e-08	0.0	0.0	0.00176489	1e-08	0.0	2.9e-07	541.86579529	745.31975088	763.85694975	9.7328157	-0.02581024	-0.36576269
0.06049	6.62013	0.00029044	1e-08	0.0	0.0	0.00176228	1e-08	0.0	2.9e-07	542.09609697	745.26943256	763.78845213	9.71745989	-0.02568162	-0.3657089
0.06059	6.6291	0.00029306	1e-08	0.0	0.0	0.00175966	1e-08	0.0	2.9e-07	542.32599882	745.21920587	763.72005844	9.70212343	-0.02555284	-0.36565519
0.06069	6.63806	0.00029569	1e-08	0.0	0.0	0.00175702	1e-08	0.0	3e-07	542.55550146	745.16907096	763.65176854	9.68680626	-0.02542389	-0.36560156
0.06079	6.647	0.00029834	1e-08	0.0	0.0	0.00175437	1e-08	0.0	3e-07	542.78460548	745.11902798	763.5835823	9.67150834	-0.02529476	-0.36554801
0.06089	6.65594	0.00030101	1e-08	0.0	0.0	0.0017517	1e-08	0.0	3e-07	543.01331149	745.06907599	763.51549959	9.65622987	-0.0251699	-0.36549454
0.06099	6.66487	0.00030368	1e-08	0.0	0.0	0.00174902	1e-08	0.0	3e-07	543.24162008	745.01921048	763.44752031	9.64097038	-0.02504191	-0.36544115
0.06109	6.6738	0.00030638	1e-08	0.0	0.0	0.00174632	1e-08	0.0	3.1e-07	543.46953185	744.96943526	763.3796443	9.62573	-0.02491394	-0.36538785
0.06119	6.68271	0.00030909	1e-08	0.0	0.0	0.00174361	1e-08	0.0	3.1e-07	543.6970474	744.9197502	763.31187143	9.61050867	-0.02478603	-0.36533462
0.06129	6.69161	0.00031181	1e-08	0.0	0.0	0.00174088	1e-08	0.0	3.1e-07	543.92416731	744.87015518	763.24420157	9.59530635	-0.02465816	-0.36528148
0.06139	6.7005	0.00031455	1e-08	0.0	0.0	0.00173814	1e-08	0.0	3.1e-07	544.15089219	744.82065003	763.1766346	9.580123	-0.02453035	-0.36522841
0.06149	6.70939	0.0003173	1e-08	0.0	0.0	0.00173539	1e-08	0.0	3.2e-07	544.37722262	744.7712346	763.10917039	9.56495855	-0.02440262	-0.36517543
0.06159	6.71826	0.00032006	1e-08	0.0	0.0	0.00173262	1e-08	0.0	3.2e-07	544.60315921	744.72190871	763.0418088	9.54981296	-0.02427497	-0.36512253
0.06169	6.72713	0.00032284	1e-08	0.0	0.0	0.00172983	1e-08	0.0	3.2e-07	544.82870253	744.67267217	762.97454971	9.53468619	-0.02414742	-0.36506971
0.06179	6.73598	0.00032564	1e-08	0.0	0.0	0.00172704	1e-08	0.0	3.3e-07	545.05385318	744.62352478	762.90739298	9.51957817	-0.02401997	-0.36501697
0.06189	6.74483	0.00032845	1e-08	0.0	0.0	0.00172422	1e-08	0.0	3.3e-07	545.27861175	744.57446631	762.84033851	9.50448886	-0.02389264	-0.36496431
0.06199	6.75366	0.00033127	1e-08	0.0	0.0	0.0017214	1e-08	0.0	3.3e-07	545.50297883	744.52549655	762.77338615	9.48941822	-0.02376543	-0.36491173
0.06209	6.76249	0.00033411	1e-08	0.0	0.0	0.00171856	1e-08	0.0	3.3e-07	545.72695499	744.47661523	762.70653577	9.47436618	-0.02363837	-0.36485923
0.06219	6.77131	0.00033696	1e-08	0.0	0.0	0.0017157	1e-08	0.0	3.4e-07	545.95054083	744.42782502	762.63978725	9.4593322	-0.0235065	-0.36480681
0.06229	6.78012	0.00033983	1e-08	0.0	0.0	0.00171283	1e-08	0.0	3.4e-07	546.17373692	744.37912735	762.57314045	9.44431707	-0.02337814	-0.36475447
0.06239	6.78891	0.00034271	1e-08	0.0	0.0	0.00170995	1e-08	0.0	3.4e-07	546.39654385	744.3305196	762.50659525	9.42932038	-0.0232497	-0.36470221
0.06249	6.7977	0.0003456	1e-08	0.0	0.0	0.00170705	1e-08	0.0	3.5e-07	546.6189622	744.2820018	762.44015152	9.41434206	-0.02312117	-0.36465002
0.06259	6.80648	0.00034851	1e-08	0.0	0.0	0.00170414	1e-08	0.0	3.5e-07	546.84099256	744.23357401	762.37380915	9.39938208	-0.02299255	-0.36459792
0.06269	6.81525	0.00035144	1e-08	0.0	0.0	0.00170121	1e-08	0.0	3.5e-07	547.0626355	744.18523629	762.307568	9.38444037	-0.02286383	-0.3645459
0.06279	6.82401	0.00035437	1e-08	0.0	0.0	0.00169827	1e-08	0.0	3.5e-07	547.28389161	744.13698872	762.24142795	9.36951688	-0.02273499	-0.36449396
0.06289	6.83276	0.00035732	1e-08	0.0	0.0	0.00169531	1e-08	0.0	3.6e-07	547.50476145	744.0888314	762.17538887	9.35461156	-0.02260603	-0.3644421
0.06299	6.8415	0.00036029	1e-08	0.0	0.0	0.00169234	1e-08	0.0	3.6e-07	547.72524561	744.04076441	762.10945064	9.33972436	-0.02247694	-0.36439031
0.06309	6.85023	0.00036327	1e-08	0.0	0.0	0.00168936	1e-08	0.0	3.6e-07	547.94534466	743.99278788	762.04361314	9.32485522	-0.0223477	-0.36433861
0.06319	6.85895	0.00036626	2e-08	0.0	0.0	0.00168636	1e-08	0.0	3.7e-07	548.16505918	743.94490194	761.97787623	9.31000409	-0.02221831	-0.36428698
0.06329	6.86766	0.00036927	2e-08	0.0	0.0	0.00168335	1e-08	0.0	3.7e-07	548.38438974	743.89710674	761.9122398	9.29517092	-0.02208875	-0.36423544
0.06339	6.87637	0.00037229	2e-08	0.0	0.0	0.00168033	1e-08	0.0	3.7e-07	548.60333691	743.84940244	761.84670372	9.28035565	-0.02195902	-0.36418397
0.06349	6.88506	0.00037532	2e-08	0.0	0.0	0.00167729	1e-08	0.0	3.8e-07	548.82190127	743.80178427	761.7812679	9.26555851	-0.02183449	-0.36413258
0.06359	6.89374	0.00037837	2e-08	0.0	0.0	0.00167424	1e-08	0.0	3.8e-07	549.04008338	743.75425405	761.7159322	9.25077897	-0.02170606	-0.36408127
0.06369	6.90241	0.00038143	2e-08	0.0	0.0	0.00167117	1e-08	0.0	3.8e-07	549.25788382	743.70681288	761.65069649	9.23601719	-0.02157767	-0.36403004
0.06379	6.91107	0.00038451	2e-08	0.0	0.0	0.00166809	1e-08	0.0	3.8e-07	549.47530315	743.6594606	761.58556065	9.22127311	-0.02144935	-0.36397888
0.06389	6.91972	0.0003876	2e-08	0.0	0.0	0.001665	2e-08	0.0	3.9e-07	549.69234194	743.61219708	761.52052457	9.20654667	-0.02132109	-0.36392781
0.06399	6.92837	0.0003907	2e-08	0.0	0.0	0.0016619	2e-08	0.0	3.9e-07	549.90900075	743.56502215	761.45558812	9.19183783	-0.02119291	-0.36387681
0.06409	6.937	0.00039382	2e-08	0.0	0.0	0.00165878	2e-08	0.0	3.9e-07	550.12528016	743.51793561	761.39075119	9.17714653	-0.02106482	-0.36382589
0.06419	6.94562	0.00039695	2e-08	0.0	0.0	0.00165564	2e-08	0.0	4e-07	550.34118072	743.47093728	761.32601364	9.16247272	-0.02093683	-0.36377505
0.06429	6.95423	0.00040009	2e-08	0.0	0.0	0.0016525	2e-08	0.0	4e-07	550.556703	743.42402696	761.26137538	9.14781634	-0.02080894	-0.36372429
0.06439	6.96283	0.00040325	2e-08	0.0	0.0	0.00164933	2e-08	0.0	4e-07	550.77184756	743.3772044	761.19683627	9.13317734	-0.02068118	-0.3636736
0.06449	6.97143	0.00040641	2e-08	0.0	0.0	0.00164616	2e-08	0.0	4.1e-07	550.98661496	743.33046939	761.1323962	9.11855567	-0.02055355	-0.36362299
0.06459	6.98001	0.0004096	2e-08	0.0	0.0	0.00164298	2e-08	0.0	4.1e-07	551.20100577	743.28382166	761.06805506	9.10395127	-0.02042606	-0.36357246
0.06469	6.98858	0.00041279	2e-08	0.0	0.0	0.00163978	2e-08	0.0	4.1e-07	551.41502053	743.2372613	761.00381272	9.08936361	-0.02029429	-0.36352201
0.06479	6.99714	0.000416	2e-08	0.0	0.0	0.00163656	2e-08	0.0	4.2e-07	551.62865979	743.19079412	760.93966903	9.07479343	-0.02016558	-0.36347164
0.06489	7.00569	0.00041922	2e-08	0.0	0.0	0.00163334	2e-08	0.0	4.2e-07	551.84192412	743.14441557	760.87562392	9.06024033	-0.0200368	-0.36342134
0.06499	7.01423	0.00042246	2e-08	0.0	0.0	0.0016301	2e-08	0.0	4.2e-07	552.05481408	743.09812567	760.81167724	9.04570426	-0.01990793	-0.36337112
0.06509	7.02276	0.00042571	2e-08	0.0	0.0	0.00162685	2e-08	0.0	4.3e-07	552.26733021	743.05192448	760.7478289	9.03118516	-0.01977897	-0.36332098
0.06519	7.03129	0.00042897	2e-08	0.0	0.0	0.00162358	2e-08	0.0	4.3e-07	552.47947307	743.00581203	760.68407877	9.01668296	-0.01964991	-0.36327091
0.06529	7.0398	0.00043224	2e-08	0.0	0.0	0.0016203	2e-08	0.0	4.3e-07	552.69124322	742.95978839	760.62042674	9.00219763	-0.01952075	-0.36322093
0.06539	7.0483	0.00043553	2e-08	0.0	0.0	0.00161701	2e-08	0.0	4.4e-07	552.90264119	742.91385365	760.55687268	8.98772909	-0.01939145	-0.36317101
0.06549	7.05679	0.00043882	2e-08	0.0	0.0	0.00161371	2e-08	0.0	4.4e-07	553.11366755	742.86800787	760.49341649	8.97327729	-0.01926203	-0.36312118
0.06559	7.06527	0.00044213	2e-08	0.0	0.0	0.0016104	2e-08	0.0	4.4e-07	553.32432283	742.82225118	760.43005806	8.95884218	-0.01913247	-0.36307142
0.06569	7.07374	0.00044546	2e-08	0.0	0.0	0.00160707	2e-08	0.0	4.5e-07	553.5346076	742.77658369	760.36679725	8.94442369	-0.01900275	-0.36302174
0.06579	7.08219	0.00044879	2e-08	0.0	0.0	0.00160373	2e-08	0.0	4.5e-07	553.74452238	742.73100552	760.30363397	8.93002176	-0.01887286	-0.36297214
0.06589	7.09064	0.00045214	3e-08	0.0	0.0	0.00160038	2e-08	0.0	4.5e-07	553.95406773	742.68551683	760.24056809	8.91563635	-0.01874279	-0.36292261
0.06599	7.09908	0.0004555	3e-08	0.0	0.0	0.00159701	2e-08	0.0	4.6e-07	554.16324419	742.64011565	760.17759952	8.9012676	-0.01861739	-0.36287316
0.06609	7.10751	0.00045887	3e-08	0.0	0.0	0.00159363	2e-08	0.0	4.6e-07	554.37205231	742.594799	760.11472815	8.8869151	-0.01848854	-0.36282378
0.06619	7.11593	0.00046226	3e-08	0.0	0.0	0.00159025	2e-08	0.0	4.6e-07	554.58049261	742.54957005	760.05195386	8.87257894	-0.01835973	-0.36277448
0.06629	7.12433	0.00046566	3e-08	0.0	0.0	0.00158684	3e-08	0.0	4.7e-07	554.78856565	742.50442866	759.98927653	8.85825906	-0.01823098	-0.36272526
0.06639	7.13273	0.00046906	3e-08	0.0	0.0	0.00158343	3e-08	0.0	4.7e-07	554.99627196	742.45937466	759.92669606	8.84395542	-0.01810228	-0.36267611
0.06649	7.14111	0.00047248	3e-08	0.0	0.0	0.00158001	3e-08	0.0	4.7e-07	555.20361208	742.41440789	759.86421233	8.82966794	-0.01797365	-0.36262704
0.06659	7.14949	0.00047592	3e-08	0.0	0.0	0.00157657	3e-08	0.0	4.8e-07	555.41058655	742.36952816	759.80182524	8.81539657	-0.01784509	-0.36257805
0.06669	7.15785	0.00047936	3e-08	0.0	0.0	0.00157312	3e-08	0.0	4.8e-07	555.6171959	742.32473526	759.73953467	8.80114126	-0.01771662	-0.36252913
0.06679	7.16621	0.00048281	3e-08	0.0	0.0	0.00156966	3e-08	0.0	4.8e-07	555.82344067	742.28002899	759.67734052	8.78690194	-0.01758825	-0.36248029
0.06689	7.17455	0.00048628	3e-08	0.0	0.0	0.00156619	3e-08	0.0	4.9e-07	556.02932138	742.23540911	759.61524268	8.77267855	-0.01745998	-0.36243152
0.06699	7.18288	0.00048976	3e-08	0.0	0.0	0.00156271	3e-08	0.0	4.9e-07	556.23483858	742.19087538	759.55324103	8.75847104	-0.01733183	-0.36238282
0.06709	7.19121	0.00049325	3e-08	0.0	0.0	0.00155921	3e-08	0.0	4.9e-07	556.43999279	742.14642755	759.49133548	8.74427935	-0.01720381	-0.36233421
0.06719	7.19952	0.00049675	3e-08	0.0	0.0	0.00155571	3e-08	0.0	5e-07	556.64478454	742.10206532	759.42952591	8.73010341	-0.01707593	-0.36228567
0.06729	7.20782	0.00050026	3e-08	0.0	0.0	0.00155219	3e-08	0.0	5e-07	556.84921435	742.05779254	759.3678122	8.71594255	-0.01694286	-0.3622372
0.06739	7.21611	0.00050378	3e-08	0.0	0.0	0.00154866	3e-08	0.0	5e-07	557.05328274	742.01360882	759.30619425	8.70179776	-0.01681359	-0.36218881
0.06749	7.22439	0.00050732	3e-08	0.0	0.0	0.00154513	3e-08	0.0	5.1e-07	557.25699025	741.96951221	759.24467195	8.6876685	-0.01668423	-0.36214049
0.06759	7.23265	0.00051086	3e-08	0.0	0.0	0.00154158	3e-08	0.0	5.1e-07	557.4603374	741.92550277	759.1832452	8.67355473	-0.01655476	-0.36209225
0.06769	7.24091	0.00051442	3e-08	0.0	0.0	0.00153802	3e-08	0.0	5.2e-07	557.66332471	741.88158051	759.12191389	8.65945639	-0.01642518	-0.36204409
0.06779	7.24916	0.00051798	4e-08	0.0	0.0	0.00153445	3e-08	1e-08	5.2e-07	557.8659527	741.83774549	759.06067792	8.6453734	-0.01629548	-0.361996
0.06789	7.25739	0.00052156	4e-08	0.0	0.0	0.00153086	4e-08	1e-08	5.2e-07	558.06822189	741.79399778	758.99953718	8.6313057	-0.01616564	-0.36194798
0.06799	7.26562	0.00052515	4e-08	0.0	0.0	0.00152727	4e-08	1e-08	5.3e-07	558.27013281	741.75033745	758.93849157	8.61725324	-0.01603566	-0.36190004
0.06809	7.27383	0.00052874	4e-08	0.0	0.0	0.00152367	4e-08	1e-08	5.3e-07	558.47168596	741.7067646	758.87754098	8.60321594	-0.01590552	-0.36185217
0.06819	7.28203	0.00053235	4e-08	0.0	0.0	0.00152006	4e-08	1e-08	5.3e-07	558.67288187	741.66327932	758.8166853	8.58919375	-0.01577521	-0.36180438
0.06829	7.29022	0.00053597	4e-08	0.0	0.0	0.00151643	4e-08	1e-08	5.4e-07	558.87372104	741.61988174	758.75592443	8.5751866	-0.01564472	-0.36175666
0.06839	7.29841	0.0005396	4e-08	0.0	0.0	0.0015128	4e-08	1e-08	5.4e-07	559.074204	741.576572	758.69525827	8.56119442	-0.01551403	-0.36170902
0.06849	7.30657	0.00054324	4e-08	0.0	0.0	0.00150916	4e-08	1e-08	5.4e-07	559.27433125	741.53335024	758.63468672	8.5472172	-0.01538458	-0.36166145
0.06859	7.31473	0.00054688	4e-08	0.0	0.0	0.0015055	4e-08	1e-08	5.5e-07	559.4741033	741.49021044	758.5742097	8.53325491	-0.01525784	-0.36161396
0.06869	7.32288	0.00055054	4e-08	0.0	0.0	0.00150184	4e-08	1e-08	5.5e-07	559.67352066	741.44715641	758.51382708	8.51930732	-0.01512827	-0.36156654
0.06879	7.33102	0.00055421	4e-08	0.0	0.0	0.00149817	4e-08	1e-08	5.5e-07	559.87258384	741.4041884	758.45353878	8.50537446	-0.01499872	-0.36151919
0.06889	7.33914	0.00055789	4e-08	0.0	0.0	0.00149449	4e-08	1e-08	5.6e-07	560.07129335	741.36130624	758.39334468	8.49145625	-0.01486921	-0.36147192
0.06899	7.34725	0.00056157	4e-08	0.0	0.0	0.00149079	4e-08	1e-08	5.6e-07	560.26964969	741.31850977	758.33324469	8.47755264	-0.01473973	-0.36142472
0.06909	7.35536	0.00056527	4e-08	0.0	0.0	0.00148709	4e-08	1e-08	5.7e-07	560.46765336	741.27579879	758.27323871	8.46366355	-0.01461031	-0.36137759
0.06919	7.36345	0.00056897	4e-08	0.0	0.0	0.00148338	5e-08	1e-08	5.7e-07	560.66530487	741.23317311	758.21332664	8.44978893	-0.01448094	-0.36133054
0.06929	7.37153	0.00057269	5e-08	0.0	0.0	0.00147966	5e-08	1e-08	5.7e-07	560.86260472	741.19063251	758.15350838	8.4359287	-0.01435164	-0.36128356
0.06939	7.37959	0.00057641	5e-08	0.0	0.0	0.00147594	5e-08	1e-08	5.8e-07	561.0595534	741.14817678	758.09378384	8.4220828	-0.01422241	-0.36123666
0.06949	7.38765	0.00058014	5e-08	0.0	0.0	0.0014722	5e-08	1e-08	5.8e-07	561.25615142	741.10580567	758.03415291	8.40825117	-0.01409328	-0.36118983
0.06959	7.3957	0.00058388	5e-08	0.0	0.0	0.00146845	5e-08	1e-08	5.8e-07	561.45239926	741.06351893	757.9746155	8.39443373	-0.01396424	-0.36114307
0.06969	7.40373	0.00058763	5e-08	0.0	0.0	0.0014647	5e-08	1e-08	5.9e-07	561.64829743	741.02131628	757.91517152	8.38063042	-0.0138353	-0.36109639
0.06979	7.41175	0.00059139	5e-08	0.0	0.0	0.00146093	5e-08	1e-08	5.9e-07	561.84384642	740.97919878	757.85582085	8.36684056	-0.01370177	-0.36104978
0.06989	7.41977	0.00059515	5e-08	0.0	0.0	0.00145716	5e-08	1e-08	6e-07	562.0390467	740.93717075	757.7965634	8.35306511	-0.01357148	-0.36100324
0.06999	7.42776	0.00059893	5e-08	0.0	0.0	0.00145338	5e-08	1e-08	6e-07	562.23389877	740.8952282	757.73739907	8.33930354	-0.01344107	-0.36095678
0.07009	7.43575	0.00060271	5e-08	0.0	0.0	0.00144959	5e-08	1e-08	6e-07	562.42840313	740.85337118	757.67832777	8.3255558	-0.01331054	-0.36091039
0.07019	7.44373	0.0006065	5e-08	0.0	0.0	0.0014458	5e-08	1e-08	6.1e-07	562.62256025	740.81159972	757.61934941	8.31182182	-0.01317986	-0.36086407
0.07029	7.45169	0.0006103	5e-08	0.0	0.0	0.00144199	6e-08	1e-08	6.1e-07	562.81637063	740.76991386	757.56046389	8.29810152	-0.01304903	-0.36081782
0.07039	7.45965	0.00061411	5e-08	0.0	0.0	0.00143818	6e-08	1e-08	6.1e-07	563.00983474	740.72831368	757.50167112	8.28439482	-0.01291805	-0.36077165
0.07049	7.46759	0.00061792	5e-08	0.0	0.0	0.00143436	6e-08	1e-08	6.2e-07	563.20295307	740.68679924	757.442971	8.27070167	-0.01278688	-0.36072555
0.07059	7.47552	0.00062174	6e-08	0.0	0.0	0.00143053	6e-08	1e-08	6.2e-07	563.3957261	740.64537065	757.38436345	8.25702198	-0.01265553	-0.36067953
0.07069	7.48344	0.00062557	6e-08	0.0	0.0	0.0014267	6e-08	1e-08	6.3e-07	563.58815431	740.604028	757.32584835	8.24335569	-0.01252398	-0.36063357
0.07079	7.49134	0.00062941	6e-08	0.0	0.0	0.00142285	6e-08	1e-08	6.3e-07	563.78023817	740.56277142	757.26742564	8.22970272	-0.01239222	-0.36058769
0.07089	7.49924	0.00063325	6e-08	0.0	0.0	0.001419	6e-08	1e-08	6.3e-07	563.97197816	740.52160104	757.2090952	8.216063	-0.01226024	-0.36054188
0.07099	7.50712	0.00063711	6e-08	0.0	0.0	0.00141515	6e-08	1e-08	6.4e-07	564.16337476	740.48051702	757.15085696	8.20243645	-0.01212801	-0.36049615
0.07109	7.51499	0.00064096	6e-08	0.0	0.0	0.00141128	6e-08	1e-08	6.4e-07	564.35442842	740.43951636	757.09271083	8.18882306	-0.01200072	-0.36045048
0.07119	7.52285	0.00064483	6e-08	0.0	0.0	0.00140741	7e-08	1e-08	6.5e-07	564.54513963	740.3985978	757.03465673	8.17522266	-0.01186965	-0.36040489
0.07129	7.5307	0.0006487	6e-08	0.0	0.0	0.00140353	7e-08	1e-08	6.5e-07	564.73550885	740.3577638	756.97669455	8.16163521	-0.01173858	-0.36035937
0.07139	7.53853	0.00065258	6e-08	0.0	0.0	0.00139965	7e-08	1e-08	6.5e-07	564.92553654	740.31701422	756.91882422	8.14806064	-0.01160749	-0.36031392
0.07149	7.54636	0.00065646	6e-08	0.0	0.0	0.00139576	7e-08	1e-08	6.6e-07	565.11522318	740.2763489	756.86104564	8.13449889	-0.0114764	-0.36026855
0.07159	7.55417	0.00066036	7e-08	0.0	0.0	0.00139186	7e-08	1e-08	6.6e-07	565.30456923	740.23576767	756.80335872	8.12094986	-0.01134532	-0.36022324
0.07169	7.56197	0.00066425	7e-08	0.0	0.0	0.00138796	7e-08	1e-08	6.7e-07	565.49357514	740.19527037	756.74576338	8.10741349	-0.01121426	-0.36017801
0.07179	7.56976	0.00066816	7e-08	0.0	0.0	0.00138405	7e-08	1e-08	6.7e-07	565.68224138	740.15485681	756.68825953	8.09388969	-0.01108322	-0.36013285
0.07189	7.57753	0.00067207	7e-08	0.0	0.0	0.00138013	7e-08	1e-08	6.7e-07	565.8705684	740.11452679	756.63084709	8.08037841	-0.01095221	-0.36008776
0.07199	7.58529	0.00067598	7e-08	0.0	0.0	0.00137621	8e-08	1e-08	6.8e-07	566.05855667	740.07428009	756.57352597	8.06687955	-0.01082125	-0.36004275
0.07209	7.59304	0.0006799	7e-08	0.0	0.0	0.00137228	8e-08	1e-08	6.8e-07	566.24620663	740.03411649	756.51629608	8.05339304	-0.01069033	-0.3599978
0.07219	7.60078	0.00068383	7e-08	0.0	0.0	0.00136835	8e-08	1e-08	6.8e-07	566.43351873	739.99403573	756.45915734	8.0399188	-0.01055948	-0.35995293
0.07229	7.60851	0.00068776	7e-08	0.0	0.0	0.00136441	8e-08	1e-08	6.9e-07	566.62049344	739.95403757	756.40210968	8.02645676	-0.0104287	-0.35990813
0.07239	7.61622	0.0006917	7e-08	0.0	0.0	0.00136046	8e-08	1e-08	6.9e-07	566.80713117	739.91412706	756.34515298	8.01300596	-0.01029239	-0.3598634
0.07249	7.62393	0.00069564	7e-08	0.0	0.0	0.00135652	8e-08	1e-08	7e-07	566.99343239	739.87430188	756.28828716	7.99956781	-0.01016004	-0.35981874
0.07259	7.63161	0.00069959	8e-08	0.0	0.0	0.00135256	8e-08	1e-08	7e-07	567.17939754	739.83456095	756.23151216	7.98614158	-0.01002752	-0.35977415
0.07269	7.63929	0.00070354	8e-08	0.0	0.0	0.0013486	9e-08	1e-08	7e-07	567.36502706	739.79490434	756.17482789	7.97272718	-0.00989483	-0.35972963
0.07279	7.64696	0.0007075	8e-08	0.0	0.0	0.00134464	9e-08	1e-08	7.1e-07	567.55032139	739.75533212	756.11823426	7.95932454	-0.00976194	-0.35968519
0.07289	7.65461	0.00071146	8e-08	0.0	0.0	0.00134067	9e-08	1e-08	7.1e-07	567.73528097	739.71584439	756.0617312	7.94593357	-0.00962885	-0.35964082
0.07299	7.66225	0.00071543	8e-08	0.0	0.0	0.0013367	9e-08	1e-08	7.2e-07	567.91990624	739.67644124	756.00531863	7.93255419	-0.00949555	-0.35959651
0.07309	7.66988	0.0007194	8e-08	0.0	0.0	0.00133272	9e-08	1e-08	7.2e-07	568.10419763	739.6371228	755.94899646	7.91918632	-0.00936202	-0.35955228
0.07319	7.67749	0.00072337	8e-08	0.0	0.0	0.00132874	9e-08	1e-08	7.2e-07	568.28815557	739.59788919	755.89276461	7.90582986	-0.00922825	-0.35950812
0.07329	7.68509	0.00072735	8e-08	0.0	0.0	0.00132475	9e-08	1e-08	7.3e-07	568.47178049	739.55874059	755.836623	7.89248474	-0.00909424	-0.35946403
0.07339	7.69268	0.00073133	9e-08	0.0	0.0	0.00132076	1e-07	1e-08	7.3e-07	568.65507282	739.51967715	755.78057157	7.87915088	-0.00895995	-0.35942001
0.07349	7.70026	0.00073532	9e-08	0.0	0.0	0.00131677	1e-07	1e-08	7.4e-07	568.83803299	739.48069906	755.72461021	7.86582817	-0.00882539	-0.35937606
0.07359	7.70782	0.00073931	9e-08	0.0	0.0	0.00131277	1e-07	1e-08	7.4e-07	569.02066142	739.44180599	755.66873887	7.85251643	-0.0086951	-0.35933219
0.07369	7.71537	0.0007433	9e-08	0.0	0.0	0.00130877	1e-07	2e-08	7.4e-07	569.20295852	739.40299238	755.6129575	7.83921575	-0.00856152	-0.35928838
0.07379	7.72291	0.0007473	9e-08	0.0	0.0	0.00130476	1e-07	2e-08	7.5e-07	569.38492472	739.36426257	755.55726599	7.82592598	-0.00842787	-0.35924464
0.07389	7.73044	0.0007513	9e-08	0.0	0.0	0.00130076	1.1e-07	2e-08	7.5e-07	569.56656043	739.32561648	755.50166426	7.81264701	-0.00829417	-0.35920098
0.07399	7.73795	0.0007553	9e-08	0.0	0.0	0.00129674	1.1e-07	2e-08	7.6e-07	569.74786607	739.28705401	755.44615226	7.79937877	-0.00816042	-0.35915738
0.07409	7.74545	0.00075931	9e-08	0.0	0.0	0.00129273	1.1e-07	2e-08	7.6e-07	569.92884206	739.24857505	755.3907299	7.78612115	-0.00802662	-0.35911386
0.07419	7.75294	0.00076332	1e-07	0.0	0.0	0.00128871	1.1e-07	2e-08	7.6e-07	570.10948879	739.2101795	755.33539711	7.77287408	-0.00789279	-0.3590704
0.07429	7.76041	0.00076733	1e-07	0.0	0.0	0.00128469	1.1e-07	2e-08	7.7e-07	570.28980669	739.17186721	755.28015381	7.75963747	-0.00775893	-0.35902702
0.07439	7.76787	0.00077135	1e-07	0.0	0.0	0.00128067	1.1e-07	2e-08	7.7e-07	570.46979615	739.13363805	755.22499995	7.74641121	-0.00762505	-0.3589837
0.07449	7.77532	0.00077536	1e-07	0.0	0.0	0.00127665	1.2e-07	2e-08	7.8e-07	570.64945758	739.09549188	755.16993544	7.73319523	-0.00749116	-0.35894046
0.07459	7.78276	0.00077938	1e-07	0.0	0.0	0.00127262	1.2e-07	2e-08	7.8e-07	570.82879138	739.05742852	755.11496021	7.71998943	-0.00735727	-0.35889728
0.07469	7.79018	0.00078341	1e-07	0.0	0.0	0.00126859	1.2e-07	2e-08	7.8e-07	571.00779795	739.01944781	755.0600742	7.70679372	-0.00722339	-0.35885418
0.07479	7.79759	0.00078743	1e-07	0.0	0.0	0.00126456	1.2e-07	2e-08	7.9e-07	571.18647769	738.98154956	755.00527734	7.693608	-0.00708953	-0.35881114
0.07489	7.80498	0.00079145	1.1e-07	0.0	0.0	0.00126053	1.2e-07	2e-08	7.9e-07	571.36483098	738.94373592	754.95056955	7.6804312	-0.00695078	-0.35876818
0.07499	7.81237	0.00079548	1.1e-07	0.0	0.0	0.00125649	1.3e-07	2e-08	8e-07	571.54285819	738.90600959	754.89595074	7.66726487	-0.00681536	-0.35872529
0.07509	7.81974	0.00079951	1.1e-07	0.0	0.0	0.00125246	1.3e-07	2e-08	8e-07	571.72055974	738.86836743	754.84142088	7.65410821	-0.00667973	-0.35868246
0.07519	7.82709	0.00080354	1.1e-07	0.0	0.0	0.00124842	1.3e-07	2e-08	8e-07	571.89793601	738.83080958	754.78697988	7.6409611	-0.00654388	-0.35863971
0.07529	7.83444	0.00080757	1.1e-07	0.0	0.0	0.00124438	1.3e-07	2e-08	8.1e-07	572.07498738	738.79333617	754.73262768	7.62782347	-0.00640779	-0.35859702
0.07539	7.84176	0.0008116	1.1e-07	0.0	0.0	0.00124034	1.3e-07	2e-08	8.1e-07	572.25171423	738.75594736	754.67836422	7.6146952	-0.00627147	-0.35855441
0.07549	7.84908	0.00081564	1.1e-07	0.0	0.0	0.0012363	1.4e-07	2e-08	8.2e-07	572.42811694	738.71864333	754.62418943	7.6015762	-0.00613489	-0.35851186
0.07559	7.85638	0.00081967	1.2e-07	0.0	0.0	0.00123225	1.4e-07	2e-08	8.2e-07	572.60419589	738.68142425	754.57010324	7.58846636	-0.00599804	-0.35846939
0.07569	7.86367	0.00082371	1.2e-07	0.0	0.0	0.00122821	1.4e-07	2e-08	8.2e-07	572.77995145	738.64429035	754.5161056	7.57536559	-0.00586091	-0.35842698
0.07579	7.87095	0.00082774	1.2e-07	0.0	0.0	0.00122417	1.4e-07	2e-08	8.3e-07	572.95538398	738.60724185	754.46219643	7.56227377	-0.00572348	-0.35838465
0.07589	7.87821	0.00083178	1.2e-07	0.0	0.0	0.00122012	1.4e-07	2e-08	8.3e-07	573.13049386	738.570279	754.40837567	7.54919082	-0.00558575	-0.35834238
0.07599	7.88546	0.00083581	1.2e-07	0.0	0.0	0.00121608	1.5e-07	2e-08	8.4e-07	573.30528145	738.53340205	754.35464327	7.53611661	-0.0054477	-0.35830018
0.07609	7.89269	0.00083985	1.2e-07	0.0	0.0	0.00121203	1.5e-07	2e-08	8.4e-07	573.47974711	738.4966113	754.30099915	7.52305106	-0.00530931	-0.35825805
0.07619	7.89991	0.00084389	1.3e-07	0.0	0.0	0.00120799	1.5e-07	2e-08	8.5e-07	573.6538912	738.45990282	754.24744329	7.50999358	-0.00517603	-0.35821599
0.07629	7.90712	0.00084792	1.3e-07	0.0	0.0	0.00120394	1.5e-07	2e-08	8.5e-07	573.82771408	738.42327735	754.19397561	7.49694486	-0.00503866	-0.358174
0.07639	7.91431	0.00085196	1.3e-07	0.0	0.0	0.0011999	1.6e-07	2e-08	8.5e-07	574.00121609	738.38673666	754.14059606	7.48390445	-0.00490119	-0.35813208
0.07649	7.92149	0.00085599	1.3e-07	0.0	0.0	0.00119586	1.6e-07	2e-08	8.6e-07	574.17439759	738.35028075	754.08730456	7.47087224	-0.00476361	-0.35809023
0.07659	7.92866	0.00086003	1.3e-07	0.0	0.0	0.00119181	1.6e-07	2e-08	8.6e-07	574.34725894	738.31390962	754.03410108	7.45784812	-0.00462594	-0.35804845
0.07669	7.93581	0.00086406	1.3e-07	0.0	0.0	0.00118777	1.6e-07	2e-08	8.7e-07	574.51980047	738.27762326	753.98098554	7.44483198	-0.00448819	-0.35800674
0.07679	7.94295	0.0008681	1.4e-07	0.0	0.0	0.00118373	1.7e-07	2e-08	8.7e-07	574.69202252	738.24142165	753.9279579	7.43182371	-0.00435036	-0.35796509
0.07689	7.95007	0.00087213	1.4e-07	0.0	0.0	0.00117969	1.7e-07	3e-08	8.7e-07	574.86392544	738.20530478	753.8750181	7.41882319	-0.00421246	-0.35792352
0.07699	7.95718	0.00087616	1.4e-07	0.0	0.0	0.00117565	1.7e-07	3e-08	8.8e-07	575.03550956	738.1692726	753.82216609	7.40583033	-0.0040745	-0.35788201
0.07709	7.96428	0.00088019	1.4e-07	0.0	0.0	0.00117161	1.7e-07	3e-08	8.8e-07	575.20677522	738.13332506	753.76940182	7.39284499	-0.0039365	-0.35784057
0.07719	7.97136	0.00088422	1.4e-07	0.0	0.0	0.00116757	1.8e-07	3e-08	8.9e-07	575.37772274	738.09746213	753.71672523	7.37986708	-0.00379845	-0.3577992
0.07729	7.97843	0.00088824	1.4e-07	0.0	0.0	0.00116354	1.8e-07	3e-08	8.9e-07	575.54835245	738.06168373	753.66413627	7.36689647	-0.00366037	-0.3577579
0.07739	7.98548	0.00089227	1.5e-07	0.0	0.0	0.0011595	1.8e-07	3e-08	8.9e-07	575.71866469	738.02598979	753.6116349	7.35393228	-0.00351959	-0.35771667
0.07749	7.99252	0.00089629	1.5e-07	0.0	0.0	0.00115547	1.8e-07	3e-08	9e-07	575.88865973	737.99038667	753.55922103	7.34097505	-0.00337839	-0.35767551
0.07759	7.99954	0.00090031	1.5e-07	0.0	0.0	0.00115144	1.9e-07	3e-08	9e-07	576.05833792	737.95487025	753.50689465	7.32802516	-0.00323852	-0.35763442
0.07769	8.00656	0.00090433	1.5e-07	0.0	0.0	0.00114741	1.9e-07	3e-08	9.1e-07	576.22769957	737.91944054	753.45465569	7.31508203	-0.0030984	-0.35759339
0.07779	8.01355	0.00090835	1.5e-07	0.0	0.0	0.00114339	1.9e-07	3e-08	9.1e-07	576.39674499	737.88409782	753.40250411	7.30214553	-0.00295801	-0.35755243
0.07789	8.02053	0.00091236	1.6e-07	0.0	0.0	0.00113936	2e-07	3e-08	9.1e-07	576.56547449	737.84884236	753.35043987	7.28921555	-0.00281734	-0.35751155
0.07799	8.0275	0.00091638	1.6e-07	0.0	0.0	0.00113534	2e-07	3e-08	9.2e-07	576.73388837	737.81367446	753.29846292	7.27629196	-0.00267638	-0.35747073
0.07809	8.03445	0.00092038	1.6e-07	0.0	0.0	0.00113132	2e-07	3e-08	9.2e-07	576.90198693	737.77859444	753.24657321	7.26337462	-0.00253512	-0.35742998
0.07819	8.04139	0.00092439	1.6e-07	0.0	0.0	0.00112731	2e-07	3e-08	9.3e-07	577.06977048	737.74360264	753.19477069	7.25046341	-0.00239354	-0.35738929
0.07829	8.04831	0.00092839	1.6e-07	0.0	0.0	0.00112329	2.1e-07	3e-08	9.3e-07	577.23723929	737.70869941	753.14305533	7.23755821	-0.00225164	-0.35734868
0.07839	8.05522	0.00093239	1.7e-07	0.0	0.0	0.00111928	2.1e-07	3e-08	9.3e-07	577.40439368	737.67388515	753.09142708	7.22465887	-0.0021094	-0.35730814
0.07849	8.06212	0.00093639	1.7e-07	0.0	0.0	0.00111528	2.1e-07	3e-08	9.4e-07	577.57123391	737.63916025	753.0398859	7.21176528	-0.00196681	-0.35726766
0.07859	8.069	0.00094038	1.7e-07	0.0	0.0	0.00111128	2.2e-07	3e-08	9.4e-07	577.73776028	737.60452514	752.98843174	7.19887729	-0.00182385	-0.35722725
0.07869	8.07586	0.00094437	1.7e-07	0.0	0.0	0.00110728	2.2e-07	3e-08	9.5e-07	577.90397305	737.5699788	752.93706458	7.18599383	-0.00168528	-0.35718691
0.07879	8.08271	0.00094836	1.7e-07	0.0	0.0	0.00110328	2.2e-07	3e-08	9.5e-07	578.06987251	737.53551759	752.8857844	7.17311634	-0.00154316	-0.35714664
0.07889	8.08954	0.00095234	1.8e-07	0.0	0.0	0.00109929	2.3e-07	3e-08	9.5e-07	578.23545892	737.50114535	752.83459114	7.16024401	-0.00140089	-0.35710643
0.07899	8.09636	0.00095632	1.8e-07	0.0	0.0	0.0010953	2.3e-07	3e-08	9.6e-07	578.40073255	737.46686227	752.78348477	7.14737669	-0.00125849	-0.3570663
0.07909	8.10317	0.00096029	1.8e-07	0.0	0.0	0.00109132	2.3e-07	4e-08	9.6e-07	578.56569368	737.4326685	752.73246524	7.13451425	-0.00111596	-0.35702623
0.07919	8.10996	0.00096426	1.8e-07	0.0	0.0	0.00108734	2.4e-07	4e-08	9.7e-07	578.73034256	737.39856421	752.68153254	7.12165653	-0.0009733	-0.35698623
0.07929	8.11673	0.00096823	1.8e-07	0.0	0.0	0.00108336	2.4e-07	4e-08	9.7e-07	578.89467944	737.36454957	752.63068661	7.10880341	-0.00083053	-0.3569463
0.07939	8.12349	0.00097219	1.9e-07	0.0	0.0	0.00107939	2.4e-07	4e-08	9.7e-07	579.05870459	737.33062472	752.57992743	7.09595472	-0.00068765	-0.35690644
0.07949	8.13024	0.00097615	1.9e-07	0.0	0.0	0.00107542	2.5e-07	4e-08	9.8e-07	579.22241825	737.29678982	752.52925498	7.08311034	-0.00054468	-0.35686664
0.07959	8.13697	0.0009801	1.9e-07	0.0	0.0	0.00107146	2.5e-07	4e-08	9.8e-07	579.38582067	737.263045	752.47866921	7.0702701	-0.00040162	-0.35682692
0.07969	8.14368	0.00098405	1.9e-07	0.0	0.0	0.00106751	2.5e-07	4e-08	9.9e-07	579.54891208	737.22939041	752.4281701	7.05743387	-0.00025849	-0.35678726
0.07979	8.15038	0.00098799	2e-07	0.0	0.0	0.00106355	2.6e-07	4e-08	9.9e-07	579.71169274	737.19582617	752.37775763	7.0446015	-0.0001153	-0.35674767
0.07989	8.15706	0.00099192	2e-07	0.0	0.0	0.00105961	2.6e-07	4e-08	9.9e-07	579.87416286	737.16235241	752.32743176	7.03177283	2.795e-05	-0.35670814
0.07999	8.16373	0.00099585	2e-07	0.0	0.0	0.00105567	2.6e-07	4e-08	1e-06	580.03632266	737.12897259	752.27719247	7.01894549	0.00017631	-0.35666869
0.08009	8.17038	0.00099978	2e-07	0.0	0.0	0.00105173	2.7e-07	4e-08	1e-06	580.19817236	737.09568791	752.22703972	7.00612305	0.00032128	-0.35662931
0.08019	8.17702	0.0010037	2.1e-07	0.0	0.0	0.0010478	2.7e-07	4e-08	1.01e-06	580.3597122	737.0624964	752.17697349	6.99330374	0.00046652	-0.35658999
0.08029	8.18364	0.00100761	2.1e-07	0.0	0.0	0.00104387	2.7e-07	4e-08	1.01e-06	580.52094238	737.0293985	752.12699377	6.98048741	0.00061205	-0.35655074
0.08039	8.19024	0.00101152	2.1e-07	0.0	0.0	0.00103995	2.8e-07	4e-08	1.01e-06	580.68186313	736.99639471	752.07710053	6.96767387	0.00075788	-0.35651155
0.08049	8.19683	0.00101543	2.1e-07	0.0	0.0	0.00103604	2.8e-07	4e-08	1.02e-06	580.84247464	736.96348551	752.02729375	6.95486298	0.00090401	-0.35647244
0.08059	8.2034	0.00101932	2.1e-07	0.0	0.0	0.00103213	2.8e-07	4e-08	1.02e-06	581.00277712	736.93067143	751.97757341	6.94205455	0.00105046	-0.35643339
0.08069	8.20996	0.00102321	2.2e-07	0.0	0.0	0.00102823	2.9e-07	4e-08	1.02e-06	581.16277077	736.89795301	751.92793949	6.92924842	0.00119725	-0.35639441
0.08079	8.2165	0.0010271	2.2e-07	0.0	0.0	0.00102434	2.9e-07	4e-08	1.03e-06	581.32245578	736.86533082	751.87839198	6.91644441	0.00134437	-0.3563555
0.08089	8.22303	0.00103097	2.2e-07	0.0	0.0	0.00102045	3e-07	4e-08	1.03e-06	581.48183234	736.83280545	751.82893085	6.90364236	0.00149184	-0.35631666
0.08099	8.22954	0.00103484	2.2e-07	0.0	0.0	0.00101657	3e-07	5e-08	1.04e-06	581.64090064	736.80037752	751.77955609	6.89084209	0.00163968	-0.35627788
0.08109	8.23603	0.00103871	2.3e-07	0.0	0.0	0.00101269	3e-07	5e-08	1.04e-06	581.79966085	736.76804767	751.73026769	6.87804342	0.00178789	-0.35623918
0.08119	8.24251	0.00104256	2.3e-07	0.0	0.0	0.00100883	3.1e-07	5e-08	1.04e-06	581.95811316	736.73581657	751.68106563	6.86524618	0.00193649	-0.35620054
0.08129	8.24897	0.00104641	2.3e-07	0.0	0.0	0.00100497	3.1e-07	5e-08	1.05e-06	582.11625769	736.70367972	751.63194994	6.85244786	0.00207991	-0.35616196
0.08139	8.25542	0.00105026	2.3e-07	0.0	0.0	0.00100111	3.2e-07	5e-08	1.05e-06	582.27409464	736.6716401	751.5829206	6.83965221	0.00222759	-0.35612346
0.08149	8.26184	0.00105409	2.4e-07	0.0	0.0	0.00099727	3.2e-07	5e-08	1.06e-06	582.43162416	736.63969903	751.53397758	6.82685733	0.00237543	-0.35608502
0.08159	8.26826	0.00105792	2.4e-07	0.0	0.0	0.00099343	3.2e-07	5e-08	1.06e-06	582.58884641	736.60785691	751.48512088	6.81406303	0.00252342	-0.35604665
0.08169	8.27465	0.00106174	2.4e-07	0.0	0.0	0.00098959	3.3e-07	5e-08	1.06e-06	582.74576154	736.57611418	751.43635049	6.80126912	0.00267155	-0.35600835
0.08179	8.28103	0.00106555	2.5e-07	0.0	0.0	0.00098577	3.3e-07	5e-08	1.07e-06	582.90236969	736.54447124	751.38766643	6.7884754	0.00281981	-0.35597012
0.08189	8.2874	0.00106936	2.5e-07	0.0	0.0	0.00098195	3.4e-07	5e-08	1.07e-06	583.05867101	736.51292853	751.33906867	6.77568167	0.00296819	-0.35593196
0.08199	8.29374	0.00107316	2.5e-07	0.0	0.0	0.00097814	3.4e-07	5e-08	1.07e-06	583.21466563	736.48148645	751.29055722	6.76288774	0.00311668	-0.35589386
0.08209	8.30007	0.00107695	2.5e-07	0.0	0.0	0.00097434	3.5e-07	5e-08	1.08e-06	583.37035367	736.45014542	751.24213208	6.75009339	0.00326527	-0.35585583
0.08219	8.30638	0.00108073	2.6e-07	0.0	0.0	0.00097055	3.5e-07	5e-08	1.08e-06	583.52573526	736.41890586	751.19379326	6.73729844	0.00341395	-0.35581787
0.08229	8.31268	0.0010845	2.6e-07	0.0	0.0	0.00096677	3.5e-07	5e-08	1.09e-06	583.68081053	736.38776818	751.14554075	6.72450266	0.0035627	-0.35577997
0.08239	8.31896	0.00108826	2.6e-07	0.0	0.0	0.00096299	3.6e-07	5e-08	1.09e-06	583.83557958	736.35673279	751.09737457	6.71170586	0.00371153	-0.35574214
0.08249	8.32522	0.00109202	2.6e-07	0.0	0.0	0.00095922	3.6e-07	6e-08	1.09e-06	583.99004251	736.32580079	751.04929471	6.69890454	0.00386481	-0.35570439
0.08259	8.33147	0.00109577	2.7e-07	0.0	0.0	0.00095546	3.7e-07	6e-08	1.1e-06	584.14419937	736.29497799	751.00130118	6.68610392	0.00401525	-0.3556667
0.08269	8.3377	0.00109951	2.7e-07	0.0	0.0	0.00095171	3.7e-07	6e-08	1.1e-06	584.29805029	736.26426088	750.953394	6.67330147	0.00416597	-0.35562907
0.08279	8.34391	0.00110324	2.7e-07	0.0	0.0	0.00094797	3.8e-07	6e-08	1.11e-06	584.45159537	736.2336502	750.90557318	6.66049694	0.00431697	-0.35559152
0.08289	8.3501	0.00110696	2.8e-07	0.0	0.0	0.00094424	3.8e-07	6e-08	1.11e-06	584.60483468	736.20314672	750.85783872	6.64769011	0.00446827	-0.35555403
0.08299	8.35628	0.00111067	2.8e-07	0.0	0.0	0.00094051	3.9e-07	6e-08	1.11e-06	584.75776831	736.17275124	750.81019064	6.63488073	0.00461986	-0.35551661
0.08309	8.36244	0.00111437	2.8e-07	0.0	0.0	0.0009368	3.9e-07	6e-08	1.12e-06	584.91039632	736.14246456	750.76262896	6.62206858	0.00477177	-0.35547926
0.08319	8.36858	0.00111807	2.8e-07	0.0	0.0	0.00093309	4e-07	6e-08	1.12e-06	585.06271878	736.11228754	750.71515369	6.60925342	0.004924	-0.35544198
0.08329	8.3747	0.00112175	2.9e-07	0.0	0.0	0.0009294	4e-07	6e-08	1.12e-06	585.21473574	736.08222105	750.66776486	6.59643499	0.00507656	-0.35540476
0.08339	8.38081	0.00112542	2.9e-07	0.0	0.0	0.00092571	4.1e-07	6e-08	1.13e-06	585.36644727	736.05226599	750.62046248	6.58361306	0.00522946	-0.35536761
0.08349	8.3869	0.00112909	2.9e-07	0.0	0.0	0.00092203	4.1e-07	6e-08	1.13e-06	585.51785339	736.0224233	750.57324658	6.57078738	0.00538271	-0.35533053
0.08359	8.39297	0.00113274	3e-07	0.0	0.0	0.00091837	4.1e-07	6e-08	1.13e-06	585.66895416	735.99269393	750.52611717	6.5579577	0.00553632	-0.35529352
0.08369	8.39903	0.00113639	3e-07	0.0	0.0	0.00091471	4.2e-07	6e-08	1.14e-06	585.81974961	735.96307888	750.47907428	6.54512377	0.0056903	-0.35525658
0.08379	8.40506	0.00114002	3e-07	0.0	0.0	0.00091106	4.2e-07	6e-08	1.14e-06	585.97023972	735.93357684	750.43211797	6.53228112	0.00583988	-0.3552197
0.08389	8.41108	0.00114365	3e-07	0.0	0.0	0.00090742	4.3e-07	7e-08	1.15e-06	586.12042449	735.90418653	750.38524828	6.51943653	0.00599306	-0.3551829
0.08399	8.41708	0.00114726	3.1e-07	0.0	0.0	0.0009038	4.3e-07	7e-08	1.15e-06	586.27030397	735.87491153	750.33846523	6.50658669	0.00614639	-0.35514616
0.08409	8.42306	0.00115087	3.1e-07	0.0	0.0	0.00090018	4.4e-07	7e-08	1.15e-06	586.41987816	735.84575263	750.29176884	6.49373133	0.00629987	-0.35510948
0.08419	8.42903	0.00115446	3.1e-07	0.0	0.0	0.00089657	4.5e-07	7e-08	1.16e-06	586.56914705	735.81671061	750.24515915	6.48087016	0.00645348	-0.35507288
0.08429	8.43498	0.00115805	3.2e-07	0.0	0.0	0.00089298	4.5e-07	7e-08	1.16e-06	586.71811064	735.78778627	750.1986362	6.46800289	0.00660722	-0.35503634
0.08439	8.4409	0.00116162	3.2e-07	0.0	0.0	0.00088939	4.6e-07	7e-08	1.16e-06	586.8667689	735.7589804	750.15220003	6.45512925	0.00676107	-0.35499988
0.08449	8.44681	0.00116518	3.2e-07	0.0	0.0	0.00088582	4.6e-07	7e-08	1.17e-06	587.01512182	735.7302938	750.10585069	6.44224892	0.00691503	-0.35496348
0.08459	8.4527	0.00116873	3.3e-07	0.0	0.0	0.00088225	4.7e-07	7e-08	1.17e-06	587.16316934	735.70172729	750.05958822	6.42936162	0.00706908	-0.35492715
0.08469	8.45858	0.00117227	3.3e-07	0.0	0.0	0.0008787	4.7e-07	7e-08	1.17e-06	587.31091145	735.67328167	750.01341266	6.41646705	0.00722321	-0.35489088
0.08479	8.46443	0.0011758	3.3e-07	0.0	0.0	0.00087516	4.8e-07	7e-08	1.18e-06	587.45834808	735.64495775	749.96732407	6.4035649	0.00737741	-0.35485469
0.08489	8.47027	0.00117932	3.4e-07	0.0	0.0	0.00087162	4.8e-07	7e-08	1.18e-06	587.60547919	735.61675636	749.92132251	6.39065488	0.00753166	-0.35481856
0.08499	8.47609	0.00118283	3.4e-07	0.0	0.0	0.0008681	4.9e-07	7e-08	1.18e-06	587.75230471	735.5886783	749.87540801	6.37773667	0.00768596	-0.3547825
0.08509	8.48188	0.00118632	3.4e-07	0.0	0.0	0.0008646	4.9e-07	8e-08	1.19e-06	587.89882447	735.56072879	749.82958065	6.36480257	0.00784554	-0.35474651
0.08519	8.48766	0.00118981	3.5e-07	0.0	0.0	0.0008611	5e-07	8e-08	1.19e-06	588.04503841	735.5329079	749.78384049	6.35186471	0.00800155	-0.35471059
0.08529	8.49342	0.00119328	3.5e-07	0.0	0.0	0.00085761	5e-07	8e-08	1.2e-06	588.19094648	735.5052152	749.73818758	6.33891735	0.00815782	-0.35467474
0.08539	8.49917	0.00119674	3.5e-07	0.0	0.0	0.00085414	5.1e-07	8e-08	1.2e-06	588.33654856	735.47765189	749.69262198	6.32596013	0.00831436	-0.35463896
0.08549	8.50489	0.00120019	3.6e-07	0.0	0.0	0.00085068	5.2e-07	8e-08	1.2e-06	588.48184456	735.4502192	749.64714376	6.31299272	0.00847118	-0.35460324
0.08559	8.51059	0.00120363	3.6e-07	0.0	0.0	0.00084722	5.2e-07	8e-08	1.21e-06	588.62683434	735.42291838	749.601753	6.30001473	0.00862829	-0.3545676
0.08569	8.51628	0.00120705	3.6e-07	0.0	0.0	0.00084379	5.3e-07	8e-08	1.21e-06	588.77151779	735.39575071	749.55644975	6.28702582	0.00878569	-0.35453202
0.08579	8.52194	0.00121047	3.7e-07	0.0	0.0	0.00084036	5.3e-07	8e-08	1.21e-06	588.91589477	735.36871753	749.51123409	6.27402561	0.0089434	-0.35449651
0.08589	8.52759	0.00121387	3.7e-07	0.0	0.0	0.00083694	5.4e-07	8e-08	1.22e-06	589.05996512	735.34182017	749.46610611	6.26101373	0.00910142	-0.35446107
0.08599	8.53321	0.00121726	3.7e-07	0.0	1e-08	0.00083354	5.4e-07	8e-08	1.22e-06	589.20372871	735.31506005	749.42106587	6.2479898	0.00925976	-0.3544257
0.08609	8.53882	0.00122063	3.8e-07	0.0	1e-08	0.00083015	5.5e-07	8e-08	1.22e-06	589.34718535	735.28843857	749.37611346	6.23495344	0.00941844	-0.3543904
0.08619	8.54441	0.001224	3.8e-07	0.0	1e-08	0.00082677	5.6e-07	9e-08	1.23e-06	589.49033488	735.26195721	749.33124895	6.22190427	0.00957746	-0.35435516
0.08629	8.54997	0.00122735	3.8e-07	0.0	1e-08	0.00082341	5.6e-07	9e-08	1.23e-06	589.63317712	735.23561746	749.28647244	6.20883458	0.00973315	-0.35432
0.08639	8.55552	0.00123069	3.9e-07	0.0	1e-08	0.00082006	5.7e-07	9e-08	1.23e-06	589.77571167	735.20941511	749.24178411	6.19575516	0.00989114	-0.35428491
0.08649	8.56105	0.00123401	3.9e-07	0.0	1e-08	0.00081672	5.7e-07	9e-08	1.24e-06	589.91793847	735.18335554	749.19718399	6.18266191	0.0100496	-0.35424988
0.08659	8.56655	0.00123733	3.9e-07	0.0	1e-08	0.00081339	5.8e-07	9e-08	1.24e-06	590.0598573	735.1574401	749.15267216	6.16955377	0.0102082	-0.35421492
0.08669	8.57204	0.00124063	4e-07	0.0	1e-08	0.00081007	5.9e-07	9e-08	1.24e-06	590.20146792	735.13167012	749.10824875	6.15643027	0.01036692	-0.35418004
0.08679	8.57751	0.00124392	4e-07	0.0	1e-08	0.00080677	5.9e-07	9e-08	1.25e-06	590.34277008	735.10604693	749.06391384	6.14329097	0.01052575	-0.35414522
0.08689	8.58295	0.00124719	4e-07	0.0	1e-08	0.00080348	6e-07	9e-08	1.25e-06	590.48376355	735.0805719	749.01966755	6.13013541	0.01068468	-0.35411047
0.08699	8.58838	0.00125045	4.1e-07	0.0	1e-08	0.00080021	6e-07	9e-08	1.25e-06	590.62444804	735.05524637	748.97550998	6.11696311	0.01084371	-0.35407579
0.08709	8.59379	0.0012537	4.1e-07	0.0	1e-08	0.00079695	6.1e-07	9e-08	1.26e-06	590.76482329	735.03007174	748.93144126	6.10377362	0.01100282	-0.35404119
0.08719	8.59917	0.00125694	4.1e-07	0.0	1e-08	0.0007937	6.2e-07	1e-07	1.26e-06	590.90488901	735.00504939	748.8874615	6.09056644	0.01116201	-0.35400665
0.08729	8.60454	0.00126016	4.2e-07	0.0	1e-08	0.00079046	6.2e-07	1e-07	1.26e-06	591.04464489	734.98018073	748.84357082	6.07734111	0.01132125	-0.35397218
0.08739	8.60988	0.00126337	4.2e-07	0.0	1e-08	0.00078724	6.3e-07	1e-07	1.27e-06	591.18409064	734.95546717	748.79976934	6.06409712	0.01148054	-0.35393778
0.08749	8.6152	0.00126656	4.2e-07	0.0	1e-08	0.00078403	6.4e-07	1e-07	1.27e-06	591.32322592	734.93091014	748.7560572	6.05083399	0.01163987	-0.35390345
0.08759	8.6205	0.00126974	4.3e-07	0.0	1e-08	0.00078083	6.4e-07	1e-07	1.27e-06	591.46205032	734.90651278	748.71243453	6.03753738	0.01180394	-0.3538692
0.08769	8.62578	0.00127291	4.3e-07	0.0	1e-08	0.00077765	6.5e-07	1e-07	1.28e-06	591.60056331	734.88228047	748.66890152	6.0242298	0.01196489	-0.35383501
0.08779	8.63104	0.00127606	4.4e-07	0.0	1e-08	0.00077449	6.6e-07	1e-07	1.28e-06	591.73876469	734.85821136	748.62545827	6.0109008	0.01212609	-0.35380089
0.08789	8.63628	0.0012792	4.4e-07	0.0	1e-08	0.00077133	6.6e-07	1e-07	1.28e-06	591.87665408	734.83430728	748.58210492	5.9975498	0.01228756	-0.35376685
0.08799	8.6415	0.00128232	4.4e-07	0.0	1e-08	0.00076819	6.7e-07	1e-07	1.28e-06	592.01423106	734.81057012	748.53884163	5.98417622	0.0124493	-0.35373287
0.08809	8.64669	0.00128544	4.5e-07	0.0	1e-08	0.00076507	6.7e-07	1e-07	1.29e-06	592.15149523	734.7870018	748.49566854	5.97077944	0.01261133	-0.35369897
0.08819	8.65187	0.00128853	4.5e-07	0.0	1e-08	0.00076196	6.8e-07	1.1e-07	1.29e-06	592.28844617	734.76360428	748.45258581	5.95735888	0.01277364	-0.35366513
0.08829	8.65702	0.00129161	4.5e-07	0.0	1e-08	0.00075886	6.9e-07	1.1e-07	1.29e-06	592.42508341	734.74037958	748.40959361	5.94391391	0.01293625	-0.35363137
0.08839	8.66215	0.00129468	4.6e-07	0.0	1e-08	0.00075578	6.9e-07	1.1e-07	1.3e-06	592.56140652	734.71732975	748.3666921	5.93044391	0.01309918	-0.35359768
0.08849	8.66725	0.00129774	4.6e-07	0.0	1e-08	0.00075271	7e-07	1.1e-07	1.3e-06	592.69741501	734.6944569	748.32388145	5.91694825	0.01326242	-0.35356406
0.08859	8.67234	0.00130078	4.7e-07	0.0	1e-08	0.00074965	7.1e-07	1.1e-07	1.3e-06	592.8331084	734.67176318	748.28116184	5.9034263	0.013426	-0.35353051
0.08869	8.6774	0.0013038	4.7e-07	0.0	1e-08	0.00074661	7.2e-07	1.1e-07	1.31e-06	592.96848618	734.64925077	748.23853343	5.8898774	0.01358992	-0.35349703
0.08879	8.68245	0.00130681	4.7e-07	0.0	1e-08	0.00074359	7.2e-07	1.1e-07	1.31e-06	593.10354785	734.62692194	748.19599642	5.8763009	0.0137542	-0.35346363
0.08889	8.68746	0.00130981	4.8e-07	0.0	1e-08	0.00074058	7.3e-07	1.1e-07	1.31e-06	593.23829261	734.60477627	748.15355109	5.86267343	0.01391447	-0.3534303
0.08899	8.69246	0.00131279	4.8e-07	0.0	1e-08	0.00073758	7.4e-07	1.1e-07	1.32e-06	593.37271984	734.58281556	748.11119764	5.84903241	0.01407809	-0.35339704
0.08909	8.69743	0.00131575	4.8e-07	0.0	1e-08	0.0007346	7.4e-07	1.1e-07	1.32e-06	593.50682915	734.56104364	748.06893623	5.83536061	0.01424188	-0.35336385
0.08919	8.70239	0.0013187	4.9e-07	0.0	1e-08	0.00073164	7.5e-07	1.2e-07	1.32e-06	593.6406199	734.53946271	748.02676706	5.82165725	0.01440583	-0.35333073
0.08929	8.70731	0.00132164	4.9e-07	0.0	1e-08	0.00072869	7.6e-07	1.2e-07	1.32e-06	593.77409149	734.51807496	747.98469035	5.80792153	0.01456995	-0.35329769
0.08939	8.71222	0.00132456	5e-07	0.0	1e-08	0.00072575	7.6e-07	1.2e-07	1.33e-06	593.90724327	734.49688262	747.94270631	5.79415264	0.01473421	-0.35326472
0.08949	8.7171	0.00132746	5e-07	0.0	1e-08	0.00072283	7.7e-07	1.2e-07	1.33e-06	594.04007457	734.47588795	747.90081518	5.78034976	0.01489863	-0.35323182
0.08959	8.72196	0.00133035	5e-07	0.0	1e-08	0.00071993	7.8e-07	1.2e-07	1.33e-06	594.17258471	734.45509326	747.85901719	5.76651206	0.01506318	-0.35319899
0.08969	8.72679	0.00133323	5.1e-07	0.0	1e-08	0.00071704	7.8e-07	1.2e-07	1.34e-06	594.304773	734.43450086	747.81731258	5.75263869	0.01522787	-0.35316624
0.08979	8.7316	0.00133609	5.1e-07	0.0	1e-08	0.00071417	7.9e-07	1.2e-07	1.34e-06	594.43663871	734.41411311	747.77570159	5.7387288	0.01539269	-0.35313356
0.08989	8.73639	0.00133893	5.1e-07	0.0	1e-08	0.00071131	8e-07	1.2e-07	1.34e-06	594.56818111	734.39393239	747.73418446	5.72478151	0.01555763	-0.35310096
0.08999	8.74116	0.00134176	5.2e-07	0.0	1e-08	0.00070846	8.1e-07	1.2e-07	1.34e-06	594.69939943	734.37396112	747.69276146	5.71079596	0.01572268	-0.35306843
0.09009	8.7459	0.00134457	5.2e-07	0.0	1e-08	0.00070564	8.1e-07	1.3e-07	1.35e-06	594.8302929	734.35420175	747.65143285	5.69677125	0.01588784	-0.35303597
0.09019	8.75061	0.00134736	5.3e-07	0.0	1e-08	0.00070283	8.2e-07	1.3e-07	1.35e-06	594.96085993	734.33466281	747.61019911	5.68265976	0.01605871	-0.3530036
0.09029	8.7553	0.00135014	5.3e-07	0.0	1e-08	0.00070003	8.3e-07	1.3e-07	1.35e-06	595.09110007	734.3153439	747.5690604	5.66853954	0.0162258	-0.35297129
0.09039	8.75997	0.00135291	5.3e-07	0.0	1e-08	0.00069725	8.3e-07	1.3e-07	1.36e-06	595.22101255	734.29624709	747.528017	5.65437516	0.01639323	-0.35293906
0.09049	8.76462	0.00135566	5.4e-07	0.0	1e-08	0.00069449	8.4e-07	1.3e-07	1.36e-06	595.35059644	734.27737536	747.4870692	5.6401655	0.01656104	-0.3529069
0.09059	8.76923	0.00135839	5.4e-07	0.0	1e-08	0.00069174	8.5e-07	1.3e-07	1.36e-06	595.47985081	734.25873175	747.44621731	5.6259094	0.01672922	-0.35287482
0.09069	8.77383	0.0013611	5.5e-07	0.0	1e-08	0.00068901	8.6e-07	1.3e-07	1.36e-06	595.60877468	734.24031937	747.40546165	5.61160572	0.01689779	-0.35284282
0.09079	8.7784	0.0013638	5.5e-07	0.0	1e-08	0.0006863	8.6e-07	1.3e-07	1.37e-06	595.73736706	734.22214138	747.36480254	5.59725326	0.01706678	-0.35281089
0.09089	8.78294	0.00136649	5.5e-07	0.0	1e-08	0.0006836	8.7e-07	1.4e-07	1.37e-06	595.86562693	734.20420103	747.32424033	5.58285082	0.01723619	-0.35277903
0.09099	8.78746	0.00136915	5.6e-07	0.0	1e-08	0.00068091	8.8e-07	1.4e-07	1.37e-06	595.99355323	734.18650163	747.28377533	5.5683972	0.01740605	-0.35274726
0.09109	8.79195	0.00137181	5.6e-07	0.0	1e-08	0.00067825	8.9e-07	1.4e-07	1.37e-06	596.12114489	734.16904656	747.24340791	5.55389115	0.01757636	-0.35271555
0.09119	8.79642	0.00137444	5.7e-07	0.0	1e-08	0.0006756	8.9e-07	1.4e-07	1.38e-06	596.2484008	734.15183927	747.20313843	5.53933141	0.01774716	-0.35268393
0.09129	8.80086	0.00137706	5.7e-07	0.0	1e-08	0.00067297	9e-07	1.4e-07	1.38e-06	596.37531983	734.13488328	747.16296723	5.52471671	0.01791844	-0.35265238
0.09139	8.80527	0.00137966	5.7e-07	0.0	1e-08	0.00067035	9.1e-07	1.4e-07	1.38e-06	596.50190065	734.1181822	747.12289476	5.50999774	0.01808973	-0.35262092
0.09149	8.80966	0.00138224	5.8e-07	0.0	1e-08	0.00066775	9.2e-07	1.4e-07	1.39e-06	596.62814113	734.10173971	747.08292168	5.4952527	0.01826188	-0.35258953
0.09159	8.81403	0.00138481	5.8e-07	0.0	1e-08	0.00066517	9.2e-07	1.4e-07	1.39e-06	596.75404075	734.08555955	747.04304816	5.48044607	0.01843456	-0.35255822
0.09169	8.81836	0.00138736	5.9e-07	0.0	1e-08	0.00066261	9.3e-07	1.4e-07	1.39e-06	596.87959818	734.06964556	747.00327462	5.46557626	0.01860779	-0.35252698
0.09179	8.82267	0.00138989	5.9e-07	0.0	1e-08	0.00066006	9.4e-07	1.5e-07	1.39e-06	597.00481207	734.05400164	746.96360151	5.45064166	0.01878157	-0.35249583
0.09189	8.82696	0.0013924	5.9e-07	0.0	1e-08	0.00065753	9.5e-07	1.5e-07	1.4e-06	597.12968102	734.03863178	746.92402925	5.43564065	0.01895593	-0.35246475
0.09199	8.83121	0.0013949	6e-07	0.0	1e-08	0.00065502	9.5e-07	1.5e-07	1.4e-06	597.25420362	734.02354005	746.8845583	5.42057154	0.01913089	-0.35243376
0.09209	8.83544	0.00139738	6e-07	0.0	1e-08	0.00065252	9.6e-07	1.5e-07	1.4e-06	597.37837838	734.00873061	746.84518913	5.40543266	0.01930646	-0.35240284
0.09219	8.83964	0.00139985	6e-07	0.0	1e-08	0.00065004	9.7e-07	1.5e-07	1.4e-06	597.50220381	733.99420769	746.80592221	5.39022229	0.01948268	-0.352372
0.09229	8.84382	0.00140229	6.1e-07	0.0	1e-08	0.00064758	9.8e-07	1.5e-07	1.41e-06	597.62567837	733.97997562	746.76675803	5.37493869	0.01965955	-0.35234125
0.09239	8.84797	0.00140472	6.1e-07	0.0	1e-08	0.00064514	9.8e-07	1.5e-07	1.41e-06	597.74880046	733.9660388	746.72769708	5.35958007	0.0198371	-0.35231057
0.09249	8.85208	0.00140713	6.2e-07	0.0	1e-08	0.00064271	9.9e-07	1.5e-07	1.41e-06	597.87156846	733.95240174	746.68873988	5.34414466	0.02001535	-0.35227998
0.09259	8.85617	0.00140952	6.2e-07	0.0	1e-08	0.0006403	1e-06	1.6e-07	1.41e-06	597.99398071	733.93906901	746.64988695	5.32863061	0.02019432	-0.35224946
0.09269	8.86024	0.0014119	6.2e-07	0.0	1e-08	0.00063791	1.01e-06	1.6e-07	1.42e-06	598.1160344	733.92604728	746.61113914	5.31291718	0.02037639	-0.35221905
0.09279	8.86427	0.00141425	6.3e-07	0.0	1e-08	0.00063554	1.01e-06	1.6e-07	1.42e-06	598.23772691	733.91334291	746.57249727	5.29720118	0.02055764	-0.3521887
0.09289	8.86828	0.00141659	6.3e-07	0.0	1e-08	0.00063319	1.02e-06	1.6e-07	1.42e-06	598.35905747	733.9009589	746.5339616	5.28139463	0.02073981	-0.35215844
0.09299	8.87225	0.00141891	6.4e-07	0.0	1e-08	0.00063085	1.03e-06	1.6e-07	1.42e-06	598.4800241	733.88890048	746.49553273	5.26549507	0.02092293	-0.35212826
0.09309	8.8762	0.00142122	6.4e-07	0.0	1e-08	0.00062853	1.04e-06	1.6e-07	1.42e-06	598.60062476	733.87717297	746.45721131	5.24949998	0.02110703	-0.35209817
0.09319	8.88012	0.0014235	6.4e-07	0.0	1e-08	0.00062624	1.04e-06	1.6e-07	1.43e-06	598.72085735	733.86578184	746.41899797	5.2334068	0.02129215	-0.35206816
0.09329	8.88401	0.00142576	6.5e-07	0.0	1e-08	0.00062395	1.05e-06	1.6e-07	1.43e-06	598.84071971	733.85473267	746.3808934	5.21721293	0.02147833	-0.35203824
0.09339	8.88786	0.00142801	6.5e-07	0.0	1e-08	0.00062169	1.06e-06	1.7e-07	1.43e-06	598.96020964	733.84403117	746.34289828	5.2009157	0.0216656	-0.3520084
0.09349	8.89169	0.00143024	6.6e-07	0.0	1e-08	0.00061945	1.07e-06	1.7e-07	1.43e-06	599.07932485	733.83368315	746.3050133	5.18451242	0.021854	-0.35197865
0.09359	8.89549	0.00143245	6.6e-07	0.0	1e-08	0.00061723	1.07e-06	1.7e-07	1.44e-06	599.19806302	733.82369459	746.2672392	5.16800035	0.02204357	-0.35194898
0.09369	8.89926	0.00143464	6.6e-07	0.0	1e-08	0.00061502	1.08e-06	1.7e-07	1.44e-06	599.31642173	733.81407156	746.22957671	5.15137667	0.02223435	-0.3519194
0.09379	8.90299	0.00143681	6.7e-07	0.0	1e-08	0.00061283	1.09e-06	1.7e-07	1.44e-06	599.43439853	733.80482028	746.19202659	5.13463857	0.02242639	-0.35188991
0.09389	8.9067	0.00143896	6.7e-07	0.0	1e-08	0.00061067	1.1e-06	1.7e-07	1.44e-06	599.55199089	733.79594711	746.15458961	5.11778314	0.02261971	-0.35186051
0.09399	8.91037	0.0014411	6.8e-07	0.0	1e-08	0.00060852	1.1e-06	1.7e-07	1.44e-06	599.66919415	733.78746348	746.11726719	5.10066068	0.02281895	-0.35183121
0.09409	8.91401	0.00144321	6.8e-07	0.0	1e-08	0.00060639	1.11e-06	1.7e-07	1.45e-06	599.78600586	733.77937547	746.08006007	5.08350057	0.0230169	-0.35180199
0.09419	8.91762	0.0014453	6.8e-07	0.0	1e-08	0.00060428	1.12e-06	1.7e-07	1.45e-06	599.90242364	733.77168907	746.04296899	5.066201	0.02321668	-0.35177287
0.09429	8.9212	0.00144738	6.9e-07	0.0	1e-08	0.00060219	1.13e-06	1.8e-07	1.45e-06	600.01844437	733.76441192	746.00599491	5.04875737	0.02341839	-0.35174383
0.09439	8.92475	0.00144943	6.9e-07	0.0	1e-08	0.00060012	1.13e-06	1.8e-07	1.45e-06	600.13406483	733.75755192	745.9691388	5.03116497	0.02362213	-0.35171489
0.09449	8.92826	0.00145147	6.9e-07	0.0	1e-08	0.00059807	1.14e-06	1.8e-07	1.45e-06	600.24928171	733.75111718	745.93240168	5.01341895	0.02382798	-0.35168604
0.09459	8.93174	0.00145348	7e-07	0.0	1e-08	0.00059604	1.15e-06	1.8e-07	1.46e-06	600.36409157	733.74511605	745.89578459	4.99551435	0.02403606	-0.35165728
0.09469	8.93519	0.00145548	7e-07	0.0	1e-08	0.00059403	1.16e-06	1.8e-07	1.46e-06	600.47849086	733.73955715	745.85928861	4.97744608	0.02424647	-0.35162862
0.09479	8.9386	0.00145745	7.1e-07	0.0	1e-08	0.00059204	1.16e-06	1.8e-07	1.46e-06	600.59247592	733.73444934	745.82291485	4.95920893	0.02445931	-0.35160006
0.09489	8.94198	0.00145941	7.1e-07	0.0	1e-08	0.00059008	1.17e-06	1.8e-07	1.46e-06	600.70604182	733.72980437	745.7866648	4.9406785	0.02467855	-0.3515716
0.09499	8.94532	0.00146134	7.1e-07	0.0	1e-08	0.00058813	1.18e-06	1.8e-07	1.46e-06	600.81918372	733.72563383	745.7505399	4.92203427	0.02489832	-0.35154323
0.09509	8.94863	0.00146326	7.2e-07	0.0	1e-08	0.0005862	1.19e-06	1.9e-07	1.47e-06	600.93189835	733.72194559	745.71454116	4.90319324	0.02512125	-0.35151496
0.09519	8.95191	0.00146515	7.2e-07	0.0	1e-08	0.00058429	1.19e-06	1.9e-07	1.47e-06	601.04418127	733.71875024	745.67866992	4.88414837	0.0253475	-0.35148679
0.09529	8.95515	0.00146702	7.2e-07	0.0	1e-08	0.00058241	1.2e-06	1.9e-07	1.47e-06	601.1560279	733.71605868	745.64292757	4.86489244	0.02557723	-0.35145873
0.09539	8.95835	0.00146887	7.3e-07	0.0	1e-08	0.00058055	1.21e-06	1.9e-07	1.47e-06	601.26743347	733.71388223	745.60731552	4.84541804	0.02581063	-0.35143076
0.09549	8.96152	0.0014707	7.3e-07	0.0	1e-08	0.0005787	1.22e-06	1.9e-07	1.47e-06	601.37839306	733.71223253	745.57183528	4.82571757	0.02604788	-0.3514029
0.09559	8.96465	0.0014725	7.3e-07	0.0	1e-08	0.00057688	1.22e-06	1.9e-07	1.48e-06	601.48890157	733.71112163	745.53648837	4.80578323	0.02628915	-0.35137514
0.09569	8.96774	0.00147429	7.4e-07	0.0	1e-08	0.00057509	1.23e-06	1.9e-07	1.48e-06	601.59895371	733.71056199	745.50127639	4.78560705	0.02653465	-0.35134749
0.09579	8.9708	0.00147605	7.4e-07	0.0	1e-08	0.00057331	1.24e-06	1.9e-07	1.48e-06	601.7085435	733.71056758	745.46620112	4.76506378	0.02678807	-0.35131995
0.09589	8.97382	0.00147779	7.5e-07	0.0	1e-08	0.00057155	1.24e-06	1.9e-07	1.48e-06	601.81766295	733.71115666	745.43126494	4.74430348	0.02704487	-0.35129252
0.09599	8.9768	0.00147951	7.5e-07	0.0	1e-08	0.00056982	1.25e-06	2e-07	1.48e-06	601.92630713	733.71234096	745.39646933	4.723253	0.0273072	-0.3512652
0.09609	8.97974	0.0014812	7.5e-07	0.0	1e-08	0.00056811	1.26e-06	2e-07	1.48e-06	602.03446944	733.71413581	745.36181628	4.70189993	0.02757537	-0.35123798
0.09619	8.98265	0.00148288	7.6e-07	0.0	1e-08	0.00056643	1.27e-06	2e-07	1.49e-06	602.142143	733.71655715	745.32730783	4.68023146	0.02784973	-0.35121089
0.09629	8.98551	0.00148453	7.6e-07	0.0	1e-08	0.00056477	1.27e-06	2e-07	1.49e-06	602.24932063	733.71962158	745.29294613	4.65823432	0.02813061	-0.3511839
0.09639	8.98833	0.00148615	7.6e-07	0.0	1e-08	0.00056313	1.28e-06	2e-07	1.49e-06	602.35599484	733.72334638	745.25873341	4.63589485	0.02841837	-0.35115704
0.09649	8.99111	0.00148775	7.7e-07	0.0	1e-08	0.00056151	1.29e-06	2e-07	1.49e-06	602.46215643	733.72775272	745.22467239	4.6130444	0.02871862	-0.3511303
0.09659	8.99386	0.00148933	7.7e-07	0.0	1e-08	0.00055992	1.29e-06	2e-07	1.49e-06	602.56779564	733.7328631	745.19076598	4.58988249	0.0290245	-0.35110367
0.09669	8.99655	0.00149089	7.7e-07	0.0	1e-08	0.00055835	1.3e-06	2e-07	1.49e-06	602.6729046	733.73869551	745.15701652	4.56630672	0.02933936	-0.35107717
0.09679	8.99921	0.00149242	7.8e-07	0.0	1e-08	0.00055681	1.31e-06	2e-07	1.5e-06	602.77747384	733.74527167	745.1234268	4.54229738	0.02966377	-0.3510508
0.09689	9.00183	0.00149392	7.8e-07	0.0	1e-08	0.00055529	1.31e-06	2.1e-07	1.5e-06	602.88149342	733.75261431	745.0899998	4.51783405	0.02999829	-0.35102455
0.09699	9.0044	0.0014954	7.8e-07	0.0	1e-08	0.0005538	1.32e-06	2.1e-07	1.5e-06	602.98495294	733.76074722	745.05673857	4.49289561	0.03034352	-0.35099843
0.09709	9.00692	0.00149686	7.8e-07	0.0	1e-08	0.00055233	1.32e-06	2.1e-07	1.5e-06	603.08784151	733.76969524	745.02364635	4.4674602	0.0307001	-0.35097244
0.09719	9.0094	0.00149829	7.9e-07	0.0	1e-08	0.00055089	1.33e-06	2.1e-07	1.5e-06	603.19014531	733.77948994	744.99072721	4.44130527	0.03107557	-0.3509466
0.09729	9.01184	0.00149969	7.9e-07	0.0	1e-08	0.00054948	1.34e-06	2.1e-07	1.5e-06	603.29185116	733.79016137	744.95798503	4.41464572	0.03146236	-0.35092089
0.09739	9.01423	0.00150107	7.9e-07	0.0	1e-08	0.00054809	1.34e-06	2.1e-07	1.5e-06	603.39294598	733.8017393	744.92542367	4.38735516	0.03186472	-0.35089532
0.09749	9.01657	0.00150241	8e-07	0.0	1e-08	0.00054673	1.35e-06	2.1e-07	1.51e-06	603.49341516	733.81425697	744.89304743	4.35939587	0.03228379	-0.3508699
0.09759	9.01886	0.00150374	8e-07	0.0	1e-08	0.0005454	1.36e-06	2.1e-07	1.51e-06	603.59324323	733.82774958	744.86086087	4.33065368	0.03272351	-0.35084463
0.09769	9.02111	0.00150503	8e-07	0.0	1e-08	0.00054409	1.36e-06	2.1e-07	1.51e-06	603.69241018	733.84226295	744.82886984	4.30107799	0.03318552	-0.35081951
0.09779	9.0233	0.0015063	8.1e-07	0.0	1e-08	0.00054282	1.37e-06	2.1e-07	1.51e-06	603.79089889	733.85783592	744.79707937	4.27069324	0.03366868	-0.35079455
0.09789	9.02545	0.00150753	8.1e-07	0.0	1e-08	0.00054157	1.37e-06	2.2e-07	1.51e-06	603.88868976	733.87451317	744.76549521	4.23940465	0.03417621	-0.35076976
0.09799	9.02754	0.00150874	8.1e-07	0.0	1e-08	0.00054035	1.38e-06	2.2e-07	1.51e-06	603.98576174	733.8923426	744.73412351	4.20715226	0.03471005	-0.35074512
0.09809	9.02958	0.00150991	8.1e-07	0.0	1e-08	0.00053917	1.38e-06	2.2e-07	1.51e-06	604.08209176	733.91137681	744.70297104	4.17372344	0.0352777	-0.35072067
0.09819	9.03157	0.00151106	8.2e-07	0.0	1e-08	0.00053801	1.39e-06	2.2e-07	1.52e-06	604.17765181	733.93167974	744.67204594	4.1391384	0.03587816	-0.35069639
0.09829	9.0335	0.00151218	8.2e-07	0.0	1e-08	0.00053689	1.39e-06	2.2e-07	1.52e-06	604.27241509	733.9533125	744.64135606	4.10326288	0.03651606	-0.35067229
0.09839	9.03537	0.00151326	8.2e-07	0.0	1e-08	0.0005358	1.4e-06	2.2e-07	1.52e-06	604.36635123	733.97634437	744.61091022	4.06596346	0.03719603	-0.35064839
0.09849	9.03719	0.00151431	8.2e-07	0.0	1e-08	0.00053474	1.4e-06	2.2e-07	1.52e-06	604.45942335	734.00085995	744.58071916	4.02690346	0.03793042	-0.35062469
0.09859	9.03894	0.00151532	8.3e-07	0.0	1e-08	0.00053371	1.41e-06	2.2e-07	1.52e-06	604.55159414	734.02694456	744.55079371	3.98616546	0.03871561	-0.3506012
0.09869	9.04064	0.0015163	8.3e-07	0.0	1e-08	0.00053272	1.41e-06	2.2e-07	1.52e-06	604.64282209	734.05469332	744.52114593	3.9434977	0.03956067	-0.35057792
0.09879	9.04227	0.00151725	8.3e-07	0.0	1e-08	0.00053177	1.42e-06	2.2e-07	1.52e-06	604.73305901	734.0842169	744.49178979	3.89844045	0.04048259	-0.35055488
0.09889	9.04384	0.00151815	8.3e-07	0.0	1e-08	0.00053086	1.42e-06	2.2e-07	1.52e-06	604.8222493	734.11564319	744.46274136	3.85088857	0.04148483	-0.35053207
0.09899	9.04534	0.00151902	8.3e-07	0.0	1e-08	0.00052998	1.43e-06	2.2e-07	1.52e-06	604.91033142	734.14911392	744.43401846	3.80028374	0.04258832	-0.35050953
0.09909	9.04677	0.00151985	8.4e-07	0.0	1e-08	0.00052914	1.43e-06	2.2e-07	1.52e-06	604.99723091	734.1848011	744.40564256	3.74627716	0.04380575	-0.35048726
0.09919	9.04812	0.00152064	8.4e-07	0.0	1e-08	0.00052835	1.43e-06	2.3e-07	1.52e-06	605.08286572	734.22289442	744.37763732	3.68824388	0.04516062	-0.35046528
0.09929	9.04941	0.00152138	8.4e-07	0.0	1e-08	0.0005276	1.44e-06	2.3e-07	1.53e-06	605.16713426	734.26362938	744.35003199	3.62537125	0.04668369	-0.35044361
0.09939	9.05061	0.00152208	8.4e-07	0.0	1e-08	0.00052689	1.44e-06	2.3e-07	1.53e-06	605.24991629	734.30728517	744.32286114	3.5565123	0.04841903	-0.35042229
0.09949	9.05173	0.00152274	8.4e-07	0.0	1e-08	0.00052623	1.44e-06	2.3e-07	1.53e-06	605.33106168	734.35421129	744.29616784	3.48045277	0.05041319	-0.35040134
0.09959	9.05276	0.00152334	8.4e-07	0.0	1e-08	0.00052563	1.45e-06	2.3e-07	1.53e-06	605.4103839	734.40484271	744.27000558	3.39486223	0.05275718	-0.35038082
0.09969	9.0537	0.00152388	8.5e-07	0.0	1e-08	0.00052507	1.45e-06	2.3e-07	1.53e-06	605.48763649	734.45975523	744.24444486	3.29668857	0.05557096	-0.35036077
0.09979	9.05454	0.00152437	8.5e-07	0.0	1e-08	0.00052458	1.45e-06	2.3e-07	1.53e-06	605.56248554	734.5197301	744.21958107	3.18101428	0.05904931	-0.35034127
0.09989	9.05526	0.0015248	8.5e-07	0.0	1e-08	0.00052415	1.46e-06	2.3e-07	1.53e-06	605.63444362	734.58590869	744.19555322	3.03857965	0.06356238	-0.35032244
0.09999	9.05586	0.00152515	8.5e-07	0.0	1e-08	0.0005238	1.46e-06	2.3e-07	1.53e-06	605.70273161	734.66011431	744.17258306	2.85045294	0.06987219	-0.35030444
0.10001	9.05596	0.00152521	8.5e-07	0.0	1e-08	0.00052374	1.46e-06	2.3e-07	1.53e-06	605.71584054	734.6761716	744.16814673	1237.52819245	32.34793161	37.602904
