# Supplementary material for: Dataset for the simulated biomass pyrolysis in rotary kilns with varying particle residence time distributions
Source: Data Brief. 2021 Nov 23;39:107603. doi: 10.1016/j.dib.2021.107603 (PMC8633881; doi:10.1016/j.dib.2021.107603)
Supplement: Supplementary Data S1 — Supplementary Raw Research Data. This is open data under the CC BY license http://creativecommons.org/licenses/by/4.0/ [file mmc1.zip › supplementary/114/logFiles/log_Pe18]

l,m	Tau,s	F_w,kg/s	F_is,kg/s	F_c,kg/s	F_rt,kg/s	F_w_wet,kg/s	F_it,kg/s	F_g,kg/s	F_H2O_g,kg/s	T_b,K	T_g,K	T_w,K	q_bed,kW/m	q_gas,kW/m	q_loss,kW/m
1e-05	0.00062	0.0	0.0	0.0	0.0	0.00205296	0.0	0.0	0.0	298.21474935	298.70213341	833.13081288	23.93343474	3.83785449	-0.42016542
0.0001	0.01174	0.0	0.0	0.0	0.0	0.00205296	0.0	0.0	0.0	298.79696624	303.66289784	832.95826608	23.9021887	3.82885197	-0.42002992
0.0002	0.02409	0.0	0.0	0.0	0.0	0.00205296	0.0	0.0	0.0	299.44276297	309.15679866	832.76683808	23.86755491	3.81854852	-0.41987957
0.0003	0.03644	0.0	0.0	0.0	0.0	0.00205296	0.0	0.0	0.0	300.08739406	314.63124523	832.57571774	23.83302092	3.80787678	-0.41972948
0.0004	0.04879	0.0	0.0	0.0	0.0	0.00205296	0.0	0.0	0.0	300.73086339	320.08576592	832.38490684	23.79858401	3.79684849	-0.41957963
0.0005	0.06113	0.0	0.0	0.0	0.0	0.00205296	0.0	0.0	0.0	301.37317478	325.5198816	832.19440724	23.76424225	3.78543959	-0.41943003
0.0006	0.07347	0.0	0.0	0.0	0.0	0.00205296	0.0	0.0	0.0	302.01433207	330.93312501	832.00422074	23.72999762	3.77368132	-0.41928066
0.0007	0.08581	0.0	0.0	0.0	0.0	0.00205296	0.0	0.0	0.0	302.65433907	336.32501971	831.81434918	23.69584639	3.7615335	-0.41913156
0.0008	0.09814	0.0	0.0	0.0	0.0	0.00205296	0.0	0.0	0.0	303.29319952	341.69507118	831.62479452	23.6617916	3.74902614	-0.41898269
0.0009	0.11047	0.0	0.0	0.0	0.0	0.00205296	0.0	0.0	0.0	303.93091725	347.0428112	831.43555856	23.6278319	3.73614659	-0.41883407
0.001	0.1228	0.0	0.0	0.0	0.0	0.00205296	0.0	0.0	0.0	304.56749591	352.36772856	831.24664338	23.59396306	3.722858	-0.41868572
0.0011	0.13512	0.0	0.0	0.0	0.0	0.00205296	0.0	0.0	0.0	305.20293928	357.66934101	831.05805087	23.56019046	3.70920729	-0.41853761
0.0012	0.14744	0.0	0.0	0.0	0.0	0.00205296	0.0	0.0	0.0	305.83725101	362.94714271	830.8697831	23.52650415	3.6951231	-0.41838977
0.0013	0.15976	0.0	0.0	0.0	0.0	0.00205296	0.0	0.0	0.0	306.4704346	368.20060422	830.68184231	23.4929127	3.68066393	-0.41824219
0.0014	0.17207	0.0	0.0	0.0	0.0	0.00205296	0.0	0.0	0.0	307.10249381	373.42923893	830.49423041	23.45941403	3.66581559	-0.41809486
0.0015	0.18438	0.0	0.0	0.0	0.0	0.00205296	0.0	0.0	0.0	307.73343233	378.63254795	830.30694942	23.42600838	3.65057973	-0.41794778
0.0016	0.19668	0.0	0.0	0.0	0.0	0.00205296	0.0	0.0	0.0	308.36325386	383.81003408	830.12000132	23.392696	3.63495798	-0.41780096
0.0017	0.20899	0.0	0.0	0.0	0.0	0.00205296	0.0	0.0	0.0	308.99196212	388.9612018	829.9333881	23.35947712	3.61895199	-0.41765439
0.0018	0.22128	0.0	0.0	0.0	0.0	0.00205296	0.0	0.0	0.0	309.61956044	394.08551813	829.7471121	23.32632621	3.60244053	-0.41750815
0.0019	0.23358	0.0	0.0	0.0	0.0	0.00205296	0.0	0.0	0.0	310.24605197	399.18242776	829.56117583	23.29327912	3.58559499	-0.41736214
0.002	0.24587	0.0	0.0	0.0	0.0	0.00205296	0.0	0.0	0.0	310.87144068	404.25146598	829.37558101	23.26032238	3.56835161	-0.41721638
0.0021	0.25816	0.0	0.0	0.0	0.0	0.00205296	0.0	0.0	0.0	311.49573017	409.29212658	829.19032973	23.2274559	3.55071054	-0.41707089
0.0022	0.27044	0.0	0.0	0.0	0.0	0.00205296	0.0	0.0	0.0	312.11892402	414.30390365	829.00542408	23.19467963	3.53267194	-0.41692567
0.0023	0.28273	0.0	0.0	0.0	0.0	0.00205296	0.0	0.0	0.0	312.74102581	419.28629165	828.82086615	23.16199349	3.51423599	-0.4167807
0.0024	0.295	0.0	0.0	0.0	0.0	0.00205296	0.0	0.0	0.0	313.36203875	424.23877943	828.63665821	23.12936937	3.49535094	-0.41663608
0.0025	0.30728	0.0	0.0	0.0	0.0	0.00205296	0.0	0.0	0.0	313.98196579	429.16085117	828.45280267	23.09684634	3.47608938	-0.41649169
0.0026	0.31955	0.0	0.0	0.0	0.0	0.00205296	0.0	0.0	0.0	314.60081076	434.05200706	828.26930148	23.06440903	3.45642316	-0.41634758
0.0027	0.33182	0.0	0.0	0.0	0.0	0.00205296	0.0	0.0	0.0	315.21857708	438.91174009	828.0861568	23.03205696	3.43635169	-0.41620374
0.0028	0.34408	0.0	0.0	0.0	0.0	0.00205296	0.0	0.0	0.0	315.83526812	443.73954329	827.90337083	22.99978967	3.41587439	-0.41606018
0.0029	0.35634	0.0	0.0	0.0	0.0	0.00205296	0.0	0.0	0.0	316.45088726	448.53490979	827.72094574	22.96760667	3.39499067	-0.4159169
0.003	0.3686	0.0	0.0	0.0	0.0	0.00205296	0.0	0.0	0.0	317.06543766	453.29737406	827.53888359	22.93549015	3.37378471	-0.41577394
0.0031	0.38085	0.0	0.0	0.0	0.0	0.00205296	0.0	0.0	0.0	317.67892228	458.02651846	827.35718628	22.90346376	3.35213808	-0.41563124
0.0032	0.3931	0.0	0.0	0.0	0.0	0.00205296	0.0	0.0	0.0	318.29134458	462.72179803	827.17585615	22.87151761	3.33009619	-0.41548884
0.0033	0.40535	0.0	0.0	0.0	0.0	0.00205296	0.0	0.0	0.0	318.90270777	467.38272777	826.99489533	22.83965099	3.30765966	-0.41534672
0.0034	0.41759	0.0	0.0	0.0	0.0	0.00205296	0.0	0.0	0.0	319.51301503	472.00882475	826.81430597	22.80786316	3.28482917	-0.4152049
0.0035	0.42983	0.0	0.0	0.0	0.0	0.00205296	0.0	0.0	0.0	320.1222695	476.59960809	826.63409022	22.77615341	3.26160535	-0.41506337
0.0036	0.44206	0.0	0.0	0.0	0.0	0.00205296	0.0	0.0	0.0	320.73047425	481.1546572	826.45424992	22.74451244	3.23814795	-0.41492213
0.0037	0.45429	0.0	0.0	0.0	0.0	0.00205296	0.0	0.0	0.0	321.33763223	485.6736431	826.27478651	22.71295139	3.21423735	-0.41478119
0.0038	0.46652	0.0	0.0	0.0	0.0	0.00205296	0.0	0.0	0.0	321.94374657	490.15602787	826.09570243	22.68146492	3.18995989	-0.41464056
0.0039	0.47875	0.0	0.0	0.0	0.0	0.00205296	0.0	0.0	0.0	322.54882029	494.60137246	825.91699967	22.65005218	3.1653186	-0.41450022
0.004	0.49097	0.0	0.0	0.0	0.0	0.00205296	0.0	0.0	0.0	323.15285636	499.00924299	825.73868018	22.61871231	3.14031649	-0.41436018
0.0041	0.50319	0.0	0.0	0.0	0.0	0.00205296	0.0	0.0	0.0	323.75585774	503.37921071	825.56074593	22.58744447	3.11495654	-0.41422045
0.0042	0.5154	0.0	0.0	0.0	0.0	0.00205296	0.0	0.0	0.0	324.35782731	507.71091138	825.38319854	22.55624059	3.0894253	-0.41408101
0.0043	0.52761	0.0	0.0	0.0	0.0	0.00205296	0.0	0.0	0.0	324.95876786	512.00410443	825.20603903	22.52510976	3.06347273	-0.41394188
0.0044	0.53982	0.0	0.0	0.0	0.0	0.00205296	0.0	0.0	0.0	325.5586823	516.25830088	825.02926968	22.49404728	3.03720003	-0.41380307
0.0045	0.55202	0.0	0.0	0.0	0.0	0.00205296	0.0	0.0	0.0	326.15757344	520.47313077	824.8528922	22.46305218	3.01061298	-0.41366456
0.0046	0.56422	0.0	0.0	0.0	0.0	0.00205296	0.0	0.0	0.0	326.75544407	524.64823279	824.67690824	22.43212351	2.98371735	-0.41352636
0.0047	0.57642	0.0	0.0	0.0	0.0	0.00205296	0.0	0.0	0.0	327.35229693	528.78325432	824.50131945	22.4012603	2.95651891	-0.41338847
0.0048	0.58861	0.0	0.0	0.0	0.0	0.00205296	0.0	0.0	0.0	327.9481347	532.87789578	824.32612717	22.37045533	2.92917934	-0.41325088
0.0049	0.6008	0.0	0.0	0.0	0.0	0.00205296	0.0	0.0	0.0	328.54295998	536.93198021	824.15133216	22.33971623	2.90149035	-0.41311361
0.005	0.61298	0.0	0.0	0.0	0.0	0.00205296	0.0	0.0	0.0	329.13677546	540.94511397	823.9769363	22.30903874	2.87354057	-0.41297666
0.0051	0.62516	0.0	0.0	0.0	0.0	0.00205296	0.0	0.0	0.0	329.72958375	544.9170113	823.80294091	22.27842177	2.84533815	-0.41284002
0.0052	0.63734	0.0	0.0	0.0	0.0	0.00205296	0.0	0.0	0.0	330.3213874	548.84739812	823.62934729	22.24786429	2.81689125	-0.4127037
0.0053	0.64952	0.0	0.0	0.0	0.0	0.00205296	0.0	0.0	0.0	330.91218896	552.73601198	823.45615666	22.21736523	2.78820803	-0.41256769
0.0054	0.66169	0.0	0.0	0.0	0.0	0.00205296	0.0	0.0	0.0	331.50199091	556.58263306	823.28337005	22.18691803	2.75942197	-0.41243199
0.0055	0.67385	0.0	0.0	0.0	0.0	0.00205296	0.0	0.0	0.0	332.0907956	560.38715521	823.11098788	22.15652917	2.73036991	-0.41229662
0.0056	0.68602	0.0	0.0	0.0	0.0	0.00205296	0.0	0.0	0.0	332.67860552	564.14929487	822.93901156	22.12619467	2.70112615	-0.41216157
0.0057	0.69818	0.0	0.0	0.0	0.0	0.00205296	0.0	0.0	0.0	333.26542305	567.86886191	822.76744197	22.09591341	2.67170077	-0.41202684
0.0058	0.71033	0.0	0.0	0.0	0.0	0.00205296	0.0	0.0	0.0	333.85125053	571.54568024	822.59627997	22.06568423	2.64210391	-0.41189243
0.0059	0.72248	0.0	0.0	0.0	0.0	0.00205296	0.0	0.0	0.0	334.43609027	575.17958782	822.42552634	22.035506	2.61234566	-0.41175834
0.006	0.73463	0.0	0.0	0.0	0.0	0.00205296	0.0	0.0	0.0	335.01994455	578.77045232	822.25518171	22.0053756	2.58251558	-0.41162456
0.0061	0.74678	0.0	0.0	0.0	0.0	0.00205296	0.0	0.0	0.0	335.60281557	582.31822231	822.08524625	21.97529458	2.55251567	-0.41149111
0.0062	0.75892	0.0	0.0	0.0	0.0	0.00205296	0.0	0.0	0.0	336.18470555	585.82274318	821.91572076	21.94526075	2.52239765	-0.41135798
0.0063	0.77106	0.0	0.0	0.0	0.0	0.00205296	0.0	0.0	0.0	336.76561665	589.28392426	821.7466057	21.91527295	2.49217288	-0.41122517
0.0064	0.78319	0.0	0.0	0.0	0.0	0.00205296	0.0	0.0	0.0	337.34555101	592.7016903	821.57790145	21.88533	2.46185275	-0.41109269
0.0065	0.79532	0.0	0.0	0.0	0.0	0.00205296	0.0	0.0	0.0	337.92451071	596.07598153	821.40960831	21.85543074	2.4314486	-0.41096054
0.0066	0.80745	0.0	0.0	0.0	0.0	0.00205296	0.0	0.0	0.0	338.50249781	599.40676215	821.24172647	21.82557383	2.40102655	-0.41082869
0.0067	0.81957	0.0	0.0	0.0	0.0	0.00205296	0.0	0.0	0.0	339.07951436	602.69405923	821.07425574	21.79575832	2.37052383	-0.41069717
0.0068	0.83169	0.0	0.0	0.0	0.0	0.00205296	0.0	0.0	0.0	339.65556233	605.93783597	820.90719638	21.76598294	2.33998025	-0.41056598
0.0069	0.8438	0.0	0.0	0.0	0.0	0.00205296	0.0	0.0	0.0	340.23064366	609.13810426	820.74054834	21.73624652	2.30940807	-0.41043511
0.007	0.85592	0.0	0.0	0.0	0.0	0.00205296	0.0	0.0	0.0	340.80476029	612.29489238	820.57431154	21.70654789	2.27881953	-0.41030457
0.0071	0.86802	0.0	0.0	0.0	0.0	0.00205296	0.0	0.0	0.0	341.37791408	615.408245	820.40848577	21.67688588	2.24822688	-0.41017435
0.0072	0.88013	0.0	0.0	0.0	0.0	0.00205296	0.0	0.0	0.0	341.9501069	618.4782233	820.24307078	21.64726248	2.21765498	-0.41004444
0.0073	0.89223	0.0	0.0	0.0	0.0	0.00205296	0.0	0.0	0.0	342.52134067	621.50490608	820.07806612	21.61767223	2.18709908	-0.40991486
0.0074	0.90433	0.0	0.0	0.0	0.0	0.00205296	0.0	0.0	0.0	343.09161711	624.48838656	819.91347143	21.58811561	2.15657794	-0.4097856
0.0075	0.91642	0.0	0.0	0.0	0.0	0.00205296	0.0	0.0	0.0	343.66093799	627.42877513	819.7492862	21.55859148	2.12610401	-0.40965667
0.0076	0.92851	0.0	0.0	0.0	0.0	0.00205296	0.0	0.0	0.0	344.22930504	630.32619859	819.58550985	21.52909873	2.09568976	-0.40952806
0.0077	0.94059	0.0	0.0	0.0	0.0	0.00205296	0.0	0.0	0.0	344.79671993	633.18080013	819.42214174	21.49963622	2.06534762	-0.40939977
0.0078	0.95267	0.0	0.0	0.0	0.0	0.00205296	0.0	0.0	0.0	345.36318437	635.9927252	819.25918117	21.47021885	2.03500371	-0.40927175
0.0079	0.96475	0.0	0.0	0.0	0.0	0.00205296	0.0	0.0	0.0	345.92870048	638.76199677	819.09662783	21.44082149	2.00479996	-0.40914408
0.008	0.97683	0.0	0.0	0.0	0.0	0.00205296	0.0	0.0	0.0	346.49326957	641.48889532	818.93448053	21.41145212	1.97469973	-0.40901674
0.0081	0.9889	0.0	0.0	0.0	0.0	0.00205296	0.0	0.0	0.0	347.05689321	644.17361945	818.77273836	21.38210959	1.9447156	-0.40888971
0.0082	1.00096	0.0	0.0	0.0	0.0	0.00205296	0.0	0.0	0.0	347.61957298	646.81638435	818.6114003	21.35279276	1.91486013	-0.408763
0.0083	1.01303	0.0	0.0	0.0	0.0	0.00205296	0.0	0.0	0.0	348.18131038	649.41742181	818.45046526	21.32350049	1.8851459	-0.40863661
0.0084	1.02508	0.0	0.0	0.0	0.0	0.00205296	0.0	0.0	0.0	348.7421069	651.97698023	818.28993207	21.29423162	1.85558548	-0.40851054
0.0085	1.03714	0.0	0.0	0.0	0.0	0.00205296	0.0	0.0	0.0	349.30196399	654.49532459	818.12979951	21.26498502	1.82619145	-0.40838479
0.0086	1.04919	0.0	0.0	0.0	0.0	0.00205296	0.0	0.0	0.0	349.86088307	656.97273648	817.97006623	21.23575954	1.79697638	-0.40825937
0.0087	1.06124	0.0	0.0	0.0	0.0	0.00205296	0.0	0.0	0.0	350.41886553	659.40951409	817.81073085	21.20655404	1.76795283	-0.40813426
0.0088	1.07328	0.0	0.0	0.0	0.0	0.00205296	0.0	0.0	0.0	350.9759127	661.80597221	817.65179189	21.17736737	1.73913339	-0.40800948
0.0089	1.08532	0.0	0.0	0.0	0.0	0.00205296	0.0	0.0	0.0	351.5320259	664.16244221	817.49324779	21.14819838	1.71053063	-0.40788501
0.009	1.09736	0.0	0.0	0.0	0.0	0.00205296	0.0	0.0	0.0	352.08720833	666.47850753	817.3350999	21.11914002	1.68144627	-0.40776062
0.0091	1.10939	0.0	0.0	0.0	0.0	0.00205296	0.0	0.0	0.0	352.64146049	668.75483546	817.17734533	21.09003199	1.65309535	-0.40763672
0.0092	1.12142	0.0	0.0	0.0	0.0	0.00205296	0.0	0.0	0.0	353.19478331	670.99191619	817.01998186	21.06094207	1.6249697	-0.40751313
0.0093	1.13344	0.0	0.0	0.0	0.0	0.00205296	0.0	0.0	0.0	353.74717806	673.1901023	816.86300781	21.03186929	1.59708052	-0.40738986
0.0094	1.14546	0.0	0.0	0.0	0.0	0.00205296	0.0	0.0	0.0	354.29864602	675.34976089	816.70642141	21.00281269	1.56943901	-0.40726689
0.0095	1.15748	0.0	0.0	0.0	0.0	0.00205296	0.0	0.0	0.0	354.84918842	677.47127358	816.55022085	20.97377132	1.54205636	-0.40714424
0.0096	1.16949	0.0	0.0	0.0	0.0	0.00205296	0.0	0.0	0.0	355.39880646	679.55503647	816.39440421	20.9447442	1.51494376	-0.40702189
0.0097	1.1815	0.0	0.0	0.0	0.0	0.00205296	0.0	0.0	0.0	355.9475013	681.60146018	816.23896954	20.91573037	1.48811242	-0.40689986
0.0098	1.19351	0.0	0.0	0.0	0.0	0.00205296	0.0	0.0	0.0	356.49527411	683.61096983	816.08391479	20.88672888	1.46157353	-0.40677813
0.0099	1.20551	0.0	0.0	0.0	0.0	0.00205296	0.0	0.0	0.0	357.04212598	685.58400506	815.92923785	20.85773876	1.43533828	-0.40665671
0.01	1.21751	0.0	0.0	0.0	0.0	0.00205296	0.0	0.0	0.0	357.58805801	687.52102001	815.77493656	20.82875905	1.40941788	-0.4065356
0.0101	1.2295	0.0	0.0	0.0	0.0	0.00205296	0.0	0.0	0.0	358.13307229	689.42201204	815.62101064	20.79986896	1.38310676	-0.40641463
0.0102	1.24149	0.0	0.0	0.0	0.0	0.00205296	0.0	0.0	0.0	358.67717049	691.28717442	815.467459	20.77094334	1.35752631	-0.40629406
0.0103	1.25347	0.0	0.0	0.0	0.0	0.00205296	0.0	0.0	0.0	359.22035304	693.11725943	815.31427817	20.74203255	1.33222902	-0.40617378
0.0104	1.26546	0.0	0.0	0.0	0.0	0.00205296	0.0	0.0	0.0	359.76262112	694.91268203	815.16146612	20.71313619	1.30722089	-0.40605379
0.0105	1.27743	0.0	0.0	0.0	0.0	0.00205295	0.0	0.0	0.0	360.30397592	696.67386418	815.00902076	20.6842539	1.28250791	-0.4059341
0.0106	1.28941	0.0	0.0	0.0	0.0	0.00205295	0.0	0.0	0.0	360.84441858	698.4012349	814.85693996	20.65538529	1.2580961	-0.40581468
0.0107	1.30138	0.0	0.0	0.0	0.0	0.00205295	0.0	0.0	0.0	361.38395025	700.09523027	814.70522157	20.62652997	1.23399145	-0.40569556
0.0108	1.31334	1e-08	0.0	0.0	0.0	0.00205295	0.0	0.0	0.0	361.92257207	701.75629337	814.55386338	20.59768977	1.21017422	-0.40557671
0.0109	1.32531	1e-08	0.0	0.0	0.0	0.00205295	0.0	0.0	0.0	362.46028582	703.38448965	814.40286495	20.56889106	1.18633881	-0.40545812
0.011	1.33726	1e-08	0.0	0.0	0.0	0.00205295	0.0	0.0	0.0	362.99709234	704.98043272	814.25222327	20.54008748	1.16302684	-0.40533983
0.0111	1.34922	1e-08	0.0	0.0	0.0	0.00205295	0.0	0.0	0.0	363.53299275	706.54457726	814.10193608	20.51129835	1.14001488	-0.40522181
0.0112	1.36117	1e-08	0.0	0.0	0.0	0.00205295	0.0	0.0	0.0	364.06798819	708.07735164	813.95200123	20.48252349	1.11730655	-0.40510407
0.0113	1.37312	1e-08	0.0	0.0	0.0	0.00205295	0.0	0.0	0.0	364.60207983	709.57918808	813.80241653	20.45376272	1.09490549	-0.4049866
0.0114	1.38506	1e-08	0.0	0.0	0.0	0.00205295	0.0	0.0	0.0	365.13526879	711.05052267	813.65317979	20.42501586	1.07281531	-0.40486941
0.0115	1.397	1e-08	0.0	0.0	0.0	0.00205295	0.0	0.0	0.0	365.66755622	712.49179541	813.50428879	20.39628273	1.05103965	-0.40475248
0.0116	1.40893	1e-08	0.0	0.0	0.0	0.00205295	0.0	0.0	0.0	366.19894332	713.9033899	813.3557416	20.36757355	1.02939975	-0.40463583
0.0117	1.42086	1e-08	0.0	0.0	0.0	0.00205295	0.0	0.0	0.0	366.72943137	715.28560752	813.20753672	20.33887243	1.00817498	-0.40451945
0.0118	1.43279	1e-08	0.0	0.0	0.0	0.00205295	0.0	0.0	0.0	367.25902139	716.63898936	813.05967139	20.31018554	0.98725761	-0.40440333
0.0119	1.44471	1e-08	0.0	0.0	0.0	0.00205295	0.0	0.0	0.0	367.78771451	717.96396842	812.91214342	20.28151277	0.96664986	-0.40428747
0.012	1.45663	1e-08	0.0	0.0	0.0	0.00205295	0.0	0.0	0.0	368.31551186	719.2609799	812.76495059	20.25285404	0.94635396	-0.40417188
0.0121	1.46854	1e-08	0.0	0.0	0.0	0.00205295	0.0	0.0	0.0	368.84241456	720.53046113	812.61809067	20.22420924	0.92637213	-0.40405654
0.0122	1.48045	1e-08	0.0	0.0	0.0	0.00205295	0.0	0.0	0.0	369.36842373	721.77285166	812.47156142	20.19557828	0.90670657	-0.40394147
0.0123	1.49236	1e-08	0.0	0.0	0.0	0.00205295	0.0	0.0	0.0	369.89354048	722.98859319	812.3253606	20.16696106	0.8873595	-0.40382665
0.0124	1.50426	1e-08	0.0	0.0	0.0	0.00205295	0.0	0.0	0.0	370.41776614	724.17796431	812.17948678	20.13837253	0.86810471	-0.4037121
0.0125	1.51616	1e-08	0.0	0.0	0.0	0.00205295	0.0	0.0	0.0	370.94110183	725.34140375	812.03393771	20.1097892	0.84929944	-0.4035978
0.0126	1.52805	1e-08	0.0	0.0	0.0	0.00205295	0.0	0.0	0.0	371.46354859	726.47939533	811.88871091	20.08122062	0.83079962	-0.40348375
0.0127	1.53994	1e-08	0.0	0.0	0.0	0.00205295	0.0	0.0	0.0	371.98510756	727.59236423	811.7438042	20.05266679	0.81260598	-0.40336995
0.0128	1.55183	1e-08	0.0	0.0	0.0	0.00205295	0.0	0.0	0.0	372.50577985	728.68073593	811.5992154	20.0241277	0.79471924	-0.4032564
0.0129	1.56371	1e-08	0.0	0.0	0.0	0.00205295	0.0	0.0	0.0	373.02556659	729.74493626	811.4549423	19.99560336	0.77714012	-0.4031431
0.013	1.57559	1e-08	0.0	0.0	0.0	0.00205295	0.0	0.0	0.0	373.54446889	730.78539135	811.31098272	19.96709378	0.75986933	-0.40303005
0.0131	1.58747	1e-08	0.0	0.0	0.0	0.00205294	0.0	0.0	0.0	374.06248789	731.80251031	811.16733453	19.93861269	0.74272632	-0.40291724
0.0132	1.59934	2e-08	0.0	0.0	0.0	0.00205294	0.0	0.0	0.0	374.57962511	732.79647109	811.02399675	19.91013972	0.7259807	-0.40280467
0.0133	1.6112	2e-08	0.0	0.0	0.0	0.00205294	0.0	0.0	0.0	375.09588144	733.76783627	810.8809665	19.88168297	0.70952617	-0.40269235
0.0134	1.62306	2e-08	0.0	0.0	0.0	0.00205294	0.0	0.0	0.0	375.61125803	734.71700759	810.7382417	19.85324256	0.69336189	-0.40258026
0.0135	1.63492	2e-08	0.0	0.0	0.0	0.00205294	0.0	0.0	0.0	376.12575603	735.64438508	810.59582026	19.82481862	0.67748704	-0.40246842
0.0136	1.64677	2e-08	0.0	0.0	0.0	0.00205294	0.0	0.0	0.0	376.63937658	736.55036717	810.45370009	19.79641126	0.66190078	-0.40235681
0.0137	1.65862	2e-08	0.0	0.0	0.0	0.00205294	0.0	0.0	0.0	377.15212084	737.43535057	810.31187911	19.76802061	0.64660229	-0.40224544
0.0138	1.67047	2e-08	0.0	0.0	0.0	0.00205294	0.0	0.0	0.0	377.66398995	738.29973039	810.17035527	19.73964678	0.63159075	-0.4021343
0.0139	1.68231	2e-08	0.0	0.0	0.0	0.00205294	0.0	0.0	0.0	378.17498526	739.14377694	810.0291271	19.71130723	0.61663111	-0.40202339
0.014	1.69415	2e-08	0.0	0.0	0.0	0.00205294	0.0	0.0	0.0	378.6851081	739.96777462	809.88819308	19.68297506	0.60208736	-0.40191272
0.0141	1.70598	2e-08	0.0	0.0	0.0	0.00205294	0.0	0.0	0.0	379.19435946	740.77220286	809.7475507	19.65466139	0.58781031	-0.40180227
0.0142	1.71781	2e-08	0.0	0.0	0.0	0.00205294	0.0	0.0	0.0	379.70274054	741.55742722	809.60719803	19.62636639	0.57379841	-0.40169205
0.0143	1.72963	2e-08	0.0	0.0	0.0	0.00205293	0.0	0.0	0.0	380.21025254	742.32381077	809.46713314	19.59809021	0.56005024	-0.40158206
0.0144	1.74146	3e-08	0.0	0.0	0.0	0.00205293	0.0	0.0	0.0	380.71689663	743.07171419	809.32735411	19.56983301	0.54656444	-0.40147229
0.0145	1.75327	3e-08	0.0	0.0	0.0	0.00205293	0.0	0.0	0.0	381.22267402	743.80149591	809.18785902	19.54159495	0.53333976	-0.40136274
0.0146	1.76508	3e-08	0.0	0.0	0.0	0.00205293	0.0	0.0	0.0	381.72758589	744.51351219	809.04864598	19.51337617	0.52037502	-0.40125342
0.0147	1.77689	3e-08	0.0	0.0	0.0	0.00205293	0.0	0.0	0.0	382.23163345	745.20811726	808.90971307	19.48517681	0.50766916	-0.40114431
0.0148	1.7887	3e-08	0.0	0.0	0.0	0.00205293	0.0	0.0	0.0	382.73481788	745.88566344	808.77105842	19.456997	0.49522118	-0.40103542
0.0149	1.8005	3e-08	0.0	0.0	0.0	0.00205293	0.0	0.0	0.0	383.2371404	746.54650122	808.63268012	19.42883685	0.48303017	-0.40092675
0.015	1.81229	3e-08	0.0	0.0	0.0	0.00205293	0.0	0.0	0.0	383.73860218	747.1909794	808.49457631	19.4006965	0.47109534	-0.40081829
0.0151	1.82408	3e-08	0.0	0.0	0.0	0.00205293	0.0	0.0	0.0	384.23920444	747.81944519	808.35674509	19.37257604	0.45941596	-0.40071004
0.0152	1.83587	4e-08	0.0	0.0	0.0	0.00205292	0.0	0.0	0.0	384.73894892	748.43185514	808.21918662	19.34450745	0.44751279	-0.40060205
0.0153	1.84765	4e-08	0.0	0.0	0.0	0.00205292	0.0	0.0	0.0	385.23783668	749.02865933	808.08189847	19.31643749	0.43618647	-0.40049424
0.0154	1.85943	4e-08	0.0	0.0	0.0	0.00205292	0.0	0.0	0.0	385.73586879	749.61027897	807.94487837	19.28838937	0.42508926	-0.40038664
0.0155	1.87121	4e-08	0.0	0.0	0.0	0.00205292	0.0	0.0	0.0	386.23304651	750.17702463	807.80812462	19.26036329	0.41421892	-0.40027924
0.0156	1.88298	4e-08	0.0	0.0	0.0	0.00205292	0.0	0.0	0.0	386.72937107	750.72920353	807.67163553	19.23235947	0.40357324	-0.40017205
0.0157	1.89475	4e-08	0.0	0.0	0.0	0.00205292	0.0	0.0	0.0	387.22484373	751.26711957	807.53540943	19.2043781	0.39315006	-0.40006507
0.0158	1.90651	4e-08	0.0	0.0	0.0	0.00205291	0.0	0.0	0.0	387.71946573	751.7910734	807.39944464	19.17641939	0.38294726	-0.3999583
0.0159	1.91827	5e-08	0.0	0.0	0.0	0.00205291	0.0	0.0	0.0	388.21323834	752.3013625	807.26373953	19.14848353	0.37296278	-0.39985172
0.016	1.93002	5e-08	0.0	0.0	0.0	0.00205291	0.0	0.0	0.0	388.70616279	752.7982812	807.12829246	19.12057071	0.3631946	-0.39974535
0.0161	1.94177	5e-08	0.0	0.0	0.0	0.00205291	0.0	0.0	0.0	389.19824036	753.28212077	806.99310179	19.09268112	0.35364071	-0.39963918
0.0162	1.95351	5e-08	0.0	0.0	0.0	0.00205291	0.0	0.0	0.0	389.68947231	753.75316945	806.85816593	19.06481494	0.3442992	-0.3995332
0.0163	1.96525	5e-08	0.0	0.0	0.0	0.00205291	0.0	0.0	0.0	390.17985988	754.21171252	806.72348326	19.03697236	0.33516816	-0.39942742
0.0164	1.97699	6e-08	0.0	0.0	0.0	0.0020529	0.0	0.0	0.0	390.66940438	754.65801744	806.58905229	19.00917222	0.32593232	-0.39932189
0.0165	1.98872	6e-08	0.0	0.0	0.0	0.0020529	0.0	0.0	0.0	391.1581076	755.09196121	806.45487357	18.98138392	0.31710643	-0.39921651
0.0166	2.00045	6e-08	0.0	0.0	0.0	0.0020529	0.0	0.0	0.0	391.64597043	755.51409653	806.32094409	18.95362083	0.30846736	-0.39911134
0.0167	2.01218	6e-08	0.0	0.0	0.0	0.0020529	0.0	0.0	0.0	392.13299419	755.92467475	806.18726238	18.9258832	0.30001181	-0.39900635
0.0168	2.02389	6e-08	0.0	0.0	0.0	0.00205289	0.0	0.0	0.0	392.61918018	756.32394268	806.05382705	18.89817129	0.2917365	-0.39890156
0.0169	2.03561	7e-08	0.0	0.0	0.0	0.00205289	0.0	0.0	0.0	393.10452969	756.71214254	805.92063671	18.87048536	0.28363812	-0.39879696
0.017	2.04732	7e-08	0.0	0.0	0.0	0.00205289	0.0	0.0	0.0	393.58904406	757.08951194	805.78768996	18.84282568	0.27571335	-0.39869255
0.0171	2.05903	7e-08	0.0	0.0	0.0	0.00205289	0.0	0.0	0.0	394.07272458	757.45628391	805.65498548	18.81519249	0.26795884	-0.39858833
0.0172	2.07073	8e-08	0.0	0.0	0.0	0.00205288	0.0	0.0	0.0	394.5555726	757.81268684	805.52252191	18.78758605	0.26037128	-0.3984843
0.0173	2.08243	8e-08	0.0	0.0	0.0	0.00205288	0.0	0.0	0.0	395.03758942	758.15894452	805.39029797	18.76000663	0.25294728	-0.39838046
0.0174	2.09412	8e-08	0.0	0.0	0.0	0.00205288	0.0	0.0	0.0	395.51877637	758.4952761	805.25831235	18.73245449	0.24568351	-0.3982768
0.0175	2.10581	8e-08	0.0	0.0	0.0	0.00205288	0.0	0.0	0.0	395.9991348	758.8218961	805.12656378	18.70492987	0.23857656	-0.39817332
0.0176	2.1175	9e-08	0.0	0.0	0.0	0.00205287	0.0	0.0	0.0	396.47866604	759.13901438	804.99505103	18.67743304	0.23162307	-0.39807003
0.0177	2.12918	9e-08	0.0	0.0	0.0	0.00205287	0.0	0.0	0.0	396.9573714	759.44684152	804.86377287	18.64996125	0.22482204	-0.39796696
0.0178	2.14085	9e-08	0.0	0.0	0.0	0.00205287	0.0	0.0	0.0	397.43525221	759.74558742	804.73272809	18.62251976	0.21816603	-0.39786404
0.0179	2.15252	1e-07	0.0	0.0	0.0	0.00205286	0.0	0.0	0.0	397.91230983	760.0354395	804.60191551	18.59510667	0.21165337	-0.39776131
0.018	2.16419	1e-07	0.0	0.0	0.0	0.00205286	0.0	0.0	0.0	398.38854562	760.31658993	804.47133398	18.56772221	0.20528062	-0.39765876
0.0181	2.17586	1e-07	0.0	0.0	0.0	0.00205286	0.0	0.0	0.0	398.86396094	760.58922625	804.34098236	18.54036662	0.19904435	-0.39755639
0.0182	2.18751	1.1e-07	0.0	0.0	0.0	0.00205285	0.0	0.0	0.0	399.33855713	760.8535314	804.21085952	18.51304016	0.19294112	-0.39745419
0.0183	2.19917	1.1e-07	0.0	0.0	0.0	0.00205285	0.0	0.0	0.0	399.81233557	761.10968369	804.08096437	18.48574305	0.18696746	-0.39735218
0.0184	2.21082	1.1e-07	0.0	0.0	0.0	0.00205284	0.0	0.0	0.0	400.28529761	761.3578568	803.95129585	18.45847553	0.18111992	-0.39725034
0.0185	2.22246	1.2e-07	0.0	0.0	0.0	0.00205284	0.0	0.0	0.0	400.75744462	761.59821977	803.82185289	18.43123785	0.17539501	-0.39714868
0.0186	2.23411	1.2e-07	0.0	0.0	0.0	0.00205284	0.0	0.0	0.0	401.22877798	761.830937	803.69263447	18.40403024	0.16978923	-0.3970472
0.0187	2.24574	1.3e-07	0.0	0.0	0.0	0.00205283	0.0	0.0	0.0	401.69929906	762.05616825	803.56363959	18.37685294	0.16429909	-0.39694589
0.0188	2.25737	1.3e-07	0.0	0.0	0.0	0.00205283	0.0	0.0	0.0	402.16900924	762.27406861	803.43486726	18.34970618	0.15892108	-0.39684476
0.0189	2.269	1.4e-07	0.0	0.0	0.0	0.00205282	0.0	0.0	0.0	402.63790991	762.48478851	803.30631651	18.3225902	0.15365166	-0.3967438
0.019	2.28063	1.4e-07	0.0	0.0	0.0	0.00205282	0.0	0.0	0.0	403.1060022	762.68863808	803.17798559	18.29548846	0.14872473	-0.39664302
0.0191	2.29225	1.5e-07	0.0	0.0	0.0	0.00205281	0.0	0.0	0.0	403.57328751	762.8857696	803.04987351	18.26842936	0.14373801	-0.3965424
0.0192	2.30386	1.5e-07	0.0	0.0	0.0	0.00205281	0.0	0.0	0.0	404.03976732	763.07624624	802.92197975	18.24140088	0.13886133	-0.39644196
0.0193	2.31547	1.6e-07	0.0	0.0	0.0	0.0020528	0.0	0.0	0.0	404.50544301	763.26021544	802.79430337	18.21440318	0.13409212	-0.39634169
0.0194	2.32708	1.6e-07	0.0	0.0	0.0	0.0020528	0.0	0.0	0.0	404.97031595	763.43782128	802.66684342	18.18743643	0.12942787	-0.39624159
0.0195	2.33868	1.7e-07	0.0	0.0	0.0	0.00205279	0.0	0.0	0.0	405.43438753	763.60920445	802.53959898	18.16050077	0.12486607	-0.39614166
0.0196	2.35027	1.7e-07	0.0	0.0	0.0	0.00205279	0.0	0.0	0.0	405.89765911	763.77450237	802.41256916	18.13359635	0.12040426	-0.3960419
0.0197	2.36187	1.8e-07	0.0	0.0	0.0	0.00205278	0.0	0.0	0.0	406.36013209	763.93384917	802.28575307	18.10672332	0.11603998	-0.3959423
0.0198	2.37345	1.8e-07	0.0	0.0	0.0	0.00205277	0.0	0.0	0.0	406.82180784	764.08737575	802.15914983	18.07988182	0.11177082	-0.39584288
0.0199	2.38504	1.9e-07	0.0	0.0	0.0	0.00205277	0.0	0.0	0.0	407.28268775	764.23520981	802.0327586	18.05307199	0.10759438	-0.39574362
0.02	2.39662	2e-07	0.0	0.0	0.0	0.00205276	0.0	0.0	0.0	407.7427732	764.37747592	801.90657852	18.02629397	0.1035083	-0.39564453
0.0201	2.40819	2e-07	0.0	0.0	0.0	0.00205276	0.0	0.0	0.0	408.20206556	764.51429554	801.78060877	17.99954788	0.09951023	-0.3955456
0.0202	2.41976	2.1e-07	0.0	0.0	0.0	0.00205275	0.0	0.0	0.0	408.66056624	764.64578704	801.65484855	17.97283381	0.0955988	-0.39544684
0.0203	2.43133	2.2e-07	0.0	0.0	0.0	0.00205274	0.0	0.0	0.0	409.11827646	764.77220335	801.5292963	17.94614395	0.09191968	-0.39534822
0.0204	2.44289	2.2e-07	0.0	0.0	0.0	0.00205274	0.0	0.0	0.0	409.57519769	764.89358225	801.40395165	17.91949194	0.08821828	-0.39524978
0.0205	2.45444	2.3e-07	0.0	0.0	0.0	0.00205273	0.0	0.0	0.0	410.03133132	765.01002836	801.27881385	17.89287198	0.084603	-0.39515151
0.0206	2.466	2.4e-07	0.0	0.0	0.0	0.00205272	0.0	0.0	0.0	410.48667874	765.12165696	801.15388212	17.86628415	0.08107222	-0.39505339
0.0207	2.47754	2.5e-07	0.0	0.0	0.0	0.00205271	0.0	0.0	0.0	410.94124132	765.22858118	801.02915565	17.83972853	0.07762438	-0.39495544
0.0208	2.48909	2.5e-07	0.0	0.0	0.0	0.0020527	0.0	0.0	0.0	411.39502044	765.33091208	800.90463368	17.81320518	0.07425796	-0.39485765
0.0209	2.50062	2.6e-07	0.0	0.0	0.0	0.0020527	0.0	0.0	0.0	411.84801748	765.42875869	800.78031542	17.78671419	0.07097149	-0.39476002
0.021	2.51216	2.7e-07	0.0	0.0	0.0	0.00205269	0.0	0.0	0.0	412.30023381	765.52222807	800.65620012	17.76025561	0.06776356	-0.39466255
0.0211	2.52369	2.8e-07	0.0	0.0	0.0	0.00205268	0.0	0.0	0.0	412.7516708	765.61142542	800.53228702	17.7338295	0.06463277	-0.39456524
0.0212	2.53521	2.9e-07	0.0	0.0	0.0	0.00205267	0.0	0.0	0.0	413.20232985	765.69645411	800.40857538	17.70743593	0.06157781	-0.39446809
0.0213	2.54673	3e-07	0.0	0.0	0.0	0.00205266	0.0	0.0	0.0	413.6522123	765.77741572	800.28506447	17.68107493	0.05859739	-0.3943711
0.0214	2.55825	3.1e-07	0.0	0.0	0.0	0.00205265	0.0	0.0	0.0	414.10131955	765.85441018	800.16175356	17.65474656	0.05569029	-0.39427426
0.0215	2.56976	3.2e-07	0.0	0.0	0.0	0.00205264	0.0	0.0	0.0	414.54965299	765.92752219	800.03864199	17.62845685	0.05280392	-0.39417756
0.0216	2.58126	3.3e-07	0.0	0.0	0.0	0.00205263	0.0	0.0	0.0	414.99721412	765.9967885	799.91572929	17.6021959	0.05002235	-0.39408103
0.0217	2.59276	3.4e-07	0.0	0.0	0.0	0.00205262	0.0	0.0	0.0	415.44400421	766.06235008	799.79301457	17.57596802	0.04730781	-0.39398466
0.0218	2.60426	3.5e-07	0.0	0.0	0.0	0.00205261	0.0	0.0	0.0	415.89002463	766.12429634	799.67049716	17.54977328	0.04465899	-0.39388845
0.0219	2.61575	3.6e-07	0.0	0.0	0.0	0.0020526	0.0	0.0	0.0	416.33527677	766.18271494	799.54817638	17.52361172	0.04207466	-0.39379238
0.022	2.62724	3.7e-07	0.0	0.0	0.0	0.00205259	0.0	0.0	0.0	416.77976199	766.23769185	799.42605156	17.49748339	0.03955359	-0.39369647
0.0221	2.63872	3.8e-07	0.0	0.0	0.0	0.00205258	0.0	0.0	0.0	417.22348168	766.28931143	799.30412207	17.47138834	0.03709461	-0.39360072
0.0222	2.6502	3.9e-07	0.0	0.0	0.0	0.00205257	0.0	0.0	0.0	417.6664372	766.33765644	799.18238724	17.44532662	0.03469659	-0.39350512
0.0223	2.66168	4e-07	0.0	0.0	0.0	0.00205255	0.0	0.0	0.0	418.10862992	766.38280812	799.06084645	17.41929825	0.03235841	-0.39340967
0.0224	2.67314	4.2e-07	0.0	0.0	0.0	0.00205254	0.0	0.0	0.0	418.55006121	766.42484623	798.93949905	17.39330328	0.03007902	-0.39331437
0.0225	2.68461	4.3e-07	0.0	0.0	0.0	0.00205253	0.0	0.0	0.0	418.99073245	766.46384912	798.81834442	17.36734174	0.0278574	-0.39321923
0.0226	2.69607	4.4e-07	0.0	0.0	0.0	0.00205252	0.0	0.0	0.0	419.43064499	766.49989375	798.69738196	17.34141366	0.02569255	-0.39312423
0.0227	2.70752	4.6e-07	0.0	0.0	0.0	0.0020525	0.0	0.0	0.0	419.86980021	766.53305578	798.57661103	17.31551907	0.02358355	-0.39302939
0.0228	2.71897	4.7e-07	0.0	0.0	0.0	0.00205249	0.0	0.0	0.0	420.30819953	766.56337402	798.45603121	17.28966311	0.02146687	-0.39293469
0.0229	2.73042	4.8e-07	0.0	0.0	0.0	0.00205248	0.0	0.0	0.0	420.74584435	766.59089914	798.335642	17.26383722	0.01944636	-0.39284014
0.023	2.74186	5e-07	0.0	0.0	0.0	0.00205246	0.0	0.0	0.0	421.18273597	766.6157325	798.21544267	17.23804514	0.0174758	-0.39274574
0.0231	2.7533	5.1e-07	0.0	0.0	0.0	0.00205245	0.0	0.0	0.0	421.61887577	766.63794055	798.09543265	17.2122869	0.0155541	-0.3926515
0.0232	2.76473	5.3e-07	0.0	0.0	0.0	0.00205243	0.0	0.0	0.0	422.05426511	766.65758829	797.97561138	17.18656253	0.01368023	-0.3925574
0.0233	2.77615	5.4e-07	0.0	0.0	0.0	0.00205242	0.0	0.0	0.0	422.48890535	766.67473934	797.85597831	17.16087207	0.01185317	-0.39246344
0.0234	2.78758	5.6e-07	0.0	0.0	0.0	0.0020524	0.0	0.0	0.0	422.92279785	766.68945598	797.73653288	17.13521553	0.01007194	-0.39236964
0.0235	2.79899	5.7e-07	0.0	0.0	0.0	0.00205238	0.0	0.0	0.0	423.35594397	766.70179916	797.61727457	17.10959295	0.00833557	-0.39227598
0.0236	2.81041	5.9e-07	0.0	0.0	0.0	0.00205237	0.0	0.0	0.0	423.78834507	766.71182855	797.49820282	17.08400433	0.00664313	-0.39218247
0.0237	2.82181	6.1e-07	0.0	0.0	0.0	0.00205235	0.0	0.0	0.0	424.22000251	766.71960261	797.37931713	17.05844971	0.00499371	-0.39208911
0.0238	2.83322	6.3e-07	0.0	0.0	0.0	0.00205233	0.0	0.0	0.0	424.65091765	766.72517858	797.26061695	17.03292909	0.00338645	-0.39199589
0.0239	2.84461	6.4e-07	0.0	0.0	0.0	0.00205231	0.0	0.0	0.0	425.08109182	766.72861255	797.14210178	17.00744249	0.00182049	-0.39190281
0.024	2.85601	6.6e-07	0.0	0.0	0.0	0.0020523	0.0	0.0	0.0	425.51052639	766.72995949	797.02377111	16.98198991	0.00029502	-0.39180988
0.0241	2.8674	6.8e-07	0.0	0.0	0.0	0.00205228	0.0	0.0	0.0	425.93922276	766.72924413	796.90562456	16.95657445	-0.00122341	-0.3917171
0.0242	2.87878	7e-07	0.0	0.0	0.0	0.00205226	0.0	0.0	0.0	426.36718226	766.72652811	796.78766159	16.93119091	-0.00268052	-0.39162446
0.0243	2.89016	7.2e-07	0.0	0.0	0.0	0.00205224	0.0	0.0	0.0	426.79440622	766.72186901	796.66988168	16.90584157	-0.00410103	-0.39153196
0.0244	2.90153	7.4e-07	0.0	0.0	0.0	0.00205222	0.0	0.0	0.0	427.220896	766.71531551	796.55228436	16.88052643	-0.00548581	-0.3914396
0.0245	2.9129	7.6e-07	0.0	0.0	0.0	0.0020522	0.0	0.0	0.0	427.64665293	766.70691513	796.43486914	16.85524551	-0.00683566	-0.39134739
0.0246	2.92427	7.8e-07	0.0	0.0	0.0	0.00205218	0.0	0.0	0.0	428.07167835	766.69671436	796.31763556	16.82999881	-0.00815137	-0.39125533
0.0247	2.93563	8.1e-07	0.0	0.0	0.0	0.00205215	0.0	0.0	0.0	428.49597362	766.68475863	796.20058315	16.80478634	-0.00943374	-0.3911634
0.0248	2.94698	8.3e-07	0.0	0.0	0.0	0.00205213	0.0	0.0	0.0	428.91954007	766.67109235	796.08371146	16.7796081	-0.01068349	-0.39107162
0.0249	2.95833	8.5e-07	0.0	0.0	0.0	0.00205211	0.0	0.0	0.0	429.34237903	766.65575895	795.96702003	16.75446409	-0.01190136	-0.39097998
0.025	2.96968	8.7e-07	0.0	0.0	0.0	0.00205208	0.0	0.0	0.0	429.76449184	766.63880094	795.85050842	16.72935432	-0.01308805	-0.39088848
0.0251	2.98102	9e-07	0.0	0.0	0.0	0.00205206	0.0	0.0	0.0	430.18587984	766.62025988	795.73417617	16.70427876	-0.01424424	-0.39079712
0.0252	2.99235	9.2e-07	0.0	0.0	0.0	0.00205204	0.0	0.0	0.0	430.60654435	766.60017648	795.61802285	16.67923743	-0.01537058	-0.3907059
0.0253	3.00368	9.5e-07	0.0	0.0	0.0	0.00205201	0.0	0.0	0.0	431.02648671	766.57858972	795.50204803	16.65423202	-0.01647901	-0.39061482
0.0254	3.01501	9.7e-07	0.0	0.0	0.0	0.00205198	0.0	0.0	0.0	431.44570829	766.55551913	795.38625135	16.6292597	-0.01755149	-0.39052388
0.0255	3.02633	1e-06	0.0	0.0	0.0	0.00205196	0.0	0.0	0.0	431.86421037	766.5310164	795.27063233	16.60432167	-0.01859661	-0.39043308
0.0256	3.03765	1.03e-06	0.0	0.0	0.0	0.00205193	0.0	0.0	0.0	432.28199429	766.50511793	795.15519055	16.57941793	-0.01961498	-0.39034242
0.0257	3.04896	1.06e-06	0.0	0.0	0.0	0.0020519	0.0	0.0	0.0	432.69906136	766.47785928	795.03992561	16.55454846	-0.02060721	-0.3902519
0.0258	3.06026	1.08e-06	0.0	0.0	0.0	0.00205187	0.0	0.0	0.0	433.11541291	766.44927524	794.92483708	16.52971325	-0.02157387	-0.39016151
0.0259	3.07156	1.11e-06	0.0	0.0	0.0	0.00205185	0.0	0.0	0.0	433.53105025	766.41939984	794.80992456	16.5049123	-0.02251551	-0.39007127
0.026	3.08286	1.14e-06	0.0	0.0	0.0	0.00205182	0.0	0.0	0.0	433.94597469	766.38826639	794.69518765	16.48014558	-0.02343268	-0.38998116
0.0261	3.09415	1.17e-06	0.0	0.0	0.0	0.00205179	0.0	0.0	0.0	434.36018756	766.35590749	794.58062596	16.45541309	-0.02432588	-0.38989119
0.0262	3.10544	1.2e-06	0.0	0.0	0.0	0.00205175	0.0	0.0	0.0	434.77369015	766.32235508	794.46623908	16.43071481	-0.02519561	-0.38980136
0.0263	3.11672	1.24e-06	0.0	0.0	0.0	0.00205172	0.0	0.0	0.0	435.18648378	766.28764046	794.35202662	16.40605071	-0.02604235	-0.38971167
0.0264	3.128	1.27e-06	0.0	0.0	0.0	0.00205169	0.0	0.0	0.0	435.59856974	766.2517943	794.2379882	16.38142078	-0.02686653	-0.38962211
0.0265	3.13927	1.3e-06	0.0	0.0	0.0	0.00205166	0.0	0.0	0.0	436.00994936	766.2148467	794.12412343	16.35682499	-0.02766859	-0.38953269
0.0266	3.15053	1.34e-06	0.0	0.0	0.0	0.00205162	0.0	0.0	0.0	436.42062392	766.17682155	794.01043195	16.33226494	-0.02846014	-0.3894434
0.0267	3.1618	1.37e-06	0.0	0.0	0.0	0.00205159	0.0	0.0	0.0	436.83059476	766.13773839	793.89691341	16.3077379	-0.02922291	-0.38935425
0.0268	3.17305	1.41e-06	0.0	0.0	0.0	0.00205155	0.0	0.0	0.0	437.23986315	766.09763438	793.7835674	16.28324501	-0.02996533	-0.38926523
0.0269	3.1843	1.44e-06	0.0	0.0	0.0	0.00205152	0.0	0.0	0.0	437.64843038	766.05653656	793.67039356	16.25878625	-0.03068779	-0.38917636
0.027	3.19555	1.48e-06	0.0	0.0	0.0	0.00205148	0.0	0.0	0.0	438.05629775	766.01447145	793.55739151	16.23436158	-0.03139066	-0.38908761
0.0271	3.20679	1.52e-06	0.0	0.0	0.0	0.00205144	0.0	0.0	0.0	438.46346654	765.97146506	793.44456089	16.20997099	-0.03207432	-0.388999
0.0272	3.21803	1.56e-06	0.0	0.0	0.0	0.0020514	0.0	0.0	0.0	438.86993803	765.92754294	793.33190135	16.18561445	-0.03273909	-0.38891053
0.0273	3.22926	1.6e-06	0.0	0.0	0.0	0.00205136	0.0	0.0	0.0	439.27571352	765.88273018	793.21941251	16.16129192	-0.0333853	-0.38882218
0.0274	3.24049	1.64e-06	0.0	0.0	0.0	0.00205132	0.0	0.0	0.0	439.68079428	765.83705147	793.10709402	16.13700337	-0.03401324	-0.38873398
0.0275	3.25171	1.68e-06	0.0	0.0	0.0	0.00205128	0.0	0.0	0.0	440.08518159	765.79053109	792.99494553	16.11274878	-0.03462319	-0.3886459
0.0276	3.26293	1.72e-06	0.0	0.0	0.0	0.00205124	0.0	0.0	0.0	440.48887672	765.74319295	792.88296668	16.0885281	-0.03521543	-0.38855796
0.0277	3.27414	1.76e-06	0.0	0.0	0.0	0.00205119	0.0	0.0	0.0	440.89188095	765.69506062	792.77115712	16.06434131	-0.03579019	-0.38847016
0.0278	3.28534	1.81e-06	0.0	0.0	0.0	0.00205115	0.0	0.0	0.0	441.29419555	765.64615735	792.6595165	16.04018835	-0.03634768	-0.38838248
0.0279	3.29654	1.85e-06	0.0	0.0	0.0	0.0020511	0.0	0.0	0.0	441.69582182	765.59648428	792.54804458	16.01607189	-0.03691701	-0.38829493
0.028	3.30774	1.9e-06	0.0	0.0	0.0	0.00205106	0.0	0.0	0.0	442.09676103	765.54606306	792.436741	15.99198737	-0.03744984	-0.38820752
0.0281	3.31893	1.95e-06	0.0	0.0	0.0	0.00205101	0.0	0.0	0.0	442.49701441	765.49492558	792.32560539	15.96793669	-0.03796743	-0.38812024
0.0282	3.33012	1.99e-06	0.0	0.0	0.0	0.00205096	0.0	0.0	0.0	442.89658324	765.44309203	792.2146374	15.94391984	-0.03847005	-0.3880331
0.0283	3.3413	2.04e-06	0.0	0.0	0.0	0.00205091	0.0	0.0	0.0	443.29546876	765.39058221	792.10383672	15.91993678	-0.03895797	-0.38794608
0.0284	3.35247	2.09e-06	0.0	0.0	0.0	0.00205086	0.0	0.0	0.0	443.69367224	765.3374156	791.993203	15.89598747	-0.03943141	-0.3878592
0.0285	3.36364	2.15e-06	0.0	0.0	0.0	0.00205081	0.0	0.0	0.0	444.09119493	765.28361137	791.88273592	15.87207188	-0.0398906	-0.38777244
0.0286	3.37481	2.2e-06	0.0	0.0	0.0	0.00205076	0.0	0.0	0.0	444.48803808	765.22918838	791.77243515	15.84818996	-0.04033576	-0.38768582
0.0287	3.38597	2.25e-06	0.0	0.0	0.0	0.00205071	0.0	0.0	0.0	444.88420293	765.17416521	791.66230037	15.82434169	-0.04076708	-0.38759932
0.0288	3.39713	2.31e-06	0.0	0.0	0.0	0.00205065	0.0	0.0	0.0	445.27969073	765.11856017	791.55233126	15.80052701	-0.04118474	-0.38751296
0.0289	3.40828	2.36e-06	0.0	0.0	0.0	0.0020506	0.0	0.0	0.0	445.67450272	765.06239135	791.44252748	15.77674589	-0.04158891	-0.38742673
0.029	3.41942	2.42e-06	0.0	0.0	0.0	0.00205054	0.0	0.0	0.0	446.06864013	765.00567661	791.33288873	15.75299828	-0.04197973	-0.38734063
0.0291	3.43056	2.48e-06	0.0	0.0	0.0	0.00205048	0.0	0.0	0.0	446.46210422	764.9484336	791.22341468	15.7292843	-0.04235912	-0.38725465
0.0292	3.44169	2.54e-06	0.0	0.0	0.0	0.00205042	0.0	0.0	0.0	446.85489624	764.89064816	791.11410517	15.70560602	-0.04275281	-0.3871688
0.0293	3.45282	2.6e-06	0.0	0.0	0.0	0.00205036	0.0	0.0	0.0	447.24701742	764.83235507	791.00495979	15.68195948	-0.04311388	-0.38708309
0.0294	3.46395	2.66e-06	0.0	0.0	0.0	0.0020503	0.0	0.0	0.0	447.63846897	764.77357239	790.89597823	15.6583464	-0.04346356	-0.3869975
0.0295	3.47507	2.72e-06	0.0	0.0	0.0	0.00205024	0.0	0.0	0.0	448.02925213	764.71431518	790.78716017	15.63476674	-0.04380203	-0.38691204
0.0296	3.48618	2.79e-06	0.0	0.0	0.0	0.00205017	0.0	0.0	0.0	448.4193681	764.65459822	790.67850533	15.61122046	-0.04412949	-0.38682671
0.0297	3.49729	2.85e-06	0.0	0.0	0.0	0.00205011	0.0	0.0	0.0	448.80881812	764.59443603	790.57001339	15.58770751	-0.04444612	-0.38674151
0.0298	3.50839	2.92e-06	0.0	0.0	0.0	0.00205004	0.0	0.0	0.0	449.19760341	764.53384292	790.46168405	15.56422786	-0.04475209	-0.38665643
0.0299	3.51949	2.99e-06	0.0	0.0	0.0	0.00204997	0.0	0.0	0.0	449.58572517	764.47283294	790.35351701	15.54078146	-0.04504755	-0.38657148
0.03	3.53058	3.06e-06	0.0	0.0	0.0	0.0020499	0.0	0.0	0.0	449.97318463	764.41141996	790.24551198	15.51736828	-0.04533266	-0.38648666
0.0301	3.54167	3.13e-06	0.0	0.0	0.0	0.00204983	0.0	0.0	0.0	450.35998298	764.34961764	790.13766866	15.49398827	-0.04560756	-0.38640197
0.0302	3.55275	3.2e-06	0.0	0.0	0.0	0.00204976	0.0	0.0	0.0	450.74612145	764.28743946	790.02998675	15.47064138	-0.04587237	-0.3863174
0.0303	3.56383	3.27e-06	0.0	0.0	0.0	0.00204968	0.0	0.0	0.0	451.13160122	764.22489873	789.92246596	15.44732757	-0.04612721	-0.38623296
0.0304	3.5749	3.35e-06	0.0	0.0	0.0	0.00204961	0.0	0.0	0.0	451.51642352	764.1620032	789.81510603	15.42404867	-0.04639419	-0.38614865
0.0305	3.58597	3.42e-06	0.0	0.0	0.0	0.00204953	0.0	0.0	0.0	451.90058957	764.09874313	789.70790675	15.40080152	-0.04663693	-0.38606446
0.0306	3.59703	3.5e-06	0.0	0.0	0.0	0.00204945	0.0	0.0	0.0	452.28410055	764.03514887	789.60086777	15.37758741	-0.04687121	-0.3859804
0.0307	3.60809	3.58e-06	0.0	0.0	0.0	0.00204937	0.0	0.0	0.0	452.66695764	763.97123151	789.4939888	15.35440631	-0.04709724	-0.38589646
0.0308	3.61914	3.66e-06	0.0	0.0	0.0	0.00204929	0.0	0.0	0.0	453.04916204	763.9070019	789.38726956	15.33125817	-0.04731517	-0.38581265
0.0309	3.63018	3.75e-06	0.0	0.0	0.0	0.00204921	0.0	0.0	0.0	453.43071494	763.84247065	789.28070977	15.30814296	-0.04752518	-0.38572897
0.031	3.64122	3.83e-06	0.0	0.0	0.0	0.00204912	0.0	0.0	0.0	453.81161752	763.77764815	789.17430915	15.28506063	-0.04772743	-0.38564541
0.0311	3.65226	3.92e-06	0.0	0.0	0.0	0.00204904	0.0	0.0	0.0	454.19187097	763.71254457	789.06806742	15.26201113	-0.04792208	-0.38556197
0.0312	3.66328	4e-06	0.0	0.0	0.0	0.00204895	0.0	0.0	0.0	454.57147648	763.64716988	788.96198431	15.23899444	-0.04810928	-0.38547866
0.0313	3.67431	4.09e-06	0.0	0.0	0.0	0.00204886	0.0	0.0	0.0	454.95043521	763.58153385	788.85605955	15.21601051	-0.04828918	-0.38539547
0.0314	3.68533	4.19e-06	0.0	0.0	0.0	0.00204877	0.0	0.0	0.0	455.32874834	763.51564607	788.75029286	15.19305929	-0.0484619	-0.38531241
0.0315	3.69634	4.28e-06	0.0	0.0	0.0	0.00204868	0.0	0.0	0.0	455.70641705	763.44951594	788.64468396	15.17014073	-0.04862759	-0.38522947
0.0316	3.70735	4.37e-06	0.0	0.0	0.0	0.00204858	0.0	0.0	0.0	456.0834425	763.38315269	788.5392326	15.14725481	-0.04878636	-0.38514666
0.0317	3.71835	4.47e-06	0.0	0.0	0.0	0.00204849	0.0	0.0	0.0	456.45982588	763.31656033	788.43393852	15.12440226	-0.04894656	-0.38506396
0.0318	3.72935	4.57e-06	0.0	0.0	0.0	0.00204839	0.0	0.0	0.0	456.83556834	763.24974474	788.32880146	15.10158171	-0.04909454	-0.3849814
0.0319	3.74034	4.67e-06	0.0	0.0	0.0	0.00204829	0.0	0.0	0.0	457.21067105	763.18271877	788.22382115	15.07879369	-0.04923637	-0.38489895
0.032	3.75132	4.77e-06	0.0	0.0	0.0	0.00204819	0.0	0.0	0.0	457.58513516	763.11549042	788.11899732	15.05603817	-0.04937218	-0.38481663
0.0321	3.76231	4.87e-06	0.0	0.0	0.0	0.00204808	0.0	0.0	0.0	457.95896183	763.04806753	788.0143297	15.03331509	-0.04950211	-0.38473443
0.0322	3.77328	4.98e-06	0.0	0.0	0.0	0.00204798	0.0	0.0	0.0	458.33215222	762.98045775	787.90981804	15.01062441	-0.04962627	-0.38465235
0.0323	3.78425	5.09e-06	0.0	0.0	0.0	0.00204787	0.0	0.0	1e-08	458.70470747	762.9126686	787.80546207	14.98796609	-0.0497448	-0.3845704
0.0324	3.79521	5.2e-06	0.0	0.0	0.0	0.00204776	0.0	0.0	1e-08	459.07662874	762.8447074	787.70126154	14.96534009	-0.0498578	-0.38448857
0.0325	3.80617	5.31e-06	0.0	0.0	0.0	0.00204765	0.0	0.0	1e-08	459.44791717	762.77658135	787.59721619	14.94274636	-0.04996538	-0.38440686
0.0326	3.81713	5.42e-06	0.0	0.0	0.0	0.00204753	0.0	0.0	1e-08	459.8185739	762.70829748	787.49332575	14.92018485	-0.05006765	-0.38432527
0.0327	3.82807	5.54e-06	0.0	0.0	0.0	0.00204742	0.0	0.0	1e-08	460.18860007	762.6398627	787.38958999	14.89765553	-0.0501647	-0.3842438
0.0328	3.83902	5.65e-06	0.0	0.0	0.0	0.0020473	0.0	0.0	1e-08	460.55799682	762.5712838	787.28600863	14.87515834	-0.05025663	-0.38416246
0.0329	3.84995	5.77e-06	0.0	0.0	0.0	0.00204718	0.0	0.0	1e-08	460.92676529	762.50256741	787.18258143	14.85269324	-0.05034354	-0.38408123
0.033	3.86089	5.9e-06	0.0	0.0	0.0	0.00204706	0.0	0.0	1e-08	461.29490661	762.43371287	787.07930817	14.83026093	-0.0504331	-0.38400012
0.0331	3.87181	6.02e-06	0.0	0.0	0.0	0.00204693	0.0	0.0	1e-08	461.66242192	762.36472886	786.97618858	14.80786011	-0.05051257	-0.38391914
0.0332	3.88273	6.15e-06	0.0	0.0	0.0	0.00204681	0.0	0.0	1e-08	462.02931233	762.29562307	786.8732224	14.78549127	-0.05058763	-0.38383828
0.0333	3.89365	6.28e-06	0.0	0.0	0.0	0.00204668	0.0	0.0	1e-08	462.39557898	762.22640119	786.7704094	14.76315437	-0.05065836	-0.38375753
0.0334	3.90456	6.41e-06	0.0	0.0	0.0	0.00204655	0.0	0.0	1e-08	462.76122298	762.15706875	786.66774931	14.74084937	-0.05072486	-0.38367691
0.0335	3.91546	6.54e-06	0.0	0.0	0.0	0.00204641	0.0	0.0	1e-08	463.12624545	762.08763119	786.5652419	14.71857622	-0.05078723	-0.38359641
0.0336	3.92636	6.68e-06	0.0	0.0	0.0	0.00204628	0.0	0.0	1e-08	463.49064751	762.01809379	786.46288691	14.69633487	-0.05084556	-0.38351603
0.0337	3.93725	6.81e-06	0.0	0.0	0.0	0.00204614	0.0	0.0	1e-08	463.85443027	761.94846173	786.36068412	14.67412529	-0.05089992	-0.38343576
0.0338	3.94814	6.95e-06	0.0	0.0	0.0	0.002046	0.0	0.0	1e-08	464.21759485	761.8787401	786.25863326	14.65194743	-0.0509504	-0.38335562
0.0339	3.95902	7.1e-06	0.0	0.0	0.0	0.00204586	0.0	0.0	1e-08	464.58014234	761.80893383	786.1567341	14.62980123	-0.05099707	-0.38327559
0.034	3.96989	7.24e-06	0.0	0.0	0.0	0.00204571	0.0	0.0	1e-08	464.94207386	761.7390478	786.0549864	14.60768665	-0.05104001	-0.38319569
0.0341	3.98076	7.39e-06	0.0	0.0	0.0	0.00204556	0.0	0.0	1e-08	465.30339051	761.66908677	785.95338991	14.58560366	-0.05107928	-0.3831159
0.0342	3.99163	7.54e-06	0.0	0.0	0.0	0.00204541	0.0	0.0	1e-08	465.66409338	761.59905532	785.8519444	14.5635523	-0.05111612	-0.38303623
0.0343	4.00249	7.69e-06	0.0	0.0	0.0	0.00204526	0.0	0.0	1e-08	466.02418358	761.52895643	785.75064963	14.54153236	-0.05114866	-0.38295668
0.0344	4.01334	7.85e-06	0.0	0.0	0.0	0.0020451	0.0	0.0	1e-08	466.3836622	761.45879572	785.64950537	14.51954385	-0.05117777	-0.38287725
0.0345	4.02419	8.01e-06	0.0	0.0	0.0	0.00204494	0.0	0.0	1e-08	466.74253033	761.38857752	785.54851136	14.49758674	-0.05120352	-0.38279793
0.0346	4.03503	8.17e-06	0.0	0.0	0.0	0.00204478	0.0	0.0	1e-08	467.10078906	761.31830611	785.44766738	14.47566098	-0.05122596	-0.38271873
0.0347	4.04587	8.33e-06	0.0	0.0	0.0	0.00204462	0.0	0.0	1e-08	467.45843948	761.24798566	785.34697319	14.45376652	-0.05124514	-0.38263966
0.0348	4.0567	8.5e-06	0.0	0.0	0.0	0.00204445	0.0	0.0	1e-08	467.81548266	761.17762031	785.24642855	14.43190331	-0.05126111	-0.38256069
0.0349	4.06752	8.67e-06	0.0	0.0	0.0	0.00204428	0.0	0.0	1e-08	468.1719197	761.1072141	785.14603323	14.4100713	-0.05127391	-0.38248185
0.035	4.07834	8.84e-06	0.0	0.0	0.0	0.00204411	0.0	0.0	1e-08	468.52775166	761.03677105	785.04578699	14.38827045	-0.05128358	-0.38240312
0.0351	4.08916	9.01e-06	0.0	0.0	0.0	0.00204394	0.0	0.0	1e-08	468.88297963	760.96629509	784.9456896	14.36650071	-0.05129015	-0.38232451
0.0352	4.09997	9.19e-06	0.0	0.0	0.0	0.00204376	0.0	0.0	1e-08	469.23760467	760.89579014	784.84574083	14.34476202	-0.05129366	-0.38224602
0.0353	4.11077	9.37e-06	0.0	0.0	0.0	0.00204358	0.0	0.0	1e-08	469.59162786	760.82526006	784.74594044	14.32305434	-0.05129413	-0.38216764
0.0354	4.12156	9.56e-06	0.0	0.0	0.0	0.00204339	0.0	0.0	1e-08	469.94505026	760.75470866	784.6462882	14.30137763	-0.05129158	-0.38208938
0.0355	4.13235	9.74e-06	0.0	0.0	0.0	0.00204321	0.0	0.0	1e-08	470.29787294	760.68413632	784.5467839	14.27973249	-0.0512942	-0.38201123
0.0356	4.14314	9.93e-06	0.0	0.0	0.0	0.00204302	0.0	0.0	1e-08	470.65009698	760.61354134	784.44742733	14.25811777	-0.0512884	-0.38193321
0.0357	4.15392	1.012e-05	0.0	0.0	0.0	0.00204282	0.0	0.0	1e-08	471.00172341	760.5429325	784.34821823	14.23653389	-0.05128008	-0.38185529
0.0358	4.16469	1.032e-05	0.0	0.0	0.0	0.00204263	0.0	0.0	1e-08	471.35275331	760.47231294	784.24915638	14.21498082	-0.05126928	-0.3817775
0.0359	4.17546	1.052e-05	0.0	0.0	0.0	0.00204243	0.0	0.0	1e-08	471.70318772	760.4016857	784.15024156	14.19345849	-0.05125604	-0.38169981
0.036	4.18622	1.072e-05	0.0	0.0	0.0	0.00204223	0.0	0.0	1e-08	472.0530277	760.3310538	784.05147352	14.17196687	-0.05124041	-0.38162225
0.0361	4.19698	1.093e-05	0.0	0.0	0.0	0.00204202	0.0	0.0	1e-08	472.40227429	760.26042017	783.95285206	14.15050591	-0.05122242	-0.3815448
0.0362	4.20773	1.114e-05	0.0	0.0	0.0	0.00204181	0.0	0.0	1e-08	472.75092855	760.18978773	783.85437694	14.12907555	-0.05120212	-0.38146746
0.0363	4.21847	1.135e-05	0.0	0.0	0.0	0.0020416	0.0	0.0	1e-08	473.09899151	760.11915931	783.75604794	14.10767576	-0.05117952	-0.38139024
0.0364	4.22921	1.156e-05	0.0	0.0	0.0	0.00204138	0.0	0.0	1e-08	473.44646421	760.04853772	783.65786483	14.08630648	-0.05115468	-0.38131313
0.0365	4.23994	1.178e-05	0.0	0.0	0.0	0.00204116	0.0	0.0	1e-08	473.7933477	759.97792571	783.5598274	14.06496767	-0.05112761	-0.38123614
0.0366	4.25067	1.201e-05	0.0	0.0	0.0	0.00204094	0.0	0.0	1e-08	474.13964302	759.90732599	783.46193541	14.04365927	-0.05109834	-0.38115926
0.0367	4.26139	1.223e-05	0.0	0.0	0.0	0.00204072	0.0	0.0	1e-08	474.48535118	759.83674126	783.36418865	14.02238124	-0.0510669	-0.38108249
0.0368	4.27211	1.246e-05	0.0	0.0	0.0	0.00204049	0.0	0.0	1e-08	474.83047323	759.76617198	783.2665869	14.00113376	-0.05103626	-0.38100584
0.0369	4.28282	1.269e-05	0.0	0.0	0.0	0.00204025	0.0	0.0	1e-08	475.1750102	759.69562072	783.16912995	13.9799164	-0.05100149	-0.38092931
0.037	4.29352	1.293e-05	0.0	0.0	0.0	0.00204002	0.0	0.0	1e-08	475.5189631	759.62509098	783.07181757	13.95872927	-0.05096475	-0.38085288
0.0371	4.30422	1.317e-05	0.0	0.0	0.0	0.00203978	0.0	0.0	1e-08	475.86233297	759.55458513	782.97464953	13.93757233	-0.05092607	-0.38077657
0.0372	4.31491	1.341e-05	0.0	0.0	0.0	0.00203953	0.0	0.0	1e-08	476.20512082	759.48410548	782.87762562	13.91644552	-0.05088548	-0.38070038
0.0373	4.3256	1.366e-05	0.0	0.0	0.0	0.00203928	0.0	0.0	1e-08	476.54732767	759.41365435	782.78074562	13.8953488	-0.05084301	-0.38062429
0.0374	4.33628	1.391e-05	0.0	0.0	0.0	0.00203903	0.0	0.0	1e-08	476.88895454	759.34323398	782.68400932	13.87428213	-0.05079867	-0.38054832
0.0375	4.34695	1.417e-05	0.0	0.0	0.0	0.00203878	0.0	0.0	1e-08	477.23000243	759.27284663	782.58741649	13.85324545	-0.05075248	-0.38047246
0.0376	4.35762	1.443e-05	0.0	0.0	0.0	0.00203852	0.0	0.0	1e-08	477.57047236	759.20249448	782.49096691	13.83223871	-0.05070447	-0.38039672
0.0377	4.36828	1.469e-05	0.0	0.0	0.0	0.00203825	0.0	0.0	1e-08	477.91036534	759.13217973	782.39466038	13.81126187	-0.05065464	-0.38032109
0.0378	4.37894	1.496e-05	0.0	0.0	0.0	0.00203798	0.0	0.0	1e-08	478.24968236	759.06190455	782.29849667	13.79031488	-0.05060302	-0.38024557
0.0379	4.38959	1.523e-05	0.0	0.0	0.0	0.00203771	0.0	0.0	2e-08	478.58842443	758.99167107	782.20247557	13.76939769	-0.05054961	-0.38017016
0.038	4.40023	1.551e-05	0.0	0.0	0.0	0.00203744	0.0	0.0	2e-08	478.92659256	758.92148142	782.10659686	13.74851032	-0.05049528	-0.38009486
0.0381	4.41087	1.579e-05	0.0	0.0	0.0	0.00203716	0.0	0.0	2e-08	479.26418775	758.85132923	782.01086037	13.72765317	-0.05044543	-0.38001967
0.0382	4.4215	1.607e-05	0.0	0.0	0.0	0.00203687	0.0	0.0	2e-08	479.60121098	758.78122136	781.91526586	13.70682529	-0.05038917	-0.3799446
0.0383	4.43213	1.636e-05	0.0	0.0	0.0	0.00203658	0.0	0.0	2e-08	479.93766326	758.7111601	781.81981311	13.68602704	-0.05033152	-0.37986964
0.0384	4.44275	1.665e-05	0.0	0.0	0.0	0.00203629	0.0	0.0	2e-08	480.27354556	758.64114701	781.72450192	13.66525838	-0.05027253	-0.37979478
0.0385	4.45336	1.695e-05	0.0	0.0	0.0	0.00203599	0.0	0.0	2e-08	480.60885888	758.57118361	781.62933207	13.64451926	-0.05021224	-0.37972004
0.0386	4.46397	1.725e-05	0.0	0.0	0.0	0.00203569	0.0	0.0	2e-08	480.94360421	758.50127135	781.53430335	13.62380963	-0.05015066	-0.37964541
0.0387	4.47457	1.755e-05	0.0	0.0	0.0	0.00203539	0.0	0.0	2e-08	481.27778252	758.43141167	781.43941555	13.60312946	-0.05008784	-0.37957089
0.0388	4.48517	1.786e-05	0.0	0.0	0.0	0.00203508	0.0	0.0	2e-08	481.61139479	758.36160594	781.34466846	13.58247869	-0.0500238	-0.37949649
0.0389	4.49576	1.818e-05	0.0	0.0	0.0	0.00203476	0.0	0.0	2e-08	481.944442	758.2918555	781.25006188	13.56185727	-0.04995858	-0.37942219
0.039	4.50634	1.85e-05	0.0	0.0	0.0	0.00203444	0.0	0.0	2e-08	482.27692514	758.22216165	781.1555956	13.54126516	-0.0498922	-0.379348
0.0391	4.51692	1.882e-05	0.0	0.0	0.0	0.00203412	0.0	0.0	2e-08	482.60884516	758.15252565	781.0612694	13.52070231	-0.0498247	-0.37927392
0.0392	4.52749	1.915e-05	0.0	0.0	0.0	0.00203379	0.0	0.0	2e-08	482.94020304	758.08294872	780.96708308	13.50016868	-0.04975609	-0.37919995
0.0393	4.53806	1.948e-05	0.0	0.0	0.0	0.00203346	0.0	0.0	2e-08	483.27099975	758.0134324	780.87303643	13.47966409	-0.04968501	-0.37912609
0.0394	4.54862	1.982e-05	0.0	0.0	0.0	0.00203312	0.0	0.0	2e-08	483.60123625	757.94397922	780.77912924	13.45918871	-0.04961381	-0.37905235
0.0395	4.55917	2.016e-05	0.0	0.0	0.0	0.00203278	0.0	0.0	2e-08	483.93091351	757.87458922	780.68536131	13.43874239	-0.0495415	-0.37897871
0.0396	4.56972	2.051e-05	0.0	0.0	0.0	0.00203243	0.0	0.0	2e-08	484.26003248	757.80526358	780.59173244	13.4183251	-0.04946811	-0.37890518
0.0397	4.58026	2.086e-05	0.0	0.0	0.0	0.00203208	0.0	0.0	2e-08	484.58859412	757.73600347	780.4982424	13.39793678	-0.04939366	-0.37883175
0.0398	4.59079	2.122e-05	0.0	0.0	0.0	0.00203172	0.0	0.0	2e-08	484.9165994	757.66681002	780.40489101	13.37757739	-0.04931815	-0.37875844
0.0399	4.60132	2.158e-05	0.0	0.0	0.0	0.00203136	0.0	0.0	2e-08	485.24404925	757.59768433	780.31167806	13.35724688	-0.04924161	-0.37868524
0.04	4.61184	2.195e-05	0.0	0.0	0.0	0.00203099	0.0	0.0	2e-08	485.57094464	757.52862752	780.21860334	13.3369452	-0.04916404	-0.37861214
0.0401	4.62236	2.232e-05	0.0	0.0	0.0	0.00203062	0.0	0.0	2e-08	485.8972865	757.45964065	780.12566665	13.31667231	-0.04908546	-0.37853916
0.0402	4.63287	2.27e-05	0.0	0.0	0.0	0.00203024	0.0	0.0	2e-08	486.22307579	757.39072479	780.03286779	13.29642815	-0.04900588	-0.37846628
0.0403	4.64337	2.308e-05	0.0	0.0	0.0	0.00202985	0.0	0.0	2e-08	486.54831345	757.32188099	779.94020655	13.27621269	-0.04892531	-0.37839351
0.0404	4.65387	2.347e-05	0.0	0.0	0.0	0.00202947	0.0	0.0	2e-08	486.87300042	757.25311026	779.84768273	13.25602586	-0.04884376	-0.37832084
0.0405	4.66436	2.386e-05	0.0	0.0	0.0	0.00202907	0.0	0.0	2e-08	487.19713763	757.18441364	779.75529612	13.23586764	-0.04876124	-0.37824829
0.0406	4.67485	2.426e-05	0.0	0.0	0.0	0.00202867	0.0	0.0	2e-08	487.52072604	757.11578978	779.66304655	13.21573827	-0.04868168	-0.37817584
0.0407	4.68533	2.467e-05	0.0	0.0	0.0	0.00202827	0.0	0.0	2e-08	487.84376656	757.04723837	779.57093381	13.19563719	-0.04859852	-0.3781035
0.0408	4.6958	2.508e-05	0.0	0.0	0.0	0.00202786	0.0	0.0	3e-08	488.16626014	756.97876221	779.47895769	13.17556459	-0.0485146	-0.37803127
0.0409	4.70626	2.549e-05	0.0	0.0	0.0	0.00202744	0.0	0.0	3e-08	488.4882077	756.910362	779.38711799	13.1555204	-0.04842996	-0.37795914
0.041	4.71672	2.591e-05	0.0	0.0	0.0	0.00202702	0.0	0.0	3e-08	488.80961016	756.84203842	779.29541452	13.1355046	-0.04834461	-0.37788713
0.0411	4.72718	2.634e-05	0.0	0.0	0.0	0.00202659	0.0	0.0	3e-08	489.13046846	756.7737921	779.20384708	13.11551712	-0.04825857	-0.37781521
0.0412	4.73762	2.677e-05	0.0	0.0	0.0	0.00202616	0.0	0.0	3e-08	489.4507835	756.70562365	779.11241546	13.09555793	-0.04817187	-0.37774341
0.0413	4.74807	2.721e-05	0.0	0.0	0.0	0.00202572	0.0	0.0	3e-08	489.77055623	756.63753366	779.02111947	13.07562698	-0.04808452	-0.37767171
0.0414	4.7585	2.766e-05	0.0	0.0	0.0	0.00202528	0.0	0.0	3e-08	490.08978754	756.56952268	778.92995892	13.05572422	-0.04799654	-0.37760012
0.0415	4.76893	2.811e-05	0.0	0.0	0.0	0.00202483	0.0	0.0	3e-08	490.40847836	756.50159124	778.8389336	13.03584961	-0.04790795	-0.37752863
0.0416	4.77935	2.856e-05	0.0	0.0	0.0	0.00202437	0.0	0.0	3e-08	490.7266296	756.43373985	778.74804333	13.0160031	-0.04781877	-0.37745725
0.0417	4.78977	2.902e-05	0.0	0.0	0.0	0.00202391	0.0	0.0	3e-08	491.04424217	756.36596899	778.6572879	12.99618465	-0.04772901	-0.37738598
0.0418	4.80017	2.949e-05	0.0	0.0	0.0	0.00202344	0.0	0.0	3e-08	491.36131698	756.2982791	778.56666712	12.9763942	-0.0476387	-0.37731481
0.0419	4.81058	2.997e-05	0.0	0.0	0.0	0.00202296	0.0	0.0	3e-08	491.67785492	756.23067356	778.47618078	12.95663142	-0.04754471	-0.37724375
0.042	4.82097	3.045e-05	0.0	0.0	0.0	0.00202248	0.0	0.0	3e-08	491.99385691	756.1631518	778.38582869	12.93689677	-0.04745236	-0.37717279
0.0421	4.83136	3.093e-05	0.0	0.0	0.0	0.002022	0.0	0.0	3e-08	492.30932385	756.09571369	778.29561066	12.91718997	-0.04735934	-0.37710194
0.0422	4.84175	3.143e-05	0.0	0.0	0.0	0.0020215	0.0	0.0	3e-08	492.62425664	756.0283598	778.2055265	12.89751097	-0.04726567	-0.37703119
0.0423	4.85212	3.193e-05	0.0	0.0	0.0	0.002021	0.0	0.0	3e-08	492.93865616	755.96109071	778.115576	12.87785975	-0.04717134	-0.37696055
0.0424	4.86249	3.243e-05	0.0	0.0	0.0	0.0020205	0.0	0.0	3e-08	493.25252333	755.89390701	778.02575899	12.85823623	-0.04707636	-0.37689002
0.0425	4.87286	3.294e-05	0.0	0.0	0.0	0.00201998	0.0	0.0	3e-08	493.56585902	755.82680926	777.93607525	12.83864039	-0.04698072	-0.37681958
0.0426	4.88322	3.346e-05	0.0	0.0	0.0	0.00201946	0.0	0.0	3e-08	493.87866413	755.75979803	777.84652461	12.81907217	-0.04688443	-0.37674926
0.0427	4.89357	3.399e-05	0.0	0.0	0.0	0.00201894	0.0	0.0	3e-08	494.19093954	755.69287391	777.75710686	12.79953152	-0.04678748	-0.37667903
0.0428	4.90391	3.452e-05	0.0	0.0	0.0	0.00201841	0.0	0.0	3e-08	494.50268615	755.62603746	777.66782182	12.7800184	-0.04668988	-0.37660891
0.0429	4.91425	3.506e-05	0.0	0.0	0.0	0.00201787	0.0	0.0	4e-08	494.81390483	755.55928927	777.57866929	12.76053276	-0.04659161	-0.3765389
0.043	4.92458	3.56e-05	0.0	0.0	0.0	0.00201732	0.0	0.0	4e-08	495.12459646	755.49262993	777.48964908	12.74107456	-0.04649268	-0.37646899
0.0431	4.93491	3.616e-05	0.0	0.0	0.0	0.00201677	0.0	0.0	4e-08	495.43476193	755.42605969	777.40076099	12.72164405	-0.0463971	-0.37639918
0.0432	4.94522	3.672e-05	0.0	0.0	0.0	0.00201621	0.0	0.0	4e-08	495.74440212	755.3595736	777.31200488	12.70224067	-0.04629822	-0.37632948
0.0433	4.95554	3.728e-05	0.0	0.0	0.0	0.00201564	0.0	0.0	4e-08	496.05351789	755.29317611	777.22338051	12.68286461	-0.04619889	-0.37625988
0.0434	4.96584	3.786e-05	0.0	0.0	0.0	0.00201507	0.0	0.0	4e-08	496.36211012	755.22686754	777.13488771	12.66351581	-0.04609913	-0.37619038
0.0435	4.97614	3.844e-05	0.0	0.0	0.0	0.00201448	0.0	0.0	4e-08	496.67017968	755.16064816	777.04652629	12.64419423	-0.04599893	-0.37612098
0.0436	4.98643	3.902e-05	0.0	0.0	0.0	0.0020139	0.0	0.0	4e-08	496.97772743	755.09451822	776.95829606	12.62489982	-0.04589832	-0.37605169
0.0437	4.99672	3.962e-05	0.0	0.0	0.0	0.0020133	0.0	0.0	4e-08	497.28475424	755.02847798	776.87019682	12.60563253	-0.0457973	-0.37598251
0.0438	5.007	4.022e-05	0.0	0.0	0.0	0.0020127	0.0	0.0	4e-08	497.59126098	754.96252766	776.7822284	12.58639233	-0.04569589	-0.37591342
0.0439	5.01727	4.083e-05	0.0	0.0	0.0	0.00201209	0.0	0.0	4e-08	497.89724851	754.89666747	776.6943906	12.56717917	-0.0455941	-0.37584444
0.044	5.02753	4.145e-05	0.0	0.0	0.0	0.00201147	0.0	0.0	4e-08	498.20271768	754.83089761	776.60668323	12.54799299	-0.04549195	-0.37577556
0.0441	5.03779	4.207e-05	0.0	0.0	0.0	0.00201085	0.0	0.0	4e-08	498.50766936	754.76521826	776.51910612	12.52883376	-0.04538943	-0.37570678
0.0442	5.04805	4.27e-05	0.0	0.0	0.0	0.00201021	0.0	0.0	4e-08	498.81210439	754.69962959	776.43165907	12.50970143	-0.04528657	-0.3756381
0.0443	5.05829	4.334e-05	0.0	0.0	0.0	0.00200957	0.0	0.0	4e-08	499.11602363	754.63413176	776.3443419	12.49059595	-0.04518337	-0.37556953
0.0444	5.06853	4.399e-05	0.0	0.0	0.0	0.00200893	0.0	0.0	4e-08	499.41942793	754.56872601	776.25715441	12.47151704	-0.04507729	-0.37550106
0.0445	5.07876	4.464e-05	0.0	0.0	0.0	0.00200827	0.0	0.0	4e-08	499.72231813	754.50341419	776.17009642	12.45246506	-0.04497259	-0.37543269
0.0446	5.08899	4.531e-05	0.0	0.0	0.0	0.00200761	0.0	0.0	5e-08	500.02469509	754.43819481	776.08316775	12.43343978	-0.04486746	-0.37536442
0.0447	5.09921	4.598e-05	0.0	0.0	0.0	0.00200694	0.0	0.0	5e-08	500.32655965	754.37306815	775.99636821	12.41444115	-0.04476189	-0.37529625
0.0448	5.10942	4.666e-05	0.0	0.0	0.0	0.00200626	0.0	0.0	5e-08	500.62791265	754.3080345	775.90969761	12.39546915	-0.04465587	-0.37522819
0.0449	5.11962	4.734e-05	0.0	0.0	0.0	0.00200557	0.0	0.0	5e-08	500.92875493	754.24309416	775.82315578	12.3765237	-0.0445494	-0.37516022
0.045	5.12982	4.804e-05	0.0	0.0	0.0	0.00200488	0.0	0.0	5e-08	501.22908732	754.17824742	775.73674252	12.35760478	-0.04444249	-0.37509236
0.0451	5.14002	4.874e-05	0.0	0.0	0.0	0.00200417	0.0	0.0	5e-08	501.52891067	754.11349459	775.65045765	12.33871233	-0.04433512	-0.3750246
0.0452	5.1502	4.945e-05	0.0	0.0	0.0	0.00200346	0.0	0.0	5e-08	501.8282258	754.04883597	775.564301	12.31984631	-0.04422729	-0.37495693
0.0453	5.16038	5.017e-05	0.0	0.0	0.0	0.00200274	0.0	0.0	5e-08	502.12703356	753.98427188	775.47827237	12.30100667	-0.044119	-0.37488937
0.0454	5.17055	5.089e-05	0.0	0.0	0.0	0.00200201	0.0	0.0	5e-08	502.42533475	753.91980264	775.39237159	12.28219337	-0.04401024	-0.37482191
0.0455	5.18071	5.163e-05	0.0	0.0	0.0	0.00200128	0.0	0.0	5e-08	502.72313023	753.85542857	775.30659846	12.26340635	-0.043901	-0.37475455
0.0456	5.19087	5.237e-05	0.0	0.0	0.0	0.00200053	0.0	0.0	5e-08	503.0204208	753.79115003	775.22095281	12.24464558	-0.04379129	-0.37468729
0.0457	5.20102	5.313e-05	0.0	0.0	0.0	0.00199978	0.0	0.0	5e-08	503.3172073	753.72696371	775.13543448	12.22591137	-0.04368584	-0.37462013
0.0458	5.21117	5.389e-05	0.0	0.0	0.0	0.00199902	0.0	0.0	5e-08	503.61349056	753.66286995	775.05004327	12.20720305	-0.04357666	-0.37455307
0.0459	5.2213	5.466e-05	0.0	0.0	0.0	0.00199825	0.0	0.0	5e-08	503.90927138	753.59887059	774.964779	12.18852086	-0.04346722	-0.37448611
0.046	5.23143	5.543e-05	0.0	0.0	0.0	0.00199747	0.0	0.0	6e-08	504.20455058	753.53496569	774.8796415	12.16986475	-0.04335753	-0.37441924
0.0461	5.24156	5.622e-05	0.0	0.0	0.0	0.00199668	0.0	0.0	6e-08	504.49932898	753.47115525	774.79463057	12.15123467	-0.0432476	-0.37435248
0.0462	5.25167	5.702e-05	0.0	0.0	0.0	0.00199589	0.0	0.0	6e-08	504.7936074	753.40743931	774.70974605	12.13263057	-0.04313744	-0.37428582
0.0463	5.26178	5.782e-05	0.0	0.0	0.0	0.00199508	0.0	0.0	6e-08	505.08738664	753.34381786	774.62498775	12.11405242	-0.04302706	-0.37421925
0.0464	5.27189	5.863e-05	0.0	0.0	0.0	0.00199427	0.0	0.0	6e-08	505.38066752	753.28029089	774.5403555	12.09550017	-0.04291648	-0.37415279
0.0465	5.28198	5.946e-05	0.0	0.0	0.0	0.00199344	0.0	0.0	6e-08	505.67345083	753.21685836	774.45584911	12.07697377	-0.04280571	-0.37408642
0.0466	5.29207	6.029e-05	0.0	0.0	0.0	0.00199261	0.0	0.0	6e-08	505.9657374	753.15352022	774.37146841	12.05847318	-0.04269476	-0.37402016
0.0467	5.30215	6.113e-05	0.0	0.0	0.0	0.00199177	0.0	0.0	6e-08	506.25752802	753.09027642	774.28721322	12.03999835	-0.04258364	-0.37395399
0.0468	5.31223	6.198e-05	0.0	0.0	0.0	0.00199092	0.0	0.0	6e-08	506.54882349	753.02712687	774.20308336	12.02154925	-0.04247237	-0.37388792
0.0469	5.32229	6.284e-05	0.0	0.0	0.0	0.00199006	0.0	0.0	6e-08	506.83962461	752.96407147	774.11907867	12.00312576	-0.04236029	-0.37382194
0.047	5.33236	6.371e-05	0.0	0.0	0.0	0.00198919	0.0	0.0	6e-08	507.12993218	752.90111461	774.03519893	11.98472763	-0.0422452	-0.37375607
0.0471	5.34241	6.458e-05	0.0	0.0	0.0	0.00198831	0.0	0.0	6e-08	507.419747	752.8382536	773.95144399	11.9663553	-0.04213226	-0.37369029
0.0472	5.35246	6.547e-05	0.0	0.0	0.0	0.00198742	0.0	0.0	7e-08	507.70906985	752.7754882	773.86781368	11.9480085	-0.04201901	-0.37362462
0.0473	5.36249	6.637e-05	0.0	0.0	0.0	0.00198652	0.0	0.0	7e-08	507.99790154	752.71281855	773.78430781	11.92968718	-0.04190545	-0.37355903
0.0474	5.37253	6.727e-05	0.0	0.0	0.0	0.00198562	0.0	0.0	7e-08	508.28624285	752.65024476	773.7009262	11.91139129	-0.04179159	-0.37349355
0.0475	5.38255	6.819e-05	0.0	0.0	0.0	0.0019847	0.0	0.0	7e-08	508.57409456	752.58776696	773.6176687	11.89312079	-0.04167741	-0.37342817
0.0476	5.39257	6.912e-05	0.0	0.0	0.0	0.00198377	0.0	0.0	7e-08	508.86145748	752.52538527	773.53453511	11.87487563	-0.04156291	-0.37336288
0.0477	5.40258	7.005e-05	0.0	0.0	0.0	0.00198284	0.0	0.0	7e-08	509.14833237	752.46309985	773.45152526	11.85665576	-0.0414481	-0.37329769
0.0478	5.41259	7.1e-05	0.0	0.0	0.0	0.00198189	0.0	0.0	7e-08	509.43472002	752.40091084	773.36863898	11.83846115	-0.04133295	-0.37323259
0.0479	5.42258	7.195e-05	0.0	0.0	0.0	0.00198093	0.0	0.0	7e-08	509.72062122	752.33881839	773.2858761	11.82029175	-0.04121748	-0.3731676
0.048	5.43257	7.292e-05	0.0	0.0	0.0	0.00197997	0.0	0.0	7e-08	510.00603673	752.27682268	773.20323644	11.8021475	-0.04110166	-0.3731027
0.0481	5.44256	7.389e-05	0.0	0.0	0.0	0.00197899	0.0	0.0	7e-08	510.29096735	752.21492388	773.12071982	11.78402837	-0.0409855	-0.37303789
0.0482	5.45253	7.488e-05	0.0	0.0	0.0	0.00197801	0.0	0.0	7e-08	510.57541384	752.15312116	773.03832608	11.76593458	-0.04087277	-0.37297319
0.0483	5.4625	7.587e-05	0.0	0.0	0.0	0.00197701	0.0	0.0	8e-08	510.85937698	752.09141089	772.95605506	11.74786564	-0.04075718	-0.37290858
0.0484	5.47246	7.688e-05	0.0	0.0	0.0	0.001976	0.0	0.0	8e-08	511.14285754	752.02979627	772.87390657	11.72982168	-0.04064144	-0.37284406
0.0485	5.48241	7.79e-05	0.0	0.0	0.0	0.00197498	0.0	0.0	8e-08	511.4258563	751.9682772	772.79188044	11.71180268	-0.04052555	-0.37277964
0.0486	5.49236	7.892e-05	0.0	0.0	0.0	0.00197396	0.0	0.0	8e-08	511.70837401	751.90685362	772.70997651	11.69380858	-0.04040952	-0.37271532
0.0487	5.5023	7.996e-05	0.0	0.0	0.0	0.00197292	0.0	0.0	8e-08	511.99041144	751.84552542	772.62819459	11.67583934	-0.04029336	-0.37265109
0.0488	5.51223	8.101e-05	0.0	0.0	0.0	0.00197187	0.0	0.0	8e-08	512.27196937	751.7842925	772.54653453	11.65789491	-0.04017708	-0.37258696
0.0489	5.52216	8.206e-05	0.0	0.0	0.0	0.00197081	0.0	0.0	8e-08	512.55304854	751.72315472	772.46499614	11.63997526	-0.0400607	-0.37252293
0.049	5.53208	8.313e-05	0.0	0.0	0.0	0.00196974	0.0	0.0	8e-08	512.83364973	751.66211195	772.38357926	11.62208034	-0.03994422	-0.37245899
0.0491	5.54199	8.421e-05	0.0	0.0	0.0	0.00196866	0.0	0.0	8e-08	513.11377368	751.60116405	772.30228372	11.60421009	-0.03982765	-0.37239514
0.0492	5.55189	8.53e-05	0.0	0.0	0.0	0.00196757	0.0	0.0	9e-08	513.39342117	751.54031085	772.22110936	11.58636449	-0.03971101	-0.37233139
0.0493	5.56178	8.64e-05	0.0	0.0	0.0	0.00196647	0.0	0.0	9e-08	513.67259294	751.47955217	772.14005599	11.56854348	-0.03959431	-0.37226774
0.0494	5.57167	8.751e-05	0.0	0.0	0.0	0.00196536	0.0	0.0	9e-08	513.95128975	751.41888782	772.05912346	11.55074703	-0.03947756	-0.37220418
0.0495	5.58155	8.864e-05	0.0	0.0	0.0	0.00196423	0.0	0.0	9e-08	514.22951234	751.35832009	771.97831158	11.53297469	-0.03935665	-0.37214071
0.0496	5.59143	8.977e-05	0.0	0.0	0.0	0.0019631	0.0	0.0	9e-08	514.50726147	751.29785009	771.89762019	11.51522708	-0.03923849	-0.37207734
0.0497	5.60129	9.091e-05	0.0	0.0	0.0	0.00196195	0.0	0.0	9e-08	514.78453788	751.23747569	771.81704912	11.49750387	-0.0391201	-0.37201407
0.0498	5.61115	9.207e-05	0.0	0.0	0.0	0.0019608	0.0	0.0	9e-08	515.06134233	751.17719695	771.7365982	11.47980501	-0.03900148	-0.37195089
0.0499	5.621	9.324e-05	0.0	0.0	0.0	0.00195963	0.0	0.0	9e-08	515.33767556	751.1170139	771.65626727	11.46213047	-0.03888262	-0.3718878
0.05	5.63085	9.442e-05	0.0	0.0	0.0	0.00195845	0.0	0.0	9e-08	515.61353831	751.05692663	771.57605616	11.44448018	-0.03876351	-0.37182481
0.05009	5.64069	9.56e-05	0.0	0.0	0.0	0.00195726	0.0	0.0	1e-07	515.88893132	750.99693522	771.4959647	11.42685412	-0.03864415	-0.37176191
0.05019	5.65051	9.681e-05	0.0	0.0	0.0	0.00195606	0.0	0.0	1e-07	516.16385534	750.93703974	771.41599272	11.40925223	-0.03852452	-0.3716991
0.05029	5.66034	9.802e-05	0.0	0.0	0.0	0.00195484	0.0	0.0	1e-07	516.43831109	750.8772403	771.33614006	11.39167446	-0.03840463	-0.37163639
0.05039	5.67015	9.924e-05	0.0	0.0	0.0	0.00195362	0.0	0.0	1e-07	516.71229932	750.81753701	771.25640655	11.37412078	-0.03828446	-0.37157377
0.05049	5.67996	0.00010048	0.0	0.0	0.0	0.00195238	0.0	0.0	1e-07	516.98582077	750.75793001	771.17679203	11.35659113	-0.03816401	-0.37151125
0.05059	5.68976	0.00010172	0.0	0.0	0.0	0.00195113	0.0	0.0	1e-07	517.25887615	750.69841942	771.09729633	11.33908547	-0.03804326	-0.37144882
0.05069	5.69955	0.00010298	0.0	0.0	0.0	0.00194987	0.0	0.0	1e-07	517.53146622	750.6390054	771.01791928	11.32160376	-0.03792221	-0.37138648
0.05079	5.70933	0.00010425	0.0	0.0	0.0	0.0019486	0.0	0.0	1e-07	517.8035917	750.5796836	770.93866074	11.30414629	-0.03780572	-0.37132424
0.05089	5.71911	0.00010553	0.0	0.0	0.0	0.00194732	0.0	0.0	1.1e-07	518.07525331	750.52045577	770.85952054	11.28671244	-0.03768555	-0.37126208
0.05099	5.72888	0.00010683	0.0	0.0	0.0	0.00194602	0.0	0.0	1.1e-07	518.34645179	750.46132284	770.7804985	11.26930241	-0.0375653	-0.37120002
0.05109	5.73864	0.00010813	0.0	0.0	0.0	0.00194472	0.0	0.0	1.1e-07	518.61718786	750.40228472	770.70159447	11.25191617	-0.03744495	-0.37113806
0.05119	5.74839	0.00010945	0.0	0.0	0.0	0.0019434	0.0	0.0	1.1e-07	518.88746224	750.34334127	770.62280828	11.23455366	-0.03732453	-0.37107618
0.05129	5.75814	0.00011078	0.0	0.0	0.0	0.00194207	0.0	0.0	1.1e-07	519.15727565	750.28449235	770.54413977	11.21721484	-0.03720404	-0.3710144
0.05139	5.76788	0.00011212	0.0	0.0	0.0	0.00194072	0.0	0.0	1.1e-07	519.42662882	750.22573781	770.46558877	11.19989967	-0.03708349	-0.37095271
0.05149	5.77761	0.00011348	0.0	0.0	0.0	0.00193937	0.0	0.0	1.1e-07	519.69552247	750.16707748	770.38715513	11.18260811	-0.03696289	-0.37089112
0.05159	5.78733	0.00011484	0.0	0.0	0.0	0.001938	0.0	0.0	1.1e-07	519.9639573	750.1085112	770.30883869	11.16534011	-0.03684226	-0.37082961
0.05169	5.79705	0.00011622	0.0	0.0	0.0	0.00193662	0.0	0.0	1.2e-07	520.23193404	750.05003877	770.23063927	11.14809562	-0.03672159	-0.3707682
0.05179	5.80676	0.00011761	0.0	0.0	0.0	0.00193523	0.0	0.0	1.2e-07	520.4994534	749.99166	770.15255673	11.13087461	-0.03660091	-0.37070688
0.05189	5.81646	0.00011902	0.0	0.0	0.0	0.00193382	0.0	0.0	1.2e-07	520.7665161	749.93337467	770.0745909	11.11367702	-0.03648023	-0.37064565
0.05199	5.82615	0.00012043	0.0	0.0	0.0	0.00193241	0.0	0.0	1.2e-07	521.03312284	749.87518289	769.99674163	11.09650247	-0.03635587	-0.37058451
0.05209	5.83583	0.00012186	0.0	0.0	0.0	0.00193098	0.0	0.0	1.2e-07	521.29927433	749.81708945	769.91900871	11.07935149	-0.03623392	-0.37052346
0.05219	5.84551	0.0001233	0.0	0.0	0.0	0.00192953	0.0	0.0	1.2e-07	521.56497128	749.75909058	769.84139203	11.06222378	-0.0361118	-0.37046251
0.05229	5.85518	0.00012475	0.0	0.0	0.0	0.00192808	0.0	0.0	1.2e-07	521.83021439	749.70118632	769.76389141	11.0451193	-0.03598948	-0.37040164
0.05239	5.86484	0.00012622	0.0	0.0	0.0	0.00192661	0.0	0.0	1.3e-07	522.09500438	749.64337669	769.68650669	11.02803802	-0.03586697	-0.37034087
0.05249	5.8745	0.0001277	0.0	0.0	0.0	0.00192513	0.0	0.0	1.3e-07	522.35934194	749.58566176	769.60923771	11.01097987	-0.03574426	-0.37028019
0.05259	5.88414	0.00012919	0.0	0.0	0.0	0.00192364	0.0	0.0	1.3e-07	522.62322778	749.52804158	769.53208433	10.99394481	-0.03562134	-0.3702196
0.05269	5.89378	0.00013069	0.0	0.0	0.0	0.00192213	0.0	0.0	1.3e-07	522.88666259	749.47051621	769.45504637	10.97693281	-0.03549821	-0.37015909
0.05279	5.90341	0.00013221	0.0	0.0	0.0	0.00192062	0.0	0.0	1.3e-07	523.14964707	749.41308576	769.37812367	10.9599438	-0.03537485	-0.37009868
0.05289	5.91303	0.00013374	0.0	0.0	0.0	0.00191908	0.0	0.0	1.3e-07	523.41218193	749.3557503	769.30131609	10.94297776	-0.03525126	-0.37003836
0.05299	5.92265	0.00013528	0.0	0.0	0.0	0.00191754	0.0	0.0	1.4e-07	523.67426786	749.29850996	769.22462346	10.92603463	-0.03512742	-0.36997814
0.05309	5.93226	0.00013684	0.0	0.0	0.0	0.00191598	0.0	0.0	1.4e-07	523.93590555	749.24136487	769.14804562	10.90911436	-0.03500334	-0.369918
0.05319	5.94185	0.00013841	0.0	0.0	0.0	0.00191441	0.0	0.0	1.4e-07	524.19709569	749.18431515	769.07158241	10.89221691	-0.034879	-0.36985795
0.05329	5.95145	0.00013999	0.0	0.0	0.0	0.00191283	0.0	0.0	1.4e-07	524.45783898	749.12735899	768.9952337	10.87534254	-0.0347588	-0.36979799
0.05339	5.96103	0.00014158	0.0	0.0	0.0	0.00191123	0.0	0.0	1.4e-07	524.71813611	749.07049367	768.91899932	10.8584907	-0.03463538	-0.36973812
0.05349	5.9706	0.00014319	0.0	0.0	0.0	0.00190962	0.0	0.0	1.4e-07	524.97798776	749.01372212	768.84287912	10.84166155	-0.03451191	-0.36967834
0.05359	5.98017	0.00014481	0.0	0.0	0.0	0.001908	0.0	0.0	1.4e-07	525.23739464	748.95704419	768.76687294	10.82485506	-0.03438839	-0.36961865
0.05369	5.98973	0.00014645	0.0	0.0	0.0	0.00190636	0.0	0.0	1.5e-07	525.49635741	748.90045976	768.69098061	10.80807118	-0.03426484	-0.36955904
0.05379	5.99928	0.00014809	0.0	0.0	0.0	0.00190471	0.0	0.0	1.5e-07	525.75487676	748.84396866	768.615202	10.79130987	-0.03414126	-0.36949953
0.05389	6.00882	0.00014976	0.0	0.0	0.0	0.00190305	0.0	0.0	1.5e-07	526.01295338	748.78757074	768.53953694	10.77457107	-0.03401766	-0.36944011
0.05399	6.01836	0.00015143	0.0	0.0	0.0	0.00190137	0.0	0.0	1.5e-07	526.27058795	748.73126583	768.46398528	10.75785475	-0.03389407	-0.36938078
0.05409	6.02789	0.00015312	0.0	0.0	0.0	0.00189968	0.0	0.0	1.5e-07	526.52778115	748.67505373	768.38854687	10.74116087	-0.03377048	-0.36932153
0.05419	6.03741	0.00015482	0.0	0.0	0.0	0.00189798	0.0	0.0	1.5e-07	526.78453366	748.61893425	768.31322156	10.72448937	-0.03364691	-0.36926237
0.05429	6.04692	0.00015654	0.0	0.0	0.0	0.00189626	0.0	0.0	1.6e-07	527.04084616	748.56290718	768.23800918	10.70784022	-0.03352337	-0.36920331
0.05439	6.05642	0.00015827	0.0	0.0	0.0	0.00189453	0.0	0.0	1.6e-07	527.29671931	748.50697228	768.16290959	10.69121336	-0.03339987	-0.36914433
0.05449	6.06591	0.00016001	0.0	0.0	0.0	0.00189279	0.0	0.0	1.6e-07	527.55215381	748.45112931	768.08792264	10.67460876	-0.03327643	-0.36908544
0.05459	6.0754	0.00016176	0.0	0.0	0.0	0.00189103	0.0	0.0	1.6e-07	527.80715031	748.39538169	768.01304816	10.65802592	-0.03314829	-0.36902664
0.05469	6.08488	0.00016353	0.0	0.0	0.0	0.00188926	0.0	0.0	1.6e-07	528.06170948	748.33972907	767.938286	10.64146555	-0.03302347	-0.36896792
0.05479	6.09435	0.00016532	0.0	0.0	0.0	0.00188747	0.0	0.0	1.7e-07	528.31583201	748.28416976	767.86363601	10.62492728	-0.03289851	-0.3689093
0.05489	6.10381	0.00016712	0.0	0.0	0.0	0.00188567	0.0	0.0	1.7e-07	528.56951855	748.22870378	767.78909804	10.60841107	-0.03277339	-0.36885076
0.05499	6.11327	0.00016893	0.0	0.0	0.0	0.00188386	0.0	0.0	1.7e-07	528.82276978	748.17333118	767.71467195	10.59191686	-0.03264811	-0.36879231
0.05509	6.12271	0.00017075	0.0	0.0	0.0	0.00188203	0.0	0.0	1.7e-07	529.07558637	748.118052	767.64035757	10.57544461	-0.03252267	-0.36873395
0.05519	6.13215	0.00017259	0.0	0.0	0.0	0.00188019	0.0	0.0	1.7e-07	529.32796897	748.06286632	767.56615476	10.55899427	-0.03239705	-0.36867567
0.05529	6.14158	0.00017445	0.0	0.0	0.0	0.00187833	0.0	0.0	1.7e-07	529.57991826	748.00777421	767.49206337	10.5425658	-0.03227124	-0.36861749
0.05539	6.151	0.00017631	0.0	0.0	0.0	0.00187646	0.0	0.0	1.8e-07	529.83143489	747.95277577	767.41808324	10.52615916	-0.03214525	-0.36855939
0.05549	6.16041	0.00017819	0.0	0.0	0.0	0.00187458	0.0	0.0	1.8e-07	530.08251953	747.8978711	767.34421423	10.50977429	-0.03201905	-0.36850138
0.05559	6.16982	0.00018009	0.0	0.0	0.0	0.00187268	0.0	0.0	1.8e-07	530.33317284	747.84306033	767.27045619	10.49341114	-0.03189264	-0.36844345
0.05569	6.17922	0.000182	0.0	0.0	0.0	0.00187077	0.0	0.0	1.8e-07	530.58339547	747.78834358	767.19680896	10.47706968	-0.03176602	-0.36838561
0.05579	6.1886	0.00018392	0.0	0.0	0.0	0.00186885	0.0	0.0	1.8e-07	530.83318808	747.73372101	767.1232724	10.46074993	-0.03164026	-0.36832786
0.05589	6.19798	0.00018586	0.0	0.0	0.0	0.00186691	0.0	0.0	1.9e-07	531.08255134	747.67918708	767.04984639	10.44445196	-0.03151735	-0.3682702
0.05599	6.20735	0.00018781	0.0	0.0	0.0	0.00186495	0.0	0.0	1.9e-07	531.33148589	747.62474527	766.97653075	10.42817537	-0.03139162	-0.36821262
0.05609	6.21672	0.00018978	0.0	0.0	0.0	0.00186298	0.0	0.0	1.9e-07	531.57999239	747.57039585	766.90332535	10.41192029	-0.03126588	-0.36815513
0.05619	6.22607	0.00019176	0.0	0.0	0.0	0.001861	0.0	0.0	1.9e-07	531.8280715	747.51613868	766.83023003	10.39568668	-0.03114015	-0.36809772
0.05629	6.23542	0.00019376	0.0	0.0	0.0	0.001859	0.0	0.0	1.9e-07	532.07572385	747.4619736	766.75724464	10.37947449	-0.03101442	-0.36804041
0.05639	6.24476	0.00019576	0.0	0.0	0.0	0.00185699	0.0	0.0	2e-07	532.32295011	747.40790046	766.68436905	10.36328367	-0.03088871	-0.36798317
0.05649	6.25408	0.00019779	0.0	0.0	0.0	0.00185497	0.0	0.0	2e-07	532.56975092	747.35391909	766.61160311	10.34711418	-0.03076303	-0.36792603
0.05659	6.26341	0.00019983	0.0	0.0	0.0	0.00185293	0.0	0.0	2e-07	532.81612693	747.30002931	766.53894666	10.33096598	-0.03063739	-0.36786897
0.05669	6.27272	0.00020188	0.0	0.0	0.0	0.00185087	0.0	0.0	2e-07	533.06207879	747.24623091	766.46639958	10.31483902	-0.03051181	-0.36781199
0.05679	6.28202	0.00020395	0.0	0.0	0.0	0.0018488	0.0	0.0	2e-07	533.30760713	747.1925237	766.3939617	10.29873325	-0.03038629	-0.3677551
0.05689	6.29132	0.00020603	0.0	0.0	0.0	0.00184672	0.0	0.0	2.1e-07	533.55271262	747.13890745	766.32163289	10.28264863	-0.03026084	-0.3676983
0.05699	6.3006	0.00020812	0.0	0.0	0.0	0.00184462	0.0	0.0	2.1e-07	533.79739588	747.08538191	766.249413	10.26658511	-0.03013548	-0.36764158
0.05709	6.30988	0.00021023	0.0	0.0	0.0	0.00184251	0.0	0.0	2.1e-07	534.04165756	747.03194804	766.17730188	10.25054222	-0.03000586	-0.36758495
0.05719	6.31915	0.00021236	0.0	0.0	0.0	0.00184038	0.0	0.0	2.1e-07	534.28549829	746.97860986	766.10529938	10.23452063	-0.02987923	-0.36752841
0.05729	6.32841	0.0002145	0.0	0.0	0.0	0.00183824	0.0	0.0	2.1e-07	534.52891871	746.92536373	766.03340536	10.21851998	-0.02975248	-0.36747195
0.05739	6.33767	0.00021665	0.0	0.0	0.0	0.00183608	0.0	0.0	2.2e-07	534.77191947	746.87220967	765.96161968	10.20254022	-0.02962561	-0.36741557
0.05749	6.34691	0.00021882	0.0	0.0	0.0	0.00183391	0.0	0.0	2.2e-07	535.0145012	746.81914774	765.8899422	10.18658132	-0.02949862	-0.36735928
0.05759	6.35615	0.000221	0.0	0.0	0.0	0.00183173	0.0	0.0	2.2e-07	535.25666454	746.766178	765.81837277	10.17064321	-0.02937148	-0.36730307
0.05769	6.36537	0.0002232	0.0	0.0	0.0	0.00182953	0.0	0.0	2.2e-07	535.49841011	746.71330052	765.74691125	10.15472586	-0.0292442	-0.36724695
0.05779	6.37459	0.00022541	0.0	0.0	0.0	0.00182731	0.0	0.0	2.3e-07	535.73973856	746.66051538	765.6755575	10.13882921	-0.02911677	-0.36719091
0.05789	6.3838	0.00022764	0.0	0.0	0.0	0.00182508	0.0	0.0	2.3e-07	535.98065052	746.60782269	765.60431138	10.12295322	-0.02898917	-0.36713496
0.05799	6.393	0.00022988	0.0	0.0	0.0	0.00182284	0.0	0.0	2.3e-07	536.22114661	746.55522255	765.53317274	10.10709783	-0.0288614	-0.36707909
0.05809	6.40219	0.00023214	1e-08	0.0	0.0	0.00182058	0.0	0.0	2.3e-07	536.46122746	746.50271509	765.46214144	10.09126301	-0.02873345	-0.36702331
0.05819	6.41137	0.00023441	1e-08	0.0	0.0	0.0018183	0.0	0.0	2.3e-07	536.70089371	746.45030046	765.39121734	10.07544871	-0.02860531	-0.36696761
0.05829	6.42055	0.0002367	1e-08	0.0	0.0	0.00181602	0.0	0.0	2.4e-07	536.94014598	746.39797882	765.3204003	10.05965486	-0.02847696	-0.366912
0.05839	6.42971	0.000239	1e-08	0.0	0.0	0.00181371	0.0	0.0	2.4e-07	537.1789849	746.34574734	765.24969019	10.04388174	-0.02835324	-0.36685646
0.05849	6.43887	0.00024131	1e-08	0.0	0.0	0.0018114	0.0	0.0	2.4e-07	537.41741109	746.29360472	765.17908688	10.02812878	-0.02822603	-0.36680102
0.05859	6.44802	0.00024364	1e-08	0.0	0.0	0.00180906	0.0	0.0	2.4e-07	537.65542518	746.24155338	765.10859021	10.01239616	-0.02809883	-0.36674565
0.05869	6.45716	0.00024599	1e-08	0.0	0.0	0.00180671	0.0	0.0	2.5e-07	537.89302778	746.18959318	765.03820005	9.99668383	-0.02797166	-0.36669037
0.05879	6.46629	0.00024835	1e-08	0.0	0.0	0.00180435	0.0	0.0	2.5e-07	538.13021953	746.13772399	764.96791627	9.98099174	-0.02784452	-0.36663518
0.05889	6.47541	0.00025072	1e-08	0.0	0.0	0.00180198	0.0	0.0	2.5e-07	538.36700105	746.08594566	764.89773871	9.96531984	-0.02771743	-0.36658006
0.05899	6.48452	0.00025311	1e-08	0.0	0.0	0.00179958	0.0	0.0	2.5e-07	538.60337294	746.03425803	764.82766725	9.94966809	-0.02759039	-0.36652503
0.05909	6.49363	0.00025551	1e-08	0.0	0.0	0.00179718	0.0	0.0	2.6e-07	538.83933584	745.98266092	764.75770175	9.93403645	-0.02746341	-0.36647009
0.05919	6.50272	0.00025793	1e-08	0.0	0.0	0.00179476	0.0	0.0	2.6e-07	539.07489035	745.93115415	764.68784207	9.91842486	-0.02733651	-0.36641522
0.05929	6.51181	0.00026037	1e-08	0.0	0.0	0.00179232	0.0	0.0	2.6e-07	539.3100371	745.87973751	764.61808807	9.90283327	-0.0272097	-0.36636044
0.05939	6.52088	0.00026282	1e-08	0.0	0.0	0.00178987	1e-08	0.0	2.6e-07	539.54477669	745.82841079	764.54843962	9.88726164	-0.02708299	-0.36630574
0.05949	6.52995	0.00026528	1e-08	0.0	0.0	0.0017874	1e-08	0.0	2.7e-07	539.77910976	745.77717376	764.47889658	9.87170992	-0.02695638	-0.36625113
0.05959	6.53901	0.00026776	1e-08	0.0	0.0	0.00178492	1e-08	0.0	2.7e-07	540.0130369	745.72602617	764.40945882	9.85617807	-0.0268299	-0.3661966
0.05969	6.54806	0.00027025	1e-08	0.0	0.0	0.00178243	1e-08	0.0	2.7e-07	540.24655871	745.67497266	764.34012618	9.84066551	-0.02669825	-0.36614215
0.05979	6.5571	0.00027276	1e-08	0.0	0.0	0.00177992	1e-08	0.0	2.7e-07	540.47967582	745.62401121	764.27089854	9.82517308	-0.0265704	-0.36608778
0.05989	6.56613	0.00027528	1e-08	0.0	0.0	0.00177739	1e-08	0.0	2.8e-07	540.71238884	745.57314075	764.20177576	9.80970035	-0.02644245	-0.3660335
0.05999	6.57515	0.00027782	1e-08	0.0	0.0	0.00177485	1e-08	0.0	2.8e-07	540.94469837	745.52236131	764.13275771	9.79424727	-0.02631439	-0.36597929
0.06009	6.58417	0.00028037	1e-08	0.0	0.0	0.0017723	1e-08	0.0	2.8e-07	541.17660502	745.47167297	764.06384425	9.77881378	-0.02618623	-0.36592517
0.06019	6.59317	0.00028293	1e-08	0.0	0.0	0.00176973	1e-08	0.0	2.8e-07	541.4081094	745.42107578	763.99503525	9.76339984	-0.02605794	-0.36587114
0.06029	6.60217	0.00028551	1e-08	0.0	0.0	0.00176714	1e-08	0.0	2.9e-07	541.63921212	745.37056985	763.92633057	9.7480054	-0.02592952	-0.36581718
0.06039	6.61115	0.00028811	1e-08	0.0	0.0	0.00176454	1e-08	0.0	2.9e-07	541.86991376	745.32015527	763.85773009	9.73263041	-0.02580097	-0.3657633
0.06049	6.62013	0.00029072	1e-08	0.0	0.0	0.00176193	1e-08	0.0	2.9e-07	542.10021495	745.26983214	763.78923367	9.71727481	-0.02567227	-0.36570951
0.06059	6.6291	0.00029335	1e-08	0.0	0.0	0.0017593	1e-08	0.0	2.9e-07	542.33011628	745.2196006	763.72084116	9.70193856	-0.0255434	-0.3656558
0.06069	6.63806	0.00029599	1e-08	0.0	0.0	0.00175666	1e-08	0.0	3e-07	542.55961835	745.16946079	763.65255245	9.68662161	-0.02541437	-0.36560217
0.06079	6.647	0.00029864	1e-08	0.0	0.0	0.001754	1e-08	0.0	3e-07	542.78872176	745.11941287	763.5843674	9.67132391	-0.02528516	-0.36554862
0.06089	6.65594	0.00030131	1e-08	0.0	0.0	0.00175133	1e-08	0.0	3e-07	543.01742712	745.06945659	763.51628587	9.65604566	-0.02516009	-0.36549516
0.06099	6.66487	0.00030399	1e-08	0.0	0.0	0.00174864	1e-08	0.0	3e-07	543.24573501	745.01958623	763.44830777	9.64078639	-0.025032	-0.36544177
0.06109	6.6738	0.00030669	1e-08	0.0	0.0	0.00174594	1e-08	0.0	3.1e-07	543.47364604	744.96980614	763.38043294	9.62554622	-0.02490394	-0.36538846
0.06119	6.68271	0.00030941	1e-08	0.0	0.0	0.00174322	1e-08	0.0	3.1e-07	543.7011608	744.9201162	763.31266125	9.61032512	-0.02477592	-0.36533524
0.06129	6.69161	0.00031213	1e-08	0.0	0.0	0.00174049	1e-08	0.0	3.1e-07	543.92827989	744.87051626	763.24499257	9.59512303	-0.02464795	-0.3652821
0.06139	6.7005	0.00031488	1e-08	0.0	0.0	0.00173775	1e-08	0.0	3.2e-07	544.15500389	744.82100619	763.17742677	9.5799399	-0.02452004	-0.36522904
0.06149	6.70939	0.00031763	1e-08	0.0	0.0	0.00173499	1e-08	0.0	3.2e-07	544.38133341	744.77158581	763.10996372	9.56477568	-0.02439221	-0.36517605
0.06159	6.71826	0.0003204	1e-08	0.0	0.0	0.00173221	1e-08	0.0	3.2e-07	544.60726903	744.72225495	763.0426033	9.54963033	-0.02426446	-0.36512315
0.06169	6.72713	0.00032319	1e-08	0.0	0.0	0.00172942	1e-08	0.0	3.2e-07	544.83281135	744.67301344	762.97534538	9.53450378	-0.0241368	-0.36507033
0.06179	6.73598	0.00032599	1e-08	0.0	0.0	0.00172662	1e-08	0.0	3.3e-07	545.05796095	744.62386105	762.90818982	9.519396	-0.02400925	-0.36501759
0.06189	6.74483	0.00032881	1e-08	0.0	0.0	0.0017238	1e-08	0.0	3.3e-07	545.28271842	744.57479758	762.8411365	9.50430693	-0.02388181	-0.36496493
0.06199	6.75366	0.00033164	1e-08	0.0	0.0	0.00172097	1e-08	0.0	3.3e-07	545.50708435	744.5258228	762.7741853	9.48923653	-0.0237545	-0.36491235
0.06209	6.76249	0.00033448	1e-08	0.0	0.0	0.00171812	1e-08	0.0	3.3e-07	545.73105933	744.47693646	762.70733609	9.47418473	-0.02362733	-0.36485985
0.06219	6.77131	0.00033734	1e-08	0.0	0.0	0.00171526	1e-08	0.0	3.4e-07	545.95464394	744.42814045	762.64058872	9.45915101	-0.0234955	-0.36480744
0.06229	6.78012	0.00034021	1e-08	0.0	0.0	0.00171238	1e-08	0.0	3.4e-07	546.17783875	744.37943754	762.57394307	9.44413612	-0.02336704	-0.3647551
0.06239	6.78891	0.0003431	1e-08	0.0	0.0	0.00170949	1e-08	0.0	3.4e-07	546.40064435	744.33082452	762.50739902	9.42913967	-0.02323851	-0.36470284
0.06249	6.7977	0.000346	1e-08	0.0	0.0	0.00170659	1e-08	0.0	3.5e-07	546.62306133	744.28230142	762.44095645	9.41416161	-0.0231099	-0.36465066
0.06259	6.80648	0.00034891	1e-08	0.0	0.0	0.00170367	1e-08	0.0	3.5e-07	546.84509027	744.23386831	762.37461522	9.39920187	-0.02298119	-0.36459856
0.06269	6.81525	0.00035184	1e-08	0.0	0.0	0.00170074	1e-08	0.0	3.5e-07	547.06673174	744.18552524	762.30837521	9.38426041	-0.02285237	-0.36454654
0.06279	6.82401	0.00035479	1e-08	0.0	0.0	0.00169779	1e-08	0.0	3.6e-07	547.28798633	744.13727229	762.2422363	9.36933718	-0.02272345	-0.36449459
0.06289	6.83276	0.00035774	1e-08	0.0	0.0	0.00169483	1e-08	0.0	3.6e-07	547.50885461	744.08910956	762.17619836	9.35443212	-0.0225944	-0.36444273
0.06299	6.8415	0.00036071	1e-08	0.0	0.0	0.00169186	1e-08	0.0	3.6e-07	547.72933716	744.04103714	762.11026127	9.33954517	-0.02246522	-0.36439095
0.06309	6.85023	0.0003637	1e-08	0.0	0.0	0.00168887	1e-08	0.0	3.6e-07	547.94943455	743.99305515	762.0444249	9.32467629	-0.02233589	-0.36433925
0.06319	6.85895	0.0003667	1e-08	0.0	0.0	0.00168586	1e-08	0.0	3.7e-07	548.16914736	743.94516373	761.97868912	9.30982543	-0.02220641	-0.36428762
0.06329	6.86766	0.00036971	2e-08	0.0	0.0	0.00168285	1e-08	0.0	3.7e-07	548.38847616	743.89736302	761.91305382	9.29499252	-0.02207677	-0.36423608
0.06339	6.87637	0.00037274	2e-08	0.0	0.0	0.00167981	1e-08	0.0	3.7e-07	548.60742153	743.84965318	761.84751887	9.28017751	-0.02194694	-0.36418461
0.06349	6.88506	0.00037578	2e-08	0.0	0.0	0.00167677	1e-08	0.0	3.8e-07	548.82598404	743.8020303	761.78208417	9.26538063	-0.02182219	-0.36413322
0.06359	6.89374	0.00037884	2e-08	0.0	0.0	0.00167371	1e-08	0.0	3.8e-07	549.04416425	743.75449471	761.71674959	9.25060136	-0.02169365	-0.36408191
0.06369	6.90241	0.00038191	2e-08	0.0	0.0	0.00167064	1e-08	0.0	3.8e-07	549.26196273	743.70704816	761.651515	9.23583985	-0.02156516	-0.36403068
0.06379	6.91107	0.00038499	2e-08	0.0	0.0	0.00166755	1e-08	0.0	3.9e-07	549.47938006	743.65969053	761.58638028	9.22109603	-0.02143673	-0.36397953
0.06389	6.91972	0.00038809	2e-08	0.0	0.0	0.00166445	1e-08	0.0	3.9e-07	549.69641679	743.61242164	761.52134531	9.20636987	-0.02130837	-0.36392845
0.06399	6.92837	0.0003912	2e-08	0.0	0.0	0.00166134	2e-08	0.0	3.9e-07	549.91307351	743.56524135	761.45640997	9.19166131	-0.02118008	-0.36387746
0.06409	6.937	0.00039432	2e-08	0.0	0.0	0.00165821	2e-08	0.0	3.9e-07	550.12935076	743.51814947	761.39157414	9.17697028	-0.02105188	-0.36382654
0.06419	6.94562	0.00039746	2e-08	0.0	0.0	0.00165507	2e-08	0.0	4e-07	550.34524912	743.47114581	761.32683771	9.16229675	-0.02092378	-0.3637757
0.06429	6.95423	0.00040061	2e-08	0.0	0.0	0.00165191	2e-08	0.0	4e-07	550.56076915	743.42423016	761.26220055	9.14764065	-0.02079579	-0.36372494
0.06439	6.96283	0.00040377	2e-08	0.0	0.0	0.00164875	2e-08	0.0	4e-07	550.7759114	743.3774023	761.19766254	9.13300194	-0.02066792	-0.36367425
0.06449	6.97143	0.00040695	2e-08	0.0	0.0	0.00164557	2e-08	0.0	4.1e-07	550.99067645	743.33066199	761.13322357	9.11838055	-0.02054018	-0.36362364
0.06459	6.98001	0.00041014	2e-08	0.0	0.0	0.00164237	2e-08	0.0	4.1e-07	551.20506485	743.28400897	761.06888352	9.10377644	-0.02041258	-0.36357312
0.06469	6.98858	0.00041334	2e-08	0.0	0.0	0.00163916	2e-08	0.0	4.1e-07	551.41907715	743.23744299	761.00464227	9.08918938	-0.02028364	-0.36352266
0.06479	6.99714	0.00041656	2e-08	0.0	0.0	0.00163594	2e-08	0.0	4.2e-07	551.63271391	743.19096999	760.94049968	9.0746192	-0.02015205	-0.36347229
0.06489	7.00569	0.00041979	2e-08	0.0	0.0	0.00163271	2e-08	0.0	4.2e-07	551.84597568	743.144586	760.87645565	9.06006639	-0.02002318	-0.363422
0.06499	7.01423	0.00042303	2e-08	0.0	0.0	0.00162946	2e-08	0.0	4.2e-07	552.05886302	743.09829066	760.81251006	9.04553062	-0.01989423	-0.36337178
0.06509	7.02276	0.00042629	2e-08	0.0	0.0	0.0016262	2e-08	0.0	4.3e-07	552.27137649	743.05208402	760.7486628	9.03101181	-0.01976518	-0.36332163
0.06519	7.03129	0.00042956	2e-08	0.0	0.0	0.00162293	2e-08	0.0	4.3e-07	552.48351664	743.00596613	760.68491375	9.01650992	-0.01963604	-0.36327157
0.06529	7.0398	0.00043284	2e-08	0.0	0.0	0.00161964	2e-08	0.0	4.3e-07	552.69528402	742.95993704	760.6212628	9.00202489	-0.01950678	-0.36322158
0.06539	7.0483	0.00043613	2e-08	0.0	0.0	0.00161635	2e-08	0.0	4.4e-07	552.90667917	742.91399685	760.55770982	8.98755665	-0.0193774	-0.36317167
0.06549	7.05679	0.00043944	2e-08	0.0	0.0	0.00161303	2e-08	0.0	4.4e-07	553.11770266	742.86814563	760.4942547	8.97310516	-0.0192479	-0.36312184
0.06559	7.06527	0.00044276	2e-08	0.0	0.0	0.00160971	2e-08	0.0	4.4e-07	553.32835502	742.8223835	760.43089733	8.95867036	-0.01911825	-0.36307208
0.06569	7.07374	0.00044609	2e-08	0.0	0.0	0.00160637	2e-08	0.0	4.5e-07	553.5386368	742.77671057	760.3676376	8.94425218	-0.01898845	-0.3630224
0.06579	7.08219	0.00044943	2e-08	0.0	0.0	0.00160302	2e-08	0.0	4.5e-07	553.74854856	742.73112697	760.30447538	8.92985056	-0.01885848	-0.3629728
0.06589	7.09064	0.00045279	2e-08	0.0	0.0	0.00159966	2e-08	0.0	4.5e-07	553.95809083	742.68563286	760.24141056	8.91546546	-0.01872833	-0.36292327
0.06599	7.09908	0.00045616	3e-08	0.0	0.0	0.00159629	2e-08	0.0	4.6e-07	554.16726415	742.64022707	760.17844305	8.90109702	-0.01860269	-0.36287382
0.06609	7.10751	0.00045954	3e-08	0.0	0.0	0.0015929	2e-08	0.0	4.6e-07	554.37606908	742.59490522	760.11557273	8.88674484	-0.01847374	-0.36282445
0.06619	7.11593	0.00046294	3e-08	0.0	0.0	0.00158951	2e-08	0.0	4.6e-07	554.58450614	742.5496711	760.05279949	8.872409	-0.01834484	-0.36277515
0.06629	7.12433	0.00046634	3e-08	0.0	0.0	0.0015861	3e-08	0.0	4.7e-07	554.79257588	742.50452458	759.99012321	8.85808945	-0.01821598	-0.36272593
0.06639	7.13273	0.00046976	3e-08	0.0	0.0	0.00158267	3e-08	0.0	4.7e-07	555.00027885	742.45946548	759.92754379	8.84378613	-0.01808719	-0.36267678
0.06649	7.14111	0.00047319	3e-08	0.0	0.0	0.00157924	3e-08	0.0	4.7e-07	555.20761557	742.41449365	759.8650611	8.82949898	-0.01795846	-0.36262771
0.06659	7.14949	0.00047663	3e-08	0.0	0.0	0.00157579	3e-08	0.0	4.8e-07	555.41458658	742.3696089	759.80267505	8.81522794	-0.01782981	-0.36257872
0.06669	7.15785	0.00048008	3e-08	0.0	0.0	0.00157233	3e-08	0.0	4.8e-07	555.62119242	742.32481104	759.74038552	8.80097295	-0.01770124	-0.3625298
0.06679	7.16621	0.00048355	3e-08	0.0	0.0	0.00156887	3e-08	0.0	4.8e-07	555.82743362	742.28009984	759.6781924	8.78673397	-0.01757277	-0.36248095
0.06689	7.17455	0.00048703	3e-08	0.0	0.0	0.00156538	3e-08	0.0	4.9e-07	556.03331072	742.23547508	759.61609559	8.77251091	-0.01744441	-0.36243219
0.06699	7.18288	0.00049051	3e-08	0.0	0.0	0.00156189	3e-08	0.0	4.9e-07	556.23882425	742.19093653	759.55409497	8.75830374	-0.01731616	-0.3623835
0.06709	7.19121	0.00049401	3e-08	0.0	0.0	0.00155839	3e-08	0.0	4.9e-07	556.44397474	742.14648391	759.49219045	8.74411238	-0.01718804	-0.36233488
0.06719	7.19952	0.00049752	3e-08	0.0	0.0	0.00155487	3e-08	0.0	5e-07	556.64876271	742.10211696	759.4303819	8.72993678	-0.01706007	-0.36228634
0.06729	7.20782	0.00050105	3e-08	0.0	0.0	0.00155134	3e-08	0.0	5e-07	556.85318869	742.0578386	759.36866922	8.71577629	-0.01692706	-0.36223787
0.06739	7.21611	0.00050458	3e-08	0.0	0.0	0.00154781	3e-08	0.0	5.1e-07	557.0572532	742.01365003	759.30705228	8.70163184	-0.01679772	-0.36218948
0.06749	7.22439	0.00050812	3e-08	0.0	0.0	0.00154426	3e-08	0.0	5.1e-07	557.26095677	741.96954862	759.245531	8.68750293	-0.01666828	-0.36214117
0.06759	7.23265	0.00051168	3e-08	0.0	0.0	0.0015407	3e-08	0.0	5.1e-07	557.46429992	741.9255344	759.18410526	8.67338951	-0.01653874	-0.36209293
0.06769	7.24091	0.00051524	3e-08	0.0	0.0	0.00153713	3e-08	0.0	5.2e-07	557.66728318	741.88160739	759.12277496	8.65929152	-0.01640909	-0.36204476
0.06779	7.24916	0.00051882	3e-08	0.0	0.0	0.00153354	3e-08	0.0	5.2e-07	557.86990707	741.83776767	759.06154	8.64520888	-0.01627932	-0.36199667
0.06789	7.25739	0.00052241	4e-08	0.0	0.0	0.00152995	3e-08	1e-08	5.2e-07	558.07217211	741.79401529	759.00040026	8.63114155	-0.01614941	-0.36194866
0.06799	7.26562	0.00052601	4e-08	0.0	0.0	0.00152635	4e-08	1e-08	5.3e-07	558.27407882	741.75035032	758.93935565	8.61708944	-0.01601936	-0.36190072
0.06809	7.27383	0.00052961	4e-08	0.0	0.0	0.00152274	4e-08	1e-08	5.3e-07	558.47562771	741.70677286	758.87840606	8.60305251	-0.01588916	-0.36185285
0.06819	7.28203	0.00053323	4e-08	0.0	0.0	0.00151911	4e-08	1e-08	5.3e-07	558.6768193	741.66328303	758.81755137	8.58903068	-0.01575878	-0.36180506
0.06829	7.29022	0.00053686	4e-08	0.0	0.0	0.00151548	4e-08	1e-08	5.4e-07	558.87765411	741.61988093	758.7567915	8.57502389	-0.01562823	-0.36175734
0.06839	7.29841	0.0005405	4e-08	0.0	0.0	0.00151183	4e-08	1e-08	5.4e-07	559.07813264	741.5765667	758.69612633	8.56103208	-0.01549747	-0.3617097
0.06849	7.30657	0.00054415	4e-08	0.0	0.0	0.00150818	4e-08	1e-08	5.4e-07	559.27825541	741.5333405	758.63555576	8.54705518	-0.01536652	-0.36166213
0.06859	7.31473	0.00054781	4e-08	0.0	0.0	0.00150451	4e-08	1e-08	5.5e-07	559.47802294	741.49019728	758.57507972	8.53309331	-0.01524099	-0.36161464
0.06869	7.32288	0.00055148	4e-08	0.0	0.0	0.00150084	4e-08	1e-08	5.5e-07	559.67743571	741.44713914	758.51469808	8.51914609	-0.01511134	-0.36156722
0.06879	7.33102	0.00055516	4e-08	0.0	0.0	0.00149716	4e-08	1e-08	5.6e-07	559.87649426	741.40416709	758.45441075	8.5052136	-0.01498172	-0.36151987
0.06889	7.33914	0.00055885	4e-08	0.0	0.0	0.00149346	4e-08	1e-08	5.6e-07	560.07519908	741.36128096	758.39421763	8.49129577	-0.01485213	-0.3614726
0.06899	7.34725	0.00056255	4e-08	0.0	0.0	0.00148976	4e-08	1e-08	5.6e-07	560.27355067	741.31848058	758.33411861	8.47739254	-0.01472257	-0.3614254
0.06909	7.35536	0.00056625	4e-08	0.0	0.0	0.00148605	4e-08	1e-08	5.7e-07	560.47154955	741.27576578	758.2741136	8.46350383	-0.01459307	-0.36137828
0.06919	7.36345	0.00056997	4e-08	0.0	0.0	0.00148232	5e-08	1e-08	5.7e-07	560.6691962	741.23313637	758.21420249	8.44962959	-0.01446363	-0.36133123
0.06929	7.37153	0.0005737	4e-08	0.0	0.0	0.00147859	5e-08	1e-08	5.7e-07	560.86649115	741.19059212	758.15438519	8.43576975	-0.01433426	-0.36128425
0.06939	7.37959	0.00057743	5e-08	0.0	0.0	0.00147485	5e-08	1e-08	5.8e-07	561.06343487	741.14813281	758.09466161	8.42192424	-0.01420496	-0.36123735
0.06949	7.38765	0.00058118	5e-08	0.0	0.0	0.0014711	5e-08	1e-08	5.8e-07	561.26002788	741.10575822	758.03503163	8.40809299	-0.01407575	-0.36119052
0.06959	7.3957	0.00058493	5e-08	0.0	0.0	0.00146734	5e-08	1e-08	5.9e-07	561.45627066	741.06346807	757.97549517	8.39427594	-0.01394664	-0.36114376
0.06969	7.40373	0.00058869	5e-08	0.0	0.0	0.00146357	5e-08	1e-08	5.9e-07	561.65216372	741.02126211	757.91605213	8.38047303	-0.01381764	-0.36109708
0.06979	7.41175	0.00059246	5e-08	0.0	0.0	0.0014598	5e-08	1e-08	5.9e-07	561.84770754	740.97914053	757.85670242	8.36668359	-0.01368419	-0.36105047
0.06989	7.41977	0.00059624	5e-08	0.0	0.0	0.00145601	5e-08	1e-08	6e-07	562.0429026	740.93710914	757.7974459	8.35290853	-0.01355385	-0.36100393
0.06999	7.42776	0.00060003	5e-08	0.0	0.0	0.00145222	5e-08	1e-08	6e-07	562.23774941	740.89516331	757.73828251	8.33914737	-0.0134234	-0.36095747
0.07009	7.43575	0.00060382	5e-08	0.0	0.0	0.00144842	5e-08	1e-08	6e-07	562.43224844	740.85330307	757.67921215	8.32540003	-0.01329282	-0.36091108
0.07019	7.44373	0.00060763	5e-08	0.0	0.0	0.00144461	5e-08	1e-08	6.1e-07	562.62640019	740.81152845	757.62023473	8.31166645	-0.0131621	-0.36086476
0.07029	7.45169	0.00061144	5e-08	0.0	0.0	0.00144079	6e-08	1e-08	6.1e-07	562.82020514	740.76983951	757.56135014	8.29794656	-0.01303123	-0.36081852
0.07039	7.45965	0.00061526	5e-08	0.0	0.0	0.00143697	6e-08	1e-08	6.2e-07	563.01366378	740.72823632	757.5025583	8.28424027	-0.0129002	-0.36077235
0.07049	7.46759	0.00061909	5e-08	0.0	0.0	0.00143313	6e-08	1e-08	6.2e-07	563.20677658	740.68671894	757.4438591	8.27054753	-0.012769	-0.36072625
0.07059	7.47552	0.00062292	6e-08	0.0	0.0	0.00142929	6e-08	1e-08	6.2e-07	563.39954403	740.64528747	757.38525247	8.25686826	-0.01263762	-0.36068022
0.07069	7.48344	0.00062676	6e-08	0.0	0.0	0.00142544	6e-08	1e-08	6.3e-07	563.59196661	740.60394202	757.32673829	8.24320238	-0.01250604	-0.36063427
0.07079	7.49134	0.00063061	6e-08	0.0	0.0	0.00142159	6e-08	1e-08	6.3e-07	563.78404479	740.56268272	757.26831649	8.22954983	-0.01237424	-0.36058839
0.07089	7.49924	0.00063447	6e-08	0.0	0.0	0.00141772	6e-08	1e-08	6.4e-07	563.97577905	740.52150969	757.20998697	8.21591052	-0.01224223	-0.36054258
0.07099	7.50712	0.00063834	6e-08	0.0	0.0	0.00141385	6e-08	1e-08	6.4e-07	564.16716986	740.4804231	757.15174963	8.2022844	-0.01210997	-0.36049685
0.07109	7.51499	0.00064221	6e-08	0.0	0.0	0.00140997	6e-08	1e-08	6.4e-07	564.3582177	740.43942086	757.0936044	8.18867143	-0.01198248	-0.36045118
0.07119	7.52285	0.00064609	6e-08	0.0	0.0	0.00140609	7e-08	1e-08	6.5e-07	564.54892303	740.39850012	757.0355512	8.17507145	-0.01185138	-0.36040559
0.07129	7.5307	0.00064997	6e-08	0.0	0.0	0.0014022	7e-08	1e-08	6.5e-07	564.73928632	740.35766404	756.97758993	8.16148443	-0.01172025	-0.36036007
0.07139	7.53853	0.00065387	6e-08	0.0	0.0	0.0013983	7e-08	1e-08	6.5e-07	564.92930803	740.31691248	756.91972049	8.1479103	-0.01158913	-0.36031463
0.07149	7.54636	0.00065777	6e-08	0.0	0.0	0.00139439	7e-08	1e-08	6.6e-07	565.11898865	740.27624529	756.8619428	8.13434897	-0.011458	-0.36026925
0.07159	7.55417	0.00066167	6e-08	0.0	0.0	0.00139048	7e-08	1e-08	6.6e-07	565.30832862	740.23566231	756.80425677	8.12080037	-0.01132688	-0.36022395
0.07169	7.56197	0.00066558	7e-08	0.0	0.0	0.00138656	7e-08	1e-08	6.7e-07	565.4973284	740.19516337	756.74666232	8.10726443	-0.01119577	-0.36017872
0.07179	7.56976	0.0006695	7e-08	0.0	0.0	0.00138264	7e-08	1e-08	6.7e-07	565.68598847	740.15474828	756.68915935	8.09374108	-0.0110647	-0.36013356
0.07189	7.57753	0.00067342	7e-08	0.0	0.0	0.00137871	7e-08	1e-08	6.7e-07	565.87430928	740.11441684	756.63174779	8.08023023	-0.01093365	-0.36008847
0.07199	7.58529	0.00067735	7e-08	0.0	0.0	0.00137477	8e-08	1e-08	6.8e-07	566.06229128	740.07416884	756.57442754	8.06673181	-0.01080265	-0.36004345
0.07209	7.59304	0.00068129	7e-08	0.0	0.0	0.00137083	8e-08	1e-08	6.8e-07	566.24993492	740.03400406	756.51719853	8.05324574	-0.0106717	-0.35999851
0.07219	7.60078	0.00068523	7e-08	0.0	0.0	0.00136688	8e-08	1e-08	6.9e-07	566.43724067	739.99392225	756.46006066	8.03977194	-0.01054082	-0.35995364
0.07229	7.60851	0.00068918	7e-08	0.0	0.0	0.00136293	8e-08	1e-08	6.9e-07	566.62420897	739.95392315	756.40301386	8.02631035	-0.01041001	-0.35990884
0.07239	7.61622	0.00069313	7e-08	0.0	0.0	0.00135897	8e-08	1e-08	6.9e-07	566.81084026	739.91401079	756.34605802	8.01286003	-0.01027385	-0.35986411
0.07249	7.62393	0.00069709	7e-08	0.0	0.0	0.001355	8e-08	1e-08	7e-07	566.99713498	739.87418466	756.28919307	7.99942233	-0.0101415	-0.35981945
0.07259	7.63161	0.00070105	8e-08	0.0	0.0	0.00135103	8e-08	1e-08	7e-07	567.18309359	739.83444288	756.23241893	7.98599655	-0.01000897	-0.35977486
0.07269	7.63929	0.00070502	8e-08	0.0	0.0	0.00134706	9e-08	1e-08	7.1e-07	567.36871652	739.79478552	756.17573551	7.97258261	-0.00987627	-0.35973035
0.07279	7.64696	0.00070899	8e-08	0.0	0.0	0.00134308	9e-08	1e-08	7.1e-07	567.55400422	739.75521264	756.11914274	7.95918042	-0.00974339	-0.3596859
0.07289	7.65461	0.00071297	8e-08	0.0	0.0	0.0013391	9e-08	1e-08	7.1e-07	567.73895713	739.71572435	756.06264053	7.94578991	-0.0096103	-0.35964153
0.07299	7.66225	0.00071695	8e-08	0.0	0.0	0.00133511	9e-08	1e-08	7.2e-07	567.92357568	739.67632073	756.0062288	7.93241099	-0.00947701	-0.35959723
0.07309	7.66988	0.00072094	8e-08	0.0	0.0	0.00133111	9e-08	1e-08	7.2e-07	568.10786031	739.63700193	755.94990747	7.91904358	-0.00934349	-0.359553
0.07319	7.67749	0.00072493	8e-08	0.0	0.0	0.00132712	9e-08	1e-08	7.3e-07	568.29181145	739.59776806	755.89367646	7.90568758	-0.00920973	-0.35950884
0.07329	7.68509	0.00072892	8e-08	0.0	0.0	0.00132311	9e-08	1e-08	7.3e-07	568.47542953	739.55861928	755.83753569	7.89234293	-0.00907572	-0.35946475
0.07339	7.69268	0.00073292	8e-08	0.0	0.0	0.00131911	1e-07	1e-08	7.3e-07	568.65871497	739.51955577	755.78148508	7.87900952	-0.00894145	-0.35942073
0.07349	7.70026	0.00073692	9e-08	0.0	0.0	0.0013151	1e-07	1e-08	7.4e-07	568.84166821	739.48057771	755.72552456	7.86568728	-0.0088069	-0.35937678
0.07359	7.70782	0.00074093	9e-08	0.0	0.0	0.00131109	1e-07	1e-08	7.4e-07	569.02428967	739.44168531	755.66965404	7.85237608	-0.0086739	-0.3593329
0.07369	7.71537	0.00074494	9e-08	0.0	0.0	0.00130707	1e-07	2e-08	7.5e-07	569.20657976	739.40287248	755.61387349	7.83907582	-0.00854288	-0.3592891
0.07379	7.72291	0.00074895	9e-08	0.0	0.0	0.00130305	1e-07	2e-08	7.5e-07	569.38853891	739.36414326	755.5581828	7.82578651	-0.00840924	-0.35924536
0.07389	7.73044	0.00075297	9e-08	0.0	0.0	0.00129902	1e-07	2e-08	7.5e-07	569.57016754	739.32549789	755.50258189	7.81250802	-0.00827554	-0.3592017
0.07399	7.73795	0.00075699	9e-08	0.0	0.0	0.001295	1.1e-07	2e-08	7.6e-07	569.75146605	739.28693626	755.4470707	7.79924025	-0.00814179	-0.3591581
0.07409	7.74545	0.00076101	9e-08	0.0	0.0	0.00129097	1.1e-07	2e-08	7.6e-07	569.93243487	739.24845829	755.39164915	7.78598311	-0.008008	-0.35911458
0.07419	7.75294	0.00076504	9e-08	0.0	0.0	0.00128693	1.1e-07	2e-08	7.7e-07	570.1130744	739.21006384	755.33631716	7.77273652	-0.00787417	-0.35907112
0.07429	7.76041	0.00076907	1e-07	0.0	0.0	0.0012829	1.1e-07	2e-08	7.7e-07	570.29338505	739.1717528	755.28107467	7.75950038	-0.00774032	-0.35902774
0.07439	7.76787	0.0007731	1e-07	0.0	0.0	0.00127886	1.1e-07	2e-08	7.7e-07	570.47336724	739.13352502	755.22592161	7.74627461	-0.00760645	-0.35898443
0.07449	7.77532	0.00077713	1e-07	0.0	0.0	0.00127481	1.2e-07	2e-08	7.8e-07	570.65302135	739.09538036	755.17085789	7.73305911	-0.00747257	-0.35894118
0.07459	7.78276	0.00078117	1e-07	0.0	0.0	0.00127077	1.2e-07	2e-08	7.8e-07	570.8323478	739.05731866	755.11588346	7.71985379	-0.0073387	-0.35889801
0.07469	7.79018	0.00078521	1e-07	0.0	0.0	0.00126672	1.2e-07	2e-08	7.9e-07	571.01134698	739.01933974	755.06099824	7.70665856	-0.00720483	-0.3588549
0.07479	7.79759	0.00078925	1e-07	0.0	0.0	0.00126268	1.2e-07	2e-08	7.9e-07	571.1900193	738.98144341	755.00620216	7.69347333	-0.00707099	-0.35881187
0.07489	7.80498	0.00079329	1e-07	0.0	0.0	0.00125863	1.2e-07	2e-08	7.9e-07	571.36836513	738.94363087	754.95149516	7.68029705	-0.00693244	-0.35876891
0.07499	7.81237	0.00079734	1.1e-07	0.0	0.0	0.00125457	1.2e-07	2e-08	8e-07	571.54638486	738.90590648	754.89687714	7.66713122	-0.00679706	-0.35872602
0.07509	7.81974	0.00080138	1.1e-07	0.0	0.0	0.00125052	1.3e-07	2e-08	8e-07	571.72407888	738.86826639	754.84234805	7.65397504	-0.00666147	-0.35868319
0.07519	7.82709	0.00080543	1.1e-07	0.0	0.0	0.00124647	1.3e-07	2e-08	8.1e-07	571.9014476	738.83071071	754.78790783	7.64082844	-0.00652567	-0.35864044
0.07529	7.83444	0.00080948	1.1e-07	0.0	0.0	0.00124241	1.3e-07	2e-08	8.1e-07	572.07849138	738.79323958	754.7335564	7.6276913	-0.00638963	-0.35859775
0.07539	7.84176	0.00081353	1.1e-07	0.0	0.0	0.00123835	1.3e-07	2e-08	8.1e-07	572.25521061	738.75585317	754.67929371	7.61456353	-0.00625336	-0.35855514
0.07549	7.84908	0.00081758	1.1e-07	0.0	0.0	0.00123429	1.4e-07	2e-08	8.2e-07	572.43160567	738.71855163	754.62511969	7.60144502	-0.00611683	-0.3585126
0.07559	7.85638	0.00082163	1.2e-07	0.0	0.0	0.00123023	1.4e-07	2e-08	8.2e-07	572.60767693	738.68133516	754.57103427	7.58833568	-0.00598004	-0.35847012
0.07569	7.86367	0.00082568	1.2e-07	0.0	0.0	0.00122617	1.4e-07	2e-08	8.3e-07	572.78342478	738.64420398	754.51703738	7.57523541	-0.00584297	-0.35842771
0.07579	7.87095	0.00082974	1.2e-07	0.0	0.0	0.00122211	1.4e-07	2e-08	8.3e-07	572.95884957	738.60715829	754.46312897	7.56214409	-0.0057056	-0.35838538
0.07589	7.87821	0.00083379	1.2e-07	0.0	0.0	0.00121805	1.4e-07	2e-08	8.3e-07	573.13395168	738.57019836	754.40930897	7.54906164	-0.00556794	-0.35834311
0.07599	7.88546	0.00083784	1.2e-07	0.0	0.0	0.00121399	1.5e-07	2e-08	8.4e-07	573.30873147	738.53332445	754.35557731	7.53598793	-0.00542995	-0.35830092
0.07609	7.89269	0.0008419	1.2e-07	0.0	0.0	0.00120992	1.5e-07	2e-08	8.4e-07	573.48318931	738.49653683	754.30193394	7.52292288	-0.00529163	-0.35825879
0.07619	7.89991	0.00084595	1.2e-07	0.0	0.0	0.00120586	1.5e-07	2e-08	8.5e-07	573.65732555	738.45983263	754.24837882	7.50986593	-0.00515823	-0.35821673
0.07629	7.90712	0.00085001	1.3e-07	0.0	0.0	0.0012018	1.5e-07	2e-08	8.5e-07	573.83114055	738.42321076	754.19491188	7.49681771	-0.00502091	-0.35817474
0.07639	7.91431	0.00085406	1.3e-07	0.0	0.0	0.00119774	1.6e-07	2e-08	8.6e-07	574.00463466	738.38667381	754.14153307	7.48377781	-0.00488349	-0.35813282
0.07649	7.92149	0.00085811	1.3e-07	0.0	0.0	0.00119367	1.6e-07	2e-08	8.6e-07	574.17780824	738.35022177	754.08824231	7.47074611	-0.00474597	-0.35809097
0.07659	7.92866	0.00086217	1.3e-07	0.0	0.0	0.00118961	1.6e-07	2e-08	8.6e-07	574.35066163	738.31385465	754.03503956	7.45772249	-0.00460835	-0.35804919
0.07669	7.93581	0.00086622	1.3e-07	0.0	0.0	0.00118555	1.6e-07	2e-08	8.7e-07	574.52319519	738.27757243	753.98192475	7.44470686	-0.00447066	-0.35800747
0.07679	7.94295	0.00087027	1.3e-07	0.0	0.0	0.00118149	1.7e-07	2e-08	8.7e-07	574.69540924	738.24137511	753.92889783	7.4316991	-0.00433288	-0.35796583
0.07689	7.95007	0.00087432	1.4e-07	0.0	0.0	0.00117743	1.7e-07	3e-08	8.8e-07	574.86730414	738.20526264	753.87595876	7.4186991	-0.00419504	-0.35792425
0.07699	7.95718	0.00087837	1.4e-07	0.0	0.0	0.00117337	1.7e-07	3e-08	8.8e-07	575.03888022	738.16923501	753.82310747	7.40570674	-0.00405715	-0.35788275
0.07709	7.96428	0.00088242	1.4e-07	0.0	0.0	0.00116932	1.7e-07	3e-08	8.8e-07	575.21013781	738.13329216	753.77034391	7.39272192	-0.0039192	-0.35784131
0.07719	7.97136	0.00088646	1.4e-07	0.0	0.0	0.00116526	1.8e-07	3e-08	8.9e-07	575.38107725	738.09743405	753.71766803	7.37974452	-0.00378122	-0.35779994
0.07729	7.97843	0.00089051	1.4e-07	0.0	0.0	0.00116121	1.8e-07	3e-08	8.9e-07	575.55169887	738.0616606	753.66507979	7.36677442	-0.00364321	-0.35775864
0.07739	7.98548	0.00089455	1.5e-07	0.0	0.0	0.00115716	1.8e-07	3e-08	9e-07	575.72200298	738.02597175	753.61257912	7.35381151	-0.00350519	-0.35771741
0.07749	7.99252	0.0008986	1.5e-07	0.0	0.0	0.0011531	1.8e-07	3e-08	9e-07	575.89198989	737.99037271	753.56016597	7.34085409	-0.00336156	-0.35767625
0.07759	7.99954	0.00090263	1.5e-07	0.0	0.0	0.00114906	1.9e-07	3e-08	9e-07	576.06165992	737.95486136	753.50784028	7.32790471	-0.00322179	-0.35763516
0.07769	8.00656	0.00090667	1.5e-07	0.0	0.0	0.00114501	1.9e-07	3e-08	9.1e-07	576.2310134	737.91943684	753.45560202	7.3149621	-0.00308176	-0.35759413
0.07779	8.01355	0.00091071	1.5e-07	0.0	0.0	0.00114096	1.9e-07	3e-08	9.1e-07	576.40005063	737.88409941	753.40345114	7.30202613	-0.00294147	-0.35755318
0.07789	8.02053	0.00091474	1.5e-07	0.0	0.0	0.00113692	1.9e-07	3e-08	9.2e-07	576.56877193	737.84884933	753.3513876	7.28909667	-0.0028009	-0.35751229
0.07799	8.0275	0.00091877	1.6e-07	0.0	0.0	0.00113288	2e-07	3e-08	9.2e-07	576.73717759	737.81368692	753.29941133	7.27617359	-0.00266004	-0.35747147
0.07809	8.03445	0.0009228	1.6e-07	0.0	0.0	0.00112885	2e-07	3e-08	9.2e-07	576.90526792	737.77861249	753.24752231	7.26325677	-0.00251888	-0.35743072
0.07819	8.04139	0.00092682	1.6e-07	0.0	0.0	0.00112481	2e-07	3e-08	9.3e-07	577.07304322	737.74362637	753.19572048	7.25034609	-0.00237742	-0.35739004
0.07829	8.04831	0.00093085	1.6e-07	0.0	0.0	0.00112078	2.1e-07	3e-08	9.3e-07	577.24050378	737.70872892	753.1440058	7.2374414	-0.00223562	-0.35734943
0.07839	8.05522	0.00093486	1.6e-07	0.0	0.0	0.00111675	2.1e-07	3e-08	9.4e-07	577.40764989	737.67392052	753.09237823	7.22454258	-0.0020935	-0.35730888
0.07849	8.06212	0.00093888	1.7e-07	0.0	0.0	0.00111273	2.1e-07	3e-08	9.4e-07	577.57448185	737.63920158	753.04083772	7.21164951	-0.00195102	-0.35726841
0.07859	8.069	0.00094289	1.7e-07	0.0	0.0	0.0011087	2.2e-07	3e-08	9.4e-07	577.74099993	737.60457252	752.98938424	7.19876204	-0.00180818	-0.357228
0.07869	8.07586	0.0009469	1.7e-07	0.0	0.0	0.00110469	2.2e-07	3e-08	9.5e-07	577.90720441	737.57003328	752.93801775	7.18587915	-0.00166953	-0.35718766
0.07879	8.08271	0.00095091	1.7e-07	0.0	0.0	0.00110067	2.2e-07	3e-08	9.5e-07	578.07309555	737.53557855	752.88673823	7.17300218	-0.00152751	-0.35714739
0.07889	8.08954	0.00095491	1.8e-07	0.0	0.0	0.00109666	2.2e-07	3e-08	9.6e-07	578.23867365	737.50121292	752.83554564	7.16013037	-0.00138535	-0.35710718
0.07899	8.09636	0.0009589	1.8e-07	0.0	0.0	0.00109265	2.3e-07	3e-08	9.6e-07	578.40393896	737.46693655	752.78443993	7.14726358	-0.00124304	-0.35706705
0.07909	8.10317	0.0009629	1.8e-07	0.0	0.0	0.00108865	2.3e-07	3e-08	9.6e-07	578.56889175	737.43274962	752.73342106	7.13440166	-0.00110061	-0.35702698
0.07919	8.10996	0.00096689	1.8e-07	0.0	0.0	0.00108465	2.3e-07	4e-08	9.7e-07	578.7335323	737.39865228	752.68248901	7.12154447	-0.00095805	-0.35698698
0.07929	8.11673	0.00097087	1.8e-07	0.0	0.0	0.00108066	2.4e-07	4e-08	9.7e-07	578.89786084	737.3646447	752.63164373	7.10869186	-0.00081539	-0.35694705
0.07939	8.12349	0.00097485	1.9e-07	0.0	0.0	0.00107667	2.4e-07	4e-08	9.8e-07	579.06187765	737.33072704	752.5808852	7.0958437	-0.00067261	-0.35690719
0.07949	8.13024	0.00097883	1.9e-07	0.0	0.0	0.00107268	2.4e-07	4e-08	9.8e-07	579.22558296	737.29689943	752.53021339	7.08299984	-0.00052975	-0.3568674
0.07959	8.13697	0.0009828	1.9e-07	0.0	0.0	0.0010687	2.5e-07	4e-08	9.8e-07	579.38897702	737.26316202	752.47962827	7.07016012	-0.0003868	-0.35682767
0.07969	8.14368	0.00098676	1.9e-07	0.0	0.0	0.00106472	2.5e-07	4e-08	9.9e-07	579.55206009	737.22951495	752.42912981	7.05732441	-0.00024377	-0.35678801
0.07979	8.15038	0.00099072	1.9e-07	0.0	0.0	0.00106075	2.5e-07	4e-08	9.9e-07	579.71483238	737.19595834	752.37871797	7.04449256	-0.00010068	-0.35674842
0.07989	8.15706	0.00099468	2e-07	0.0	0.0	0.00105679	2.6e-07	4e-08	1e-06	579.87729415	737.16249232	752.32839274	7.0316644	4.246e-05	-0.3567089
0.07999	8.16373	0.00099863	2e-07	0.0	0.0	0.00105283	2.6e-07	4e-08	1e-06	580.03944561	737.12911929	752.27815408	7.01883767	0.00019051	-0.35666945
0.08009	8.17038	0.00100258	2e-07	0.0	0.0	0.00104887	2.6e-07	4e-08	1e-06	580.20128696	737.0958423	752.22800196	7.00601576	0.00033534	-0.35663006
0.08019	8.17702	0.00100651	2e-07	0.0	0.0	0.00104492	2.7e-07	4e-08	1.01e-06	580.36281844	737.06265856	752.17793637	6.99319698	0.00048045	-0.35659074
0.08029	8.18364	0.00101045	2.1e-07	0.0	0.0	0.00104098	2.7e-07	4e-08	1.01e-06	580.52404028	737.02956851	752.12795727	6.98038117	0.00062584	-0.35655149
0.08039	8.19024	0.00101438	2.1e-07	0.0	0.0	0.00103704	2.8e-07	4e-08	1.02e-06	580.68495268	736.99657262	752.07806465	6.96756816	0.00077152	-0.35651231
0.08049	8.19683	0.0010183	2.1e-07	0.0	0.0	0.00103311	2.8e-07	4e-08	1.02e-06	580.84555585	736.96367141	752.02825849	6.95475779	0.00091752	-0.3564732
0.08059	8.2034	0.00102221	2.1e-07	0.0	0.0	0.00102918	2.8e-07	4e-08	1.02e-06	581.00584999	736.93086538	751.97853877	6.94194988	0.00106382	-0.35643415
0.08069	8.20996	0.00102612	2.2e-07	0.0	0.0	0.00102526	2.9e-07	4e-08	1.03e-06	581.16583531	736.89815507	751.92890547	6.92914427	0.00121046	-0.35639517
0.08079	8.2165	0.00103003	2.2e-07	0.0	0.0	0.00102135	2.9e-07	4e-08	1.03e-06	581.325512	736.86554106	751.87935856	6.91634079	0.00135743	-0.35635626
0.08089	8.22303	0.00103392	2.2e-07	0.0	0.0	0.00101744	2.9e-07	4e-08	1.04e-06	581.48488024	736.83302393	751.82989805	6.90353925	0.00150475	-0.35631742
0.08099	8.22954	0.00103781	2.2e-07	0.0	0.0	0.00101354	3e-07	5e-08	1.04e-06	581.64394023	736.8006043	751.7805239	6.8907395	0.00165244	-0.35627864
0.08109	8.23603	0.00104169	2.3e-07	0.0	0.0	0.00100964	3e-07	5e-08	1.04e-06	581.80269215	736.76828281	751.7312361	6.87794134	0.0018005	-0.35623994
0.08119	8.24251	0.00104557	2.3e-07	0.0	0.0	0.00100576	3.1e-07	5e-08	1.05e-06	581.96113616	736.73606011	751.68203464	6.86514461	0.00194894	-0.3562013
0.08129	8.24897	0.00104944	2.3e-07	0.0	0.0	0.00100188	3.1e-07	5e-08	1.05e-06	582.11927242	736.70393285	751.63291955	6.8523469	0.00209242	-0.35616273
0.08139	8.25542	0.0010533	2.3e-07	0.0	0.0	0.000998	3.1e-07	5e-08	1.05e-06	582.2771011	736.67190203	751.58389079	6.83955177	0.00223996	-0.35612422
0.08149	8.26184	0.00105716	2.4e-07	0.0	0.0	0.00099414	3.2e-07	5e-08	1.06e-06	582.43462236	736.63996982	751.53494837	6.82675742	0.00238767	-0.35608579
0.08159	8.26826	0.001061	2.4e-07	0.0	0.0	0.00099028	3.2e-07	5e-08	1.06e-06	582.59183637	736.60813666	751.48609226	6.81396364	0.00253552	-0.35604742
0.08169	8.27465	0.00106484	2.4e-07	0.0	0.0	0.00098643	3.3e-07	5e-08	1.07e-06	582.74874327	736.57640295	751.43732246	6.80117024	0.00268352	-0.35600912
0.08179	8.28103	0.00106868	2.4e-07	0.0	0.0	0.00098258	3.3e-07	5e-08	1.07e-06	582.90534321	736.54476913	751.38863898	6.78837704	0.00283164	-0.35597088
0.08189	8.2874	0.0010725	2.5e-07	0.0	0.0	0.00097875	3.4e-07	5e-08	1.07e-06	583.06163632	736.51323559	751.3400418	6.77558382	0.00297989	-0.35593272
0.08199	8.29374	0.00107632	2.5e-07	0.0	0.0	0.00097492	3.4e-07	5e-08	1.08e-06	583.21762275	736.48180277	751.29153093	6.76279039	0.00312824	-0.35589462
0.08209	8.30007	0.00108013	2.5e-07	0.0	0.0	0.0009711	3.4e-07	5e-08	1.08e-06	583.37330262	736.45047108	751.24310637	6.74999656	0.00327669	-0.35585659
0.08219	8.30638	0.00108393	2.5e-07	0.0	0.0	0.00096729	3.5e-07	5e-08	1.09e-06	583.52867606	736.41924093	751.19476813	6.7372021	0.00342524	-0.35581863
0.08229	8.31268	0.00108772	2.6e-07	0.0	0.0	0.00096349	3.5e-07	5e-08	1.09e-06	583.68374319	736.38811272	751.14651619	6.72440683	0.00357386	-0.35578074
0.08239	8.31896	0.0010915	2.6e-07	0.0	0.0	0.00095969	3.6e-07	5e-08	1.09e-06	583.83850412	736.35708687	751.09835058	6.71161053	0.00372254	-0.35574291
0.08249	8.32522	0.00109528	2.6e-07	0.0	0.0	0.0009559	3.6e-07	6e-08	1.1e-06	583.99295896	736.32616379	751.05027129	6.69881147	0.00387333	-0.35570515
0.08259	8.33147	0.00109904	2.7e-07	0.0	0.0	0.00095213	3.7e-07	6e-08	1.1e-06	584.14710774	736.29535012	751.00227833	6.68600976	0.00402578	-0.35566746
0.08269	8.3377	0.0011028	2.7e-07	0.0	0.0	0.00094836	3.7e-07	6e-08	1.1e-06	584.30095061	736.26464246	750.95437171	6.67320782	0.00417633	-0.35562984
0.08279	8.34391	0.00110655	2.7e-07	0.0	0.0	0.0009446	3.7e-07	6e-08	1.11e-06	584.45448765	736.23404126	750.90655144	6.6604038	0.00432717	-0.35559229
0.08289	8.3501	0.00111029	2.7e-07	0.0	0.0	0.00094084	3.8e-07	6e-08	1.11e-06	584.60771895	736.20354728	750.85881754	6.64759747	0.00447829	-0.3555548
0.08299	8.35628	0.00111402	2.8e-07	0.0	0.0	0.0009371	3.8e-07	6e-08	1.12e-06	584.76064459	736.17316133	750.81117002	6.6347886	0.00462972	-0.35551738
0.08309	8.36244	0.00111774	2.8e-07	0.0	0.0	0.00093337	3.9e-07	6e-08	1.12e-06	584.91326463	736.1428842	750.7636089	6.62197696	0.00478146	-0.35548003
0.08319	8.36858	0.00112145	2.8e-07	0.0	0.0	0.00092964	3.9e-07	6e-08	1.12e-06	585.06557915	736.11271675	750.71613418	6.60916229	0.00493352	-0.35544275
0.08329	8.3747	0.00112516	2.9e-07	0.0	0.0	0.00092593	4e-07	6e-08	1.13e-06	585.21758819	736.08265986	750.6687459	6.59634436	0.00508591	-0.35540553
0.08339	8.38081	0.00112885	2.9e-07	0.0	0.0	0.00092222	4e-07	6e-08	1.13e-06	585.36929182	736.0527144	750.62144406	6.58352292	0.00523864	-0.35536839
0.08349	8.3869	0.00113253	2.9e-07	0.0	0.0	0.00091853	4.1e-07	6e-08	1.13e-06	585.52069008	736.02288133	750.5742287	6.57069772	0.00539172	-0.35533131
0.08359	8.39297	0.00113621	2.9e-07	0.0	0.0	0.00091484	4.1e-07	6e-08	1.14e-06	585.67178301	735.99316159	750.52709984	6.55786852	0.00554515	-0.35529429
0.08369	8.39903	0.00113987	3e-07	0.0	0.0	0.00091116	4.2e-07	6e-08	1.14e-06	585.82257064	735.96355617	750.48005749	6.54503507	0.00569896	-0.35525735
0.08379	8.40506	0.00114352	3e-07	0.0	0.0	0.0009075	4.2e-07	6e-08	1.15e-06	585.97305298	735.93406479	750.43310171	6.5321931	0.00584856	-0.35522048
0.08389	8.41108	0.00114717	3e-07	0.0	0.0	0.00090384	4.3e-07	7e-08	1.15e-06	586.12323	735.90468438	750.38623256	6.519349	0.00600159	-0.35518367
0.08399	8.41708	0.0011508	3.1e-07	0.0	0.0	0.0009002	4.3e-07	7e-08	1.15e-06	586.27310176	735.87541932	750.33945003	6.50649966	0.00615477	-0.35514693
0.08409	8.42306	0.00115442	3.1e-07	0.0	0.0	0.00089656	4.4e-07	7e-08	1.16e-06	586.42266825	735.84627039	750.29275417	6.49364479	0.0063081	-0.35511026
0.08419	8.42903	0.00115804	3.1e-07	0.0	0.0	0.00089294	4.4e-07	7e-08	1.16e-06	586.57192948	735.81723836	750.246145	6.48078411	0.00646157	-0.35507365
0.08429	8.43498	0.00116164	3.2e-07	0.0	0.0	0.00088932	4.5e-07	7e-08	1.16e-06	586.72088544	735.78832405	750.19962258	6.46791733	0.00661516	-0.35503712
0.08439	8.4409	0.00116523	3.2e-07	0.0	0.0	0.00088572	4.5e-07	7e-08	1.17e-06	586.86953611	735.75952823	750.15318693	6.45504416	0.00676886	-0.35500065
0.08449	8.44681	0.00116881	3.2e-07	0.0	0.0	0.00088212	4.6e-07	7e-08	1.17e-06	587.01788145	735.73085171	750.10683811	6.4421643	0.00692267	-0.35496425
0.08459	8.4527	0.00117238	3.2e-07	0.0	0.0	0.00087854	4.6e-07	7e-08	1.17e-06	587.16592145	735.7022953	750.06057616	6.42927747	0.00707657	-0.35492792
0.08469	8.45858	0.00117594	3.3e-07	0.0	0.0	0.00087497	4.7e-07	7e-08	1.18e-06	587.31365606	735.6738598	750.01440112	6.41638336	0.00723055	-0.35489166
0.08479	8.46443	0.00117949	3.3e-07	0.0	0.0	0.00087141	4.7e-07	7e-08	1.18e-06	587.46108523	735.64554603	749.96831305	6.40348167	0.0073846	-0.35485546
0.08489	8.47027	0.00118302	3.3e-07	0.0	0.0	0.00086786	4.8e-07	7e-08	1.19e-06	587.6082089	735.6173548	749.92231199	6.3905721	0.00753871	-0.35481934
0.08499	8.47609	0.00118655	3.4e-07	0.0	0.0	0.00086432	4.9e-07	7e-08	1.19e-06	587.75502703	735.58928693	749.876398	6.37765433	0.00769287	-0.35478328
0.08509	8.48188	0.00119006	3.4e-07	0.0	0.0	0.0008608	4.9e-07	8e-08	1.19e-06	587.90153946	735.56134645	749.83057115	6.36472101	0.00785209	-0.35474729
0.08519	8.48766	0.00119356	3.4e-07	0.0	0.0	0.00085728	5e-07	8e-08	1.2e-06	588.04774608	735.53353547	749.78483149	6.35178362	0.00800793	-0.35471137
0.08529	8.49342	0.00119705	3.5e-07	0.0	0.0	0.00085378	5e-07	8e-08	1.2e-06	588.19364687	735.50585268	749.73917908	6.33883673	0.00816403	-0.35467552
0.08539	8.49917	0.00120053	3.5e-07	0.0	0.0	0.00085028	5.1e-07	8e-08	1.2e-06	588.33924172	735.47829925	749.69361398	6.32587999	0.0083204	-0.35463974
0.08549	8.50489	0.001204	3.5e-07	0.0	0.0	0.0008468	5.1e-07	8e-08	1.21e-06	588.48453051	735.45087641	749.64813626	6.31291303	0.00847705	-0.35460402
0.08559	8.51059	0.00120745	3.6e-07	0.0	0.0	0.00084334	5.2e-07	8e-08	1.21e-06	588.62951314	735.42358541	749.60274599	6.29993551	0.00863398	-0.35456838
0.08569	8.51628	0.0012109	3.6e-07	0.0	0.0	0.00083988	5.2e-07	8e-08	1.21e-06	588.77418947	735.39642753	749.55744324	6.28694704	0.00879121	-0.3545328
0.08579	8.52194	0.00121433	3.6e-07	0.0	0.0	0.00083644	5.3e-07	8e-08	1.22e-06	588.91855936	735.3694041	749.51222808	6.27394728	0.00894875	-0.35449729
0.08589	8.52759	0.00121775	3.7e-07	0.0	0.0	0.000833	5.4e-07	8e-08	1.22e-06	589.06262268	735.34251647	749.46710058	6.26093583	0.0091066	-0.35446185
0.08599	8.53321	0.00122115	3.7e-07	0.0	0.0	0.00082958	5.4e-07	8e-08	1.22e-06	589.20637926	735.31576602	749.42206083	6.24791233	0.00926477	-0.35442648
0.08609	8.53882	0.00122455	3.7e-07	0.0	1e-08	0.00082618	5.5e-07	8e-08	1.23e-06	589.34982895	735.28915419	749.37710891	6.23487639	0.00942328	-0.35439118
0.08619	8.54441	0.00122793	3.8e-07	0.0	1e-08	0.00082278	5.5e-07	9e-08	1.23e-06	589.49297157	735.26268242	749.33224489	6.22182762	0.00958213	-0.35435595
0.08629	8.54997	0.0012313	3.8e-07	0.0	1e-08	0.0008194	5.6e-07	9e-08	1.23e-06	589.63580693	735.23635223	749.28746886	6.20876565	0.00974133	-0.35432078
0.08639	8.55552	0.00123465	3.8e-07	0.0	1e-08	0.00081603	5.7e-07	9e-08	1.24e-06	589.7783347	735.21016052	749.24278099	6.19567978	0.00989567	-0.35428569
0.08649	8.56105	0.001238	3.9e-07	0.0	1e-08	0.00081267	5.7e-07	9e-08	1.24e-06	589.92055472	735.18411068	749.19818134	6.18258699	0.01005399	-0.35425066
0.08659	8.56655	0.00124133	3.9e-07	0.0	1e-08	0.00080933	5.8e-07	9e-08	1.24e-06	590.06246682	735.15820495	749.15367	6.16947929	0.01021244	-0.35421571
0.08669	8.57204	0.00124464	3.9e-07	0.0	1e-08	0.00080599	5.8e-07	9e-08	1.25e-06	590.20407075	735.13244465	749.10924705	6.15635622	0.01037101	-0.35418082
0.08679	8.57751	0.00124795	4e-07	0.0	1e-08	0.00080268	5.9e-07	9e-08	1.25e-06	590.34536628	735.10683114	749.06491261	6.14321735	0.0105297	-0.35414601
0.08689	8.58295	0.00125124	4e-07	0.0	1e-08	0.00079937	6e-07	9e-08	1.25e-06	590.48635315	735.08136574	749.02066679	6.1300622	0.01068849	-0.35411126
0.08699	8.58838	0.00125452	4e-07	0.0	1e-08	0.00079608	6e-07	9e-08	1.26e-06	590.62703109	735.05604984	748.97650969	6.11689031	0.01084738	-0.35407658
0.08709	8.59379	0.00125778	4.1e-07	0.0	1e-08	0.0007928	6.1e-07	9e-08	1.26e-06	590.76739984	735.0308848	748.93244143	6.10370121	0.01100636	-0.35404197
0.08719	8.59917	0.00126103	4.1e-07	0.0	1e-08	0.00078953	6.1e-07	9e-08	1.26e-06	590.9074591	735.00587202	748.88846213	6.09049442	0.0111654	-0.35400743
0.08729	8.60454	0.00126427	4.2e-07	0.0	1e-08	0.00078628	6.2e-07	1e-07	1.27e-06	591.04720858	734.9810129	748.84457191	6.07726946	0.01132451	-0.35397297
0.08739	8.60988	0.0012675	4.2e-07	0.0	1e-08	0.00078304	6.3e-07	1e-07	1.27e-06	591.18664796	734.95630885	748.8007709	6.06402583	0.01148367	-0.35393857
0.08749	8.6152	0.00127071	4.2e-07	0.0	1e-08	0.00077982	6.3e-07	1e-07	1.27e-06	591.32577693	734.93176131	748.75705921	6.05076306	0.01164287	-0.35390424
0.08759	8.6205	0.0012739	4.3e-07	0.0	1e-08	0.00077661	6.4e-07	1e-07	1.28e-06	591.46459512	734.90737227	748.71343699	6.03746747	0.01180659	-0.35386998
0.08769	8.62578	0.00127709	4.3e-07	0.0	1e-08	0.00077341	6.5e-07	1e-07	1.28e-06	591.60310191	734.88314908	748.66990443	6.02416031	0.01196738	-0.3538358
0.08779	8.63104	0.00128026	4.3e-07	0.0	1e-08	0.00077023	6.5e-07	1e-07	1.28e-06	591.74129714	734.85908902	748.62646163	6.01083172	0.01212843	-0.35380168
0.08789	8.63628	0.00128341	4.4e-07	0.0	1e-08	0.00076706	6.6e-07	1e-07	1.29e-06	591.87918042	734.83519393	748.58310873	5.99748113	0.01228975	-0.35376764
0.08799	8.6415	0.00128655	4.4e-07	0.0	1e-08	0.0007639	6.7e-07	1e-07	1.29e-06	592.01675136	734.81146568	748.53984588	5.98410793	0.01245133	-0.35373366
0.08809	8.64669	0.00128968	4.4e-07	0.0	1e-08	0.00076076	6.7e-07	1e-07	1.29e-06	592.15400953	734.7879062	748.49667324	5.97071154	0.0126132	-0.35369976
0.08819	8.65187	0.00129279	4.5e-07	0.0	1e-08	0.00075763	6.8e-07	1e-07	1.3e-06	592.29095452	734.76451744	748.45359096	5.95729134	0.01277536	-0.35366592
0.08829	8.65702	0.00129589	4.5e-07	0.0	1e-08	0.00075452	6.9e-07	1.1e-07	1.3e-06	592.42758586	734.74130142	748.4105992	5.94384672	0.01293782	-0.35363216
0.08839	8.66215	0.00129897	4.6e-07	0.0	1e-08	0.00075142	6.9e-07	1.1e-07	1.3e-06	592.56390312	734.71826019	748.36769813	5.93037706	0.01310059	-0.35359847
0.08849	8.66725	0.00130204	4.6e-07	0.0	1e-08	0.00074834	7e-07	1.1e-07	1.3e-06	592.69990582	734.69539586	748.32488792	5.91688172	0.01326369	-0.35356485
0.08859	8.67234	0.0013051	4.6e-07	0.0	1e-08	0.00074527	7.1e-07	1.1e-07	1.31e-06	592.83559346	734.67271057	748.28216874	5.90336007	0.01342711	-0.3535313
0.08869	8.6774	0.00130814	4.7e-07	0.0	1e-08	0.00074222	7.1e-07	1.1e-07	1.31e-06	592.97096556	734.65020652	748.23954077	5.88981146	0.01359089	-0.35349782
0.08879	8.68245	0.00131116	4.7e-07	0.0	1e-08	0.00073918	7.2e-07	1.1e-07	1.31e-06	593.10602158	734.62788595	748.1970042	5.87623522	0.01375502	-0.35346442
0.08889	8.68746	0.00131417	4.7e-07	0.0	1e-08	0.00073615	7.3e-07	1.1e-07	1.32e-06	593.24076083	734.60574939	748.15455927	5.86260909	0.01391533	-0.35343109
0.08899	8.69246	0.00131717	4.8e-07	0.0	1e-08	0.00073314	7.3e-07	1.1e-07	1.32e-06	593.37518256	734.58379699	748.11220625	5.84896845	0.01407882	-0.35339783
0.08909	8.69743	0.00132015	4.8e-07	0.0	1e-08	0.00073015	7.4e-07	1.1e-07	1.32e-06	593.5092864	734.56203334	748.06994526	5.83529701	0.01424249	-0.35336464
0.08919	8.70239	0.00132311	4.9e-07	0.0	1e-08	0.00072717	7.5e-07	1.2e-07	1.33e-06	593.64307175	734.5404606	748.02777651	5.821594	0.01440633	-0.35333153
0.08929	8.70731	0.00132606	4.9e-07	0.0	1e-08	0.0007242	7.5e-07	1.2e-07	1.33e-06	593.77653798	734.51908098	747.98570022	5.8078586	0.01457032	-0.35329848
0.08939	8.71222	0.001329	4.9e-07	0.0	1e-08	0.00072125	7.6e-07	1.2e-07	1.33e-06	593.90968446	734.49789671	747.9437166	5.79409002	0.01473448	-0.35326551
0.08949	8.7171	0.00133192	5e-07	0.0	1e-08	0.00071832	7.7e-07	1.2e-07	1.33e-06	594.04251052	734.47691006	747.90182589	5.78028743	0.01489878	-0.35323261
0.08959	8.72196	0.00133482	5e-07	0.0	1e-08	0.0007154	7.7e-07	1.2e-07	1.34e-06	594.17501547	734.45612331	747.86002832	5.76645	0.01506323	-0.35319979
0.08969	8.72679	0.00133771	5e-07	0.0	1e-08	0.0007125	7.8e-07	1.2e-07	1.34e-06	594.30719862	734.4355388	747.81832412	5.75257687	0.01522781	-0.35316704
0.08979	8.7316	0.00134058	5.1e-07	0.0	1e-08	0.00070961	7.9e-07	1.2e-07	1.34e-06	594.43905925	734.41515887	747.77671354	5.73866719	0.01539252	-0.35313436
0.08989	8.73639	0.00134344	5.1e-07	0.0	1e-08	0.00070674	8e-07	1.2e-07	1.35e-06	594.57059662	734.39498592	747.73519683	5.7247201	0.01555736	-0.35310176
0.08999	8.74116	0.00134628	5.2e-07	0.0	1e-08	0.00070388	8e-07	1.2e-07	1.35e-06	594.70180996	734.37502236	747.69377425	5.71073471	0.01572231	-0.35306922
0.09009	8.7459	0.00134911	5.2e-07	0.0	1e-08	0.00070104	8.1e-07	1.3e-07	1.35e-06	594.8326985	734.35527063	747.65244605	5.69671013	0.01588737	-0.35303677
0.09019	8.75061	0.00135191	5.2e-07	0.0	1e-08	0.00069821	8.2e-07	1.3e-07	1.35e-06	594.96326084	734.33573783	747.61121267	5.68260088	0.01605791	-0.35300439
0.09029	8.7553	0.00135471	5.3e-07	0.0	1e-08	0.00069541	8.2e-07	1.3e-07	1.36e-06	595.09349621	734.31642608	747.57007436	5.66848101	0.01622488	-0.35297209
0.09039	8.75997	0.00135749	5.3e-07	0.0	1e-08	0.00069261	8.3e-07	1.3e-07	1.36e-06	595.22340398	734.29733633	747.52903136	5.65431696	0.01639219	-0.35293986
0.09049	8.76462	0.00136025	5.4e-07	0.0	1e-08	0.00068984	8.4e-07	1.3e-07	1.36e-06	595.35298321	734.27847156	747.48808395	5.6401076	0.01655988	-0.3529077
0.09059	8.76923	0.00136299	5.4e-07	0.0	1e-08	0.00068708	8.5e-07	1.3e-07	1.37e-06	595.48223298	734.25983481	747.44723246	5.62585178	0.01672794	-0.35287562
0.09069	8.77383	0.00136572	5.4e-07	0.0	1e-08	0.00068433	8.5e-07	1.3e-07	1.37e-06	595.6111523	734.24142917	747.4064772	5.61154834	0.0168964	-0.35284361
0.09079	8.7784	0.00136843	5.5e-07	0.0	1e-08	0.0006816	8.6e-07	1.3e-07	1.37e-06	595.73974019	734.22325784	747.36581849	5.5971961	0.01706527	-0.35281168
0.09089	8.78294	0.00137113	5.5e-07	0.0	1e-08	0.00067889	8.7e-07	1.3e-07	1.37e-06	595.86799562	734.20532403	747.32525666	5.58279384	0.01723457	-0.35277983
0.09099	8.78746	0.00137381	5.6e-07	0.0	1e-08	0.0006762	8.8e-07	1.4e-07	1.38e-06	595.99591754	734.18763108	747.28479206	5.56834036	0.01740432	-0.35274805
0.09109	8.79195	0.00137647	5.6e-07	0.0	1e-08	0.00067352	8.8e-07	1.4e-07	1.38e-06	596.12350487	734.17018234	747.24442504	5.5538344	0.01757453	-0.35271635
0.09119	8.79642	0.00137912	5.6e-07	0.0	1e-08	0.00067086	8.9e-07	1.4e-07	1.38e-06	596.25075651	734.15298128	747.20415594	5.53927472	0.01774522	-0.35268473
0.09129	8.80086	0.00138175	5.7e-07	0.0	1e-08	0.00066821	9e-07	1.4e-07	1.38e-06	596.37767131	734.13603143	747.16398515	5.52466003	0.0179164	-0.35265318
0.09139	8.80527	0.00138436	5.7e-07	0.0	1e-08	0.00066559	9.1e-07	1.4e-07	1.39e-06	596.50424811	734.11933638	747.12391302	5.50996383	0.01808783	-0.35262172
0.09149	8.80966	0.00138696	5.7e-07	0.0	1e-08	0.00066297	9.1e-07	1.4e-07	1.39e-06	596.63048458	734.10289981	747.0839403	5.4951987	0.01825967	-0.35259033
0.09159	8.81403	0.00138954	5.8e-07	0.0	1e-08	0.00066038	9.2e-07	1.4e-07	1.39e-06	596.75638019	734.08672548	747.04406715	5.48039228	0.01843225	-0.35255902
0.09169	8.81836	0.0013921	5.8e-07	0.0	1e-08	0.0006578	9.3e-07	1.4e-07	1.4e-06	596.88193367	734.07081721	747.004294	5.46552262	0.01860539	-0.35252778
0.09179	8.82267	0.00139464	5.9e-07	0.0	1e-08	0.00065524	9.3e-07	1.5e-07	1.4e-06	597.00714366	734.05517891	746.96462126	5.45058813	0.01877908	-0.35249663
0.09189	8.82696	0.00139717	5.9e-07	0.0	1e-08	0.0006527	9.4e-07	1.5e-07	1.4e-06	597.13200877	734.03981458	746.92504938	5.43558717	0.01895336	-0.35246555
0.09199	8.83121	0.00139968	5.9e-07	0.0	1e-08	0.00065018	9.5e-07	1.5e-07	1.4e-06	597.25652757	734.02472829	746.88557881	5.42051805	0.01912824	-0.35243456
0.09209	8.83544	0.00140217	6e-07	0.0	1e-08	0.00064767	9.6e-07	1.5e-07	1.41e-06	597.3806986	734.00992419	746.84621001	5.4053791	0.01930374	-0.35240364
0.09219	8.83964	0.00140465	6e-07	0.0	1e-08	0.00064518	9.6e-07	1.5e-07	1.41e-06	597.50452034	733.99540652	746.80694347	5.39016859	0.01947988	-0.35237281
0.09229	8.84382	0.0014071	6.1e-07	0.0	1e-08	0.00064271	9.7e-07	1.5e-07	1.41e-06	597.62799125	733.98117962	746.76777967	5.37488476	0.01965668	-0.35234205
0.09239	8.84797	0.00140954	6.1e-07	0.0	1e-08	0.00064025	9.8e-07	1.5e-07	1.41e-06	597.75110975	733.96724789	746.7287191	5.35952585	0.01983416	-0.35231137
0.09249	8.85208	0.00141196	6.1e-07	0.0	1e-08	0.00063782	9.9e-07	1.5e-07	1.42e-06	597.8738742	733.95361584	746.68976228	5.34409004	0.02001235	-0.35228078
0.09259	8.85617	0.00141437	6.2e-07	0.0	1e-08	0.0006354	1e-06	1.5e-07	1.42e-06	597.99628294	733.94028806	746.65090974	5.32857552	0.02019127	-0.35225027
0.09269	8.86024	0.00141675	6.2e-07	0.0	1e-08	0.000633	1e-06	1.6e-07	1.42e-06	598.11833367	733.92727028	746.61216218	5.31286734	0.02037317	-0.35221985
0.09279	8.86427	0.00141912	6.3e-07	0.0	1e-08	0.00063061	1.01e-06	1.6e-07	1.42e-06	598.24002289	733.91457047	746.57352066	5.29715142	0.02055436	-0.35218951
0.09289	8.86828	0.00142147	6.3e-07	0.0	1e-08	0.00062825	1.02e-06	1.6e-07	1.42e-06	598.36135021	733.90219093	746.53498534	5.28134487	0.02073647	-0.35215925
0.09299	8.87225	0.0014238	6.3e-07	0.0	1e-08	0.0006259	1.03e-06	1.6e-07	1.43e-06	598.48231365	733.89013687	746.49655683	5.26544523	0.02091954	-0.35212907
0.09309	8.8762	0.00142611	6.4e-07	0.0	1e-08	0.00062358	1.03e-06	1.6e-07	1.43e-06	598.60291117	733.87841366	746.45823577	5.24944997	0.02110359	-0.35209898
0.09319	8.88012	0.00142841	6.4e-07	0.0	1e-08	0.00062127	1.04e-06	1.6e-07	1.43e-06	598.72314067	733.86702675	746.42002279	5.23335651	0.02128866	-0.35206897
0.09329	8.88401	0.00143068	6.5e-07	0.0	1e-08	0.00061898	1.05e-06	1.6e-07	1.43e-06	598.84299999	733.85598172	746.38191859	5.21716224	0.0214748	-0.35203904
0.09339	8.88786	0.00143294	6.5e-07	0.0	1e-08	0.0006167	1.06e-06	1.6e-07	1.44e-06	598.96248692	733.84528429	746.34392383	5.2008645	0.02166204	-0.35200921
0.09349	8.89169	0.00143518	6.5e-07	0.0	1e-08	0.00061445	1.06e-06	1.7e-07	1.44e-06	599.08159916	733.83494029	746.30603922	5.18446057	0.02185041	-0.35197945
0.09359	8.89549	0.0014374	6.6e-07	0.0	1e-08	0.00061222	1.07e-06	1.7e-07	1.44e-06	599.2003344	733.82495569	746.26826549	5.1679477	0.02203996	-0.35194979
0.09369	8.89926	0.0014396	6.6e-07	0.0	1e-08	0.00061	1.08e-06	1.7e-07	1.44e-06	599.31869022	733.81533659	746.23060338	5.15132307	0.02223072	-0.35192021
0.09379	8.90299	0.00144178	6.7e-07	0.0	1e-08	0.00060781	1.09e-06	1.7e-07	1.45e-06	599.43666415	733.8060892	746.19305364	5.13458384	0.02242275	-0.35189072
0.09389	8.9067	0.00144394	6.7e-07	0.0	1e-08	0.00060563	1.09e-06	1.7e-07	1.45e-06	599.55425367	733.79721989	746.15561707	5.11772711	0.02261607	-0.35186132
0.09399	8.91037	0.00144608	6.7e-07	0.0	1e-08	0.00060347	1.1e-06	1.7e-07	1.45e-06	599.67145473	733.7887386	746.11829487	5.10061307	0.02281501	-0.35183202
0.09409	8.91401	0.00144821	6.8e-07	0.0	1e-08	0.00060133	1.11e-06	1.7e-07	1.45e-06	599.78826388	733.78065384	746.08108809	5.08345312	0.02301292	-0.3518028
0.09419	8.91762	0.00145031	6.8e-07	0.0	1e-08	0.00059922	1.12e-06	1.7e-07	1.45e-06	599.90467915	733.77297059	746.04399736	5.06615362	0.02321266	-0.35177367
0.09429	8.9212	0.00145239	6.8e-07	0.0	1e-08	0.00059712	1.12e-06	1.8e-07	1.46e-06	600.02069742	733.7656965	746.00702362	5.04870996	0.02341434	-0.35174464
0.09439	8.92475	0.00145446	6.9e-07	0.0	1e-08	0.00059504	1.13e-06	1.8e-07	1.46e-06	600.13631548	733.75883946	745.97016786	5.03111739	0.02361804	-0.3517157
0.09449	8.92826	0.0014565	6.9e-07	0.0	1e-08	0.00059298	1.14e-06	1.8e-07	1.46e-06	600.25153	733.7524076	745.93343108	5.01337104	0.02382387	-0.35168685
0.09459	8.93174	0.00145852	7e-07	0.0	1e-08	0.00059094	1.15e-06	1.8e-07	1.46e-06	600.36633754	733.74640928	745.89681434	4.99546592	0.02403193	-0.35165809
0.09469	8.93519	0.00146053	7e-07	0.0	1e-08	0.00058892	1.15e-06	1.8e-07	1.46e-06	600.48073455	733.74085312	745.86031872	4.97739691	0.02424233	-0.35162943
0.09479	8.9386	0.00146251	7e-07	0.0	1e-08	0.00058693	1.16e-06	1.8e-07	1.47e-06	600.59471736	733.73574799	745.82394532	4.95915879	0.02445518	-0.35160087
0.09489	8.94198	0.00146447	7.1e-07	0.0	1e-08	0.00058495	1.17e-06	1.8e-07	1.47e-06	600.7082815	733.7311046	745.7876955	4.94063537	0.02467416	-0.35157241
0.09499	8.94532	0.00146642	7.1e-07	0.0	1e-08	0.00058299	1.18e-06	1.8e-07	1.47e-06	600.82142139	733.7269362	745.75157092	4.92199132	0.0248939	-0.35154404
0.09509	8.94863	0.00146834	7.1e-07	0.0	1e-08	0.00058106	1.18e-06	1.8e-07	1.47e-06	600.93413408	733.72325	745.7155725	4.90315028	0.0251168	-0.35151577
0.09519	8.95191	0.00147024	7.2e-07	0.0	1e-08	0.00057914	1.19e-06	1.9e-07	1.47e-06	601.0464151	733.72005659	745.67970158	4.8841052	0.02534303	-0.3514876
0.09529	8.95515	0.00147211	7.2e-07	0.0	1e-08	0.00057725	1.2e-06	1.9e-07	1.48e-06	601.15825987	733.71736689	745.64395954	4.86484879	0.02557276	-0.35145954
0.09539	8.95835	0.00147397	7.2e-07	0.0	1e-08	0.00057538	1.2e-06	1.9e-07	1.48e-06	601.26966363	733.71519221	745.60834782	4.84537362	0.02580617	-0.35143157
0.09549	8.96152	0.00147581	7.3e-07	0.0	1e-08	0.00057353	1.21e-06	1.9e-07	1.48e-06	601.38062143	733.71354424	745.57286791	4.82567204	0.02604342	-0.35140371
0.09559	8.96465	0.00147762	7.3e-07	0.0	1e-08	0.0005717	1.22e-06	1.9e-07	1.48e-06	601.49112817	733.71243504	745.53752134	4.80573621	0.02628473	-0.35137595
0.09569	8.96774	0.00147941	7.4e-07	0.0	1e-08	0.0005699	1.23e-06	1.9e-07	1.48e-06	601.60117856	733.71187707	745.5023097	4.7855581	0.02653027	-0.3513483
0.09579	8.9708	0.00148118	7.4e-07	0.0	1e-08	0.00056811	1.23e-06	1.9e-07	1.48e-06	601.71076697	733.71188352	745.46723469	4.7650221	0.02678346	-0.35132076
0.09589	8.97382	0.00148293	7.4e-07	0.0	1e-08	0.00056635	1.24e-06	1.9e-07	1.49e-06	601.81988491	733.71247378	745.43229882	4.74426178	0.02704025	-0.35129333
0.09599	8.9768	0.00148466	7.5e-07	0.0	1e-08	0.00056461	1.25e-06	2e-07	1.49e-06	601.92852762	733.71365917	745.39750352	4.72321106	0.02730258	-0.35126601
0.09609	8.97974	0.00148636	7.5e-07	0.0	1e-08	0.0005629	1.25e-06	2e-07	1.49e-06	602.03668851	733.71545503	745.36285078	4.70185747	0.02757076	-0.3512388
0.09619	8.98265	0.00148804	7.5e-07	0.0	1e-08	0.00056121	1.26e-06	2e-07	1.49e-06	602.14436067	733.71787732	745.32834265	4.68018812	0.02784514	-0.3512117
0.09629	8.98551	0.0014897	7.6e-07	0.0	1e-08	0.00055954	1.27e-06	2e-07	1.49e-06	602.25153693	733.72094267	745.29398127	4.65818969	0.02812606	-0.35118472
0.09639	8.98833	0.00149133	7.6e-07	0.0	1e-08	0.00055789	1.28e-06	2e-07	1.5e-06	602.35820979	733.72466836	745.25976889	4.63584844	0.02841389	-0.35115785
0.09649	8.99111	0.00149294	7.6e-07	0.0	1e-08	0.00055627	1.28e-06	2e-07	1.5e-06	602.46437047	733.7290746	745.22570809	4.61300596	0.02871387	-0.35113111
0.09659	8.99386	0.00149452	7.7e-07	0.0	1e-08	0.00055467	1.29e-06	2e-07	1.5e-06	602.57000857	733.73418533	745.19180197	4.58984391	0.02901976	-0.35110449
0.09669	8.99655	0.00149608	7.7e-07	0.0	1e-08	0.0005531	1.3e-06	2e-07	1.5e-06	602.67511648	733.740018	745.1580528	4.56626756	0.02933465	-0.35107799
0.09679	8.99921	0.00149762	7.7e-07	0.0	1e-08	0.00055155	1.3e-06	2e-07	1.5e-06	602.77968469	733.74659438	745.12446338	4.5422571	0.0296591	-0.35105161
0.09689	9.00183	0.00149913	7.8e-07	0.0	1e-08	0.00055003	1.31e-06	2e-07	1.5e-06	602.88370326	733.75393723	745.09103668	4.51779199	0.02999369	-0.35102536
0.09699	9.0044	0.00150062	7.8e-07	0.0	1e-08	0.00054853	1.31e-06	2.1e-07	1.5e-06	602.98716177	733.76207034	745.05777577	4.49285097	0.03033903	-0.35099925
0.09709	9.00692	0.00150208	7.8e-07	0.0	1e-08	0.00054705	1.32e-06	2.1e-07	1.51e-06	603.09004931	733.77101864	745.02468389	4.46741206	0.03069574	-0.35097326
0.09719	9.0094	0.00150351	7.9e-07	0.0	1e-08	0.00054561	1.33e-06	2.1e-07	1.51e-06	603.1923525	733.78081268	744.99176498	4.44126654	0.0310709	-0.35094742
0.09729	9.01184	0.00150492	7.9e-07	0.0	1e-08	0.00054419	1.33e-06	2.1e-07	1.51e-06	603.29405758	733.79148381	744.95902309	4.41460661	0.03145773	-0.35092171
0.09739	9.01423	0.0015063	7.9e-07	0.0	1e-08	0.0005428	1.34e-06	2.1e-07	1.51e-06	603.39515166	733.80306139	744.92646202	4.38731509	0.03186013	-0.35089614
0.09749	9.01657	0.00150765	7.9e-07	0.0	1e-08	0.00054143	1.35e-06	2.1e-07	1.51e-06	603.49562013	733.81557869	744.89408609	4.35935405	0.03227929	-0.35087072
0.09759	9.01886	0.00150898	8e-07	0.0	1e-08	0.00054009	1.35e-06	2.1e-07	1.51e-06	603.59544748	733.82907094	744.86189984	4.33068374	0.03271642	-0.35084544
0.09769	9.02111	0.00151028	8e-07	0.0	1e-08	0.00053878	1.36e-06	2.1e-07	1.51e-06	603.69461414	733.84358295	744.82990902	4.30104234	0.03318085	-0.35082033
0.09779	9.0233	0.00151155	8e-07	0.0	1e-08	0.0005375	1.36e-06	2.1e-07	1.52e-06	603.7931024	733.859155	744.79811882	4.27065669	0.03366407	-0.35079537
0.09789	9.02545	0.00151279	8.1e-07	0.0	1e-08	0.00053625	1.37e-06	2.1e-07	1.52e-06	603.89089282	733.8758313	744.76653494	4.23936599	0.0341717	-0.35077057
0.09799	9.02754	0.001514	8.1e-07	0.0	1e-08	0.00053503	1.37e-06	2.2e-07	1.52e-06	603.98796433	733.89365984	744.73516354	4.2071099	0.03470571	-0.35074594
0.09809	9.02958	0.00151518	8.1e-07	0.0	1e-08	0.00053384	1.38e-06	2.2e-07	1.52e-06	604.08429407	733.91269274	744.70401133	4.17368733	0.03527316	-0.35072148
0.09819	9.03157	0.00151633	8.1e-07	0.0	1e-08	0.00053268	1.39e-06	2.2e-07	1.52e-06	604.17985384	733.93299437	744.67308651	4.1391017	0.03587368	-0.3506972
0.09829	9.0335	0.00151745	8.2e-07	0.0	1e-08	0.00053155	1.39e-06	2.2e-07	1.52e-06	604.27461686	733.95462579	744.6423969	4.10322435	0.03651168	-0.35067311
0.09839	9.03537	0.00151854	8.2e-07	0.0	1e-08	0.00053045	1.4e-06	2.2e-07	1.52e-06	604.36855273	733.97765635	744.61195136	4.06594533	0.03719092	-0.35064921
0.09849	9.03719	0.00151959	8.2e-07	0.0	1e-08	0.00052939	1.4e-06	2.2e-07	1.52e-06	604.46162491	734.00216983	744.58176051	4.0268696	0.03792595	-0.35062551
0.09859	9.03894	0.00152061	8.2e-07	0.0	1e-08	0.00052836	1.41e-06	2.2e-07	1.52e-06	604.55379565	734.02825264	744.55183532	3.98612922	0.03871128	-0.35060201
0.09869	9.04064	0.00152159	8.3e-07	0.0	1e-08	0.00052737	1.41e-06	2.2e-07	1.53e-06	604.64502351	734.05599969	744.52218783	3.94345602	0.03955659	-0.35057874
0.09879	9.04227	0.00152254	8.3e-07	0.0	1e-08	0.00052641	1.41e-06	2.2e-07	1.53e-06	604.73526053	734.08552112	744.49283193	3.89840575	0.0404783	-0.3505557
0.09889	9.04384	0.00152345	8.3e-07	0.0	1e-08	0.00052549	1.42e-06	2.2e-07	1.53e-06	604.82445089	734.11694531	744.46378377	3.85085146	0.04148069	-0.35053289
0.09899	9.04534	0.00152433	8.3e-07	0.0	1e-08	0.00052461	1.42e-06	2.2e-07	1.53e-06	604.9125332	734.15041362	744.4350611	3.80025174	0.04258404	-0.35051035
0.09909	9.04677	0.00152516	8.3e-07	0.0	1e-08	0.00052378	1.43e-06	2.2e-07	1.53e-06	604.99943292	734.18609831	744.40668545	3.74624242	0.04380164	-0.35048808
0.09919	9.04812	0.00152595	8.4e-07	0.0	1e-08	0.00052298	1.43e-06	2.2e-07	1.53e-06	605.08506798	734.22418909	744.37868046	3.68821131	0.04515648	-0.3504661
0.09929	9.04941	0.0015267	8.4e-07	0.0	1e-08	0.00052222	1.43e-06	2.3e-07	1.53e-06	605.16933682	734.26492134	744.35107539	3.62533584	0.04667974	-0.35044443
0.09939	9.05061	0.0015274	8.4e-07	0.0	1e-08	0.00052151	1.44e-06	2.3e-07	1.53e-06	605.25211926	734.30857414	744.32390477	3.55648087	0.04841499	-0.35042311
0.09949	9.05173	0.00152805	8.4e-07	0.0	1e-08	0.00052085	1.44e-06	2.3e-07	1.53e-06	605.33326504	734.35549728	744.29721173	3.48041283	0.05040958	-0.35040216
0.09959	9.05276	0.00152866	8.4e-07	0.0	1e-08	0.00052025	1.44e-06	2.3e-07	1.53e-06	605.41258774	734.40612541	744.2710497	3.39482623	0.0527535	-0.35038164
0.09969	9.0537	0.0015292	8.4e-07	0.0	1e-08	0.00051969	1.45e-06	2.3e-07	1.53e-06	605.4898409	734.4610344	744.24548921	3.29665332	0.05556735	-0.35036159
0.09979	9.05454	0.00152969	8.4e-07	0.0	1e-08	0.0005192	1.45e-06	2.3e-07	1.53e-06	605.56469051	734.52100565	744.22062566	3.18099251	0.05904526	-0.35034209
0.09989	9.05526	0.00153012	8.4e-07	0.0	1e-08	0.00051877	1.45e-06	2.3e-07	1.53e-06	605.63664923	734.58718027	744.19659804	3.03854675	0.0635589	-0.35032326
0.09999	9.05586	0.00153047	8.5e-07	0.0	1e-08	0.00051841	1.45e-06	2.3e-07	1.53e-06	605.70493786	734.66138171	744.17362812	2.85041849	0.06986893	-0.35030526
0.10001	9.05596	0.00153053	8.5e-07	0.0	1e-08	0.00051835	1.45e-06	2.3e-07	1.53e-06	605.7180469	734.67743816	744.16919184	1237.5123235	32.34839647	37.60295146
