# Supplementary material for: Dataset for the simulated biomass pyrolysis in rotary kilns with varying particle residence time distributions
Source: Data Brief. 2021 Nov 23;39:107603. doi: 10.1016/j.dib.2021.107603 (PMC8633881; doi:10.1016/j.dib.2021.107603)
Supplement: Supplementary Data S1 — Supplementary Raw Research Data. This is open data under the CC BY license http://creativecommons.org/licenses/by/4.0/ [file mmc1.zip › supplementary/114/logFiles/log_Pe20]

l,m	Tau,s	F_w,kg/s	F_is,kg/s	F_c,kg/s	F_rt,kg/s	F_w_wet,kg/s	F_it,kg/s	F_g,kg/s	F_H2O_g,kg/s	T_b,K	T_g,K	T_w,K	q_bed,kW/m	q_gas,kW/m	q_loss,kW/m
1e-05	0.00062	0.0	0.0	0.0	0.0	0.00205285	0.0	0.0	0.0	298.21475241	298.70213342	833.13081301	23.93324345	3.8378545	-0.42016542
0.0001	0.01174	0.0	0.0	0.0	0.0	0.00205285	0.0	0.0	0.0	298.79699686	303.66289805	832.95826738	23.90199649	3.82885261	-0.42002992
0.0002	0.02409	0.0	0.0	0.0	0.0	0.00205285	0.0	0.0	0.0	299.44282413	309.15679934	832.7668407	23.86736197	3.81854876	-0.41987958
0.0003	0.03644	0.0	0.0	0.0	0.0	0.00205285	0.0	0.0	0.0	300.08748564	314.63124612	832.57572166	23.83282717	3.80787695	-0.41972948
0.0004	0.04879	0.0	0.0	0.0	0.0	0.00205285	0.0	0.0	0.0	300.73098531	320.08576714	832.38491208	23.7983893	3.79684674	-0.41957963
0.0005	0.06113	0.0	0.0	0.0	0.0	0.00205285	0.0	0.0	0.0	301.37332694	325.51988279	832.19441382	23.76404685	3.78543993	-0.41943003
0.0006	0.07347	0.0	0.0	0.0	0.0	0.00205285	0.0	0.0	0.0	302.01451439	330.93312685	832.00422864	23.72980142	3.77368207	-0.41928067
0.0007	0.08581	0.0	0.0	0.0	0.0	0.00205285	0.0	0.0	0.0	302.65455144	336.3250215	831.81435841	23.69564934	3.76153399	-0.41913156
0.0008	0.09814	0.0	0.0	0.0	0.0	0.00205285	0.0	0.0	0.0	303.29344184	341.69507382	831.62480509	23.66159376	3.74902709	-0.4189827
0.0009	0.11047	0.0	0.0	0.0	0.0	0.00205285	0.0	0.0	0.0	303.93118944	347.04281528	831.43557047	23.62763201	3.73613688	-0.41883409
0.001	0.1228	0.0	0.0	0.0	0.0	0.00205285	0.0	0.0	0.0	304.56779787	352.36773238	831.24665665	23.59376356	3.72285892	-0.41868573
0.0011	0.13512	0.0	0.0	0.0	0.0	0.00205285	0.0	0.0	0.0	305.20327092	357.66934621	831.0580655	23.55999021	3.70920879	-0.41853762
0.0012	0.14744	0.0	0.0	0.0	0.0	0.00205285	0.0	0.0	0.0	305.83761222	362.94714661	830.86979911	23.52630285	3.69512286	-0.41838979
0.0013	0.15976	0.0	0.0	0.0	0.0	0.00205285	0.0	0.0	0.0	306.4708253	368.2006082	830.68185969	23.49271066	3.68066409	-0.4182422
0.0014	0.17207	0.0	0.0	0.0	0.0	0.00205285	0.0	0.0	0.0	307.10291391	373.4292435	830.49424916	23.4592113	3.66581645	-0.41809487
0.0015	0.18438	0.0	0.0	0.0	0.0	0.00205285	0.0	0.0	0.0	307.73388175	378.63255392	830.30696954	23.42580501	3.65058159	-0.4179478
0.0016	0.19668	0.0	0.0	0.0	0.0	0.00205285	0.0	0.0	0.0	308.36373251	383.81004257	830.12002281	23.39249204	3.63496114	-0.41780097
0.0017	0.20899	0.0	0.0	0.0	0.0	0.00205285	0.0	0.0	0.0	308.99246991	388.96121424	829.93341096	23.35927262	3.61895676	-0.41765441
0.0018	0.22128	0.0	0.0	0.0	0.0	0.00205285	0.0	0.0	0.0	309.62009721	394.08552572	829.7471364	23.3261203	3.60244155	-0.41750817
0.0019	0.23358	0.0	0.0	0.0	0.0	0.00205285	0.0	0.0	0.0	310.2466177	399.18243671	829.56120152	23.29307259	3.58559666	-0.41736216
0.002	0.24587	0.0	0.0	0.0	0.0	0.00205285	0.0	0.0	0.0	310.87203528	404.25147686	829.3756081	23.26011527	3.56835405	-0.4172164
0.0021	0.25816	0.0	0.0	0.0	0.0	0.00205285	0.0	0.0	0.0	311.49635356	409.29214002	829.19035821	23.22724827	3.55071388	-0.41707091
0.0022	0.27044	0.0	0.0	0.0	0.0	0.00205285	0.0	0.0	0.0	312.11957612	414.30392037	829.00545395	23.19447151	3.53267629	-0.41692569
0.0023	0.28273	0.0	0.0	0.0	0.0	0.00205285	0.0	0.0	0.0	312.74170654	419.28631243	828.82089741	23.16178493	3.51424143	-0.41678072
0.0024	0.295	0.0	0.0	0.0	0.0	0.00205285	0.0	0.0	0.0	313.36274792	424.23880198	828.63669091	23.129159	3.49535324	-0.4166361
0.0025	0.30728	0.0	0.0	0.0	0.0	0.00205285	0.0	0.0	0.0	313.98270338	429.16087577	828.45283679	23.09663532	3.47609143	-0.41649172
0.0026	0.31955	0.0	0.0	0.0	0.0	0.00205285	0.0	0.0	0.0	314.60157669	434.05203304	828.26933703	23.06419739	3.45642475	-0.4163476
0.0027	0.33182	0.0	0.0	0.0	0.0	0.00205285	0.0	0.0	0.0	315.21937127	438.91176644	828.08619379	23.03184472	3.43635259	-0.41620376
0.0028	0.34408	0.0	0.0	0.0	0.0	0.00205285	0.0	0.0	0.0	315.8360905	443.7395687	827.90340926	22.99957686	3.41587436	-0.41606021
0.0029	0.35634	0.0	0.0	0.0	0.0	0.00205285	0.0	0.0	0.0	316.45173774	448.53493254	827.72098562	22.96739334	3.39498942	-0.41591693
0.003	0.3686	0.0	0.0	0.0	0.0	0.00205285	0.0	0.0	0.0	317.06631607	453.29741237	827.53892487	22.93527514	3.37378657	-0.41577397
0.0031	0.38085	0.0	0.0	0.0	0.0	0.00205285	0.0	0.0	0.0	317.67982859	458.02655785	827.35722902	22.90324803	3.35213869	-0.41563127
0.0032	0.3931	0.0	0.0	0.0	0.0	0.00205285	0.0	0.0	0.0	318.29227871	462.72183662	827.17590035	22.87130118	3.3300951	-0.41548887
0.0033	0.40535	0.0	0.0	0.0	0.0	0.00205285	0.0	0.0	0.0	318.90366963	467.38276309	826.99494102	22.83943388	3.30765639	-0.41534676
0.0034	0.41759	0.0	0.0	0.0	0.0	0.00205285	0.0	0.0	0.0	319.51400453	472.00885367	826.81435317	22.8076454	3.28482317	-0.41520494
0.0035	0.42983	0.0	0.0	0.0	0.0	0.00205285	0.0	0.0	0.0	320.12328657	476.59962674	826.63413895	22.77593502	3.26159605	-0.41506341
0.0036	0.44206	0.0	0.0	0.0	0.0	0.00205285	0.0	0.0	0.0	320.73151877	481.15470002	826.45430003	22.74429273	3.23814804	-0.41492217
0.0037	0.45429	0.0	0.0	0.0	0.0	0.00205285	0.0	0.0	0.0	321.33870413	485.67368482	826.27483812	22.71273095	3.21423571	-0.41478123
0.0038	0.46652	0.0	0.0	0.0	0.0	0.00205285	0.0	0.0	0.0	321.94484577	490.15606604	826.09575556	22.68124378	3.18995598	-0.4146406
0.0039	0.47875	0.0	0.0	0.0	0.0	0.00205285	0.0	0.0	0.0	322.5499467	494.60140388	825.91705434	22.64983036	3.16531179	-0.41450026
0.004	0.49097	0.0	0.0	0.0	0.0	0.00205285	0.0	0.0	0.0	323.15400991	499.00926362	825.73873642	22.61848986	3.14030608	-0.41436023
0.0041	0.50319	0.0	0.0	0.0	0.0	0.00205285	0.0	0.0	0.0	323.75703833	503.37921558	825.56080377	22.58722141	3.1149418	-0.4142205
0.0042	0.5154	0.0	0.0	0.0	0.0	0.00205285	0.0	0.0	0.0	324.35903484	507.71094667	825.38325775	22.55601621	3.0894247	-0.41408106
0.0043	0.52761	0.0	0.0	0.0	0.0	0.00205285	0.0	0.0	0.0	324.96000227	512.00413826	825.20609977	22.52488468	3.06347061	-0.41394193
0.0044	0.53982	0.0	0.0	0.0	0.0	0.00205285	0.0	0.0	0.0	325.5599435	516.25833108	825.02933198	22.49382154	3.03719581	-0.41380312
0.0045	0.55202	0.0	0.0	0.0	0.0	0.00205285	0.0	0.0	0.0	326.15886136	520.47315435	824.85295607	22.46282581	3.01060598	-0.41366461
0.0046	0.56422	0.0	0.0	0.0	0.0	0.00205285	0.0	0.0	0.0	326.75675862	524.64824588	824.67697371	22.43189654	2.98370682	-0.41352641
0.0047	0.57642	0.0	0.0	0.0	0.0	0.00205285	0.0	0.0	0.0	327.35363803	528.78325206	824.50138655	22.40103279	2.95650403	-0.41338852
0.0048	0.58861	0.0	0.0	0.0	0.0	0.00205285	0.0	0.0	0.0	327.94950224	532.87792282	824.32619568	22.37022648	2.92917926	-0.41325093
0.0049	0.6008	0.0	0.0	0.0	0.0	0.00205285	0.0	0.0	0.0	328.54435391	536.93200682	824.15140223	22.33948672	2.90148904	-0.41311367
0.005	0.61298	0.0	0.0	0.0	0.0	0.00205285	0.0	0.0	0.0	329.13819569	540.94513834	823.97700794	22.30880859	2.87353744	-0.41297671
0.0051	0.62516	0.0	0.0	0.0	0.0	0.00205285	0.0	0.0	0.0	329.7310302	544.91703085	823.80301415	22.27819103	2.84533252	-0.41284008
0.0052	0.63734	0.0	0.0	0.0	0.0	0.00205285	0.0	0.0	0.0	330.32286	548.84740938	823.62942215	22.24763299	2.81688237	-0.41270376
0.0053	0.64952	0.0	0.0	0.0	0.0	0.00205285	0.0	0.0	0.0	330.91368763	552.7360105	823.45623317	22.21713342	2.78819507	-0.41256775
0.0054	0.66169	0.0	0.0	0.0	0.0	0.00205285	0.0	0.0	0.0	331.50351554	556.58265911	823.28344799	22.18668485	2.75942336	-0.41243206
0.0055	0.67385	0.0	0.0	0.0	0.0	0.00205285	0.0	0.0	0.0	332.09234613	560.38718304	823.11106741	22.15629531	2.73037043	-0.41229669
0.0056	0.68602	0.0	0.0	0.0	0.0	0.00205285	0.0	0.0	0.0	332.68018187	564.14932323	822.93909268	22.12596017	2.70112525	-0.41216164
0.0057	0.69818	0.0	0.0	0.0	0.0	0.00205285	0.0	0.0	0.0	333.26702514	567.86888887	822.7675247	22.09567828	2.67169786	-0.41202691
0.0058	0.71033	0.0	0.0	0.0	0.0	0.00205285	0.0	0.0	0.0	333.85287829	571.54570312	822.59636433	22.06544851	2.64209829	-0.4118925
0.0059	0.72248	0.0	0.0	0.0	0.0	0.00205285	0.0	0.0	0.0	334.43774363	575.17960306	822.42561235	22.03526971	2.61233659	-0.41175841
0.006	0.73463	0.0	0.0	0.0	0.0	0.00205285	0.0	0.0	0.0	335.02162341	578.77048617	822.25526922	22.00513829	2.58251726	-0.41162463
0.0061	0.74678	0.0	0.0	0.0	0.0	0.00205285	0.0	0.0	0.0	335.60451986	582.31825822	822.08533537	21.9750566	2.55251651	-0.41149118
0.0062	0.75892	0.0	0.0	0.0	0.0	0.00205285	0.0	0.0	0.0	336.1864352	585.82278002	821.9158115	21.94502211	2.52239722	-0.41135805
0.0063	0.77106	0.0	0.0	0.0	0.0	0.00205285	0.0	0.0	0.0	336.76737158	589.2839604	821.74669808	21.91503367	2.49217071	-0.41122525
0.0064	0.78319	0.0	0.0	0.0	0.0	0.00205285	0.0	0.0	0.0	337.34733114	592.70172355	821.57799548	21.88509008	2.46184829	-0.41109277
0.0065	0.79532	0.0	0.0	0.0	0.0	0.00205285	0.0	0.0	0.0	337.92631596	596.07600908	821.40970401	21.85519019	2.43144127	-0.41096062
0.0066	0.80745	0.0	0.0	0.0	0.0	0.00205285	0.0	0.0	0.0	338.50432812	599.4068029	821.24182373	21.82533247	2.40102826	-0.41082877
0.0067	0.81957	0.0	0.0	0.0	0.0	0.00205285	0.0	0.0	0.0	339.08136964	602.69410232	821.07435463	21.79551624	2.37052524	-0.41069725
0.0068	0.83169	0.0	0.0	0.0	0.0	0.00205285	0.0	0.0	0.0	339.6574425	605.93788115	820.90729691	21.76574014	2.33998116	-0.41056606
0.0069	0.8438	0.0	0.0	0.0	0.0	0.00205285	0.0	0.0	0.0	340.23254865	609.13815113	820.74065052	21.73600299	2.30940826	-0.41043519
0.007	0.85592	0.0	0.0	0.0	0.0	0.00205285	0.0	0.0	0.0	340.80669001	612.29494035	820.57441538	21.70630361	2.27881875	-0.41030465
0.0071	0.86802	0.0	0.0	0.0	0.0	0.00205284	0.0	0.0	0.0	341.37986846	615.40829329	820.40859128	21.67664082	2.24822487	-0.41017444
0.0072	0.88013	0.0	0.0	0.0	0.0	0.00205284	0.0	0.0	0.0	341.9520859	618.478273	820.24317793	21.64701711	2.21765678	-0.41004452
0.0073	0.89223	0.0	0.0	0.0	0.0	0.00205284	0.0	0.0	0.0	342.52334418	621.5049586	820.07817493	21.61742611	2.18710127	-0.40991494
0.0074	0.90433	0.0	0.0	0.0	0.0	0.00205284	0.0	0.0	0.0	343.09364507	624.48844275	819.91358189	21.5878687	2.15658061	-0.40978569
0.0075	0.91642	0.0	0.0	0.0	0.0	0.00205284	0.0	0.0	0.0	343.66299031	627.42883608	819.74939833	21.55834374	2.12610726	-0.40965676
0.0076	0.92851	0.0	0.0	0.0	0.0	0.00205284	0.0	0.0	0.0	344.23138163	630.32626567	819.58562365	21.52885012	2.0956937	-0.40952815
0.0077	0.94059	0.0	0.0	0.0	0.0	0.00205284	0.0	0.0	0.0	344.79882072	633.18087501	819.4222572	21.4993867	2.06535239	-0.40939986
0.0078	0.95267	0.0	0.0	0.0	0.0	0.00205284	0.0	0.0	0.0	345.36530947	635.99275261	819.25929847	21.46996989	2.03500606	-0.40927184
0.0079	0.96475	0.0	0.0	0.0	0.0	0.00205284	0.0	0.0	0.0	345.93084966	638.76202881	819.09674679	21.44057132	2.0048066	-0.40914418
0.008	0.97683	0.0	0.0	0.0	0.0	0.00205284	0.0	0.0	0.0	346.49544274	641.48893913	818.93460115	21.4112006	1.97471147	-0.40901683
0.0081	0.9889	0.0	0.0	0.0	0.0	0.00205284	0.0	0.0	0.0	347.05909027	644.17368346	818.77286059	21.38185661	1.9447332	-0.40888981
0.0082	1.00096	0.0	0.0	0.0	0.0	0.00205284	0.0	0.0	0.0	347.62179383	646.81647823	818.61152411	21.35253819	1.91488433	-0.4087631
0.0083	1.01303	0.0	0.0	0.0	0.0	0.00205284	0.0	0.0	0.0	348.18355492	649.41755645	818.45059062	21.3232442	1.88517741	-0.40863672
0.0084	1.02508	0.0	0.0	0.0	0.0	0.00205284	0.0	0.0	0.0	348.74437502	651.97716768	818.29005895	21.2939735	1.85562498	-0.40851065
0.0085	1.03714	0.0	0.0	0.0	0.0	0.00205284	0.0	0.0	0.0	349.30425559	654.49557806	818.12992785	21.26472495	1.82623958	-0.40838491
0.0086	1.04919	0.0	0.0	0.0	0.0	0.00205284	0.0	0.0	0.0	349.86319803	656.97307025	817.970196	21.23549741	1.79703375	-0.40825949
0.0087	1.06124	0.0	0.0	0.0	0.0	0.00205284	0.0	0.0	0.0	350.42120373	659.40994352	817.81086199	21.20628973	1.76802004	-0.40813439
0.0088	1.07328	0.0	0.0	0.0	0.0	0.00205284	0.0	0.0	0.0	350.97827403	661.80651366	817.65192434	21.17710077	1.73921098	-0.40800961
0.0089	1.08532	0.0	0.0	0.0	0.0	0.00205284	0.0	0.0	0.0	351.53441149	664.16262199	817.49338339	21.14800701	1.71004511	-0.40788494
0.009	1.09736	0.0	0.0	0.0	0.0	0.00205284	0.0	0.0	0.0	352.08961746	666.47859439	817.33523759	21.11887755	1.68149449	-0.40776074
0.0091	1.10939	0.0	0.0	0.0	0.0	0.00205284	0.0	0.0	0.0	352.64389263	668.75500399	817.17748443	21.08976694	1.65315987	-0.40763685
0.0092	1.12142	0.0	0.0	0.0	0.0	0.00205284	0.0	0.0	0.0	353.19723833	670.99219168	817.02012228	21.06067421	1.62505247	-0.40751327
0.0093	1.13344	0.0	0.0	0.0	0.0	0.00205284	0.0	0.0	0.0	353.74965584	673.19051294	816.86314944	21.03159839	1.59718355	-0.40739
0.0094	1.14546	0.0	0.0	0.0	0.0	0.00205284	0.0	0.0	0.0	354.30114641	675.3503378	816.70656413	21.00253853	1.56956433	-0.40726704
0.0095	1.15748	0.0	0.0	0.0	0.0	0.00205284	0.0	0.0	0.0	354.85171127	677.47205085	816.55036451	20.97349364	1.54220605	-0.40714439
0.0096	1.16949	0.0	0.0	0.0	0.0	0.00205284	0.0	0.0	0.0	355.40135161	679.55605123	816.39454868	20.94446278	1.51511995	-0.40702206
0.0097	1.1815	0.0	0.0	0.0	0.0	0.00205284	0.0	0.0	0.0	355.9500686	681.60275267	816.23911464	20.91544497	1.48831726	-0.40690003
0.0098	1.19351	0.0	0.0	0.0	0.0	0.00205284	0.0	0.0	0.0	356.49786337	683.61258344	816.08406036	20.88643924	1.46180923	-0.40677831
0.0099	1.20551	0.0	0.0	0.0	0.0	0.00205284	0.0	0.0	0.0	357.04473704	685.58598637	815.92938371	20.85744463	1.43560707	-0.40665691
0.01	1.21751	0.0	0.0	0.0	0.0	0.00205284	0.0	0.0	0.0	357.59069306	687.52233859	815.77508704	20.82858964	1.40856353	-0.40653553
0.0101	1.2295	0.0	0.0	0.0	0.0	0.00205284	0.0	0.0	0.0	358.13573189	689.42237634	815.62116697	20.79965526	1.38264096	-0.40641466
0.0102	1.24149	0.0	0.0	0.0	0.0	0.00205284	0.0	0.0	0.0	358.679854	691.28684362	815.46762011	20.77073478	1.35700721	-0.40629408
0.0103	1.25347	0.0	0.0	0.0	0.0	0.00205284	0.0	0.0	0.0	359.22306053	693.11616671	815.31444435	20.74182753	1.33167072	-0.40617379
0.0104	1.26546	0.0	0.0	0.0	0.0	0.00205284	0.0	0.0	0.0	359.76535263	694.91078241	815.16163757	20.71293288	1.30663992	-0.4060538
0.0105	1.27743	0.0	0.0	0.0	0.0	0.00205284	0.0	0.0	0.0	360.3067314	696.67113808	815.00919757	20.68405017	1.28192325	-0.40593411
0.0106	1.28941	0.0	0.0	0.0	0.0	0.00205284	0.0	0.0	0.0	360.84719795	698.39769158	814.8571221	20.65517874	1.25752913	-0.40581471
0.0107	1.30138	0.0	0.0	0.0	0.0	0.00205284	0.0	0.0	0.0	361.38675334	700.09091134	814.70540887	20.62631794	1.23346602	-0.40569559
0.0108	1.31334	1e-08	0.0	0.0	0.0	0.00205284	0.0	0.0	0.0	361.92539864	701.7512763	814.55405553	20.59746711	1.20974232	-0.40557677
0.0109	1.32531	1e-08	0.0	0.0	0.0	0.00205284	0.0	0.0	0.0	362.46313486	703.37927593	814.40305967	20.56862562	1.1863665	-0.40545824
0.011	1.33726	1e-08	0.0	0.0	0.0	0.00205284	0.0	0.0	0.0	362.99996304	704.97541025	814.25241884	20.53979279	1.16334697	-0.40534
0.0111	1.34922	1e-08	0.0	0.0	0.0	0.00205284	0.0	0.0	0.0	363.53588582	706.53932941	814.10213438	20.51105435	1.13979539	-0.40522191
0.0112	1.36117	1e-08	0.0	0.0	0.0	0.00205284	0.0	0.0	0.0	364.07090369	708.0718117	813.95220257	20.48227428	1.11712571	-0.40510418
0.0113	1.37312	1e-08	0.0	0.0	0.0	0.00205284	0.0	0.0	0.0	364.60501754	709.57341155	813.8026207	20.45350838	1.09476013	-0.40498672
0.0114	1.38506	1e-08	0.0	0.0	0.0	0.00205284	0.0	0.0	0.0	365.13822853	711.04456081	813.6533866	20.42475661	1.07270092	-0.40486954
0.0115	1.397	1e-08	0.0	0.0	0.0	0.00205284	0.0	0.0	0.0	365.6705378	712.48569339	813.50449807	20.39601889	1.05095034	-0.40475263
0.0116	1.40893	1e-08	0.0	0.0	0.0	0.00205284	0.0	0.0	0.0	366.20194648	713.89724527	813.35595292	20.36729518	1.02951066	-0.40463598
0.0117	1.42086	1e-08	0.0	0.0	0.0	0.00205284	0.0	0.0	0.0	366.73245571	715.27965447	813.20774891	20.33858541	1.00838415	-0.4045196
0.0118	1.43279	1e-08	0.0	0.0	0.0	0.00205284	0.0	0.0	0.0	367.26206676	716.63326096	813.05988433	20.30990311	0.98736948	-0.40440349
0.0119	1.44471	1e-08	0.0	0.0	0.0	0.00205284	0.0	0.0	0.0	367.79078089	717.95840024	812.91235747	20.28122759	0.96677792	-0.40428765
0.012	1.45663	1e-08	0.0	0.0	0.0	0.00205284	0.0	0.0	0.0	368.31859914	719.25558984	812.76516569	20.25256718	0.94648629	-0.40417206
0.0121	1.46854	1e-08	0.0	0.0	0.0	0.00205284	0.0	0.0	0.0	368.84552265	720.52525011	812.61830684	20.22392193	0.92649522	-0.40405673
0.0122	1.48045	1e-08	0.0	0.0	0.0	0.00205284	0.0	0.0	0.0	369.37155258	721.76780146	812.47177878	20.19529187	0.90680537	-0.40394166
0.0123	1.49236	1e-08	0.0	0.0	0.0	0.00205284	0.0	0.0	0.0	369.89669008	722.98366432	812.32557934	20.16667707	0.88741735	-0.40382684
0.0124	1.50426	1e-08	0.0	0.0	0.0	0.00205283	0.0	0.0	0.0	370.4209363	724.17325917	812.17970636	20.13807756	0.86833183	-0.40371228
0.0125	1.51616	1e-08	0.0	0.0	0.0	0.00205283	0.0	0.0	0.0	370.94429239	725.33700386	812.0341577	20.10949415	0.8494898	-0.40359799
0.0126	1.52805	1e-08	0.0	0.0	0.0	0.00205283	0.0	0.0	0.0	371.46675949	726.47525048	811.88893165	20.0809258	0.83097915	-0.40348394
0.0127	1.53994	1e-08	0.0	0.0	0.0	0.00205283	0.0	0.0	0.0	371.98833876	727.58845551	811.74402577	20.05237298	0.81276606	-0.40337014
0.0128	1.55183	1e-08	0.0	0.0	0.0	0.00205283	0.0	0.0	0.0	372.50903134	728.67703243	811.59943795	20.02383575	0.79485062	-0.40325659
0.0129	1.56371	1e-08	0.0	0.0	0.0	0.00205283	0.0	0.0	0.0	373.02883838	729.74139419	811.45516605	19.99531417	0.77723289	-0.40314329
0.013	1.57559	1e-08	0.0	0.0	0.0	0.00205283	0.0	0.0	0.0	373.54776102	730.78195319	811.31120794	19.9668083	0.75991297	-0.40303023
0.0131	1.58747	1e-08	0.0	0.0	0.0	0.00205283	0.0	0.0	0.0	374.0658004	731.79912133	811.16756147	19.93831818	0.74289093	-0.40291742
0.0132	1.59934	2e-08	0.0	0.0	0.0	0.00205283	0.0	0.0	0.0	374.58295766	732.79330997	811.02422452	19.90984389	0.72616685	-0.40280484
0.0133	1.6112	2e-08	0.0	0.0	0.0	0.00205283	0.0	0.0	0.0	375.09923405	733.7648475	810.88119538	19.88139301	0.70961609	-0.40269253
0.0134	1.62306	2e-08	0.0	0.0	0.0	0.00205283	0.0	0.0	0.0	375.61463073	734.71412907	810.738472	19.85295401	0.69343053	-0.40258044
0.0135	1.63492	2e-08	0.0	0.0	0.0	0.00205283	0.0	0.0	0.0	376.12914881	735.6415866	810.59605211	19.82453169	0.6775317	-0.4024686
0.0136	1.64677	2e-08	0.0	0.0	0.0	0.00205283	0.0	0.0	0.0	376.64278944	736.54761506	810.45393366	19.79612617	0.66191876	-0.40235699
0.0137	1.65862	2e-08	0.0	0.0	0.0	0.00205283	0.0	0.0	0.0	377.15555378	737.43260777	810.31211459	19.76773754	0.6465909	-0.40224561
0.0138	1.67047	2e-08	0.0	0.0	0.0	0.00205283	0.0	0.0	0.0	377.66744298	738.29695647	810.17059284	19.73936594	0.63154731	-0.40213447
0.0139	1.68231	2e-08	0.0	0.0	0.0	0.00205282	0.0	0.0	0.0	378.1784582	739.14105127	810.02936636	19.71101146	0.61678716	-0.40202356
0.014	1.69415	2e-08	0.0	0.0	0.0	0.00205282	0.0	0.0	0.0	378.68860067	739.96524216	809.8884333	19.68268419	0.60217602	-0.40191288
0.0141	1.70598	2e-08	0.0	0.0	0.0	0.00205282	0.0	0.0	0.0	379.19787172	740.76978583	809.74779226	19.65436937	0.58791228	-0.40180243
0.0142	1.71781	2e-08	0.0	0.0	0.0	0.00205282	0.0	0.0	0.0	379.70627242	741.55514186	809.60744084	19.62607308	0.57391533	-0.40169221
0.0143	1.72963	2e-08	0.0	0.0	0.0	0.00205282	0.0	0.0	0.0	380.21380394	742.32167524	809.46737711	19.5977955	0.56018322	-0.40158222
0.0144	1.74146	3e-08	0.0	0.0	0.0	0.00205282	0.0	0.0	0.0	380.72046748	743.06974789	809.32759913	19.56953683	0.54671397	-0.40147245
0.0145	1.75327	3e-08	0.0	0.0	0.0	0.00205282	0.0	0.0	0.0	381.22626422	743.79971867	809.18810499	19.54129726	0.53350562	-0.4013629
0.0146	1.76508	3e-08	0.0	0.0	0.0	0.00205282	0.0	0.0	0.0	381.73119536	744.51194337	809.0488928	19.51307701	0.52055622	-0.40125357
0.0147	1.77689	3e-08	0.0	0.0	0.0	0.00205282	0.0	0.0	0.0	382.23526209	745.20677472	808.90996066	19.48487625	0.50786379	-0.40114447
0.0148	1.7887	3e-08	0.0	0.0	0.0	0.00205282	0.0	0.0	0.0	382.73846579	745.88445194	808.77130725	19.45670421	0.49529949	-0.40103559
0.0149	1.8005	3e-08	0.0	0.0	0.0	0.00205281	0.0	0.0	0.0	383.2408076	746.545353	808.63293055	19.42854703	0.48305902	-0.40092692
0.015	1.81229	3e-08	0.0	0.0	0.0	0.00205281	0.0	0.0	0.0	383.74228873	747.18982415	808.49482869	19.40041072	0.47105871	-0.40081846
0.0151	1.82408	3e-08	0.0	0.0	0.0	0.00205281	0.0	0.0	0.0	384.2429104	747.81819168	808.3569999	19.37229554	0.45929575	-0.40071022
0.0152	1.83587	4e-08	0.0	0.0	0.0	0.00205281	0.0	0.0	0.0	384.74267385	748.43077777	808.21944242	19.34420173	0.44776734	-0.4006022
0.0153	1.84765	4e-08	0.0	0.0	0.0	0.00205281	0.0	0.0	0.0	385.2415803	749.02790049	808.08215454	19.31612956	0.43647067	-0.40049438
0.0154	1.85943	4e-08	0.0	0.0	0.0	0.00205281	0.0	0.0	0.0	385.73963102	749.60987379	807.94513451	19.28807928	0.42540294	-0.40038678
0.0155	1.87121	4e-08	0.0	0.0	0.0	0.00205281	0.0	0.0	0.0	386.23682726	750.17698067	807.8083808	19.26005434	0.41450349	-0.40027939
0.0156	1.88298	4e-08	0.0	0.0	0.0	0.0020528	0.0	0.0	0.0	386.73317032	750.72949822	807.67189188	19.23205016	0.40385721	-0.4001722
0.0157	1.89475	4e-08	0.0	0.0	0.0	0.0020528	0.0	0.0	0.0	387.22866142	751.26774758	807.53566596	19.20406896	0.39342575	-0.40006522
0.0158	1.90651	4e-08	0.0	0.0	0.0	0.0020528	0.0	0.0	0.0	387.72330183	751.79201928	807.39970145	19.17611101	0.38320584	-0.39995845
0.0159	1.91827	5e-08	0.0	0.0	0.0	0.0020528	0.0	0.0	0.0	388.21709282	752.30259918	807.26399675	19.1481766	0.37319424	-0.39985187
0.016	1.93002	5e-08	0.0	0.0	0.0	0.0020528	0.0	0.0	0.0	388.71003566	752.7997685	807.1285503	19.12026601	0.36338767	-0.3997455
0.0161	1.94177	5e-08	0.0	0.0	0.0	0.0020528	0.0	0.0	0.0	389.20213164	753.28380382	806.99336053	19.09237953	0.35378289	-0.39963933
0.0162	1.95351	5e-08	0.0	0.0	0.0	0.00205279	0.0	0.0	0.0	389.69338204	753.75497678	806.85842593	19.06451683	0.34436657	-0.39953338
0.0163	1.96525	5e-08	0.0	0.0	0.0	0.00205279	0.0	0.0	0.0	390.18378812	754.21354756	806.72374507	19.03667907	0.33515018	-0.39942761
0.0164	1.97699	6e-08	0.0	0.0	0.0	0.00205279	0.0	0.0	0.0	390.6733512	754.65978251	806.58931642	19.00886619	0.32612464	-0.39932204
0.0165	1.98872	6e-08	0.0	0.0	0.0	0.00205279	0.0	0.0	0.0	391.16207257	755.09393884	806.45513851	18.98107846	0.31728661	-0.39921667
0.0166	2.00045	6e-08	0.0	0.0	0.0	0.00205279	0.0	0.0	0.0	391.64995353	755.51626907	806.32120992	18.95331615	0.30863272	-0.39911149
0.0167	2.01218	6e-08	0.0	0.0	0.0	0.00205278	0.0	0.0	0.0	392.13699538	755.92702102	806.18752921	18.92557955	0.30015964	-0.3990065
0.0168	2.02389	6e-08	0.0	0.0	0.0	0.00205278	0.0	0.0	0.0	392.62319945	756.32643779	806.054095	18.89786893	0.29186399	-0.39890171
0.0169	2.03561	7e-08	0.0	0.0	0.0	0.00205278	0.0	0.0	0.0	393.10856704	756.71475777	805.9209059	18.87018457	0.28374244	-0.39879711
0.017	2.04732	7e-08	0.0	0.0	0.0	0.00205278	0.0	0.0	0.0	393.59309943	757.09222941	805.78796053	18.8425239	0.27580593	-0.39869272
0.0171	2.05903	7e-08	0.0	0.0	0.0	0.00205277	0.0	0.0	0.0	394.07679795	757.45908438	805.65525753	18.81489156	0.26802912	-0.3985885
0.0172	2.07073	8e-08	0.0	0.0	0.0	0.00205277	0.0	0.0	0.0	394.55966392	757.815543	805.5227956	18.78728605	0.26041766	-0.39848448
0.0173	2.08243	8e-08	0.0	0.0	0.0	0.00205277	0.0	0.0	0.0	395.04169868	758.16182736	805.39057346	18.75970761	0.25296829	-0.39838064
0.0174	2.09412	8e-08	0.0	0.0	0.0	0.00205277	0.0	0.0	0.0	395.52290357	758.49815507	805.2585898	18.7321565	0.24567778	-0.39827699
0.0175	2.10581	8e-08	0.0	0.0	0.0	0.00205276	0.0	0.0	0.0	396.0032799	758.8247392	805.12684339	18.70463298	0.23854288	-0.39817352
0.0176	2.1175	9e-08	0.0	0.0	0.0	0.00205276	0.0	0.0	0.0	396.48282903	759.14178833	804.99533297	18.6771373	0.23156032	-0.39807024
0.0177	2.12918	9e-08	0.0	0.0	0.0	0.00205276	0.0	0.0	0.0	396.96155228	759.44951469	804.8640573	18.64966668	0.22475018	-0.39796715
0.0178	2.14085	9e-08	0.0	0.0	0.0	0.00205275	0.0	0.0	0.0	397.43945093	759.74814546	804.73301507	18.62222591	0.21807446	-0.39786424
0.0179	2.15252	1e-07	0.0	0.0	0.0	0.00205275	0.0	0.0	0.0	397.91652637	760.03785988	804.60220517	18.59481342	0.21154381	-0.39776151
0.018	2.16419	1e-07	0.0	0.0	0.0	0.00205275	0.0	0.0	0.0	398.39277995	760.31885243	804.47162643	18.56742945	0.20515519	-0.39765897
0.0181	2.17586	1e-07	0.0	0.0	0.0	0.00205274	0.0	0.0	0.0	398.86821302	760.59131337	804.34127769	18.54007422	0.19890555	-0.3975566
0.0182	2.18751	1.1e-07	0.0	0.0	0.0	0.00205274	0.0	0.0	0.0	399.34282694	760.85542876	804.21115781	18.51274796	0.19279185	-0.39745441
0.0183	2.19917	1.1e-07	0.0	0.0	0.0	0.00205273	0.0	0.0	0.0	399.81662305	761.11138045	804.08126569	18.4854509	0.18681102	-0.3973524
0.0184	2.21082	1.1e-07	0.0	0.0	0.0	0.00205273	0.0	0.0	0.0	400.28960272	761.35934609	803.95160023	18.45818328	0.18096003	-0.39725056
0.0185	2.22246	1.2e-07	0.0	0.0	0.0	0.00205273	0.0	0.0	0.0	400.76176724	761.59953538	803.8221602	18.43094126	0.17527135	-0.39714892
0.0186	2.23411	1.2e-07	0.0	0.0	0.0	0.00205272	0.0	0.0	0.0	401.233118	761.83210724	803.69294459	18.40373139	0.16968658	-0.39704744
0.0187	2.24574	1.3e-07	0.0	0.0	0.0	0.00205272	0.0	0.0	0.0	401.70365638	762.0572258	803.56395236	18.3765513	0.16422555	-0.39694614
0.0188	2.25737	1.3e-07	0.0	0.0	0.0	0.00205271	0.0	0.0	0.0	402.17338373	762.27505654	803.43518248	18.34940117	0.15888545	-0.39684502
0.0189	2.269	1.4e-07	0.0	0.0	0.0	0.00205271	0.0	0.0	0.0	402.64230143	762.48576106	803.30663392	18.32228122	0.15366347	-0.39674406
0.019	2.28063	1.4e-07	0.0	0.0	0.0	0.0020527	0.0	0.0	0.0	403.11041084	762.68949712	803.17830569	18.29519165	0.14855678	-0.39664328
0.0191	2.29225	1.5e-07	0.0	0.0	0.0	0.0020527	0.0	0.0	0.0	403.57771334	762.88641859	803.0501968	18.26813266	0.14356258	-0.39654267
0.0192	2.30386	1.5e-07	0.0	0.0	0.0	0.00205269	0.0	0.0	0.0	404.04421025	763.07670524	802.92230615	18.24109891	0.13873037	-0.39644225
0.0193	2.31547	1.6e-07	0.0	0.0	0.0	0.00205269	0.0	0.0	0.0	404.50990289	763.26053322	802.79463267	18.21409919	0.13397624	-0.39634198
0.0194	2.32708	1.6e-07	0.0	0.0	0.0	0.00205268	0.0	0.0	0.0	404.97479269	763.43802132	802.66717552	18.18713023	0.12933013	-0.39624189
0.0195	2.33868	1.7e-07	0.0	0.0	0.0	0.00205268	0.0	0.0	0.0	405.43888102	763.60931372	802.53993378	18.16019224	0.12478933	-0.39614197
0.0196	2.35027	1.7e-07	0.0	0.0	0.0	0.00205267	0.0	0.0	0.0	405.90216925	763.77455091	802.41290652	18.13328539	0.12035113	-0.39604221
0.0197	2.36187	1.8e-07	0.0	0.0	0.0	0.00205267	0.0	0.0	0.0	406.36465877	763.93386961	802.28609283	18.10640988	0.11601274	-0.39594262
0.0198	2.37345	1.8e-07	0.0	0.0	0.0	0.00205266	0.0	0.0	0.0	406.82635096	764.08740274	802.15949183	18.07956593	0.1117714	-0.3958432
0.0199	2.38504	1.9e-07	0.0	0.0	0.0	0.00205265	0.0	0.0	0.0	407.28724719	764.23527938	802.03310266	18.05275372	0.10762427	-0.39574394
0.02	2.39662	2e-07	0.0	0.0	0.0	0.00205265	0.0	0.0	0.0	407.74734887	764.37762473	801.90692446	18.02597346	0.10356852	-0.39564485
0.0201	2.40819	2e-07	0.0	0.0	0.0	0.00205264	0.0	0.0	0.0	408.20665737	764.51456005	801.78095639	17.99922537	0.09960128	-0.39554592
0.0202	2.41976	2.1e-07	0.0	0.0	0.0	0.00205264	0.0	0.0	0.0	408.66517408	764.64620266	801.65519765	17.97250965	0.09571963	-0.39544715
0.0203	2.43133	2.2e-07	0.0	0.0	0.0	0.00205263	0.0	0.0	0.0	409.12290041	764.77266587	801.52964744	17.94582652	0.09192067	-0.39534855
0.0204	2.44289	2.2e-07	0.0	0.0	0.0	0.00205262	0.0	0.0	0.0	409.57983775	764.89405894	801.40430499	17.9191762	0.08820141	-0.3952501
0.0205	2.45444	2.3e-07	0.0	0.0	0.0	0.00205261	0.0	0.0	0.0	410.03598751	765.01048706	801.27916953	17.8925589	0.0845589	-0.39515182
0.0206	2.466	2.4e-07	0.0	0.0	0.0	0.00205261	0.0	0.0	0.0	410.49135068	765.12227533	801.15423935	17.86595147	0.08122098	-0.39505377
0.0207	2.47754	2.5e-07	0.0	0.0	0.0	0.0020526	0.0	0.0	0.0	410.94592882	765.2294411	801.02951407	17.83939375	0.0777935	-0.39495582
0.0208	2.48909	2.5e-07	0.0	0.0	0.0	0.00205259	0.0	0.0	0.0	411.39972341	765.33203855	800.90499317	17.81286867	0.07444411	-0.39485803
0.0209	2.50062	2.6e-07	0.0	0.0	0.0	0.00205258	0.0	0.0	0.0	411.85273583	765.43017134	800.78067589	17.78637639	0.07117043	-0.3947604
0.021	2.51216	2.7e-07	0.0	0.0	0.0	0.00205257	0.0	0.0	0.0	412.30496748	765.52393987	800.65656151	17.75991707	0.06797008	-0.39466293
0.0211	2.52369	2.8e-07	0.0	0.0	0.0	0.00205257	0.0	0.0	0.0	412.75641974	765.61344125	800.5326493	17.73349088	0.06484065	-0.39456562
0.0212	2.53521	2.9e-07	0.0	0.0	0.0	0.00205256	0.0	0.0	0.0	413.20709401	765.69876933	800.40893856	17.70709798	0.06177974	-0.39446847
0.0213	2.54673	3e-07	0.0	0.0	0.0	0.00205255	0.0	0.0	0.0	413.65699169	765.78001463	800.28542861	17.68073854	0.05878493	-0.39437147
0.0214	2.55825	3.1e-07	0.0	0.0	0.0	0.00205254	0.0	0.0	0.0	414.10611416	765.85726433	800.16211877	17.65441271	0.05585376	-0.39427462
0.0215	2.56976	3.2e-07	0.0	0.0	0.0	0.00205253	0.0	0.0	0.0	414.55446283	765.93060228	800.0390084	17.62812067	0.05298378	-0.39417793
0.0216	2.58126	3.3e-07	0.0	0.0	0.0	0.00205252	0.0	0.0	0.0	415.0020391	766.00010893	799.91609683	17.60186259	0.05017252	-0.39408139
0.0217	2.59276	3.4e-07	0.0	0.0	0.0	0.00205251	0.0	0.0	0.0	415.44884437	766.06586133	799.79338347	17.57563864	0.0474175	-0.393985
0.0218	2.60426	3.5e-07	0.0	0.0	0.0	0.0020525	0.0	0.0	0.0	415.89488005	766.12793314	799.67086768	17.54944899	0.04471622	-0.39388877
0.0219	2.61575	3.6e-07	0.0	0.0	0.0	0.00205249	0.0	0.0	0.0	416.34014746	766.18643566	799.54854871	17.52326893	0.04231609	-0.39379277
0.022	2.62724	3.7e-07	0.0	0.0	0.0	0.00205248	0.0	0.0	0.0	416.78464746	766.24175285	799.42642458	17.49714039	0.03979527	-0.39369686
0.0221	2.63872	3.8e-07	0.0	0.0	0.0	0.00205246	0.0	0.0	0.0	417.22838188	766.29371014	799.30449578	17.47104545	0.03733294	-0.3936011
0.0222	2.6502	3.9e-07	0.0	0.0	0.0	0.00205245	0.0	0.0	0.0	417.6713521	766.34238516	799.18276168	17.44498419	0.03492752	-0.3935055
0.0223	2.66168	4e-07	0.0	0.0	0.0	0.00205244	0.0	0.0	0.0	418.1135595	766.38785345	799.06122167	17.4189567	0.03257746	-0.39341005
0.0224	2.67314	4.2e-07	0.0	0.0	0.0	0.00205243	0.0	0.0	0.0	418.55500546	766.43018842	798.93987515	17.39296304	0.03028122	-0.39331475
0.0225	2.68461	4.3e-07	0.0	0.0	0.0	0.00205242	0.0	0.0	0.0	418.99569136	766.46946144	798.81872153	17.36700331	0.02803727	-0.3932196
0.0226	2.69607	4.4e-07	0.0	0.0	0.0	0.0020524	0.0	0.0	0.0	419.43561858	766.50574179	798.69776021	17.34107757	0.02584412	-0.3931246
0.0227	2.70752	4.6e-07	0.0	0.0	0.0	0.00205239	0.0	0.0	0.0	419.8747885	766.53909674	798.57699063	17.31518589	0.02370027	-0.39302975
0.0228	2.71897	4.7e-07	0.0	0.0	0.0	0.00205238	0.0	0.0	0.0	420.3132025	766.56959156	798.45641222	17.28932836	0.02160427	-0.39293504
0.0229	2.73042	4.8e-07	0.0	0.0	0.0	0.00205236	0.0	0.0	0.0	420.75086196	766.59728951	798.33602443	17.26350502	0.01955465	-0.39284049
0.023	2.74186	5e-07	0.0	0.0	0.0	0.00205235	0.0	0.0	0.0	421.18776825	766.62225194	798.21582672	17.23771597	0.01755	-0.39274608
0.0231	2.7533	5.1e-07	0.0	0.0	0.0	0.00205233	0.0	0.0	0.0	421.62392276	766.64453823	798.09581854	17.21196126	0.0155889	-0.39265183
0.0232	2.76473	5.3e-07	0.0	0.0	0.0	0.00205232	0.0	0.0	0.0	422.05932685	766.66420587	797.97599937	17.18624095	0.01366994	-0.39255771
0.0233	2.77615	5.4e-07	0.0	0.0	0.0	0.0020523	0.0	0.0	0.0	422.49398178	766.68138999	797.85636834	17.16054208	0.01192696	-0.39246379
0.0234	2.78758	5.6e-07	0.0	0.0	0.0	0.00205229	0.0	0.0	0.0	422.92788882	766.69619822	797.7369247	17.13488679	0.01012945	-0.39236998
0.0235	2.79899	5.8e-07	0.0	0.0	0.0	0.00205227	0.0	0.0	0.0	423.36104948	766.70861018	797.61766828	17.10926551	0.00837617	-0.39227632
0.0236	2.81041	5.9e-07	0.0	0.0	0.0	0.00205225	0.0	0.0	0.0	423.79346512	766.71868484	797.49859853	17.08367824	0.0066663	-0.39218281
0.0237	2.82181	6.1e-07	0.0	0.0	0.0	0.00205224	0.0	0.0	0.0	424.22513709	766.72648007	797.37971494	17.05812498	0.00499903	-0.39208944
0.0238	2.83322	6.3e-07	0.0	0.0	0.0	0.00205222	0.0	0.0	0.0	424.65606674	766.73205271	797.26101699	17.03260575	0.00337359	-0.39199622
0.0239	2.84461	6.4e-07	0.0	0.0	0.0	0.0020522	0.0	0.0	0.0	425.08625543	766.73545858	797.14250416	17.00712054	0.00178925	-0.39190315
0.024	2.85601	6.6e-07	0.0	0.0	0.0	0.00205218	0.0	0.0	0.0	425.51570451	766.73675255	797.02417594	16.98166936	0.00024533	-0.39181022
0.0241	2.8674	6.8e-07	0.0	0.0	0.0	0.00205216	0.0	0.0	0.0	425.94441534	766.7359886	796.90603182	16.95625219	-0.00125885	-0.39171743
0.0242	2.87878	7e-07	0.0	0.0	0.0	0.00205214	0.0	0.0	0.0	426.37238924	766.73321983	796.78807131	16.93086904	-0.00272392	-0.39162479
0.0243	2.89016	7.2e-07	0.0	0.0	0.0	0.00205212	0.0	0.0	0.0	426.79962758	766.72849855	796.67029391	16.90551988	-0.00415046	-0.39153229
0.0244	2.90153	7.4e-07	0.0	0.0	0.0	0.0020521	0.0	0.0	0.0	427.22613169	766.7218763	796.55269912	16.88020471	-0.00553903	-0.39143994
0.0245	2.9129	7.6e-07	0.0	0.0	0.0	0.00205208	0.0	0.0	0.0	427.6519029	766.7134039	796.43528646	16.8549235	-0.00689016	-0.39134773
0.0246	2.92427	7.8e-07	0.0	0.0	0.0	0.00205206	0.0	0.0	0.0	428.07694257	766.70313151	796.31805543	16.82967624	-0.00820433	-0.39125567
0.0247	2.93563	8.1e-07	0.0	0.0	0.0	0.00205204	0.0	0.0	0.0	428.50125213	766.69105086	796.20100582	16.804469	-0.00954023	-0.39116373
0.0248	2.94698	8.3e-07	0.0	0.0	0.0	0.00205202	0.0	0.0	0.0	428.92483287	766.67723384	796.08413704	16.77929134	-0.01079881	-0.39107195
0.0249	2.95833	8.5e-07	0.0	0.0	0.0	0.00205199	0.0	0.0	0.0	429.3476861	766.66173826	795.96744857	16.75414779	-0.01202418	-0.3909803
0.025	2.96968	8.7e-07	0.0	0.0	0.0	0.00205197	0.0	0.0	0.0	429.76981315	766.64460844	795.85093996	16.72903836	-0.01321688	-0.3908888
0.0251	2.98102	9e-07	0.0	0.0	0.0	0.00205195	0.0	0.0	0.0	430.19121536	766.62588801	795.73461075	16.70396302	-0.01437743	-0.39079745
0.0252	2.99235	9.2e-07	0.0	0.0	0.0	0.00205192	0.0	0.0	0.0	430.61189404	766.60561993	795.61846049	16.67892175	-0.01550632	-0.39070623
0.0253	3.00368	9.5e-07	0.0	0.0	0.0	0.0020519	0.0	0.0	0.0	431.03185053	766.58384651	795.50248874	16.65391454	-0.01660402	-0.39061515
0.0254	3.01501	9.7e-07	0.0	0.0	0.0	0.00205187	0.0	0.0	0.0	431.45108614	766.56060948	795.38669505	16.62894136	-0.01767096	-0.39052422
0.0255	3.02633	1e-06	0.0	0.0	0.0	0.00205184	0.0	0.0	0.0	431.8696022	766.53595002	795.27107899	16.60400218	-0.01870754	-0.39043342
0.0256	3.03765	1.03e-06	0.0	0.0	0.0	0.00205182	0.0	0.0	0.0	432.28740002	766.50990878	795.15564011	16.57909698	-0.01971414	-0.39034277
0.0257	3.04896	1.06e-06	0.0	0.0	0.0	0.00205179	0.0	0.0	0.0	432.70448091	766.48252592	795.04037798	16.55422572	-0.02069111	-0.39025225
0.0258	3.06026	1.08e-06	0.0	0.0	0.0	0.00205176	0.0	0.0	0.0	433.12084619	766.4538412	794.92529216	16.52938837	-0.02163877	-0.39016188
0.0259	3.07156	1.11e-06	0.0	0.0	0.0	0.00205173	0.0	0.0	0.0	433.53649716	766.42389392	794.81038224	16.5045849	-0.02255741	-0.39007164
0.026	3.08286	1.14e-06	0.0	0.0	0.0	0.0020517	0.0	0.0	0.0	433.95143516	766.39270695	794.69564784	16.47982415	-0.02353675	-0.38998151
0.0261	3.09415	1.17e-06	0.0	0.0	0.0	0.00205167	0.0	0.0	0.0	434.3656617	766.36020909	794.58108903	16.45509114	-0.02442675	-0.38989155
0.0262	3.10544	1.2e-06	0.0	0.0	0.0	0.00205164	0.0	0.0	0.0	434.7791779	766.32652206	794.46670501	16.43039232	-0.02529282	-0.38980172
0.0263	3.11672	1.24e-06	0.0	0.0	0.0	0.00205161	0.0	0.0	0.0	435.1919851	766.29167767	794.3524954	16.40572767	-0.02613549	-0.38971203
0.0264	3.128	1.27e-06	0.0	0.0	0.0	0.00205158	0.0	0.0	0.0	435.60408457	766.25570699	794.2384598	16.38109718	-0.02695528	-0.38962247
0.0265	3.13927	1.3e-06	0.0	0.0	0.0	0.00205154	0.0	0.0	0.0	436.01547764	766.21864042	794.12459782	16.35650083	-0.02775269	-0.38953305
0.0266	3.15053	1.34e-06	0.0	0.0	0.0	0.00205151	0.0	0.0	0.0	436.42616561	766.18050768	794.01090908	16.33193861	-0.02852821	-0.38944377
0.0267	3.1618	1.37e-06	0.0	0.0	0.0	0.00205147	0.0	0.0	0.0	436.83614975	766.14133785	793.8973932	16.3074105	-0.02928231	-0.38935462
0.0268	3.17305	1.41e-06	0.0	0.0	0.0	0.00205144	0.0	0.0	0.0	437.24543139	766.10115938	793.78404979	16.28291648	-0.03001545	-0.38926561
0.0269	3.1843	1.44e-06	0.0	0.0	0.0	0.0020514	0.0	0.0	0.0	437.65401179	766.06000012	793.6708785	16.25845653	-0.03072805	-0.38917674
0.027	3.19555	1.48e-06	0.0	0.0	0.0	0.00205136	0.0	0.0	0.0	438.06189227	766.01788733	793.55787894	16.23403064	-0.03142056	-0.389088
0.0271	3.20679	1.52e-06	0.0	0.0	0.0	0.00205133	0.0	0.0	0.0	438.46907409	765.97484773	793.44505075	16.20963878	-0.03209337	-0.38899939
0.0272	3.21803	1.56e-06	0.0	0.0	0.0	0.00205129	0.0	0.0	0.0	438.87555856	765.93090747	793.33239356	16.18528092	-0.03274687	-0.38891092
0.0273	3.22926	1.6e-06	0.0	0.0	0.0	0.00205125	0.0	0.0	0.0	439.28134694	765.8860922	793.21990701	16.16095704	-0.03338144	-0.38882258
0.0274	3.24049	1.64e-06	0.0	0.0	0.0	0.00205121	0.0	0.0	0.0	439.68644056	765.84040518	793.10759084	16.13667064	-0.03403421	-0.38873437
0.0275	3.25171	1.68e-06	0.0	0.0	0.0	0.00205117	0.0	0.0	0.0	440.09084073	765.79385772	792.99544475	16.11241572	-0.03464318	-0.3886463
0.0276	3.26293	1.72e-06	0.0	0.0	0.0	0.00205112	0.0	0.0	0.0	440.49454867	765.7464929	792.8834683	16.08819485	-0.03523594	-0.38855836
0.0277	3.27414	1.76e-06	0.0	0.0	0.0	0.00205108	0.0	0.0	0.0	440.89756568	765.69833215	792.77166115	16.06400803	-0.03581291	-0.38847056
0.0278	3.28534	1.81e-06	0.0	0.0	0.0	0.00205104	0.0	0.0	0.0	441.29989301	765.64939627	792.66002296	16.03985522	-0.03637453	-0.38838288
0.0279	3.29654	1.85e-06	0.0	0.0	0.0	0.00205099	0.0	0.0	0.0	441.70153195	765.59970549	792.5485534	16.01573642	-0.03692123	-0.38829534
0.028	3.30774	1.9e-06	0.0	0.0	0.0	0.00205094	0.0	0.0	0.0	442.10248375	765.54927947	792.43725213	15.9916516	-0.03745342	-0.38820793
0.0281	3.31893	1.95e-06	0.0	0.0	0.0	0.0020509	0.0	0.0	0.0	442.5027497	765.49813732	792.32611883	15.96760074	-0.0379715	-0.38812065
0.0282	3.33012	2e-06	0.0	0.0	0.0	0.00205085	0.0	0.0	0.0	442.90233104	765.44629762	792.21515316	15.94358382	-0.03847585	-0.38803351
0.0283	3.3413	2.04e-06	0.0	0.0	0.0	0.0020508	0.0	0.0	0.0	443.30122905	765.39377842	792.10435481	15.91960081	-0.03896685	-0.38794649
0.0284	3.35247	2.09e-06	0.0	0.0	0.0	0.00205075	0.0	0.0	0.0	443.69944498	765.34059726	791.99372344	15.89565169	-0.03944487	-0.38785961
0.0285	3.36364	2.15e-06	0.0	0.0	0.0	0.0020507	0.0	0.0	0.0	444.09698008	765.2867712	791.88325875	15.87173644	-0.03991026	-0.38777285
0.0286	3.37481	2.2e-06	0.0	0.0	0.0	0.00205064	0.0	0.0	0.0	444.49383562	765.23231681	791.77296042	15.84785502	-0.04036337	-0.38768623
0.0287	3.38597	2.25e-06	0.0	0.0	0.0	0.00205059	0.0	0.0	0.0	444.89001284	765.17725021	791.66282813	15.82400742	-0.04080453	-0.38759974
0.0288	3.39713	2.31e-06	0.0	0.0	0.0	0.00205054	0.0	0.0	0.0	445.28551294	765.12162328	791.55286141	15.80019017	-0.04119743	-0.38751338
0.0289	3.40828	2.36e-06	0.0	0.0	0.0	0.00205048	0.0	0.0	0.0	445.68033717	765.06543606	791.44306003	15.7764091	-0.04160497	-0.38742715
0.029	3.41942	2.42e-06	0.0	0.0	0.0	0.00205042	0.0	0.0	0.0	446.0744868	765.0086981	791.33342368	15.75266163	-0.04199993	-0.38734105
0.0291	3.43056	2.48e-06	0.0	0.0	0.0	0.00205037	0.0	0.0	0.0	446.46796306	764.95142604	791.22395207	15.72894768	-0.04238247	-0.38725508
0.0292	3.44169	2.54e-06	0.0	0.0	0.0	0.00205031	0.0	0.0	0.0	446.86076719	764.89363633	791.11464488	15.70526724	-0.04275274	-0.38716924
0.0293	3.45282	2.6e-06	0.0	0.0	0.0	0.00205025	0.0	0.0	0.0	447.25290041	764.83534521	791.0055018	15.68162025	-0.04311088	-0.38708352
0.0294	3.46395	2.66e-06	0.0	0.0	0.0	0.00205018	0.0	0.0	0.0	447.64436396	764.77656875	790.89652251	15.65800666	-0.04345701	-0.38699794
0.0295	3.47507	2.72e-06	0.0	0.0	0.0	0.00205012	0.0	0.0	0.0	448.03515907	764.71732289	790.78770672	15.63442643	-0.04379122	-0.38691248
0.0296	3.48618	2.79e-06	0.0	0.0	0.0	0.00205006	0.0	0.0	0.0	448.42528694	764.65762341	790.6790541	15.61087951	-0.0441136	-0.38682715
0.0297	3.49729	2.85e-06	0.0	0.0	0.0	0.00204999	0.0	0.0	0.0	448.81474881	764.59748598	790.57056435	15.58736585	-0.04442424	-0.38674195
0.0298	3.50839	2.92e-06	0.0	0.0	0.0	0.00204992	0.0	0.0	0.0	449.20354589	764.53692621	790.46223716	15.5638854	-0.04472317	-0.38665688
0.0299	3.51949	2.99e-06	0.0	0.0	0.0	0.00204986	0.0	0.0	0.0	449.59167939	764.47595961	790.35407223	15.5404381	-0.04501046	-0.38657194
0.03	3.53058	3.06e-06	0.0	0.0	0.0	0.00204979	0.0	0.0	0.0	449.97915053	764.41460166	790.24606926	15.51702391	-0.04528611	-0.38648712
0.0301	3.54167	3.13e-06	0.0	0.0	0.0	0.00204972	0.0	0.0	0.0	450.36596052	764.35285594	790.13822799	15.49364817	-0.04561301	-0.38640242
0.0302	3.55275	3.2e-06	0.0	0.0	0.0	0.00204964	0.0	0.0	0.0	450.75211069	764.29066588	790.03054845	15.47030175	-0.0458855	-0.38631785
0.0303	3.56383	3.27e-06	0.0	0.0	0.0	0.00204957	0.0	0.0	0.0	451.13760215	764.22810216	789.92303009	15.44698852	-0.0461494	-0.38623341
0.0304	3.5749	3.35e-06	0.0	0.0	0.0	0.00204949	0.0	0.0	0.0	451.5224361	764.16517605	789.81567261	15.42370846	-0.04640494	-0.3861491
0.0305	3.58597	3.43e-06	0.0	0.0	0.0	0.00204942	0.0	0.0	0.0	451.90661375	764.10189851	789.70847573	15.40046152	-0.04665231	-0.38606491
0.0306	3.59703	3.5e-06	0.0	0.0	0.0	0.00204934	0.0	0.0	0.0	452.29013629	764.03828024	789.60143918	15.37724766	-0.04689171	-0.38598085
0.0307	3.60809	3.58e-06	0.0	0.0	0.0	0.00204926	0.0	0.0	0.0	452.67300492	763.97433168	789.49456268	15.35406685	-0.04712334	-0.38589692
0.0308	3.61914	3.66e-06	0.0	0.0	0.0	0.00204918	0.0	0.0	0.0	453.05522083	763.91006303	789.38784594	15.33091904	-0.04734736	-0.3858131
0.0309	3.63018	3.75e-06	0.0	0.0	0.0	0.00204909	0.0	0.0	0.0	453.43678522	763.84548422	789.28128869	15.3078042	-0.04756397	-0.38572942
0.031	3.64122	3.83e-06	0.0	0.0	0.0	0.00204901	0.0	0.0	0.0	453.81769926	763.78060499	789.17489065	15.28472228	-0.04777333	-0.38564586
0.0311	3.65226	3.92e-06	0.0	0.0	0.0	0.00204892	0.0	0.0	0.0	454.19796415	763.71543481	789.06865156	15.26167325	-0.04797561	-0.38556242
0.0312	3.66328	4.01e-06	0.0	0.0	0.0	0.00204884	0.0	0.0	0.0	454.57758107	763.64998298	788.96257113	15.23865705	-0.04817095	-0.38547911
0.0313	3.67431	4.1e-06	0.0	0.0	0.0	0.00204875	0.0	0.0	0.0	454.95655119	763.58425857	788.85664911	15.21567366	-0.04835952	-0.38539593
0.0314	3.68533	4.19e-06	0.0	0.0	0.0	0.00204865	0.0	0.0	0.0	455.3348757	763.51827046	788.75088521	15.19272302	-0.04854144	-0.38531287
0.0315	3.69634	4.28e-06	0.0	0.0	0.0	0.00204856	0.0	0.0	0.0	455.71255574	763.45204104	788.6452791	15.16980328	-0.04869354	-0.38522993
0.0316	3.70735	4.37e-06	0.0	0.0	0.0	0.00204847	0.0	0.0	0.0	456.08959248	763.38558632	788.53983049	15.14691747	-0.0488555	-0.38514712
0.0317	3.71835	4.47e-06	0.0	0.0	0.0	0.00204837	0.0	0.0	0.0	456.46598709	763.31890346	788.43453916	15.1240642	-0.04901013	-0.38506443
0.0318	3.72935	4.57e-06	0.0	0.0	0.0	0.00204827	0.0	0.0	0.0	456.84174076	763.2520021	788.32940484	15.10124341	-0.04915749	-0.38498186
0.0319	3.74034	4.67e-06	0.0	0.0	0.0	0.00204817	0.0	0.0	0.0	457.21685462	763.18489185	788.22442725	15.07845507	-0.04929758	-0.38489942
0.032	3.75132	4.77e-06	0.0	0.0	0.0	0.00204807	0.0	0.0	0.0	457.59132984	763.11758231	788.11960612	15.0556991	-0.04943041	-0.3848171
0.0321	3.76231	4.87e-06	0.0	0.0	0.0	0.00204797	0.0	0.0	0.0	457.96516758	763.05008305	788.0149412	15.03297546	-0.049556	-0.3847349
0.0322	3.77328	4.98e-06	0.0	0.0	0.0	0.00204786	0.0	0.0	0.0	458.33836899	762.98240367	787.91043219	15.0102841	-0.04967433	-0.38465283
0.0323	3.78425	5.09e-06	0.0	0.0	0.0	0.00204775	0.0	0.0	1e-08	458.71093521	762.91455376	787.80607885	14.98762495	-0.04978537	-0.38457088
0.0324	3.79521	5.2e-06	0.0	0.0	0.0	0.00204764	0.0	0.0	1e-08	459.08286738	762.84654296	787.70188088	14.96499797	-0.04988911	-0.38448905
0.0325	3.80617	5.31e-06	0.0	0.0	0.0	0.00204753	0.0	0.0	1e-08	459.45416666	762.77838096	787.59783804	14.94240308	-0.0499855	-0.38440734
0.0326	3.81713	5.42e-06	0.0	0.0	0.0	0.00204742	0.0	0.0	1e-08	459.82483417	762.71007749	787.49395004	14.91984025	-0.0500745	-0.38432576
0.0327	3.82807	5.54e-06	0.0	0.0	0.0	0.0020473	0.0	0.0	1e-08	460.19487106	762.64164236	787.39021662	14.89730939	-0.05015605	-0.3842443
0.0328	3.83902	5.66e-06	0.0	0.0	0.0	0.00204718	0.0	0.0	1e-08	460.56427845	762.57308547	787.28663751	14.87481047	-0.05023008	-0.38416296
0.0329	3.84995	5.78e-06	0.0	0.0	0.0	0.00204706	0.0	0.0	1e-08	460.9330576	762.5043428	787.18321278	14.8523501	-0.05037199	-0.38408172
0.033	3.86089	5.9e-06	0.0	0.0	0.0	0.00204694	0.0	0.0	1e-08	461.30120957	762.43545712	787.079942	14.82991679	-0.05045268	-0.38400062
0.0331	3.87181	6.02e-06	0.0	0.0	0.0	0.00204682	0.0	0.0	1e-08	461.66873548	762.36644833	786.97682488	14.80751551	-0.05052879	-0.38391964
0.0332	3.88273	6.15e-06	0.0	0.0	0.0	0.00204669	0.0	0.0	1e-08	462.03563646	762.2973223	786.87386114	14.78514621	-0.05060046	-0.38383878
0.0333	3.89365	6.28e-06	0.0	0.0	0.0	0.00204656	0.0	0.0	1e-08	462.40191362	762.22808472	786.77105056	14.76280886	-0.05066784	-0.38375804
0.0334	3.90456	6.41e-06	0.0	0.0	0.0	0.00204643	0.0	0.0	1e-08	462.76756809	762.15874105	786.66839288	14.74050341	-0.05073107	-0.38367742
0.0335	3.91546	6.54e-06	0.0	0.0	0.0	0.0020463	0.0	0.0	1e-08	463.13260099	762.0892966	786.56588785	14.71822982	-0.05079029	-0.38359692
0.0336	3.92636	6.68e-06	0.0	0.0	0.0	0.00204616	0.0	0.0	1e-08	463.49701344	762.01975647	786.46353523	14.69598806	-0.05084564	-0.38351654
0.0337	3.93725	6.82e-06	0.0	0.0	0.0	0.00204602	0.0	0.0	1e-08	463.86080654	761.95012556	786.36133478	14.67377808	-0.05089726	-0.38343628
0.0338	3.94814	6.96e-06	0.0	0.0	0.0	0.00204588	0.0	0.0	1e-08	464.22398141	761.88040862	786.25928626	14.65159984	-0.05094527	-0.38335613
0.0339	3.95902	7.1e-06	0.0	0.0	0.0	0.00204574	0.0	0.0	1e-08	464.58653916	761.81061018	786.15738942	14.6294533	-0.05098982	-0.38327611
0.034	3.96989	7.24e-06	0.0	0.0	0.0	0.00204559	0.0	0.0	1e-08	464.94848089	761.74073461	786.05564403	14.60733842	-0.05103103	-0.38319621
0.0341	3.98076	7.39e-06	0.0	0.0	0.0	0.00204545	0.0	0.0	1e-08	465.30980772	761.67078609	785.95404985	14.58525516	-0.05106905	-0.38311642
0.0342	3.99163	7.54e-06	0.0	0.0	0.0	0.0020453	0.0	0.0	1e-08	465.67052073	761.6007695	785.85260663	14.56320313	-0.05109976	-0.38303676
0.0343	4.00249	7.7e-06	0.0	0.0	0.0	0.00204514	0.0	0.0	1e-08	466.03062101	761.53069343	785.75131412	14.54118287	-0.05113041	-0.38295721
0.0344	4.01334	7.85e-06	0.0	0.0	0.0	0.00204499	0.0	0.0	1e-08	466.39010968	761.46055783	785.6501721	14.51919409	-0.05115805	-0.38287778
0.0345	4.02419	8.01e-06	0.0	0.0	0.0	0.00204483	0.0	0.0	1e-08	466.74898782	761.39036647	785.54918033	14.49723675	-0.05118278	-0.38279846
0.0346	4.03503	8.17e-06	0.0	0.0	0.0	0.00204467	0.0	0.0	1e-08	467.10725652	761.32012297	785.44833859	14.4753108	-0.0512047	-0.38271927
0.0347	4.04587	8.33e-06	0.0	0.0	0.0	0.0020445	0.0	0.0	1e-08	467.46491687	761.24983081	785.34764663	14.4534162	-0.05122393	-0.38264019
0.0348	4.0567	8.5e-06	0.0	0.0	0.0	0.00204434	0.0	0.0	1e-08	467.82196995	761.1794933	785.24710423	14.4315529	-0.05124057	-0.38256123
0.0349	4.06752	8.67e-06	0.0	0.0	0.0	0.00204417	0.0	0.0	1e-08	468.17841685	761.10911364	785.14671115	14.40972088	-0.05125472	-0.38248239
0.035	4.07834	8.84e-06	0.0	0.0	0.0	0.002044	0.0	0.0	1e-08	468.53425865	761.03869486	785.04646717	14.38792007	-0.05126648	-0.38240366
0.0351	4.08916	9.02e-06	0.0	0.0	0.0	0.00204382	0.0	0.0	1e-08	468.88949642	760.96823989	784.94637205	14.36615044	-0.05127595	-0.38232505
0.0352	4.09997	9.19e-06	0.0	0.0	0.0	0.00204364	0.0	0.0	1e-08	469.24413124	760.8977515	784.84642558	14.34441195	-0.05128323	-0.38224656
0.0353	4.11077	9.37e-06	0.0	0.0	0.0	0.00204346	0.0	0.0	1e-08	469.59816418	760.82723233	784.74662751	14.32270455	-0.05128841	-0.38216819
0.0354	4.12156	9.56e-06	0.0	0.0	0.0	0.00204328	0.0	0.0	1e-08	469.9515963	760.7566849	784.64697762	14.30102821	-0.05129158	-0.38208993
0.0355	4.13235	9.74e-06	0.0	0.0	0.0	0.00204309	0.0	0.0	1e-08	470.30442868	760.6861116	784.5474757	14.27938286	-0.05129283	-0.38201178
0.0356	4.14314	9.93e-06	0.0	0.0	0.0	0.0020429	0.0	0.0	1e-08	470.65666236	760.61552581	784.44812146	14.25776687	-0.05127443	-0.38193376
0.0357	4.15392	1.013e-05	0.0	0.0	0.0	0.00204271	0.0	0.0	1e-08	471.0082984	760.54493505	784.34891465	14.23618292	-0.0512667	-0.38185585
0.0358	4.16469	1.032e-05	0.0	0.0	0.0	0.00204251	0.0	0.0	1e-08	471.35933786	760.47433275	784.2498551	14.21462977	-0.05125651	-0.38177805
0.0359	4.17546	1.052e-05	0.0	0.0	0.0	0.00204231	0.0	0.0	1e-08	471.7097818	760.40372196	784.15094257	14.19310738	-0.05124387	-0.38170037
0.036	4.18622	1.073e-05	0.0	0.0	0.0	0.00204211	0.0	0.0	1e-08	472.05963128	760.33310571	784.05217684	14.17161569	-0.05122881	-0.38162281
0.0361	4.19698	1.093e-05	0.0	0.0	0.0	0.0020419	0.0	0.0	1e-08	472.40888734	760.26248701	783.95355769	14.15015465	-0.05121132	-0.38154536
0.0362	4.20773	1.114e-05	0.0	0.0	0.0	0.00204169	0.0	0.0	1e-08	472.75755102	760.19186885	783.85508488	14.12872422	-0.05119143	-0.38146802
0.0363	4.21847	1.135e-05	0.0	0.0	0.0	0.00204148	0.0	0.0	1e-08	473.10562338	760.12125423	783.75675819	14.10732434	-0.05116913	-0.3813908
0.0364	4.22921	1.157e-05	0.0	0.0	0.0	0.00204127	0.0	0.0	1e-08	473.45310545	760.05064612	783.65857741	14.08595496	-0.05114441	-0.3813137
0.0365	4.23994	1.179e-05	0.0	0.0	0.0	0.00204105	0.0	0.0	1e-08	473.79999827	759.98004752	783.56054229	14.06461603	-0.05111728	-0.38123671
0.0366	4.25067	1.201e-05	0.0	0.0	0.0	0.00204082	0.0	0.0	1e-08	474.14630287	759.90946142	783.46265262	14.0433075	-0.05108773	-0.38115983
0.0367	4.26139	1.224e-05	0.0	0.0	0.0	0.0020406	0.0	0.0	1e-08	474.4920203	759.83889083	783.36490818	14.02202932	-0.05105573	-0.38108307
0.0368	4.27211	1.246e-05	0.0	0.0	0.0	0.00204037	0.0	0.0	1e-08	474.83715157	759.76833879	783.26730873	14.00078143	-0.05102128	-0.38100642
0.0369	4.28282	1.27e-05	0.0	0.0	0.0	0.00204014	0.0	0.0	1e-08	475.18169772	759.69780834	783.16985407	13.97956379	-0.05098435	-0.38092988
0.037	4.29352	1.293e-05	0.0	0.0	0.0	0.0020399	0.0	0.0	1e-08	475.5256598	759.62728633	783.07254403	13.95837771	-0.05096152	-0.38085346
0.0371	4.30422	1.318e-05	0.0	0.0	0.0	0.00203966	0.0	0.0	1e-08	475.86903881	759.55678338	782.97537836	13.93722079	-0.05092437	-0.38077715
0.0372	4.31491	1.342e-05	0.0	0.0	0.0	0.00203941	0.0	0.0	1e-08	476.21183578	759.48630455	782.87835684	13.91609402	-0.05088535	-0.38070096
0.0373	4.3256	1.367e-05	0.0	0.0	0.0	0.00203916	0.0	0.0	1e-08	476.55405171	759.41585208	782.78147923	13.89499734	-0.05084448	-0.38062487
0.0374	4.33628	1.392e-05	0.0	0.0	0.0	0.00203891	0.0	0.0	1e-08	476.89568763	759.34542818	782.68474533	13.87393071	-0.05080177	-0.3805489
0.0375	4.34695	1.417e-05	0.0	0.0	0.0	0.00203866	0.0	0.0	1e-08	477.23674455	759.27503506	782.58815491	13.85289407	-0.05075724	-0.38047305
0.0376	4.35762	1.443e-05	0.0	0.0	0.0	0.0020384	0.0	0.0	1e-08	477.57722347	759.20467489	782.49170776	13.83188738	-0.0507109	-0.3803973
0.0377	4.36828	1.47e-05	0.0	0.0	0.0	0.00203813	0.0	0.0	1e-08	477.91712541	759.13434984	782.39540366	13.81091059	-0.05066275	-0.38032167
0.0378	4.37894	1.497e-05	0.0	0.0	0.0	0.00203787	0.0	0.0	1e-08	478.25645137	759.06406208	782.2992424	13.78996364	-0.0506128	-0.38024615
0.0379	4.38959	1.524e-05	0.0	0.0	0.0	0.00203759	0.0	0.0	2e-08	478.59520235	758.99381375	782.20322376	13.7690465	-0.05056106	-0.38017075
0.038	4.40023	1.551e-05	0.0	0.0	0.0	0.00203732	0.0	0.0	2e-08	478.93337935	758.923607	782.10734752	13.7481591	-0.05050751	-0.38009545
0.0381	4.41087	1.579e-05	0.0	0.0	0.0	0.00203704	0.0	0.0	2e-08	479.27098337	758.85344399	782.01161347	13.7273014	-0.05045217	-0.38002027
0.0382	4.4215	1.608e-05	0.0	0.0	0.0	0.00203675	0.0	0.0	2e-08	479.60801541	758.78332686	781.91602139	13.70647335	-0.05039503	-0.37994519
0.0383	4.43213	1.636e-05	0.0	0.0	0.0	0.00203647	0.0	0.0	2e-08	479.94447645	758.71325612	781.82057108	13.68567554	-0.05034352	-0.37987023
0.0384	4.44275	1.666e-05	0.0	0.0	0.0	0.00203617	0.0	0.0	2e-08	480.28036749	758.64322577	781.72526235	13.66490685	-0.05028512	-0.37979538
0.0385	4.45336	1.695e-05	0.0	0.0	0.0	0.00203588	0.0	0.0	2e-08	480.61568953	758.57324438	781.63009498	13.64416768	-0.05022525	-0.37972064
0.0386	4.46397	1.725e-05	0.0	0.0	0.0	0.00203557	0.0	0.0	2e-08	480.95044354	758.50331364	781.53506874	13.62345799	-0.05016394	-0.37964601
0.0387	4.47457	1.756e-05	0.0	0.0	0.0	0.00203527	0.0	0.0	2e-08	481.28463049	758.43343521	781.44018342	13.60277774	-0.05010119	-0.3795715
0.0388	4.48517	1.787e-05	0.0	0.0	0.0	0.00203496	0.0	0.0	2e-08	481.61825138	758.36361074	781.34543881	13.58212687	-0.05003702	-0.37949709
0.0389	4.49576	1.818e-05	0.0	0.0	0.0	0.00203464	0.0	0.0	2e-08	481.95130718	758.29384185	781.25083471	13.56150534	-0.04997145	-0.37942279
0.039	4.50634	1.85e-05	0.0	0.0	0.0	0.00203432	0.0	0.0	2e-08	482.28379887	758.22413013	781.1563709	13.5409131	-0.04990448	-0.37934861
0.0391	4.51692	1.883e-05	0.0	0.0	0.0	0.002034	0.0	0.0	2e-08	482.61572741	758.1544772	781.06204718	13.5203501	-0.04983613	-0.37927453
0.0392	4.52749	1.916e-05	0.0	0.0	0.0	0.00203367	0.0	0.0	2e-08	482.94709378	758.08488462	780.96786333	13.4998163	-0.0497664	-0.37920057
0.0393	4.53806	1.949e-05	0.0	0.0	0.0	0.00203334	0.0	0.0	2e-08	483.27789893	758.01535395	780.87381914	13.47931163	-0.0496953	-0.37912671
0.0394	4.54862	1.983e-05	0.0	0.0	0.0	0.002033	0.0	0.0	2e-08	483.60814385	757.94588676	780.77991441	13.45883607	-0.04962284	-0.37905296
0.0395	4.55917	2.017e-05	0.0	0.0	0.0	0.00203266	0.0	0.0	2e-08	483.93782949	757.87648458	780.68614894	13.43838955	-0.04954902	-0.37897933
0.0396	4.56972	2.052e-05	0.0	0.0	0.0	0.00203231	0.0	0.0	2e-08	484.26695681	757.80714897	780.5925225	13.41797203	-0.04947385	-0.3789058
0.0397	4.58026	2.087e-05	0.0	0.0	0.0	0.00203196	0.0	0.0	2e-08	484.59552677	757.7378767	780.49903492	13.39758411	-0.04940482	-0.37883238
0.0398	4.59079	2.123e-05	0.0	0.0	0.0	0.0020316	0.0	0.0	2e-08	484.92354033	757.66866729	780.40568601	13.37722464	-0.04932922	-0.37875907
0.0399	4.60132	2.159e-05	0.0	0.0	0.0	0.00203124	0.0	0.0	2e-08	485.25099845	757.59952574	780.31247553	13.35689405	-0.04925261	-0.37868586
0.04	4.61184	2.196e-05	0.0	0.0	0.0	0.00203087	0.0	0.0	2e-08	485.57790206	757.53045312	780.21940328	13.3365923	-0.04917502	-0.37861277
0.0401	4.62236	2.233e-05	0.0	0.0	0.0	0.00203049	0.0	0.0	2e-08	485.90425212	757.46145042	780.12646906	13.31631934	-0.04909647	-0.37853979
0.0402	4.63287	2.271e-05	0.0	0.0	0.0	0.00203012	0.0	0.0	2e-08	486.23004958	757.39251865	780.03367267	13.29607513	-0.04901698	-0.37846691
0.0403	4.64337	2.309e-05	0.0	0.0	0.0	0.00202973	0.0	0.0	2e-08	486.55529537	757.32365874	779.9410139	13.27585961	-0.04893659	-0.37839414
0.0404	4.65387	2.348e-05	0.0	0.0	0.0	0.00202934	0.0	0.0	2e-08	486.87999044	757.25487161	779.84849256	13.25567275	-0.04885531	-0.37832148
0.0405	4.66436	2.387e-05	0.0	0.0	0.0	0.00202895	0.0	0.0	2e-08	487.20413573	757.18615814	779.75610843	13.23551449	-0.04877317	-0.37824893
0.0406	4.67485	2.427e-05	0.0	0.0	0.0	0.00202855	0.0	0.0	2e-08	487.52773217	757.11751918	779.66386133	13.21538479	-0.0486902	-0.37817648
0.0407	4.68533	2.468e-05	0.0	0.0	0.0	0.00202815	0.0	0.0	2e-08	487.8507807	757.04895553	779.57175105	13.19528361	-0.04860641	-0.37810414
0.0408	4.6958	2.509e-05	0.0	0.0	0.0	0.00202774	0.0	0.0	3e-08	488.17328225	756.98046798	779.47977738	13.17521089	-0.04852183	-0.37803191
0.0409	4.70626	2.55e-05	0.0	0.0	0.0	0.00202732	0.0	0.0	3e-08	488.49523774	756.91205729	779.38794014	13.1551666	-0.04843649	-0.37795979
0.041	4.71672	2.592e-05	0.0	0.0	0.0	0.0020269	0.0	0.0	3e-08	488.81664811	756.84372416	779.29623911	13.13515069	-0.0483504	-0.37788777
0.0411	4.72718	2.635e-05	0.0	0.0	0.0	0.00202647	0.0	0.0	3e-08	489.13751428	756.77546903	779.20467411	13.11516308	-0.04826387	-0.37781587
0.0412	4.73762	2.678e-05	0.0	0.0	0.0	0.00202604	0.0	0.0	3e-08	489.45783717	756.70729268	779.11324493	13.09520378	-0.04817644	-0.37774406
0.0413	4.74807	2.722e-05	0.0	0.0	0.0	0.0020256	0.0	0.0	3e-08	489.7776177	756.63919576	779.02195138	13.07527271	-0.04808835	-0.37767237
0.0414	4.7585	2.766e-05	0.0	0.0	0.0	0.00202515	0.0	0.0	3e-08	490.09685679	756.57117885	778.93079326	13.05536984	-0.04799961	-0.37760078
0.0415	4.76893	2.812e-05	0.0	0.0	0.0	0.0020247	0.0	0.0	3e-08	490.41555535	756.50324251	778.83977037	13.03549511	-0.04791024	-0.37752929
0.0416	4.77935	2.857e-05	0.0	0.0	0.0	0.00202425	0.0	0.0	3e-08	490.7337143	756.43538726	778.74888251	13.01564849	-0.04782028	-0.37745791
0.0417	4.78977	2.903e-05	0.0	0.0	0.0	0.00202378	0.0	0.0	3e-08	491.05133455	756.36761359	778.6581295	12.99582992	-0.04772973	-0.37738664
0.0418	4.80017	2.95e-05	0.0	0.0	0.0	0.00202331	0.0	0.0	3e-08	491.368417	756.29992195	778.56751113	12.97603936	-0.04763863	-0.37731548
0.0419	4.81058	2.998e-05	0.0	0.0	0.0	0.00202284	0.0	0.0	3e-08	491.68496257	756.23231279	778.47702721	12.95627677	-0.04754699	-0.37724442
0.042	4.82097	3.046e-05	0.0	0.0	0.0	0.00202236	0.0	0.0	3e-08	492.00097215	756.16478652	778.38667755	12.93654209	-0.04745482	-0.37717346
0.0421	4.83136	3.094e-05	0.0	0.0	0.0	0.00202187	0.0	0.0	3e-08	492.31644665	756.0973435	778.29646194	12.91683529	-0.04736216	-0.37710261
0.0422	4.84175	3.144e-05	0.0	0.0	0.0	0.00202138	0.0	0.0	3e-08	492.63138696	756.02998409	778.20638021	12.89715631	-0.04726902	-0.37703186
0.0423	4.85212	3.194e-05	0.0	0.0	0.0	0.00202088	0.0	0.0	3e-08	492.94579399	755.96270862	778.11643215	12.87750512	-0.04717542	-0.37696123
0.0424	4.86249	3.244e-05	0.0	0.0	0.0	0.00202037	0.0	0.0	3e-08	493.25966862	755.89551802	778.02661757	12.85788139	-0.04707877	-0.37689069
0.0425	4.87286	3.296e-05	0.0	0.0	0.0	0.00201986	0.0	0.0	3e-08	493.57301175	755.82841538	777.93693626	12.83828554	-0.04698347	-0.37682026
0.0426	4.88322	3.347e-05	0.0	0.0	0.0	0.00201934	0.0	0.0	3e-08	493.88582427	755.76139872	777.84738805	12.81871733	-0.04688765	-0.37674993
0.0427	4.89357	3.4e-05	0.0	0.0	0.0	0.00201881	0.0	0.0	3e-08	494.19810706	755.69446842	777.75797274	12.7991767	-0.04679131	-0.37667971
0.0428	4.90391	3.453e-05	0.0	0.0	0.0	0.00201828	0.0	0.0	3e-08	494.50986102	755.62762489	777.66869013	12.77966361	-0.04669445	-0.3766096
0.0429	4.91425	3.507e-05	0.0	0.0	0.0	0.00201774	0.0	0.0	4e-08	494.82108702	755.56086849	777.57954004	12.76017801	-0.04659709	-0.37653958
0.043	4.92458	3.562e-05	0.0	0.0	0.0	0.00201719	0.0	0.0	4e-08	495.13178595	755.4941996	777.49052228	12.74071987	-0.04649922	-0.37646967
0.0431	4.93491	3.617e-05	0.0	0.0	0.0	0.00201664	0.0	0.0	4e-08	495.44195869	755.42761859	777.40163665	12.72128912	-0.04640085	-0.37639987
0.0432	4.94522	3.673e-05	0.0	0.0	0.0	0.00201608	0.0	0.0	4e-08	495.7516061	755.3611258	777.31288297	12.70188573	-0.046302	-0.37633017
0.0433	4.95554	3.73e-05	0.0	0.0	0.0	0.00201551	0.0	0.0	4e-08	496.06072907	755.29472159	777.22426105	12.68250965	-0.04620266	-0.37626057
0.0434	4.96584	3.787e-05	0.0	0.0	0.0	0.00201494	0.0	0.0	4e-08	496.36932847	755.22840631	777.13577068	12.66316083	-0.04610283	-0.37619107
0.0435	4.97614	3.845e-05	0.0	0.0	0.0	0.00201436	0.0	0.0	4e-08	496.67740517	755.16218028	777.0474117	12.64383922	-0.04600252	-0.37612168
0.0436	4.98643	3.904e-05	0.0	0.0	0.0	0.00201377	0.0	0.0	4e-08	496.98496003	755.09604386	776.9591839	12.62454479	-0.04590174	-0.37605239
0.0437	4.99672	3.963e-05	0.0	0.0	0.0	0.00201317	0.0	0.0	4e-08	497.29199392	755.02999736	776.8710871	12.60527747	-0.04580047	-0.37598321
0.0438	5.007	4.024e-05	0.0	0.0	0.0	0.00201257	0.0	0.0	4e-08	497.59850771	754.96404089	776.78312111	12.58603723	-0.04569914	-0.37591412
0.0439	5.01727	4.085e-05	0.0	0.0	0.0	0.00201196	0.0	0.0	4e-08	497.90450226	754.89817468	776.69528574	12.56682402	-0.04559705	-0.37584514
0.044	5.02753	4.146e-05	0.0	0.0	0.0	0.00201134	0.0	0.0	4e-08	498.20997842	754.83239923	776.60758081	12.5476378	-0.0454945	-0.37577626
0.0441	5.03779	4.209e-05	0.0	0.0	0.0	0.00201072	0.0	0.0	4e-08	498.51493705	754.76671486	776.52000612	12.52847851	-0.04539149	-0.37570749
0.0442	5.04805	4.272e-05	0.0	0.0	0.0	0.00201008	0.0	0.0	4e-08	498.81937901	754.70112187	776.4325615	12.50934611	-0.04528802	-0.37563881
0.0443	5.05829	4.336e-05	0.0	0.0	0.0	0.00200944	0.0	0.0	4e-08	499.12330515	754.63562056	776.34524674	12.49024056	-0.04518409	-0.37557024
0.0444	5.06853	4.401e-05	0.0	0.0	0.0	0.0020088	0.0	0.0	4e-08	499.42671631	754.57021125	776.25806168	12.4711618	-0.0450797	-0.37550177
0.0445	5.07876	4.466e-05	0.0	0.0	0.0	0.00200814	0.0	0.0	4e-08	499.72961336	754.50489426	776.17100612	12.4521098	-0.04497485	-0.3754334
0.0446	5.08899	4.532e-05	0.0	0.0	0.0	0.00200748	0.0	0.0	5e-08	500.03199713	754.4396699	776.08407987	12.4330845	-0.04486953	-0.37536514
0.0447	5.09921	4.599e-05	0.0	0.0	0.0	0.0020068	0.0	0.0	5e-08	500.33386847	754.37453849	775.99728276	12.41408586	-0.04476375	-0.37529697
0.0448	5.10942	4.667e-05	0.0	0.0	0.0	0.00200613	0.0	0.0	5e-08	500.63522821	754.30950036	775.91061458	12.39511384	-0.04465749	-0.37522891
0.0449	5.11962	4.736e-05	0.0	0.0	0.0	0.00200544	0.0	0.0	5e-08	500.93607721	754.24455584	775.82407517	12.37616838	-0.04455075	-0.37516095
0.045	5.12982	4.805e-05	0.0	0.0	0.0	0.00200474	0.0	0.0	5e-08	501.23641629	754.17970527	775.73766434	12.35724943	-0.04444354	-0.37509308
0.0451	5.14001	4.876e-05	0.0	0.0	0.0	0.00200404	0.0	0.0	5e-08	501.5362463	754.114949	775.65138189	12.33835697	-0.04433583	-0.37502532
0.0452	5.1502	4.947e-05	0.0	0.0	0.0	0.00200333	0.0	0.0	5e-08	501.83556807	754.0502839	775.56522767	12.31949117	-0.04423106	-0.37495766
0.0453	5.16038	5.019e-05	0.0	0.0	0.0	0.00200261	0.0	0.0	5e-08	502.13438242	753.98571209	775.47920148	12.30065158	-0.04412334	-0.3748901
0.0454	5.17055	5.091e-05	0.0	0.0	0.0	0.00200188	0.0	0.0	5e-08	502.4326902	753.92123424	775.39330314	12.28183833	-0.04401527	-0.37482264
0.0455	5.18071	5.165e-05	0.0	0.0	0.0	0.00200114	0.0	0.0	5e-08	502.73049223	753.85685055	775.30753246	12.26305138	-0.04390683	-0.37475528
0.0456	5.19087	5.239e-05	0.0	0.0	0.0	0.0020004	0.0	0.0	5e-08	503.02778932	753.79256119	775.22188927	12.24429068	-0.04379804	-0.37468802
0.0457	5.20102	5.315e-05	0.0	0.0	0.0	0.00199964	0.0	0.0	5e-08	503.32458232	753.72836634	775.13637337	12.2255562	-0.04368889	-0.37462087
0.0458	5.21117	5.391e-05	0.0	0.0	0.0	0.00199888	0.0	0.0	5e-08	503.62087203	753.66426616	775.0509846	12.20684787	-0.04357938	-0.37455381
0.0459	5.2213	5.468e-05	0.0	0.0	0.0	0.00199811	0.0	0.0	5e-08	503.91665927	753.60026084	774.96572276	12.18816566	-0.04346953	-0.37448685
0.046	5.23143	5.546e-05	0.0	0.0	0.0	0.00199733	0.0	0.0	6e-08	504.21194487	753.53635054	774.88058768	12.16950952	-0.04335933	-0.37441999
0.0461	5.24156	5.624e-05	0.0	0.0	0.0	0.00199654	0.0	0.0	6e-08	504.50672964	753.47253543	774.79557918	12.1508794	-0.04324878	-0.37435323
0.0462	5.25167	5.704e-05	0.0	0.0	0.0	0.00199575	0.0	0.0	6e-08	504.80101439	753.40881567	774.71069707	12.13227526	-0.04313788	-0.37428657
0.0463	5.26178	5.785e-05	0.0	0.0	0.0	0.00199494	0.0	0.0	6e-08	505.09479993	753.34519142	774.62594119	12.11369706	-0.04302665	-0.37422
0.0464	5.27189	5.866e-05	0.0	0.0	0.0	0.00199413	0.0	0.0	6e-08	505.38808708	753.28166285	774.54131134	12.09514475	-0.04291507	-0.37415354
0.0465	5.28198	5.948e-05	0.0	0.0	0.0	0.0019933	0.0	0.0	6e-08	505.68087664	753.21822972	774.45680735	12.07661837	-0.04280472	-0.37408718
0.0466	5.29207	6.031e-05	0.0	0.0	0.0	0.00199247	0.0	0.0	6e-08	505.97316942	753.15489057	774.37242906	12.05811773	-0.04269296	-0.37402091
0.0467	5.30215	6.116e-05	0.0	0.0	0.0	0.00199163	0.0	0.0	6e-08	506.26496622	753.09164685	774.28817627	12.03964284	-0.04258093	-0.37395474
0.0468	5.31223	6.201e-05	0.0	0.0	0.0	0.00199078	0.0	0.0	6e-08	506.55626784	753.02849862	774.20404881	12.02119367	-0.04246864	-0.37388867
0.0469	5.32229	6.287e-05	0.0	0.0	0.0	0.00198992	0.0	0.0	6e-08	506.84707509	752.96544594	774.1200465	12.00277016	-0.0423561	-0.3738227
0.047	5.33236	6.373e-05	0.0	0.0	0.0	0.00198905	0.0	0.0	6e-08	507.13738875	752.90248884	774.03616916	11.98437228	-0.04224332	-0.37375683
0.0471	5.34241	6.461e-05	0.0	0.0	0.0	0.00198817	0.0	0.0	6e-08	507.42720963	752.83962735	773.95241662	11.96599997	-0.0421303	-0.37369106
0.0472	5.35246	6.55e-05	0.0	0.0	0.0	0.00198728	0.0	0.0	7e-08	507.71653852	752.7768615	773.86878871	11.9476532	-0.04201704	-0.37362538
0.0473	5.36249	6.64e-05	0.0	0.0	0.0	0.00198638	0.0	0.0	7e-08	508.00537621	752.71419129	773.78528523	11.92933191	-0.04190356	-0.3735598
0.0474	5.37253	6.73e-05	0.0	0.0	0.0	0.00198547	0.0	0.0	7e-08	508.29372349	752.65161675	773.70190603	11.91103607	-0.04178986	-0.37349432
0.0475	5.38255	6.822e-05	0.0	0.0	0.0	0.00198456	0.0	0.0	7e-08	508.58158115	752.58913786	773.61865093	11.89276563	-0.04167595	-0.37342894
0.0476	5.39257	6.915e-05	0.0	0.0	0.0	0.00198363	0.0	0.0	7e-08	508.86894998	752.52675463	773.53551974	11.87452054	-0.04156183	-0.37336365
0.0477	5.40258	7.008e-05	0.0	0.0	0.0	0.00198269	0.0	0.0	7e-08	509.15583076	752.46446704	773.4525123	11.85630076	-0.0414475	-0.37329846
0.0478	5.41259	7.103e-05	0.0	0.0	0.0	0.00198174	0.0	0.0	7e-08	509.44222428	752.40227507	773.36962843	11.83810624	-0.04133298	-0.37323337
0.0479	5.42258	7.198e-05	0.0	0.0	0.0	0.00198079	0.0	0.0	7e-08	509.7281313	752.34017905	773.28686796	11.81993684	-0.04121771	-0.37316838
0.048	5.43257	7.295e-05	0.0	0.0	0.0	0.00197982	0.0	0.0	7e-08	510.01355262	752.27817909	773.20423071	11.80179269	-0.04110265	-0.37310348
0.0481	5.44256	7.393e-05	0.0	0.0	0.0	0.00197884	0.0	0.0	7e-08	510.29848902	752.21627488	773.1217165	11.78367366	-0.04098738	-0.37303868
0.0482	5.45253	7.491e-05	0.0	0.0	0.0	0.00197786	0.0	0.0	7e-08	510.58294125	752.15446642	773.03932518	11.76557972	-0.04087192	-0.37297397
0.0483	5.4625	7.591e-05	0.0	0.0	0.0	0.00197686	0.0	0.0	8e-08	510.86691011	752.09275367	772.95705656	11.74751081	-0.04075627	-0.37290936
0.0484	5.47246	7.692e-05	0.0	0.0	0.0	0.00197585	0.0	0.0	8e-08	511.15039635	752.03113662	772.87491048	11.72946689	-0.04064042	-0.37284485
0.0485	5.48241	7.793e-05	0.0	0.0	0.0	0.00197484	0.0	0.0	8e-08	511.43340075	751.96961524	772.79288675	11.71144792	-0.04052439	-0.37278043
0.0486	5.49236	7.896e-05	0.0	0.0	0.0	0.00197381	0.0	0.0	8e-08	511.71592409	751.90818949	772.71098522	11.69345386	-0.04040818	-0.37271611
0.0487	5.5023	8e-05	0.0	0.0	0.0	0.00197277	0.0	0.0	8e-08	511.99796711	751.84685933	772.6292057	11.67548465	-0.04029179	-0.37265189
0.0488	5.51223	8.104e-05	0.0	0.0	0.0	0.00197172	0.0	0.0	8e-08	512.27953059	751.78562474	772.54754803	11.65754026	-0.04017523	-0.37258776
0.0489	5.52216	8.21e-05	0.0	0.0	0.0	0.00197066	0.0	0.0	8e-08	512.5606153	751.72448566	772.46601204	11.63962063	-0.0400585	-0.37252373
0.049	5.53208	8.317e-05	0.0	0.0	0.0	0.00196959	0.0	0.0	8e-08	512.84122198	751.66344205	772.38459755	11.62172573	-0.03994159	-0.37245979
0.0491	5.54199	8.425e-05	0.0	0.0	0.0	0.00196851	0.0	0.0	8e-08	513.12135141	751.60249385	772.30330441	11.6038555	-0.03982453	-0.37239594
0.0492	5.55189	8.534e-05	0.0	0.0	0.0	0.00196742	0.0	0.0	9e-08	513.40100433	751.54164101	772.22213242	11.58600992	-0.0397073	-0.3723322
0.0493	5.56178	8.644e-05	0.0	0.0	0.0	0.00196631	0.0	0.0	9e-08	513.6801815	751.48088435	772.14108143	11.56818878	-0.03958908	-0.37226854
0.0494	5.57167	8.756e-05	0.0	0.0	0.0	0.0019652	0.0	0.0	9e-08	513.95888368	751.42022335	772.06015127	11.55039228	-0.0394713	-0.37220499
0.0495	5.58155	8.868e-05	0.0	0.0	0.0	0.00196408	0.0	0.0	9e-08	514.23711162	751.35965789	771.97934177	11.53262028	-0.03935333	-0.37214152
0.0496	5.59143	8.981e-05	0.0	0.0	0.0	0.00196294	0.0	0.0	9e-08	514.51486607	751.29918793	771.89865276	11.51487274	-0.03923518	-0.37207816
0.0497	5.60129	9.096e-05	0.0	0.0	0.0	0.00196179	0.0	0.0	9e-08	514.79214777	751.23881348	771.81808407	11.49714959	-0.03911684	-0.37201488
0.0498	5.61115	9.212e-05	0.0	0.0	0.0	0.00196064	0.0	0.0	9e-08	515.06895748	751.17853452	771.73763554	11.47945081	-0.03899831	-0.3719517
0.0499	5.621	9.328e-05	0.0	0.0	0.0	0.00195947	0.0	0.0	9e-08	515.34529593	751.11835104	771.65730699	11.46177635	-0.0388796	-0.37188862
0.05	5.63085	9.446e-05	0.0	0.0	0.0	0.00195829	0.0	0.0	9e-08	515.62116388	751.05826302	771.57709826	11.44412615	-0.0387607	-0.37182563
0.05009	5.64069	9.565e-05	0.0	0.0	0.0	0.0019571	0.0	0.0	1e-07	515.89656206	750.99827046	771.49700918	11.42650018	-0.03864162	-0.37176273
0.05019	5.65051	9.685e-05	0.0	0.0	0.0	0.00195589	0.0	0.0	1e-07	516.17149121	750.93837335	771.41703959	11.40889839	-0.03852234	-0.37169993
0.05029	5.66034	9.807e-05	0.0	0.0	0.0	0.00195468	0.0	0.0	1e-07	516.44595207	750.87857169	771.33718932	11.39132074	-0.03840288	-0.37163722
0.05039	5.67015	9.929e-05	0.0	0.0	0.0	0.00195345	0.0	0.0	1e-07	516.71994538	750.81886549	771.25745821	11.37376717	-0.03828323	-0.3715746
0.05049	5.67996	0.00010053	0.0	0.0	0.0	0.00195222	0.0	0.0	1e-07	516.99347187	750.75925475	771.17784608	11.35623766	-0.03816338	-0.37151208
0.05059	5.68976	0.00010178	0.0	0.0	0.0	0.00195097	0.0	0.0	1e-07	517.26653228	750.69973921	771.09835278	11.33873215	-0.0380443	-0.37144965
0.05069	5.69955	0.00010304	0.0	0.0	0.0	0.00194971	0.0	0.0	1e-07	517.53912734	750.64031792	771.01897814	11.32125059	-0.03792438	-0.37138731
0.05079	5.70933	0.00010431	0.0	0.0	0.0	0.00194843	0.0	0.0	1e-07	517.81125777	750.58099168	770.93972199	11.30379295	-0.0378043	-0.37132507
0.05089	5.71911	0.00010559	0.0	0.0	0.0	0.00194715	0.0	0.0	1.1e-07	518.08292431	750.52176045	770.86058417	11.28635917	-0.03768407	-0.37126292
0.05099	5.72888	0.00010688	0.0	0.0	0.0	0.00194585	0.0	0.0	1.1e-07	518.35412768	750.46262418	770.78156453	11.26894922	-0.03756369	-0.37120086
0.05109	5.73864	0.00010819	0.0	0.0	0.0	0.00194454	0.0	0.0	1.1e-07	518.62486861	750.40358283	770.70266288	11.25156304	-0.03744317	-0.3711389
0.05119	5.74839	0.00010951	0.0	0.0	0.0	0.00194322	0.0	0.0	1.1e-07	518.89514782	750.34463635	770.62387907	11.23420059	-0.0373225	-0.37107703
0.05129	5.75814	0.00011084	0.0	0.0	0.0	0.00194189	0.0	0.0	1.1e-07	519.16496603	750.28578468	770.54521294	11.21686184	-0.0372017	-0.37101525
0.05139	5.76788	0.00011218	0.0	0.0	0.0	0.00194055	0.0	0.0	1.1e-07	519.43432397	750.2270278	770.46666433	11.19954672	-0.03708075	-0.37095356
0.05149	5.77761	0.00011354	0.0	0.0	0.0	0.00193919	0.0	0.0	1.1e-07	519.70322235	750.16836565	770.38823307	11.18225521	-0.03695966	-0.37089196
0.05159	5.78733	0.00011491	0.0	0.0	0.0	0.00193782	0.0	0.0	1.2e-07	519.97166188	750.10979818	770.30991899	11.16498725	-0.03683843	-0.37083046
0.05169	5.79705	0.00011629	0.0	0.0	0.0	0.00193644	0.0	0.0	1.2e-07	520.23964329	750.05132534	770.23172195	11.1477428	-0.03671707	-0.37076905
0.05179	5.80676	0.00011768	0.0	0.0	0.0	0.00193505	0.0	0.0	1.2e-07	520.50716729	749.9929471	770.15364177	11.13052181	-0.03659557	-0.37070773
0.05189	5.81646	0.00011908	0.0	0.0	0.0	0.00193364	0.0	0.0	1.2e-07	520.77423459	749.9346634	770.07567829	11.11332424	-0.03647393	-0.3706465
0.05199	5.82615	0.0001205	0.0	0.0	0.0	0.00193222	0.0	0.0	1.2e-07	521.0408459	749.87647436	769.99783136	11.09614995	-0.0363519	-0.37058537
0.05209	5.83583	0.00012193	0.0	0.0	0.0	0.00193079	0.0	0.0	1.2e-07	521.30700193	749.81837997	769.92010082	11.07899906	-0.03622992	-0.37052432
0.05219	5.84551	0.00012337	0.0	0.0	0.0	0.00192935	0.0	0.0	1.2e-07	521.57270339	749.7603801	769.8424865	11.06187145	-0.0361078	-0.37046337
0.05229	5.85518	0.00012482	0.0	0.0	0.0	0.0019279	0.0	0.0	1.2e-07	521.83795098	749.70247471	769.76498824	11.04476708	-0.03598554	-0.3704025
0.05239	5.86484	0.00012629	0.0	0.0	0.0	0.00192643	0.0	0.0	1.3e-07	522.10274541	749.64466377	769.68760589	11.0276859	-0.03586313	-0.37034173
0.05249	5.8745	0.00012777	0.0	0.0	0.0	0.00192495	0.0	0.0	1.3e-07	522.36708739	749.58694726	769.61033928	11.01062786	-0.03574058	-0.37028105
0.05259	5.88414	0.00012926	0.0	0.0	0.0	0.00192345	0.0	0.0	1.3e-07	522.6309776	749.52932516	769.53318825	10.99359293	-0.03561788	-0.37022046
0.05269	5.89378	0.00013077	0.0	0.0	0.0	0.00192194	0.0	0.0	1.3e-07	522.89441677	749.47179745	769.45615266	10.97658105	-0.03549505	-0.37015996
0.05279	5.90341	0.00013229	0.0	0.0	0.0	0.00192042	0.0	0.0	1.3e-07	523.15740557	749.4143641	769.37923233	10.95959218	-0.03537207	-0.37009956
0.05289	5.91303	0.00013382	0.0	0.0	0.0	0.00191889	0.0	0.0	1.3e-07	523.41994472	749.35702511	769.30242712	10.94262628	-0.03524894	-0.37003924
0.05299	5.92265	0.00013536	0.0	0.0	0.0	0.00191735	0.0	0.0	1.4e-07	523.6820349	749.29978045	769.22573686	10.92568331	-0.03512567	-0.36997901
0.05309	5.93226	0.00013692	0.0	0.0	0.0	0.00191579	0.0	0.0	1.4e-07	523.94367681	749.24263012	769.14916139	10.9087632	-0.03500226	-0.36991887
0.05319	5.94185	0.00013849	0.0	0.0	0.0	0.00191422	0.0	0.0	1.4e-07	524.20487114	749.18557411	769.07270057	10.89186593	-0.0348787	-0.36985882
0.05329	5.95145	0.00014007	0.0	0.0	0.0	0.00191263	0.0	0.0	1.4e-07	524.46561858	749.12861241	768.99635422	10.87499145	-0.03475499	-0.36979887
0.05339	5.96103	0.00014167	0.0	0.0	0.0	0.00191103	0.0	0.0	1.4e-07	524.72591984	749.07174375	768.92012221	10.85813971	-0.03463234	-0.369739
0.05349	5.9706	0.00014328	0.0	0.0	0.0	0.00190942	0.0	0.0	1.4e-07	524.98577558	749.0149688	768.84400437	10.84131067	-0.03450868	-0.36967922
0.05359	5.98017	0.0001449	0.0	0.0	0.0	0.0019078	0.0	0.0	1.5e-07	525.2451865	748.95828766	768.76800054	10.82450427	-0.03438493	-0.36961953
0.05369	5.98973	0.00014654	0.0	0.0	0.0	0.00190616	0.0	0.0	1.5e-07	525.50415329	748.90170027	768.69211058	10.80772048	-0.03426108	-0.36955993
0.05379	5.99928	0.00014819	0.0	0.0	0.0	0.00190451	0.0	0.0	1.5e-07	525.76267663	748.84520656	768.61633432	10.79095926	-0.03413714	-0.36950042
0.05389	6.00882	0.00014985	0.0	0.0	0.0	0.00190284	0.0	0.0	1.5e-07	526.0207572	748.78880646	768.54067161	10.77422055	-0.03401311	-0.369441
0.05399	6.01836	0.00015153	0.0	0.0	0.0	0.00190116	0.0	0.0	1.5e-07	526.27839569	748.7324999	768.4651223	10.75750431	-0.03388899	-0.36938167
0.05409	6.02789	0.00015322	0.0	0.0	0.0	0.00189947	0.0	0.0	1.5e-07	526.53559277	748.67628681	768.38968623	10.7408105	-0.03376479	-0.36932243
0.05419	6.03741	0.00015492	0.0	0.0	0.0	0.00189777	0.0	0.0	1.6e-07	526.79234912	748.62016712	768.31436325	10.72413907	-0.03364051	-0.36926327
0.05429	6.04692	0.00015664	0.0	0.0	0.0	0.00189605	0.0	0.0	1.6e-07	527.04866542	748.56414075	768.2391532	10.70748997	-0.03351615	-0.36920421
0.05439	6.05642	0.00015837	0.0	0.0	0.0	0.00189432	0.0	0.0	1.6e-07	527.30454235	748.50820762	768.16405594	10.69086317	-0.03339172	-0.36914523
0.05449	6.06591	0.00016011	0.0	0.0	0.0	0.00189257	0.0	0.0	1.6e-07	527.55998058	748.45236765	768.08907131	10.67425862	-0.03326721	-0.36908634
0.05459	6.0754	0.00016187	0.0	0.0	0.0	0.00189081	0.0	0.0	1.6e-07	527.81498078	748.39662077	768.01419916	10.65767626	-0.03314264	-0.36902754
0.05469	6.08488	0.00016364	0.0	0.0	0.0	0.00188904	0.0	0.0	1.6e-07	528.06954363	748.3409671	767.93943933	10.64111591	-0.03301719	-0.36896883
0.05479	6.09435	0.00016543	0.0	0.0	0.0	0.00188725	0.0	0.0	1.7e-07	528.32366979	748.28540731	767.86479167	10.62457777	-0.03289224	-0.36891021
0.05489	6.10381	0.00016723	0.0	0.0	0.0	0.00188545	0.0	0.0	1.7e-07	528.57735994	748.2299407	767.79025603	10.6080617	-0.03276719	-0.36885167
0.05499	6.11327	0.00016904	0.0	0.0	0.0	0.00188363	0.0	0.0	1.7e-07	528.83061474	748.17456721	767.71583226	10.59156763	-0.03264205	-0.36879322
0.05509	6.12271	0.00017087	0.0	0.0	0.0	0.0018818	0.0	0.0	1.7e-07	529.08343485	748.11928682	767.64152021	10.57509554	-0.03251682	-0.36873486
0.05519	6.13215	0.00017271	0.0	0.0	0.0	0.00187996	0.0	0.0	1.7e-07	529.33582096	748.06409948	767.56731973	10.55864536	-0.03239148	-0.36867659
0.05529	6.14158	0.00017457	0.0	0.0	0.0	0.0018781	0.0	0.0	1.7e-07	529.5877737	748.00900517	767.49323067	10.54221707	-0.03226606	-0.3686184
0.05539	6.151	0.00017643	0.0	0.0	0.0	0.00187623	0.0	0.0	1.8e-07	529.83929376	747.95400384	767.41925288	10.5258106	-0.03214054	-0.36856031
0.05549	6.16041	0.00017832	0.0	0.0	0.0	0.00187434	0.0	0.0	1.8e-07	530.09038179	747.89909546	767.3453862	10.50942592	-0.03201493	-0.3685023
0.05559	6.16982	0.00018022	0.0	0.0	0.0	0.00187244	0.0	0.0	1.8e-07	530.34103845	747.84428001	767.2716305	10.49306298	-0.03188922	-0.36844437
0.05569	6.17922	0.00018213	0.0	0.0	0.0	0.00187053	0.0	0.0	1.8e-07	530.5912644	747.78955745	767.19798561	10.47672173	-0.03176342	-0.36838654
0.05579	6.1886	0.00018405	0.0	0.0	0.0	0.0018686	0.0	0.0	1.8e-07	530.8410603	747.73492776	767.1244514	10.46040213	-0.03163753	-0.36832879
0.05589	6.19798	0.00018599	0.0	0.0	0.0	0.00186666	0.0	0.0	1.9e-07	531.0904268	747.68039091	767.05102771	10.44410413	-0.03151154	-0.36827113
0.05599	6.20735	0.00018795	0.0	0.0	0.0	0.0018647	0.0	0.0	1.9e-07	531.33936457	747.62594689	766.97771439	10.42782768	-0.03138546	-0.36821355
0.05609	6.21672	0.00018992	0.0	0.0	0.0	0.00186273	0.0	0.0	1.9e-07	531.58787424	747.57159507	766.90451131	10.41157271	-0.03126012	-0.36815606
0.05619	6.22607	0.0001919	0.0	0.0	0.0	0.00186075	0.0	0.0	1.9e-07	531.83595647	747.5173353	766.83141831	10.39533923	-0.0311341	-0.36809866
0.05629	6.23542	0.0001939	0.0	0.0	0.0	0.00185875	0.0	0.0	1.9e-07	532.08361192	747.46316792	766.75843524	10.37912717	-0.03100803	-0.36804134
0.05639	6.24476	0.00019591	0.0	0.0	0.0	0.00185674	0.0	0.0	2e-07	532.33084124	747.40909287	766.68556196	10.36293647	-0.0308819	-0.36798411
0.05649	6.25408	0.00019793	0.0	0.0	0.0	0.00185471	0.0	0.0	2e-07	532.57764506	747.35511008	766.61279833	10.3467671	-0.03075572	-0.36792697
0.05659	6.26341	0.00019997	0.0	0.0	0.0	0.00185266	0.0	0.0	2e-07	532.82402405	747.30121947	766.54014418	10.33061901	-0.0306295	-0.36786991
0.05669	6.27272	0.00020203	0.0	0.0	0.0	0.00185061	0.0	0.0	2e-07	533.06997885	747.24742098	766.46759939	10.31449215	-0.03050322	-0.36781294
0.05679	6.28202	0.0002041	0.0	0.0	0.0	0.00184854	0.0	0.0	2e-07	533.3155101	747.19371454	766.39516381	10.29838648	-0.03037691	-0.36775605
0.05689	6.29132	0.00020618	0.0	0.0	0.0	0.00184645	0.0	0.0	2.1e-07	533.56061844	747.14010006	766.32283728	10.28230195	-0.03025055	-0.36769925
0.05699	6.3006	0.00020828	0.0	0.0	0.0	0.00184435	0.0	0.0	2.1e-07	533.80530452	747.08657747	766.25061967	10.26623851	-0.03012416	-0.36764253
0.05709	6.30988	0.00021039	0.0	0.0	0.0	0.00184223	0.0	0.0	2.1e-07	534.04956898	747.03314669	766.17851084	10.25019612	-0.02999773	-0.3675859
0.05719	6.31915	0.00021252	0.0	0.0	0.0	0.0018401	0.0	0.0	2.1e-07	534.29341246	746.97980764	766.10651063	10.23417473	-0.02987127	-0.36752936
0.05729	6.32841	0.00021466	0.0	0.0	0.0	0.00183796	0.0	0.0	2.1e-07	534.5368356	746.92656023	766.0346189	10.2181743	-0.02974478	-0.3674729
0.05739	6.33767	0.00021682	0.0	0.0	0.0	0.0018358	0.0	0.0	2.2e-07	534.77983904	746.87340439	765.96283551	10.20219477	-0.02961827	-0.36741652
0.05749	6.34691	0.00021899	0.0	0.0	0.0	0.00183363	0.0	0.0	2.2e-07	535.0224234	746.82034123	765.89116032	10.18623588	-0.02949053	-0.36736024
0.05759	6.35615	0.00022118	0.0	0.0	0.0	0.00183144	0.0	0.0	2.2e-07	535.26458933	746.76736999	765.81959318	10.17029797	-0.02936363	-0.36730403
0.05769	6.36537	0.00022338	0.0	0.0	0.0	0.00182923	0.0	0.0	2.2e-07	535.50633746	746.71449051	765.74813395	10.15438082	-0.02923667	-0.36724791
0.05779	6.37459	0.00022559	0.0	0.0	0.0	0.00182702	0.0	0.0	2.3e-07	535.74766843	746.66170276	765.67678249	10.13848438	-0.02910963	-0.36719188
0.05789	6.3838	0.00022782	0.0	0.0	0.0	0.00182478	0.0	0.0	2.3e-07	535.98858286	746.60900673	765.60553866	10.12260861	-0.02898254	-0.36713593
0.05799	6.393	0.00023007	0.0	0.0	0.0	0.00182254	0.0	0.0	2.3e-07	536.22908138	746.55640239	765.53440232	10.10675345	-0.02885537	-0.36708006
0.05809	6.40219	0.00023233	1e-08	0.0	0.0	0.00182028	0.0	0.0	2.3e-07	536.46916463	746.50388973	765.46337331	10.09091887	-0.02872813	-0.36702428
0.05819	6.41137	0.0002346	1e-08	0.0	0.0	0.001818	0.0	0.0	2.3e-07	536.70883324	746.45146871	765.39245152	10.07510481	-0.02860083	-0.36696858
0.05829	6.42055	0.00023689	1e-08	0.0	0.0	0.00181571	0.0	0.0	2.4e-07	536.94808783	746.39913934	765.32163678	10.05931123	-0.02847345	-0.36691297
0.05839	6.42971	0.0002392	1e-08	0.0	0.0	0.0018134	0.0	0.0	2.4e-07	537.18692902	746.3469016	765.25092897	10.04353808	-0.02834601	-0.36685744
0.05849	6.43887	0.00024151	1e-08	0.0	0.0	0.00181108	0.0	0.0	2.4e-07	537.42535745	746.29475548	765.18032794	10.0277853	-0.02821849	-0.36680199
0.05859	6.44802	0.00024385	1e-08	0.0	0.0	0.00180874	0.0	0.0	2.4e-07	537.66337373	746.24270099	765.10983355	10.01205287	-0.02809089	-0.36674663
0.05869	6.45716	0.0002462	1e-08	0.0	0.0	0.00180639	0.0	0.0	2.5e-07	537.9009785	746.19073812	765.03944567	9.99634072	-0.02796322	-0.36669135
0.05879	6.46629	0.00024856	1e-08	0.0	0.0	0.00180403	0.0	0.0	2.5e-07	538.13817236	746.13886654	764.96916415	9.98064877	-0.02783652	-0.36663616
0.05889	6.47541	0.00025094	1e-08	0.0	0.0	0.00180165	0.0	0.0	2.5e-07	538.37495594	746.08708526	764.89898887	9.96497704	-0.02770903	-0.36658105
0.05899	6.48452	0.00025333	1e-08	0.0	0.0	0.00179925	0.0	0.0	2.5e-07	538.61132986	746.03539512	764.82891967	9.94932546	-0.0275815	-0.36652602
0.05909	6.49363	0.00025574	1e-08	0.0	0.0	0.00179684	0.0	0.0	2.6e-07	538.84729473	745.98379607	764.75895643	9.93369396	-0.02745395	-0.36647107
0.05919	6.50272	0.00025816	1e-08	0.0	0.0	0.00179442	0.0	0.0	2.6e-07	539.08285118	745.93228806	764.68909901	9.91808251	-0.02732637	-0.36641621
0.05929	6.51181	0.0002606	1e-08	0.0	0.0	0.00179198	0.0	0.0	2.6e-07	539.31799982	745.88087102	764.61934726	9.90249106	-0.02719876	-0.36636143
0.05939	6.52088	0.00026305	1e-08	0.0	0.0	0.00178952	1e-08	0.0	2.6e-07	539.55274127	745.8295449	764.54970105	9.88691956	-0.02707114	-0.36630674
0.05949	6.52995	0.00026551	1e-08	0.0	0.0	0.00178705	1e-08	0.0	2.7e-07	539.78707613	745.77830962	764.48016025	9.87136797	-0.0269435	-0.36625212
0.05959	6.53901	0.000268	1e-08	0.0	0.0	0.00178457	1e-08	0.0	2.7e-07	540.02100503	745.72716512	764.41072472	9.85583622	-0.02681584	-0.36619759
0.05969	6.54806	0.00027049	1e-08	0.0	0.0	0.00178207	1e-08	0.0	2.7e-07	540.25452857	745.67611133	764.34139433	9.84032428	-0.02668817	-0.36614314
0.05979	6.5571	0.000273	1e-08	0.0	0.0	0.00177955	1e-08	0.0	2.7e-07	540.48764736	745.62514819	764.27216893	9.8248321	-0.02656049	-0.36608878
0.05989	6.56613	0.00027553	1e-08	0.0	0.0	0.00177703	1e-08	0.0	2.8e-07	540.72036202	745.57427562	764.20304839	9.80935963	-0.0264328	-0.3660345
0.05999	6.57515	0.00027807	1e-08	0.0	0.0	0.00177448	1e-08	0.0	2.8e-07	540.95267315	745.52349354	764.13403259	9.79390682	-0.0263051	-0.3659803
0.06009	6.58417	0.00028063	1e-08	0.0	0.0	0.00177192	1e-08	0.0	2.8e-07	541.18458137	745.47280187	764.06512138	9.77847362	-0.02617741	-0.36592618
0.06019	6.59317	0.0002832	1e-08	0.0	0.0	0.00176935	1e-08	0.0	2.8e-07	541.41608726	745.4222013	763.99631462	9.76305975	-0.02604858	-0.36587214
0.06029	6.60217	0.00028578	1e-08	0.0	0.0	0.00176676	1e-08	0.0	2.9e-07	541.64719143	745.37169189	763.92761219	9.74766556	-0.02592054	-0.36581819
0.06039	6.61115	0.00028838	1e-08	0.0	0.0	0.00176416	1e-08	0.0	2.9e-07	541.8778945	745.32127311	763.85901395	9.73229082	-0.02579246	-0.36576431
0.06049	6.62013	0.000291	1e-08	0.0	0.0	0.00176154	1e-08	0.0	2.9e-07	542.10819707	745.27094495	763.79051978	9.71693549	-0.02566434	-0.36571052
0.06059	6.6291	0.00029363	1e-08	0.0	0.0	0.00175891	1e-08	0.0	2.9e-07	542.33809973	745.22070738	763.72212952	9.70159952	-0.02553617	-0.36565681
0.06069	6.63806	0.00029627	1e-08	0.0	0.0	0.00175626	1e-08	0.0	3e-07	542.56760309	745.1705604	763.65384306	9.68628286	-0.02540796	-0.36560318
0.06079	6.647	0.00029893	1e-08	0.0	0.0	0.0017536	1e-08	0.0	3e-07	542.79670774	745.120504	763.58566027	9.67098545	-0.02527969	-0.36554964
0.06089	6.65594	0.0003016	1e-08	0.0	0.0	0.00175092	1e-08	0.0	3e-07	543.02541429	745.07053815	763.517581	9.65570725	-0.02515138	-0.36549617
0.06099	6.66487	0.00030429	1e-08	0.0	0.0	0.00174823	1e-08	0.0	3e-07	543.25372334	745.02066285	763.44960513	9.64044821	-0.02502302	-0.36544279
0.06109	6.6738	0.00030699	1e-08	0.0	0.0	0.00174552	1e-08	0.0	3.1e-07	543.48163548	744.97087811	763.38173253	9.62520828	-0.0248946	-0.36538949
0.06119	6.68271	0.00030971	1e-08	0.0	0.0	0.0017428	1e-08	0.0	3.1e-07	543.7091513	744.92118391	763.31396307	9.6099874	-0.02476613	-0.36533626
0.06129	6.69161	0.00031245	1e-08	0.0	0.0	0.00174007	1e-08	0.0	3.1e-07	543.93627141	744.87158027	763.24629661	9.59478553	-0.0246376	-0.36528312
0.06139	6.7005	0.00031519	1e-08	0.0	0.0	0.00173732	1e-08	0.0	3.2e-07	544.16299638	744.82206717	763.17873303	9.57960262	-0.02450901	-0.36523006
0.06149	6.70939	0.00031795	1e-08	0.0	0.0	0.00173455	1e-08	0.0	3.2e-07	544.38932683	744.77264464	763.11127219	9.56443862	-0.02438047	-0.36517708
0.06159	6.71826	0.00032073	1e-08	0.0	0.0	0.00173177	1e-08	0.0	3.2e-07	544.61526332	744.72331111	763.04391398	9.54929342	-0.02425309	-0.36512418
0.06169	6.72713	0.00032352	1e-08	0.0	0.0	0.00172898	1e-08	0.0	3.2e-07	544.84080646	744.67406751	762.97665826	9.53416706	-0.02412473	-0.36507136
0.06179	6.73598	0.00032633	1e-08	0.0	0.0	0.00172617	1e-08	0.0	3.3e-07	545.06595684	744.62491392	762.9095049	9.51905946	-0.02399637	-0.36501863
0.06189	6.74483	0.00032915	1e-08	0.0	0.0	0.00172335	1e-08	0.0	3.3e-07	545.29071504	744.57585025	762.84245378	9.50397056	-0.023868	-0.36496597
0.06199	6.75366	0.00033198	1e-08	0.0	0.0	0.00172051	1e-08	0.0	3.3e-07	545.51508165	744.52687646	762.77550476	9.48890031	-0.02373963	-0.36491339
0.06209	6.76249	0.00033483	1e-08	0.0	0.0	0.00171766	1e-08	0.0	3.4e-07	545.73905725	744.47799247	762.70865772	9.47384866	-0.02361127	-0.36486089
0.06219	6.77131	0.00033769	1e-08	0.0	0.0	0.00171479	1e-08	0.0	3.4e-07	545.96264244	744.42919821	762.64191254	9.45881556	-0.02348291	-0.36480848
0.06229	6.78012	0.00034057	1e-08	0.0	0.0	0.00171191	1e-08	0.0	3.4e-07	546.18583779	744.3804936	762.57526908	9.44380096	-0.02335455	-0.36475614
0.06239	6.78891	0.00034346	1e-08	0.0	0.0	0.00170902	1e-08	0.0	3.4e-07	546.40864389	744.33187856	762.50872721	9.42880481	-0.02322621	-0.36470388
0.06249	6.7977	0.00034637	1e-08	0.0	0.0	0.00170611	1e-08	0.0	3.5e-07	546.63106132	744.28335301	762.44228683	9.41382705	-0.02309788	-0.3646517
0.06259	6.80648	0.00034929	1e-08	0.0	0.0	0.00170318	1e-08	0.0	3.5e-07	546.85309066	744.23491687	762.37594778	9.39886764	-0.02296957	-0.3645996
0.06269	6.81525	0.00035222	1e-08	0.0	0.0	0.00170024	1e-08	0.0	3.5e-07	547.07473249	744.18657004	762.30970997	9.38392652	-0.02284128	-0.36454758
0.06279	6.82401	0.00035517	1e-08	0.0	0.0	0.00169729	1e-08	0.0	3.6e-07	547.29598739	744.13831243	762.24357325	9.36900364	-0.022713	-0.36449564
0.06289	6.83276	0.00035814	1e-08	0.0	0.0	0.00169432	1e-08	0.0	3.6e-07	547.51685593	744.09014434	762.1775375	9.35409868	-0.02258346	-0.36444378
0.06299	6.8415	0.00036111	1e-08	0.0	0.0	0.00169134	1e-08	0.0	3.6e-07	547.73733869	744.04206682	762.11160259	9.33921205	-0.02245483	-0.364392
0.06309	6.85023	0.0003641	1e-08	0.0	0.0	0.00168835	1e-08	0.0	3.6e-07	547.95743624	743.99407878	762.04576841	9.32434349	-0.02232618	-0.3643403
0.06319	6.85895	0.00036711	1e-08	0.0	0.0	0.00168534	1e-08	0.0	3.7e-07	548.17714917	743.94618021	761.98003483	9.30949295	-0.02219749	-0.36428868
0.06329	6.86766	0.00037013	2e-08	0.0	0.0	0.00168232	1e-08	0.0	3.7e-07	548.39647803	743.89837107	761.91440173	9.29466037	-0.02206877	-0.36423713
0.06339	6.87637	0.00037316	2e-08	0.0	0.0	0.00167928	1e-08	0.0	3.7e-07	548.61542341	743.85065135	761.84886898	9.27984571	-0.02194002	-0.36418567
0.06349	6.88506	0.00037621	2e-08	0.0	0.0	0.00167623	1e-08	0.0	3.8e-07	548.83398588	743.80302102	761.78343646	9.26504891	-0.02181123	-0.36413428
0.06359	6.89374	0.00037927	2e-08	0.0	0.0	0.00167316	1e-08	0.0	3.8e-07	549.052166	743.75548007	761.71810405	9.25026992	-0.0216824	-0.36408297
0.06369	6.90241	0.00038235	2e-08	0.0	0.0	0.00167008	1e-08	0.0	3.8e-07	549.26996435	743.70802849	761.65287163	9.23550868	-0.02155354	-0.36403174
0.06379	6.91107	0.00038544	2e-08	0.0	0.0	0.00166699	1e-08	0.0	3.9e-07	549.4873815	743.66066626	761.58773908	9.22076515	-0.02142463	-0.36398059
0.06389	6.91972	0.00038854	2e-08	0.0	0.0	0.00166388	1e-08	0.0	3.9e-07	549.704418	743.61339337	761.52270627	9.20603926	-0.02129567	-0.36392952
0.06399	6.92837	0.00039165	2e-08	0.0	0.0	0.00166076	2e-08	0.0	3.9e-07	549.92107443	743.56620982	761.45777308	9.19133096	-0.02116667	-0.36387853
0.06409	6.937	0.00039478	2e-08	0.0	0.0	0.00165763	2e-08	0.0	4e-07	550.13735135	743.5191156	761.3929394	9.17664019	-0.02103762	-0.36382761
0.06419	6.94562	0.00039793	2e-08	0.0	0.0	0.00165448	2e-08	0.0	4e-07	550.35324933	743.47211072	761.32820511	9.16196692	-0.02090852	-0.36377677
0.06429	6.95423	0.00040108	2e-08	0.0	0.0	0.00165132	2e-08	0.0	4e-07	550.56876892	743.42519416	761.26357008	9.14731098	-0.02078078	-0.36372601
0.06439	6.96283	0.00040425	2e-08	0.0	0.0	0.00164815	2e-08	0.0	4e-07	550.78391068	743.37836578	761.1990342	9.13267248	-0.02065199	-0.36367533
0.06449	6.97143	0.00040744	2e-08	0.0	0.0	0.00164496	2e-08	0.0	4.1e-07	550.99867518	743.33162614	761.13459735	9.1180513	-0.02052321	-0.36362472
0.06459	6.98001	0.00041064	2e-08	0.0	0.0	0.00164176	2e-08	0.0	4.1e-07	551.21306297	743.28497517	761.07025942	9.10344738	-0.02039443	-0.3635742
0.06469	6.98858	0.00041385	2e-08	0.0	0.0	0.00163854	2e-08	0.0	4.1e-07	551.42707462	743.23841277	761.00602027	9.08886066	-0.02026566	-0.36352375
0.06479	6.99714	0.00041707	2e-08	0.0	0.0	0.00163532	2e-08	0.0	4.2e-07	551.64071068	743.19193888	760.94187981	9.0742911	-0.02013689	-0.36347338
0.06489	7.00569	0.00042031	2e-08	0.0	0.0	0.00163208	2e-08	0.0	4.2e-07	551.85397171	743.14555341	760.8778379	9.05973863	-0.02000814	-0.36342308
0.06499	7.01423	0.00042356	2e-08	0.0	0.0	0.00162882	2e-08	0.0	4.2e-07	552.06685826	743.09925625	760.81389443	9.0452032	-0.01987941	-0.36337286
0.06509	7.02276	0.00042682	2e-08	0.0	0.0	0.00162556	2e-08	0.0	4.3e-07	552.27937088	743.05304734	760.75004929	9.03068476	-0.01975069	-0.36332272
0.06519	7.03129	0.0004301	2e-08	0.0	0.0	0.00162228	2e-08	0.0	4.3e-07	552.49151014	743.00692655	760.68630236	9.01618325	-0.01962199	-0.36327266
0.06529	7.0398	0.00043338	2e-08	0.0	0.0	0.00161898	2e-08	0.0	4.3e-07	552.70327657	742.9608938	760.62265352	9.00169861	-0.01949331	-0.36322268
0.06539	7.0483	0.00043669	2e-08	0.0	0.0	0.00161568	2e-08	0.0	4.4e-07	552.91467074	742.91494898	760.55910267	8.98723078	-0.01936465	-0.36317277
0.06549	7.05679	0.00044	2e-08	0.0	0.0	0.00161236	2e-08	0.0	4.4e-07	553.12569318	742.86909197	760.49564967	8.97277972	-0.01923602	-0.36312293
0.06559	7.06527	0.00044333	2e-08	0.0	0.0	0.00160903	2e-08	0.0	4.4e-07	553.33634446	742.82332267	760.43229443	8.9583453	-0.01910714	-0.36307318
0.06569	7.07374	0.00044667	2e-08	0.0	0.0	0.00160568	2e-08	0.0	4.5e-07	553.5466251	742.77764286	760.36903682	8.94392726	-0.01897708	-0.3630235
0.06579	7.08219	0.00045002	2e-08	0.0	0.0	0.00160233	2e-08	0.0	4.5e-07	553.75653565	742.73205128	760.30587673	8.92952603	-0.01884804	-0.3629739
0.06589	7.09064	0.00045338	2e-08	0.0	0.0	0.00159896	2e-08	0.0	4.5e-07	553.96607666	742.68654776	760.24281405	8.91514131	-0.01871896	-0.36292437
0.06599	7.09908	0.00045676	3e-08	0.0	0.0	0.00159558	2e-08	0.0	4.6e-07	554.17524868	742.64113227	760.17984866	8.90077306	-0.01858985	-0.36287492
0.06609	7.10751	0.00046015	3e-08	0.0	0.0	0.00159218	2e-08	0.0	4.6e-07	554.38405225	742.59580478	760.11698046	8.88642121	-0.0184607	-0.36282555
0.06619	7.11593	0.00046355	3e-08	0.0	0.0	0.00158878	2e-08	0.0	4.6e-07	554.59248791	742.55056525	760.05420932	8.8720857	-0.0183315	-0.36277625
0.06629	7.12433	0.00046697	3e-08	0.0	0.0	0.00158536	3e-08	0.0	4.7e-07	554.80055619	742.50541368	759.99153514	8.85776648	-0.01820225	-0.36272703
0.06639	7.13273	0.00047039	3e-08	0.0	0.0	0.00158193	3e-08	0.0	4.7e-07	555.00825764	742.46035004	759.92895781	8.84346348	-0.01807296	-0.36267789
0.06649	7.14111	0.00047383	3e-08	0.0	0.0	0.00157848	3e-08	0.0	4.7e-07	555.2155928	742.4153743	759.86647721	8.82917665	-0.01794361	-0.36262882
0.06659	7.14949	0.00047728	3e-08	0.0	0.0	0.00157503	3e-08	0.0	4.8e-07	555.4225622	742.37048647	759.80409324	8.81490592	-0.0178142	-0.36257983
0.06669	7.15785	0.00048074	3e-08	0.0	0.0	0.00157156	3e-08	0.0	4.8e-07	555.62916637	742.32568653	759.74180579	8.80065125	-0.01768473	-0.36253091
0.06679	7.16621	0.00048421	3e-08	0.0	0.0	0.00156809	3e-08	0.0	4.8e-07	555.83540586	742.28097448	759.67961473	8.78641256	-0.0175552	-0.36248207
0.06689	7.17455	0.0004877	3e-08	0.0	0.0	0.0015646	3e-08	0.0	4.9e-07	556.04128119	742.2363503	759.61751998	8.77218981	-0.0174256	-0.36243331
0.06699	7.18288	0.0004912	3e-08	0.0	0.0	0.0015611	3e-08	0.0	4.9e-07	556.24679289	742.19181351	759.55552141	8.75798279	-0.01729747	-0.36238462
0.06709	7.19121	0.0004947	3e-08	0.0	0.0	0.00155758	3e-08	0.0	5e-07	556.45194148	742.1473628	759.49361893	8.74379168	-0.0171682	-0.362336
0.06719	7.19952	0.00049822	3e-08	0.0	0.0	0.00155406	3e-08	0.0	5e-07	556.65672751	742.10299932	759.43181242	8.7296163	-0.01703893	-0.36228746
0.06729	7.20782	0.00050175	3e-08	0.0	0.0	0.00155052	3e-08	0.0	5e-07	556.86115149	742.05872296	759.37010177	8.71545661	-0.01690965	-0.362239
0.06739	7.21611	0.0005053	3e-08	0.0	0.0	0.00154698	3e-08	0.0	5.1e-07	557.06521396	742.01453366	759.30848688	8.70131253	-0.01678036	-0.36219061
0.06749	7.22439	0.00050885	3e-08	0.0	0.0	0.00154342	3e-08	0.0	5.1e-07	557.26891545	741.9704313	759.24696765	8.68718402	-0.01665108	-0.3621423
0.06759	7.23265	0.00051241	3e-08	0.0	0.0	0.00153985	3e-08	0.0	5.1e-07	557.47225646	741.9264158	759.18554395	8.67307101	-0.01652179	-0.36209406
0.06769	7.24091	0.00051599	3e-08	0.0	0.0	0.00153627	3e-08	0.0	5.2e-07	557.67523753	741.88248705	759.1242157	8.65897343	-0.01639251	-0.3620459
0.06779	7.24916	0.00051957	3e-08	0.0	0.0	0.00153268	3e-08	0.0	5.2e-07	557.87785918	741.83864495	759.06298278	8.64489123	-0.01626323	-0.36199781
0.06789	7.25739	0.00052317	4e-08	0.0	0.0	0.00152908	3e-08	1e-08	5.2e-07	558.08012193	741.79488939	759.00184509	8.63082434	-0.01613395	-0.36194979
0.06799	7.26562	0.00052678	4e-08	0.0	0.0	0.00152546	4e-08	1e-08	5.3e-07	558.2820263	741.75122026	758.94080252	8.61677269	-0.01600468	-0.36190185
0.06809	7.27383	0.0005304	4e-08	0.0	0.0	0.00152184	4e-08	1e-08	5.3e-07	558.4835728	741.70763743	758.87985498	8.60273624	-0.01587542	-0.36185399
0.06819	7.28203	0.00053402	4e-08	0.0	0.0	0.00151821	4e-08	1e-08	5.3e-07	558.68476196	741.6641408	758.81900235	8.58871491	-0.01574617	-0.3618062
0.06829	7.29022	0.00053766	4e-08	0.0	0.0	0.00151456	4e-08	1e-08	5.4e-07	558.88559428	741.62073023	758.75824453	8.57470865	-0.01561694	-0.36175848
0.06839	7.29841	0.00054131	4e-08	0.0	0.0	0.00151091	4e-08	1e-08	5.4e-07	559.08607027	741.57740691	758.69758142	8.56071692	-0.01548592	-0.36171084
0.06849	7.30657	0.00054497	4e-08	0.0	0.0	0.00150725	4e-08	1e-08	5.5e-07	559.28619044	741.53417083	758.63701291	8.54674046	-0.01535619	-0.36166328
0.06859	7.31473	0.00054864	4e-08	0.0	0.0	0.00150357	4e-08	1e-08	5.5e-07	559.48595531	741.4910212	758.57653891	8.53277884	-0.01522639	-0.36161579
0.06869	7.32288	0.00055232	4e-08	0.0	0.0	0.00149989	4e-08	1e-08	5.5e-07	559.68536539	741.44795796	758.5161593	8.51883201	-0.01509654	-0.36156837
0.06879	7.33102	0.00055601	4e-08	0.0	0.0	0.00149619	4e-08	1e-08	5.6e-07	559.88442118	741.40498109	758.455874	8.50489991	-0.01496661	-0.36152102
0.06889	7.33914	0.00055971	4e-08	0.0	0.0	0.00149249	4e-08	1e-08	5.6e-07	560.08312319	741.36209057	758.3956829	8.49098246	-0.01483662	-0.36147375
0.06899	7.34725	0.00056341	4e-08	0.0	0.0	0.00148878	4e-08	1e-08	5.6e-07	560.28147193	741.31928636	758.3355859	8.4770796	-0.01470655	-0.36142656
0.06909	7.35536	0.00056713	4e-08	0.0	0.0	0.00148505	4e-08	1e-08	5.7e-07	560.4794679	741.27656845	758.27558289	8.46319126	-0.01457641	-0.36137943
0.06919	7.36345	0.00057086	4e-08	0.0	0.0	0.00148132	4e-08	1e-08	5.7e-07	560.6771116	741.23393683	758.21567379	8.44931738	-0.01444618	-0.36133238
0.06929	7.37153	0.0005746	4e-08	0.0	0.0	0.00147758	5e-08	1e-08	5.8e-07	560.87440353	741.19139148	758.15585849	8.4354579	-0.01431587	-0.36128541
0.06939	7.37959	0.00057834	5e-08	0.0	0.0	0.00147383	5e-08	1e-08	5.8e-07	561.0713442	741.14893239	758.09613688	8.42161273	-0.01418547	-0.36123851
0.06949	7.38765	0.0005821	5e-08	0.0	0.0	0.00147007	5e-08	1e-08	5.8e-07	561.26793409	741.10655957	758.03650888	8.40778183	-0.01405497	-0.36119168
0.06959	7.3957	0.00058586	5e-08	0.0	0.0	0.0014663	5e-08	1e-08	5.9e-07	561.46417371	741.06427301	757.97697439	8.39396511	-0.01392437	-0.36114493
0.06969	7.40373	0.00058963	5e-08	0.0	0.0	0.00146252	5e-08	1e-08	5.9e-07	561.66006356	741.02207272	757.9175333	8.38016245	-0.01379421	-0.36109824
0.06979	7.41175	0.00059341	5e-08	0.0	0.0	0.00145873	5e-08	1e-08	5.9e-07	561.8556041	740.9799565	757.85818553	8.36637371	-0.01366496	-0.36105164
0.06989	7.41977	0.0005972	5e-08	0.0	0.0	0.00145494	5e-08	1e-08	6e-07	562.05079584	740.93792572	757.79893099	8.35259907	-0.01353463	-0.3610051
0.06999	7.42776	0.000601	5e-08	0.0	0.0	0.00145113	5e-08	1e-08	6e-07	562.24563928	740.89598043	757.73976956	8.33883835	-0.01340427	-0.36095864
0.07009	7.43575	0.00060481	5e-08	0.0	0.0	0.00144732	5e-08	1e-08	6.1e-07	562.4401349	740.85412054	757.68070117	8.32509146	-0.01327388	-0.36091225
0.07019	7.44373	0.00060862	5e-08	0.0	0.0	0.0014435	5e-08	1e-08	6.1e-07	562.63428319	740.81234596	757.6217257	8.31135833	-0.01314345	-0.36086594
0.07029	7.45169	0.00061244	5e-08	0.0	0.0	0.00143967	6e-08	1e-08	6.1e-07	562.82808463	740.77065658	757.56284308	8.29763891	-0.013013	-0.36081969
0.07039	7.45965	0.00061628	5e-08	0.0	0.0	0.00143583	6e-08	1e-08	6.2e-07	563.02153971	740.72905232	757.50405319	8.2839331	-0.01288252	-0.36077352
0.07049	7.46759	0.00062011	5e-08	0.0	0.0	0.00143199	6e-08	1e-08	6.2e-07	563.21464891	740.68753305	757.44535596	8.27024086	-0.01275201	-0.36072743
0.07059	7.47552	0.00062396	6e-08	0.0	0.0	0.00142814	6e-08	1e-08	6.2e-07	563.40741271	740.64609869	757.38675129	8.2565621	-0.01262147	-0.3606814
0.07069	7.48344	0.00062782	6e-08	0.0	0.0	0.00142428	6e-08	1e-08	6.3e-07	563.59983159	740.6047491	757.32823909	8.24289675	-0.01249092	-0.36063545
0.07079	7.49134	0.00063168	6e-08	0.0	0.0	0.00142041	6e-08	1e-08	6.3e-07	563.79190602	740.56348418	757.26981926	8.22924475	-0.01236034	-0.36058957
0.07089	7.49924	0.00063555	6e-08	0.0	0.0	0.00141653	6e-08	1e-08	6.4e-07	563.9836365	740.52230381	757.21149171	8.21560602	-0.01222974	-0.36054376
0.07099	7.50712	0.00063942	6e-08	0.0	0.0	0.00141265	6e-08	1e-08	6.4e-07	564.17502348	740.48120786	757.15325635	8.20198048	-0.01209913	-0.36049803
0.07109	7.51499	0.00064331	6e-08	0.0	0.0	0.00140876	6e-08	1e-08	6.4e-07	564.36606743	740.44019686	757.0951131	8.18836749	-0.01196666	-0.36045237
0.07119	7.52285	0.0006472	6e-08	0.0	0.0	0.00140486	6e-08	1e-08	6.5e-07	564.55676882	740.39927227	757.03706185	8.17476796	-0.01183544	-0.36040678
0.07129	7.5307	0.0006511	6e-08	0.0	0.0	0.00140096	7e-08	1e-08	6.5e-07	564.74712813	740.35843256	756.97910252	8.16118137	-0.01170413	-0.36036126
0.07139	7.53853	0.000655	6e-08	0.0	0.0	0.00139705	7e-08	1e-08	6.6e-07	564.93714581	740.3176777	756.92123503	8.14760767	-0.01157271	-0.36031581
0.07149	7.54636	0.00065891	6e-08	0.0	0.0	0.00139313	7e-08	1e-08	6.6e-07	565.12682235	740.27700769	756.86345928	8.13404677	-0.01144119	-0.36027044
0.07159	7.55417	0.00066283	6e-08	0.0	0.0	0.00138921	7e-08	1e-08	6.6e-07	565.31615819	740.23642251	756.80577518	8.12049859	-0.01130955	-0.36022514
0.07169	7.56197	0.00066675	7e-08	0.0	0.0	0.00138528	7e-08	1e-08	6.7e-07	565.50515381	740.19592216	756.74818265	8.10696307	-0.0111778	-0.36017991
0.07179	7.56976	0.00067068	7e-08	0.0	0.0	0.00138134	7e-08	1e-08	6.7e-07	565.69380966	740.15550664	756.6906816	8.09344011	-0.01104593	-0.36013475
0.07189	7.57753	0.00067462	7e-08	0.0	0.0	0.0013774	7e-08	1e-08	6.8e-07	565.8821262	740.11517595	756.63327194	8.07992966	-0.01091393	-0.36008967
0.07199	7.58529	0.00067856	7e-08	0.0	0.0	0.00137345	7e-08	1e-08	6.8e-07	566.07010388	740.07493011	756.57595359	8.06643162	-0.0107818	-0.36004465
0.07209	7.59304	0.00068251	7e-08	0.0	0.0	0.00136949	8e-08	1e-08	6.8e-07	566.25774317	740.03476914	756.51872647	8.05294592	-0.01064954	-0.35999971
0.07219	7.60078	0.00068646	7e-08	0.0	0.0	0.00136553	8e-08	1e-08	6.9e-07	566.44504451	739.99469306	756.46159048	8.03947249	-0.01051713	-0.35995484
0.07229	7.60851	0.00069042	7e-08	0.0	0.0	0.00136157	8e-08	1e-08	6.9e-07	566.63200836	739.95470191	756.40454554	8.02601124	-0.01038457	-0.35991004
0.07239	7.61622	0.00069439	7e-08	0.0	0.0	0.0013576	8e-08	1e-08	7e-07	566.81863516	739.91479571	756.34759157	8.0125621	-0.01025185	-0.35986531
0.07249	7.62393	0.00069836	7e-08	0.0	0.0	0.00135362	8e-08	1e-08	7e-07	567.00492536	739.87497299	756.29072849	7.99912455	-0.01012118	-0.35982066
0.07259	7.63161	0.00070233	7e-08	0.0	0.0	0.00134964	8e-08	1e-08	7e-07	567.19087939	739.83523372	756.23395623	7.98569925	-0.00998879	-0.35977607
0.07269	7.63929	0.00070632	8e-08	0.0	0.0	0.00134565	8e-08	1e-08	7.1e-07	567.37649771	739.79557868	756.17727469	7.9722858	-0.00985633	-0.35973156
0.07279	7.64696	0.0007103	8e-08	0.0	0.0	0.00134166	9e-08	1e-08	7.1e-07	567.56178075	739.7560078	756.12068379	7.95888412	-0.0097238	-0.35968711
0.07289	7.65461	0.00071429	8e-08	0.0	0.0	0.00133766	9e-08	1e-08	7.2e-07	567.74672896	739.71652103	756.06418345	7.94549412	-0.00959119	-0.35964274
0.07299	7.66225	0.00071829	8e-08	0.0	0.0	0.00133366	9e-08	1e-08	7.2e-07	567.93134276	739.6771183	756.0077736	7.93211572	-0.0094585	-0.35959844
0.07309	7.66988	0.00072229	8e-08	0.0	0.0	0.00132965	9e-08	1e-08	7.2e-07	568.11562261	739.63779953	755.95145414	7.91874884	-0.00932575	-0.35955421
0.07319	7.67749	0.00072629	8e-08	0.0	0.0	0.00132564	9e-08	1e-08	7.3e-07	568.29956893	739.59856465	755.89522501	7.90539339	-0.00919293	-0.35951005
0.07329	7.68509	0.0007303	8e-08	0.0	0.0	0.00132163	9e-08	1e-08	7.3e-07	568.48318214	739.5594136	755.83908612	7.8920493	-0.00906004	-0.35946596
0.07339	7.69268	0.00073431	8e-08	0.0	0.0	0.00131761	1e-07	1e-08	7.4e-07	568.66646269	739.52034628	755.7830374	7.87871648	-0.00892708	-0.35942195
0.07349	7.70026	0.00073833	9e-08	0.0	0.0	0.00131358	1e-07	1e-08	7.4e-07	568.84941099	739.48136263	755.72707877	7.86539483	-0.00879406	-0.359378
0.07359	7.70782	0.00074235	9e-08	0.0	0.0	0.00130956	1e-07	1e-08	7.4e-07	569.03202747	739.44246255	755.67121015	7.85208429	-0.00866097	-0.35933413
0.07369	7.71537	0.00074637	9e-08	0.0	0.0	0.00130553	1e-07	1e-08	7.5e-07	569.21431256	739.40364596	755.61543147	7.83878476	-0.00852783	-0.35929032
0.07379	7.72291	0.0007504	9e-08	0.0	0.0	0.00130149	1e-07	2e-08	7.5e-07	569.39626667	739.36491276	755.55974265	7.82549579	-0.00839376	-0.35924659
0.07389	7.73044	0.00075443	9e-08	0.0	0.0	0.00129745	1e-07	2e-08	7.6e-07	569.5778902	739.32626572	755.5041436	7.81221737	-0.00825891	-0.35920292
0.07399	7.73795	0.00075846	9e-08	0.0	0.0	0.00129341	1.1e-07	2e-08	7.6e-07	569.75918358	739.28770293	755.44863426	7.79895007	-0.00812489	-0.35915933
0.07409	7.74545	0.0007625	9e-08	0.0	0.0	0.00128937	1.1e-07	2e-08	7.6e-07	569.94014723	739.2492243	755.39321456	7.78569339	-0.00799072	-0.35911581
0.07419	7.75294	0.00076654	9e-08	0.0	0.0	0.00128532	1.1e-07	2e-08	7.7e-07	570.12078155	739.21082986	755.33788442	7.77244725	-0.0078564	-0.35907235
0.07429	7.76041	0.00077058	1e-07	0.0	0.0	0.00128127	1.1e-07	2e-08	7.7e-07	570.30108695	739.17251968	755.28264376	7.75921155	-0.00772191	-0.35902897
0.07439	7.76787	0.00077463	1e-07	0.0	0.0	0.00127722	1.1e-07	2e-08	7.8e-07	570.48106385	739.13429379	755.22749252	7.7459862	-0.00758725	-0.35898566
0.07449	7.77532	0.00077867	1e-07	0.0	0.0	0.00127316	1.1e-07	2e-08	7.8e-07	570.66071264	739.09615227	755.17243063	7.73277112	-0.00745242	-0.35894242
0.07459	7.78276	0.00078272	1e-07	0.0	0.0	0.0012691	1.2e-07	2e-08	7.8e-07	570.84003373	739.05809518	755.11745801	7.71956619	-0.00731741	-0.35889925
0.07469	7.79018	0.00078678	1e-07	0.0	0.0	0.00126504	1.2e-07	2e-08	7.9e-07	571.01902751	739.02012262	755.06257459	7.70637135	-0.00718221	-0.35885614
0.07479	7.79759	0.00079083	1e-07	0.0	0.0	0.00126098	1.2e-07	2e-08	7.9e-07	571.19769439	738.98223465	755.0077803	7.69318648	-0.00704682	-0.35881311
0.07489	7.80498	0.00079489	1e-07	0.0	0.0	0.00125692	1.2e-07	2e-08	8e-07	571.37603475	738.94443139	754.95307507	7.6800115	-0.00691123	-0.35877015
0.07499	7.81237	0.00079895	1.1e-07	0.0	0.0	0.00125285	1.2e-07	2e-08	8e-07	571.55404899	738.90671294	754.89845884	7.6668463	-0.00677544	-0.35872726
0.07509	7.81974	0.00080301	1.1e-07	0.0	0.0	0.00124878	1.3e-07	2e-08	8e-07	571.73173751	738.8690794	754.84393153	7.65369081	-0.00663943	-0.35868444
0.07519	7.82709	0.00080707	1.1e-07	0.0	0.0	0.00124471	1.3e-07	2e-08	8.1e-07	571.90910067	738.83153015	754.78949308	7.64054419	-0.00650548	-0.35864168
0.07529	7.83443	0.00081113	1.1e-07	0.0	0.0	0.00124064	1.3e-07	2e-08	8.1e-07	572.08613886	738.79406361	754.73514345	7.62740757	-0.00636975	-0.358599
0.07539	7.84176	0.0008152	1.1e-07	0.0	0.0	0.00123657	1.3e-07	2e-08	8.2e-07	572.26285248	738.75668145	754.68088254	7.61428032	-0.00623389	-0.35855639
0.07549	7.84908	0.00081926	1.1e-07	0.0	0.0	0.0012325	1.3e-07	2e-08	8.2e-07	572.43924188	738.71938367	754.62671031	7.60116235	-0.0060979	-0.35851384
0.07559	7.85638	0.00082333	1.1e-07	0.0	0.0	0.00122842	1.4e-07	2e-08	8.2e-07	572.61530747	738.68217029	754.57262667	7.58805354	-0.00596179	-0.35847137
0.07569	7.86367	0.00082739	1.2e-07	0.0	0.0	0.00122435	1.4e-07	2e-08	8.3e-07	572.7910496	738.64504132	754.51863157	7.57495381	-0.00582557	-0.35842897
0.07579	7.87095	0.00083146	1.2e-07	0.0	0.0	0.00122027	1.4e-07	2e-08	8.3e-07	572.96646865	738.60799678	754.46472495	7.56186305	-0.00568922	-0.35838663
0.07589	7.87821	0.00083553	1.2e-07	0.0	0.0	0.00121619	1.4e-07	2e-08	8.4e-07	573.14156499	738.57103668	754.41090674	7.54878115	-0.00555276	-0.35834437
0.07599	7.88546	0.0008396	1.2e-07	0.0	0.0	0.00121212	1.5e-07	2e-08	8.4e-07	573.31633899	738.53416102	754.35717689	7.53570802	-0.00541618	-0.35830217
0.07609	7.89269	0.00084367	1.2e-07	0.0	0.0	0.00120804	1.5e-07	2e-08	8.4e-07	573.49079101	738.49736981	754.30353533	7.52264354	-0.0052795	-0.35826004
0.07619	7.89991	0.00084774	1.2e-07	0.0	0.0	0.00120396	1.5e-07	2e-08	8.5e-07	573.6649214	738.46066307	754.249982	7.50958762	-0.0051427	-0.35821799
0.07629	7.90712	0.00085181	1.3e-07	0.0	0.0	0.00119988	1.5e-07	2e-08	8.5e-07	573.83873054	738.42404079	754.19651684	7.49654015	-0.00500579	-0.358176
0.07639	7.91431	0.00085588	1.3e-07	0.0	0.0	0.00119581	1.5e-07	2e-08	8.6e-07	574.01221877	738.38750297	754.1431398	7.48350103	-0.00486878	-0.35813408
0.07649	7.92149	0.00085994	1.3e-07	0.0	0.0	0.00119173	1.6e-07	2e-08	8.6e-07	574.18538645	738.35104964	754.08985081	7.47047014	-0.00473167	-0.35809223
0.07659	7.92866	0.00086401	1.3e-07	0.0	0.0	0.00118765	1.6e-07	2e-08	8.7e-07	574.3582339	738.31468275	754.03664983	7.45744594	-0.00459196	-0.35805045
0.07669	7.93581	0.00086808	1.3e-07	0.0	0.0	0.00118358	1.6e-07	2e-08	8.7e-07	574.53076148	738.27840233	753.98353678	7.44443077	-0.00445391	-0.35800874
0.07679	7.94295	0.00087215	1.3e-07	0.0	0.0	0.0011795	1.6e-07	2e-08	8.7e-07	574.70296953	738.24220751	753.93051162	7.43142346	-0.00431565	-0.3579671
0.07689	7.95007	0.00087621	1.4e-07	0.0	0.0	0.00117543	1.7e-07	3e-08	8.8e-07	574.87485841	738.20609842	753.87757429	7.41842389	-0.00417719	-0.35792552
0.07699	7.95718	0.00088028	1.4e-07	0.0	0.0	0.00117135	1.7e-07	3e-08	8.8e-07	575.04642843	738.17007524	753.82472474	7.40543194	-0.00403852	-0.35788402
0.07709	7.96428	0.00088434	1.4e-07	0.0	0.0	0.00116728	1.7e-07	3e-08	8.9e-07	575.21767995	738.13413815	753.77196291	7.3924475	-0.00389962	-0.35784258
0.07719	7.97136	0.0008884	1.4e-07	0.0	0.0	0.00116321	1.7e-07	3e-08	8.9e-07	575.38861329	738.09828731	753.71928876	7.37947046	-0.0037605	-0.35780122
0.07729	7.97843	0.00089246	1.4e-07	0.0	0.0	0.00115914	1.8e-07	3e-08	8.9e-07	575.55922877	738.06252294	753.66670222	7.36650069	-0.00362115	-0.35775992
0.07739	7.98548	0.00089652	1.4e-07	0.0	0.0	0.00115507	1.8e-07	3e-08	9e-07	575.72952673	738.02684524	753.61420325	7.35353808	-0.00348156	-0.35771869
0.07749	7.99252	0.00090058	1.5e-07	0.0	0.0	0.00115101	1.8e-07	3e-08	9e-07	575.89950749	737.99125443	753.5617918	7.34058251	-0.00334173	-0.35767753
0.07759	7.99954	0.00090464	1.5e-07	0.0	0.0	0.00114694	1.9e-07	3e-08	9.1e-07	576.06917136	737.95575075	753.50946782	7.32763387	-0.00320165	-0.35763644
0.07769	8.00656	0.00090869	1.5e-07	0.0	0.0	0.00114288	1.9e-07	3e-08	9.1e-07	576.23851865	737.92033442	753.45723125	7.31469203	-0.00306131	-0.35759541
0.07779	8.01355	0.00091274	1.5e-07	0.0	0.0	0.00113882	1.9e-07	3e-08	9.1e-07	576.40754969	737.88500571	753.40508206	7.30175686	-0.00292072	-0.35755446
0.07789	8.02053	0.00091679	1.5e-07	0.0	0.0	0.00113476	1.9e-07	3e-08	9.2e-07	576.57626479	737.84976489	753.35302019	7.28882754	-0.00278122	-0.35751357
0.07799	8.0275	0.00092083	1.6e-07	0.0	0.0	0.00113071	2e-07	3e-08	9.2e-07	576.74466421	737.81460907	753.30104562	7.27590449	-0.00264178	-0.35747276
0.07809	8.03445	0.00092488	1.6e-07	0.0	0.0	0.00112665	2e-07	3e-08	9.3e-07	576.91274828	737.77954059	753.2491583	7.26298818	-0.00250122	-0.35743201
0.07819	8.04139	0.00092892	1.6e-07	0.0	0.0	0.0011226	2e-07	3e-08	9.3e-07	577.08051731	737.74455971	753.19735817	7.25007799	-0.00236051	-0.35739133
0.07829	8.04831	0.00093296	1.6e-07	0.0	0.0	0.00111856	2.1e-07	3e-08	9.3e-07	577.24797157	737.7096666	753.14564519	7.2371738	-0.00221963	-0.35735072
0.07839	8.05522	0.00093699	1.6e-07	0.0	0.0	0.00111451	2.1e-07	3e-08	9.4e-07	577.41511138	737.67486143	753.09401933	7.22427548	-0.0020786	-0.35731017
0.07849	8.06212	0.00094102	1.7e-07	0.0	0.0	0.00111047	2.1e-07	3e-08	9.4e-07	577.58193701	737.64014434	753.04248053	7.21138289	-0.00193741	-0.3572697
0.07859	8.069	0.00094505	1.7e-07	0.0	0.0	0.00110643	2.1e-07	3e-08	9.5e-07	577.74844875	737.6055155	752.99102877	7.1984959	-0.00179606	-0.35722929
0.07869	8.07586	0.00094907	1.7e-07	0.0	0.0	0.0011024	2.2e-07	3e-08	9.5e-07	577.91464689	737.57097508	752.93966399	7.18561437	-0.00165457	-0.35718895
0.07879	8.08271	0.00095309	1.7e-07	0.0	0.0	0.00109837	2.2e-07	3e-08	9.5e-07	578.08053169	737.53652324	752.88838617	7.17273818	-0.00151292	-0.35714868
0.07889	8.08954	0.00095711	1.7e-07	0.0	0.0	0.00109434	2.2e-07	3e-08	9.6e-07	578.24610343	737.50216015	752.83719526	7.15986718	-0.00137114	-0.35710848
0.07899	8.09636	0.00096113	1.8e-07	0.0	0.0	0.00109032	2.3e-07	3e-08	9.6e-07	578.41136239	737.46788598	752.78609123	7.14700125	-0.00122921	-0.35706835
0.07909	8.10317	0.00096513	1.8e-07	0.0	0.0	0.0010863	2.3e-07	3e-08	9.7e-07	578.57630883	737.43370089	752.73507404	7.13414024	-0.00108715	-0.35702828
0.07919	8.10996	0.00096914	1.8e-07	0.0	0.0	0.00108229	2.3e-07	4e-08	9.7e-07	578.74094301	737.39960505	752.68414367	7.12128402	-0.00094496	-0.35698828
0.07929	8.11673	0.00097314	1.8e-07	0.0	0.0	0.00107827	2.4e-07	4e-08	9.7e-07	578.90526519	737.36559963	752.63330006	7.10843021	-0.00080009	-0.35694835
0.07939	8.12349	0.00097714	1.9e-07	0.0	0.0	0.00107427	2.4e-07	4e-08	9.8e-07	579.06927558	737.33168687	752.5825432	7.09558245	-0.00065685	-0.35690849
0.07949	8.13024	0.00098113	1.9e-07	0.0	0.0	0.00107027	2.4e-07	4e-08	9.8e-07	579.23297447	737.29786505	752.53187305	7.08273894	-0.00051337	-0.3568687
0.07959	8.13697	0.00098511	1.9e-07	0.0	0.0	0.00106627	2.5e-07	4e-08	9.9e-07	579.39636211	737.26413453	752.48128958	7.06989954	-0.00036964	-0.35682898
0.07969	8.14368	0.0009891	1.9e-07	0.0	0.0	0.00106228	2.5e-07	4e-08	9.9e-07	579.55943873	737.23049566	752.43079276	7.0570641	-0.00022567	-0.35678932
0.07979	8.15038	0.00099307	1.9e-07	0.0	0.0	0.00105829	2.5e-07	4e-08	9.9e-07	579.72220457	737.19694881	752.38038256	7.04423246	-8.144e-05	-0.35674973
0.07989	8.15706	0.00099704	2e-07	0.0	0.0	0.00105431	2.6e-07	4e-08	1e-06	579.88465987	737.16349438	752.33005896	7.03140448	6.304e-05	-0.35671021
0.07999	8.16373	0.00100101	2e-07	0.0	0.0	0.00105033	2.6e-07	4e-08	1e-06	580.04680486	737.13013277	752.27982192	7.01857999	0.0002078	-0.35667076
0.08009	8.17038	0.00100497	2e-07	0.0	0.0	0.00104636	2.6e-07	4e-08	1.01e-06	580.20863976	737.09686438	752.22967142	7.00575884	0.00035282	-0.35663137
0.08019	8.17702	0.00100893	2e-07	0.0	0.0	0.0010424	2.7e-07	4e-08	1.01e-06	580.37016481	737.06368966	752.17960744	6.99294087	0.00049812	-0.35659206
0.08029	8.18364	0.00101288	2.1e-07	0.0	0.0	0.00103844	2.7e-07	4e-08	1.01e-06	580.5313802	737.03060905	752.12962996	6.98012593	0.0006437	-0.35655281
0.08039	8.19024	0.00101682	2.1e-07	0.0	0.0	0.00103448	2.7e-07	4e-08	1.02e-06	580.69228617	736.99762302	752.07973894	6.96731384	0.00078957	-0.35651363
0.08049	8.19683	0.00102076	2.1e-07	0.0	0.0	0.00103053	2.8e-07	4e-08	1.02e-06	580.85288291	736.96473204	752.02993438	6.95450445	0.00093573	-0.35647451
0.08059	8.2034	0.00102469	2.1e-07	0.0	0.0	0.00102659	2.8e-07	4e-08	1.03e-06	581.01317064	736.93193661	751.98021624	6.9416976	0.0010822	-0.35643547
0.08069	8.20996	0.00102861	2.1e-07	0.0	0.0	0.00102265	2.9e-07	4e-08	1.03e-06	581.17314952	736.89923504	751.93058454	6.9288903	0.00122587	-0.35639649
0.08079	8.2165	0.00103253	2.2e-07	0.0	0.0	0.00101873	2.9e-07	4e-08	1.03e-06	581.33281974	736.86662793	751.88103925	6.91608719	0.00137203	-0.35635758
0.08089	8.22303	0.00103645	2.2e-07	0.0	0.0	0.0010148	2.9e-07	4e-08	1.04e-06	581.49218153	736.83411673	751.83158035	6.903286	0.00151838	-0.35631874
0.08099	8.22954	0.00104035	2.2e-07	0.0	0.0	0.00101089	3e-07	5e-08	1.04e-06	581.65123505	736.80170185	751.78220783	6.89048655	0.00166491	-0.35627997
0.08109	8.23603	0.00104425	2.2e-07	0.0	0.0	0.00100698	3e-07	5e-08	1.05e-06	581.8099805	736.76938369	751.73292166	6.87768865	0.00181162	-0.35624126
0.08119	8.24251	0.00104814	2.3e-07	0.0	0.0	0.00100307	3.1e-07	5e-08	1.05e-06	581.96841805	736.73716264	751.68372185	6.86489214	0.0019585	-0.35620262
0.08129	8.24897	0.00105203	2.3e-07	0.0	0.0	0.00099918	3.1e-07	5e-08	1.05e-06	582.12654786	736.70503912	751.63460837	6.85209682	0.00210555	-0.35616405
0.08139	8.25542	0.00105591	2.3e-07	0.0	0.0	0.00099529	3.1e-07	5e-08	1.06e-06	582.28437012	736.67301353	751.58558122	6.83930252	0.00225276	-0.35612555
0.08149	8.26184	0.00105978	2.3e-07	0.0	0.0	0.0009914	3.2e-07	5e-08	1.06e-06	582.44188497	736.64108629	751.53664039	6.82650904	0.00240013	-0.35608711
0.08159	8.26826	0.00106364	2.4e-07	0.0	0.0	0.00098753	3.2e-07	5e-08	1.07e-06	582.59909257	736.60925782	751.48778587	6.8137162	0.00254766	-0.35604875
0.08169	8.27465	0.0010675	2.4e-07	0.0	0.0	0.00098366	3.3e-07	5e-08	1.07e-06	582.75599309	736.57752854	751.43901767	6.80092382	0.00269533	-0.35601045
0.08179	8.28103	0.00107134	2.4e-07	0.0	0.0	0.0009798	3.3e-07	5e-08	1.07e-06	582.91258666	736.54589889	751.39033577	6.7881317	0.00284315	-0.35597222
0.08189	8.28739	0.00107518	2.5e-07	0.0	0.0	0.00097595	3.3e-07	5e-08	1.08e-06	583.06887342	736.51436929	751.34174017	6.77533965	0.00299111	-0.35593405
0.08199	8.29374	0.00107902	2.5e-07	0.0	0.0	0.00097211	3.4e-07	5e-08	1.08e-06	583.22485352	736.48294018	751.29323088	6.76254485	0.00314106	-0.35589596
0.08209	8.30007	0.00108284	2.5e-07	0.0	0.0	0.00096827	3.4e-07	5e-08	1.08e-06	583.38052701	736.45161601	751.24480789	6.74975013	0.00329087	-0.35585793
0.08219	8.30638	0.00108666	2.5e-07	0.0	0.0	0.00096445	3.5e-07	5e-08	1.09e-06	583.53589406	736.42039459	751.19647121	6.73695574	0.00344019	-0.35581997
0.08229	8.31268	0.00109046	2.6e-07	0.0	0.0	0.00096063	3.5e-07	5e-08	1.09e-06	583.6909548	736.38927644	751.14822084	6.72416043	0.00358976	-0.35578208
0.08239	8.31896	0.00109426	2.6e-07	0.0	0.0	0.00095681	3.6e-07	5e-08	1.1e-06	583.84570934	736.35826221	751.10005678	6.711364	0.0037396	-0.35574425
0.08249	8.32522	0.00109805	2.6e-07	0.0	0.0	0.00095301	3.6e-07	5e-08	1.1e-06	584.00015778	736.32735259	751.05197905	6.69856623	0.0038897	-0.3557065
0.08259	8.33147	0.00110184	2.6e-07	0.0	0.0	0.00094922	3.6e-07	6e-08	1.1e-06	584.15430024	736.29654826	751.00398763	6.68576688	0.00404007	-0.35566881
0.08269	8.3377	0.00110561	2.7e-07	0.0	0.0	0.00094543	3.7e-07	6e-08	1.11e-06	584.30813679	736.26584993	750.95608256	6.67296576	0.00419071	-0.35563119
0.08279	8.34391	0.00110937	2.7e-07	0.0	0.0	0.00094166	3.7e-07	6e-08	1.11e-06	584.46166755	736.23525835	750.90826383	6.66016262	0.00434163	-0.35559363
0.08289	8.3501	0.00111313	2.7e-07	0.0	0.0	0.00093789	3.8e-07	6e-08	1.11e-06	584.61489258	736.20477425	750.86053146	6.64735725	0.00449284	-0.35555615
0.08299	8.35628	0.00111688	2.8e-07	0.0	0.0	0.00093413	3.8e-07	6e-08	1.12e-06	584.76781198	736.17439842	750.81288546	6.63454942	0.00464433	-0.35551873
0.08309	8.36244	0.00112061	2.8e-07	0.0	0.0	0.00093038	3.9e-07	6e-08	1.12e-06	584.9204258	736.14413166	750.76532585	6.6217389	0.00479612	-0.35548138
0.08319	8.36858	0.00112434	2.8e-07	0.0	0.0	0.00092664	3.9e-07	6e-08	1.13e-06	585.07273413	736.11397477	750.71785264	6.60892545	0.00494821	-0.3554441
0.08329	8.3747	0.00112806	2.8e-07	0.0	0.0	0.00092291	4e-07	6e-08	1.13e-06	585.22473701	736.08392859	750.67046586	6.59610884	0.00510061	-0.35540688
0.08339	8.38081	0.00113177	2.9e-07	0.0	0.0	0.00091919	4e-07	6e-08	1.13e-06	585.37643449	736.05399289	750.62316553	6.58328365	0.00525024	-0.35536974
0.08349	8.3869	0.00113547	2.9e-07	0.0	0.0	0.00091548	4.1e-07	6e-08	1.14e-06	585.52782654	736.02416643	750.57595171	6.57045839	0.00540231	-0.35533266
0.08359	8.39297	0.00113916	2.9e-07	0.0	0.0	0.00091178	4.1e-07	6e-08	1.14e-06	585.67891326	735.99445207	750.5288244	6.55762902	0.00555455	-0.35529565
0.08369	8.39903	0.00114284	3e-07	0.0	0.0	0.00090809	4.2e-07	6e-08	1.14e-06	585.82969469	735.96485057	750.48178362	6.54479528	0.00570698	-0.35525871
0.08379	8.40506	0.0011465	3e-07	0.0	0.0	0.0009044	4.2e-07	6e-08	1.15e-06	585.98017085	735.93536266	750.43482939	6.53195688	0.00585957	-0.35522183
0.08389	8.41108	0.00115016	3e-07	0.0	0.0	0.00090073	4.3e-07	7e-08	1.15e-06	586.13034176	735.90598913	750.38796176	6.51911358	0.00601232	-0.35518503
0.08399	8.41708	0.00115381	3.1e-07	0.0	0.0	0.00089707	4.3e-07	7e-08	1.16e-06	586.28020744	735.87673074	750.34118075	6.5062651	0.00616523	-0.35514829
0.08409	8.42306	0.00115745	3.1e-07	0.0	0.0	0.00089342	4.4e-07	7e-08	1.16e-06	586.42976788	735.84758828	750.2944864	6.49341116	0.0063183	-0.35511162
0.08419	8.42903	0.00116108	3.1e-07	0.0	0.0	0.00088978	4.4e-07	7e-08	1.16e-06	586.57902309	735.81856254	750.24787875	6.48055149	0.00647151	-0.35507501
0.08429	8.43498	0.0011647	3.1e-07	0.0	0.0	0.00088615	4.5e-07	7e-08	1.17e-06	586.72797306	735.78965431	750.20135783	6.46768581	0.00662485	-0.35503848
0.08439	8.4409	0.0011683	3.2e-07	0.0	0.0	0.00088253	4.5e-07	7e-08	1.17e-06	586.87661777	735.76086442	750.15492368	6.45481385	0.00677833	-0.35500201
0.08449	8.44681	0.0011719	3.2e-07	0.0	0.0	0.00087892	4.6e-07	7e-08	1.17e-06	587.0249572	735.73219368	750.10857635	6.44193531	0.00693193	-0.35496562
0.08459	8.4527	0.00117548	3.2e-07	0.0	0.0	0.00087533	4.6e-07	7e-08	1.18e-06	587.17299132	735.70364291	750.06231588	6.42904991	0.00708566	-0.35492929
0.08469	8.45858	0.00117906	3.3e-07	0.0	0.0	0.00087174	4.7e-07	7e-08	1.18e-06	587.32072009	735.67521296	750.01614231	6.41615736	0.00723949	-0.35489302
0.08479	8.46443	0.00118262	3.3e-07	0.0	0.0	0.00086816	4.7e-07	7e-08	1.18e-06	587.46814336	735.64690725	749.97005573	6.40324762	0.00739659	-0.35485683
0.08489	8.47027	0.00118617	3.3e-07	0.0	0.0	0.0008646	4.8e-07	7e-08	1.19e-06	587.61526107	735.61872647	749.92405617	6.39033699	0.00755156	-0.35482071
0.08499	8.47609	0.00118971	3.4e-07	0.0	0.0	0.00086105	4.8e-07	7e-08	1.19e-06	587.76207322	735.59067048	749.87814369	6.3774179	0.00770675	-0.35478465
0.08509	8.48188	0.00119324	3.4e-07	0.0	0.0	0.0008575	4.9e-07	8e-08	1.2e-06	587.90857972	735.56274033	749.83231833	6.36449001	0.00786217	-0.35474867
0.08519	8.48766	0.00119675	3.4e-07	0.0	0.0	0.00085397	4.9e-07	8e-08	1.2e-06	588.0547805	735.53493713	749.78658017	6.35155299	0.00801782	-0.35471275
0.08529	8.49342	0.00120026	3.5e-07	0.0	0.0	0.00085046	5e-07	8e-08	1.2e-06	588.20067547	735.50726199	749.74092925	6.33860648	0.00817371	-0.3546769
0.08539	8.49917	0.00120375	3.5e-07	0.0	0.0	0.00084695	5.1e-07	8e-08	1.21e-06	588.34626452	735.47971606	749.69536564	6.32565016	0.00832983	-0.35464111
0.08549	8.50489	0.00120723	3.5e-07	0.0	0.0	0.00084345	5.1e-07	8e-08	1.21e-06	588.49154754	735.45230052	749.64988942	6.31268366	0.00848619	-0.3546054
0.08559	8.51059	0.0012107	3.6e-07	0.0	0.0	0.00083997	5.2e-07	8e-08	1.21e-06	588.63652442	735.42501654	749.60450063	6.29970663	0.00864278	-0.35456976
0.08569	8.51628	0.00121416	3.6e-07	0.0	0.0	0.0008365	5.2e-07	8e-08	1.22e-06	588.78119503	735.39786537	749.55919937	6.28671872	0.00879963	-0.35453418
0.08579	8.52194	0.00121761	3.6e-07	0.0	0.0	0.00083304	5.3e-07	8e-08	1.22e-06	588.92555924	735.37084823	749.51398569	6.27371956	0.00895672	-0.35449867
0.08589	8.52759	0.00122104	3.7e-07	0.0	0.0	0.0008296	5.3e-07	8e-08	1.22e-06	589.0696169	735.34396641	749.46885968	6.26070879	0.00911407	-0.35446323
0.08599	8.53321	0.00122446	3.7e-07	0.0	0.0	0.00082616	5.4e-07	8e-08	1.23e-06	589.21336787	735.3172212	749.42382142	6.24768603	0.00927167	-0.35442786
0.08609	8.53882	0.00122787	3.7e-07	0.0	1e-08	0.00082274	5.5e-07	8e-08	1.23e-06	589.35681197	735.29061395	749.37887097	6.23464357	0.00942858	-0.35439256
0.08619	8.54441	0.00123126	3.8e-07	0.0	1e-08	0.00081933	5.5e-07	8e-08	1.23e-06	589.49994883	735.26414459	749.33400851	6.22159147	0.00958615	-0.35435733
0.08629	8.54997	0.00123465	3.8e-07	0.0	1e-08	0.00081593	5.6e-07	9e-08	1.24e-06	589.64277841	735.23781546	749.28923407	6.2085272	0.00974412	-0.35432217
0.08639	8.55552	0.00123802	3.8e-07	0.0	1e-08	0.00081255	5.6e-07	9e-08	1.24e-06	589.78530051	735.21162793	749.24454773	6.19544897	0.00990229	-0.35428708
0.08649	8.56105	0.00124138	3.9e-07	0.0	1e-08	0.00080918	5.7e-07	9e-08	1.24e-06	589.92751493	735.18558338	749.1999496	6.18235633	0.01006068	-0.35425205
0.08659	8.56655	0.00124472	3.9e-07	0.0	1e-08	0.00080582	5.8e-07	9e-08	1.25e-06	590.06942144	735.1596832	749.15543976	6.16924885	0.01021927	-0.3542171
0.08669	8.57204	0.00124805	3.9e-07	0.0	1e-08	0.00080247	5.8e-07	9e-08	1.25e-06	590.21101982	735.13392882	749.11101833	6.15612611	0.01037807	-0.35418221
0.08679	8.57751	0.00125137	4e-07	0.0	1e-08	0.00079914	5.9e-07	9e-08	1.25e-06	590.35230983	735.10832167	749.0666854	6.14298765	0.01053708	-0.3541474
0.08689	8.58295	0.00125467	4e-07	0.0	1e-08	0.00079582	5.9e-07	9e-08	1.26e-06	590.49329121	735.08286324	749.02244107	6.12983303	0.0106963	-0.35411265
0.08699	8.58838	0.00125797	4e-07	0.0	1e-08	0.00079252	6e-07	9e-08	1.26e-06	590.6339637	735.05755502	748.97828547	6.11666181	0.01085572	-0.35407798
0.08709	8.59379	0.00126125	4.1e-07	0.0	1e-08	0.00078923	6.1e-07	9e-08	1.26e-06	590.77432704	735.03239854	748.9342187	6.10347351	0.01101535	-0.35404337
0.08719	8.59917	0.00126451	4.1e-07	0.0	1e-08	0.00078595	6.1e-07	9e-08	1.27e-06	590.91438093	735.00739534	748.89024087	6.09026769	0.01117519	-0.35400883
0.08729	8.60454	0.00126776	4.1e-07	0.0	1e-08	0.00078268	6.2e-07	1e-07	1.27e-06	591.05412508	734.98254699	748.84635211	6.07704387	0.01133523	-0.35397437
0.08739	8.60988	0.001271	4.2e-07	0.0	1e-08	0.00077943	6.2e-07	1e-07	1.27e-06	591.19355919	734.95785511	748.80255254	6.06380158	0.01149548	-0.35393997
0.08749	8.6152	0.00127422	4.2e-07	0.0	1e-08	0.00077619	6.3e-07	1e-07	1.28e-06	591.33268282	734.93332134	748.75884232	6.05052167	0.01165568	-0.35390565
0.08759	8.6205	0.00127743	4.2e-07	0.0	1e-08	0.00077297	6.4e-07	1e-07	1.28e-06	591.47149542	734.90894738	748.71522165	6.03723519	0.01181625	-0.35387139
0.08769	8.62578	0.00128063	4.3e-07	0.0	1e-08	0.00076976	6.4e-07	1e-07	1.28e-06	591.60999686	734.88473486	748.6716906	6.02392791	0.01197702	-0.3538372
0.08779	8.63104	0.00128381	4.3e-07	0.0	1e-08	0.00076656	6.5e-07	1e-07	1.29e-06	591.74818676	734.86068551	748.6282493	6.01059928	0.01213797	-0.35380309
0.08789	8.63628	0.00128698	4.4e-07	0.0	1e-08	0.00076338	6.6e-07	1e-07	1.29e-06	591.88606474	734.83680107	748.58489791	5.99724873	0.01229911	-0.35376904
0.08799	8.6415	0.00129013	4.4e-07	0.0	1e-08	0.00076021	6.6e-07	1e-07	1.29e-06	592.0236304	734.8130833	748.54163657	5.98387566	0.01246044	-0.35373507
0.08809	8.64669	0.00129327	4.4e-07	0.0	1e-08	0.00075705	6.7e-07	1e-07	1.3e-06	592.16088333	734.789534	748.49846543	5.9704795	0.01262195	-0.35370117
0.08819	8.65187	0.0012964	4.5e-07	0.0	1e-08	0.00075391	6.8e-07	1e-07	1.3e-06	592.2978231	734.766155	748.45538466	5.95705966	0.01278364	-0.35366734
0.08829	8.65702	0.00129951	4.5e-07	0.0	1e-08	0.00075079	6.8e-07	1.1e-07	1.3e-06	592.43444928	734.74294816	748.41239441	5.94361553	0.01294551	-0.35363357
0.08839	8.66215	0.00130261	4.5e-07	0.0	1e-08	0.00074768	6.9e-07	1.1e-07	1.31e-06	592.57076141	734.71991536	748.36949486	5.93014651	0.01310755	-0.35359988
0.08849	8.66725	0.00130569	4.6e-07	0.0	1e-08	0.00074458	7e-07	1.1e-07	1.31e-06	592.70675902	734.69705852	748.32668616	5.91665198	0.01326978	-0.35356627
0.08859	8.67234	0.00130875	4.6e-07	0.0	1e-08	0.0007415	7e-07	1.1e-07	1.31e-06	592.84244162	734.67437957	748.28396849	5.90313131	0.01343217	-0.35353272
0.08869	8.6774	0.00131181	4.7e-07	0.0	1e-08	0.00073843	7.1e-07	1.1e-07	1.31e-06	592.97780873	734.65188049	748.24134204	5.88958388	0.01359474	-0.35349924
0.08879	8.68244	0.00131484	4.7e-07	0.0	1e-08	0.00073538	7.2e-07	1.1e-07	1.32e-06	593.11285983	734.62956329	748.19880698	5.87600904	0.01375747	-0.35346584
0.08889	8.68746	0.00131787	4.7e-07	0.0	1e-08	0.00073234	7.2e-07	1.1e-07	1.32e-06	593.24759396	734.60743141	748.15636362	5.86237354	0.01392171	-0.35343251
0.08899	8.69246	0.00132087	4.8e-07	0.0	1e-08	0.00072932	7.3e-07	1.1e-07	1.32e-06	593.38201062	734.58548677	748.11401216	5.84873226	0.01408517	-0.35339925
0.08909	8.69743	0.00132387	4.8e-07	0.0	1e-08	0.00072632	7.4e-07	1.1e-07	1.33e-06	593.51610942	734.56373096	748.07175272	5.83506019	0.01424886	-0.35336607
0.08919	8.70238	0.00132684	4.8e-07	0.0	1e-08	0.00072332	7.4e-07	1.2e-07	1.33e-06	593.64988974	734.5421662	748.02958553	5.82135655	0.01441276	-0.35333295
0.08929	8.70731	0.0013298	4.9e-07	0.0	1e-08	0.00072035	7.5e-07	1.2e-07	1.33e-06	593.78335096	734.52079478	747.98751081	5.80762054	0.01457689	-0.35329991
0.08939	8.71222	0.00133275	4.9e-07	0.0	1e-08	0.00071739	7.6e-07	1.2e-07	1.34e-06	593.91649245	734.49961901	747.94552876	5.79385135	0.01474124	-0.35326694
0.08949	8.7171	0.00133568	5e-07	0.0	1e-08	0.00071444	7.7e-07	1.2e-07	1.34e-06	594.04931353	734.47864124	747.90363962	5.78004818	0.01490582	-0.35323404
0.08959	8.72196	0.0013386	5e-07	0.0	1e-08	0.00071151	7.7e-07	1.2e-07	1.34e-06	594.18181353	734.45786387	747.86184362	5.7662102	0.01507064	-0.35320122
0.08969	8.72679	0.0013415	5e-07	0.0	1e-08	0.00070859	7.8e-07	1.2e-07	1.34e-06	594.31399174	734.43728935	747.82014099	5.75233656	0.01523569	-0.35316847
0.08979	8.7316	0.00134438	5.1e-07	0.0	1e-08	0.0007057	7.9e-07	1.2e-07	1.35e-06	594.44584746	734.41692015	747.77853198	5.73842642	0.01540097	-0.35313579
0.08989	8.73639	0.00134725	5.1e-07	0.0	1e-08	0.00070281	7.9e-07	1.2e-07	1.35e-06	594.57737993	734.3967588	747.73701684	5.72447892	0.01556649	-0.35310319
0.08999	8.74116	0.0013501	5.1e-07	0.0	1e-08	0.00069994	8e-07	1.2e-07	1.35e-06	594.7085884	734.37680787	747.69559583	5.71049318	0.01573226	-0.35307066
0.09009	8.7459	0.00135294	5.2e-07	0.0	1e-08	0.00069709	8.1e-07	1.3e-07	1.36e-06	594.8394721	734.35706998	747.65426919	5.69646832	0.01589827	-0.35303821
0.09019	8.75061	0.00135576	5.2e-07	0.0	1e-08	0.00069426	8.1e-07	1.3e-07	1.36e-06	594.97003021	734.33754777	747.61303721	5.68236117	0.01606584	-0.35300583
0.09029	8.7553	0.00135856	5.3e-07	0.0	1e-08	0.00069144	8.2e-07	1.3e-07	1.36e-06	595.10026082	734.31824684	747.57190048	5.66823945	0.01623284	-0.35297353
0.09039	8.75997	0.00136135	5.3e-07	0.0	1e-08	0.00068863	8.3e-07	1.3e-07	1.36e-06	595.23016383	734.29916795	747.53085906	5.65407528	0.01640012	-0.3529413
0.09049	8.76461	0.00136413	5.3e-07	0.0	1e-08	0.00068585	8.4e-07	1.3e-07	1.37e-06	595.35973836	734.28031401	747.48991324	5.63986596	0.01656773	-0.35290914
0.09059	8.76923	0.00136688	5.4e-07	0.0	1e-08	0.00068307	8.4e-07	1.3e-07	1.37e-06	595.48898345	734.261688	747.44906332	5.62561035	0.01673568	-0.35287706
0.09069	8.77383	0.00136962	5.4e-07	0.0	1e-08	0.00068032	8.5e-07	1.3e-07	1.37e-06	595.61789813	734.24329298	747.40830964	5.61130732	0.01690398	-0.35284506
0.09079	8.77839	0.00137234	5.5e-07	0.0	1e-08	0.00067758	8.6e-07	1.3e-07	1.38e-06	595.74648143	734.22513203	747.36765251	5.5969557	0.01707265	-0.35281313
0.09089	8.78294	0.00137505	5.5e-07	0.0	1e-08	0.00067486	8.7e-07	1.3e-07	1.38e-06	595.87473232	734.20720833	747.32709226	5.58255432	0.01724168	-0.35278128
0.09099	8.78746	0.00137774	5.5e-07	0.0	1e-08	0.00067215	8.7e-07	1.4e-07	1.38e-06	596.00264975	734.1895251	747.28662923	5.56810198	0.01741109	-0.3527495
0.09109	8.79195	0.00138041	5.6e-07	0.0	1e-08	0.00066947	8.8e-07	1.4e-07	1.38e-06	596.13023265	734.17208561	747.24626376	5.55359747	0.0175809	-0.3527178
0.09119	8.79642	0.00138307	5.6e-07	0.0	1e-08	0.00066679	8.9e-07	1.4e-07	1.39e-06	596.25747993	734.15489323	747.20599622	5.53903955	0.01775111	-0.35268618
0.09129	8.80086	0.00138571	5.7e-07	0.0	1e-08	0.00066414	9e-07	1.4e-07	1.39e-06	596.38439045	734.13795135	747.16582697	5.52442698	0.01792173	-0.35265463
0.09139	8.80527	0.00138833	5.7e-07	0.0	1e-08	0.0006615	9e-07	1.4e-07	1.39e-06	596.51096305	734.12126345	747.12575638	5.50975848	0.01809278	-0.35262316
0.09149	8.80966	0.00139094	5.7e-07	0.0	1e-08	0.00065888	9.1e-07	1.4e-07	1.39e-06	596.63719655	734.10483308	747.08578483	5.49503278	0.01826426	-0.35259177
0.09159	8.81402	0.00139353	5.8e-07	0.0	1e-08	0.00065628	9.2e-07	1.4e-07	1.4e-06	596.76308912	734.08866501	747.04591289	5.4801618	0.01843802	-0.35256047
0.09169	8.81836	0.0013961	5.8e-07	0.0	1e-08	0.00065369	9.2e-07	1.4e-07	1.4e-06	596.88863853	734.07276485	747.00614126	5.46529081	0.01861099	-0.35252924
0.09179	8.82267	0.00139865	5.9e-07	0.0	1e-08	0.00065112	9.3e-07	1.4e-07	1.4e-06	597.01384445	734.05713448	746.96647005	5.4503546	0.01878451	-0.35249809
0.09189	8.82695	0.00140119	5.9e-07	0.0	1e-08	0.00064857	9.4e-07	1.5e-07	1.4e-06	597.13870547	734.0417779	746.92689972	5.43535149	0.01895861	-0.35246701
0.09199	8.83121	0.00140371	5.9e-07	0.0	1e-08	0.00064603	9.5e-07	1.5e-07	1.41e-06	597.26322018	734.02669918	746.88743072	5.42027976	0.01913332	-0.35243602
0.09209	8.83544	0.00140621	6e-07	0.0	1e-08	0.00064352	9.5e-07	1.5e-07	1.41e-06	597.38738707	734.01190249	746.84806351	5.40513769	0.01930864	-0.3524051
0.09219	8.83964	0.00140869	6e-07	0.0	1e-08	0.00064102	9.6e-07	1.5e-07	1.41e-06	597.51120464	733.99739207	746.80879858	5.38992351	0.01948461	-0.35237427
0.09229	8.84382	0.00141116	6e-07	0.0	1e-08	0.00063854	9.7e-07	1.5e-07	1.41e-06	597.63467132	733.98317227	746.76963641	5.37463542	0.01966124	-0.35234351
0.09239	8.84796	0.00141361	6.1e-07	0.0	1e-08	0.00063607	9.8e-07	1.5e-07	1.42e-06	597.75778552	733.96924752	746.73057752	5.35927161	0.01983856	-0.35231284
0.09249	8.85208	0.00141604	6.1e-07	0.0	1e-08	0.00063363	9.9e-07	1.5e-07	1.42e-06	597.88054559	733.95562232	746.69162241	5.34383022	0.02001659	-0.35228225
0.09259	8.85617	0.00141845	6.2e-07	0.0	1e-08	0.0006312	9.9e-07	1.5e-07	1.42e-06	598.00294985	733.9423013	746.65277162	5.32830937	0.02019535	-0.35225173
0.09269	8.86023	0.00142085	6.2e-07	0.0	1e-08	0.00062879	1e-06	1.6e-07	1.42e-06	598.12499657	733.92928915	746.61402568	5.31270716	0.02037487	-0.35222131
0.09279	8.86427	0.00142322	6.2e-07	0.0	1e-08	0.0006264	1.01e-06	1.6e-07	1.43e-06	598.24668399	733.91659068	746.57538514	5.29702164	0.02055517	-0.35219096
0.09289	8.86827	0.00142558	6.3e-07	0.0	1e-08	0.00062403	1.02e-06	1.6e-07	1.43e-06	598.36801028	733.90421078	746.53685059	5.28125086	0.02073628	-0.35216069
0.09299	8.87225	0.00142792	6.3e-07	0.0	1e-08	0.00062167	1.02e-06	1.6e-07	1.43e-06	598.48897104	733.89215967	746.49842334	5.26520523	0.02092278	-0.35213054
0.09309	8.8762	0.00143024	6.4e-07	0.0	1e-08	0.00061933	1.03e-06	1.6e-07	1.43e-06	598.60956469	733.88044179	746.46010389	5.24920229	0.02110694	-0.35210045
0.09319	8.88011	0.00143254	6.4e-07	0.0	1e-08	0.00061702	1.04e-06	1.6e-07	1.44e-06	598.72979016	733.8690605	746.4218926	5.23309982	0.02129217	-0.35207044
0.09329	8.884	0.00143483	6.4e-07	0.0	1e-08	0.00061472	1.05e-06	1.6e-07	1.44e-06	598.84964527	733.85802149	746.38379014	5.21689509	0.02147854	-0.35204052
0.09339	8.88786	0.00143709	6.5e-07	0.0	1e-08	0.00061244	1.05e-06	1.6e-07	1.44e-06	598.96912776	733.84733057	746.34579719	5.20058532	0.02166608	-0.35201068
0.09349	8.89169	0.00143934	6.5e-07	0.0	1e-08	0.00061018	1.06e-06	1.7e-07	1.44e-06	599.08823532	733.83699372	746.30791449	5.18416769	0.02185483	-0.35198093
0.09359	8.89549	0.00144157	6.6e-07	0.0	1e-08	0.00060793	1.07e-06	1.7e-07	1.44e-06	599.20696558	733.82701702	746.27014276	5.16763932	0.02204485	-0.35195127
0.09369	8.89925	0.00144377	6.6e-07	0.0	1e-08	0.00060571	1.08e-06	1.7e-07	1.45e-06	599.32531608	733.81740671	746.23248275	5.15099729	0.02223617	-0.3519217
0.09379	8.90299	0.00144596	6.6e-07	0.0	1e-08	0.00060351	1.08e-06	1.7e-07	1.45e-06	599.44328432	733.80816916	746.19493524	5.1342386	0.02242885	-0.35189221
0.09389	8.90669	0.00144813	6.7e-07	0.0	1e-08	0.00060132	1.09e-06	1.7e-07	1.45e-06	599.56086772	733.79931092	746.15750103	5.11736025	0.02262294	-0.35186281
0.09399	8.91037	0.00145028	6.7e-07	0.0	1e-08	0.00059916	1.1e-06	1.7e-07	1.45e-06	599.67806362	733.79083864	746.12018091	5.10035914	0.02281849	-0.3518335
0.09409	8.91401	0.00145241	6.7e-07	0.0	1e-08	0.00059701	1.11e-06	1.7e-07	1.46e-06	599.79486932	733.78275916	746.08297574	5.08323215	0.02301555	-0.35180428
0.09419	8.91762	0.00145452	6.8e-07	0.0	1e-08	0.00059489	1.11e-06	1.7e-07	1.46e-06	599.91128202	733.77507945	746.04588636	5.0659761	0.02321417	-0.35177515
0.09429	8.9212	0.00145661	6.8e-07	0.0	1e-08	0.00059278	1.12e-06	1.8e-07	1.46e-06	600.02729883	733.76780669	746.00891366	5.04844615	0.02341828	-0.35174612
0.09439	8.92474	0.00145869	6.9e-07	0.0	1e-08	0.0005907	1.13e-06	1.8e-07	1.46e-06	600.14291296	733.76095645	745.97205966	5.03085006	0.02362216	-0.35171718
0.09449	8.92826	0.00146074	6.9e-07	0.0	1e-08	0.00058863	1.14e-06	1.8e-07	1.46e-06	600.25812348	733.75453171	745.93532469	5.01309793	0.02382824	-0.35168834
0.09459	8.93174	0.00146277	6.9e-07	0.0	1e-08	0.00058659	1.14e-06	1.8e-07	1.47e-06	600.3729269	733.74854096	745.89870979	4.99518429	0.02403662	-0.35165958
0.09469	8.93518	0.00146478	7e-07	0.0	1e-08	0.00058456	1.15e-06	1.8e-07	1.47e-06	600.48731959	733.74299295	745.86221607	4.97710354	0.02424743	-0.35163092
0.09479	8.9386	0.00146677	7e-07	0.0	1e-08	0.00058256	1.16e-06	1.8e-07	1.47e-06	600.60129781	733.73789672	745.82584467	4.95884992	0.02446078	-0.35160236
0.09489	8.94197	0.00146874	7e-07	0.0	1e-08	0.00058057	1.17e-06	1.8e-07	1.47e-06	600.71485768	733.73326158	745.78959676	4.9404175	0.0246768	-0.3515739
0.09499	8.94532	0.00147068	7.1e-07	0.0	1e-08	0.00057861	1.17e-06	1.8e-07	1.47e-06	600.82799519	733.72909712	745.75347356	4.92180022	0.02489563	-0.35154553
0.09509	8.94863	0.00147261	7.1e-07	0.0	1e-08	0.00057667	1.18e-06	1.8e-07	1.48e-06	600.94070617	733.72541325	745.71747632	4.90299185	0.02511739	-0.35151726
0.09519	8.9519	0.00147452	7.2e-07	0.0	1e-08	0.00057475	1.19e-06	1.9e-07	1.48e-06	601.05298621	733.72222049	745.68160639	4.88387799	0.02534598	-0.3514891
0.09529	8.95514	0.0014764	7.2e-07	0.0	1e-08	0.00057285	1.19e-06	1.9e-07	1.48e-06	601.16482813	733.719536	745.64586589	4.86461335	0.02557593	-0.35146103
0.09539	8.95835	0.00147827	7.2e-07	0.0	1e-08	0.00057097	1.2e-06	1.9e-07	1.48e-06	601.27622882	733.71736699	745.61025578	4.84512521	0.02580967	-0.35143307
0.09549	8.96151	0.00148011	7.3e-07	0.0	1e-08	0.00056912	1.21e-06	1.9e-07	1.48e-06	601.38718325	733.71572537	745.57477757	4.82540515	0.02604743	-0.35140521
0.09559	8.96464	0.00148193	7.3e-07	0.0	1e-08	0.00056728	1.22e-06	1.9e-07	1.49e-06	601.49768616	733.71462347	745.53943285	4.80544453	0.02628939	-0.35137746
0.09569	8.96774	0.00148373	7.3e-07	0.0	1e-08	0.00056547	1.22e-06	1.9e-07	1.49e-06	601.60773211	733.71407406	745.50422325	4.78523447	0.02653579	-0.35134981
0.09579	8.97079	0.0014855	7.4e-07	0.0	1e-08	0.00056368	1.23e-06	1.9e-07	1.49e-06	601.71731546	733.71409034	745.46915046	4.76476586	0.02678684	-0.35132227
0.09589	8.97381	0.00148726	7.4e-07	0.0	1e-08	0.00056191	1.24e-06	1.9e-07	1.49e-06	601.82643035	733.714686	745.43421624	4.74402934	0.02704278	-0.35129483
0.09599	8.97679	0.00148899	7.4e-07	0.0	1e-08	0.00056017	1.24e-06	1.9e-07	1.49e-06	601.93507073	733.71587517	745.3994224	4.72301534	0.02730383	-0.35126751
0.09609	8.97973	0.00149069	7.5e-07	0.0	1e-08	0.00055845	1.25e-06	2e-07	1.49e-06	602.04323004	733.71767306	745.3647709	4.70159628	0.02757404	-0.35124031
0.09619	8.98264	0.00149238	7.5e-07	0.0	1e-08	0.00055675	1.26e-06	2e-07	1.5e-06	602.15089878	733.7201015	745.33026455	4.67991222	0.02784882	-0.35121321
0.09629	8.9855	0.00149404	7.5e-07	0.0	1e-08	0.00055508	1.27e-06	2e-07	1.5e-06	602.25807124	733.72317381	745.29590508	4.6578922	0.02813038	-0.35118623
0.09639	8.98832	0.00149568	7.6e-07	0.0	1e-08	0.00055343	1.27e-06	2e-07	1.5e-06	602.36473975	733.7269077	745.26169476	4.635521	0.02841914	-0.35115937
0.09649	8.99111	0.00149729	7.6e-07	0.0	1e-08	0.0005518	1.28e-06	2e-07	1.5e-06	602.47089629	733.73132164	745.22763598	4.61278283	0.02871553	-0.35113262
0.09659	8.99385	0.00149888	7.6e-07	0.0	1e-08	0.0005502	1.29e-06	2e-07	1.5e-06	602.57653248	733.7364349	745.19373125	4.58966137	0.02901999	-0.351106
0.09669	8.99655	0.00150045	7.7e-07	0.0	1e-08	0.00054862	1.29e-06	2e-07	1.5e-06	602.68163956	733.7422676	745.15998315	4.56613975	0.02933299	-0.3510795
0.09679	8.9992	0.00150199	7.7e-07	0.0	1e-08	0.00054707	1.3e-06	2e-07	1.51e-06	602.78620569	733.74884689	745.12639518	4.54200461	0.0296616	-0.35105313
0.09689	9.00182	0.00150351	7.7e-07	0.0	1e-08	0.00054554	1.31e-06	2e-07	1.51e-06	602.8902211	733.75619514	745.09297024	4.51751108	0.02999715	-0.35102688
0.09699	9.00439	0.001505	7.8e-07	0.0	1e-08	0.00054403	1.31e-06	2.1e-07	1.51e-06	602.99367569	733.76433546	745.05971133	4.49252776	0.03034393	-0.35100077
0.09709	9.00691	0.00150646	7.8e-07	0.0	1e-08	0.00054256	1.32e-06	2.1e-07	1.51e-06	603.0965582	733.77329355	745.02662177	4.46702987	0.03070267	-0.35097479
0.09719	9.00939	0.0015079	7.8e-07	0.0	1e-08	0.00054111	1.32e-06	2.1e-07	1.51e-06	603.1988568	733.78309643	744.99370506	4.44099171	0.03107413	-0.35094894
0.09729	9.01183	0.00150931	7.9e-07	0.0	1e-08	0.00053968	1.33e-06	2.1e-07	1.51e-06	603.30055908	733.79377241	744.96096486	4.41438663	0.03145909	-0.35092323
0.09739	9.01422	0.0015107	7.9e-07	0.0	1e-08	0.00053829	1.34e-06	2.1e-07	1.51e-06	603.40165064	733.8053543	744.92840541	4.38701401	0.03186434	-0.35089767
0.09749	9.01656	0.00151206	7.9e-07	0.0	1e-08	0.00053692	1.34e-06	2.1e-07	1.52e-06	603.50211498	733.81787967	744.89603157	4.35902484	0.03228452	-0.35087225
0.09759	9.01885	0.00151339	8e-07	0.0	1e-08	0.00053557	1.35e-06	2.1e-07	1.52e-06	603.60193743	733.83138192	744.86384764	4.33030896	0.0327233	-0.35084698
0.09769	9.0211	0.00151469	8e-07	0.0	1e-08	0.00053426	1.35e-06	2.1e-07	1.52e-06	603.70110111	733.84589942	744.83185859	4.30081947	0.03318215	-0.35082186
0.09779	9.02329	0.00151596	8e-07	0.0	1e-08	0.00053298	1.36e-06	2.1e-07	1.52e-06	603.79958797	733.8614732	744.80006971	4.2703886	0.03366702	-0.3507969
0.09789	9.02544	0.00151721	8e-07	0.0	1e-08	0.00053172	1.37e-06	2.1e-07	1.52e-06	603.89737509	733.87815579	744.7684877	4.23906647	0.03417578	-0.35077211
0.09799	9.02753	0.00151842	8.1e-07	0.0	1e-08	0.0005305	1.37e-06	2.2e-07	1.52e-06	603.99444235	733.89599287	744.73711846	4.20675113	0.0347119	-0.35074748
0.09809	9.02957	0.00151961	8.1e-07	0.0	1e-08	0.0005293	1.38e-06	2.2e-07	1.52e-06	604.09076654	733.9150373	744.70596878	4.17337067	0.03527776	-0.35072302
0.09819	9.03155	0.00152076	8.1e-07	0.0	1e-08	0.00052814	1.38e-06	2.2e-07	1.52e-06	604.18632279	733.93534575	744.67504591	4.13884923	0.03587587	-0.35069874
0.09829	9.03348	0.00152188	8.1e-07	0.0	1e-08	0.00052701	1.39e-06	2.2e-07	1.53e-06	604.28108209	733.95698448	744.64435832	4.10287332	0.0365175	-0.35067465
0.09839	9.03536	0.00152297	8.2e-07	0.0	1e-08	0.00052591	1.39e-06	2.2e-07	1.53e-06	604.37501258	733.9800263	744.61391528	4.06553225	0.03719904	-0.35065075
0.09849	9.03717	0.00152403	8.2e-07	0.0	1e-08	0.00052484	1.4e-06	2.2e-07	1.53e-06	604.4680811	734.00454694	744.58372645	4.02662631	0.03792756	-0.35062705
0.09859	9.03893	0.00152505	8.2e-07	0.0	1e-08	0.00052381	1.4e-06	2.2e-07	1.53e-06	604.56024858	734.03063595	744.55380316	3.98578747	0.03871659	-0.35060356
0.09869	9.04062	0.00152604	8.2e-07	0.0	1e-08	0.00052281	1.41e-06	2.2e-07	1.53e-06	604.65147108	734.05839415	744.52415818	3.94302436	0.03956529	-0.35058029
0.09879	9.04225	0.00152699	8.3e-07	0.0	1e-08	0.00052186	1.41e-06	2.2e-07	1.53e-06	604.74170214	734.08792816	744.49480496	3.89806801	0.04048338	-0.35055724
0.09889	9.04382	0.0015279	8.3e-07	0.0	1e-08	0.00052093	1.42e-06	2.2e-07	1.53e-06	604.83088756	734.11936258	744.46575919	3.85043351	0.04148884	-0.35053444
0.09899	9.04532	0.00152878	8.3e-07	0.0	1e-08	0.00052005	1.42e-06	2.2e-07	1.53e-06	604.91896351	734.15284453	744.43703934	3.7999031	0.0425894	-0.3505119
0.09909	9.04675	0.00152961	8.3e-07	0.0	1e-08	0.00051921	1.42e-06	2.2e-07	1.53e-06	605.0058585	734.18853895	744.40866603	3.74582714	0.04380957	-0.35048963
0.09919	9.04811	0.0015304	8.3e-07	0.0	1e-08	0.00051841	1.43e-06	2.2e-07	1.53e-06	605.09148604	734.226646	744.38066418	3.68775678	0.04516588	-0.35046765
0.09929	9.04939	0.00153115	8.4e-07	0.0	1e-08	0.00051765	1.43e-06	2.2e-07	1.54e-06	605.17574811	734.26739277	744.35306203	3.62483743	0.04669081	-0.35044599
0.09939	9.05059	0.00153186	8.4e-07	0.0	1e-08	0.00051694	1.43e-06	2.3e-07	1.54e-06	605.25852256	734.31106293	744.32589469	3.55607195	0.04842239	-0.35042467
0.09949	9.05171	0.00153251	8.4e-07	0.0	1e-08	0.00051628	1.44e-06	2.3e-07	1.54e-06	605.33965982	734.35800461	744.29920508	3.4797781	0.05042591	-0.35040373
0.09959	9.05274	0.00153312	8.4e-07	0.0	1e-08	0.00051567	1.44e-06	2.3e-07	1.54e-06	605.41897246	734.40865493	744.27304692	3.39417247	0.05277052	-0.35038321
0.09969	9.05368	0.00153367	8.4e-07	0.0	1e-08	0.00051512	1.44e-06	2.3e-07	1.54e-06	605.49621452	734.46358841	744.24749058	3.29594073	0.05558662	-0.35036316
0.09979	9.05452	0.00153416	8.4e-07	0.0	1e-08	0.00051462	1.45e-06	2.3e-07	1.54e-06	605.57105011	734.52359098	744.22263201	3.18014128	0.05907002	-0.35034367
0.09989	9.05524	0.00153458	8.4e-07	0.0	1e-08	0.00051419	1.45e-06	2.3e-07	1.54e-06	605.64299199	734.58980337	744.19861016	3.03758577	0.06358795	-0.35032484
0.09999	9.05584	0.00153494	8.4e-07	0.0	1e-08	0.00051384	1.45e-06	2.3e-07	1.54e-06	605.71125801	734.66405589	744.17564762	2.84908274	0.06991303	-0.35030685
0.10001	9.05594	0.001535	8.4e-07	0.0	1e-08	0.00051377	1.45e-06	2.3e-07	1.54e-06	605.72436134	734.6801253	744.17121315	1237.48185659	32.34908292	37.60303121
