# Supplementary material for: Dataset for the simulated biomass pyrolysis in rotary kilns with varying particle residence time distributions
Source: Data Brief. 2021 Nov 23;39:107603. doi: 10.1016/j.dib.2021.107603 (PMC8633881; doi:10.1016/j.dib.2021.107603)
Supplement: Supplementary Data S1 — Supplementary Raw Research Data. This is open data under the CC BY license http://creativecommons.org/licenses/by/4.0/ [file mmc1.zip › supplementary/114/logFiles/log_Pe30]

l,m	Tau,s	F_w,kg/s	F_is,kg/s	F_c,kg/s	F_rt,kg/s	F_w_wet,kg/s	F_it,kg/s	F_g,kg/s	F_H2O_g,kg/s	T_b,K	T_g,K	T_w,K	q_bed,kW/m	q_gas,kW/m	q_loss,kW/m
1e-05	0.00062	0.0	0.0	0.0	0.0	0.00205262	0.0	0.0	0.0	298.21485653	298.70213339	833.13078866	23.96902667	3.83785391	-0.42016539
0.0001	0.01174	0.0	0.0	0.0	0.0	0.00205262	0.0	0.0	0.0	298.79803624	303.66289542	832.95802416	23.93767826	3.82884912	-0.42002972
0.0002	0.02409	0.0	0.0	0.0	0.0	0.00205262	0.0	0.0	0.0	299.444899	309.15678862	832.76635505	23.90293156	3.81854087	-0.41987919
0.0003	0.03644	0.0	0.0	0.0	0.0	0.00205262	0.0	0.0	0.0	300.09059213	314.6312214	832.57499438	23.86828476	3.80786504	-0.4197289
0.0004	0.04879	0.0	0.0	0.0	0.0	0.00205262	0.0	0.0	0.0	300.73511955	320.08572294	832.38394395	23.83373496	3.79682821	-0.41957886
0.0005	0.06113	0.0	0.0	0.0	0.0	0.00205262	0.0	0.0	0.0	301.37848509	325.51981318	832.19320563	23.79928122	3.78542045	-0.41942907
0.0006	0.07347	0.0	0.0	0.0	0.0	0.00205262	0.0	0.0	0.0	302.0206926	330.9330271	832.00278118	23.76492459	3.77365921	-0.41927952
0.0007	0.08581	0.0	0.0	0.0	0.0	0.00205262	0.0	0.0	0.0	302.6617459	336.32488548	831.81267246	23.73066153	3.76150707	-0.41913023
0.0008	0.09814	0.0	0.0	0.0	0.0	0.00205262	0.0	0.0	0.0	303.30164875	341.69489716	831.62288143	23.6964953	3.74899691	-0.41898118
0.0009	0.11047	0.0	0.0	0.0	0.0	0.00205262	0.0	0.0	0.0	303.94040499	347.04259272	831.43340987	23.66242241	3.73609698	-0.41883238
0.001	0.1228	0.0	0.0	0.0	0.0	0.00205262	0.0	0.0	0.0	304.57801828	352.36745813	831.2442599	23.62844448	3.72282133	-0.41868384
0.0011	0.13512	0.0	0.0	0.0	0.0	0.00205262	0.0	0.0	0.0	305.21449243	357.66901633	831.05543336	23.5945613	3.70916819	-0.41853554
0.0012	0.14744	0.0	0.0	0.0	0.0	0.00205262	0.0	0.0	0.0	305.84983105	362.94675307	830.86693238	23.56076405	3.6950769	-0.41838753
0.0013	0.15976	0.0	0.0	0.0	0.0	0.00205262	0.0	0.0	0.0	306.48403772	368.20014769	830.67875913	23.52706256	3.68061509	-0.41823976
0.0014	0.17207	0.0	0.0	0.0	0.0	0.00205262	0.0	0.0	0.0	307.1171162	373.42871174	830.49091553	23.49345422	3.66576478	-0.41809224
0.0015	0.18438	0.0	0.0	0.0	0.0	0.00205262	0.0	0.0	0.0	307.74907019	378.63194703	830.3034036	23.45993927	3.6505276	-0.41794498
0.0016	0.19668	0.0	0.0	0.0	0.0	0.00205262	0.0	0.0	0.0	308.37990342	383.80935705	830.11622531	23.42651794	3.6349052	-0.41779798
0.0017	0.20899	0.0	0.0	0.0	0.0	0.00205262	0.0	0.0	0.0	309.0096196	388.96044699	829.92938266	23.39319048	3.61889923	-0.41765123
0.0018	0.22128	0.0	0.0	0.0	0.0	0.00205262	0.0	0.0	0.0	309.63822192	394.08466185	829.74287814	23.3599294	3.60237669	-0.41750482
0.0019	0.23358	0.0	0.0	0.0	0.0	0.00205262	0.0	0.0	0.0	310.26571382	399.18147925	829.556714	23.32677409	3.58552933	-0.41735862
0.002	0.24587	0.0	0.0	0.0	0.0	0.00205262	0.0	0.0	0.0	310.89209919	404.25042204	829.37089206	23.29370946	3.56828442	-0.41721269
0.0021	0.25816	0.0	0.0	0.0	0.0	0.00205262	0.0	0.0	0.0	311.51738162	409.29098421	829.1854144	23.26073545	3.5506421	-0.41706702
0.0022	0.27044	0.0	0.0	0.0	0.0	0.00205262	0.0	0.0	0.0	312.14156471	414.3026601	829.00028311	23.227852	3.53260253	-0.41692161
0.0023	0.28273	0.0	0.0	0.0	0.0	0.00205262	0.0	0.0	0.0	312.76465207	419.28494435	828.81550027	23.19505902	3.51416583	-0.41677647
0.0024	0.295	0.0	0.0	0.0	0.0	0.00205262	0.0	0.0	0.0	313.38664665	424.23731874	828.63106831	23.16232537	3.49527102	-0.41663168
0.0025	0.30728	0.0	0.0	0.0	0.0	0.00205262	0.0	0.0	0.0	314.00755182	429.15927419	828.44698942	23.12969557	3.47600596	-0.41648711
0.0026	0.31955	0.0	0.0	0.0	0.0	0.00205262	0.0	0.0	0.0	314.62737127	434.05030837	828.26326563	23.09715179	3.45633585	-0.41634282
0.0027	0.33182	0.0	0.0	0.0	0.0	0.00205262	0.0	0.0	0.0	315.24610844	438.90991369	828.07989911	23.06469357	3.43626007	-0.41619881
0.0028	0.34408	0.0	0.0	0.0	0.0	0.00205262	0.0	0.0	0.0	315.8637667	443.73758254	827.89689205	23.03232043	3.41577796	-0.41605507
0.0029	0.35634	0.0	0.0	0.0	0.0	0.00205262	0.0	0.0	0.0	316.48034945	448.53280731	827.71424662	23.00003191	3.39488889	-0.41591162
0.003	0.3686	0.0	0.0	0.0	0.0	0.00205262	0.0	0.0	0.0	317.09585966	453.29516644	827.53196474	22.96780765	3.37368695	-0.41576849
0.0031	0.38085	0.0	0.0	0.0	0.0	0.00205262	0.0	0.0	0.0	317.71030061	458.02417001	827.35004855	22.93567584	3.35203498	-0.41562562
0.0032	0.3931	0.0	0.0	0.0	0.0	0.00205262	0.0	0.0	0.0	318.32367565	462.71930124	827.1685003	22.90362456	3.32998685	-0.41548305
0.0033	0.40535	0.0	0.0	0.0	0.0	0.00205262	0.0	0.0	0.0	318.93598802	467.38007395	826.98732212	22.8716531	3.3075431	-0.41534076
0.0034	0.41759	0.0	0.0	0.0	0.0	0.00205262	0.0	0.0	0.0	319.54724088	472.00600386	826.80651617	22.83976074	3.28470429	-0.41519877
0.0035	0.42983	0.0	0.0	0.0	0.0	0.00205262	0.0	0.0	0.0	320.15743742	476.5966086	826.6260846	22.80794676	3.26147097	-0.41505707
0.0036	0.44206	0.0	0.0	0.0	0.0	0.00205262	0.0	0.0	0.0	320.76658061	481.1515541	826.44602883	22.77620029	3.23803196	-0.41491567
0.0037	0.45429	0.0	0.0	0.0	0.0	0.00205262	0.0	0.0	0.0	321.37467355	485.67037571	826.26635095	22.7445353	3.21411537	-0.41477456
0.0038	0.46652	0.0	0.0	0.0	0.0	0.00205262	0.0	0.0	0.0	321.98171935	490.15258799	826.08705316	22.71294519	3.18983079	-0.41463375
0.0039	0.47875	0.0	0.0	0.0	0.0	0.00205262	0.0	0.0	0.0	322.58772101	494.59775035	825.90813744	22.68142911	3.1651811	-0.41449325
0.004	0.49097	0.0	0.0	0.0	0.0	0.00205262	0.0	0.0	0.0	323.19268154	499.00542718	825.72960577	22.64998623	3.14016916	-0.41435305
0.0041	0.50319	0.0	0.0	0.0	0.0	0.00205262	0.0	0.0	0.0	323.79660389	503.37518785	825.5514601	22.61861569	3.11479784	-0.41421315
0.0042	0.5154	0.0	0.0	0.0	0.0	0.00205262	0.0	0.0	0.0	324.3994909	507.70678552	825.37370147	22.58730778	3.08929626	-0.41407354
0.0043	0.52761	0.0	0.0	0.0	0.0	0.00205262	0.0	0.0	0.0	325.00134549	511.99979879	825.1963318	22.55607454	3.06333857	-0.41393425
0.0044	0.53982	0.0	0.0	0.0	0.0	0.00205261	0.0	0.0	0.0	325.60217052	516.25380844	825.01935304	22.52490997	3.03705952	-0.41379527
0.0045	0.55202	0.0	0.0	0.0	0.0	0.00205261	0.0	0.0	0.0	326.20196883	520.46844283	824.84276688	22.4938131	3.01046473	-0.4136566
0.0046	0.56422	0.0	0.0	0.0	0.0	0.00205261	0.0	0.0	0.0	326.8007432	524.64333881	824.666575	22.46278299	2.98355979	-0.41351823
0.0047	0.57642	0.0	0.0	0.0	0.0	0.00205261	0.0	0.0	0.0	327.39849639	528.77814168	824.49077904	22.43181869	2.95635031	-0.41338018
0.0048	0.58861	0.0	0.0	0.0	0.0	0.00205261	0.0	0.0	0.0	327.99523105	532.87266761	824.31537976	22.40091108	2.92904271	-0.41324243
0.0049	0.6008	0.0	0.0	0.0	0.0	0.00205261	0.0	0.0	0.0	328.59094986	536.92656376	824.14037881	22.37007112	2.90134965	-0.413105
0.005	0.61298	0.0	0.0	0.0	0.0	0.00205261	0.0	0.0	0.0	329.18565551	540.9395036	823.96577772	22.33929306	2.87339455	-0.41296789
0.0051	0.62516	0.0	0.0	0.0	0.0	0.00205261	0.0	0.0	0.0	329.7793506	544.91119976	823.79157784	22.30857586	2.8451854	-0.41283109
0.0052	0.63734	0.0	0.0	0.0	0.0	0.00205261	0.0	0.0	0.0	330.37203772	548.84137628	823.61778045	22.27791847	2.81673016	-0.41269461
0.0053	0.64952	0.0	0.0	0.0	0.0	0.00205261	0.0	0.0	0.0	330.96371942	552.72976864	823.44438679	22.24731984	2.78803683	-0.41255844
0.0054	0.66169	0.0	0.0	0.0	0.0	0.00205261	0.0	0.0	0.0	331.55439809	556.57626368	823.27139733	22.21677135	2.75928262	-0.41242258
0.0055	0.67385	0.0	0.0	0.0	0.0	0.00205261	0.0	0.0	0.0	332.14407625	560.38059549	823.09881335	22.18628304	2.73022769	-0.41228705
0.0056	0.68602	0.0	0.0	0.0	0.0	0.00205261	0.0	0.0	0.0	332.73275632	564.14254098	822.9266359	22.15584939	2.70097992	-0.41215185
0.0057	0.69818	0.0	0.0	0.0	0.0	0.00205261	0.0	0.0	0.0	333.32044072	567.86190859	822.75486589	22.12546927	2.67154925	-0.41201696
0.0058	0.71033	0.0	0.0	0.0	0.0	0.00205261	0.0	0.0	0.0	333.90713178	571.53852062	822.58350419	22.09514154	2.64194563	-0.41188239
0.0059	0.72248	0.0	0.0	0.0	0.0	0.00205261	0.0	0.0	0.0	334.49283185	575.17221322	822.41255157	22.06486506	2.61217901	-0.41174815
0.006	0.73463	0.0	0.0	0.0	0.0	0.00205261	0.0	0.0	0.0	335.07754316	578.76292721	822.24200825	22.03463558	2.58237349	-0.41161421
0.0061	0.74678	0.0	0.0	0.0	0.0	0.00205261	0.0	0.0	0.0	335.66126798	582.31050406	822.07187502	22.00445655	2.55237122	-0.4114806
0.0062	0.75892	0.0	0.0	0.0	0.0	0.00205261	0.0	0.0	0.0	336.24400852	585.81482882	821.90215246	21.97432497	2.52224994	-0.41134732
0.0063	0.77106	0.0	0.0	0.0	0.0	0.00205261	0.0	0.0	0.0	336.82576696	589.27580975	821.73284101	21.94423969	2.49202089	-0.41121436
0.0064	0.78319	0.0	0.0	0.0	0.0	0.00205261	0.0	0.0	0.0	337.40654543	592.69337044	821.56394106	21.91419951	2.46169532	-0.41108173
0.0065	0.79532	0.0	0.0	0.0	0.0	0.00205261	0.0	0.0	0.0	337.98634605	596.06744981	821.39545293	21.88420314	2.43130309	-0.41094941
0.0066	0.80745	0.0	0.0	0.0	0.0	0.00205261	0.0	0.0	0.0	338.56517088	599.39806729	821.22737645	21.85424917	2.40088384	-0.41081741
0.0067	0.81957	0.0	0.0	0.0	0.0	0.00205261	0.0	0.0	0.0	339.14302195	602.68517202	821.05971194	21.82433696	2.3703804	-0.41068574
0.0068	0.83169	0.0	0.0	0.0	0.0	0.00205261	0.0	0.0	0.0	339.71990127	605.92875599	820.89245945	21.79446511	2.3398357	-0.4105544
0.0069	0.8438	0.0	0.0	0.0	0.0	0.00205261	0.0	0.0	0.0	340.2958108	609.1288308	820.72561896	21.76463242	2.30926194	-0.41042338
0.007	0.85592	0.0	0.0	0.0	0.0	0.00205261	0.0	0.0	0.0	340.87075245	612.28542437	820.55919036	21.73483772	2.27867129	-0.41029269
0.0071	0.86802	0.0	0.0	0.0	0.0	0.00205261	0.0	0.0	0.0	341.44472812	615.39858093	820.39317348	21.70508178	2.24808802	-0.41016231
0.0072	0.88013	0.0	0.0	0.0	0.0	0.00205261	0.0	0.0	0.0	342.01773977	618.46836976	820.2275679	21.67536177	2.21751411	-0.41003225
0.0073	0.89223	0.0	0.0	0.0	0.0	0.00205261	0.0	0.0	0.0	342.58978919	621.49486448	820.06237336	21.64567614	2.18695946	-0.40990253
0.0074	0.90433	0.0	0.0	0.0	0.0	0.00205261	0.0	0.0	0.0	343.16087817	624.47815949	819.89758942	21.61602429	2.1564398	-0.40977312
0.0075	0.91642	0.0	0.0	0.0	0.0	0.00205261	0.0	0.0	0.0	343.73100847	627.41836578	819.73321559	21.58640509	2.12596762	-0.40964404
0.0076	0.92851	0.0	0.0	0.0	0.0	0.00205261	0.0	0.0	0.0	344.30018183	630.31561077	819.56925127	21.55681739	2.09555537	-0.40951529
0.0077	0.94059	0.0	0.0	0.0	0.0	0.00205261	0.0	0.0	0.0	344.86839996	633.17003631	819.40569583	21.52727273	2.06515519	-0.40938681
0.0078	0.95267	0.0	0.0	0.0	0.0	0.00205261	0.0	0.0	0.0	345.43566496	635.98167219	819.2425489	21.49775132	2.03486844	-0.40925868
0.0079	0.96475	0.0	0.0	0.0	0.0	0.00205261	0.0	0.0	0.0	346.00197823	638.7507663	819.07980947	21.46825902	2.00467436	-0.40913087
0.008	0.97683	0.0	0.0	0.0	0.0	0.00205261	0.0	0.0	0.0	346.56734139	641.47750341	818.91747667	21.43879466	1.97458544	-0.40900338
0.0081	0.9889	0.0	0.0	0.0	0.0	0.00205261	0.0	0.0	0.0	347.13175603	644.16208479	818.75554956	21.40935712	1.94461422	-0.40887621
0.0082	1.00096	0.0	0.0	0.0	0.0	0.00205261	0.0	0.0	0.0	347.6952237	646.80472826	818.59402711	21.37994525	1.9147732	-0.40874936
0.0083	1.01303	0.0	0.0	0.0	0.0	0.00205261	0.0	0.0	0.0	348.25774593	649.40566815	818.43290822	21.35055791	1.8850749	-0.40862283
0.0084	1.02508	0.0	0.0	0.0	0.0	0.00205261	0.0	0.0	0.0	348.8193242	651.96515534	818.27219173	21.32119395	1.85553182	-0.40849663
0.0085	1.03714	0.0	0.0	0.0	0.0	0.00205261	0.0	0.0	0.0	349.37995997	654.48345722	818.11187638	21.29185224	1.8261565	-0.40837075
0.0086	1.04919	0.0	0.0	0.0	0.0	0.00205261	0.0	0.0	0.0	349.93965466	656.9608577	817.95196084	21.26253163	1.79696143	-0.40824519
0.0087	1.06124	0.0	0.0	0.0	0.0	0.00205261	0.0	0.0	0.0	350.49840965	659.39765723	817.79244371	21.23323099	1.76795913	-0.40811995
0.0088	1.07328	0.0	0.0	0.0	0.0	0.00205261	0.0	0.0	0.0	351.05622719	661.79382911	817.6333248	21.20401406	1.73869486	-0.40799485
0.0089	1.08532	0.0	0.0	0.0	0.0	0.00205261	0.0	0.0	0.0	351.61310898	664.14956299	817.47460309	21.17477236	1.70995406	-0.4078702
0.009	1.09736	0.0	0.0	0.0	0.0	0.00205261	0.0	0.0	0.0	352.16905571	666.46543061	817.31627611	21.14555046	1.68142004	-0.40774586
0.0091	1.10939	0.0	0.0	0.0	0.0	0.00205261	0.0	0.0	0.0	352.72406873	668.7417613	817.15834228	21.11634739	1.65310409	-0.40762183
0.0092	1.12142	0.0	0.0	0.0	0.0	0.00205261	0.0	0.0	0.0	353.27814936	670.97889903	817.00079995	21.08716218	1.62501749	-0.40749811
0.0093	1.13344	0.0	0.0	0.0	0.0	0.00205261	0.0	0.0	0.0	353.83129887	673.17720242	816.84364741	21.05799387	1.59717154	-0.40737471
0.0094	1.14546	0.0	0.0	0.0	0.0	0.00205261	0.0	0.0	0.0	354.38351853	675.33704472	816.68688288	21.02884147	1.56957753	-0.40725162
0.0095	1.15748	0.0	0.0	0.0	0.0	0.00205261	0.0	0.0	0.0	354.93480957	677.4588138	816.53050449	20.99970402	1.54224674	-0.40712884
0.0096	1.16949	0.0	0.0	0.0	0.0	0.00205261	0.0	0.0	0.0	355.48517318	679.54291217	816.37451032	20.97058054	1.51519046	-0.40700637
0.0097	1.1815	0.0	0.0	0.0	0.0	0.00205261	0.0	0.0	0.0	356.03461052	681.589757	816.21889837	20.94147007	1.48841999	-0.40688421
0.0098	1.19351	0.0	0.0	0.0	0.0	0.00205261	0.0	0.0	0.0	356.58312284	683.59973981	816.06366674	20.91246029	1.46116444	-0.40676217
0.0099	1.20551	0.0	0.0	0.0	0.0	0.00205261	0.0	0.0	0.0	357.13071397	685.57207454	815.90881845	20.88340579	1.43470933	-0.40664057
0.01	1.21751	0.0	0.0	0.0	0.0	0.00205261	0.0	0.0	0.0	357.67738318	687.50804758	815.75434784	20.8543664	1.40852966	-0.40651926
0.0101	1.2295	0.0	0.0	0.0	0.0	0.00205261	0.0	0.0	0.0	358.22313164	689.40806902	815.60025291	20.82534143	1.38263408	-0.40639825
0.0102	1.24149	0.0	0.0	0.0	0.0	0.00205261	0.0	0.0	0.0	358.76796054	691.27255981	815.4465316	20.79633021	1.35703127	-0.40627754
0.0103	1.25347	0.0	0.0	0.0	0.0	0.00205261	0.0	0.0	0.0	359.31187102	693.10195172	815.29318179	20.76733208	1.33172986	-0.40615713
0.0104	1.26546	0.0	0.0	0.0	0.0	0.00205261	0.0	0.0	0.0	359.85486424	694.89668736	815.14020132	20.73834636	1.30673854	-0.40603701
0.0105	1.27743	0.0	0.0	0.0	0.0	0.00205261	0.0	0.0	0.0	360.39694129	696.65722017	814.98758797	20.70937236	1.28206595	-0.40591718
0.0106	1.28941	0.0	0.0	0.0	0.0	0.00205261	0.0	0.0	0.0	360.93810327	698.38401445	814.83533947	20.68040943	1.25772076	-0.40579765
0.0107	1.30138	1e-08	0.0	0.0	0.0	0.00205261	0.0	0.0	0.0	361.47835125	700.07754533	814.68345348	20.65145688	1.23371163	-0.40567842
0.0108	1.31334	1e-08	0.0	0.0	0.0	0.00205261	0.0	0.0	0.0	362.01768629	701.73829875	814.53192761	20.62251405	1.21004722	-0.40555947
0.0109	1.32531	1e-08	0.0	0.0	0.0	0.00205261	0.0	0.0	0.0	362.55611091	703.36599139	814.38076294	20.5936912	1.18557948	-0.40544064
0.011	1.33726	1e-08	0.0	0.0	0.0	0.00205261	0.0	0.0	0.0	363.09362663	704.96086858	814.22995814	20.56480326	1.1622397	-0.40532222
0.0111	1.34922	1e-08	0.0	0.0	0.0	0.00205261	0.0	0.0	0.0	363.63023354	706.52392007	814.07950855	20.53592847	1.13921359	-0.40520407
0.0112	1.36117	1e-08	0.0	0.0	0.0	0.00205261	0.0	0.0	0.0	364.16593274	708.05559487	813.92941194	20.50706649	1.11650653	-0.40508621
0.0113	1.37312	1e-08	0.0	0.0	0.0	0.00205261	0.0	0.0	0.0	364.70072535	709.55634833	813.77966602	20.47821695	1.09412387	-0.40496862
0.0114	1.38506	1e-08	0.0	0.0	0.0	0.00205261	0.0	0.0	0.0	365.23461247	711.02664209	813.63026848	20.4493795	1.072071	-0.40485131
0.0115	1.397	1e-08	0.0	0.0	0.0	0.00205261	0.0	0.0	0.0	365.76759519	712.46694414	813.48121699	20.42055378	1.05035328	-0.40473427
0.0116	1.40893	1e-08	0.0	0.0	0.0	0.00205261	0.0	0.0	0.0	366.29967456	713.87772879	813.33250917	20.39173943	1.02897607	-0.40461751
0.0117	1.42086	1e-08	0.0	0.0	0.0	0.00205261	0.0	0.0	0.0	366.83085166	715.25947666	813.1841426	20.36293609	1.00794476	-0.40450102
0.0118	1.43279	1e-08	0.0	0.0	0.0	0.00205261	0.0	0.0	0.0	367.36112754	716.6126747	813.03611483	20.3341434	0.98726471	-0.4043848
0.0119	1.44471	1e-08	0.0	0.0	0.0	0.00205261	0.0	0.0	0.0	367.89050333	717.93775159	812.8884237	20.30543934	0.96600277	-0.40426878
0.012	1.45663	1e-08	0.0	0.0	0.0	0.00205261	0.0	0.0	0.0	368.4189823	719.23389858	812.74107288	20.27669584	0.94569441	-0.40415306
0.0121	1.46854	1e-08	0.0	0.0	0.0	0.00205261	0.0	0.0	0.0	368.94656395	720.50250613	812.59405563	20.24796633	0.92570059	-0.40403761
0.0122	1.48045	1e-08	0.0	0.0	0.0	0.00205261	0.0	0.0	0.0	369.47324941	721.744015	812.44736971	20.21925071	0.90602357	-0.40392243
0.0123	1.49236	1e-08	0.0	0.0	0.0	0.0020526	0.0	0.0	0.0	369.99903977	722.9588681	812.30101287	20.19054889	0.88666556	-0.4038075
0.0124	1.50426	1e-08	0.0	0.0	0.0	0.0020526	0.0	0.0	0.0	370.52393617	724.14751057	812.15498283	20.16186077	0.8676288	-0.40369282
0.0125	1.51616	1e-08	0.0	0.0	0.0	0.0020526	0.0	0.0	0.0	371.0479397	725.31038971	812.0092773	20.13318625	0.84891553	-0.4035784
0.0126	1.52805	1e-08	0.0	0.0	0.0	0.0020526	0.0	0.0	0.0	371.57105146	726.447955	811.86389399	20.10452523	0.83052798	-0.40346424
0.0127	1.53994	1e-08	0.0	0.0	0.0	0.0020526	0.0	0.0	0.0	372.09327255	727.56065814	811.71883056	20.07587763	0.81246839	-0.40335033
0.0128	1.55183	1e-08	0.0	0.0	0.0	0.0020526	0.0	0.0	0.0	372.61460407	728.64895298	811.5740847	20.04724334	0.79473898	-0.40323666
0.0129	1.56371	1e-08	0.0	0.0	0.0	0.0020526	0.0	0.0	0.0	373.13504709	729.71329558	811.42965406	20.01862226	0.77734198	-0.40312325
0.013	1.57559	1e-08	0.0	0.0	0.0	0.0020526	0.0	0.0	0.0	373.65460356	730.75358189	811.28553904	19.99007927	0.75940849	-0.40301007
0.0131	1.58747	2e-08	0.0	0.0	0.0	0.0020526	0.0	0.0	0.0	374.1732748	731.77012056	811.14173803	19.96150623	0.74238959	-0.40289715
0.0132	1.59934	2e-08	0.0	0.0	0.0	0.0020526	0.0	0.0	0.0	374.69106139	732.76368935	810.99824709	19.9329493	0.72566706	-0.40278446
0.0133	1.6112	2e-08	0.0	0.0	0.0	0.0020526	0.0	0.0	0.0	375.20796448	733.73469706	810.85506407	19.90440858	0.70924065	-0.40267202
0.0134	1.62306	2e-08	0.0	0.0	0.0	0.0020526	0.0	0.0	0.0	375.72398521	734.68355153	810.71218686	19.87588415	0.69311014	-0.40255982
0.0135	1.63492	2e-08	0.0	0.0	0.0	0.0020526	0.0	0.0	0.0	376.23912475	735.61065962	810.56961333	19.84737609	0.67727529	-0.40244785
0.0136	1.64677	2e-08	0.0	0.0	0.0	0.0020526	0.0	0.0	0.0	376.75338424	736.51642728	810.42734136	19.81888451	0.66173589	-0.40233613
0.0137	1.65862	2e-08	0.0	0.0	0.0	0.0020526	0.0	0.0	0.0	377.26676484	737.40125945	810.28536882	19.79040947	0.64649168	-0.40222463
0.0138	1.67047	2e-08	0.0	0.0	0.0	0.00205259	0.0	0.0	0.0	377.77926768	738.26556014	810.14369359	19.76195108	0.63154245	-0.40211337
0.0139	1.68231	2e-08	0.0	0.0	0.0	0.00205259	0.0	0.0	0.0	378.29089393	739.10973239	810.00231354	19.73350942	0.61688796	-0.40200234
0.014	1.69415	2e-08	0.0	0.0	0.0	0.00205259	0.0	0.0	0.0	378.80164478	739.93413594	809.86122679	19.70511819	0.60203085	-0.40189156
0.0141	1.70598	2e-08	0.0	0.0	0.0	0.00205259	0.0	0.0	0.0	379.3115223	740.73854036	809.72043442	19.67672263	0.58778199	-0.401781
0.0142	1.71781	2e-08	0.0	0.0	0.0	0.00205259	0.0	0.0	0.0	379.82052701	741.52377711	809.57993213	19.64834594	0.57379933	-0.40167066
0.0143	1.72963	2e-08	0.0	0.0	0.0	0.00205259	0.0	0.0	0.0	380.32866011	742.29020993	809.43971796	19.61998833	0.560081	-0.40156055
0.0144	1.74146	3e-08	0.0	0.0	0.0	0.00205259	0.0	0.0	0.0	380.8359228	743.03819954	809.29979001	19.59164999	0.54662511	-0.40145066
0.0145	1.75327	3e-08	0.0	0.0	0.0	0.00205259	0.0	0.0	0.0	381.34231629	743.76810368	809.16014635	19.56333112	0.53342977	-0.40134099
0.0146	1.76508	3e-08	0.0	0.0	0.0	0.00205259	0.0	0.0	0.0	381.84784179	744.48027707	809.02078509	19.53503192	0.52049311	-0.40123155
0.0147	1.77689	3e-08	0.0	0.0	0.0	0.00205259	0.0	0.0	0.0	382.3525005	745.1750714	808.88170433	19.50675259	0.50781324	-0.40112232
0.0148	1.7887	3e-08	0.0	0.0	0.0	0.00205258	0.0	0.0	0.0	382.85629364	745.85283539	808.74290219	19.47849333	0.49538828	-0.40101331
0.0149	1.8005	3e-08	0.0	0.0	0.0	0.00205258	0.0	0.0	0.0	383.35922241	746.51391473	808.60437681	19.45025434	0.48321635	-0.40090452
0.015	1.81229	3e-08	0.0	0.0	0.0	0.00205258	0.0	0.0	0.0	383.86128805	747.15865209	808.46612633	19.42203581	0.47129556	-0.40079594
0.0151	1.82408	3e-08	0.0	0.0	0.0	0.00205258	0.0	0.0	0.0	384.36249203	747.78718187	808.32815001	19.39385742	0.4592932	-0.40068762
0.0152	1.83587	4e-08	0.0	0.0	0.0	0.00205258	0.0	0.0	0.0	384.86283562	748.39979812	808.19044623	19.36568697	0.44775793	-0.40057948
0.0153	1.84765	4e-08	0.0	0.0	0.0	0.00205258	0.0	0.0	0.0	385.36231992	748.99694113	808.05301262	19.33753853	0.43645199	-0.40047155
0.0154	1.85943	4e-08	0.0	0.0	0.0	0.00205258	0.0	0.0	0.0	385.86094617	749.57892175	807.91584746	19.30941236	0.42537257	-0.40036383
0.0155	1.87121	4e-08	0.0	0.0	0.0	0.00205257	0.0	0.0	0.0	386.35871565	750.14604671	807.77894907	19.28130871	0.41451684	-0.40025632
0.0156	1.88298	4e-08	0.0	0.0	0.0	0.00205257	0.0	0.0	0.0	386.85562959	750.6986186	807.64231578	19.25322784	0.40388201	-0.40014901
0.0157	1.89475	4e-08	0.0	0.0	0.0	0.00205257	0.0	0.0	0.0	387.35168929	751.23693592	807.50594593	19.22517	0.39346524	-0.40004192
0.0158	1.90651	5e-08	0.0	0.0	0.0	0.00205257	0.0	0.0	0.0	387.84689599	751.76129303	807.3698379	19.19713545	0.38326373	-0.39993502
0.0159	1.91827	5e-08	0.0	0.0	0.0	0.00205257	0.0	0.0	0.0	388.34125098	752.27198018	807.23399007	19.16912444	0.37327467	-0.39982833
0.016	1.93002	5e-08	0.0	0.0	0.0	0.00205257	0.0	0.0	0.0	388.83475552	752.76928349	807.09840083	19.14113722	0.36349523	-0.39972184
0.0161	1.94177	5e-08	0.0	0.0	0.0	0.00205256	0.0	0.0	0.0	389.32741092	753.25347439	806.96306867	19.11317808	0.35380644	-0.39961559
0.0162	1.95351	5e-08	0.0	0.0	0.0	0.00205256	0.0	0.0	0.0	389.81921856	753.7247075	806.82799278	19.08524069	0.34439517	-0.39950951
0.0163	1.96525	5e-08	0.0	0.0	0.0	0.00205256	0.0	0.0	0.0	390.31017966	754.18334165	806.6931711	19.05732808	0.33517861	-0.39940364
0.0164	1.97699	6e-08	0.0	0.0	0.0	0.00205256	0.0	0.0	0.0	390.80029552	754.62963938	806.55860213	19.02944052	0.32615357	-0.39929795
0.0165	1.98872	6e-08	0.0	0.0	0.0	0.00205256	0.0	0.0	0.0	391.28956743	755.06385868	806.42428441	19.00157827	0.31731684	-0.39919247
0.0166	2.00045	6e-08	0.0	0.0	0.0	0.00205255	0.0	0.0	0.0	391.77799672	755.48625301	806.29021649	18.9737416	0.30866524	-0.39908718
0.0167	2.01218	6e-08	0.0	0.0	0.0	0.00205255	0.0	0.0	0.0	392.26558468	755.8970713	806.15639695	18.94593079	0.30019556	-0.39898208
0.0168	2.02389	7e-08	0.0	0.0	0.0	0.00205255	0.0	0.0	0.0	392.75233265	756.29655797	806.02282439	18.91814609	0.29190461	-0.39887718
0.0169	2.03561	7e-08	0.0	0.0	0.0	0.00205255	0.0	0.0	0.0	393.23824193	756.68495289	805.88949741	18.89038777	0.28378919	-0.39877247
0.017	2.04732	7e-08	0.0	0.0	0.0	0.00205254	0.0	0.0	0.0	393.72331386	757.06249138	805.75641465	18.8626561	0.2758461	-0.39866794
0.0171	2.05903	7e-08	0.0	0.0	0.0	0.00205254	0.0	0.0	0.0	394.20754977	757.42940428	805.62357476	18.83495135	0.26807214	-0.39856361
0.0172	2.07073	8e-08	0.0	0.0	0.0	0.00205254	0.0	0.0	0.0	394.69095091	757.78593026	805.49097645	18.80726858	0.26046105	-0.39845952
0.0173	2.08243	8e-08	0.0	0.0	0.0	0.00205254	0.0	0.0	0.0	395.17351862	758.13229292	805.35861841	18.77961672	0.25301474	-0.39835558
0.0174	2.09412	8e-08	0.0	0.0	0.0	0.00205253	0.0	0.0	0.0	395.65525427	758.46870351	805.22649934	18.75199233	0.24572783	-0.39825182
0.0175	2.10581	8e-08	0.0	0.0	0.0	0.00205253	0.0	0.0	0.0	396.1361592	758.79537588	805.09461799	18.72439566	0.2385971	-0.39814825
0.0176	2.1175	9e-08	0.0	0.0	0.0	0.00205253	0.0	0.0	0.0	396.61623477	759.11251941	804.9629731	18.69682696	0.23161935	-0.39804486
0.0177	2.12918	9e-08	0.0	0.0	0.0	0.00205252	0.0	0.0	0.0	397.09548231	759.42033903	804.83156345	18.66928649	0.22479138	-0.39794166
0.0178	2.14085	9e-08	0.0	0.0	0.0	0.00205252	0.0	0.0	0.0	397.57390318	759.71903518	804.70038784	18.64177449	0.21810997	-0.39783864
0.0179	2.15252	1e-07	0.0	0.0	0.0	0.00205252	0.0	0.0	0.0	398.05149874	760.00880384	804.56944509	18.61429122	0.21157193	-0.3977358
0.018	2.16419	1e-07	0.0	0.0	0.0	0.00205251	0.0	0.0	0.0	398.52827034	760.28983653	804.43873403	18.58683694	0.20517404	-0.39763314
0.0181	2.17586	1.1e-07	0.0	0.0	0.0	0.00205251	0.0	0.0	0.0	399.00421936	760.56232032	804.30825352	18.55941189	0.19891311	-0.39753066
0.0182	2.18751	1.1e-07	0.0	0.0	0.0	0.00205251	0.0	0.0	0.0	399.47934714	760.82644867	804.17800239	18.53200693	0.19285349	-0.3974284
0.0183	2.19917	1.1e-07	0.0	0.0	0.0	0.0020525	0.0	0.0	0.0	399.95365481	761.08250269	804.04797917	18.50463767	0.18688157	-0.39732629
0.0184	2.21082	1.2e-07	0.0	0.0	0.0	0.0020525	0.0	0.0	0.0	400.42714393	761.33058417	803.91818303	18.47729788	0.18104073	-0.39722436
0.0185	2.22246	1.2e-07	0.0	0.0	0.0	0.00205249	0.0	0.0	0.0	400.89981584	761.57086844	803.78861289	18.44998778	0.17532798	-0.3971226
0.0186	2.23411	1.3e-07	0.0	0.0	0.0	0.00205249	0.0	0.0	0.0	401.37167193	761.80352668	803.65926769	18.42270761	0.16974035	-0.39702102
0.0187	2.24574	1.3e-07	0.0	0.0	0.0	0.00205249	0.0	0.0	0.0	401.84271357	762.028726	803.53014637	18.39545756	0.16427485	-0.39691961
0.0188	2.25737	1.3e-07	0.0	0.0	0.0	0.00205248	0.0	0.0	0.0	402.31294214	762.24662936	803.40124791	18.36823788	0.15892848	-0.39681838
0.0189	2.269	1.4e-07	0.0	0.0	0.0	0.00205248	0.0	0.0	0.0	402.782359	762.45739563	803.27257129	18.34104878	0.15369828	-0.39671732
0.019	2.28063	1.4e-07	0.0	0.0	0.0	0.00205247	0.0	0.0	0.0	403.25096556	762.66117955	803.14411553	18.31389048	0.14858126	-0.39661644
0.0191	2.29225	1.5e-07	0.0	0.0	0.0	0.00205247	0.0	0.0	0.0	403.71876319	762.85813177	803.01587966	18.2867632	0.14357442	-0.39651572
0.0192	2.30386	1.5e-07	0.0	0.0	0.0	0.00205246	0.0	0.0	0.0	404.18575328	763.04839882	802.88786271	18.25966718	0.13867479	-0.39641517
0.0193	2.31547	1.6e-07	0.0	0.0	0.0	0.00205246	0.0	0.0	0.0	404.65193704	763.23222061	802.76006335	18.23258899	0.13400178	-0.39631484
0.0194	2.32708	1.6e-07	0.0	0.0	0.0	0.00205245	0.0	0.0	0.0	405.11731585	763.40974453	802.63248063	18.20555158	0.12934848	-0.39621465
0.0195	2.33868	1.7e-07	0.0	0.0	0.0	0.00205245	0.0	0.0	0.0	405.58189118	763.58106146	802.50511383	18.17854541	0.12479937	-0.39611462
0.0196	2.35027	1.8e-07	0.0	0.0	0.0	0.00205244	0.0	0.0	0.0	406.04566444	763.74631032	802.37796203	18.15157068	0.12035179	-0.39601477
0.0197	2.36187	1.8e-07	0.0	0.0	0.0	0.00205243	0.0	0.0	0.0	406.50863699	763.90562643	802.25102433	18.12462757	0.11600312	-0.39591508
0.0198	2.37345	1.9e-07	0.0	0.0	0.0	0.00205243	0.0	0.0	0.0	406.97081023	764.05914147	802.12429986	18.09771626	0.11175069	-0.39581555
0.0199	2.38504	1.9e-07	0.0	0.0	0.0	0.00205242	0.0	0.0	0.0	407.43218556	764.20698352	801.99778774	18.07083694	0.10759188	-0.39571619
0.02	2.39662	2e-07	0.0	0.0	0.0	0.00205242	0.0	0.0	0.0	407.89276437	764.34927702	801.87148713	18.0439898	0.10352404	-0.395617
0.0201	2.40819	2.1e-07	0.0	0.0	0.0	0.00205241	0.0	0.0	0.0	408.35254805	764.48614283	801.7453972	18.017175	0.09954452	-0.39551797
0.0202	2.41976	2.1e-07	0.0	0.0	0.0	0.0020524	0.0	0.0	0.0	408.81153801	764.61769815	801.61951714	17.99039275	0.09565067	-0.3954191
0.0203	2.43133	2.2e-07	0.0	0.0	0.0	0.00205239	0.0	0.0	0.0	409.2697356	764.74407593	801.49384605	17.96363136	0.09195665	-0.39532044
0.0204	2.44289	2.3e-07	0.0	0.0	0.0	0.00205239	0.0	0.0	0.0	409.72714197	764.86553826	801.36838251	17.93691041	0.08826884	-0.39522191
0.0205	2.45444	2.4e-07	0.0	0.0	0.0	0.00205238	0.0	0.0	0.0	410.18375871	764.98208413	801.2431262	17.91022189	0.08466523	-0.39512354
0.0206	2.466	2.4e-07	0.0	0.0	0.0	0.00205237	0.0	0.0	0.0	410.6395872	765.09382562	801.11807635	17.88356596	0.08114356	-0.39502533
0.0207	2.47754	2.5e-07	0.0	0.0	0.0	0.00205236	0.0	0.0	0.0	411.09462885	765.20087171	800.99323217	17.85694275	0.07770155	-0.39492729
0.0208	2.48909	2.6e-07	0.0	0.0	0.0	0.00205236	0.0	0.0	0.0	411.54888505	765.30332833	800.86859292	17.83035242	0.07433696	-0.3948294
0.0209	2.50062	2.7e-07	0.0	0.0	0.0	0.00205235	0.0	0.0	0.0	412.00235718	765.40129831	800.74415784	17.8037951	0.07104752	-0.39473167
0.021	2.51216	2.8e-07	0.0	0.0	0.0	0.00205234	0.0	0.0	0.0	412.45504666	765.49488141	800.6199262	17.77727094	0.06783096	-0.39463411
0.0211	2.52369	2.8e-07	0.0	0.0	0.0	0.00205233	0.0	0.0	0.0	412.90695486	765.58417431	800.49589729	17.75078009	0.06468503	-0.3945367
0.0212	2.53521	2.9e-07	0.0	0.0	0.0	0.00205232	0.0	0.0	0.0	413.35808321	765.6692706	800.37207041	17.7243227	0.06160745	-0.39443944
0.0213	2.54673	3e-07	0.0	0.0	0.0	0.00205231	0.0	0.0	0.0	413.80843308	765.75026081	800.24844486	17.6978989	0.05859598	-0.39434235
0.0214	2.55825	3.1e-07	0.0	0.0	0.0	0.0020523	0.0	0.0	0.0	414.25800572	765.82733719	800.12501952	17.67149585	0.0557831	-0.39424544
0.0215	2.56976	3.2e-07	0.0	0.0	0.0	0.00205229	0.0	0.0	0.0	414.70680251	765.90058836	800.00179369	17.64513535	0.05294191	-0.39414867
0.0216	2.58126	3.3e-07	0.0	0.0	0.0	0.00205228	0.0	0.0	0.0	415.15482492	765.97005267	799.87876694	17.61880826	0.05016653	-0.39405205
0.0217	2.59276	3.4e-07	0.0	0.0	0.0	0.00205227	0.0	0.0	0.0	415.60207436	766.03581755	799.75593858	17.59251469	0.04745507	-0.39395559
0.0218	2.60426	3.5e-07	0.0	0.0	0.0	0.00205226	0.0	0.0	0.0	416.0485522	766.09796788	799.63330796	17.56625474	0.04480565	-0.39385928
0.0219	2.61575	3.6e-07	0.0	0.0	0.0	0.00205225	0.0	0.0	0.0	416.49425985	766.15658596	799.51087443	17.54002853	0.04221638	-0.39376313
0.022	2.62724	3.8e-07	0.0	0.0	0.0	0.00205224	0.0	0.0	0.0	416.93919869	766.21175155	799.38863736	17.51383616	0.03968536	-0.39366713
0.0221	2.63872	3.9e-07	0.0	0.0	0.0	0.00205223	0.0	0.0	0.0	417.38337011	766.26354182	799.26659613	17.48767774	0.03721072	-0.39357128
0.0222	2.6502	4e-07	0.0	0.0	0.0	0.00205222	0.0	0.0	0.0	417.8267755	766.31203139	799.14475012	17.46155338	0.03479055	-0.39347559
0.0223	2.66168	4.1e-07	0.0	0.0	0.0	0.0020522	0.0	0.0	0.0	418.26941626	766.35729232	799.02309874	17.43546319	0.03242298	-0.39338004
0.0224	2.67314	4.2e-07	0.0	0.0	0.0	0.00205219	0.0	0.0	0.0	418.71129374	766.39941328	798.90164132	17.40939754	0.03021071	-0.39328468
0.0225	2.68461	4.4e-07	0.0	0.0	0.0	0.00205218	0.0	0.0	0.0	419.15240914	766.43858918	798.7803767	17.38337248	0.02798069	-0.39318944
0.0226	2.69607	4.5e-07	0.0	0.0	0.0	0.00205217	0.0	0.0	0.0	419.59276399	766.47479292	798.65930473	17.35738138	0.02580334	-0.39309436
0.0227	2.70752	4.6e-07	0.0	0.0	0.0	0.00205215	0.0	0.0	0.0	420.03235968	766.50809438	798.53842484	17.33142432	0.02367712	-0.39299943
0.0228	2.71897	4.8e-07	0.0	0.0	0.0	0.00205214	0.0	0.0	0.0	420.47119758	766.53856139	798.41773644	17.30550138	0.02160046	-0.39290465
0.0229	2.73042	4.9e-07	0.0	0.0	0.0	0.00205212	0.0	0.0	0.0	420.90927908	766.56625963	798.29723896	17.27961264	0.01957183	-0.39281002
0.023	2.74186	5.1e-07	0.0	0.0	0.0	0.00205211	0.0	0.0	0.0	421.34660555	766.59125271	798.17693186	17.25375817	0.01758967	-0.39271553
0.0231	2.7533	5.2e-07	0.0	0.0	0.0	0.00205209	0.0	0.0	0.0	421.78317838	766.61360214	798.05681458	17.22793805	0.01565244	-0.3926212
0.0232	2.76473	5.4e-07	0.0	0.0	0.0	0.00205208	0.0	0.0	0.0	422.21899894	766.63336734	797.93688659	17.20215236	0.01375858	-0.39252701
0.0233	2.77615	5.5e-07	0.0	0.0	0.0	0.00205206	0.0	0.0	0.0	422.6540686	766.65060562	797.81714736	17.17640117	0.01190655	-0.39243297
0.0234	2.78758	5.7e-07	0.0	0.0	0.0	0.00205205	0.0	0.0	0.0	423.08838876	766.66537219	797.69759638	17.15068457	0.0100948	-0.39233907
0.0235	2.79899	5.8e-07	0.0	0.0	0.0	0.00205203	0.0	0.0	0.0	423.52196066	766.67780428	797.57823276	17.12499289	0.00842899	-0.39224535
0.0236	2.81041	6e-07	0.0	0.0	0.0	0.00205201	0.0	0.0	0.0	423.95478567	766.68795213	797.45905601	17.09934245	0.00672873	-0.39215176
0.0237	2.82181	6.2e-07	0.0	0.0	0.0	0.002052	0.0	0.0	0.0	424.38686522	766.69583299	797.34006578	17.07372636	0.00506925	-0.39205831
0.0238	2.83322	6.4e-07	0.0	0.0	0.0	0.00205198	0.0	0.0	0.0	424.81820067	766.70150088	797.22126157	17.04814468	0.0034493	-0.39196501
0.0239	2.84461	6.5e-07	0.0	0.0	0.0	0.00205196	0.0	0.0	0.0	425.2487934	766.70500815	797.10264287	17.02259744	0.00186761	-0.39187185
0.024	2.85601	6.7e-07	0.0	0.0	0.0	0.00205194	0.0	0.0	0.0	425.67864477	766.70640543	796.9842092	16.9970847	0.00032294	-0.39177884
0.0241	2.8674	6.9e-07	0.0	0.0	0.0	0.00205192	0.0	0.0	0.0	426.10775613	766.70574167	796.86596007	16.97160651	-0.00118596	-0.39168597
0.0242	2.87878	7.1e-07	0.0	0.0	0.0	0.0020519	0.0	0.0	0.0	426.53612885	766.70306412	796.74789501	16.94616293	-0.00266036	-0.39159325
0.0243	2.89016	7.3e-07	0.0	0.0	0.0	0.00205188	0.0	0.0	0.0	426.96376429	766.69841834	796.63001354	16.920754	-0.00410151	-0.39150067
0.0244	2.90153	7.5e-07	0.0	0.0	0.0	0.00205186	0.0	0.0	0.0	427.39066381	766.69184818	796.5123152	16.89537977	-0.00551065	-0.39140823
0.0245	2.9129	7.7e-07	0.0	0.0	0.0	0.00205184	0.0	0.0	0.0	427.81682875	766.68341151	796.39479949	16.87003343	-0.00681181	-0.39131595
0.0246	2.92427	8e-07	0.0	0.0	0.0	0.00205182	0.0	0.0	0.0	428.24226032	766.67323892	796.27746553	16.84472628	-0.00813272	-0.39122381
0.0247	2.93563	8.2e-07	0.0	0.0	0.0	0.0020518	0.0	0.0	0.0	428.66695999	766.66130393	796.16031319	16.8194536	-0.00942117	-0.3911318
0.0248	2.94698	8.4e-07	0.0	0.0	0.0	0.00205177	0.0	0.0	0.0	429.0909291	766.64764951	796.04334203	16.79421543	-0.01067817	-0.39103994
0.0249	2.95833	8.6e-07	0.0	0.0	0.0	0.00205175	0.0	0.0	0.0	429.514169	766.63231728	795.92655158	16.7690118	-0.01190471	-0.39094822
0.025	2.96968	8.9e-07	0.0	0.0	0.0	0.00205173	0.0	0.0	0.0	429.93668102	766.61534749	795.80994142	16.74384274	-0.01310181	-0.39085664
0.0251	2.98102	9.1e-07	0.0	0.0	0.0	0.0020517	0.0	0.0	0.0	430.35846652	766.59677905	795.69351111	16.71870827	-0.01427046	-0.3907652
0.0252	2.99235	9.4e-07	0.0	0.0	0.0	0.00205168	0.0	0.0	0.0	430.77952683	766.57664949	795.57726022	16.69360842	-0.01541167	-0.39067391
0.0253	3.00368	9.6e-07	0.0	0.0	0.0	0.00205165	0.0	0.0	0.0	431.1998633	766.55499502	795.46118833	16.66854323	-0.01652646	-0.39058275
0.0254	3.01501	9.9e-07	0.0	0.0	0.0	0.00205162	0.0	0.0	0.0	431.61947726	766.53185045	795.34529503	16.64351272	-0.01761581	-0.39049173
0.0255	3.02633	1.02e-06	0.0	0.0	0.0	0.0020516	0.0	0.0	0.0	432.03837004	766.50724927	795.22957991	16.61851691	-0.01868074	-0.39040085
0.0256	3.03765	1.04e-06	0.0	0.0	0.0	0.00205157	0.0	0.0	0.0	432.45654291	766.48128351	795.1140423	16.5935493	-0.01964713	-0.39031013
0.0257	3.04896	1.07e-06	0.0	0.0	0.0	0.00205154	0.0	0.0	0.0	432.8739972	766.45398054	794.99868182	16.56862083	-0.02064137	-0.39021953
0.0258	3.06026	1.1e-06	0.0	0.0	0.0	0.00205151	0.0	0.0	0.0	433.29073426	766.42534907	794.88349817	16.54372685	-0.0216106	-0.39012907
0.0259	3.07156	1.13e-06	0.0	0.0	0.0	0.00205148	0.0	0.0	0.0	433.70675543	766.39542215	794.76849095	16.51886735	-0.02255562	-0.39003875
0.026	3.08286	1.16e-06	0.0	0.0	0.0	0.00205145	0.0	0.0	0.0	434.12206203	766.36423173	794.65365976	16.49404236	-0.02347725	-0.38994857
0.0261	3.09415	1.19e-06	0.0	0.0	0.0	0.00205142	0.0	0.0	0.0	434.53665537	766.3318087	794.53900422	16.46925189	-0.02437626	-0.38985852
0.0262	3.10544	1.22e-06	0.0	0.0	0.0	0.00205139	0.0	0.0	0.0	434.95053678	766.29818287	794.42452393	16.44449594	-0.02525348	-0.38976862
0.0263	3.11672	1.26e-06	0.0	0.0	0.0	0.00205136	0.0	0.0	0.0	435.36370757	766.26338296	794.31021852	16.41977452	-0.02610968	-0.38967885
0.0264	3.128	1.29e-06	0.0	0.0	0.0	0.00205133	0.0	0.0	0.0	435.77616905	766.22743663	794.1960876	16.39508765	-0.02694568	-0.38958921
0.0265	3.13927	1.32e-06	0.0	0.0	0.0	0.00205129	0.0	0.0	0.0	436.18792254	766.19037045	794.08213081	16.37043533	-0.02776226	-0.38949971
0.0266	3.15053	1.36e-06	0.0	0.0	0.0	0.00205126	0.0	0.0	0.0	436.59896934	766.15222158	793.96834772	16.34581314	-0.02850811	-0.38941036
0.0267	3.1618	1.39e-06	0.0	0.0	0.0	0.00205122	0.0	0.0	0.0	437.00931067	766.11307267	793.85473771	16.32122836	-0.02926944	-0.38932114
0.0268	3.17305	1.43e-06	0.0	0.0	0.0	0.00205119	0.0	0.0	0.0	437.4189479	766.07290431	793.74130061	16.29667793	-0.03001092	-0.38923206
0.0269	3.1843	1.47e-06	0.0	0.0	0.0	0.00205115	0.0	0.0	0.0	437.82788233	766.0317427	793.62803607	16.27216184	-0.03073318	-0.38914311
0.027	3.19555	1.5e-06	0.0	0.0	0.0	0.00205111	0.0	0.0	0.0	438.23611526	765.98961318	793.51494372	16.24768009	-0.03143686	-0.38905429
0.0271	3.20679	1.54e-06	0.0	0.0	0.0	0.00205107	0.0	0.0	0.0	438.64364798	765.94654026	793.40202319	16.22323267	-0.03212258	-0.38896561
0.0272	3.21803	1.58e-06	0.0	0.0	0.0	0.00205103	0.0	0.0	0.0	439.05048179	765.90254757	793.28927414	16.19881959	-0.03279098	-0.38887706
0.0273	3.22926	1.62e-06	0.0	0.0	0.0	0.00205099	0.0	0.0	0.0	439.45661797	765.85765791	793.17669621	16.17444084	-0.03344269	-0.38878865
0.0274	3.24049	1.66e-06	0.0	0.0	0.0	0.00205095	0.0	0.0	0.0	439.86205783	765.81189322	793.06428906	16.15009641	-0.03407833	-0.38870037
0.0275	3.25171	1.7e-06	0.0	0.0	0.0	0.00205091	0.0	0.0	0.0	440.26680264	765.76527457	792.95205234	16.1257863	-0.03469855	-0.38861222
0.0276	3.26293	1.75e-06	0.0	0.0	0.0	0.00205087	0.0	0.0	0.0	440.67085369	765.71782222	792.83998572	16.1015105	-0.03530397	-0.38852421
0.0277	3.27414	1.79e-06	0.0	0.0	0.0	0.00205082	0.0	0.0	0.0	441.07421221	765.66959561	792.72808868	16.07726492	-0.03584594	-0.38843634
0.0278	3.28534	1.84e-06	0.0	0.0	0.0	0.00205078	0.0	0.0	0.0	441.47687949	765.62060921	792.61636091	16.05305639	-0.03640739	-0.3883486
0.0279	3.29654	1.88e-06	0.0	0.0	0.0	0.00205073	0.0	0.0	0.0	441.87885683	765.57086804	792.50480214	16.02888198	-0.0369536	-0.38826098
0.028	3.30774	1.93e-06	0.0	0.0	0.0	0.00205068	0.0	0.0	0.0	442.28014549	765.52039219	792.39341204	16.00474166	-0.03748505	-0.38817351
0.0281	3.31893	1.98e-06	0.0	0.0	0.0	0.00205064	0.0	0.0	0.0	442.68074675	765.46920104	792.28219028	15.98063542	-0.03800225	-0.38808616
0.0282	3.33012	2.03e-06	0.0	0.0	0.0	0.00205059	0.0	0.0	0.0	443.08066187	765.41731335	792.17113652	15.95656325	-0.03850569	-0.38799894
0.0283	3.3413	2.08e-06	0.0	0.0	0.0	0.00205054	0.0	0.0	0.0	443.47989212	765.36474717	792.06025045	15.93252513	-0.03899587	-0.38791186
0.0284	3.35247	2.13e-06	0.0	0.0	0.0	0.00205049	0.0	0.0	0.0	443.87843876	765.3115199	791.94953173	15.90852105	-0.03947329	-0.38782491
0.0285	3.36364	2.18e-06	0.0	0.0	0.0	0.00205043	0.0	0.0	0.0	444.27630305	765.25764827	791.83898007	15.88455098	-0.03993844	-0.38773808
0.0286	3.37481	2.23e-06	0.0	0.0	0.0	0.00205038	0.0	0.0	0.0	444.67348625	765.20314832	791.72859513	15.86061493	-0.04039182	-0.38765139
0.0287	3.38597	2.29e-06	0.0	0.0	0.0	0.00205033	0.0	0.0	0.0	445.06998961	765.14804602	791.61837656	15.83670938	-0.04079068	-0.38756484
0.0288	3.39713	2.34e-06	0.0	0.0	0.0	0.00205027	0.0	0.0	0.0	445.46581433	765.09240201	791.50832384	15.81284009	-0.04120707	-0.38747841
0.0289	3.40828	2.4e-06	0.0	0.0	0.0	0.00205021	0.0	0.0	0.0	445.8609617	765.03619518	791.39843683	15.78900459	-0.04161114	-0.38739212
0.029	3.41942	2.46e-06	0.0	0.0	0.0	0.00205016	0.0	0.0	0.0	446.25543296	764.97944169	791.28871522	15.76520288	-0.04200332	-0.38730595
0.0291	3.43056	2.52e-06	0.0	0.0	0.0	0.0020501	0.0	0.0	0.0	446.64922936	764.92215714	791.17915868	15.74143492	-0.04238403	-0.38721991
0.0292	3.44169	2.58e-06	0.0	0.0	0.0	0.00205004	0.0	0.0	0.0	447.04235214	764.86435656	791.06976693	15.71770069	-0.04275369	-0.387134
0.0293	3.45282	2.64e-06	0.0	0.0	0.0	0.00204997	0.0	0.0	0.0	447.43480253	764.80605439	790.96053965	15.69400018	-0.04311273	-0.38704822
0.0294	3.46395	2.7e-06	0.0	0.0	0.0	0.00204991	0.0	0.0	0.0	447.82658177	764.74726451	790.85147654	15.67033336	-0.04346158	-0.38696257
0.0295	3.47507	2.76e-06	0.0	0.0	0.0	0.00204985	0.0	0.0	0.0	448.2176911	764.6880002	790.74257731	15.64670022	-0.04380068	-0.38687705
0.0296	3.48618	2.83e-06	0.0	0.0	0.0	0.00204978	0.0	0.0	0.0	448.60813175	764.62827414	790.63384166	15.62310074	-0.04413048	-0.38679165
0.0297	3.49729	2.9e-06	0.0	0.0	0.0	0.00204972	0.0	0.0	0.0	448.99790494	764.56809844	790.52526929	15.59953489	-0.04445142	-0.38670638
0.0298	3.50839	2.96e-06	0.0	0.0	0.0	0.00204965	0.0	0.0	0.0	449.3870119	764.50748456	790.41685992	15.57600267	-0.04476394	-0.38662124
0.0299	3.51949	3.03e-06	0.0	0.0	0.0	0.00204958	0.0	0.0	0.0	449.77545385	764.44644341	790.30861327	15.55250404	-0.04506851	-0.38653623
0.03	3.53058	3.1e-06	0.0	0.0	0.0	0.00204951	0.0	0.0	0.0	450.16323202	764.38498523	790.20052904	15.52903899	-0.04536558	-0.38645135
0.0301	3.54167	3.18e-06	0.0	0.0	0.0	0.00204944	0.0	0.0	0.0	450.55034762	764.32311967	790.09260697	15.50560751	-0.04565561	-0.38636659
0.0302	3.55275	3.25e-06	0.0	0.0	0.0	0.00204936	0.0	0.0	0.0	450.93680187	764.26085576	789.98484677	15.48220958	-0.04593907	-0.38628196
0.0303	3.56383	3.32e-06	0.0	0.0	0.0	0.00204929	0.0	0.0	0.0	451.32259599	764.19820187	789.87724818	15.45884517	-0.04621643	-0.38619745
0.0304	3.5749	3.4e-06	0.0	0.0	0.0	0.00204921	0.0	0.0	0.0	451.70773112	764.13522673	789.76981064	15.43550924	-0.04642465	-0.38611309
0.0305	3.58597	3.48e-06	0.0	0.0	0.0	0.00204913	0.0	0.0	0.0	452.0922085	764.07191295	789.662534	15.41221024	-0.04667087	-0.38602884
0.0306	3.59703	3.56e-06	0.0	0.0	0.0	0.00204905	0.0	0.0	0.0	452.47602934	764.00826002	789.55541803	15.38894443	-0.04690892	-0.38594472
0.0307	3.60809	3.64e-06	0.0	0.0	0.0	0.00204897	0.0	0.0	0.0	452.85919485	763.94427865	789.44846244	15.36571179	-0.04713895	-0.38586072
0.0308	3.61914	3.72e-06	0.0	0.0	0.0	0.00204889	0.0	0.0	0.0	453.24170621	763.87997938	789.34166696	15.34251226	-0.04736109	-0.38577685
0.0309	3.63018	3.81e-06	0.0	0.0	0.0	0.0020488	0.0	0.0	0.0	453.62356462	763.81537258	789.23503132	15.31934581	-0.04757547	-0.3856931
0.031	3.64122	3.89e-06	0.0	0.0	0.0	0.00204872	0.0	0.0	0.0	454.00477128	763.75046843	789.12855522	15.29621238	-0.04778221	-0.38560948
0.0311	3.65226	3.98e-06	0.0	0.0	0.0	0.00204863	0.0	0.0	0.0	454.38532736	763.68527696	789.02223839	15.27311194	-0.04798142	-0.38552598
0.0312	3.66328	4.07e-06	0.0	0.0	0.0	0.00204854	0.0	0.0	0.0	454.76523406	763.61980808	788.91608056	15.25004443	-0.04817319	-0.38544261
0.0313	3.67431	4.16e-06	0.0	0.0	0.0	0.00204845	0.0	0.0	0.0	455.14449256	763.55407154	788.81008145	15.22700981	-0.0483576	-0.38535937
0.0314	3.68533	4.25e-06	0.0	0.0	0.0	0.00204836	0.0	0.0	0.0	455.52310403	763.48807703	788.70424079	15.20400803	-0.04853475	-0.38527625
0.0315	3.69634	4.35e-06	0.0	0.0	0.0	0.00204826	0.0	0.0	0.0	455.90106966	763.42183359	788.5985583	15.18103945	-0.04870842	-0.38519325
0.0316	3.70735	4.44e-06	0.0	0.0	0.0	0.00204817	0.0	0.0	0.0	456.27839063	763.35534585	788.49303374	15.15810335	-0.04887259	-0.38511037
0.0317	3.71835	4.54e-06	0.0	0.0	0.0	0.00204807	0.0	0.0	0.0	456.6550681	763.28862655	788.38766682	15.13519997	-0.04902991	-0.38502762
0.0318	3.72935	4.64e-06	0.0	0.0	0.0	0.00204797	0.0	0.0	0.0	457.03110325	763.2216847	788.28245726	15.11232926	-0.04918042	-0.384945
0.0319	3.74034	4.74e-06	0.0	0.0	0.0	0.00204787	0.0	0.0	0.0	457.40649723	763.15452922	788.17740481	15.08949117	-0.04932417	-0.3848625
0.032	3.75132	4.85e-06	0.0	0.0	0.0	0.00204777	0.0	0.0	0.0	457.78125121	763.08716901	788.07250918	15.06668565	-0.0494612	-0.38478012
0.0321	3.7623	4.95e-06	0.0	0.0	0.0	0.00204766	0.0	0.0	0.0	458.15536635	763.01961288	787.96777012	15.04391264	-0.04959155	-0.38469786
0.0322	3.77328	5.06e-06	0.0	0.0	0.0	0.00204755	0.0	0.0	1e-08	458.5288438	762.95186962	787.86318735	15.02117211	-0.04971522	-0.38461573
0.0323	3.78425	5.17e-06	0.0	0.0	0.0	0.00204744	0.0	0.0	1e-08	458.90168473	762.88394801	787.75876061	14.99846398	-0.04983225	-0.38453372
0.0324	3.79521	5.28e-06	0.0	0.0	0.0	0.00204733	0.0	0.0	1e-08	459.27389028	762.81585679	787.65448963	14.97578821	-0.04994261	-0.38445183
0.0325	3.80617	5.39e-06	0.0	0.0	0.0	0.00204722	0.0	0.0	1e-08	459.64546159	762.74760473	787.55037414	14.95314475	-0.05004631	-0.38437007
0.0326	3.81713	5.51e-06	0.0	0.0	0.0	0.0020471	0.0	0.0	1e-08	460.01639982	762.67920061	787.44641389	14.93053354	-0.05014333	-0.38428842
0.0327	3.82807	5.62e-06	0.0	0.0	0.0	0.00204698	0.0	0.0	1e-08	460.38670612	762.61064097	787.34260866	14.90795659	-0.0502589	-0.3842069
0.0328	3.83902	5.74e-06	0.0	0.0	0.0	0.00204686	0.0	0.0	1e-08	460.75638165	762.54191985	787.23895825	14.88541046	-0.05035154	-0.3841255
0.0329	3.84995	5.87e-06	0.0	0.0	0.0	0.00204674	0.0	0.0	1e-08	461.12542753	762.47306004	787.13546233	14.86289654	-0.05043898	-0.38404422
0.033	3.86089	5.99e-06	0.0	0.0	0.0	0.00204662	0.0	0.0	1e-08	461.49384488	762.40406829	787.03212066	14.84041479	-0.05052131	-0.38396306
0.0331	3.87181	6.12e-06	0.0	0.0	0.0	0.00204649	0.0	0.0	1e-08	461.86163485	762.33495123	786.92893296	14.81796516	-0.0505986	-0.38388202
0.0332	3.88273	6.24e-06	0.0	0.0	0.0	0.00204636	0.0	0.0	1e-08	462.22879857	762.26571535	786.825899	14.7955476	-0.05067095	-0.38380111
0.0333	3.89365	6.38e-06	0.0	0.0	0.0	0.00204623	0.0	0.0	1e-08	462.59533716	762.19636705	786.72301852	14.77316207	-0.05073844	-0.38372031
0.0334	3.90456	6.51e-06	0.0	0.0	0.0	0.0020461	0.0	0.0	1e-08	462.96125175	762.12691261	786.62029127	14.75080853	-0.05080114	-0.38363963
0.0335	3.91546	6.64e-06	0.0	0.0	0.0	0.00204596	0.0	0.0	1e-08	463.32654346	762.05735821	786.517717	14.72848692	-0.05085913	-0.38355908
0.0336	3.92636	6.78e-06	0.0	0.0	0.0	0.00204583	0.0	0.0	1e-08	463.69121341	761.98770995	786.41529545	14.70619719	-0.05091248	-0.38347865
0.0337	3.93725	6.92e-06	0.0	0.0	0.0	0.00204569	0.0	0.0	1e-08	464.05526272	761.9179738	786.31302638	14.68393931	-0.05096124	-0.38339833
0.0338	3.94814	7.06e-06	0.0	0.0	0.0	0.00204554	0.0	0.0	1e-08	464.41869249	761.84815568	786.21090954	14.66171323	-0.0510055	-0.38331814
0.0339	3.95902	7.21e-06	0.0	0.0	0.0	0.0020454	0.0	0.0	1e-08	464.78150386	761.77824994	786.10894474	14.63952006	-0.05105953	-0.38323806
0.034	3.96989	7.36e-06	0.0	0.0	0.0	0.00204525	0.0	0.0	1e-08	465.14369793	761.70826321	786.00713172	14.61735782	-0.05109983	-0.3831581
0.0341	3.98076	7.51e-06	0.0	0.0	0.0	0.0020451	0.0	0.0	1e-08	465.5052758	761.63820463	785.90547022	14.5952273	-0.05113661	-0.38307826
0.0342	3.99163	7.66e-06	0.0	0.0	0.0	0.00204495	0.0	0.0	1e-08	465.86623857	761.56807863	785.80396	14.57312846	-0.05117001	-0.38299854
0.0343	4.00249	7.82e-06	0.0	0.0	0.0	0.00204479	0.0	0.0	1e-08	466.22658735	761.49788947	785.70260083	14.55106125	-0.05120014	-0.38291894
0.0344	4.01334	7.97e-06	0.0	0.0	0.0	0.00204463	0.0	0.0	1e-08	466.58632324	761.42764124	785.60139247	14.52902563	-0.05122713	-0.38283946
0.0345	4.02419	8.13e-06	0.0	0.0	0.0	0.00204447	0.0	0.0	1e-08	466.94544733	761.35733786	785.50033467	14.50702157	-0.05125111	-0.38276009
0.0346	4.03503	8.3e-06	0.0	0.0	0.0	0.00204431	0.0	0.0	1e-08	467.30396071	761.28698309	785.39942721	14.48504901	-0.05127218	-0.38268085
0.0347	4.04587	8.46e-06	0.0	0.0	0.0	0.00204414	0.0	0.0	1e-08	467.66186448	761.21658051	785.29866984	14.46310792	-0.05129049	-0.38260172
0.0348	4.0567	8.63e-06	0.0	0.0	0.0	0.00204397	0.0	0.0	1e-08	468.01915973	761.14613356	785.19806234	14.44119826	-0.05130614	-0.38252271
0.0349	4.06752	8.8e-06	0.0	0.0	0.0	0.0020438	0.0	0.0	1e-08	468.37584753	761.0756455	785.09760448	14.41931997	-0.05131926	-0.38244381
0.035	4.07834	8.98e-06	0.0	0.0	0.0	0.00204363	0.0	0.0	1e-08	468.73192897	761.00511943	784.99729602	14.39747267	-0.05132551	-0.38236504
0.0351	4.08916	9.16e-06	0.0	0.0	0.0	0.00204345	0.0	0.0	1e-08	469.08740512	760.93456884	784.89713668	14.3756566	-0.05132877	-0.38228638
0.0352	4.09997	9.34e-06	0.0	0.0	0.0	0.00204327	0.0	0.0	1e-08	469.44227707	760.86399019	784.79712626	14.35387195	-0.05133183	-0.38220784
0.0353	4.11077	9.52e-06	0.0	0.0	0.0	0.00204308	0.0	0.0	1e-08	469.79654589	760.79338644	784.69726454	14.33211848	-0.05133231	-0.38212941
0.0354	4.12156	9.71e-06	0.0	0.0	0.0	0.0020429	0.0	0.0	1e-08	470.15021264	760.7227608	784.59755128	14.31039612	-0.05133027	-0.3820511
0.0355	4.13235	9.9e-06	0.0	0.0	0.0	0.00204271	0.0	0.0	1e-08	470.50327841	760.65211635	784.49798626	14.28870485	-0.05132578	-0.38197291
0.0356	4.14314	1.009e-05	0.0	0.0	0.0	0.00204252	0.0	0.0	1e-08	470.85574425	760.58145613	784.39856924	14.26704461	-0.0513189	-0.38189484
0.0357	4.15392	1.029e-05	0.0	0.0	0.0	0.00204232	0.0	0.0	1e-08	471.20761123	760.51078305	784.29930001	14.24541536	-0.05130969	-0.38181687
0.0358	4.16469	1.048e-05	0.0	0.0	0.0	0.00204212	0.0	0.0	1e-08	471.55888041	760.44009997	784.20017832	14.22381704	-0.05129823	-0.38173903
0.0359	4.17546	1.069e-05	0.0	0.0	0.0	0.00204192	0.0	0.0	1e-08	471.90955285	760.36940964	784.10120396	14.20224962	-0.05128455	-0.3816613
0.036	4.18622	1.089e-05	0.0	0.0	0.0	0.00204171	0.0	0.0	1e-08	472.25962961	760.29871475	784.00237669	14.18071305	-0.05126872	-0.38158369
0.0361	4.19698	1.11e-05	0.0	0.0	0.0	0.0020415	0.0	0.0	1e-08	472.60911172	760.22801791	783.90369631	14.15920727	-0.0512508	-0.38150619
0.0362	4.20773	1.131e-05	0.0	0.0	0.0	0.00204129	0.0	0.0	1e-08	472.95800026	760.15732272	783.80516256	14.13773203	-0.05122754	-0.38142881
0.0363	4.21847	1.153e-05	0.0	0.0	0.0	0.00204107	0.0	0.0	1e-08	473.30629626	760.08663458	783.70677523	14.11628765	-0.05120457	-0.38135154
0.0364	4.22921	1.175e-05	0.0	0.0	0.0	0.00204086	0.0	0.0	1e-08	473.65400077	760.01595333	783.60853409	14.09487391	-0.05117952	-0.38127439
0.0365	4.23994	1.197e-05	0.0	0.0	0.0	0.00204063	0.0	0.0	1e-08	474.00111484	759.9452815	783.51043892	14.07349078	-0.05115243	-0.38119735
0.0366	4.25067	1.22e-05	0.0	0.0	0.0	0.00204041	0.0	0.0	1e-08	474.34763949	759.87462155	783.4124895	14.05213821	-0.05112334	-0.38112043
0.0367	4.26139	1.243e-05	0.0	0.0	0.0	0.00204018	0.0	0.0	1e-08	474.69357577	759.80397589	783.31468561	14.03081614	-0.05109228	-0.38104362
0.0368	4.27211	1.266e-05	0.0	0.0	0.0	0.00203994	0.0	0.0	1e-08	475.03892472	759.73334688	783.21702703	14.00952452	-0.05105929	-0.38096692
0.0369	4.28282	1.29e-05	0.0	0.0	0.0	0.00203971	0.0	0.0	1e-08	475.38368736	759.66273684	783.11951354	13.98826332	-0.0510244	-0.38089034
0.037	4.29352	1.314e-05	0.0	0.0	0.0	0.00203947	0.0	0.0	1e-08	475.72786472	759.59214807	783.02214491	13.96703248	-0.05098763	-0.38081387
0.0371	4.30422	1.338e-05	0.0	0.0	0.0	0.00203922	0.0	0.0	1e-08	476.07145784	759.52158279	782.92492092	13.94583195	-0.05094901	-0.38073752
0.0372	4.31491	1.363e-05	0.0	0.0	0.0	0.00203897	0.0	0.0	1e-08	476.41446772	759.45104323	782.82784136	13.92466169	-0.05090856	-0.38066128
0.0373	4.3256	1.388e-05	0.0	0.0	0.0	0.00203872	0.0	0.0	1e-08	476.7568954	759.38053157	782.73090601	13.90352164	-0.0508663	-0.38058515
0.0374	4.33628	1.414e-05	0.0	0.0	0.0	0.00203846	0.0	0.0	1e-08	477.09874189	759.31004994	782.63411465	13.88241176	-0.05082226	-0.38050914
0.0375	4.34695	1.44e-05	0.0	0.0	0.0	0.00203821	0.0	0.0	1e-08	477.44000821	759.23960049	782.53746706	13.861332	-0.05077644	-0.38043324
0.0376	4.35762	1.466e-05	0.0	0.0	0.0	0.00203794	0.0	0.0	1e-08	477.78069538	759.1691853	782.44096302	13.84028231	-0.05072887	-0.38035745
0.0377	4.36828	1.493e-05	0.0	0.0	0.0	0.00203767	0.0	0.0	1e-08	478.12080439	759.09880646	782.34460231	13.81926264	-0.05067955	-0.38028177
0.0378	4.37894	1.52e-05	0.0	0.0	0.0	0.0020374	0.0	0.0	2e-08	478.46033626	759.02846605	782.24838473	13.79827293	-0.0506285	-0.38020621
0.0379	4.38959	1.547e-05	0.0	0.0	0.0	0.00203713	0.0	0.0	2e-08	478.799292	758.9581661	782.15231005	13.77731315	-0.05057572	-0.38013076
0.038	4.40023	1.575e-05	0.0	0.0	0.0	0.00203685	0.0	0.0	2e-08	479.13767261	758.88790867	782.05637805	13.75638324	-0.05052122	-0.38005542
0.0381	4.41087	1.604e-05	0.0	0.0	0.0	0.00203656	0.0	0.0	2e-08	479.4754791	758.8176897	781.96058856	13.73548409	-0.05047529	-0.37998019
0.0382	4.4215	1.633e-05	0.0	0.0	0.0	0.00203627	0.0	0.0	2e-08	479.81271248	758.74750828	781.86494136	13.71461399	-0.05041973	-0.37990507
0.0383	4.43213	1.662e-05	0.0	0.0	0.0	0.00203598	0.0	0.0	2e-08	480.14937372	758.67737217	781.76943622	13.69377363	-0.0503627	-0.37983007
0.0384	4.44275	1.692e-05	0.0	0.0	0.0	0.00203568	0.0	0.0	2e-08	480.48546383	758.60728303	781.67407292	13.67296297	-0.05030423	-0.37975518
0.0385	4.45336	1.722e-05	0.0	0.0	0.0	0.00203538	0.0	0.0	2e-08	480.8209838	758.53724251	781.57885126	13.65218195	-0.05024433	-0.37968039
0.0386	4.46397	1.752e-05	0.0	0.0	0.0	0.00203507	0.0	0.0	2e-08	481.1559346	758.46725226	781.48377101	13.63143054	-0.050183	-0.37960572
0.0387	4.47457	1.783e-05	0.0	0.0	0.0	0.00203476	0.0	0.0	2e-08	481.49031723	758.39731392	781.38883197	13.61070867	-0.05012024	-0.37953116
0.0388	4.48517	1.815e-05	0.0	0.0	0.0	0.00203445	0.0	0.0	2e-08	481.82413266	758.32742911	781.29403393	13.59001631	-0.05005607	-0.37945672
0.0389	4.49576	1.847e-05	0.0	0.0	0.0	0.00203413	0.0	0.0	2e-08	482.15738188	758.25759946	781.19937667	13.5693534	-0.04999047	-0.37938238
0.039	4.50634	1.879e-05	0.0	0.0	0.0	0.00203381	0.0	0.0	2e-08	482.49006587	758.18782659	781.10485999	13.54871988	-0.04992346	-0.37930815
0.0391	4.51692	1.912e-05	0.0	0.0	0.0	0.00203348	0.0	0.0	2e-08	482.8221856	758.11811212	781.01048367	13.52811572	-0.04985502	-0.37923403
0.0392	4.52749	1.945e-05	0.0	0.0	0.0	0.00203314	0.0	0.0	2e-08	483.15374204	758.04845768	780.9162475	13.50754086	-0.04978515	-0.37916002
0.0393	4.53806	1.979e-05	0.0	0.0	0.0	0.0020328	0.0	0.0	2e-08	483.48473616	757.97886491	780.82215128	13.48699525	-0.04971385	-0.37908613
0.0394	4.54862	2.013e-05	0.0	0.0	0.0	0.00203246	0.0	0.0	2e-08	483.81516894	757.90933544	780.7281948	13.46647885	-0.0496411	-0.37901234
0.0395	4.55917	2.048e-05	0.0	0.0	0.0	0.00203211	0.0	0.0	2e-08	484.14504133	757.83987094	780.63437783	13.4459916	-0.0495669	-0.37893866
0.0396	4.56972	2.084e-05	0.0	0.0	0.0	0.00203176	0.0	0.0	2e-08	484.47435429	757.77047307	780.54070019	13.42553345	-0.04949123	-0.37886509
0.0397	4.58026	2.119e-05	0.0	0.0	0.0	0.0020314	0.0	0.0	2e-08	484.80310879	757.70114352	780.44716165	13.40510435	-0.04941409	-0.37879163
0.0398	4.59079	2.156e-05	0.0	0.0	0.0	0.00203104	0.0	0.0	2e-08	485.13130579	757.63188399	780.35376202	13.38470425	-0.04933544	-0.37871828
0.0399	4.60132	2.192e-05	0.0	0.0	0.0	0.00203067	0.0	0.0	2e-08	485.45894623	757.56269621	780.26050107	13.36433311	-0.04925527	-0.37864504
0.04	4.61184	2.23e-05	0.0	0.0	0.0	0.0020303	0.0	0.0	2e-08	485.78603112	757.49356224	780.1673787	13.34399288	-0.04919662	-0.37857191
0.0401	4.62236	2.268e-05	0.0	0.0	0.0	0.00202992	0.0	0.0	2e-08	486.11256138	757.42448953	780.07439467	13.32367993	-0.04911837	-0.37849888
0.0402	4.63287	2.306e-05	0.0	0.0	0.0	0.00202953	0.0	0.0	2e-08	486.43853796	757.35548689	779.98154874	13.30339582	-0.04903908	-0.37842597
0.0403	4.64337	2.345e-05	0.0	0.0	0.0	0.00202914	0.0	0.0	2e-08	486.7639618	757.28655543	779.88884071	13.28314051	-0.04895875	-0.37835316
0.0404	4.65387	2.384e-05	0.0	0.0	0.0	0.00202875	0.0	0.0	2e-08	487.08883384	757.21769625	779.79627037	13.26291395	-0.04887739	-0.37828046
0.0405	4.66436	2.424e-05	0.0	0.0	0.0	0.00202835	0.0	0.0	2e-08	487.41315502	757.14891042	779.70383752	13.2427161	-0.048795	-0.37820787
0.0406	4.67485	2.465e-05	0.0	0.0	0.0	0.00202794	0.0	0.0	2e-08	487.73692628	757.08019902	779.61154196	13.2225469	-0.04871158	-0.37813539
0.0407	4.68533	2.506e-05	0.0	0.0	0.0	0.00202753	0.0	0.0	3e-08	488.06014856	757.01156316	779.51938348	13.20240631	-0.04862714	-0.37806301
0.0408	4.6958	2.547e-05	0.0	0.0	0.0	0.00202711	0.0	0.0	3e-08	488.38282279	756.94300389	779.42736188	13.18229427	-0.04854166	-0.37799074
0.0409	4.70626	2.59e-05	0.0	0.0	0.0	0.00202669	0.0	0.0	3e-08	488.70494991	756.87452231	779.33547697	13.16221075	-0.04845515	-0.37791858
0.041	4.71672	2.632e-05	0.0	0.0	0.0	0.00202626	0.0	0.0	3e-08	489.02653083	756.80611951	779.24372853	13.14215568	-0.04836761	-0.37784653
0.0411	4.72718	2.676e-05	0.0	0.0	0.0	0.00202583	0.0	0.0	3e-08	489.34756649	756.73779656	779.15211637	13.12212903	-0.04827903	-0.37777458
0.0412	4.73762	2.72e-05	0.0	0.0	0.0	0.00202539	0.0	0.0	3e-08	489.66805782	756.66955458	779.06064029	13.10213075	-0.04818939	-0.37770274
0.0413	4.74807	2.764e-05	0.0	0.0	0.0	0.00202494	0.0	0.0	3e-08	489.98800573	756.60139465	778.96930008	13.08216078	-0.04809871	-0.37763101
0.0414	4.7585	2.809e-05	0.0	0.0	0.0	0.00202449	0.0	0.0	3e-08	490.30741114	756.53331791	778.87809555	13.06221908	-0.04800697	-0.37755938
0.0415	4.76893	2.855e-05	0.0	0.0	0.0	0.00202404	0.0	0.0	3e-08	490.62627498	756.46532546	778.78702649	13.04230559	-0.04791415	-0.37748786
0.0416	4.77935	2.901e-05	0.0	0.0	0.0	0.00202357	0.0	0.0	3e-08	490.94459815	756.39741846	778.6960927	13.02242028	-0.04782025	-0.37741645
0.0417	4.78977	2.948e-05	0.0	0.0	0.0	0.0020231	0.0	0.0	3e-08	491.26238156	756.32959804	778.605294	13.00256309	-0.04772525	-0.37734514
0.0418	4.80017	2.996e-05	0.0	0.0	0.0	0.00202263	0.0	0.0	3e-08	491.57962613	756.26186539	778.51463016	12.98273415	-0.04763129	-0.37727394
0.0419	4.81058	3.044e-05	0.0	0.0	0.0	0.00202214	0.0	0.0	3e-08	491.8963328	756.19420527	778.42410108	12.96293412	-0.04754723	-0.37720284
0.042	4.82097	3.093e-05	0.0	0.0	0.0	0.00202165	0.0	0.0	3e-08	492.21250245	756.12662879	778.33370651	12.94316134	-0.04745311	-0.37713185
0.0421	4.83136	3.142e-05	0.0	0.0	0.0	0.00202116	0.0	0.0	3e-08	492.52813598	756.05913765	778.24344625	12.92341655	-0.04735846	-0.37706097
0.0422	4.84175	3.192e-05	0.0	0.0	0.0	0.00202066	0.0	0.0	3e-08	492.8432343	755.99173225	778.1533201	12.90369969	-0.0472633	-0.37699019
0.0423	4.85212	3.243e-05	0.0	0.0	0.0	0.00202015	0.0	0.0	3e-08	493.1577983	755.92441292	778.06332787	12.88401071	-0.04716768	-0.37691952
0.0424	4.86249	3.295e-05	0.0	0.0	0.0	0.00201964	0.0	0.0	3e-08	493.47182889	755.85717997	777.97346936	12.86434958	-0.04707162	-0.37684895
0.0425	4.87286	3.347e-05	0.0	0.0	0.0	0.00201912	0.0	0.0	3e-08	493.78532695	755.79003366	777.88374438	12.84471624	-0.04697515	-0.37677848
0.0426	4.88322	3.399e-05	0.0	0.0	0.0	0.00201859	0.0	0.0	3e-08	494.09829338	755.7229742	777.79415275	12.82511067	-0.04687831	-0.37670812
0.0427	4.89357	3.453e-05	0.0	0.0	0.0	0.00201805	0.0	0.0	3e-08	494.41072908	755.65600176	777.70469426	12.8055328	-0.04678114	-0.37663787
0.0428	4.90391	3.507e-05	0.0	0.0	0.0	0.00201751	0.0	0.0	4e-08	494.72263492	755.58911647	777.61536873	12.78598259	-0.04668366	-0.37656772
0.0429	4.91425	3.561e-05	0.0	0.0	0.0	0.00201696	0.0	0.0	4e-08	495.0340118	755.5223184	777.52617597	12.76646001	-0.04658592	-0.37649767
0.043	4.92458	3.617e-05	0.0	0.0	0.0	0.00201641	0.0	0.0	4e-08	495.3448606	755.45560757	777.43711578	12.74696501	-0.04648794	-0.37642773
0.0431	4.93491	3.673e-05	0.0	0.0	0.0	0.00201585	0.0	0.0	4e-08	495.6551822	755.38898397	777.34818798	12.72749754	-0.04638976	-0.37635789
0.0432	4.94522	3.73e-05	0.0	0.0	0.0	0.00201528	0.0	0.0	4e-08	495.96497748	755.32244898	777.25939236	12.70805695	-0.0462849	-0.37628815
0.0433	4.95554	3.787e-05	0.0	0.0	0.0	0.0020147	0.0	0.0	4e-08	496.27424731	755.25600956	777.17072872	12.68864423	-0.04618439	-0.37621852
0.0434	4.96584	3.846e-05	0.0	0.0	0.0	0.00201412	0.0	0.0	4e-08	496.58299257	755.18965997	777.08219688	12.66925888	-0.04608349	-0.376149
0.0435	4.97614	3.905e-05	0.0	0.0	0.0	0.00201353	0.0	0.0	4e-08	496.89121413	755.1234004	776.99379666	12.64990086	-0.0459822	-0.37607957
0.0436	4.98643	3.964e-05	0.0	0.0	0.0	0.00201293	0.0	0.0	4e-08	497.19891287	755.05723105	776.90552787	12.63057012	-0.04588054	-0.37601025
0.0437	4.99672	4.025e-05	0.0	0.0	0.0	0.00201233	0.0	0.0	4e-08	497.50608965	754.99115212	776.81739032	12.61126662	-0.04577852	-0.37594103
0.0438	5.007	4.086e-05	0.0	0.0	0.0	0.00201172	0.0	0.0	4e-08	497.81274533	754.92516375	776.72938382	12.5919903	-0.04567616	-0.37587192
0.0439	5.01727	4.148e-05	0.0	0.0	0.0	0.0020111	0.0	0.0	4e-08	498.11888079	754.85926611	776.64150818	12.57274114	-0.04557345	-0.37580291
0.044	5.02753	4.21e-05	0.0	0.0	0.0	0.00201047	0.0	0.0	4e-08	498.42449688	754.79345932	776.55376322	12.55351907	-0.04547042	-0.375734
0.0441	5.03779	4.274e-05	0.0	0.0	0.0	0.00200983	0.0	0.0	4e-08	498.72959447	754.72774351	776.46614874	12.53432405	-0.04536708	-0.37566519
0.0442	5.04805	4.338e-05	0.0	0.0	0.0	0.00200919	0.0	0.0	4e-08	499.03417441	754.66211879	776.37866457	12.51515605	-0.04526343	-0.37559648
0.0443	5.05829	4.403e-05	0.0	0.0	0.0	0.00200854	0.0	0.0	4e-08	499.33823755	754.59658524	776.29131051	12.496015	-0.04515948	-0.37552788
0.0444	5.06853	4.469e-05	0.0	0.0	0.0	0.00200788	0.0	0.0	4e-08	499.64178476	754.53114296	776.20408638	12.47690087	-0.04505525	-0.37545938
0.0445	5.07876	4.535e-05	0.0	0.0	0.0	0.00200722	0.0	0.0	5e-08	499.94481688	754.465792	776.116992	12.45781361	-0.04495074	-0.37539098
0.0446	5.08899	4.603e-05	0.0	0.0	0.0	0.00200654	0.0	0.0	5e-08	500.24733475	754.40053324	776.03002717	12.43875301	-0.04484442	-0.37532269
0.0447	5.09921	4.671e-05	0.0	0.0	0.0	0.00200586	0.0	0.0	5e-08	500.54933923	754.33536742	775.9431917	12.41971931	-0.04473891	-0.37525449
0.0448	5.10942	4.74e-05	0.0	0.0	0.0	0.00200517	0.0	0.0	5e-08	500.85083116	754.27029374	775.85648542	12.40071233	-0.04463308	-0.3751864
0.0449	5.11962	4.809e-05	0.0	0.0	0.0	0.00200447	0.0	0.0	5e-08	501.15181138	754.20531231	775.76990815	12.38173203	-0.04452692	-0.3751184
0.045	5.12982	4.88e-05	0.0	0.0	0.0	0.00200377	0.0	0.0	5e-08	501.45228074	754.14042326	775.68345969	12.36277836	-0.04442045	-0.37505051
0.0451	5.14001	4.951e-05	0.0	0.0	0.0	0.00200305	0.0	0.0	5e-08	501.75224007	754.07562672	775.59713986	12.34385128	-0.04431365	-0.37498272
0.0452	5.1502	5.023e-05	0.0	0.0	0.0	0.00200233	0.0	0.0	5e-08	502.05169021	754.0109228	775.51094848	12.32495075	-0.04420653	-0.37491503
0.0453	5.16038	5.096e-05	0.0	0.0	0.0	0.0020016	0.0	0.0	5e-08	502.35063198	753.94631162	775.42488537	12.30607671	-0.04409909	-0.37484744
0.0454	5.17055	5.17e-05	0.0	0.0	0.0	0.00200086	0.0	0.0	5e-08	502.64906624	753.8817933	775.33895034	12.28722911	-0.04399133	-0.37477995
0.0455	5.18071	5.245e-05	0.0	0.0	0.0	0.00200011	0.0	0.0	5e-08	502.94699379	753.81736798	775.25314321	12.26840792	-0.04388325	-0.37471257
0.0456	5.19087	5.321e-05	0.0	0.0	0.0	0.00199936	0.0	0.0	5e-08	503.24441548	753.75303578	775.1674638	12.24961309	-0.04377484	-0.37464528
0.0457	5.20102	5.397e-05	0.0	0.0	0.0	0.00199859	0.0	0.0	5e-08	503.54133213	753.68879683	775.08191193	12.23084456	-0.0436661	-0.37457809
0.0458	5.21117	5.474e-05	0.0	0.0	0.0	0.00199782	0.0	0.0	5e-08	503.83774455	753.62465127	774.99648741	12.2121023	-0.04355702	-0.374511
0.0459	5.2213	5.552e-05	0.0	0.0	0.0	0.00199704	0.0	0.0	6e-08	504.13365358	753.56059925	774.91119006	12.19338626	-0.04344761	-0.37444402
0.046	5.23143	5.631e-05	0.0	0.0	0.0	0.00199624	0.0	0.0	6e-08	504.42906004	753.49664089	774.8260197	12.17469636	-0.04333789	-0.37437713
0.0461	5.24156	5.711e-05	0.0	0.0	0.0	0.00199544	0.0	0.0	6e-08	504.72396473	753.43277635	774.74097615	12.1560326	-0.0432278	-0.37431034
0.0462	5.25167	5.792e-05	0.0	0.0	0.0	0.00199463	0.0	0.0	6e-08	505.01836849	753.36900582	774.65605924	12.13739493	-0.04311736	-0.37424365
0.0463	5.26178	5.874e-05	0.0	0.0	0.0	0.00199382	0.0	0.0	6e-08	505.31227211	753.30532944	774.57126877	12.11878328	-0.04300656	-0.37417706
0.0464	5.27189	5.957e-05	0.0	0.0	0.0	0.00199299	0.0	0.0	6e-08	505.60567641	753.24174742	774.48660457	12.10019762	-0.04289539	-0.37411057
0.0465	5.28198	6.04e-05	0.0	0.0	0.0	0.00199215	0.0	0.0	6e-08	505.89858221	753.17825993	774.40206646	12.0816379	-0.04278385	-0.37404418
0.0466	5.29207	6.125e-05	0.0	0.0	0.0	0.00199131	0.0	0.0	6e-08	506.1909903	753.11486719	774.31765426	12.06310407	-0.04267193	-0.37397789
0.0467	5.30215	6.21e-05	0.0	0.0	0.0	0.00199045	0.0	0.0	6e-08	506.4829015	753.0515694	774.23336779	12.04459608	-0.04255963	-0.3739117
0.0468	5.31223	6.296e-05	0.0	0.0	0.0	0.00198959	0.0	0.0	6e-08	506.7743166	752.98836679	774.14920687	12.0261139	-0.04244692	-0.3738456
0.0469	5.32229	6.384e-05	0.0	0.0	0.0	0.00198871	0.0	0.0	6e-08	507.06523641	752.92525961	774.06517132	12.00765746	-0.0423338	-0.3737796
0.047	5.33236	6.472e-05	0.0	0.0	0.0	0.00198783	0.0	0.0	6e-08	507.35566174	752.8622481	773.98126096	11.98922674	-0.04222027	-0.37371371
0.0471	5.34241	6.561e-05	0.0	0.0	0.0	0.00198694	0.0	0.0	7e-08	507.64559337	752.79933254	773.89747563	11.97082167	-0.04210631	-0.37364791
0.0472	5.35246	6.651e-05	0.0	0.0	0.0	0.00198604	0.0	0.0	7e-08	507.9350321	752.73651322	773.81381512	11.95244222	-0.0419919	-0.3735822
0.0473	5.36249	6.742e-05	0.0	0.0	0.0	0.00198512	0.0	0.0	7e-08	508.22397873	752.67379043	773.73027928	11.93408842	-0.04187829	-0.3735166
0.0474	5.37253	6.834e-05	0.0	0.0	0.0	0.0019842	0.0	0.0	7e-08	508.51243405	752.61115941	773.64686795	11.9157603	-0.0417664	-0.37345109
0.0475	5.38255	6.927e-05	0.0	0.0	0.0	0.00198327	0.0	0.0	7e-08	508.80039886	752.54862362	773.56358092	11.89745751	-0.04165193	-0.37338568
0.0476	5.39257	7.022e-05	0.0	0.0	0.0	0.00198233	0.0	0.0	7e-08	509.08787393	752.48618349	773.48041804	11.87918015	-0.04153716	-0.37332037
0.0477	5.40258	7.117e-05	0.0	0.0	0.0	0.00198138	0.0	0.0	7e-08	509.37486006	752.42383913	773.39737911	11.8609282	-0.04142209	-0.37325516
0.0478	5.41259	7.213e-05	0.0	0.0	0.0	0.00198042	0.0	0.0	7e-08	509.66135803	752.36159064	773.31446397	11.84270159	-0.04130671	-0.37319004
0.0479	5.42258	7.31e-05	0.0	0.0	0.0	0.00197944	0.0	0.0	7e-08	509.94736863	752.29943814	773.23167244	11.82450029	-0.04119104	-0.37312502
0.048	5.43257	7.408e-05	0.0	0.0	0.0	0.00197846	0.0	0.0	7e-08	510.23289263	752.23738174	773.14900434	11.80632425	-0.04107507	-0.3730601
0.0481	5.44256	7.507e-05	0.0	0.0	0.0	0.00197747	0.0	0.0	8e-08	510.51793081	752.17542156	773.06645951	11.78817343	-0.04095879	-0.37299528
0.0482	5.45253	7.607e-05	0.0	0.0	0.0	0.00197647	0.0	0.0	8e-08	510.80248394	752.1135577	772.98403776	11.77004777	-0.04084222	-0.37293055
0.0483	5.4625	7.708e-05	0.0	0.0	0.0	0.00197546	0.0	0.0	8e-08	511.08655282	752.0517903	772.90173892	11.75194724	-0.04072535	-0.37286591
0.0484	5.47246	7.81e-05	0.0	0.0	0.0	0.00197443	0.0	0.0	8e-08	511.3701382	751.99011946	772.81956283	11.73387179	-0.04060818	-0.37280138
0.0485	5.48241	7.914e-05	0.0	0.0	0.0	0.0019734	0.0	0.0	8e-08	511.65324086	751.9285453	772.73750929	11.71582137	-0.0404907	-0.37273694
0.0486	5.49236	8.018e-05	0.0	0.0	0.0	0.00197236	0.0	0.0	8e-08	511.93586157	751.86706794	772.65557816	11.69779594	-0.04037293	-0.37267259
0.0487	5.5023	8.123e-05	0.0	0.0	0.0	0.0019713	0.0	0.0	8e-08	512.2180011	751.80568695	772.57376924	11.67979559	-0.04025717	-0.37260835
0.0488	5.51223	8.23e-05	0.0	0.0	0.0	0.00197024	0.0	0.0	8e-08	512.49966022	751.74440002	772.49208239	11.66182004	-0.04013953	-0.37254419
0.0489	5.52216	8.337e-05	0.0	0.0	0.0	0.00196916	0.0	0.0	8e-08	512.78083968	751.68320921	772.41051742	11.64386936	-0.04002169	-0.37248014
0.049	5.53208	8.446e-05	0.0	0.0	0.0	0.00196807	0.0	0.0	8e-08	513.06154026	751.62211451	772.32907416	11.62594349	-0.03990367	-0.37241618
0.0491	5.54199	8.555e-05	0.0	0.0	0.0	0.00196698	0.0	0.0	9e-08	513.34176271	751.56111587	772.24775244	11.60804239	-0.03978548	-0.37235231
0.0492	5.55189	8.666e-05	0.0	0.0	0.0	0.00196587	0.0	0.0	9e-08	513.6215078	751.50021325	772.16655209	11.59016602	-0.03966712	-0.37228854
0.0493	5.56178	8.778e-05	0.0	0.0	0.0	0.00196475	0.0	0.0	9e-08	513.90077627	751.43940659	772.08547293	11.57231433	-0.0395486	-0.37222487
0.0494	5.57167	8.891e-05	0.0	0.0	0.0	0.00196362	0.0	0.0	9e-08	514.17956889	751.37869583	772.00451481	11.55448727	-0.03942993	-0.37216129
0.0495	5.58155	9.005e-05	0.0	0.0	0.0	0.00196248	0.0	0.0	9e-08	514.45788641	751.31808089	771.92367755	11.53668481	-0.03931113	-0.3720978
0.0496	5.59143	9.12e-05	0.0	0.0	0.0	0.00196132	0.0	0.0	9e-08	514.73572958	751.25756167	771.84296098	11.5189069	-0.03919219	-0.37203441
0.0497	5.60129	9.236e-05	0.0	0.0	0.0	0.00196016	0.0	0.0	9e-08	515.01309916	751.19713809	771.76236493	11.5011535	-0.03907314	-0.37197112
0.0498	5.61115	9.354e-05	0.0	0.0	0.0	0.00195898	0.0	0.0	9e-08	515.28999588	751.13681002	771.68188924	11.48342456	-0.03895398	-0.37190792
0.0499	5.621	9.472e-05	0.0	0.0	0.0	0.0019578	0.0	0.0	9e-08	515.5664205	751.07657735	771.60153374	11.46572003	-0.03883471	-0.37184481
0.05	5.63085	9.592e-05	0.0	0.0	0.0	0.0019566	0.0	0.0	1e-07	515.84237377	751.01643993	771.52129826	11.44803987	-0.03871536	-0.3717818
0.05009	5.64069	9.713e-05	0.0	0.0	0.0	0.00195539	0.0	0.0	1e-07	516.11785642	750.95639862	771.44118263	11.43038382	-0.0385941	-0.37171888
0.05019	5.65051	9.835e-05	0.0	0.0	0.0	0.00195417	0.0	0.0	1e-07	516.3928692	750.89645402	771.36118667	11.41275221	-0.03847404	-0.37165606
0.05029	5.66034	9.958e-05	0.0	0.0	0.0	0.00195293	0.0	0.0	1e-07	516.66741285	750.83660499	771.28131024	11.39514483	-0.03835385	-0.37159333
0.05039	5.67015	0.00010082	0.0	0.0	0.0	0.00195169	0.0	0.0	1e-07	516.94148811	750.77685145	771.20155315	11.37756164	-0.03823352	-0.37153069
0.05049	5.67996	0.00010208	0.0	0.0	0.0	0.00195043	0.0	0.0	1e-07	517.21509571	750.71719331	771.12191525	11.36000259	-0.03811306	-0.37146815
0.05059	5.68976	0.00010335	0.0	0.0	0.0	0.00194916	0.0	0.0	1e-07	517.48823638	750.65763051	771.04239637	11.34246763	-0.03799248	-0.3714057
0.05069	5.69955	0.00010463	0.0	0.0	0.0	0.00194788	0.0	0.0	1e-07	517.76091088	750.59816295	770.96299635	11.32495672	-0.03787177	-0.37134334
0.05079	5.70933	0.00010592	0.0	0.0	0.0	0.00194659	0.0	0.0	1.1e-07	518.03311991	750.53879053	770.88371501	11.30746983	-0.03775095	-0.37128108
0.05089	5.71911	0.00010722	0.0	0.0	0.0	0.00194529	0.0	0.0	1.1e-07	518.30486423	750.47951317	770.8045522	11.29000689	-0.03763002	-0.37121891
0.05099	5.72888	0.00010853	0.0	0.0	0.0	0.00194397	0.0	0.0	1.1e-07	518.57614454	750.42033076	770.72550774	11.27256787	-0.03750899	-0.37115683
0.05109	5.73864	0.00010986	0.0	0.0	0.0	0.00194264	0.0	0.0	1.1e-07	518.84696159	750.36124319	770.64658149	11.25515273	-0.03738785	-0.37109485
0.05119	5.74839	0.0001112	0.0	0.0	0.0	0.0019413	0.0	0.0	1.1e-07	519.1173161	750.30225035	770.56777326	11.23776142	-0.03726662	-0.37103296
0.05129	5.75814	0.00011255	0.0	0.0	0.0	0.00193995	0.0	0.0	1.1e-07	519.38720878	750.24335213	770.48908291	11.22039389	-0.03714529	-0.37097116
0.05139	5.76788	0.00011392	0.0	0.0	0.0	0.00193858	0.0	0.0	1.1e-07	519.65664037	750.18454841	770.41051026	11.20305009	-0.03702388	-0.37090945
0.05149	5.77761	0.00011529	0.0	0.0	0.0	0.00193721	0.0	0.0	1.2e-07	519.92561158	750.12583999	770.33205515	11.18572982	-0.03690125	-0.37084784
0.05159	5.78733	0.00011668	0.0	0.0	0.0	0.00193582	0.0	0.0	1.2e-07	520.19412313	750.06722657	770.25371742	11.16843332	-0.03677935	-0.37078632
0.05169	5.79705	0.00011808	0.0	0.0	0.0	0.00193441	0.0	0.0	1.2e-07	520.46217574	750.00870772	770.17549691	11.15116042	-0.03665732	-0.37072489
0.05179	5.80676	0.00011949	0.0	0.0	0.0	0.001933	0.0	0.0	1.2e-07	520.72977013	749.95028338	770.09739346	11.13391107	-0.03653517	-0.37066355
0.05189	5.81646	0.00012092	0.0	0.0	0.0	0.00193157	0.0	0.0	1.2e-07	520.996907	749.89195347	770.01940689	11.11668523	-0.03641291	-0.37060231
0.05199	5.82615	0.00012236	0.0	0.0	0.0	0.00193013	0.0	0.0	1.2e-07	521.26358708	749.83371793	769.94153706	11.09948285	-0.03629052	-0.37054115
0.05209	5.83583	0.00012381	0.0	0.0	0.0	0.00192868	0.0	0.0	1.2e-07	521.52981107	749.77557669	769.8637838	11.0823039	-0.03616802	-0.37048009
0.05219	5.84551	0.00012527	0.0	0.0	0.0	0.00192721	0.0	0.0	1.3e-07	521.79557968	749.71752967	769.78614696	11.06514831	-0.03604539	-0.37041912
0.05229	5.85518	0.00012675	0.0	0.0	0.0	0.00192574	0.0	0.0	1.3e-07	522.06089363	749.65957682	769.70862636	11.04801605	-0.03592265	-0.37035824
0.05239	5.86484	0.00012824	0.0	0.0	0.0	0.00192424	0.0	0.0	1.3e-07	522.32575361	749.60171807	769.63122186	11.03090708	-0.0357998	-0.37029745
0.05249	5.8745	0.00012974	0.0	0.0	0.0	0.00192274	0.0	0.0	1.3e-07	522.59016034	749.54395335	769.55393328	11.01382134	-0.03567682	-0.37023675
0.05259	5.88414	0.00013126	0.0	0.0	0.0	0.00192122	0.0	0.0	1.3e-07	522.85411451	749.48628261	769.47676048	10.9967588	-0.03555373	-0.37017614
0.05269	5.89378	0.00013279	0.0	0.0	0.0	0.00191969	0.0	0.0	1.3e-07	523.11761683	749.42870579	769.39970329	10.9797194	-0.03543052	-0.37011563
0.05279	5.90341	0.00013433	0.0	0.0	0.0	0.00191815	0.0	0.0	1.3e-07	523.380668	749.37122283	769.32276155	10.96270307	-0.03530714	-0.3700552
0.05289	5.91303	0.00013588	0.0	0.0	0.0	0.00191659	0.0	0.0	1.4e-07	523.64326871	749.31383377	769.24593511	10.94570978	-0.03518363	-0.36999487
0.05299	5.92265	0.00013745	0.0	0.0	0.0	0.00191502	0.0	0.0	1.4e-07	523.90541967	749.25653851	769.16922381	10.92873953	-0.03506003	-0.36993462
0.05309	5.93226	0.00013903	0.0	0.0	0.0	0.00191344	0.0	0.0	1.4e-07	524.16712158	749.199337	769.09262748	10.91179224	-0.0349363	-0.36987447
0.05319	5.94185	0.00014063	0.0	0.0	0.0	0.00191184	0.0	0.0	1.4e-07	524.42837512	749.1422292	769.01614598	10.89486787	-0.03481245	-0.36981441
0.05329	5.95145	0.00014224	0.0	0.0	0.0	0.00191023	0.0	0.0	1.4e-07	524.68918099	749.08521507	768.93977914	10.87796637	-0.03468847	-0.36975443
0.05339	5.96103	0.00014386	0.0	0.0	0.0	0.00190861	0.0	0.0	1.4e-07	524.94953988	749.02829459	768.86352681	10.8610877	-0.03456437	-0.36969455
0.05349	5.9706	0.00014549	0.0	0.0	0.0	0.00190698	0.0	0.0	1.5e-07	525.20945248	748.97146772	768.78738883	10.84423181	-0.03444013	-0.36963475
0.05359	5.98017	0.00014714	0.0	0.0	0.0	0.00190533	0.0	0.0	1.5e-07	525.46891948	748.91473444	768.71136504	10.82739866	-0.03431576	-0.36957505
0.05369	5.98973	0.0001488	0.0	0.0	0.0	0.00190366	0.0	0.0	1.5e-07	525.72794157	748.85809474	768.63545529	10.81058819	-0.03419126	-0.36951543
0.05379	5.99928	0.00015048	0.0	0.0	0.0	0.00190198	0.0	0.0	1.5e-07	525.98651944	748.80154861	768.55965942	10.79380037	-0.03406662	-0.36945591
0.05389	6.00882	0.00015217	0.0	0.0	0.0	0.00190029	0.0	0.0	1.5e-07	526.24465376	748.74509602	768.48397728	10.77703516	-0.03394184	-0.36939647
0.05399	6.01836	0.00015387	0.0	0.0	0.0	0.00189859	0.0	0.0	1.5e-07	526.50234522	748.68873699	768.40840871	10.76029249	-0.03381692	-0.36933713
0.05409	6.02789	0.00015558	0.0	0.0	0.0	0.00189687	0.0	0.0	1.6e-07	526.75959451	748.63247151	768.33295356	10.74357233	-0.03369185	-0.36927787
0.05419	6.03741	0.00015731	0.0	0.0	0.0	0.00189514	0.0	0.0	1.6e-07	527.0164023	748.57629935	768.25761167	10.72687463	-0.03356754	-0.3692187
0.05429	6.04692	0.00015906	0.0	0.0	0.0	0.00189339	0.0	0.0	1.6e-07	527.27276927	748.5202196	768.1823829	10.71019936	-0.03344246	-0.36915962
0.05439	6.05642	0.00016082	0.0	0.0	0.0	0.00189163	0.0	0.0	1.6e-07	527.5286961	748.46423303	768.10726708	10.69354645	-0.03331727	-0.36910063
0.05449	6.06591	0.00016259	0.0	0.0	0.0	0.00188986	0.0	0.0	1.6e-07	527.78418348	748.40833961	768.03226406	10.67691587	-0.03319197	-0.36904172
0.05459	6.0754	0.00016437	0.0	0.0	0.0	0.00188807	0.0	0.0	1.6e-07	528.03923206	748.3525393	767.9573737	10.66030757	-0.03306657	-0.36898291
0.05469	6.08488	0.00016617	0.0	0.0	0.0	0.00188627	0.0	0.0	1.7e-07	528.29384252	748.29683207	767.88259582	10.6437215	-0.03294106	-0.36892418
0.05479	6.09435	0.00016799	0.0	0.0	0.0	0.00188446	0.0	0.0	1.7e-07	528.54801555	748.24121789	767.8079303	10.62715762	-0.03281543	-0.36886555
0.05489	6.10381	0.00016981	0.0	0.0	0.0	0.00188263	0.0	0.0	1.7e-07	528.8017518	748.18569674	767.73337696	10.61061589	-0.0326897	-0.368807
0.05499	6.11327	0.00017166	0.0	0.0	0.0	0.00188078	0.0	0.0	1.7e-07	529.05505195	748.13026859	767.65893566	10.59409625	-0.03256387	-0.36874853
0.05509	6.12271	0.00017351	0.0	0.0	0.0	0.00187893	0.0	0.0	1.7e-07	529.30791667	748.07493342	767.58460626	10.57759867	-0.03243792	-0.36869016
0.05519	6.13215	0.00017538	0.0	0.0	0.0	0.00187705	0.0	0.0	1.8e-07	529.56034662	748.0196912	767.51038859	10.56112309	-0.03231187	-0.36863187
0.05529	6.14158	0.00017727	0.0	0.0	0.0	0.00187517	0.0	0.0	1.8e-07	529.81234247	747.96454191	767.4362825	10.54466947	-0.03218571	-0.36857368
0.05539	6.151	0.00017916	0.0	0.0	0.0	0.00187327	0.0	0.0	1.8e-07	530.06390488	747.90948554	767.36228785	10.52823776	-0.03205944	-0.36851557
0.05549	6.16041	0.00018108	0.0	0.0	0.0	0.00187135	0.0	0.0	1.8e-07	530.31503451	747.85452208	767.28840449	10.51182793	-0.03193307	-0.36845754
0.05559	6.16982	0.00018301	0.0	0.0	0.0	0.00186942	0.0	0.0	1.8e-07	530.56573204	747.79965124	767.21463226	10.49543985	-0.031807	-0.36839961
0.05569	6.17922	0.00018495	0.0	0.0	0.0	0.00186748	0.0	0.0	1.9e-07	530.81599811	747.74487284	767.14097102	10.47907359	-0.03168053	-0.36834176
0.05579	6.1886	0.0001869	0.0	0.0	0.0	0.00186552	0.0	0.0	1.9e-07	531.06583338	747.69018712	767.06742062	10.46272907	-0.03155398	-0.36828399
0.05589	6.19798	0.00018887	0.0	0.0	0.0	0.00186355	0.0	0.0	1.9e-07	531.31523853	747.63559403	766.9939809	10.44640622	-0.03142734	-0.36822632
0.05599	6.20735	0.00019086	0.0	0.0	0.0	0.00186156	0.0	0.0	1.9e-07	531.56421419	747.58109354	766.92065173	10.43010501	-0.03130061	-0.36816873
0.05609	6.21672	0.00019286	0.0	0.0	0.0	0.00185956	0.0	0.0	1.9e-07	531.81276103	747.52668562	766.84743294	10.41382539	-0.03117381	-0.36811123
0.05619	6.22607	0.00019487	0.0	0.0	0.0	0.00185754	0.0	0.0	2e-07	532.0608797	747.47237023	766.7743244	10.39756732	-0.03104691	-0.36805381
0.05629	6.23542	0.0001969	0.0	0.0	0.0	0.00185551	0.0	0.0	2e-07	532.30857085	747.41814733	766.70132596	10.38133074	-0.03091994	-0.36799649
0.05639	6.24476	0.00019894	0.0	0.0	0.0	0.00185347	0.0	0.0	2e-07	532.55583514	747.3640169	766.62843746	10.36511562	-0.03079289	-0.36793924
0.05649	6.25408	0.000201	0.0	0.0	0.0	0.00185141	0.0	0.0	2e-07	532.80267321	747.30997889	766.55565877	10.3489219	-0.03066575	-0.36788209
0.05659	6.26341	0.00020307	0.0	0.0	0.0	0.00184933	0.0	0.0	2e-07	533.04908572	747.25603327	766.48298973	10.33274954	-0.03053855	-0.36782502
0.05669	6.27272	0.00020516	0.0	0.0	0.0	0.00184724	0.0	0.0	2.1e-07	533.29507331	747.20218001	766.4104302	10.31659849	-0.03041127	-0.36776803
0.05679	6.28202	0.00020726	0.0	0.0	0.0	0.00184514	0.0	0.0	2.1e-07	533.54063662	747.14841907	766.33798003	10.30046871	-0.03028391	-0.36771114
0.05689	6.29132	0.00020938	0.0	0.0	0.0	0.00184302	0.0	0.0	2.1e-07	533.78577632	747.09475042	766.26563908	10.28436016	-0.03015648	-0.36765432
0.05699	6.3006	0.00021151	0.0	0.0	0.0	0.00184089	0.0	0.0	2.1e-07	534.03049303	747.04117377	766.1934072	10.26827267	-0.03002922	-0.3675976
0.05709	6.30988	0.00021366	0.0	0.0	0.0	0.00183874	0.0	0.0	2.1e-07	534.2747874	746.98768916	766.12128425	10.25220638	-0.02990172	-0.36754096
0.05719	6.31915	0.00021582	0.0	0.0	0.0	0.00183657	0.0	0.0	2.2e-07	534.51866007	746.9342966	766.04927008	10.23616117	-0.02977417	-0.3674844
0.05729	6.32841	0.00021799	0.0	0.0	0.0	0.0018344	0.0	0.0	2.2e-07	534.76211169	746.88099605	765.97736455	10.22013699	-0.02964656	-0.36742793
0.05739	6.33767	0.00022018	0.0	0.0	0.0	0.0018322	0.0	0.0	2.2e-07	535.00514288	746.82778746	765.90556752	10.20413379	-0.02951891	-0.36737155
0.05749	6.34691	0.00022239	0.0	0.0	0.0	0.00182999	0.0	0.0	2.2e-07	535.2477543	746.77467076	765.83387884	10.18815153	-0.0293912	-0.36731525
0.05759	6.35614	0.00022461	0.0	0.0	0.0	0.00182777	0.0	0.0	2.2e-07	535.48994658	746.7216459	765.76229836	10.17219016	-0.02926345	-0.36725903
0.05769	6.36537	0.00022685	0.0	0.0	0.0	0.00182553	0.0	0.0	2.3e-07	535.73172036	746.66871283	765.69082595	10.15624964	-0.02913565	-0.3672029
0.05779	6.37459	0.0002291	0.0	0.0	0.0	0.00182328	0.0	0.0	2.3e-07	535.97307626	746.61587147	765.61946146	10.14032991	-0.02900782	-0.36714686
0.05789	6.3838	0.00023136	0.0	0.0	0.0	0.00182101	0.0	0.0	2.3e-07	536.21401492	746.56312177	765.54820475	10.12443093	-0.02887995	-0.3670909
0.05799	6.393	0.00023364	0.0	0.0	0.0	0.00181873	0.0	0.0	2.3e-07	536.45453698	746.51046366	765.47705568	10.10855265	-0.02875204	-0.36703502
0.05809	6.40219	0.00023594	1e-08	0.0	0.0	0.00181643	0.0	0.0	2.4e-07	536.69464307	746.45789707	765.40601411	10.09269503	-0.0286241	-0.36697923
0.05819	6.41137	0.00023825	1e-08	0.0	0.0	0.00181412	0.0	0.0	2.4e-07	536.93433382	746.40542194	765.33507989	10.07685801	-0.02849614	-0.36692352
0.05829	6.42055	0.00024057	1e-08	0.0	0.0	0.00181179	0.0	0.0	2.4e-07	537.17360985	746.35303819	765.26425289	10.06104146	-0.02836781	-0.3668679
0.05839	6.42971	0.00024291	1e-08	0.0	0.0	0.00180945	0.0	0.0	2.4e-07	537.41247179	746.3007464	765.19353295	10.04524543	-0.02823949	-0.36681236
0.05849	6.43887	0.00024527	1e-08	0.0	0.0	0.00180709	0.0	0.0	2.5e-07	537.65092026	746.24854608	765.12291995	10.0294699	-0.02811128	-0.3667569
0.05859	6.44802	0.00024764	1e-08	0.0	0.0	0.00180472	0.0	0.0	2.5e-07	537.88895591	746.19643714	765.05241375	10.01371478	-0.02798302	-0.36670153
0.05869	6.45716	0.00025002	1e-08	0.0	0.0	0.00180233	0.0	0.0	2.5e-07	538.12657934	746.14441954	764.9820142	9.99798003	-0.02785472	-0.36664624
0.05879	6.46629	0.00025242	1e-08	0.0	0.0	0.00179993	0.0	0.0	2.5e-07	538.36379118	746.09249324	764.91172116	9.9822656	-0.02772639	-0.36659104
0.05889	6.47541	0.00025484	1e-08	0.0	0.0	0.00179751	0.0	0.0	2.6e-07	538.60059206	746.04065818	764.8415345	9.96657143	-0.02759801	-0.36653592
0.05899	6.48452	0.00025727	1e-08	0.0	0.0	0.00179508	0.0	0.0	2.6e-07	538.8369826	745.98891432	764.77145407	9.95089749	-0.0274696	-0.36648088
0.05909	6.49363	0.00025972	1e-08	0.0	0.0	0.00179263	0.0	0.0	2.6e-07	539.07296341	745.93726161	764.70147974	9.93524372	-0.02734115	-0.36642593
0.05919	6.50272	0.00026218	1e-08	0.0	0.0	0.00179016	0.0	0.0	2.6e-07	539.30853512	745.88570001	764.63161138	9.91961007	-0.02721267	-0.36637106
0.05929	6.51181	0.00026465	1e-08	0.0	0.0	0.00178769	0.0	0.0	2.6e-07	539.54369833	745.83422945	764.56184883	9.9039965	-0.02708415	-0.36631627
0.05939	6.52088	0.00026714	1e-08	0.0	0.0	0.00178519	1e-08	0.0	2.7e-07	539.77845368	745.7828499	764.49219198	9.88840295	-0.02695561	-0.36626157
0.05949	6.52995	0.00026965	1e-08	0.0	0.0	0.00178268	1e-08	0.0	2.7e-07	540.01280178	745.73156131	764.42264067	9.87282939	-0.02682703	-0.36620695
0.05959	6.53901	0.00027217	1e-08	0.0	0.0	0.00178016	1e-08	0.0	2.7e-07	540.24674323	745.68036362	764.35319477	9.85727576	-0.02669842	-0.36615241
0.05969	6.54806	0.00027471	1e-08	0.0	0.0	0.00177762	1e-08	0.0	2.7e-07	540.48027866	745.62925679	764.28385415	9.84174188	-0.02656976	-0.36609795
0.05979	6.5571	0.00027726	1e-08	0.0	0.0	0.00177507	1e-08	0.0	2.8e-07	540.71340867	745.57824075	764.21461867	9.82622792	-0.02644108	-0.36604358
0.05989	6.56613	0.00027982	1e-08	0.0	0.0	0.0017725	1e-08	0.0	2.8e-07	540.94613387	745.52731546	764.1454882	9.81073375	-0.02631238	-0.36598929
0.05999	6.57515	0.00028241	1e-08	0.0	0.0	0.00176991	1e-08	0.0	2.8e-07	541.17845488	745.47648087	764.07646259	9.79525931	-0.02618365	-0.36593508
0.06009	6.58417	0.000285	1e-08	0.0	0.0	0.00176731	1e-08	0.0	2.9e-07	541.4103723	745.42573694	764.00754172	9.77980454	-0.0260549	-0.36588095
0.06019	6.59317	0.00028761	1e-08	0.0	0.0	0.0017647	1e-08	0.0	2.9e-07	541.64188675	745.37508362	763.93872545	9.76436942	-0.02592612	-0.36582691
0.06029	6.60217	0.00029024	1e-08	0.0	0.0	0.00176207	1e-08	0.0	2.9e-07	541.87299882	745.32452086	763.87001364	9.74895387	-0.02579731	-0.36577295
0.06039	6.61115	0.00029288	1e-08	0.0	0.0	0.00175942	1e-08	0.0	2.9e-07	542.10370913	745.2740486	763.80140617	9.73355786	-0.02566848	-0.36571907
0.06049	6.62013	0.00029554	1e-08	0.0	0.0	0.00175676	1e-08	0.0	3e-07	542.33401828	745.2236668	763.7329029	9.71818134	-0.02553963	-0.36566527
0.06059	6.6291	0.00029821	1e-08	0.0	0.0	0.00175409	1e-08	0.0	3e-07	542.56392688	745.17337542	763.66450369	9.70282425	-0.02541076	-0.36561155
0.06069	6.63805	0.0003009	1e-08	0.0	0.0	0.0017514	1e-08	0.0	3e-07	542.79343552	745.12317439	763.59620841	9.68748655	-0.02528187	-0.36555792
0.06079	6.647	0.0003036	1e-08	0.0	0.0	0.0017487	1e-08	0.0	3e-07	543.02254481	745.07306368	763.52801694	9.67216818	-0.02515295	-0.36550436
0.06089	6.65594	0.00030631	1e-08	0.0	0.0	0.00174598	1e-08	0.0	3.1e-07	543.25125535	745.02304322	763.45992913	9.6568691	-0.02502402	-0.36545089
0.06099	6.66487	0.00030905	1e-08	0.0	0.0	0.00174324	1e-08	0.0	3.1e-07	543.47956774	744.97311298	763.39194486	9.64158926	-0.02489507	-0.3653975
0.06109	6.6738	0.00031179	1e-08	0.0	0.0	0.00174049	1e-08	0.0	3.1e-07	543.70748258	744.92327304	763.32406399	9.62632844	-0.02476584	-0.36534419
0.06119	6.68271	0.00031455	1e-08	0.0	0.0	0.00173773	1e-08	0.0	3.1e-07	543.93500045	744.87352341	763.2562864	9.61108687	-0.02463677	-0.36529096
0.06129	6.69161	0.00031733	1e-08	0.0	0.0	0.00173495	1e-08	0.0	3.2e-07	544.16212196	744.82386394	763.18861195	9.59586438	-0.02450768	-0.36523782
0.06139	6.7005	0.00032012	1e-08	0.0	0.0	0.00173215	1e-08	0.0	3.2e-07	544.3888477	744.7742946	763.12104051	9.58066092	-0.02437855	-0.36518475
0.06149	6.70939	0.00032293	1e-08	0.0	0.0	0.00172934	1e-08	0.0	3.2e-07	544.61517828	744.72481535	763.05357196	9.56547644	-0.0242494	-0.36513176
0.06159	6.71826	0.00032575	1e-08	0.0	0.0	0.00172652	1e-08	0.0	3.3e-07	544.84111427	744.67542615	762.98620615	9.55031089	-0.02412022	-0.36507886
0.06169	6.72713	0.00032858	1e-08	0.0	0.0	0.00172368	1e-08	0.0	3.3e-07	545.06665628	744.62612699	762.91894297	9.53516422	-0.02399101	-0.36502603
0.06179	6.73598	0.00033144	1e-08	0.0	0.0	0.00172083	1e-08	0.0	3.3e-07	545.2918049	744.57691781	762.85178229	9.52003637	-0.02386177	-0.36497329
0.06189	6.74483	0.0003343	1e-08	0.0	0.0	0.00171796	1e-08	0.0	3.3e-07	545.51656071	744.52779861	762.78472397	9.5049273	-0.0237325	-0.36492063
0.06199	6.75366	0.00033718	1e-08	0.0	0.0	0.00171507	1e-08	0.0	3.4e-07	545.7409243	744.47876935	762.71776789	9.48983695	-0.0236032	-0.36486804
0.06209	6.76249	0.00034008	1e-08	0.0	0.0	0.00171218	1e-08	0.0	3.4e-07	545.96489627	744.42983	762.65091391	9.47476528	-0.02347387	-0.36481554
0.06219	6.77131	0.00034298	1e-08	0.0	0.0	0.00170926	1e-08	0.0	3.4e-07	546.1884772	744.38098054	762.58416192	9.45971222	-0.0233445	-0.36476312
0.06229	6.78012	0.00034591	1e-08	0.0	0.0	0.00170634	1e-08	0.0	3.5e-07	546.41166767	744.33222094	762.51751178	9.44467774	-0.0232151	-0.36471078
0.06239	6.78891	0.00034885	1e-08	0.0	0.0	0.00170339	1e-08	0.0	3.5e-07	546.63446827	744.28355118	762.45096337	9.42966177	-0.02308567	-0.36465851
0.06249	6.7977	0.0003518	1e-08	0.0	0.0	0.00170044	1e-08	0.0	3.5e-07	546.85687958	744.23497082	762.38451656	9.41466413	-0.02295665	-0.36460633
0.06259	6.80648	0.00035477	1e-08	0.0	0.0	0.00169747	1e-08	0.0	3.6e-07	547.07890218	744.18647995	762.31817123	9.399685	-0.02282728	-0.36455423
0.06269	6.81525	0.00035775	1e-08	0.0	0.0	0.00169448	1e-08	0.0	3.6e-07	547.30053666	744.13807867	762.25192725	9.38472424	-0.02269789	-0.3645022
0.06279	6.82401	0.00036075	1e-08	0.0	0.0	0.00169148	1e-08	0.0	3.6e-07	547.52178359	744.08976692	762.18578449	9.36978177	-0.02256849	-0.36445026
0.06289	6.83276	0.00036376	1e-08	0.0	0.0	0.00168846	1e-08	0.0	3.6e-07	547.74264356	744.04154466	762.11974283	9.35485756	-0.02243907	-0.36439839
0.06299	6.8415	0.00036678	1e-08	0.0	0.0	0.00168544	1e-08	0.0	3.7e-07	547.96311714	743.99341186	762.05380214	9.33995155	-0.02230963	-0.36434661
0.06309	6.85023	0.00036982	1e-08	0.0	0.0	0.00168239	1e-08	0.0	3.7e-07	548.18320492	743.94536845	761.98796231	9.32506369	-0.02218018	-0.3642949
0.06319	6.85895	0.00037288	1e-08	0.0	0.0	0.00167933	1e-08	0.0	3.7e-07	548.40290746	743.8974144	761.9222232	9.31019392	-0.02205071	-0.36424327
0.06329	6.86766	0.00037595	2e-08	0.0	0.0	0.00167626	1e-08	0.0	3.8e-07	548.62222535	743.84954966	761.85658469	9.29534219	-0.02192123	-0.36419172
0.06339	6.87637	0.00037903	2e-08	0.0	0.0	0.00167318	1e-08	0.0	3.8e-07	548.84115915	743.80177418	761.79104666	9.28050846	-0.02179174	-0.36414025
0.06349	6.88506	0.00038213	2e-08	0.0	0.0	0.00167007	1e-08	0.0	3.8e-07	549.05970945	743.75408791	761.72560899	9.26569265	-0.02166223	-0.36408886
0.06359	6.89374	0.00038524	2e-08	0.0	0.0	0.00166696	1e-08	0.0	3.9e-07	549.27787681	743.7064908	761.66027155	9.25089473	-0.02153272	-0.36403755
0.06369	6.90241	0.00038836	2e-08	0.0	0.0	0.00166383	1e-08	0.0	3.9e-07	549.49566181	743.65898281	761.59503423	9.23611464	-0.02140319	-0.36398632
0.06379	6.91107	0.0003915	2e-08	0.0	0.0	0.00166069	1e-08	0.0	3.9e-07	549.71306502	743.61156388	761.52989689	9.22135217	-0.02127349	-0.36393516
0.06389	6.91972	0.00039465	2e-08	0.0	0.0	0.00165753	2e-08	0.0	4e-07	549.93008698	743.5642342	761.46485942	9.20660749	-0.02114385	-0.36388409
0.06399	6.92837	0.00039782	2e-08	0.0	0.0	0.00165436	2e-08	0.0	4e-07	550.14672829	743.51699355	761.3999217	9.1918805	-0.02101422	-0.36383309
0.06409	6.937	0.000401	2e-08	0.0	0.0	0.00165117	2e-08	0.0	4e-07	550.3629895	743.4698419	761.33508361	9.17717111	-0.02088457	-0.36378217
0.06419	6.94562	0.0004042	2e-08	0.0	0.0	0.00164798	2e-08	0.0	4e-07	550.57887119	743.4227792	761.27034502	9.16247927	-0.02075491	-0.36373133
0.06429	6.95423	0.00040741	2e-08	0.0	0.0	0.00164476	2e-08	0.0	4.1e-07	550.79437391	743.3758054	761.20570582	9.14780492	-0.02062522	-0.36368056
0.06439	6.96283	0.00041063	2e-08	0.0	0.0	0.00164154	2e-08	0.0	4.1e-07	551.00949823	743.32892047	761.14116589	9.13314802	-0.02049551	-0.36362988
0.06449	6.97143	0.00041386	2e-08	0.0	0.0	0.0016383	2e-08	0.0	4.1e-07	551.22424471	743.28212436	761.0767251	9.11850851	-0.02036578	-0.36357927
0.06459	6.98001	0.00041711	2e-08	0.0	0.0	0.00163504	2e-08	0.0	4.2e-07	551.43861392	743.23541703	761.01238334	9.10388632	-0.02023603	-0.36352874
0.06469	6.98858	0.00042038	2e-08	0.0	0.0	0.00163178	2e-08	0.0	4.2e-07	551.65260641	743.18879844	760.9481405	9.08928141	-0.02010626	-0.36347829
0.06479	6.99714	0.00042365	2e-08	0.0	0.0	0.0016285	2e-08	0.0	4.2e-07	551.86622275	743.14226855	760.88399644	9.07469372	-0.01997647	-0.36342791
0.06489	7.00569	0.00042694	2e-08	0.0	0.0	0.0016252	2e-08	0.0	4.3e-07	552.07946349	743.0958273	760.81995107	9.06012319	-0.01984665	-0.36337762
0.06499	7.01423	0.00043025	2e-08	0.0	0.0	0.0016219	2e-08	0.0	4.3e-07	552.2923292	743.04947467	760.75600424	9.04556977	-0.01971681	-0.3633274
0.06509	7.02276	0.00043356	2e-08	0.0	0.0	0.00161857	2e-08	0.0	4.3e-07	552.50482041	743.00321061	760.69215586	9.0310334	-0.01958696	-0.36327725
0.06519	7.03129	0.00043689	2e-08	0.0	0.0	0.00161524	2e-08	0.0	4.4e-07	552.7169377	742.957035	760.62840581	9.01651385	-0.01945734	-0.36322719
0.06529	7.0398	0.00044023	2e-08	0.0	0.0	0.00161189	2e-08	0.0	4.4e-07	552.9286816	742.91094753	760.56475396	9.00201136	-0.01932752	-0.3631772
0.06539	7.0483	0.00044359	2e-08	0.0	0.0	0.00160853	2e-08	0.0	4.4e-07	553.14005267	742.86494839	760.50120021	8.98752575	-0.01919768	-0.36312729
0.06549	7.05679	0.00044696	2e-08	0.0	0.0	0.00160516	2e-08	0.0	4.5e-07	553.35105147	742.8190375	760.43774443	8.97305696	-0.01906784	-0.36307746
0.06559	7.06527	0.00045034	2e-08	0.0	0.0	0.00160177	2e-08	0.0	4.5e-07	553.56167855	742.77321482	760.37438652	8.95860493	-0.01893798	-0.3630277
0.06569	7.07374	0.00045374	2e-08	0.0	0.0	0.00159838	2e-08	0.0	4.5e-07	553.77193445	742.72748027	760.31112636	8.94416961	-0.01880811	-0.36297802
0.06579	7.08219	0.00045714	2e-08	0.0	0.0	0.00159496	2e-08	0.0	4.6e-07	553.98181973	742.68183379	760.24796383	8.92975093	-0.01867824	-0.36292841
0.06589	7.09064	0.00046056	2e-08	0.0	0.0	0.00159154	2e-08	0.0	4.6e-07	554.19133492	742.63627531	760.18489882	8.91534884	-0.01854835	-0.36287889
0.06599	7.09908	0.000464	3e-08	0.0	0.0	0.0015881	2e-08	0.0	4.6e-07	554.40048058	742.59080477	760.12193122	8.90096328	-0.01841846	-0.36282944
0.06609	7.10751	0.00046744	3e-08	0.0	0.0	0.00158465	2e-08	0.0	4.7e-07	554.60925726	742.5454221	760.05906091	8.88659419	-0.01828855	-0.36278006
0.06619	7.11593	0.0004709	3e-08	0.0	0.0	0.00158119	2e-08	0.0	4.7e-07	554.81766549	742.50012723	759.99628779	8.87224152	-0.01815864	-0.36273076
0.06629	7.12433	0.00047437	3e-08	0.0	0.0	0.00157772	3e-08	0.0	4.7e-07	555.02570581	742.45492007	759.93361173	8.85790521	-0.01802873	-0.36268154
0.06639	7.13273	0.00047785	3e-08	0.0	0.0	0.00157423	3e-08	0.0	4.8e-07	555.23337878	742.40980057	759.87103264	8.84358519	-0.0178988	-0.3626324
0.06649	7.14111	0.00048135	3e-08	0.0	0.0	0.00157073	3e-08	0.0	4.8e-07	555.44068492	742.36476864	759.80855039	8.82928142	-0.01776887	-0.36258333
0.06659	7.14949	0.00048485	3e-08	0.0	0.0	0.00156722	3e-08	0.0	4.9e-07	555.64762478	742.31982447	759.74616487	8.81499353	-0.01763849	-0.36253433
0.06669	7.15785	0.00048837	3e-08	0.0	0.0	0.00156369	3e-08	0.0	4.9e-07	555.85419888	742.27496814	759.68387598	8.80072197	-0.01750841	-0.36248541
0.06679	7.16621	0.0004919	3e-08	0.0	0.0	0.00156016	3e-08	0.0	4.9e-07	556.06040776	742.23019934	759.62168361	8.78646647	-0.01737831	-0.36243657
0.06689	7.17455	0.00049544	3e-08	0.0	0.0	0.00155661	3e-08	0.0	5e-07	556.26625197	742.185518	759.55958764	8.77222695	-0.01724819	-0.36238781
0.06699	7.18288	0.000499	3e-08	0.0	0.0	0.00155305	3e-08	0.0	5e-07	556.47173204	742.14092409	759.49758797	8.75800336	-0.01711804	-0.36233912
0.06709	7.19121	0.00050256	3e-08	0.0	0.0	0.00154948	3e-08	0.0	5e-07	556.6768485	742.09641753	759.43568448	8.74379563	-0.01698786	-0.3622905
0.06719	7.19952	0.00050614	3e-08	0.0	0.0	0.0015459	3e-08	0.0	5.1e-07	556.88160188	742.05199828	759.37387708	8.72960372	-0.01685765	-0.36224196
0.06729	7.20782	0.00050973	3e-08	0.0	0.0	0.00154231	3e-08	0.0	5.1e-07	557.08599271	742.00766627	759.31216564	8.71542756	-0.01672741	-0.3621935
0.06739	7.21611	0.00051333	3e-08	0.0	0.0	0.0015387	3e-08	0.0	5.1e-07	557.29002152	741.96342146	759.25055007	8.70126707	-0.01659714	-0.36214511
0.06749	7.22439	0.00051694	3e-08	0.0	0.0	0.00153508	3e-08	0.0	5.2e-07	557.49368884	741.91926378	759.18903025	8.68712222	-0.01646684	-0.36209679
0.06759	7.23265	0.00052057	3e-08	0.0	0.0	0.00153145	3e-08	0.0	5.2e-07	557.69699519	741.87519319	759.12760608	8.67299293	-0.0163365	-0.36204856
0.06769	7.24091	0.0005242	3e-08	0.0	0.0	0.00152781	3e-08	0.0	5.2e-07	557.89994111	741.83120963	759.06627745	8.65887913	-0.01620613	-0.36200039
0.06779	7.24916	0.00052785	3e-08	0.0	0.0	0.00152416	3e-08	1e-08	5.3e-07	558.10252711	741.78731304	759.00504426	8.64478078	-0.01607572	-0.3619523
0.06789	7.25739	0.0005315	4e-08	0.0	0.0	0.0015205	4e-08	1e-08	5.3e-07	558.30475372	741.74350337	758.9439064	8.6306978	-0.01594528	-0.36190429
0.06799	7.26562	0.00053517	4e-08	0.0	0.0	0.00151683	4e-08	1e-08	5.4e-07	558.50662144	741.69978031	758.88286377	8.61662984	-0.01581512	-0.36185635
0.06809	7.27383	0.00053885	4e-08	0.0	0.0	0.00151315	4e-08	1e-08	5.4e-07	558.70813081	741.65614389	758.82191626	8.60257734	-0.01568469	-0.36180849
0.06819	7.28203	0.00054254	4e-08	0.0	0.0	0.00150945	4e-08	1e-08	5.4e-07	558.90928234	741.61259412	758.76106377	8.58854002	-0.01555423	-0.3617607
0.06829	7.29022	0.00054624	4e-08	0.0	0.0	0.00150575	4e-08	1e-08	5.5e-07	559.11007655	741.56913091	758.70030619	8.57451781	-0.01542374	-0.36171298
0.06839	7.29841	0.00054995	4e-08	0.0	0.0	0.00150203	4e-08	1e-08	5.5e-07	559.31051396	741.52575421	758.63964343	8.56051065	-0.01529323	-0.36166534
0.06849	7.30657	0.00055367	4e-08	0.0	0.0	0.00149831	4e-08	1e-08	5.5e-07	559.51059508	741.48246394	758.57907537	8.54651847	-0.01516268	-0.36161777
0.06859	7.31473	0.0005574	4e-08	0.0	0.0	0.00149457	4e-08	1e-08	5.6e-07	559.71032042	741.43926003	758.51860191	8.53254121	-0.0150321	-0.36157028
0.06869	7.32288	0.00056114	4e-08	0.0	0.0	0.00149083	4e-08	1e-08	5.6e-07	559.9096905	741.3961424	758.45822296	8.51857881	-0.01490149	-0.36152286
0.06879	7.33102	0.00056489	4e-08	0.0	0.0	0.00148707	4e-08	1e-08	5.7e-07	560.10870583	741.35311099	758.39793841	8.5046312	-0.01477085	-0.36147552
0.06889	7.33914	0.00056865	4e-08	0.0	0.0	0.00148331	4e-08	1e-08	5.7e-07	560.30736692	741.31016572	758.33774816	8.49069831	-0.01464017	-0.36142825
0.06899	7.34725	0.00057242	4e-08	0.0	0.0	0.00147953	4e-08	1e-08	5.7e-07	560.50567427	741.26730652	758.27765211	8.47678008	-0.01450946	-0.36138105
0.06909	7.35536	0.0005762	4e-08	0.0	0.0	0.00147575	4e-08	1e-08	5.8e-07	560.70362839	741.2245333	758.21765015	8.46287644	-0.01437872	-0.36133393
0.06919	7.36345	0.00057999	4e-08	0.0	0.0	0.00147195	5e-08	1e-08	5.8e-07	560.90122979	741.18184599	758.1577422	8.44898733	-0.01424794	-0.36128689
0.06929	7.37153	0.00058379	4e-08	0.0	0.0	0.00146815	5e-08	1e-08	5.8e-07	561.09847897	741.13924451	758.09792815	8.43511234	-0.0141168	-0.36123991
0.06939	7.37959	0.00058759	5e-08	0.0	0.0	0.00146433	5e-08	1e-08	5.9e-07	561.29537642	741.09672939	758.0382079	8.42125197	-0.01398584	-0.36119301
0.06949	7.38765	0.00059141	5e-08	0.0	0.0	0.00146051	5e-08	1e-08	5.9e-07	561.49192264	741.05430011	757.97858135	8.40740591	-0.01385483	-0.36114618
0.06959	7.3957	0.00059524	5e-08	0.0	0.0	0.00145668	5e-08	1e-08	6e-07	561.68811814	741.01195663	757.9190484	8.3935741	-0.01372376	-0.36109943
0.06969	7.40373	0.00059907	5e-08	0.0	0.0	0.00145284	5e-08	1e-08	6e-07	561.88396342	740.96969889	757.85960896	8.37975646	-0.01359264	-0.36105275
0.06979	7.41175	0.00060292	5e-08	0.0	0.0	0.00144899	5e-08	1e-08	6e-07	562.07945896	740.92752685	757.80026294	8.36595292	-0.01346146	-0.36100614
0.06989	7.41977	0.00060677	5e-08	0.0	0.0	0.00144513	5e-08	1e-08	6.1e-07	562.27460527	740.88544045	757.74101022	8.35216343	-0.01333022	-0.36095961
0.06999	7.42776	0.00061063	5e-08	0.0	0.0	0.00144126	5e-08	1e-08	6.1e-07	562.46940284	740.84343964	757.68185072	8.3383879	-0.01319891	-0.36091315
0.07009	7.43575	0.0006145	5e-08	0.0	0.0	0.00143738	5e-08	1e-08	6.2e-07	562.66385216	740.80152437	757.62278434	8.32462626	-0.01306754	-0.36086676
0.07019	7.44373	0.00061838	5e-08	0.0	0.0	0.0014335	5e-08	1e-08	6.2e-07	562.85795372	740.75969459	757.56381099	8.31087845	-0.0129361	-0.36082045
0.07029	7.45169	0.00062227	5e-08	0.0	0.0	0.00142961	6e-08	1e-08	6.2e-07	563.05170801	740.71795027	757.50493057	8.29714441	-0.01280459	-0.36077421
0.07039	7.45965	0.00062616	5e-08	0.0	0.0	0.00142571	6e-08	1e-08	6.3e-07	563.24511552	740.67629134	757.44614299	8.28342404	-0.012673	-0.36072804
0.07049	7.46759	0.00063007	5e-08	0.0	0.0	0.0014218	6e-08	1e-08	6.3e-07	563.43817672	740.63471778	757.38744815	8.2697173	-0.01254135	-0.36068195
0.07059	7.47552	0.00063398	6e-08	0.0	0.0	0.00141788	6e-08	1e-08	6.3e-07	563.63089212	740.59322953	757.32884595	8.2560241	-0.01240961	-0.36063592
0.07069	7.48344	0.0006379	6e-08	0.0	0.0	0.00141395	6e-08	1e-08	6.4e-07	563.82326217	740.55182645	757.27033632	8.24234398	-0.01227823	-0.36058997
0.07079	7.49134	0.00064182	6e-08	0.0	0.0	0.00141002	6e-08	1e-08	6.4e-07	564.01528736	740.51050818	757.21191915	8.22867754	-0.01214647	-0.3605441
0.07089	7.49924	0.00064576	6e-08	0.0	0.0	0.00140608	6e-08	1e-08	6.5e-07	564.20696817	740.46927494	757.15359436	8.21502441	-0.01201464	-0.36049829
0.07099	7.50712	0.0006497	6e-08	0.0	0.0	0.00140213	6e-08	1e-08	6.5e-07	564.39830507	740.42812669	757.09536185	8.20138451	-0.01188275	-0.36045256
0.07109	7.51499	0.00065365	6e-08	0.0	0.0	0.00139818	6e-08	1e-08	6.5e-07	564.58929856	740.38706336	757.03722153	8.18775778	-0.01175079	-0.3604069
0.07119	7.52285	0.0006576	6e-08	0.0	0.0	0.00139422	7e-08	1e-08	6.6e-07	564.77994908	740.34608491	756.97917331	8.17414415	-0.01161875	-0.36036131
0.07129	7.5307	0.00066157	6e-08	0.0	0.0	0.00139025	7e-08	1e-08	6.6e-07	564.97025713	740.30519125	756.9212171	8.16054353	-0.01148665	-0.3603158
0.07139	7.53853	0.00066554	6e-08	0.0	0.0	0.00138627	7e-08	1e-08	6.7e-07	565.16022317	740.26438235	756.86335282	8.14695585	-0.01135448	-0.36027035
0.07149	7.54636	0.00066951	6e-08	0.0	0.0	0.00138229	7e-08	1e-08	6.7e-07	565.34984766	740.22365814	756.80558037	8.13338104	-0.01122224	-0.36022498
0.07159	7.55417	0.0006735	6e-08	0.0	0.0	0.0013783	7e-08	1e-08	6.7e-07	565.53913108	740.18301856	756.74789966	8.11981902	-0.01108993	-0.36017968
0.07169	7.56197	0.00067749	7e-08	0.0	0.0	0.0013743	7e-08	1e-08	6.8e-07	565.72807389	740.14246356	756.69031061	8.10626972	-0.01095754	-0.36013446
0.07179	7.56976	0.00068148	7e-08	0.0	0.0	0.0013703	7e-08	1e-08	6.8e-07	565.91667656	740.10199307	756.63281313	8.09273305	-0.01082507	-0.3600893
0.07189	7.57753	0.00068548	7e-08	0.0	0.0	0.00136629	7e-08	1e-08	6.9e-07	566.10493954	740.06160703	756.57540713	8.07920895	-0.01069253	-0.36004422
0.07199	7.58529	0.00068949	7e-08	0.0	0.0	0.00136228	8e-08	1e-08	6.9e-07	566.29286329	740.02130539	756.51809253	8.06569734	-0.01055991	-0.35999921
0.07209	7.59304	0.00069351	7e-08	0.0	0.0	0.00135825	8e-08	1e-08	6.9e-07	566.48044827	739.9810884	756.46086924	8.05219754	-0.01042682	-0.35995427
0.07219	7.60078	0.00069753	7e-08	0.0	0.0	0.00135423	8e-08	1e-08	7e-07	566.66769492	739.94095613	756.40373717	8.03871049	-0.01029393	-0.3599094
0.07229	7.60851	0.00070155	7e-08	0.0	0.0	0.00135019	8e-08	1e-08	7e-07	566.8546037	739.9009083	756.34669625	8.02523567	-0.01016093	-0.35986461
0.07239	7.61622	0.00070558	7e-08	0.0	0.0	0.00134616	8e-08	1e-08	7.1e-07	567.04117508	739.86094487	756.28974639	8.011773	-0.01002784	-0.35981988
0.07249	7.62393	0.00070962	7e-08	0.0	0.0	0.00134211	8e-08	1e-08	7.1e-07	567.22740949	739.82106582	756.2328875	7.99832239	-0.00989464	-0.35977523
0.07259	7.63161	0.00071366	8e-08	0.0	0.0	0.00133806	8e-08	1e-08	7.1e-07	567.4133074	739.78127113	756.17611949	7.98488377	-0.00976134	-0.35973065
0.07269	7.63929	0.00071771	8e-08	0.0	0.0	0.00133401	9e-08	1e-08	7.2e-07	567.59886923	739.74156077	756.1194423	7.97145706	-0.00962793	-0.35968614
0.07279	7.64696	0.00072176	8e-08	0.0	0.0	0.00132995	9e-08	1e-08	7.2e-07	567.78409544	739.70193472	756.06285583	7.95804217	-0.00949441	-0.3596417
0.07289	7.65461	0.00072582	8e-08	0.0	0.0	0.00132589	9e-08	1e-08	7.3e-07	567.96898647	739.66239297	756.00636001	7.94463902	-0.00936077	-0.35959733
0.07299	7.66225	0.00072988	8e-08	0.0	0.0	0.00132182	9e-08	1e-08	7.3e-07	568.15354276	739.6229355	755.94995475	7.93124753	-0.00922702	-0.35955303
0.07309	7.66988	0.00073395	8e-08	0.0	0.0	0.00131774	9e-08	1e-08	7.3e-07	568.33776474	739.58356231	755.89363998	7.91786762	-0.00909315	-0.3595088
0.07319	7.67749	0.00073802	8e-08	0.0	0.0	0.00131367	9e-08	1e-08	7.4e-07	568.52165286	739.54427338	755.83741561	7.9044992	-0.00895916	-0.35946465
0.07329	7.68509	0.00074209	8e-08	0.0	0.0	0.00130958	9e-08	1e-08	7.4e-07	568.70520755	739.50506871	755.78128156	7.89114219	-0.00882504	-0.35942057
0.07339	7.69268	0.00074617	8e-08	0.0	0.0	0.0013055	1e-07	1e-08	7.5e-07	568.88842924	739.46594829	755.72523776	7.87779651	-0.00869079	-0.35937655
0.07349	7.70026	0.00075026	9e-08	0.0	0.0	0.00130141	1e-07	1e-08	7.5e-07	569.07131834	739.42691175	755.66928413	7.86446135	-0.00855698	-0.35933261
0.07359	7.70782	0.00075434	9e-08	0.0	0.0	0.00129731	1e-07	1e-08	7.6e-07	569.25387529	739.38795922	755.61342059	7.85113786	-0.00842263	-0.35928874
0.07369	7.71537	0.00075844	9e-08	0.0	0.0	0.00129321	1e-07	2e-08	7.6e-07	569.43610052	739.34909077	755.55764707	7.83782541	-0.00828817	-0.35924494
0.07379	7.72291	0.00076253	9e-08	0.0	0.0	0.00128911	1e-07	2e-08	7.6e-07	569.61799445	739.31030641	755.50196349	7.82452391	-0.0081536	-0.35920121
0.07389	7.73044	0.00076663	9e-08	0.0	0.0	0.00128501	1e-07	2e-08	7.7e-07	569.7995575	739.27160611	755.44636977	7.81123327	-0.00801891	-0.35915755
0.07399	7.73795	0.00077073	9e-08	0.0	0.0	0.0012809	1.1e-07	2e-08	7.7e-07	569.9807901	739.23298985	755.39086584	7.79795341	-0.0078841	-0.35911396
0.07409	7.74545	0.00077483	9e-08	0.0	0.0	0.00127679	1.1e-07	2e-08	7.8e-07	570.16169265	739.19445764	755.33545163	7.78468424	-0.00774918	-0.35907044
0.07419	7.75294	0.00077894	1e-07	0.0	0.0	0.00127267	1.1e-07	2e-08	7.8e-07	570.34226557	739.15600946	755.28012705	7.77142567	-0.00761414	-0.35902699
0.07429	7.76041	0.00078305	1e-07	0.0	0.0	0.00126855	1.1e-07	2e-08	7.8e-07	570.52250928	739.11764531	755.22489205	7.7581776	-0.00747897	-0.35898361
0.07439	7.76787	0.00078716	1e-07	0.0	0.0	0.00126443	1.1e-07	2e-08	7.9e-07	570.70242418	739.07936517	755.16974654	7.74493994	-0.00734369	-0.35894031
0.07449	7.77532	0.00079128	1e-07	0.0	0.0	0.00126031	1.2e-07	2e-08	7.9e-07	570.88201068	739.04116904	755.11469045	7.73171262	-0.00720828	-0.35889707
0.07459	7.78276	0.0007954	1e-07	0.0	0.0	0.00125619	1.2e-07	2e-08	8e-07	571.06126919	739.00305692	755.05972371	7.71849552	-0.00707275	-0.3588539
0.07469	7.79018	0.00079952	1e-07	0.0	0.0	0.00125206	1.2e-07	2e-08	8e-07	571.24020011	738.9650288	755.00484625	7.70528857	-0.0069371	-0.3588108
0.07479	7.79759	0.00080364	1e-07	0.0	0.0	0.00124793	1.2e-07	2e-08	8e-07	571.41880384	738.92708471	754.95005801	7.69209084	-0.00680091	-0.35876778
0.07489	7.80498	0.00080776	1e-07	0.0	0.0	0.0012438	1.2e-07	2e-08	8.1e-07	571.59708076	738.88922541	754.89535891	7.67890362	-0.00666487	-0.35872482
0.07499	7.81237	0.00081189	1.1e-07	0.0	0.0	0.00123966	1.3e-07	2e-08	8.1e-07	571.77503127	738.85145038	754.84074888	7.66572623	-0.00652868	-0.35868193
0.07509	7.81974	0.00081602	1.1e-07	0.0	0.0	0.00123553	1.3e-07	2e-08	8.2e-07	571.95265578	738.81375963	754.78622786	7.65255856	-0.00639234	-0.35863912
0.07519	7.82709	0.00082015	1.1e-07	0.0	0.0	0.00123139	1.3e-07	2e-08	8.2e-07	572.12995466	738.77615323	754.73179578	7.63940051	-0.00625585	-0.35859637
0.07529	7.83443	0.00082428	1.1e-07	0.0	0.0	0.00122725	1.3e-07	2e-08	8.3e-07	572.30692832	738.73863121	754.67745257	7.62625199	-0.00611921	-0.35855369
0.07539	7.84176	0.00082841	1.1e-07	0.0	0.0	0.00122311	1.3e-07	2e-08	8.3e-07	572.48357713	738.70119363	754.62319817	7.6131129	-0.0059824	-0.35851108
0.07549	7.84908	0.00083254	1.1e-07	0.0	0.0	0.00121897	1.4e-07	2e-08	8.3e-07	572.65990147	738.66384056	754.5690325	7.59998313	-0.00584543	-0.35846854
0.07559	7.85638	0.00083667	1.2e-07	0.0	0.0	0.00121483	1.4e-07	2e-08	8.4e-07	572.83590173	738.62657205	754.51495551	7.5868626	-0.0057083	-0.35842608
0.07569	7.86367	0.00084081	1.2e-07	0.0	0.0	0.00121068	1.4e-07	2e-08	8.4e-07	573.01157829	738.58938817	754.46096714	7.57375119	-0.005571	-0.35838368
0.07579	7.87095	0.00084494	1.2e-07	0.0	0.0	0.00120654	1.4e-07	2e-08	8.5e-07	573.18693152	738.552289	754.40706731	7.56064881	-0.00543353	-0.35834135
0.07589	7.87821	0.00084908	1.2e-07	0.0	0.0	0.0012024	1.4e-07	2e-08	8.5e-07	573.36196178	738.51527461	754.35325596	7.54755535	-0.00529589	-0.35829909
0.07599	7.88546	0.00085322	1.2e-07	0.0	0.0	0.00119825	1.5e-07	2e-08	8.5e-07	573.53666946	738.47834509	754.29953304	7.53447071	-0.00515807	-0.3582569
0.07609	7.89269	0.00085735	1.2e-07	0.0	0.0	0.00119411	1.5e-07	2e-08	8.6e-07	573.71105492	738.44150053	754.24589848	7.52139479	-0.00502007	-0.35821478
0.07619	7.89991	0.00086149	1.3e-07	0.0	0.0	0.00118996	1.5e-07	2e-08	8.6e-07	573.88511852	738.40474087	754.19235223	7.50832643	-0.00488245	-0.35817273
0.07629	7.90712	0.00086563	1.3e-07	0.0	0.0	0.00118582	1.5e-07	2e-08	8.7e-07	574.0588606	738.36806588	754.13889422	7.4952673	-0.00474426	-0.35813074
0.07639	7.91431	0.00086976	1.3e-07	0.0	0.0	0.00118167	1.6e-07	2e-08	8.7e-07	574.23228153	738.33147597	754.0855244	7.48221653	-0.00460591	-0.35808883
0.07649	7.92149	0.0008739	1.3e-07	0.0	0.0	0.00117753	1.6e-07	2e-08	8.8e-07	574.40538168	738.29497122	754.03224271	7.46917401	-0.00446739	-0.35804699
0.07659	7.92866	0.00087803	1.3e-07	0.0	0.0	0.00117339	1.6e-07	2e-08	8.8e-07	574.57816138	738.25855172	753.97904909	7.45613962	-0.00432871	-0.35800521
0.07669	7.93581	0.00088217	1.3e-07	0.0	0.0	0.00116924	1.6e-07	2e-08	8.8e-07	574.75062101	738.22221756	753.92594348	7.44311326	-0.00418986	-0.35796351
0.07679	7.94295	0.0008863	1.4e-07	0.0	0.0	0.0011651	1.7e-07	2e-08	8.9e-07	574.92276089	738.18596884	753.87292582	7.43009481	-0.00405085	-0.35792187
0.07689	7.95007	0.00089043	1.4e-07	0.0	0.0	0.00116096	1.7e-07	3e-08	8.9e-07	575.09458137	738.14980565	753.81999607	7.41708417	-0.00391167	-0.3578803
0.07699	7.95718	0.00089456	1.4e-07	0.0	0.0	0.00115682	1.7e-07	3e-08	9e-07	575.2660828	738.11372811	753.76715417	7.40408121	-0.00377233	-0.3578388
0.07709	7.96428	0.00089869	1.4e-07	0.0	0.0	0.00115268	1.7e-07	3e-08	9e-07	575.43726551	738.07773632	753.71440006	7.39108582	-0.00363281	-0.35779737
0.07719	7.97136	0.00090282	1.4e-07	0.0	0.0	0.00114854	1.8e-07	3e-08	9e-07	575.60812984	738.04183039	753.6617337	7.3780979	-0.00349312	-0.35775601
0.07729	7.97843	0.00090695	1.4e-07	0.0	0.0	0.00114441	1.8e-07	3e-08	9.1e-07	575.77867611	738.00601044	753.60915502	7.36511732	-0.00335326	-0.35771472
0.07739	7.98548	0.00091107	1.5e-07	0.0	0.0	0.00114027	1.8e-07	3e-08	9.1e-07	575.94890466	737.9702766	753.55666398	7.35214397	-0.00321324	-0.3576735
0.07749	7.99252	0.0009152	1.5e-07	0.0	0.0	0.00113614	1.8e-07	3e-08	9.2e-07	576.11881582	737.93462898	753.50426053	7.33917773	-0.00307303	-0.35763234
0.07759	7.99954	0.00091932	1.5e-07	0.0	0.0	0.00113201	1.9e-07	3e-08	9.2e-07	576.28840989	737.89906814	753.45194462	7.32621689	-0.00293216	-0.35759126
0.07769	8.00655	0.00092344	1.5e-07	0.0	0.0	0.00112788	1.9e-07	3e-08	9.2e-07	576.45768717	737.86359436	753.39971621	7.31326405	-0.00279146	-0.35755024
0.07779	8.01355	0.00092755	1.5e-07	0.0	0.0	0.00112375	1.9e-07	3e-08	9.3e-07	576.62664801	737.82820749	753.34757523	7.30031789	-0.00265057	-0.35750929
0.07789	8.02053	0.00093167	1.6e-07	0.0	0.0	0.00111963	2e-07	3e-08	9.3e-07	576.79529271	737.79290771	753.29552166	7.28737829	-0.00250948	-0.35746841
0.07799	8.0275	0.00093578	1.6e-07	0.0	0.0	0.00111551	2e-07	3e-08	9.4e-07	576.96362159	737.75769521	753.24355543	7.27444513	-0.00236818	-0.3574276
0.07809	8.03445	0.00093989	1.6e-07	0.0	0.0	0.00111139	2e-07	3e-08	9.4e-07	577.13163494	737.72257018	753.19167651	7.26151828	-0.00222668	-0.35738686
0.07819	8.04139	0.00094399	1.6e-07	0.0	0.0	0.00110728	2e-07	3e-08	9.5e-07	577.29933306	737.68753285	753.13988486	7.24859761	-0.00208498	-0.35734619
0.07829	8.04831	0.0009481	1.6e-07	0.0	0.0	0.00110316	2.1e-07	3e-08	9.5e-07	577.46671627	737.6525834	753.08818041	7.235683	-0.00194307	-0.35730558
0.07839	8.05522	0.0009522	1.7e-07	0.0	0.0	0.00109906	2.1e-07	3e-08	9.5e-07	577.63378484	737.61772208	753.03656315	7.22277431	-0.00180094	-0.35726505
0.07849	8.06212	0.00095629	1.7e-07	0.0	0.0	0.00109495	2.1e-07	3e-08	9.6e-07	577.80053908	737.5829491	752.98503301	7.2098714	-0.0016586	-0.35722458
0.07859	8.069	0.00096039	1.7e-07	0.0	0.0	0.00109085	2.2e-07	3e-08	9.6e-07	577.96697928	737.54826471	752.93358997	7.19697417	-0.00151605	-0.35718418
0.07869	8.07586	0.00096447	1.7e-07	0.0	0.0	0.00108675	2.2e-07	3e-08	9.7e-07	578.1331057	737.51366915	752.88223398	7.18408246	-0.00137328	-0.35714385
0.07879	8.08271	0.00096856	1.7e-07	0.0	0.0	0.00108265	2.2e-07	3e-08	9.7e-07	578.29891865	737.47916267	752.830965	7.17119614	-0.00123028	-0.35710358
0.07889	8.08954	0.00097264	1.8e-07	0.0	0.0	0.00107856	2.3e-07	3e-08	9.7e-07	578.46441839	737.44474554	752.779783	7.15831509	-0.00108706	-0.35706339
0.07899	8.09636	0.00097672	1.8e-07	0.0	0.0	0.00107447	2.3e-07	3e-08	9.8e-07	578.62960517	737.41041752	752.72868794	7.145437	-0.00094437	-0.35702326
0.07909	8.10317	0.00098079	1.8e-07	0.0	0.0	0.00107039	2.3e-07	4e-08	9.8e-07	578.79447928	737.37617907	752.6776798	7.13256543	-0.00080092	-0.3569832
0.07919	8.10996	0.00098486	1.8e-07	0.0	0.0	0.00106631	2.4e-07	4e-08	9.9e-07	578.95904097	737.34203059	752.62675852	7.11969863	-0.00065726	-0.35694321
0.07929	8.11673	0.00098892	1.8e-07	0.0	0.0	0.00106224	2.4e-07	4e-08	9.9e-07	579.12329052	737.30797234	752.57592409	7.10683644	-0.0005134	-0.35690329
0.07939	8.12349	0.00099298	1.9e-07	0.0	0.0	0.00105817	2.4e-07	4e-08	9.9e-07	579.28722818	737.27400459	752.52517645	7.09397873	-0.00036935	-0.35686344
0.07949	8.13024	0.00099704	1.9e-07	0.0	0.0	0.0010541	2.5e-07	4e-08	1e-06	579.45085421	737.24012762	752.47451559	7.08112534	-0.00022509	-0.35682365
0.07959	8.13697	0.00100109	1.9e-07	0.0	0.0	0.00105004	2.5e-07	4e-08	1e-06	579.61416886	737.20634173	752.42394148	7.06827612	-8.063e-05	-0.35678394
0.07969	8.14368	0.00100513	1.9e-07	0.0	0.0	0.00104599	2.5e-07	4e-08	1.01e-06	579.77717236	737.17264721	752.37345407	7.05543093	6.403e-05	-0.35674429
0.07979	8.15038	0.00100917	2e-07	0.0	0.0	0.00104194	2.6e-07	4e-08	1.01e-06	579.93986498	737.13904436	752.32305335	7.04258962	0.00020889	-0.3567047
0.07989	8.15706	0.00101321	2e-07	0.0	0.0	0.00103789	2.6e-07	4e-08	1.01e-06	580.10224693	737.10553349	752.27273928	7.02975203	0.00035395	-0.35666519
0.07999	8.16373	0.00101723	2e-07	0.0	0.0	0.00103386	2.6e-07	4e-08	1.02e-06	580.26431846	737.07211492	752.22251184	7.01691801	0.00049921	-0.35662575
0.08009	8.17038	0.00102126	2e-07	0.0	0.0	0.00102982	2.7e-07	4e-08	1.02e-06	580.4260798	737.03878897	752.172371	7.00408741	0.00064467	-0.35658637
0.08019	8.17702	0.00102527	2.1e-07	0.0	0.0	0.00102579	2.7e-07	4e-08	1.03e-06	580.58753117	737.00555598	752.12231675	6.99126007	0.00079034	-0.35654706
0.08029	8.18364	0.00102929	2.1e-07	0.0	0.0	0.00102177	2.7e-07	4e-08	1.03e-06	580.74867279	736.97241631	752.07234905	6.97843336	0.0009367	-0.35650782
0.08039	8.19024	0.00103329	2.1e-07	0.0	0.0	0.00101776	2.8e-07	4e-08	1.03e-06	580.90950482	736.93937123	752.02246789	6.96561128	0.00108292	-0.35646865
0.08049	8.19683	0.00103729	2.1e-07	0.0	0.0	0.00101375	2.8e-07	4e-08	1.04e-06	581.07002753	736.90642044	751.97267325	6.95279186	0.00122936	-0.35642954
0.08059	8.2034	0.00104128	2.1e-07	0.0	0.0	0.00100974	2.9e-07	4e-08	1.04e-06	581.23024111	736.87356434	751.92296511	6.93997494	0.00137604	-0.3563905
0.08069	8.20996	0.00104527	2.2e-07	0.0	0.0	0.00100575	2.9e-07	4e-08	1.05e-06	581.39014577	736.84080336	751.87334344	6.92716035	0.00152293	-0.35635153
0.08079	8.2165	0.00104925	2.2e-07	0.0	0.0	0.00100176	2.9e-07	4e-08	1.05e-06	581.5497417	736.80813792	751.82380824	6.91434791	0.00167006	-0.35631263
0.08089	8.22303	0.00105322	2.2e-07	0.0	0.0	0.00099777	3e-07	5e-08	1.05e-06	581.7090291	736.77556846	751.77435948	6.90153745	0.00181741	-0.3562738
0.08099	8.22954	0.00105719	2.2e-07	0.0	0.0	0.0009938	3e-07	5e-08	1.06e-06	581.86800815	736.74309543	751.72499715	6.88872879	0.001965	-0.35623503
0.08109	8.23603	0.00106115	2.3e-07	0.0	0.0	0.00098983	3.1e-07	5e-08	1.06e-06	582.02667905	736.7107193	751.67572123	6.87592176	0.00211282	-0.35619634
0.08119	8.24251	0.0010651	2.3e-07	0.0	0.0	0.00098586	3.1e-07	5e-08	1.07e-06	582.18504197	736.67844054	751.62653172	6.86311618	0.00226087	-0.35615771
0.08129	8.24897	0.00106904	2.3e-07	0.0	0.0	0.00098191	3.1e-07	5e-08	1.07e-06	582.34309709	736.64625964	751.5774286	6.85031187	0.00240916	-0.35611914
0.08139	8.25542	0.00107298	2.3e-07	0.0	0.0	0.00097796	3.2e-07	5e-08	1.07e-06	582.50084457	736.6141771	751.52841186	6.83750865	0.00255768	-0.35608065
0.08149	8.26184	0.00107691	2.4e-07	0.0	0.0	0.00097402	3.2e-07	5e-08	1.08e-06	582.65828458	736.58219344	751.47948149	6.82470633	0.00270645	-0.35604222
0.08159	8.26826	0.00108083	2.4e-07	0.0	0.0	0.00097009	3.3e-07	5e-08	1.08e-06	582.81541728	736.55030917	751.43063748	6.81190473	0.00285545	-0.35600386
0.08169	8.27465	0.00108474	2.4e-07	0.0	0.0	0.00096616	3.3e-07	5e-08	1.09e-06	582.97224281	736.51852464	751.38187985	6.79910011	0.00300401	-0.35596557
0.08179	8.28103	0.00108865	2.5e-07	0.0	0.0	0.00096224	3.3e-07	5e-08	1.09e-06	583.12876128	736.48684001	751.33320859	6.78629828	0.00315328	-0.35592735
0.08189	8.28739	0.00109255	2.5e-07	0.0	0.0	0.00095833	3.4e-07	5e-08	1.09e-06	583.28497287	736.4552562	751.28462369	6.77349645	0.00330277	-0.3558892
0.08199	8.29374	0.00109644	2.5e-07	0.0	0.0	0.00095443	3.4e-07	5e-08	1.1e-06	583.44087772	736.42377376	751.23612514	6.7606944	0.00345247	-0.35585111
0.08209	8.30007	0.00110032	2.5e-07	0.0	0.0	0.00095054	3.5e-07	5e-08	1.1e-06	583.59647596	736.39239324	751.18771296	6.74789194	0.00360238	-0.35581309
0.08219	8.30638	0.00110419	2.6e-07	0.0	0.0	0.00094665	3.5e-07	5e-08	1.11e-06	583.75176772	736.36111521	751.13938713	6.73508885	0.0037525	-0.35577514
0.08229	8.31268	0.00110806	2.6e-07	0.0	0.0	0.00094278	3.6e-07	5e-08	1.11e-06	583.90675312	736.32994024	751.09114767	6.72228493	0.00390283	-0.35573725
0.08239	8.31896	0.00111191	2.6e-07	0.0	0.0	0.00093891	3.6e-07	5e-08	1.11e-06	584.06143227	736.29886894	751.04299457	6.70947996	0.00405337	-0.35569944
0.08249	8.32522	0.00111576	2.6e-07	0.0	0.0	0.00093505	3.6e-07	6e-08	1.12e-06	584.21580529	736.26790189	750.99492785	6.69667373	0.00420411	-0.35566169
0.08259	8.33147	0.0011196	2.7e-07	0.0	0.0	0.0009312	3.7e-07	6e-08	1.12e-06	584.36987228	736.23703971	750.94694751	6.68386603	0.00435506	-0.35562401
0.08269	8.33769	0.00112343	2.7e-07	0.0	0.0	0.00092736	3.7e-07	6e-08	1.13e-06	584.52363335	736.20628302	750.89905355	6.67105664	0.00450621	-0.3555864
0.08279	8.34391	0.00112725	2.7e-07	0.0	0.0	0.00092353	3.8e-07	6e-08	1.13e-06	584.67708858	736.17563246	750.851246	6.65824533	0.00465756	-0.35554885
0.08289	8.3501	0.00113106	2.8e-07	0.0	0.0	0.00091971	3.8e-07	6e-08	1.13e-06	584.83023807	736.14508868	750.80352485	6.6454319	0.00480911	-0.35551137
0.08299	8.35628	0.00113486	2.8e-07	0.0	0.0	0.00091589	3.9e-07	6e-08	1.14e-06	584.98308189	736.11465233	750.75589013	6.63261611	0.00496086	-0.35547396
0.08309	8.36244	0.00113865	2.8e-07	0.0	0.0	0.00091209	3.9e-07	6e-08	1.14e-06	585.13562008	736.08432466	750.70834187	6.61979223	0.00511352	-0.35543663
0.08319	8.36858	0.00114243	2.8e-07	0.0	0.0	0.00090829	4e-07	6e-08	1.14e-06	585.28785268	736.05410653	750.66088008	6.60696941	0.00526588	-0.35539935
0.08329	8.3747	0.0011462	2.9e-07	0.0	0.0	0.00090451	4e-07	6e-08	1.15e-06	585.43977979	736.02399825	750.61350477	6.5941433	0.00541846	-0.35536215
0.08339	8.38081	0.00114996	2.9e-07	0.0	0.0	0.00090074	4.1e-07	6e-08	1.15e-06	585.59140148	735.99400058	750.56621598	6.58131367	0.00557126	-0.35532501
0.08349	8.3869	0.00115372	2.9e-07	0.0	0.0	0.00089697	4.1e-07	6e-08	1.16e-06	585.74271778	735.96411431	750.51901371	6.56848026	0.00572429	-0.35528794
0.08359	8.39297	0.00115746	3e-07	0.0	0.0	0.00089322	4.2e-07	6e-08	1.16e-06	585.89372875	735.93434023	750.47189799	6.5556428	0.00587755	-0.35525094
0.08369	8.39903	0.00116119	3e-07	0.0	0.0	0.00088947	4.2e-07	6e-08	1.16e-06	586.04443441	735.90467914	750.42486885	6.54280106	0.00603103	-0.35521401
0.08379	8.40506	0.00116491	3e-07	0.0	0.0	0.00088574	4.3e-07	7e-08	1.17e-06	586.1948348	735.87513187	750.37792632	6.52995476	0.00618473	-0.35517714
0.08389	8.41108	0.00116862	3.1e-07	0.0	0.0	0.00088202	4.3e-07	7e-08	1.17e-06	586.34492993	735.84569928	750.33107042	6.51710365	0.00633867	-0.35514034
0.08399	8.41708	0.00117232	3.1e-07	0.0	0.0	0.0008783	4.4e-07	7e-08	1.17e-06	586.49471983	735.81638221	750.28430119	6.50424745	0.00649283	-0.35510361
0.08409	8.42306	0.00117601	3.1e-07	0.0	0.0	0.0008746	4.4e-07	7e-08	1.18e-06	586.6442045	735.78718155	750.23761867	6.4913859	0.00664722	-0.35506695
0.08419	8.42903	0.00117969	3.1e-07	0.0	0.0	0.00087091	4.5e-07	7e-08	1.18e-06	586.79338394	735.7580982	750.19102288	6.47851873	0.00680184	-0.35503036
0.08429	8.43498	0.00118336	3.2e-07	0.0	0.0	0.00086723	4.5e-07	7e-08	1.19e-06	586.94225815	735.72913308	750.14451387	6.46564567	0.00695669	-0.35499384
0.08439	8.4409	0.00118701	3.2e-07	0.0	0.0	0.00086356	4.6e-07	7e-08	1.19e-06	587.09082712	735.70028711	750.09809166	6.45276644	0.00711176	-0.35495738
0.08449	8.44681	0.00119066	3.2e-07	0.0	0.0	0.0008599	4.6e-07	7e-08	1.19e-06	587.23909071	735.67156072	750.05175636	6.4398724	0.00726628	-0.35492099
0.08459	8.4527	0.00119429	3.3e-07	0.0	0.0	0.00085625	4.7e-07	7e-08	1.2e-06	587.38704893	735.64295511	750.00550798	6.42697758	0.00742159	-0.35488467
0.08469	8.45858	0.00119792	3.3e-07	0.0	0.0	0.00085262	4.7e-07	7e-08	1.2e-06	587.53470178	735.61447133	749.95934656	6.41407538	0.0075771	-0.35484842
0.08479	8.46443	0.00120153	3.3e-07	0.0	0.0	0.00084899	4.8e-07	7e-08	1.2e-06	587.68204921	735.58611037	749.91327214	6.40116551	0.0077328	-0.35481224
0.08489	8.47027	0.00120513	3.4e-07	0.0	0.0	0.00084538	4.8e-07	7e-08	1.21e-06	587.82909117	735.55787323	749.86728479	6.38824765	0.0078887	-0.35477612
0.08499	8.47609	0.00120871	3.4e-07	0.0	0.0	0.00084178	4.9e-07	8e-08	1.21e-06	587.97582759	735.52976091	749.82138456	6.37532147	0.00804478	-0.35474008
0.08509	8.48188	0.00121229	3.4e-07	0.0	0.0	0.00083819	5e-07	8e-08	1.21e-06	588.12225839	735.50177445	749.77557149	6.36238665	0.00820106	-0.3547041
0.08519	8.48766	0.00121585	3.5e-07	0.0	0.0	0.00083461	5e-07	8e-08	1.22e-06	588.26838351	735.4739149	749.72984565	6.34944286	0.00835753	-0.35466819
0.08529	8.49342	0.00121941	3.5e-07	0.0	0.0	0.00083105	5.1e-07	8e-08	1.22e-06	588.41420286	735.4461833	749.6842071	6.33648978	0.00851418	-0.35463235
0.08539	8.49917	0.00122295	3.5e-07	0.0	0.0	0.0008275	5.1e-07	8e-08	1.23e-06	588.55971633	735.41858076	749.6386559	6.32352707	0.00867101	-0.35459657
0.08549	8.50489	0.00122647	3.6e-07	0.0	0.0	0.00082395	5.2e-07	8e-08	1.23e-06	588.70492384	735.39110837	749.59319212	6.31055438	0.00882802	-0.35456087
0.08559	8.51059	0.00122999	3.6e-07	0.0	0.0	0.00082043	5.2e-07	8e-08	1.23e-06	588.84982525	735.36376724	749.54781582	6.29757139	0.0089852	-0.35452523
0.08569	8.51628	0.00123349	3.6e-07	0.0	0.0	0.00081691	5.3e-07	8e-08	1.24e-06	588.99442046	735.33655851	749.50252708	6.28457774	0.00914257	-0.35448967
0.08579	8.52194	0.00123698	3.7e-07	0.0	0.0	0.0008134	5.4e-07	8e-08	1.24e-06	589.13870932	735.3094834	749.45732596	6.27156181	0.00930084	-0.35445417
0.08589	8.52759	0.00124046	3.7e-07	0.0	0.0	0.00080991	5.4e-07	8e-08	1.24e-06	589.28269145	735.2825444	749.41221262	6.25854217	0.00945878	-0.35441874
0.08599	8.53321	0.00124392	3.7e-07	0.0	1e-08	0.00080643	5.5e-07	8e-08	1.25e-06	589.42636688	735.25574175	749.36718708	6.24551027	0.00961692	-0.35438338
0.08609	8.53882	0.00124738	3.8e-07	0.0	1e-08	0.00080297	5.5e-07	9e-08	1.25e-06	589.56973544	735.22907673	749.32224942	6.23246569	0.00977526	-0.35434809
0.08619	8.54441	0.00125082	3.8e-07	0.0	1e-08	0.00079952	5.6e-07	9e-08	1.25e-06	589.71279696	735.20255063	749.27739974	6.21940804	0.00993381	-0.35431287
0.08629	8.54997	0.00125424	3.8e-07	0.0	1e-08	0.00079608	5.7e-07	9e-08	1.26e-06	589.85555124	735.17616479	749.2326381	6.2063369	0.01009255	-0.35427772
0.08639	8.55552	0.00125766	3.9e-07	0.0	1e-08	0.00079265	5.7e-07	9e-08	1.26e-06	589.9979981	735.14992054	749.18796462	6.19325185	0.0102515	-0.35424264
0.08649	8.56105	0.00126106	3.9e-07	0.0	1e-08	0.00078923	5.8e-07	9e-08	1.26e-06	590.14013732	735.12381926	749.14337938	6.18015247	0.01041065	-0.35420762
0.08659	8.56655	0.00126444	3.9e-07	0.0	1e-08	0.00078583	5.8e-07	9e-08	1.27e-06	590.28196869	735.09786234	749.09888249	6.16703832	0.01057	-0.35417268
0.08669	8.57204	0.00126781	4e-07	0.0	1e-08	0.00078245	5.9e-07	9e-08	1.27e-06	590.42349198	735.07205121	749.05447403	6.15390898	0.01072955	-0.3541378
0.08679	8.57751	0.00127117	4e-07	0.0	1e-08	0.00077907	6e-07	9e-08	1.27e-06	590.56470695	735.04638732	749.01015411	6.140764	0.0108893	-0.354103
0.08689	8.58295	0.00127452	4e-07	0.0	1e-08	0.00077571	6e-07	9e-08	1.28e-06	590.70561336	735.02087215	748.96592284	6.12760295	0.01104925	-0.35406826
0.08699	8.58838	0.00127785	4.1e-07	0.0	1e-08	0.00077237	6.1e-07	9e-08	1.28e-06	590.84621094	734.99550718	748.92178033	6.11442537	0.01120941	-0.3540336
0.08709	8.59379	0.00128117	4.1e-07	0.0	1e-08	0.00076903	6.1e-07	9e-08	1.28e-06	590.98649943	734.97029396	748.87772669	6.1012308	0.01136976	-0.353999
0.08719	8.59917	0.00128448	4.2e-07	0.0	1e-08	0.00076571	6.2e-07	1e-07	1.29e-06	591.12647845	734.94523408	748.83376206	6.08800493	0.0115302	-0.35396448
0.08729	8.60453	0.00128777	4.2e-07	0.0	1e-08	0.00076241	6.3e-07	1e-07	1.29e-06	591.26614756	734.92032919	748.78988661	6.07477072	0.01169092	-0.35393002
0.08739	8.60988	0.00129104	4.2e-07	0.0	1e-08	0.00075912	6.3e-07	1e-07	1.29e-06	591.40550659	734.89558084	748.74610042	6.0615175	0.01185183	-0.35389563
0.08749	8.6152	0.00129431	4.3e-07	0.0	1e-08	0.00075584	6.4e-07	1e-07	1.3e-06	591.54455522	734.87099068	748.70240362	6.04824473	0.01201294	-0.35386132
0.08759	8.6205	0.00129755	4.3e-07	0.0	1e-08	0.00075258	6.5e-07	1e-07	1.3e-06	591.68329312	734.84656036	748.65879633	6.03495189	0.01217425	-0.35382707
0.08769	8.62578	0.00130079	4.3e-07	0.0	1e-08	0.00074933	6.5e-07	1e-07	1.3e-06	591.82171991	734.82229161	748.61527869	6.02163844	0.01233575	-0.3537929
0.08779	8.63104	0.00130401	4.4e-07	0.0	1e-08	0.0007461	6.6e-07	1e-07	1.31e-06	591.95983525	734.79818615	748.57185085	6.00830382	0.01249745	-0.35375879
0.08789	8.63628	0.00130721	4.4e-07	0.0	1e-08	0.00074288	6.7e-07	1e-07	1.31e-06	592.09763875	734.77424574	748.52851295	5.9949475	0.01265934	-0.35372476
0.08799	8.6415	0.0013104	4.4e-07	0.0	1e-08	0.00073967	6.7e-07	1e-07	1.31e-06	592.23513001	734.75047218	748.48526514	5.9815689	0.01282142	-0.3536908
0.08809	8.64669	0.00131358	4.5e-07	0.0	1e-08	0.00073648	6.8e-07	1.1e-07	1.32e-06	592.37230863	734.72686729	748.44210756	5.96816747	0.0129837	-0.3536569
0.08819	8.65186	0.00131674	4.5e-07	0.0	1e-08	0.0007333	6.9e-07	1.1e-07	1.32e-06	592.50917419	734.70343293	748.39904037	5.95474262	0.01314618	-0.35362308
0.08829	8.65702	0.00131989	4.6e-07	0.0	1e-08	0.00073014	6.9e-07	1.1e-07	1.32e-06	592.64572625	734.68017098	748.35606374	5.94129379	0.01330884	-0.35358933
0.08839	8.66215	0.00132302	4.6e-07	0.0	1e-08	0.000727	7e-07	1.1e-07	1.33e-06	592.78196438	734.65708335	748.31317782	5.92782038	0.0134717	-0.35355565
0.08849	8.66725	0.00132613	4.6e-07	0.0	1e-08	0.00072387	7.1e-07	1.1e-07	1.33e-06	592.9178881	734.634172	748.27038278	5.91432181	0.01363475	-0.35352204
0.08859	8.67234	0.00132924	4.7e-07	0.0	1e-08	0.00072075	7.1e-07	1.1e-07	1.33e-06	593.05349661	734.61143949	748.2276789	5.90076791	0.01379841	-0.35348851
0.08869	8.6774	0.00133232	4.7e-07	0.0	1e-08	0.00071765	7.2e-07	1.1e-07	1.33e-06	593.18878936	734.58888794	748.18506637	5.88720835	0.01396197	-0.35345505
0.08879	8.68244	0.00133539	4.7e-07	0.0	1e-08	0.00071456	7.3e-07	1.1e-07	1.34e-06	593.32376603	734.56651907	748.14254532	5.8736205	0.01412575	-0.35342166
0.08889	8.68746	0.00133845	4.8e-07	0.0	1e-08	0.00071149	7.3e-07	1.1e-07	1.34e-06	593.45842607	734.54433501	748.10011592	5.86000364	0.01428973	-0.35338834
0.08899	8.69246	0.00134149	4.8e-07	0.0	1e-08	0.00070844	7.4e-07	1.1e-07	1.34e-06	593.59276893	734.52233792	748.05777839	5.84635702	0.01445393	-0.35335509
0.08909	8.69743	0.00134451	4.9e-07	0.0	1e-08	0.0007054	7.5e-07	1.2e-07	1.35e-06	593.72679402	734.50053001	748.01553293	5.83267991	0.01461834	-0.35332191
0.08919	8.70238	0.00134752	4.9e-07	0.0	1e-08	0.00070237	7.6e-07	1.2e-07	1.35e-06	593.86050073	734.47891354	747.97337974	5.81897156	0.01478296	-0.35328881
0.08929	8.70731	0.00135051	4.9e-07	0.0	1e-08	0.00069937	7.6e-07	1.2e-07	1.35e-06	593.99388847	734.45749077	747.93131903	5.8052312	0.01494781	-0.35325578
0.08939	8.71222	0.00135349	5e-07	0.0	1e-08	0.00069637	7.7e-07	1.2e-07	1.36e-06	594.12695658	734.43626404	747.88935103	5.79145806	0.01511287	-0.35322282
0.08949	8.7171	0.00135645	5e-07	0.0	1e-08	0.0006934	7.8e-07	1.2e-07	1.36e-06	594.25970441	734.41523571	747.84747595	5.77765134	0.01527815	-0.35318993
0.08959	8.72196	0.0013594	5.1e-07	0.0	1e-08	0.00069044	7.8e-07	1.2e-07	1.36e-06	594.39213131	734.39440817	747.80569403	5.76381027	0.01544365	-0.35315712
0.08969	8.72679	0.00136233	5.1e-07	0.0	1e-08	0.00068749	7.9e-07	1.2e-07	1.37e-06	594.52423657	734.37378389	747.76400551	5.74993403	0.01560938	-0.35312438
0.08979	8.7316	0.00136524	5.1e-07	0.0	1e-08	0.00068456	8e-07	1.2e-07	1.37e-06	594.65601948	734.35336533	747.72241061	5.7360218	0.01577533	-0.35309171
0.08989	8.73639	0.00136814	5.2e-07	0.0	1e-08	0.00068165	8.1e-07	1.2e-07	1.37e-06	594.78747933	734.33315504	747.68090959	5.72207277	0.01594151	-0.35305912
0.08999	8.74116	0.00137102	5.2e-07	0.0	1e-08	0.00067875	8.1e-07	1.3e-07	1.37e-06	594.91861453	734.31315746	747.63950295	5.7080338	0.01610922	-0.35302661
0.09009	8.7459	0.00137389	5.2e-07	0.0	1e-08	0.00067587	8.2e-07	1.3e-07	1.38e-06	595.04942467	734.29337441	747.59819083	5.69399351	0.01627624	-0.35299417
0.09019	8.75061	0.00137674	5.3e-07	0.0	1e-08	0.00067301	8.3e-07	1.3e-07	1.38e-06	595.17990909	734.27380825	747.55697346	5.67991169	0.01644354	-0.3529618
0.09029	8.7553	0.00137957	5.3e-07	0.0	1e-08	0.00067016	8.3e-07	1.3e-07	1.38e-06	595.31006692	734.25446182	747.51585113	5.66578728	0.01661113	-0.35292951
0.09039	8.75997	0.00138238	5.4e-07	0.0	1e-08	0.00066733	8.4e-07	1.3e-07	1.39e-06	595.4398973	734.23533797	747.47482413	5.65161925	0.01677903	-0.35289729
0.09049	8.76461	0.00138518	5.4e-07	0.0	1e-08	0.00066451	8.5e-07	1.3e-07	1.39e-06	595.56939931	734.21643963	747.43389275	5.63740651	0.01694723	-0.35286515
0.09059	8.76923	0.00138797	5.4e-07	0.0	1e-08	0.00066172	8.6e-07	1.3e-07	1.39e-06	595.69857202	734.19776976	747.3930573	5.623148	0.01711574	-0.35283308
0.09069	8.77383	0.00139073	5.5e-07	0.0	1e-08	0.00065893	8.6e-07	1.3e-07	1.39e-06	595.82741449	734.1793314	747.35231809	5.60884259	0.01728458	-0.35280108
0.09079	8.77839	0.00139348	5.5e-07	0.0	1e-08	0.00065617	8.7e-07	1.4e-07	1.4e-06	595.95592573	734.16112763	747.31167545	5.59448919	0.01745374	-0.35276917
0.09089	8.78294	0.00139621	5.6e-07	0.0	1e-08	0.00065342	8.8e-07	1.4e-07	1.4e-06	596.08410474	734.14316159	747.27112969	5.58008664	0.01762324	-0.35273732
0.09099	8.78746	0.00139893	5.6e-07	0.0	1e-08	0.00065069	8.9e-07	1.4e-07	1.4e-06	596.21195048	734.12543648	747.23068115	5.56563382	0.01779308	-0.35270556
0.09109	8.79195	0.00140163	5.6e-07	0.0	1e-08	0.00064798	8.9e-07	1.4e-07	1.4e-06	596.3394619	734.10795556	747.19033018	5.55112954	0.01796327	-0.35267387
0.09119	8.79642	0.00140431	5.7e-07	0.0	1e-08	0.00064528	9e-07	1.4e-07	1.41e-06	596.46663792	734.09072213	747.15007713	5.53657263	0.01813382	-0.35264226
0.09129	8.80086	0.00140697	5.7e-07	0.0	1e-08	0.0006426	9.1e-07	1.4e-07	1.41e-06	596.59347731	734.07373982	747.10992239	5.52188892	0.01830656	-0.35261073
0.09139	8.80527	0.00140962	5.8e-07	0.0	1e-08	0.00063994	9.2e-07	1.4e-07	1.41e-06	596.71997729	734.05701566	747.06986681	5.50719972	0.01847843	-0.35257928
0.09149	8.80966	0.00141224	5.8e-07	0.0	1e-08	0.0006373	9.2e-07	1.4e-07	1.42e-06	596.84613788	734.04055052	747.02991041	5.49245069	0.01865078	-0.3525479
0.09159	8.81402	0.00141486	5.8e-07	0.0	1e-08	0.00063467	9.3e-07	1.4e-07	1.42e-06	596.97195781	734.02434815	746.99005361	5.47764028	0.01882362	-0.3525166
0.09169	8.81836	0.00141745	5.9e-07	0.0	1e-08	0.00063206	9.4e-07	1.5e-07	1.42e-06	597.09743576	734.00841236	746.95029681	5.46276694	0.01899696	-0.35248538
0.09179	8.82267	0.00142003	5.9e-07	0.0	1e-08	0.00062947	9.5e-07	1.5e-07	1.42e-06	597.22257039	733.99274704	746.91064046	5.4478291	0.01917082	-0.35245424
0.09189	8.82695	0.00142258	6e-07	0.0	1e-08	0.0006269	9.5e-07	1.5e-07	1.43e-06	597.3473603	733.97735618	746.87108498	5.43282513	0.01934522	-0.35242317
0.09199	8.83121	0.00142512	6e-07	0.0	1e-08	0.00062434	9.6e-07	1.5e-07	1.43e-06	597.47180408	733.96224381	746.83163084	5.4177534	0.01952018	-0.35239219
0.09209	8.83544	0.00142765	6e-07	0.0	1e-08	0.0006218	9.7e-07	1.5e-07	1.43e-06	597.59590027	733.94741409	746.79227849	5.40261226	0.01969572	-0.35236129
0.09219	8.83964	0.00143015	6.1e-07	0.0	1e-08	0.00061928	9.8e-07	1.5e-07	1.43e-06	597.71964737	733.93287121	746.7530284	5.38740001	0.01987185	-0.35233046
0.09229	8.84382	0.00143264	6.1e-07	0.0	1e-08	0.00061678	9.9e-07	1.5e-07	1.44e-06	597.84304385	733.9186195	746.71388106	5.37211495	0.02004859	-0.35229972
0.09239	8.84796	0.00143511	6.2e-07	0.0	1e-08	0.0006143	9.9e-07	1.5e-07	1.44e-06	597.96608812	733.90466332	746.67483697	5.35675533	0.02022596	-0.35226906
0.09249	8.85208	0.00143756	6.2e-07	0.0	1e-08	0.00061183	1e-06	1.6e-07	1.44e-06	598.08877857	733.89100717	746.63589662	5.3413194	0.02040399	-0.35223847
0.09259	8.85617	0.00143999	6.2e-07	0.0	1e-08	0.00060939	1.01e-06	1.6e-07	1.44e-06	598.21111355	733.87765559	746.59706056	5.32580535	0.02058269	-0.35220797
0.09269	8.86023	0.0014424	6.3e-07	0.0	1e-08	0.00060696	1.02e-06	1.6e-07	1.45e-06	598.33309032	733.86461545	746.5583296	5.3100604	0.02076592	-0.35217757
0.09279	8.86427	0.0014448	6.3e-07	0.0	1e-08	0.00060455	1.02e-06	1.6e-07	1.45e-06	598.45470537	733.85189531	746.51970482	5.29433798	0.02094721	-0.35214724
0.09289	8.86827	0.00144717	6.4e-07	0.0	1e-08	0.00060216	1.03e-06	1.6e-07	1.45e-06	598.5759586	733.83949636	746.48118628	5.27852492	0.02112942	-0.352117
0.09299	8.87225	0.00144953	6.4e-07	0.0	1e-08	0.00059978	1.04e-06	1.6e-07	1.45e-06	598.69684803	733.82742387	746.44277459	5.26261879	0.02131257	-0.35208683
0.09309	8.8762	0.00145187	6.4e-07	0.0	1e-08	0.00059743	1.05e-06	1.6e-07	1.46e-06	598.81737164	733.81568325	746.40447039	5.24661709	0.02149672	-0.35205675
0.09319	8.88011	0.00145419	6.5e-07	0.0	1e-08	0.00059509	1.05e-06	1.6e-07	1.46e-06	598.9375273	733.80428002	746.36627433	5.23051727	0.02168189	-0.35202676
0.09329	8.884	0.00145649	6.5e-07	0.0	1e-08	0.00059278	1.06e-06	1.7e-07	1.46e-06	599.05731288	733.79321981	746.32818707	5.21431675	0.02186813	-0.35199685
0.09339	8.88786	0.00145877	6.6e-07	0.0	1e-08	0.00059048	1.07e-06	1.7e-07	1.46e-06	599.17672614	733.78250839	746.2902093	5.19801291	0.02205547	-0.35196702
0.09349	8.89169	0.00146103	6.6e-07	0.0	1e-08	0.0005882	1.08e-06	1.7e-07	1.46e-06	599.29576483	733.77215168	746.25234173	5.18160306	0.02224396	-0.35193728
0.09359	8.89549	0.00146327	6.6e-07	0.0	1e-08	0.00058595	1.09e-06	1.7e-07	1.47e-06	599.4144266	733.76215569	746.21458507	5.16508451	0.02243363	-0.35190763
0.09369	8.89925	0.0014655	6.7e-07	0.0	1e-08	0.00058371	1.09e-06	1.7e-07	1.47e-06	599.53270905	733.7525266	746.17694007	5.14845447	0.02262454	-0.35187807
0.09379	8.90299	0.0014677	6.7e-07	0.0	1e-08	0.00058149	1.1e-06	1.7e-07	1.47e-06	599.65060972	733.74327072	746.13940748	5.13171014	0.02281672	-0.35184859
0.09389	8.90669	0.00146988	6.8e-07	0.0	1e-08	0.00057929	1.11e-06	1.7e-07	1.47e-06	599.76812609	733.73439448	746.10198807	5.11484867	0.02301022	-0.3518192
0.09399	8.91037	0.00147205	6.8e-07	0.0	1e-08	0.00057711	1.12e-06	1.7e-07	1.48e-06	599.88525556	733.72590446	746.06468266	5.09786717	0.02320508	-0.3517899
0.09409	8.91401	0.00147419	6.8e-07	0.0	1e-08	0.00057495	1.12e-06	1.8e-07	1.48e-06	600.0019936	733.7178114	746.0274926	5.08059703	0.02340576	-0.35176071
0.09419	8.91762	0.00147632	6.9e-07	0.0	1e-08	0.00057281	1.13e-06	1.8e-07	1.48e-06	600.1183368	733.71012359	745.99041892	5.06329458	0.02360541	-0.35173159
0.09429	8.9212	0.00147842	6.9e-07	0.0	1e-08	0.00057069	1.14e-06	1.8e-07	1.48e-06	600.23428315	733.70284639	745.95346226	5.04584745	0.02380698	-0.35170257
0.09439	8.92474	0.00148051	7e-07	0.0	1e-08	0.00056859	1.15e-06	1.8e-07	1.48e-06	600.34982943	733.69598776	745.91662361	5.02825077	0.02401057	-0.35167364
0.09449	8.92826	0.00148257	7e-07	0.0	1e-08	0.00056651	1.15e-06	1.8e-07	1.49e-06	600.46497228	733.6895559	745.87990397	5.01049954	0.02421629	-0.35164481
0.09459	8.93174	0.00148461	7e-07	0.0	1e-08	0.00056446	1.16e-06	1.8e-07	1.49e-06	600.57970824	733.68355925	745.8433044	4.99258864	0.02442422	-0.35161607
0.09469	8.93518	0.00148664	7.1e-07	0.0	1e-08	0.00056242	1.17e-06	1.8e-07	1.49e-06	600.69403375	733.67800649	745.80682599	4.97451281	0.02463449	-0.35158742
0.09479	8.9386	0.00148864	7.1e-07	0.0	1e-08	0.0005604	1.18e-06	1.8e-07	1.49e-06	600.80794511	733.67290658	745.77046986	4.95626666	0.0248472	-0.35155887
0.09489	8.94197	0.00149062	7.1e-07	0.0	1e-08	0.00055841	1.18e-06	1.9e-07	1.49e-06	600.92143849	733.66826872	745.73423717	4.93784467	0.02506246	-0.35153041
0.09499	8.94532	0.00149258	7.2e-07	0.0	1e-08	0.00055643	1.19e-06	1.9e-07	1.5e-06	601.03450915	733.66410431	745.69812934	4.91912299	0.02528435	-0.35150207
0.09509	8.94863	0.00149452	7.2e-07	0.0	1e-08	0.00055448	1.2e-06	1.9e-07	1.5e-06	601.14715141	733.66042698	745.66214808	4.90027771	0.02550689	-0.35147381
0.09519	8.9519	0.00149643	7.3e-07	0.0	1e-08	0.00055255	1.21e-06	1.9e-07	1.5e-06	601.25936211	733.65724424	745.62629436	4.88122722	0.02573275	-0.35144566
0.09529	8.95514	0.00149833	7.3e-07	0.0	1e-08	0.00055064	1.21e-06	1.9e-07	1.5e-06	601.37113662	733.65456709	745.59056956	4.86196409	0.0259621	-0.35141761
0.09539	8.95835	0.0015002	7.3e-07	0.0	1e-08	0.00054875	1.22e-06	1.9e-07	1.5e-06	601.48247016	733.65240694	745.55497513	4.84248067	0.0261951	-0.35138966
0.09549	8.96151	0.00150205	7.4e-07	0.0	1e-08	0.00054689	1.23e-06	1.9e-07	1.51e-06	601.59335774	733.65077554	745.51951258	4.82276911	0.02643196	-0.35136181
0.09559	8.96464	0.00150388	7.4e-07	0.0	1e-08	0.00054504	1.24e-06	1.9e-07	1.51e-06	601.70379421	733.64968508	745.48418344	4.80282138	0.02667286	-0.35133406
0.09569	8.96774	0.00150569	7.4e-07	0.0	1e-08	0.00054322	1.24e-06	1.9e-07	1.51e-06	601.81377424	733.6491481	745.44898933	4.78262922	0.02691798	-0.35130643
0.09579	8.97079	0.00150748	7.5e-07	0.0	1e-08	0.00054142	1.25e-06	2e-07	1.51e-06	601.92329231	733.6491776	745.41393189	4.76218419	0.02716754	-0.3512789
0.09589	8.97381	0.00150924	7.5e-07	0.0	1e-08	0.00053965	1.26e-06	2e-07	1.51e-06	602.03234251	733.64978739	745.37901291	4.74136521	0.02742533	-0.35125148
0.09599	8.97679	0.00151098	7.5e-07	0.0	1e-08	0.00053789	1.27e-06	2e-07	1.51e-06	602.14091597	733.65099797	745.34423501	4.72031001	0.02768688	-0.35122417
0.09609	8.97974	0.0015127	7.6e-07	0.0	1e-08	0.00053616	1.27e-06	2e-07	1.52e-06	602.24900768	733.65282112	745.3095997	4.69895036	0.0279543	-0.35119698
0.09619	8.98264	0.00151439	7.6e-07	0.0	1e-08	0.00053446	1.28e-06	2e-07	1.52e-06	602.35661071	733.65527295	745.27510905	4.67727298	0.02822794	-0.35116989
0.09629	8.9855	0.00151606	7.6e-07	0.0	1e-08	0.00053277	1.29e-06	2e-07	1.52e-06	602.46371782	733.65837026	745.24076522	4.65526414	0.02850816	-0.35114292
0.09639	8.98832	0.0015177	7.7e-07	0.0	1e-08	0.00053111	1.29e-06	2e-07	1.52e-06	602.57032145	733.66213052	745.20657047	4.63290963	0.02879535	-0.35111607
0.09649	8.99111	0.00151932	7.7e-07	0.0	1e-08	0.00052948	1.3e-06	2e-07	1.52e-06	602.67641372	733.66657195	745.17252714	4.61019478	0.02908989	-0.35108934
0.09659	8.99385	0.00152092	7.7e-07	0.0	1e-08	0.00052787	1.31e-06	2e-07	1.52e-06	602.78198494	733.67171685	745.13863809	4.58694395	0.02939755	-0.35106273
0.09669	8.99655	0.00152249	7.8e-07	0.0	1e-08	0.00052628	1.31e-06	2.1e-07	1.53e-06	602.88702484	733.67758887	745.10490639	4.5633618	0.02971141	-0.35103625
0.09679	8.9992	0.00152404	7.8e-07	0.0	1e-08	0.00052472	1.32e-06	2.1e-07	1.53e-06	602.99152508	733.68420719	745.07133449	4.53934229	0.03003489	-0.35100989
0.09689	9.00182	0.00152556	7.8e-07	0.0	1e-08	0.00052319	1.33e-06	2.1e-07	1.53e-06	603.09547561	733.69159485	745.03792539	4.51486413	0.03036862	-0.35098365
0.09699	9.00439	0.00152706	7.9e-07	0.0	1e-08	0.00052168	1.33e-06	2.1e-07	1.53e-06	603.19886591	733.69977597	745.00468219	4.48990524	0.03071321	-0.35095755
0.09709	9.00691	0.00152853	7.9e-07	0.0	1e-08	0.0005202	1.34e-06	2.1e-07	1.53e-06	603.30168497	733.70877581	744.97160817	4.46444277	0.03106933	-0.35093158
0.09719	9.00939	0.00152998	7.9e-07	0.0	1e-08	0.00051874	1.35e-06	2.1e-07	1.53e-06	603.40392121	733.71862079	744.93870673	4.43845306	0.03143767	-0.35090574
0.09729	9.01183	0.00153139	8e-07	0.0	1e-08	0.00051731	1.35e-06	2.1e-07	1.54e-06	603.50555931	733.72934592	744.90598238	4.41168436	0.03182667	-0.35088005
0.09739	9.01422	0.00153279	8e-07	0.0	1e-08	0.00051591	1.36e-06	2.1e-07	1.54e-06	603.60658614	733.74098117	744.873439	4.38438561	0.03222773	-0.3508545
0.09749	9.01656	0.00153415	8e-07	0.0	1e-08	0.00051453	1.36e-06	2.1e-07	1.54e-06	603.70698731	733.75355934	744.84108082	4.35641241	0.03264563	-0.35082909
0.09759	9.01885	0.00153549	8.1e-07	0.0	1e-08	0.00051319	1.37e-06	2.2e-07	1.54e-06	603.80674721	733.76711601	744.80891244	4.32772341	0.03308165	-0.35080383
0.09769	9.0211	0.00153679	8.1e-07	0.0	1e-08	0.00051187	1.38e-06	2.2e-07	1.54e-06	603.9058485	733.78169074	744.77693894	4.29813304	0.0335424	-0.35077873
0.09779	9.02329	0.00153807	8.1e-07	0.0	1e-08	0.00051058	1.38e-06	2.2e-07	1.54e-06	604.00427051	733.79733087	744.74516638	4.26774148	0.03402389	-0.35075378
0.09789	9.02544	0.00153932	8.1e-07	0.0	1e-08	0.00050932	1.39e-06	2.2e-07	1.54e-06	604.10199465	733.81407867	744.71360021	4.23643744	0.03452998	-0.350729
0.09799	9.02753	0.00154054	8.2e-07	0.0	1e-08	0.00050809	1.39e-06	2.2e-07	1.54e-06	604.19899966	733.83198263	744.68224666	4.20415809	0.03506271	-0.35070438
0.09809	9.02957	0.00154173	8.2e-07	0.0	1e-08	0.00050689	1.4e-06	2.2e-07	1.55e-06	604.29526281	733.8510946	744.65111237	4.17083735	0.03562421	-0.35067993
0.09819	9.03155	0.00154289	8.2e-07	0.0	1e-08	0.00050572	1.41e-06	2.2e-07	1.55e-06	604.39075738	733.87147561	744.62020514	4.13617501	0.03622523	-0.35065567
0.09829	9.03348	0.00154401	8.2e-07	0.0	1e-08	0.00050459	1.41e-06	2.2e-07	1.55e-06	604.48545455	733.89319154	744.58953338	4.10028592	0.03686127	-0.35063159
0.09839	9.03536	0.0015451	8.3e-07	0.0	1e-08	0.00050348	1.42e-06	2.2e-07	1.55e-06	604.57932437	733.91631083	744.55910581	4.06298411	0.03753885	-0.3506077
0.09849	9.03717	0.00154616	8.3e-07	0.0	1e-08	0.00050241	1.42e-06	2.2e-07	1.55e-06	604.67233202	733.94091319	744.52893255	4.02395365	0.03826951	-0.35058402
0.09859	9.03893	0.00154719	8.3e-07	0.0	1e-08	0.00050138	1.43e-06	2.2e-07	1.55e-06	604.76443764	733.96709012	744.4990252	3.98319951	0.0390526	-0.35056054
0.09869	9.04062	0.00154818	8.3e-07	0.0	1e-08	0.00050038	1.43e-06	2.2e-07	1.55e-06	604.85560006	733.99493601	744.46939569	3.94049449	0.03989624	-0.35053728
0.09879	9.04226	0.00154913	8.4e-07	0.0	1e-08	0.00049942	1.43e-06	2.3e-07	1.55e-06	604.94577224	734.02455889	744.44005766	3.89547545	0.04081374	-0.35051425
0.09889	9.04382	0.00155005	8.4e-07	0.0	1e-08	0.0004985	1.44e-06	2.3e-07	1.55e-06	605.03489763	734.05608899	744.41102749	3.84790593	0.04181354	-0.35049146
0.09899	9.04532	0.00155093	8.4e-07	0.0	1e-08	0.00049761	1.44e-06	2.3e-07	1.56e-06	605.12291538	734.08966649	744.38232277	3.79732827	0.04291265	-0.35046893
0.09909	9.04675	0.00155176	8.4e-07	0.0	1e-08	0.00049677	1.45e-06	2.3e-07	1.56e-06	605.20975061	734.12546443	744.3539651	3.74330239	0.04412734	-0.35044667
0.09919	9.04811	0.00155256	8.4e-07	0.0	1e-08	0.00049596	1.45e-06	2.3e-07	1.56e-06	605.29532063	734.16367408	744.32597832	3.68533533	0.0454759	-0.3504247
0.09929	9.04939	0.00155331	8.5e-07	0.0	1e-08	0.0004952	1.46e-06	2.3e-07	1.56e-06	605.37952519	734.20452783	744.29839132	3.62237524	0.04699846	-0.35040305
0.09939	9.05059	0.00155402	8.5e-07	0.0	1e-08	0.00049449	1.46e-06	2.3e-07	1.56e-06	605.46224316	734.24830705	744.27123889	3.55352803	0.0487291	-0.35038175
0.09949	9.05171	0.00155467	8.5e-07	0.0	1e-08	0.00049383	1.46e-06	2.3e-07	1.56e-06	605.54332411	734.29536187	744.24456422	3.47740707	0.05072116	-0.35036081
0.09959	9.05274	0.00155528	8.5e-07	0.0	1e-08	0.00049322	1.46e-06	2.3e-07	1.56e-06	605.62258185	734.34612645	744.21842068	3.39181363	0.05306032	-0.3503403
0.09969	9.05368	0.00155583	8.5e-07	0.0	1e-08	0.00049266	1.47e-06	2.3e-07	1.56e-06	605.69976968	734.40117703	744.19287886	3.29361165	0.05586979	-0.35032027
0.09979	9.05452	0.00155632	8.5e-07	0.0	1e-08	0.00049216	1.47e-06	2.3e-07	1.56e-06	605.7745529	734.46129641	744.16803436	3.17790332	0.0593434	-0.35030079
0.09989	9.05524	0.00155675	8.5e-07	0.0	1e-08	0.00049173	1.47e-06	2.3e-07	1.56e-06	605.84644385	734.52762585	744.14402626	3.03535674	0.06385393	-0.35028197
0.09999	9.05584	0.0015571	8.6e-07	0.0	1e-08	0.00049137	1.47e-06	2.3e-07	1.56e-06	605.91466149	734.60199189	744.12107686	2.84701732	0.07016379	-0.35026399
0.10001	9.05595	0.00155717	8.6e-07	0.0	1e-08	0.00049131	1.47e-06	2.3e-07	1.56e-06	605.92775565	734.61808293	744.11664488	1238.27787317	32.35855474	37.59935649
