# Supplementary material for: Dataset for the simulated biomass pyrolysis in rotary kilns with varying particle residence time distributions
Source: Data Brief. 2021 Nov 23;39:107603. doi: 10.1016/j.dib.2021.107603 (PMC8633881; doi:10.1016/j.dib.2021.107603)
Supplement: Supplementary Data S1 — Supplementary Raw Research Data. This is open data under the CC BY license http://creativecommons.org/licenses/by/4.0/ [file mmc1.zip › supplementary/114/logFiles/log_Pe40]

l,m	Tau,s	F_w,kg/s	F_is,kg/s	F_c,kg/s	F_rt,kg/s	F_w_wet,kg/s	F_it,kg/s	F_g,kg/s	F_H2O_g,kg/s	T_b,K	T_g,K	T_w,K	q_bed,kW/m	q_gas,kW/m	q_loss,kW/m
1e-05	0.00062	0.0	0.0	0.0	0.0	0.00205274	0.0	0.0	0.0	298.2148554	298.70213339	833.13078797	23.97003738	3.83785388	-0.42016539
0.0001	0.01174	0.0	0.0	0.0	0.0	0.00205274	0.0	0.0	0.0	298.79802495	303.66289513	832.95801729	23.93868773	3.82884838	-0.42002971
0.0002	0.02409	0.0	0.0	0.0	0.0	0.00205274	0.0	0.0	0.0	299.44487645	309.15678768	832.76634131	23.90393937	3.81854044	-0.41987917
0.0003	0.03644	0.0	0.0	0.0	0.0	0.00205274	0.0	0.0	0.0	300.09055833	314.63121991	832.57497379	23.86929099	3.80786459	-0.41972889
0.0004	0.04879	0.0	0.0	0.0	0.0	0.00205274	0.0	0.0	0.0	300.73507453	320.08572066	832.38391653	23.83473981	3.79683021	-0.41957884
0.0005	0.06113	0.0	0.0	0.0	0.0	0.00205274	0.0	0.0	0.0	301.37842886	325.51981035	832.19317137	23.80028434	3.78541964	-0.41942905
0.0006	0.07347	0.0	0.0	0.0	0.0	0.00205274	0.0	0.0	0.0	302.0206252	330.9330229	832.00274011	23.76592614	3.77365789	-0.41927949
0.0007	0.08581	0.0	0.0	0.0	0.0	0.00205274	0.0	0.0	0.0	302.66166734	336.32488048	831.81262459	23.73166156	3.76150592	-0.41913019
0.0008	0.09814	0.0	0.0	0.0	0.0	0.00205274	0.0	0.0	0.0	303.30155905	341.69489032	831.62282676	23.69749376	3.74899521	-0.41898114
0.0009	0.11047	0.0	0.0	0.0	0.0	0.00205274	0.0	0.0	0.0	303.94030417	347.04258396	831.43334843	23.66341997	3.73610062	-0.41883233
0.001	0.1228	0.0	0.0	0.0	0.0	0.00205274	0.0	0.0	0.0	304.57790637	352.36744783	831.24419168	23.6294399	3.72281948	-0.41868378
0.0011	0.13512	0.0	0.0	0.0	0.0	0.00205274	0.0	0.0	0.0	305.21436944	357.66900327	831.05535839	23.59555512	3.70916567	-0.41853548
0.0012	0.14744	0.0	0.0	0.0	0.0	0.00205274	0.0	0.0	0.0	305.84969703	362.94674	830.86685064	23.56175658	3.69507606	-0.41838746
0.0013	0.15976	0.0	0.0	0.0	0.0	0.00205274	0.0	0.0	0.0	306.48389267	368.20013296	830.67867065	23.5280535	3.68061374	-0.41823969
0.0014	0.17207	0.0	0.0	0.0	0.0	0.00205274	0.0	0.0	0.0	307.11696013	373.42869469	830.49082033	23.49444352	3.66576261	-0.41809217
0.0015	0.18438	0.0	0.0	0.0	0.0	0.00205274	0.0	0.0	0.0	307.74890313	378.63192669	830.30330169	23.46092688	3.65052432	-0.41794491
0.0016	0.19668	0.0	0.0	0.0	0.0	0.00205274	0.0	0.0	0.0	308.37972537	383.80933215	830.11611671	23.42750382	3.6349005	-0.4177979
0.0017	0.20899	0.0	0.0	0.0	0.0	0.00205274	0.0	0.0	0.0	309.00943058	388.96041595	829.92926739	23.39417458	3.61889279	-0.41765114
0.0018	0.22128	0.0	0.0	0.0	0.0	0.00205274	0.0	0.0	0.0	309.63802203	394.08463397	829.74275614	23.36091262	3.60237406	-0.41750472
0.0019	0.23358	0.0	0.0	0.0	0.0	0.00205274	0.0	0.0	0.0	310.26550301	399.18144771	829.55658533	23.32775562	3.58552594	-0.41735852
0.002	0.24587	0.0	0.0	0.0	0.0	0.00205274	0.0	0.0	0.0	310.89187747	404.25038615	829.37075674	23.29468927	3.56828015	-0.41721258
0.0021	0.25816	0.0	0.0	0.0	0.0	0.00205274	0.0	0.0	0.0	311.51714901	409.29094321	829.18527245	23.26171349	3.55063684	-0.41706691
0.0022	0.27044	0.0	0.0	0.0	0.0	0.00205274	0.0	0.0	0.0	312.14132122	414.30261315	829.00013455	23.22882823	3.53259616	-0.4169215
0.0023	0.28273	0.0	0.0	0.0	0.0	0.00205274	0.0	0.0	0.0	312.7643977	419.28489054	828.81534513	23.19603341	3.51415825	-0.41677635
0.0024	0.295	0.0	0.0	0.0	0.0	0.00205274	0.0	0.0	0.0	313.38638153	424.2372609	828.63090652	23.16329933	3.49526675	-0.41663155
0.0025	0.30728	0.0	0.0	0.0	0.0	0.00205274	0.0	0.0	0.0	314.0072759	429.15921155	828.44682104	23.13066791	3.4760019	-0.41648698
0.0026	0.31955	0.0	0.0	0.0	0.0	0.00205274	0.0	0.0	0.0	314.62708456	434.05024155	828.26309066	23.09812249	3.45633221	-0.41634269
0.0027	0.33182	0.0	0.0	0.0	0.0	0.00205274	0.0	0.0	0.0	315.24581094	438.90984363	828.07971757	23.0656626	3.43625707	-0.41619867
0.0028	0.34408	0.0	0.0	0.0	0.0	0.00205274	0.0	0.0	0.0	315.86345843	443.73751053	827.89670393	23.03328777	3.41577587	-0.41605493
0.0029	0.35634	0.0	0.0	0.0	0.0	0.00205274	0.0	0.0	0.0	316.48003042	448.53273502	827.71405194	23.00099753	3.39488798	-0.41591147
0.003	0.3686	0.0	0.0	0.0	0.0	0.00205274	0.0	0.0	0.0	317.09552999	453.29507464	827.53176357	22.96877274	3.37368291	-0.41576833
0.0031	0.38085	0.0	0.0	0.0	0.0	0.00205274	0.0	0.0	0.0	317.70996024	458.02407409	827.34984084	22.9366394	3.35203221	-0.41562546
0.0032	0.3931	0.0	0.0	0.0	0.0	0.00205274	0.0	0.0	0.0	318.32332462	462.71920311	827.16828605	22.90458659	3.32998581	-0.41548288
0.0033	0.40535	0.0	0.0	0.0	0.0	0.00205274	0.0	0.0	0.0	318.93562633	467.37997612	826.98710133	22.87261359	3.3075443	-0.41534059
0.0034	0.41759	0.0	0.0	0.0	0.0	0.00205274	0.0	0.0	0.0	319.54686855	472.00590954	826.80628884	22.84071966	3.28470827	-0.41519859
0.0035	0.42983	0.0	0.0	0.0	0.0	0.00205274	0.0	0.0	0.0	320.15705447	476.59652174	826.6258507	22.80890409	3.26147832	-0.41505689
0.0036	0.44206	0.0	0.0	0.0	0.0	0.00205274	0.0	0.0	0.0	320.76618709	481.15143693	826.44578857	22.77715675	3.2380295	-0.41491548
0.0037	0.45429	0.0	0.0	0.0	0.0	0.00205274	0.0	0.0	0.0	321.37426947	485.67025635	826.26610421	22.74549028	3.21411471	-0.41477437
0.0038	0.46652	0.0	0.0	0.0	0.0	0.00205274	0.0	0.0	0.0	321.98130471	490.15246899	826.08679992	22.71389866	3.18983251	-0.41463355
0.0039	0.47875	0.0	0.0	0.0	0.0	0.00205274	0.0	0.0	0.0	322.58729584	494.59763505	825.9078777	22.68238105	3.16518583	-0.41449304
0.004	0.49097	0.0	0.0	0.0	0.0	0.00205274	0.0	0.0	0.0	323.19224584	499.00531979	825.72933951	22.65093661	3.14017762	-0.41435284
0.0041	0.50319	0.0	0.0	0.0	0.0	0.00205274	0.0	0.0	0.0	323.7961577	503.37509352	825.55118731	22.61956449	3.1148108	-0.41421293
0.0042	0.5154	0.0	0.0	0.0	0.0	0.00205274	0.0	0.0	0.0	324.39903426	507.70665229	825.37342242	22.58825575	3.08929423	-0.41407332
0.0043	0.52761	0.0	0.0	0.0	0.0	0.00205274	0.0	0.0	0.0	325.00087839	511.99966342	825.19604632	22.55702103	3.06333818	-0.41393403
0.0044	0.53982	0.0	0.0	0.0	0.0	0.00205274	0.0	0.0	0.0	325.60169298	516.25367327	825.01906112	22.52585495	3.03706139	-0.41379504
0.0045	0.55202	0.0	0.0	0.0	0.0	0.00205274	0.0	0.0	0.0	326.20148087	520.46831106	824.84246851	22.49475654	3.01046955	-0.41365636
0.0046	0.56422	0.0	0.0	0.0	0.0	0.00205274	0.0	0.0	0.0	326.80024483	524.64321455	824.66627018	22.46372484	2.98356834	-0.41351799
0.0047	0.57642	0.0	0.0	0.0	0.0	0.00205274	0.0	0.0	0.0	327.39798764	528.77803009	824.49046774	22.43275892	2.95636345	-0.41337994
0.0048	0.58861	0.0	0.0	0.0	0.0	0.00205274	0.0	0.0	0.0	327.99471195	532.87251693	824.31506226	22.40185055	2.92903993	-0.41324218
0.0049	0.6008	0.0	0.0	0.0	0.0	0.00205274	0.0	0.0	0.0	328.59042042	536.92640964	824.14005494	22.3710091	2.90134827	-0.41310475
0.005	0.61298	0.0	0.0	0.0	0.0	0.00205274	0.0	0.0	0.0	329.18511574	540.93934807	823.96544748	22.34022953	2.87339519	-0.41296763
0.0051	0.62516	0.0	0.0	0.0	0.0	0.00205274	0.0	0.0	0.0	329.77880051	544.91104568	823.79124122	22.30951078	2.84518876	-0.41283082
0.0052	0.63734	0.0	0.0	0.0	0.0	0.00205274	0.0	0.0	0.0	330.37147733	548.84122743	823.61743744	22.2788518	2.81673705	-0.41269434
0.0053	0.64952	0.0	0.0	0.0	0.0	0.00205274	0.0	0.0	0.0	330.96314874	552.72962985	823.44403738	22.24825155	2.78804811	-0.41255817
0.0054	0.66169	0.0	0.0	0.0	0.0	0.00205274	0.0	0.0	0.0	331.55381718	556.57608665	823.27104179	22.21770238	2.75927817	-0.4124223
0.0055	0.67385	0.0	0.0	0.0	0.0	0.00205274	0.0	0.0	0.0	332.14348509	560.38041256	823.0984515	22.18721262	2.73022431	-0.41228677
0.0056	0.68602	0.0	0.0	0.0	0.0	0.00205274	0.0	0.0	0.0	332.73215495	564.14235364	822.92626774	22.15677751	2.70097817	-0.41215155
0.0057	0.69818	0.0	0.0	0.0	0.0	0.00205274	0.0	0.0	0.0	333.31982913	567.86171908	822.75449144	22.12639589	2.67154979	-0.41201666
0.0058	0.71033	0.0	0.0	0.0	0.0	0.00205274	0.0	0.0	0.0	333.90651	571.53833198	822.58312342	22.09606665	2.64194919	-0.41188209
0.0059	0.72248	0.0	0.0	0.0	0.0	0.00205274	0.0	0.0	0.0	334.49219988	575.1720294	822.41216448	22.06578863	2.61218638	-0.41174785
0.006	0.73463	0.0	0.0	0.0	0.0	0.00205274	0.0	0.0	0.0	335.07690105	578.76271495	822.24161504	22.03555814	2.5823687	-0.4116139
0.0061	0.74678	0.0	0.0	0.0	0.0	0.00205274	0.0	0.0	0.0	335.66061572	582.31028555	822.07147557	22.00537769	2.55236746	-0.41148029
0.0062	0.75892	0.0	0.0	0.0	0.0	0.00205274	0.0	0.0	0.0	336.24334614	585.81460542	821.90174676	21.9752447	2.52224767	-0.411347
0.0063	0.77106	0.0	0.0	0.0	0.0	0.00205274	0.0	0.0	0.0	336.82509447	589.2755834	821.73242907	21.94515798	2.49202064	-0.41121403
0.0064	0.78319	0.0	0.0	0.0	0.0	0.00205274	0.0	0.0	0.0	337.40586285	592.69314366	821.56352287	21.91511637	2.46169766	-0.4110814
0.0065	0.79532	0.0	0.0	0.0	0.0	0.00205274	0.0	0.0	0.0	337.98565339	596.06722578	821.39502849	21.88511869	2.43129005	-0.41094908
0.0066	0.80745	0.0	0.0	0.0	0.0	0.00205274	0.0	0.0	0.0	338.56446816	599.39782043	821.22694592	21.8551634	2.40087884	-0.41081707
0.0067	0.81957	0.0	0.0	0.0	0.0	0.00205274	0.0	0.0	0.0	339.1423092	602.68491834	821.05927522	21.82524986	2.37037582	-0.4106854
0.0068	0.83169	0.0	0.0	0.0	0.0	0.00205274	0.0	0.0	0.0	339.71917849	605.92849589	820.89201656	21.79537668	2.33983178	-0.41055405
0.0069	0.8438	0.0	0.0	0.0	0.0	0.00205274	0.0	0.0	0.0	340.29507801	609.12856485	820.7251699	21.76554269	2.30925893	-0.41042303
0.007	0.85592	0.0	0.0	0.0	0.0	0.00205274	0.0	0.0	0.0	340.87000968	612.28515338	820.55873513	21.7357467	2.27866949	-0.41029233
0.0071	0.86802	0.0	0.0	0.0	0.0	0.00205274	0.0	0.0	0.0	341.44397539	615.39830596	820.39271207	21.70598755	2.24807567	-0.41016196
0.0072	0.88013	0.0	0.0	0.0	0.0	0.00205274	0.0	0.0	0.0	342.01697706	618.46808637	820.2271004	21.6762678	2.21750876	-0.41003189
0.0073	0.89223	0.0	0.0	0.0	0.0	0.00205274	0.0	0.0	0.0	342.58901654	621.49457341	820.06189973	21.64658092	2.18695375	-0.40990215
0.0074	0.90433	0.0	0.0	0.0	0.0	0.00205274	0.0	0.0	0.0	343.16009559	624.47785986	819.89710969	21.61692785	2.15643365	-0.40977274
0.0075	0.91642	0.0	0.0	0.0	0.0	0.00205274	0.0	0.0	0.0	343.730216	627.4180565	819.73272975	21.58730748	2.12596093	-0.40964366
0.0076	0.92851	0.0	0.0	0.0	0.0	0.00205274	0.0	0.0	0.0	344.29937949	630.31529049	819.56875936	21.55771866	2.09554807	-0.4095149
0.0077	0.94059	0.0	0.0	0.0	0.0	0.00205274	0.0	0.0	0.0	344.86758775	633.16970547	819.40519783	21.52816028	2.06520752	-0.40938646
0.0078	0.95267	0.0	0.0	0.0	0.0	0.00205274	0.0	0.0	0.0	345.43484274	635.98137919	819.2420447	21.49864904	2.03486135	-0.40925828
0.0079	0.96475	0.0	0.0	0.0	0.0	0.00205274	0.0	0.0	0.0	346.00114617	638.75046224	819.07929922	21.46915593	2.00466332	-0.40913047
0.008	0.97683	0.0	0.0	0.0	0.0	0.00205274	0.0	0.0	0.0	346.56649952	641.47718167	818.91696041	21.4396909	1.97456978	-0.40900297
0.0081	0.9889	0.0	0.0	0.0	0.0	0.00205274	0.0	0.0	0.0	347.13090439	644.16173764	818.75502732	21.4102528	1.94459328	-0.40887579
0.0082	1.00096	0.0	0.0	0.0	0.0	0.00205274	0.0	0.0	0.0	347.69436233	646.80434687	818.59349894	21.38084048	1.91474635	-0.40874894
0.0083	1.01303	0.0	0.0	0.0	0.0	0.00205274	0.0	0.0	0.0	348.25687487	649.40524262	818.43237417	21.35145282	1.88504152	-0.40862241
0.0084	1.02508	0.0	0.0	0.0	0.0	0.00205274	0.0	0.0	0.0	348.81844351	651.96467471	818.27165185	21.32208865	1.85549134	-0.40849619
0.0085	1.03714	0.0	0.0	0.0	0.0	0.00205274	0.0	0.0	0.0	349.37906969	654.48290951	818.11133071	21.29274685	1.82610834	-0.4083703
0.0086	1.04919	0.0	0.0	0.0	0.0	0.00205274	0.0	0.0	0.0	349.93875485	656.96022995	817.95140944	21.26342627	1.79690505	-0.40824473
0.0087	1.06124	0.0	0.0	0.0	0.0	0.00205274	0.0	0.0	0.0	350.49750037	659.39693551	817.79188663	21.23412576	1.76789402	-0.40811949
0.0088	1.07328	0.0	0.0	0.0	0.0	0.00205274	0.0	0.0	0.0	351.0553076	661.79334221	817.63276079	21.20484418	1.73908778	-0.40799456
0.0089	1.08532	0.0	0.0	0.0	0.0	0.00205274	0.0	0.0	0.0	351.61217941	664.14918203	817.47403269	21.17565963	1.70991519	-0.40786974
0.009	1.09736	0.0	0.0	0.0	0.0	0.00205274	0.0	0.0	0.0	352.16811661	666.46498426	817.31569997	21.14643803	1.68136801	-0.40774539
0.0091	1.10939	0.0	0.0	0.0	0.0	0.00205274	0.0	0.0	0.0	352.72312017	668.74122892	817.1577605	21.11723547	1.65303717	-0.40762135
0.0092	1.12142	0.0	0.0	0.0	0.0	0.00205274	0.0	0.0	0.0	353.27719141	670.97825742	817.00021264	21.08805098	1.62493392	-0.40749763
0.0093	1.13344	0.0	0.0	0.0	0.0	0.00205273	0.0	0.0	0.0	353.83033162	673.17642575	816.84305468	21.0588836	1.5970695	-0.40737421
0.0094	1.14546	0.0	0.0	0.0	0.0	0.00205273	0.0	0.0	0.0	354.38254205	675.33610447	816.68628485	21.02973236	1.56945516	-0.40725111
0.0095	1.15748	0.0	0.0	0.0	0.0	0.00205273	0.0	0.0	0.0	354.93382395	677.45767871	816.52990129	21.00059629	1.54210214	-0.40712832
0.0096	1.16949	0.0	0.0	0.0	0.0	0.00205273	0.0	0.0	0.0	355.48417852	679.54154819	816.3739021	20.97147442	1.51502168	-0.40700584
0.0097	1.1815	0.0	0.0	0.0	0.0	0.00205273	0.0	0.0	0.0	356.03360693	681.58812717	816.2182853	20.9423658	1.48822503	-0.40688367
0.0098	1.19351	0.0	0.0	0.0	0.0	0.00205273	0.0	0.0	0.0	356.58211033	683.59784451	816.06304882	20.91326944	1.46172343	-0.40676182
0.0099	1.20551	0.0	0.0	0.0	0.0	0.00205273	0.0	0.0	0.0	357.12968983	685.57114361	815.90819054	20.88422258	1.43518705	-0.40664019
0.01	1.21751	0.0	0.0	0.0	0.0	0.00205273	0.0	0.0	0.0	357.67634958	687.50709501	815.7537141	20.85524387	1.40845193	-0.40651874
0.0101	1.2295	0.0	0.0	0.0	0.0	0.00205273	0.0	0.0	0.0	358.22208884	689.40698946	815.59961379	20.8262198	1.38253434	-0.40639773
0.0102	1.24149	0.0	0.0	0.0	0.0	0.00205273	0.0	0.0	0.0	358.76690861	691.2713207	815.44588725	20.79720979	1.35690619	-0.40627701
0.0103	1.25347	0.0	0.0	0.0	0.0	0.00205273	0.0	0.0	0.0	359.31081007	693.10051585	815.2925324	20.7682132	1.33157593	-0.40615658
0.0104	1.26546	0.0	0.0	0.0	0.0	0.00205273	0.0	0.0	0.0	359.85379435	694.89501261	815.13954708	20.73922935	1.30655204	-0.40603645
0.0105	1.27743	0.0	0.0	0.0	0.0	0.00205273	0.0	0.0	0.0	360.39586257	696.65525927	814.98692909	20.71025761	1.28184298	-0.40591662
0.0106	1.28941	0.0	0.0	0.0	0.0	0.00205273	0.0	0.0	0.0	360.93701585	698.38171468	814.8346762	20.68129731	1.25745723	-0.40579708
0.0107	1.30138	1e-08	0.0	0.0	0.0	0.00205273	0.0	0.0	0.0	361.47725526	700.0748483	814.68278609	20.65234779	1.23340325	-0.40567783
0.0108	1.31334	1e-08	0.0	0.0	0.0	0.00205273	0.0	0.0	0.0	362.01658185	701.73514014	814.53125641	20.6234084	1.20968951	-0.40555887
0.0109	1.32531	1e-08	0.0	0.0	0.0	0.00205273	0.0	0.0	0.0	362.55499668	703.3630808	814.38008474	20.59447848	1.18632449	-0.4054402
0.011	1.33726	1e-08	0.0	0.0	0.0	0.00205273	0.0	0.0	0.0	363.09250095	704.95907904	814.22926904	20.56561974	1.16266977	-0.40532173
0.0111	1.34922	1e-08	0.0	0.0	0.0	0.00205273	0.0	0.0	0.0	363.62909738	706.52274641	814.07881082	20.53673856	1.13969806	-0.40520358
0.0112	1.36117	1e-08	0.0	0.0	0.0	0.00205273	0.0	0.0	0.0	364.16478602	708.05510127	813.92870529	20.5078718	1.11702866	-0.40508572
0.0113	1.37312	1e-08	0.0	0.0	0.0	0.00205273	0.0	0.0	0.0	364.699568	709.5565741	813.77895028	20.4790194	1.09466396	-0.40496813
0.0114	1.38506	1e-08	0.0	0.0	0.0	0.00205273	0.0	0.0	0.0	365.2334445	711.02759757	813.62954362	20.45018129	1.07260635	-0.40485081
0.0115	1.397	1e-08	0.0	0.0	0.0	0.00205273	0.0	0.0	0.0	365.76641664	712.46860662	813.4804831	20.42135738	1.05085821	-0.40473376
0.0116	1.40893	1e-08	0.0	0.0	0.0	0.00205273	0.0	0.0	0.0	366.29848559	713.88003835	813.33176653	20.39254762	1.02942193	-0.40461698
0.0117	1.42086	1e-08	0.0	0.0	0.0	0.00205273	0.0	0.0	0.0	366.82965247	715.26233214	813.18339166	20.36375194	1.0082999	-0.40450047
0.0118	1.43279	1e-08	0.0	0.0	0.0	0.00205273	0.0	0.0	0.0	367.35991867	716.61575609	813.03535715	20.33498598	0.98726207	-0.40438422
0.0119	1.44471	1e-08	0.0	0.0	0.0	0.00205273	0.0	0.0	0.0	367.88928533	717.94075295	812.88766072	20.30622536	0.9666702	-0.40426824
0.012	1.45663	1e-08	0.0	0.0	0.0	0.00205273	0.0	0.0	0.0	368.41775352	719.23779973	812.74029996	20.27748003	0.94637883	-0.40415252
0.0121	1.46854	1e-08	0.0	0.0	0.0	0.00205273	0.0	0.0	0.0	368.94532441	720.50731758	812.59327271	20.24875001	0.9263887	-0.40403706
0.0122	1.48045	1e-08	0.0	0.0	0.0	0.00205273	0.0	0.0	0.0	369.47199916	721.74972782	812.4465768	20.22003535	0.90670052	-0.40392185
0.0123	1.49236	1e-08	0.0	0.0	0.0	0.00205273	0.0	0.0	0.0	369.99777892	722.96545189	812.30021009	20.1913361	0.88731504	-0.40380691
0.0124	1.50426	1e-08	0.0	0.0	0.0	0.00205273	0.0	0.0	0.0	370.52266486	724.15491139	812.15417039	20.16265229	0.86823297	-0.40369221
0.0125	1.51616	1e-08	0.0	0.0	0.0	0.00205273	0.0	0.0	0.0	371.04665814	725.31850697	812.00845567	20.13398533	0.84938209	-0.40357779
0.0126	1.52805	1e-08	0.0	0.0	0.0	0.00205273	0.0	0.0	0.0	371.56975991	726.45661114	811.86306408	20.10533323	0.83087248	-0.40346361
0.0127	1.53994	1e-08	0.0	0.0	0.0	0.00205272	0.0	0.0	0.0	372.09197133	727.56967525	811.71799323	20.07669683	0.8126609	-0.40334969
0.0128	1.55183	1e-08	0.0	0.0	0.0	0.00205272	0.0	0.0	0.0	372.61329355	728.65811341	811.573241	20.0480762	0.79474747	-0.40323601
0.0129	1.56371	1e-08	0.0	0.0	0.0	0.00205272	0.0	0.0	0.0	373.13372772	729.72233921	811.42880523	20.01947139	0.77713231	-0.40312257
0.013	1.57559	1e-08	0.0	0.0	0.0	0.00205272	0.0	0.0	0.0	373.653275	730.7627658	811.2846838	19.99088246	0.75981553	-0.40300939
0.0131	1.58747	1e-08	0.0	0.0	0.0	0.00205272	0.0	0.0	0.0	374.17193652	731.7798058	811.14087456	19.96230945	0.74279726	-0.40289645
0.0132	1.59934	2e-08	0.0	0.0	0.0	0.00205272	0.0	0.0	0.0	374.68971345	732.7738714	810.99737537	19.93375286	0.72607032	-0.40278375
0.0133	1.6112	2e-08	0.0	0.0	0.0	0.00205272	0.0	0.0	0.0	375.20660709	733.74525016	810.85418474	19.90521991	0.70951682	-0.40267131
0.0134	1.62306	2e-08	0.0	0.0	0.0	0.00205272	0.0	0.0	0.0	375.72261852	734.69440137	810.71130028	19.8766987	0.69333374	-0.40255909
0.0135	1.63492	2e-08	0.0	0.0	0.0	0.00205272	0.0	0.0	0.0	376.2377489	735.62173207	810.56871987	19.84819435	0.67743784	-0.40244712
0.0136	1.64677	2e-08	0.0	0.0	0.0	0.00205272	0.0	0.0	0.0	376.75199938	736.52763781	810.42644142	19.81970696	0.66182832	-0.40233539
0.0137	1.65862	2e-08	0.0	0.0	0.0	0.00205272	0.0	0.0	0.0	377.26537112	737.41251257	810.28446288	19.79123665	0.64650441	-0.40222389
0.0138	1.67047	2e-08	0.0	0.0	0.0	0.00205272	0.0	0.0	0.0	377.7778653	738.27674875	810.1427822	19.76278352	0.63146532	-0.40211262
0.0139	1.68231	2e-08	0.0	0.0	0.0	0.00205272	0.0	0.0	0.0	378.28948308	739.1207372	810.0013973	19.73434768	0.61671027	-0.40200159
0.014	1.69415	2e-08	0.0	0.0	0.0	0.00205272	0.0	0.0	0.0	378.80022574	739.94478165	809.86030658	19.70594057	0.60208672	-0.40189079
0.0141	1.70598	2e-08	0.0	0.0	0.0	0.00205271	0.0	0.0	0.0	379.31009455	740.74920811	809.71950828	19.67754504	0.58782497	-0.40178021
0.0142	1.71781	2e-08	0.0	0.0	0.0	0.00205271	0.0	0.0	0.0	379.81909061	741.53444968	809.57900014	19.64916822	0.57383025	-0.40166987
0.0143	1.72963	2e-08	0.0	0.0	0.0	0.00205271	0.0	0.0	0.0	380.3272151	742.30087163	809.43878021	19.62081031	0.56010062	-0.40155975
0.0144	1.74146	3e-08	0.0	0.0	0.0	0.00205271	0.0	0.0	0.0	380.83446922	743.04883621	809.29884657	19.59247149	0.54663413	-0.40144986
0.0145	1.75327	3e-08	0.0	0.0	0.0	0.00205271	0.0	0.0	0.0	381.34085418	743.77870261	809.1591973	19.56415197	0.53342884	-0.40134019
0.0146	1.76508	3e-08	0.0	0.0	0.0	0.00205271	0.0	0.0	0.0	381.84637116	744.490827	809.0198305	19.53585193	0.5204828	-0.40123074
0.0147	1.77689	3e-08	0.0	0.0	0.0	0.00205271	0.0	0.0	0.0	382.3510214	745.1855507	808.88074432	19.50757814	0.50770167	-0.40112152
0.0148	1.7887	3e-08	0.0	0.0	0.0	0.00205271	0.0	0.0	0.0	382.85480628	745.86310517	808.74193749	19.47932113	0.49521952	-0.40101251
0.0149	1.8005	3e-08	0.0	0.0	0.0	0.00205271	0.0	0.0	0.0	383.35772691	746.52390099	808.60340783	19.45108492	0.48298043	-0.40090372
0.015	1.81229	3e-08	0.0	0.0	0.0	0.0020527	0.0	0.0	0.0	383.85978453	747.16826872	808.46515353	19.42286978	0.47098164	-0.40079515
0.0151	1.82408	3e-08	0.0	0.0	0.0	0.0020527	0.0	0.0	0.0	384.36098036	747.7965348	808.32717282	19.39467596	0.45922033	-0.40068679
0.0152	1.83587	4e-08	0.0	0.0	0.0	0.0020527	0.0	0.0	0.0	384.86131565	748.40902159	808.18946396	19.36650371	0.44769374	-0.40057865
0.0153	1.84765	4e-08	0.0	0.0	0.0	0.0020527	0.0	0.0	0.0	385.36079165	749.00604735	808.05202521	19.33835329	0.43639907	-0.40047071
0.0154	1.85943	4e-08	0.0	0.0	0.0	0.0020527	0.0	0.0	0.0	385.8594096	749.58792622	807.91485483	19.31022494	0.42533354	-0.40036299
0.0155	1.87121	4e-08	0.0	0.0	0.0	0.0020527	0.0	0.0	0.0	386.35717081	750.1549222	807.77795139	19.2821226	0.41442855	-0.40025548
0.0156	1.88298	4e-08	0.0	0.0	0.0	0.0020527	0.0	0.0	0.0	386.85407654	750.70734062	807.6413132	19.25404085	0.40378293	-0.40014818
0.0157	1.89475	4e-08	0.0	0.0	0.0	0.00205269	0.0	0.0	0.0	387.35012803	751.24549163	807.50493855	19.22598228	0.39335215	-0.40004108
0.0158	1.90651	5e-08	0.0	0.0	0.0	0.00205269	0.0	0.0	0.0	387.84532656	751.76966578	807.36882582	19.19794717	0.38313296	-0.39993419
0.0159	1.91827	5e-08	0.0	0.0	0.0	0.00205269	0.0	0.0	0.0	388.33967342	752.28014895	807.23297342	19.16993579	0.37312211	-0.3998275
0.016	1.93002	5e-08	0.0	0.0	0.0	0.00205269	0.0	0.0	0.0	388.83316987	752.7772224	807.09737979	19.14194843	0.36331635	-0.39972102
0.0161	1.94177	5e-08	0.0	0.0	0.0	0.00205269	0.0	0.0	0.0	389.32581721	753.26116273	806.96204336	19.11398537	0.35371243	-0.39961473
0.0162	1.95351	5e-08	0.0	0.0	0.0	0.00205268	0.0	0.0	0.0	389.81761673	753.7322397	806.82696263	19.08604627	0.34429497	-0.39950866
0.0163	1.96525	5e-08	0.0	0.0	0.0	0.00205268	0.0	0.0	0.0	390.30856971	754.19071537	806.69213615	19.05813234	0.33507891	-0.39940278
0.0164	1.97699	6e-08	0.0	0.0	0.0	0.00205268	0.0	0.0	0.0	390.79867746	754.63685554	806.5575624	19.03024349	0.32605368	-0.39929709
0.0165	1.98872	6e-08	0.0	0.0	0.0	0.00205268	0.0	0.0	0.0	391.28794128	755.0709174	806.42323991	19.00237998	0.31721594	-0.39919161
0.0166	2.00045	6e-08	0.0	0.0	0.0	0.00205268	0.0	0.0	0.0	391.77636249	755.49315342	806.28916724	18.9745421	0.30856233	-0.39908632
0.0167	2.01218	6e-08	0.0	0.0	0.0	0.00205267	0.0	0.0	0.0	392.26394239	755.90381137	806.15534297	18.94673012	0.30008951	-0.39898122
0.0168	2.02389	7e-08	0.0	0.0	0.0	0.00205267	0.0	0.0	0.0	392.75068231	756.30313432	806.02176571	18.91894432	0.29179413	-0.39887631
0.0169	2.03561	7e-08	0.0	0.0	0.0	0.00205267	0.0	0.0	0.0	393.23658357	756.69136061	805.88843408	18.89118485	0.28367342	-0.3987716
0.017	2.04732	7e-08	0.0	0.0	0.0	0.00205267	0.0	0.0	0.0	393.72164743	757.06874503	805.75534665	18.86344928	0.27573724	-0.3986671
0.0171	2.05903	7e-08	0.0	0.0	0.0	0.00205266	0.0	0.0	0.0	394.20587525	757.43550838	805.62250213	18.83574232	0.2679606	-0.39856277
0.0172	2.07073	8e-08	0.0	0.0	0.0	0.00205266	0.0	0.0	0.0	394.68926837	757.79187548	805.48989919	18.80806237	0.26034926	-0.39845864
0.0173	2.08243	8e-08	0.0	0.0	0.0	0.00205266	0.0	0.0	0.0	395.17182812	758.13806837	805.35753652	18.7804097	0.25289997	-0.39835469
0.0174	2.09412	8e-08	0.0	0.0	0.0	0.00205266	0.0	0.0	0.0	395.65355584	758.47430456	805.22541286	18.75278456	0.24560947	-0.39825092
0.0175	2.10581	8e-08	0.0	0.0	0.0	0.00205265	0.0	0.0	0.0	396.13445288	758.80079701	805.09352694	18.72518721	0.23847451	-0.39814735
0.0176	2.1175	9e-08	0.0	0.0	0.0	0.00205265	0.0	0.0	0.0	396.61452056	759.11775421	804.96187752	18.69761789	0.23149184	-0.39804396
0.0177	2.12918	9e-08	0.0	0.0	0.0	0.00205265	0.0	0.0	0.0	397.09376022	759.42539773	804.83046332	18.67007349	0.22468393	-0.39794076
0.0178	2.14085	9e-08	0.0	0.0	0.0	0.00205264	0.0	0.0	0.0	397.57217318	759.72393989	804.69928308	18.64255941	0.21800836	-0.39783774
0.0179	2.15252	1e-07	0.0	0.0	0.0	0.00205264	0.0	0.0	0.0	398.04976081	760.01356581	804.56833567	18.61507381	0.2114778	-0.39773491
0.018	2.16419	1e-07	0.0	0.0	0.0	0.00205264	0.0	0.0	0.0	398.52652447	760.29446987	804.43761991	18.58761691	0.2050892	-0.39763225
0.0181	2.17586	1e-07	0.0	0.0	0.0	0.00205263	0.0	0.0	0.0	399.00246551	760.56684219	804.30713465	18.56018896	0.1988395	-0.39752978
0.0182	2.18751	1.1e-07	0.0	0.0	0.0	0.00205263	0.0	0.0	0.0	399.47758531	760.83086873	804.17687875	18.53279017	0.19272564	-0.39742748
0.0183	2.19917	1.1e-07	0.0	0.0	0.0	0.00205262	0.0	0.0	0.0	399.95188522	761.0867312	804.0468511	18.50542078	0.18674458	-0.39732536
0.0184	2.21082	1.2e-07	0.0	0.0	0.0	0.00205262	0.0	0.0	0.0	400.4253666	761.33461085	803.91705059	18.4780781	0.18091875	-0.39722343
0.0185	2.22246	1.2e-07	0.0	0.0	0.0	0.00205262	0.0	0.0	0.0	400.89803074	761.57471958	803.78747598	18.45076665	0.17520757	-0.39712168
0.0186	2.23411	1.2e-07	0.0	0.0	0.0	0.00205261	0.0	0.0	0.0	401.36987908	761.80720579	803.6581263	18.42348496	0.16962287	-0.39702009
0.0187	2.24574	1.3e-07	0.0	0.0	0.0	0.00205261	0.0	0.0	0.0	401.84091296	762.03223869	803.52900049	18.39623323	0.16416183	-0.39691869
0.0188	2.25737	1.3e-07	0.0	0.0	0.0	0.0020526	0.0	0.0	0.0	402.31113376	762.24998361	803.40009751	18.36901167	0.15882162	-0.39681745
0.0189	2.269	1.4e-07	0.0	0.0	0.0	0.0020526	0.0	0.0	0.0	402.78054287	762.46060203	803.27141635	18.34182047	0.15359942	-0.39671639
0.019	2.28063	1.4e-07	0.0	0.0	0.0	0.00205259	0.0	0.0	0.0	403.24914165	762.66425152	803.14295599	18.31465985	0.1484924	-0.39661551
0.0191	2.29225	1.5e-07	0.0	0.0	0.0	0.00205259	0.0	0.0	0.0	403.71693148	762.86108581	803.01471546	18.28752999	0.14349775	-0.39651479
0.0192	2.30386	1.5e-07	0.0	0.0	0.0	0.00205258	0.0	0.0	0.0	404.18391367	763.05130416	802.88669358	18.26042501	0.13867029	-0.39641427
0.0193	2.31547	1.6e-07	0.0	0.0	0.0	0.00205258	0.0	0.0	0.0	404.65008959	763.23505142	802.75888941	18.23335472	0.1339163	-0.39631391
0.0194	2.32708	1.6e-07	0.0	0.0	0.0	0.00205257	0.0	0.0	0.0	405.11546065	763.41245887	802.63130205	18.2063154	0.12927021	-0.39621371
0.0195	2.33868	1.7e-07	0.0	0.0	0.0	0.00205257	0.0	0.0	0.0	405.58002823	763.5836705	802.50393056	18.17930722	0.12472928	-0.39611368
0.0196	2.35027	1.8e-07	0.0	0.0	0.0	0.00205256	0.0	0.0	0.0	406.04379373	763.74882658	802.37677404	18.15233039	0.12029077	-0.39601383
0.0197	2.36187	1.8e-07	0.0	0.0	0.0	0.00205256	0.0	0.0	0.0	406.50675851	763.90806358	802.24983157	18.1253851	0.1159519	-0.39591414
0.0198	2.37345	1.9e-07	0.0	0.0	0.0	0.00205255	0.0	0.0	0.0	406.96892397	764.06151416	802.12310228	18.09847156	0.11170988	-0.39581461
0.0199	2.38504	1.9e-07	0.0	0.0	0.0	0.00205254	0.0	0.0	0.0	407.43029151	764.20930712	801.99658528	18.07158996	0.10756188	-0.39571526
0.02	2.39662	2e-07	0.0	0.0	0.0	0.00205254	0.0	0.0	0.0	407.89086251	764.35156735	801.87027973	18.04474051	0.10350503	-0.39561606
0.0201	2.40819	2.1e-07	0.0	0.0	0.0	0.00205253	0.0	0.0	0.0	408.35063837	764.4884158	801.7441848	18.01792343	0.09953646	-0.39551703
0.0202	2.41976	2.1e-07	0.0	0.0	0.0	0.00205252	0.0	0.0	0.0	408.80962049	764.61996945	801.61829968	17.99113893	0.09565325	-0.39541817
0.0203	2.43133	2.2e-07	0.0	0.0	0.0	0.00205252	0.0	0.0	0.0	409.26781027	764.74634127	801.49262356	17.96438721	0.09185245	-0.39531946
0.0204	2.44289	2.3e-07	0.0	0.0	0.0	0.00205251	0.0	0.0	0.0	409.72520912	764.86764013	801.36715568	17.9376685	0.08813111	-0.39522092
0.0205	2.45444	2.3e-07	0.0	0.0	0.0	0.0020525	0.0	0.0	0.0	410.1818184	764.98399531	801.24189517	17.91096428	0.0846712	-0.39512259
0.0206	2.466	2.4e-07	0.0	0.0	0.0	0.00205249	0.0	0.0	0.0	410.63763908	765.09575784	801.1168402	17.88430586	0.0811628	-0.39502439
0.0207	2.47754	2.5e-07	0.0	0.0	0.0	0.00205249	0.0	0.0	0.0	411.09267289	765.20284435	800.99199083	17.85768012	0.07773468	-0.39492634
0.0208	2.48909	2.6e-07	0.0	0.0	0.0	0.00205248	0.0	0.0	0.0	411.54692123	765.30536146	800.8673463	17.83108722	0.07438446	-0.39482846
0.0209	2.50062	2.7e-07	0.0	0.0	0.0	0.00205247	0.0	0.0	0.0	412.00038549	765.40341258	800.74290587	17.80452732	0.07110978	-0.39473073
0.021	2.51216	2.8e-07	0.0	0.0	0.0	0.00205246	0.0	0.0	0.0	412.45306706	765.49709784	800.61866879	17.77800057	0.06790823	-0.39463317
0.0211	2.52369	2.8e-07	0.0	0.0	0.0	0.00205245	0.0	0.0	0.0	412.90496735	765.58651409	800.49463436	17.75150714	0.06477741	-0.39453576
0.0212	2.53521	2.9e-07	0.0	0.0	0.0	0.00205244	0.0	0.0	0.0	413.35608775	765.6717549	800.37080187	17.72504719	0.06171491	-0.39443851
0.0213	2.54673	3e-07	0.0	0.0	0.0	0.00205243	0.0	0.0	0.0	413.80642966	765.75291048	800.24717063	17.69862088	0.05871829	-0.39434141
0.0214	2.55825	3.1e-07	0.0	0.0	0.0	0.00205243	0.0	0.0	0.0	414.25599449	765.83006772	800.12373997	17.67222839	0.0557851	-0.39424447
0.0215	2.56976	3.2e-07	0.0	0.0	0.0	0.00205242	0.0	0.0	0.0	414.70478365	765.90331016	800.00050924	17.64586988	0.05291288	-0.39414768
0.0216	2.58126	3.3e-07	0.0	0.0	0.0	0.00205241	0.0	0.0	0.0	415.15279853	765.97271793	799.8774778	17.61954552	0.05009916	-0.39405105
0.0217	2.59276	3.4e-07	0.0	0.0	0.0	0.00205239	0.0	0.0	0.0	415.60004055	766.03836777	799.75464501	17.59325548	0.04734144	-0.39395457
0.0218	2.60426	3.5e-07	0.0	0.0	0.0	0.00205238	0.0	0.0	0.0	416.04651112	766.10033298	799.63201028	17.56699994	0.04463723	-0.39385824
0.0219	2.61575	3.6e-07	0.0	0.0	0.0	0.00205237	0.0	0.0	0.0	416.49221135	766.15885475	799.50957226	17.54075194	0.04225626	-0.39376215
0.022	2.62724	3.8e-07	0.0	0.0	0.0	0.00205236	0.0	0.0	0.0	416.9371425	766.21408958	799.38732999	17.51455759	0.03973499	-0.39366615
0.0221	2.63872	3.9e-07	0.0	0.0	0.0	0.00205235	0.0	0.0	0.0	417.38130622	766.26596374	799.26528348	17.48839702	0.03727215	-0.3935703
0.0222	2.6502	4e-07	0.0	0.0	0.0	0.00205234	0.0	0.0	0.0	417.82470391	766.31455482	799.14343214	17.46227031	0.03486616	-0.3934746
0.0223	2.66168	4.1e-07	0.0	0.0	0.0	0.00205233	0.0	0.0	0.0	418.26733694	766.35993827	799.02177533	17.43617753	0.03251548	-0.39337906
0.0224	2.67314	4.2e-07	0.0	0.0	0.0	0.00205231	0.0	0.0	0.0	418.70920671	766.40218743	798.90031245	17.41011876	0.03021856	-0.39328367
0.0225	2.68461	4.4e-07	0.0	0.0	0.0	0.0020523	0.0	0.0	0.0	419.15031459	766.44137358	798.77904292	17.38409408	0.02797389	-0.39318843
0.0226	2.69607	4.5e-07	0.0	0.0	0.0	0.00205229	0.0	0.0	0.0	419.59066199	766.47756594	798.65796615	17.35810357	0.02577996	-0.39309333
0.0227	2.70752	4.6e-07	0.0	0.0	0.0	0.00205227	0.0	0.0	0.0	420.03025028	766.5108317	798.53708156	17.33214729	0.02363529	-0.39299839
0.0228	2.71897	4.8e-07	0.0	0.0	0.0	0.00205226	0.0	0.0	0.0	420.46908084	766.54123608	798.41638859	17.30622532	0.02153842	-0.3929036
0.0229	2.73042	4.9e-07	0.0	0.0	0.0	0.00205225	0.0	0.0	0.0	420.90715507	766.56884228	798.29588668	17.28033773	0.01948789	-0.39280896
0.023	2.74186	5.1e-07	0.0	0.0	0.0	0.00205223	0.0	0.0	0.0	421.34447434	766.59371157	798.17557528	17.25448458	0.01748229	-0.39271446
0.0231	2.7533	5.2e-07	0.0	0.0	0.0	0.00205222	0.0	0.0	0.0	421.78104004	766.6159033	798.05545387	17.22866594	0.0155202	-0.39262011
0.0232	2.76473	5.4e-07	0.0	0.0	0.0	0.0020522	0.0	0.0	0.0	422.21685355	766.63547489	797.93552191	17.20288188	0.01360022	-0.39252591
0.0233	2.77615	5.5e-07	0.0	0.0	0.0	0.00205219	0.0	0.0	0.0	422.65191599	766.65264013	797.81577818	17.17711818	0.01186892	-0.3924319
0.0234	2.78758	5.7e-07	0.0	0.0	0.0	0.00205217	0.0	0.0	0.0	423.08622888	766.66736791	797.69622255	17.15139932	0.0100719	-0.39233801
0.0235	2.79899	5.8e-07	0.0	0.0	0.0	0.00205215	0.0	0.0	0.0	423.51979362	766.67970006	797.57685456	17.12571461	0.00831918	-0.39224426
0.0236	2.81041	6e-07	0.0	0.0	0.0	0.00205214	0.0	0.0	0.0	423.95261158	766.68969565	797.45767368	17.10006407	0.00660993	-0.39215066
0.0237	2.82181	6.2e-07	0.0	0.0	0.0	0.00205212	0.0	0.0	0.0	424.38468412	766.69741265	797.33867938	17.0744477	0.00494335	-0.39205721
0.0238	2.83322	6.4e-07	0.0	0.0	0.0	0.0020521	0.0	0.0	0.0	424.81601259	766.702908	797.21987114	17.0488655	0.00331869	-0.3919639
0.0239	2.84461	6.5e-07	0.0	0.0	0.0	0.00205208	0.0	0.0	0.0	425.24659835	766.70623765	797.10124845	17.02331748	0.00173522	-0.39187074
0.024	2.85601	6.7e-07	0.0	0.0	0.0	0.00205206	0.0	0.0	0.0	425.67644277	766.70745658	796.98281078	16.99780364	0.00019224	-0.39177772
0.0241	2.8674	6.9e-07	0.0	0.0	0.0	0.00205204	0.0	0.0	0.0	426.1055472	766.7066189	796.86455765	16.97232397	-0.00131089	-0.39168485
0.0242	2.87878	7.1e-07	0.0	0.0	0.0	0.00205202	0.0	0.0	0.0	426.53391298	766.70377786	796.74648853	16.94687845	-0.00277481	-0.39159213
0.0243	2.89016	7.3e-07	0.0	0.0	0.0	0.002052	0.0	0.0	0.0	426.96154147	766.6989859	796.62860294	16.92146708	-0.0042001	-0.39149955
0.0244	2.90153	7.5e-07	0.0	0.0	0.0	0.00205198	0.0	0.0	0.0	427.38843402	766.69229473	796.51090038	16.89608984	-0.00558731	-0.39140711
0.0245	2.9129	7.7e-07	0.0	0.0	0.0	0.00205196	0.0	0.0	0.0	427.81459196	766.68375531	796.39338036	16.87074672	-0.00693697	-0.39131482
0.0246	2.92427	8e-07	0.0	0.0	0.0	0.00205194	0.0	0.0	0.0	428.24001668	766.67339703	796.27604248	16.84544362	-0.00830729	-0.39122265
0.0247	2.93563	8.2e-07	0.0	0.0	0.0	0.00205192	0.0	0.0	0.0	428.66470962	766.66121932	796.15888648	16.82017052	-0.00960142	-0.39113064
0.0248	2.94698	8.4e-07	0.0	0.0	0.0	0.0020519	0.0	0.0	0.0	429.08867203	766.64731534	796.04191168	16.79493174	-0.01086209	-0.39103877
0.0249	2.95833	8.6e-07	0.0	0.0	0.0	0.00205187	0.0	0.0	0.0	429.51190524	766.63172971	795.92511763	16.76972728	-0.01208992	-0.39094705
0.025	2.96968	8.9e-07	0.0	0.0	0.0	0.00205185	0.0	0.0	0.0	429.9344106	766.61450628	795.80850387	16.74455711	-0.01328546	-0.39085547
0.0251	2.98102	9.1e-07	0.0	0.0	0.0	0.00205182	0.0	0.0	0.0	430.35618945	766.59568812	795.69206995	16.71942123	-0.01444928	-0.39076402
0.0252	2.99235	9.4e-07	0.0	0.0	0.0	0.0020518	0.0	0.0	0.0	430.77724311	766.57531762	795.57581541	16.69431962	-0.0155819	-0.39067273
0.0253	3.00368	9.6e-07	0.0	0.0	0.0	0.00205177	0.0	0.0	0.0	431.19757291	766.55343646	795.45973982	16.66925226	-0.0166838	-0.39058157
0.0254	3.01501	9.9e-07	0.0	0.0	0.0	0.00205175	0.0	0.0	0.0	431.61718019	766.53008573	795.34384273	16.64421914	-0.01775545	-0.39049055
0.0255	3.02633	1.02e-06	0.0	0.0	0.0	0.00205172	0.0	0.0	0.0	432.03606627	766.50530587	795.22812371	16.61922022	-0.0187973	-0.39039967
0.0256	3.03765	1.04e-06	0.0	0.0	0.0	0.00205169	0.0	0.0	0.0	432.45423248	766.47913678	795.11258231	16.59425548	-0.01980975	-0.39030893
0.0257	3.04896	1.07e-06	0.0	0.0	0.0	0.00205166	0.0	0.0	0.0	432.87168013	766.45161785	794.99721811	16.56932489	-0.02079319	-0.39021834
0.0258	3.06026	1.1e-06	0.0	0.0	0.0	0.00205164	0.0	0.0	0.0	433.28841054	766.42278794	794.88203067	16.54442842	-0.02174798	-0.39012788
0.0259	3.07156	1.13e-06	0.0	0.0	0.0	0.00205161	0.0	0.0	0.0	433.70442502	766.39268549	794.76701958	16.51956604	-0.02267445	-0.39003756
0.026	3.08286	1.16e-06	0.0	0.0	0.0	0.00205158	0.0	0.0	0.0	434.11972501	766.36128452	794.65218467	16.49474555	-0.02364886	-0.38994736
0.0261	3.09415	1.19e-06	0.0	0.0	0.0	0.00205154	0.0	0.0	0.0	434.53431181	766.32862953	794.53752551	16.46995356	-0.0245422	-0.38985731
0.0262	3.10544	1.22e-06	0.0	0.0	0.0	0.00205151	0.0	0.0	0.0	434.94818666	766.29478092	794.42304157	16.4451959	-0.0254114	-0.3897674
0.0263	3.11672	1.26e-06	0.0	0.0	0.0	0.00205148	0.0	0.0	0.0	435.3613509	766.2597708	794.30873245	16.42047254	-0.02625695	-0.38967763
0.0264	3.128	1.29e-06	0.0	0.0	0.0	0.00205145	0.0	0.0	0.0	435.77380582	766.2236306	794.19459776	16.39578345	-0.02707933	-0.389588
0.0265	3.13927	1.32e-06	0.0	0.0	0.0	0.00205141	0.0	0.0	0.0	436.18555273	766.18639117	794.0806371	16.37112864	-0.02787897	-0.3894985
0.0266	3.15053	1.36e-06	0.0	0.0	0.0	0.00205138	0.0	0.0	0.0	436.59659294	766.14808271	793.9668501	16.34650807	-0.02865632	-0.38940914
0.0267	3.1618	1.39e-06	0.0	0.0	0.0	0.00205134	0.0	0.0	0.0	437.00692775	766.10873488	793.85323636	16.32192172	-0.0294118	-0.38931992
0.0268	3.17305	1.43e-06	0.0	0.0	0.0	0.00205131	0.0	0.0	0.0	437.41655845	766.06837678	793.73979551	16.29736956	-0.03014579	-0.38923083
0.0269	3.1843	1.47e-06	0.0	0.0	0.0	0.00205127	0.0	0.0	0.0	437.82548634	766.02703699	793.62652717	16.27285158	-0.03085868	-0.38914188
0.027	3.19555	1.5e-06	0.0	0.0	0.0	0.00205123	0.0	0.0	0.0	438.23371273	765.98474357	793.51343095	16.24836774	-0.03155084	-0.38905306
0.0271	3.20679	1.54e-06	0.0	0.0	0.0	0.00205119	0.0	0.0	0.0	438.64123889	765.94152412	793.4005065	16.22391803	-0.0322226	-0.38896438
0.0272	3.21803	1.58e-06	0.0	0.0	0.0	0.00205115	0.0	0.0	0.0	439.04806611	765.89740578	793.28775343	16.1995024	-0.03287429	-0.38887583
0.0273	3.22926	1.62e-06	0.0	0.0	0.0	0.00205111	0.0	0.0	0.0	439.45419569	765.85241272	793.17517139	16.175124	-0.03353925	-0.38878741
0.0274	3.24049	1.66e-06	0.0	0.0	0.0	0.00205107	0.0	0.0	0.0	439.85962899	765.80652462	793.06276022	16.15077748	-0.03416244	-0.38869913
0.0275	3.25171	1.7e-06	0.0	0.0	0.0	0.00205103	0.0	0.0	0.0	440.26436724	765.75980086	792.95051942	16.1264651	-0.0347681	-0.38861099
0.0276	3.26293	1.75e-06	0.0	0.0	0.0	0.00205099	0.0	0.0	0.0	440.66841171	765.71226464	792.83844862	16.10218685	-0.03535659	-0.38852298
0.0277	3.27414	1.79e-06	0.0	0.0	0.0	0.00205094	0.0	0.0	0.0	441.07176368	765.66393868	792.72654748	16.0779427	-0.03592831	-0.3884351
0.0278	3.28534	1.84e-06	0.0	0.0	0.0	0.0020509	0.0	0.0	0.0	441.47442442	765.61484515	792.61481565	16.05373263	-0.03648361	-0.38834735
0.0279	3.29654	1.88e-06	0.0	0.0	0.0	0.00205085	0.0	0.0	0.0	441.87639522	765.56500579	792.50325279	16.02955661	-0.03702283	-0.38825974
0.028	3.30774	1.93e-06	0.0	0.0	0.0	0.00205081	0.0	0.0	0.0	442.27767734	765.51444184	792.39185856	16.0054146	-0.03754632	-0.38817226
0.0281	3.31893	1.98e-06	0.0	0.0	0.0	0.00205076	0.0	0.0	0.0	442.67827206	765.46317408	792.28063262	15.98130659	-0.03805439	-0.38808491
0.0282	3.33012	2.03e-06	0.0	0.0	0.0	0.00205071	0.0	0.0	0.0	443.07818063	765.4112229	792.16957463	15.95723254	-0.03854736	-0.38799769
0.0283	3.3413	2.08e-06	0.0	0.0	0.0	0.00205066	0.0	0.0	0.0	443.47740431	765.35860825	792.05868427	15.93319242	-0.03902551	-0.38791061
0.0284	3.35247	2.13e-06	0.0	0.0	0.0	0.00205061	0.0	0.0	0.0	443.87594438	765.30534969	791.94796119	15.9091862	-0.03948914	-0.38782365
0.0285	3.36364	2.18e-06	0.0	0.0	0.0	0.00205056	0.0	0.0	0.0	444.27380209	765.25146641	791.83740507	15.88521385	-0.0399385	-0.38773683
0.0286	3.37481	2.23e-06	0.0	0.0	0.0	0.0020505	0.0	0.0	0.0	444.67097869	765.19697723	791.72701559	15.86127534	-0.04037385	-0.38765014
0.0287	3.38597	2.29e-06	0.0	0.0	0.0	0.00205045	0.0	0.0	0.0	445.06747545	765.14188759	791.61679247	15.83737255	-0.04081976	-0.38756358
0.0288	3.39713	2.34e-06	0.0	0.0	0.0	0.00205039	0.0	0.0	0.0	445.46329364	765.08620611	791.50673544	15.81350219	-0.04123527	-0.38747714
0.0289	3.40828	2.4e-06	0.0	0.0	0.0	0.00205034	0.0	0.0	0.0	445.85843449	765.02996296	791.39684413	15.78966564	-0.04163858	-0.38739084
0.029	3.41942	2.46e-06	0.0	0.0	0.0	0.00205028	0.0	0.0	0.0	446.25289924	764.97317421	791.28711821	15.76586288	-0.04202997	-0.38730467
0.0291	3.43056	2.52e-06	0.0	0.0	0.0	0.00205022	0.0	0.0	0.0	446.64668913	764.91585554	791.17755738	15.74209386	-0.04240973	-0.38721863
0.0292	3.44169	2.58e-06	0.0	0.0	0.0	0.00205016	0.0	0.0	0.0	447.03980541	764.85802225	791.06816133	15.71835856	-0.04277812	-0.38713272
0.0293	3.45282	2.64e-06	0.0	0.0	0.0	0.0020501	0.0	0.0	0.0	447.43224932	764.79968931	790.95892974	15.69465695	-0.04313542	-0.38704693
0.0294	3.46395	2.7e-06	0.0	0.0	0.0	0.00205003	0.0	0.0	0.0	447.82402208	764.74087132	790.84986233	15.67098898	-0.04348186	-0.38696128
0.0295	3.47507	2.76e-06	0.0	0.0	0.0	0.00204997	0.0	0.0	0.0	448.21512494	764.68158256	790.74095877	15.64735463	-0.04381768	-0.38687575
0.0296	3.48618	2.83e-06	0.0	0.0	0.0	0.00204991	0.0	0.0	0.0	448.60555912	764.62183697	790.63221878	15.62375386	-0.04414312	-0.38679036
0.0297	3.49729	2.9e-06	0.0	0.0	0.0	0.00204984	0.0	0.0	0.0	448.99532584	764.56164822	790.52364205	15.60018663	-0.04445839	-0.38670509
0.0298	3.50839	2.96e-06	0.0	0.0	0.0	0.00204977	0.0	0.0	0.0	449.38442634	764.50102967	790.41522829	15.5766529	-0.0447637	-0.38661995
0.0299	3.51949	3.03e-06	0.0	0.0	0.0	0.0020497	0.0	0.0	0.0	449.77286184	764.43999441	790.30697719	15.55315264	-0.04505925	-0.38653493
0.03	3.53058	3.1e-06	0.0	0.0	0.0	0.00204963	0.0	0.0	0.0	450.16063354	764.37855527	790.19888847	15.52968579	-0.04534522	-0.38645005
0.0301	3.54167	3.18e-06	0.0	0.0	0.0	0.00204956	0.0	0.0	0.0	450.54774268	764.31672082	790.09096186	15.50625263	-0.04562634	-0.38636529
0.0302	3.55275	3.25e-06	0.0	0.0	0.0	0.00204948	0.0	0.0	0.0	450.93419047	764.25450531	789.98319704	15.4828526	-0.04589502	-0.38628065
0.0303	3.56383	3.32e-06	0.0	0.0	0.0	0.00204941	0.0	0.0	0.0	451.31997811	764.19192129	789.87559374	15.45948589	-0.04615481	-0.38619615
0.0304	3.5749	3.4e-06	0.0	0.0	0.0	0.00204933	0.0	0.0	0.0	451.70510682	764.12898043	789.76815166	15.43615244	-0.04640588	-0.38611177
0.0305	3.58597	3.48e-06	0.0	0.0	0.0	0.00204926	0.0	0.0	0.0	452.08957779	764.06569421	789.66087051	15.41285223	-0.04664839	-0.38602752
0.0306	3.59703	3.56e-06	0.0	0.0	0.0	0.00204918	0.0	0.0	0.0	452.47339223	764.0020739	789.55375002	15.38958519	-0.04688248	-0.38594339
0.0307	3.60809	3.64e-06	0.0	0.0	0.0	0.00204909	0.0	0.0	0.0	452.85655134	763.93813059	789.4467899	15.3663513	-0.04710827	-0.38585939
0.0308	3.61914	3.72e-06	0.0	0.0	0.0	0.00204901	0.0	0.0	0.0	453.23905631	763.87387519	789.33998986	15.3431505	-0.0473259	-0.38577552
0.0309	3.63018	3.81e-06	0.0	0.0	0.0	0.00204893	0.0	0.0	0.0	453.62090834	763.80931845	789.23334962	15.31998275	-0.04753546	-0.38569177
0.031	3.64122	3.89e-06	0.0	0.0	0.0	0.00204884	0.0	0.0	0.0	454.00210862	763.74447101	789.12686892	15.29684801	-0.04773708	-0.38560815
0.0311	3.65226	3.98e-06	0.0	0.0	0.0	0.00204875	0.0	0.0	0.0	454.38265834	763.67934334	789.02054745	15.27374621	-0.04793083	-0.38552465
0.0312	3.66328	4.07e-06	0.0	0.0	0.0	0.00204866	0.0	0.0	0.0	454.76255868	763.6139458	788.91438496	15.25067732	-0.04811681	-0.38544128
0.0313	3.67431	4.16e-06	0.0	0.0	0.0	0.00204857	0.0	0.0	0.0	455.14181081	763.54828866	788.80838115	15.22764129	-0.04829509	-0.38535803
0.0314	3.68533	4.25e-06	0.0	0.0	0.0	0.00204848	0.0	0.0	0.0	455.52041595	763.48237159	788.70253581	15.2046413	-0.04849969	-0.3852749
0.0315	3.69634	4.35e-06	0.0	0.0	0.0	0.00204839	0.0	0.0	0.0	455.89837531	763.41617336	788.59684879	15.18167168	-0.04867174	-0.3851919
0.0316	3.70735	4.44e-06	0.0	0.0	0.0	0.00204829	0.0	0.0	0.0	456.27569003	763.34973279	788.49131969	15.15873487	-0.04883723	-0.38510902
0.0317	3.71835	4.54e-06	0.0	0.0	0.0	0.00204819	0.0	0.0	0.0	456.65236126	763.28305851	788.38594825	15.1358308	-0.04899621	-0.38502626
0.0318	3.72935	4.64e-06	0.0	0.0	0.0	0.00204809	0.0	0.0	0.0	457.02839019	763.21615905	788.28073419	15.11295942	-0.04914874	-0.38494363
0.0319	3.74034	4.74e-06	0.0	0.0	0.0	0.00204799	0.0	0.0	0.0	457.40377798	763.14904287	788.17567724	15.09012069	-0.04929487	-0.38486113
0.032	3.75132	4.85e-06	0.0	0.0	0.0	0.00204789	0.0	0.0	0.0	457.77852578	763.08171841	788.07077715	15.06731455	-0.04943463	-0.38477874
0.0321	3.76231	4.95e-06	0.0	0.0	0.0	0.00204778	0.0	0.0	0.0	458.15263477	763.01419402	787.96603365	15.04454095	-0.04956805	-0.38469648
0.0322	3.77328	5.06e-06	0.0	0.0	0.0	0.00204767	0.0	0.0	1e-08	458.52610609	762.94647805	787.86144647	15.02179984	-0.04969514	-0.38461435
0.0323	3.78425	5.17e-06	0.0	0.0	0.0	0.00204757	0.0	0.0	1e-08	458.8989409	762.87857886	787.75701534	14.99909116	-0.04981591	-0.38453233
0.0324	3.79521	5.28e-06	0.0	0.0	0.0	0.00204745	0.0	0.0	1e-08	459.27114036	762.81050478	787.65274001	14.97641485	-0.04993034	-0.38445044
0.0325	3.80617	5.39e-06	0.0	0.0	0.0	0.00204734	0.0	0.0	1e-08	459.64270561	762.74226418	787.5486202	14.95377086	-0.05003841	-0.38436867
0.0326	3.81713	5.51e-06	0.0	0.0	0.0	0.00204722	0.0	0.0	1e-08	460.01363779	762.67386546	787.44465566	14.93115914	-0.05014011	-0.38428703
0.0327	3.82807	5.62e-06	0.0	0.0	0.0	0.00204711	0.0	0.0	1e-08	460.38393804	762.60531706	787.34084611	14.90857961	-0.05023538	-0.3842055
0.0328	3.83902	5.74e-06	0.0	0.0	0.0	0.00204699	0.0	0.0	1e-08	460.75360751	762.5366275	787.23719131	14.88603223	-0.05032418	-0.3841241
0.0329	3.84995	5.87e-06	0.0	0.0	0.0	0.00204687	0.0	0.0	1e-08	461.12264733	762.46780537	787.13369097	14.86351693	-0.05040644	-0.38404282
0.033	3.86089	5.99e-06	0.0	0.0	0.0	0.00204674	0.0	0.0	1e-08	461.49105863	762.39885933	787.03034485	14.84103366	-0.0504821	-0.38396166
0.0331	3.87181	6.12e-06	0.0	0.0	0.0	0.00204661	0.0	0.0	1e-08	461.85884255	762.3297982	786.92715267	14.81858234	-0.05055107	-0.38388062
0.0332	3.88273	6.24e-06	0.0	0.0	0.0	0.00204649	0.0	0.0	1e-08	462.2260002	762.26063086	786.82411417	14.79616292	-0.05061325	-0.3837997
0.0333	3.89365	6.38e-06	0.0	0.0	0.0	0.00204636	0.0	0.0	1e-08	462.5925327	762.19136637	786.72122909	14.77377534	-0.05066854	-0.38371891
0.0334	3.90456	6.51e-06	0.0	0.0	0.0	0.00204622	0.0	0.0	1e-08	462.95844119	762.12201392	786.61849716	14.75141952	-0.05071684	-0.38363823
0.0335	3.91546	6.64e-06	0.0	0.0	0.0	0.00204609	0.0	0.0	1e-08	463.32372696	762.0524715	786.51591862	14.72910829	-0.05089488	-0.38355764
0.0336	3.92636	6.78e-06	0.0	0.0	0.0	0.00204595	0.0	0.0	1e-08	463.68839109	761.9827665	786.41349313	14.70681845	-0.05095685	-0.3834772
0.0337	3.93725	6.92e-06	0.0	0.0	0.0	0.00204581	0.0	0.0	1e-08	464.05243461	761.91296193	786.31122017	14.68456045	-0.05101422	-0.38339688
0.0338	3.94814	7.06e-06	0.0	0.0	0.0	0.00204567	0.0	0.0	1e-08	464.41585863	761.84306378	786.2090995	14.66233422	-0.05106697	-0.38331668
0.0339	3.95902	7.21e-06	0.0	0.0	0.0	0.00204552	0.0	0.0	1e-08	464.77866425	761.77307807	786.10713087	14.64013972	-0.05111509	-0.3832366
0.034	3.96989	7.36e-06	0.0	0.0	0.0	0.00204537	0.0	0.0	1e-08	465.14085259	761.70301087	786.00531403	14.61797689	-0.05115853	-0.38315664
0.0341	3.98076	7.51e-06	0.0	0.0	0.0	0.00204522	0.0	0.0	1e-08	465.50242474	761.63286827	785.90364874	14.59584567	-0.05119725	-0.3830768
0.0342	3.99163	7.66e-06	0.0	0.0	0.0	0.00204507	0.0	0.0	1e-08	465.86338182	761.56265647	785.80213475	14.57374599	-0.05123121	-0.38299707
0.0343	4.00249	7.82e-06	0.0	0.0	0.0	0.00204491	0.0	0.0	1e-08	466.22372492	761.4923817	785.7007718	14.55167782	-0.05126034	-0.38291747
0.0344	4.01334	7.97e-06	0.0	0.0	0.0	0.00204476	0.0	0.0	1e-08	466.58345512	761.42205031	785.59955965	14.52964107	-0.05128458	-0.38283798
0.0345	4.02419	8.13e-06	0.0	0.0	0.0	0.0020446	0.0	0.0	1e-08	466.94257353	761.35166872	785.49849806	14.5076357	-0.05130385	-0.38275862
0.0346	4.03503	8.3e-06	0.0	0.0	0.0	0.00204443	0.0	0.0	1e-08	467.30108124	761.28124348	785.39758677	14.48566165	-0.05131807	-0.38267937
0.0347	4.04587	8.46e-06	0.0	0.0	0.0	0.00204427	0.0	0.0	1e-08	467.65897932	761.21078123	785.29682554	14.46371885	-0.05132714	-0.38260024
0.0348	4.0567	8.63e-06	0.0	0.0	0.0	0.0020441	0.0	0.0	1e-08	468.01626887	761.14028878	785.19621411	14.44180724	-0.05133096	-0.38252123
0.0349	4.06752	8.8e-06	0.0	0.0	0.0	0.00204392	0.0	0.0	1e-08	468.37295095	761.06977304	785.09575225	14.41992676	-0.05132943	-0.38244234
0.035	4.07834	8.98e-06	0.0	0.0	0.0	0.00204375	0.0	0.0	1e-08	468.72902666	760.99924111	784.99543969	14.39807734	-0.05132243	-0.38236356
0.0351	4.08916	9.16e-06	0.0	0.0	0.0	0.00204357	0.0	0.0	1e-08	469.08449705	760.92870023	784.89527619	14.37625893	-0.05130984	-0.3822849
0.0352	4.09997	9.34e-06	0.0	0.0	0.0	0.00204339	0.0	0.0	1e-08	469.43936321	760.85815781	784.7952615	14.35447145	-0.05129151	-0.38220636
0.0353	4.11077	9.52e-06	0.0	0.0	0.0	0.00204321	0.0	0.0	1e-08	469.7936262	760.78762147	784.69539537	14.33271485	-0.05126731	-0.38212794
0.0354	4.12156	9.71e-06	0.0	0.0	0.0	0.00204302	0.0	0.0	1e-08	470.14728708	760.71709902	784.59567755	14.31098905	-0.05123709	-0.38204964
0.0355	4.13235	9.9e-06	0.0	0.0	0.0	0.00204283	0.0	0.0	1e-08	470.50034692	760.64659266	784.49610781	14.28930348	-0.05130453	-0.38197142
0.0356	4.14314	1.009e-05	0.0	0.0	0.0	0.00204264	0.0	0.0	1e-08	470.85280703	760.57596331	784.39668657	14.26764177	-0.05129112	-0.38189335
0.0357	4.15392	1.029e-05	0.0	0.0	0.0	0.00204244	0.0	0.0	1e-08	471.20466827	760.50533007	784.29741308	14.24601106	-0.05127539	-0.38181538
0.0358	4.16469	1.048e-05	0.0	0.0	0.0	0.00204224	0.0	0.0	1e-08	471.55593171	760.43469572	784.1982871	14.22441129	-0.05125748	-0.38173754
0.0359	4.17546	1.069e-05	0.0	0.0	0.0	0.00204204	0.0	0.0	1e-08	471.9065984	760.36406287	784.09930841	14.20284244	-0.05123754	-0.38165981
0.036	4.18622	1.089e-05	0.0	0.0	0.0	0.00204183	0.0	0.0	1e-08	472.25666941	760.29343389	784.00047679	14.18130446	-0.05121571	-0.38158219
0.0361	4.19698	1.11e-05	0.0	0.0	0.0	0.00204162	0.0	0.0	1e-08	472.60614578	760.22281098	783.90179201	14.15979732	-0.05119216	-0.38150469
0.0362	4.20773	1.131e-05	0.0	0.0	0.0	0.00204141	0.0	0.0	1e-08	472.95502857	760.15219612	783.80325386	14.13832097	-0.05116702	-0.38142731
0.0363	4.21847	1.153e-05	0.0	0.0	0.0	0.0020412	0.0	0.0	1e-08	473.30331882	760.08159106	783.7048621	14.11687539	-0.05114046	-0.38135004
0.0364	4.22921	1.175e-05	0.0	0.0	0.0	0.00204098	0.0	0.0	1e-08	473.65101759	760.01099736	783.60661653	14.09546053	-0.05111264	-0.38127289
0.0365	4.23994	1.197e-05	0.0	0.0	0.0	0.00204075	0.0	0.0	1e-08	473.99812591	759.94041633	783.50851693	14.07407636	-0.05108372	-0.38119585
0.0366	4.25067	1.22e-05	0.0	0.0	0.0	0.00204053	0.0	0.0	1e-08	474.34464483	759.8698491	783.41056307	14.05272285	-0.05105387	-0.38111892
0.0367	4.26139	1.243e-05	0.0	0.0	0.0	0.0020403	0.0	0.0	1e-08	474.69057539	759.79929652	783.31275474	14.03139995	-0.05102324	-0.38104211
0.0368	4.27211	1.266e-05	0.0	0.0	0.0	0.00204007	0.0	0.0	1e-08	475.03591863	759.72875925	783.21509173	14.01010763	-0.05099203	-0.38096541
0.0369	4.28282	1.29e-05	0.0	0.0	0.0	0.00203983	0.0	0.0	1e-08	475.38067557	759.6582377	783.11757383	13.98884586	-0.05096039	-0.38088882
0.037	4.29352	1.314e-05	0.0	0.0	0.0	0.00203959	0.0	0.0	1e-08	475.72484725	759.58773812	783.0202008	13.96761202	-0.05090026	-0.38081236
0.0371	4.30422	1.338e-05	0.0	0.0	0.0	0.00203934	0.0	0.0	1e-08	476.06843464	759.51729177	782.92297229	13.94641049	-0.05086012	-0.380736
0.0372	4.31491	1.363e-05	0.0	0.0	0.0	0.00203909	0.0	0.0	1e-08	476.41143881	759.44687278	782.8258882	13.9252393	-0.05081895	-0.38065976
0.0373	4.3256	1.388e-05	0.0	0.0	0.0	0.00203884	0.0	0.0	1e-08	476.75386078	759.3764822	782.72894832	13.90409841	-0.05077685	-0.38058363
0.0374	4.33628	1.414e-05	0.0	0.0	0.0	0.00203859	0.0	0.0	1e-08	477.09570158	759.30612096	782.63215244	13.88298778	-0.05073391	-0.38050761
0.0375	4.34695	1.44e-05	0.0	0.0	0.0	0.00203833	0.0	0.0	1e-08	477.43696222	759.23578981	782.53550034	13.86190736	-0.05069024	-0.38043171
0.0376	4.35762	1.466e-05	0.0	0.0	0.0	0.00203806	0.0	0.0	1e-08	477.77764373	759.16548941	782.43899182	13.84085712	-0.05064593	-0.38035591
0.0377	4.36828	1.493e-05	0.0	0.0	0.0	0.0020378	0.0	0.0	1e-08	478.1177471	759.09522025	782.34262667	13.81983701	-0.05060108	-0.38028023
0.0378	4.37894	1.52e-05	0.0	0.0	0.0	0.00203752	0.0	0.0	2e-08	478.45727335	759.02498273	782.24640467	13.79884699	-0.05055578	-0.38020467
0.0379	4.38959	1.547e-05	0.0	0.0	0.0	0.00203725	0.0	0.0	2e-08	478.7962235	758.95477706	782.15032562	13.77788702	-0.05051014	-0.38012921
0.038	4.40023	1.575e-05	0.0	0.0	0.0	0.00203697	0.0	0.0	2e-08	479.13459855	758.88460336	782.05438931	13.75695706	-0.05046425	-0.38005387
0.0381	4.41087	1.604e-05	0.0	0.0	0.0	0.00203668	0.0	0.0	2e-08	479.47239949	758.8144616	781.95859554	13.73605707	-0.05041821	-0.37997863
0.0382	4.4215	1.633e-05	0.0	0.0	0.0	0.00203639	0.0	0.0	2e-08	479.80962734	758.74435161	781.86294409	13.71518701	-0.05037211	-0.37990351
0.0383	4.43213	1.662e-05	0.0	0.0	0.0	0.0020361	0.0	0.0	2e-08	480.14628309	758.67427308	781.76743477	13.69434683	-0.05032607	-0.3798285
0.0384	4.44275	1.692e-05	0.0	0.0	0.0	0.0020358	0.0	0.0	2e-08	480.48236774	758.6042256	781.67206737	13.67353651	-0.05028016	-0.3797536
0.0385	4.45336	1.722e-05	0.0	0.0	0.0	0.0020355	0.0	0.0	2e-08	480.81788226	758.53422416	781.57684162	13.65275206	-0.0501924	-0.37967882
0.0386	4.46397	1.752e-05	0.0	0.0	0.0	0.0020352	0.0	0.0	2e-08	481.15282757	758.46430171	781.48175716	13.63200019	-0.05013502	-0.37960415
0.0387	4.47457	1.783e-05	0.0	0.0	0.0	0.00203489	0.0	0.0	2e-08	481.48720473	758.39442568	781.38681395	13.61127788	-0.0500764	-0.37952959
0.0388	4.48517	1.815e-05	0.0	0.0	0.0	0.00203457	0.0	0.0	2e-08	481.82101472	758.32459748	781.29201176	13.59058509	-0.0500165	-0.37945513
0.0389	4.49576	1.847e-05	0.0	0.0	0.0	0.00203425	0.0	0.0	2e-08	482.15425852	758.25481854	781.19735039	13.56992176	-0.04995532	-0.37938079
0.039	4.50634	1.879e-05	0.0	0.0	0.0	0.00203393	0.0	0.0	2e-08	482.4869371	758.18509033	781.10282962	13.54928785	-0.04989279	-0.37930656
0.0391	4.51692	1.912e-05	0.0	0.0	0.0	0.0020336	0.0	0.0	2e-08	482.81905145	758.11541438	781.00844925	13.5286833	-0.0498289	-0.37923244
0.0392	4.52749	1.945e-05	0.0	0.0	0.0	0.00203326	0.0	0.0	2e-08	483.15060253	758.04579227	780.91420907	13.50810806	-0.04976359	-0.37915843
0.0393	4.53806	1.979e-05	0.0	0.0	0.0	0.00203292	0.0	0.0	2e-08	483.48159131	757.97622564	780.82010887	13.48756207	-0.04969682	-0.37908453
0.0394	4.54862	2.014e-05	0.0	0.0	0.0	0.00203258	0.0	0.0	2e-08	483.81201877	757.9067162	780.72614844	13.46704528	-0.04962853	-0.37901073
0.0395	4.55917	2.048e-05	0.0	0.0	0.0	0.00203223	0.0	0.0	2e-08	484.14188586	757.83726571	780.63232756	13.44655764	-0.04955868	-0.37893705
0.0396	4.56972	2.084e-05	0.0	0.0	0.0	0.00203188	0.0	0.0	2e-08	484.47119355	757.76787604	780.53864603	13.42609909	-0.0494872	-0.37886348
0.0397	4.58026	2.119e-05	0.0	0.0	0.0	0.00203152	0.0	0.0	2e-08	484.7999428	757.69854911	780.44510365	13.40566958	-0.04941403	-0.37879002
0.0398	4.59079	2.156e-05	0.0	0.0	0.0	0.00203116	0.0	0.0	2e-08	485.12813456	757.62928694	780.35170019	13.38526906	-0.0493391	-0.37871666
0.0399	4.60132	2.193e-05	0.0	0.0	0.0	0.00203079	0.0	0.0	2e-08	485.4557698	757.56009166	780.25843544	13.36489746	-0.04926234	-0.37864342
0.04	4.61184	2.23e-05	0.0	0.0	0.0	0.00203042	0.0	0.0	2e-08	485.78284947	757.49095689	780.16530925	13.34455612	-0.04920045	-0.37857028
0.0401	4.62236	2.268e-05	0.0	0.0	0.0	0.00203004	0.0	0.0	2e-08	486.10937453	757.42187676	780.07232144	13.3242426	-0.04912454	-0.37849725
0.0402	4.63287	2.306e-05	0.0	0.0	0.0	0.00202965	0.0	0.0	2e-08	486.43534593	757.35286372	779.97947174	13.3039579	-0.04904722	-0.37842433
0.0403	4.64337	2.345e-05	0.0	0.0	0.0	0.00202926	0.0	0.0	2e-08	486.76076459	757.28391938	779.88675996	13.28370196	-0.04896844	-0.37835152
0.0404	4.65387	2.384e-05	0.0	0.0	0.0	0.00202887	0.0	0.0	2e-08	487.08563147	757.21504545	779.79418588	13.26347473	-0.04888816	-0.37827882
0.0405	4.66436	2.424e-05	0.0	0.0	0.0	0.00202847	0.0	0.0	2e-08	487.40994751	757.14624366	779.7017493	13.24327616	-0.04880635	-0.37820622
0.0406	4.67485	2.465e-05	0.0	0.0	0.0	0.00202806	0.0	0.0	2e-08	487.73371363	757.07751583	779.60945002	13.2231062	-0.04872295	-0.37813374
0.0407	4.68533	2.506e-05	0.0	0.0	0.0	0.00202765	0.0	0.0	3e-08	488.05693079	757.00886382	779.51728783	13.20296479	-0.04863791	-0.37806136
0.0408	4.6958	2.548e-05	0.0	0.0	0.0	0.00202723	0.0	0.0	3e-08	488.3795999	756.94028958	779.42526251	13.18285188	-0.04855119	-0.37798909
0.0409	4.70626	2.59e-05	0.0	0.0	0.0	0.00202681	0.0	0.0	3e-08	488.70172191	756.87179512	779.33337388	13.16276741	-0.04846272	-0.37791692
0.041	4.71672	2.633e-05	0.0	0.0	0.0	0.00202638	0.0	0.0	3e-08	489.02329773	756.80338252	779.24162171	13.14271134	-0.04837246	-0.37784487
0.0411	4.72718	2.676e-05	0.0	0.0	0.0	0.00202595	0.0	0.0	3e-08	489.34432829	756.73505396	779.1500058	13.12268361	-0.04828033	-0.37777292
0.0412	4.73762	2.72e-05	0.0	0.0	0.0	0.00202551	0.0	0.0	3e-08	489.66481452	756.66681169	779.05852596	13.10268417	-0.04818628	-0.37770108
0.0413	4.74807	2.765e-05	0.0	0.0	0.0	0.00202506	0.0	0.0	3e-08	489.98475733	756.59865803	778.96718196	13.08271295	-0.04809025	-0.37762935
0.0414	4.7585	2.81e-05	0.0	0.0	0.0	0.00202461	0.0	0.0	3e-08	490.30415765	756.53059542	778.87597361	13.06276992	-0.04799216	-0.37755772
0.0415	4.76893	2.855e-05	0.0	0.0	0.0	0.00202415	0.0	0.0	3e-08	490.62301642	756.46260173	778.78490081	13.0428583	-0.04792923	-0.37748619
0.0416	4.77935	2.902e-05	0.0	0.0	0.0	0.00202369	0.0	0.0	3e-08	490.94133457	756.39467206	778.69396338	13.02297237	-0.04783717	-0.37741477
0.0417	4.78977	2.949e-05	0.0	0.0	0.0	0.00202322	0.0	0.0	3e-08	491.25911298	756.32682637	778.60316105	13.00311458	-0.04774427	-0.37734346
0.0418	4.80017	2.996e-05	0.0	0.0	0.0	0.00202274	0.0	0.0	3e-08	491.57635256	756.25906548	778.51249362	12.98328489	-0.04765054	-0.37727226
0.0419	4.81058	3.045e-05	0.0	0.0	0.0	0.00202226	0.0	0.0	3e-08	491.89305423	756.19139018	778.42196088	12.96348325	-0.04755601	-0.37720116
0.042	4.82097	3.093e-05	0.0	0.0	0.0	0.00202177	0.0	0.0	3e-08	492.20921888	756.12380122	778.33156264	12.94370961	-0.04746071	-0.37713017
0.0421	4.83136	3.143e-05	0.0	0.0	0.0	0.00202128	0.0	0.0	3e-08	492.52484742	756.05629933	778.24129871	12.92396393	-0.04736466	-0.37705928
0.0422	4.84175	3.193e-05	0.0	0.0	0.0	0.00202078	0.0	0.0	3e-08	492.83994076	755.98888518	778.15116889	12.90424616	-0.04726791	-0.3769885
0.0423	4.85212	3.244e-05	0.0	0.0	0.0	0.00202027	0.0	0.0	3e-08	493.15449978	755.92155941	778.06117297	12.88455626	-0.04717047	-0.37691782
0.0424	4.86249	3.295e-05	0.0	0.0	0.0	0.00201975	0.0	0.0	3e-08	493.46852539	755.85432261	777.97131078	12.86489419	-0.04707237	-0.37684725
0.0425	4.87286	3.347e-05	0.0	0.0	0.0	0.00201923	0.0	0.0	3e-08	493.78201849	755.78717533	777.88158211	12.84525989	-0.04697366	-0.37677678
0.0426	4.88322	3.4e-05	0.0	0.0	0.0	0.00201871	0.0	0.0	3e-08	494.09497995	755.72011809	777.79198678	12.82565333	-0.04687436	-0.37670642
0.0427	4.89357	3.453e-05	0.0	0.0	0.0	0.00201817	0.0	0.0	3e-08	494.40741069	755.65315136	777.70252458	12.80607446	-0.0467745	-0.37663616
0.0428	4.90391	3.507e-05	0.0	0.0	0.0	0.00201763	0.0	0.0	4e-08	494.71931157	755.58627555	777.61319532	12.78652323	-0.04667412	-0.37656601
0.0429	4.91425	3.562e-05	0.0	0.0	0.0	0.00201708	0.0	0.0	4e-08	495.03068349	755.51949104	777.52399882	12.76699961	-0.04657325	-0.37649596
0.043	4.92458	3.617e-05	0.0	0.0	0.0	0.00201653	0.0	0.0	4e-08	495.34152734	755.4527954	777.43493489	12.74750385	-0.04647528	-0.37642601
0.0431	4.93491	3.674e-05	0.0	0.0	0.0	0.00201596	0.0	0.0	4e-08	495.65184399	755.3861892	777.34600334	12.72803538	-0.04637446	-0.37635617
0.0432	4.94522	3.73e-05	0.0	0.0	0.0	0.0020154	0.0	0.0	4e-08	495.96163433	755.31967378	777.25720398	12.70859439	-0.04627338	-0.37628644
0.0433	4.95554	3.788e-05	0.0	0.0	0.0	0.00201482	0.0	0.0	4e-08	496.27089924	755.25324915	777.16853661	12.68918084	-0.04617209	-0.3762168
0.0434	4.96584	3.846e-05	0.0	0.0	0.0	0.00201424	0.0	0.0	4e-08	496.57963958	755.18691525	777.08000105	12.66979469	-0.04607064	-0.37614727
0.0435	4.97614	3.905e-05	0.0	0.0	0.0	0.00201365	0.0	0.0	4e-08	496.88785623	755.12067196	776.99159711	12.65043589	-0.04596907	-0.37607785
0.0436	4.98643	3.965e-05	0.0	0.0	0.0	0.00201305	0.0	0.0	4e-08	497.19555006	755.05451907	776.9033246	12.6311044	-0.04586744	-0.37600852
0.0437	4.99672	4.025e-05	0.0	0.0	0.0	0.00201244	0.0	0.0	4e-08	497.50272194	754.98845634	776.81518334	12.61180018	-0.0457658	-0.3759393
0.0438	5.007	4.087e-05	0.0	0.0	0.0	0.00201183	0.0	0.0	4e-08	497.80937274	754.92248343	776.72717314	12.59252318	-0.04566419	-0.37587018
0.0439	5.01727	4.149e-05	0.0	0.0	0.0	0.00201121	0.0	0.0	4e-08	498.11550332	754.85659995	776.63929381	12.57327337	-0.04556267	-0.37580117
0.044	5.02753	4.211e-05	0.0	0.0	0.0	0.00201058	0.0	0.0	4e-08	498.42111454	754.79080541	776.55154517	12.5540507	-0.0454613	-0.37573226
0.0441	5.03779	4.275e-05	0.0	0.0	0.0	0.00200995	0.0	0.0	4e-08	498.72620727	754.72509929	776.46392703	12.53485513	-0.04536012	-0.37566344
0.0442	5.04805	4.339e-05	0.0	0.0	0.0	0.00200931	0.0	0.0	4e-08	499.03078237	754.65948096	776.37643922	12.51568662	-0.0452592	-0.37559474
0.0443	5.05829	4.404e-05	0.0	0.0	0.0	0.00200866	0.0	0.0	4e-08	499.33484068	754.59394972	776.28908155	12.49654513	-0.04515858	-0.37552613
0.0444	5.06853	4.47e-05	0.0	0.0	0.0	0.002008	0.0	0.0	4e-08	499.63838307	754.52850481	776.20185383	12.47743061	-0.04505834	-0.37545763
0.0445	5.07876	4.536e-05	0.0	0.0	0.0	0.00200733	0.0	0.0	5e-08	499.94141035	754.4631648	776.1147558	12.45834114	-0.04493776	-0.37538923
0.0446	5.08899	4.603e-05	0.0	0.0	0.0	0.00200666	0.0	0.0	5e-08	500.24392339	754.39792138	776.02778731	12.43927995	-0.04483283	-0.37532093
0.0447	5.09921	4.672e-05	0.0	0.0	0.0	0.00200597	0.0	0.0	5e-08	500.54592305	754.33276954	775.94094819	12.42024553	-0.04472769	-0.37525273
0.0448	5.10942	4.741e-05	0.0	0.0	0.0	0.00200528	0.0	0.0	5e-08	500.84741016	754.26770923	775.85423827	12.40123786	-0.04462235	-0.37518463
0.0449	5.11962	4.81e-05	0.0	0.0	0.0	0.00200459	0.0	0.0	5e-08	501.14838558	754.2027404	775.76765736	12.38225689	-0.04451682	-0.37511664
0.045	5.12982	4.881e-05	0.0	0.0	0.0	0.00200388	0.0	0.0	5e-08	501.44885013	754.13786301	775.68120528	12.36330256	-0.04441109	-0.37504874
0.0451	5.14001	4.952e-05	0.0	0.0	0.0	0.00200317	0.0	0.0	5e-08	501.74880467	754.07307698	775.59488184	12.34437483	-0.04430517	-0.37498095
0.0452	5.1502	5.024e-05	0.0	0.0	0.0	0.00200244	0.0	0.0	5e-08	502.04825002	754.00838226	775.50868686	12.32547366	-0.04419908	-0.37491326
0.0453	5.16038	5.097e-05	0.0	0.0	0.0	0.00200171	0.0	0.0	5e-08	502.34718702	753.94377876	775.42262016	12.306599	-0.0440928	-0.37484566
0.0454	5.17055	5.171e-05	0.0	0.0	0.0	0.00200097	0.0	0.0	5e-08	502.64561651	753.87926642	775.33668155	12.2877508	-0.04398636	-0.37477817
0.0455	5.18071	5.246e-05	0.0	0.0	0.0	0.00200022	0.0	0.0	5e-08	502.9435393	753.81484515	775.25087085	12.26892903	-0.04387973	-0.37471078
0.0456	5.19087	5.322e-05	0.0	0.0	0.0	0.00199947	0.0	0.0	5e-08	503.24095624	753.75051487	775.16518789	12.25013363	-0.04377294	-0.37464349
0.0457	5.20102	5.398e-05	0.0	0.0	0.0	0.0019987	0.0	0.0	5e-08	503.53786815	753.68627549	775.07963248	12.23136455	-0.04366597	-0.3745763
0.0458	5.21117	5.475e-05	0.0	0.0	0.0	0.00199793	0.0	0.0	5e-08	503.83427584	753.62212692	774.99420444	12.21262176	-0.04355884	-0.37450921
0.0459	5.2213	5.554e-05	0.0	0.0	0.0	0.00199714	0.0	0.0	6e-08	504.13018015	753.55806909	774.90890359	12.19390521	-0.04345153	-0.37444222
0.046	5.23143	5.633e-05	0.0	0.0	0.0	0.00199635	0.0	0.0	6e-08	504.42558188	753.49410892	774.82372972	12.17521415	-0.04333761	-0.37437533
0.0461	5.24156	5.713e-05	0.0	0.0	0.0	0.00199555	0.0	0.0	6e-08	504.72048186	753.43024224	774.73868266	12.15654975	-0.04322824	-0.37430854
0.0462	5.25167	5.794e-05	0.0	0.0	0.0	0.00199474	0.0	0.0	6e-08	505.0148809	753.36646854	774.65376224	12.13791142	-0.04311846	-0.37424185
0.0463	5.26178	5.875e-05	0.0	0.0	0.0	0.00199392	0.0	0.0	6e-08	505.30877982	753.3027881	774.56896828	12.11929912	-0.04300826	-0.37417525
0.0464	5.27189	5.958e-05	0.0	0.0	0.0	0.0019931	0.0	0.0	6e-08	505.60217943	753.23920118	774.4843006	12.1007128	-0.04289761	-0.37410876
0.0465	5.28198	6.042e-05	0.0	0.0	0.0	0.00199226	0.0	0.0	6e-08	505.89508053	753.1757081	774.39975901	12.08215241	-0.0427865	-0.37404237
0.0466	5.29207	6.126e-05	0.0	0.0	0.0	0.00199141	0.0	0.0	6e-08	506.18748394	753.1123092	774.31534335	12.06361791	-0.04267488	-0.37397607
0.0467	5.30215	6.212e-05	0.0	0.0	0.0	0.00199056	0.0	0.0	6e-08	506.47939045	753.04900485	774.23105341	12.04510924	-0.04256275	-0.37390988
0.0468	5.31223	6.298e-05	0.0	0.0	0.0	0.00198969	0.0	0.0	6e-08	506.77080088	752.98579548	774.14688904	12.02662636	-0.04245007	-0.37384378
0.0469	5.32229	6.385e-05	0.0	0.0	0.0	0.00198882	0.0	0.0	6e-08	507.06171602	752.92268152	774.06285004	12.00816922	-0.04233682	-0.37377778
0.047	5.33236	6.474e-05	0.0	0.0	0.0	0.00198794	0.0	0.0	6e-08	507.35213668	752.85966346	773.97893624	11.98973778	-0.04222298	-0.37371188
0.0471	5.34241	6.563e-05	0.0	0.0	0.0	0.00198704	0.0	0.0	7e-08	507.64206364	752.79674182	773.89514745	11.97133198	-0.0421085	-0.37364608
0.0472	5.35246	6.653e-05	0.0	0.0	0.0	0.00198614	0.0	0.0	7e-08	507.93149771	752.73391718	773.8114835	11.95295178	-0.04199336	-0.37358037
0.0473	5.36249	6.744e-05	0.0	0.0	0.0	0.00198523	0.0	0.0	7e-08	508.22043968	752.67119014	773.72794422	11.93459713	-0.04187753	-0.37351477
0.0474	5.37253	6.836e-05	0.0	0.0	0.0	0.00198431	0.0	0.0	7e-08	508.50889034	752.60856115	773.64452941	11.91626875	-0.041771	-0.37344925
0.0475	5.38255	6.929e-05	0.0	0.0	0.0	0.00198337	0.0	0.0	7e-08	508.7968505	752.54601607	773.56123897	11.89796528	-0.04165667	-0.37338384
0.0476	5.39257	7.024e-05	0.0	0.0	0.0	0.00198243	0.0	0.0	7e-08	509.08432094	752.48356643	773.47807268	11.87968724	-0.04154196	-0.37331853
0.0477	5.40258	7.119e-05	0.0	0.0	0.0	0.00198148	0.0	0.0	7e-08	509.37130243	752.42121243	773.39503035	11.8614346	-0.04142688	-0.37325331
0.0478	5.41259	7.215e-05	0.0	0.0	0.0	0.00198052	0.0	0.0	7e-08	509.65779577	752.35895431	773.31211181	11.8432073	-0.04131141	-0.37318819
0.0479	5.42258	7.312e-05	0.0	0.0	0.0	0.00197955	0.0	0.0	7e-08	509.94380173	752.29679229	773.22931688	11.8250053	-0.04119555	-0.37312317
0.048	5.43257	7.41e-05	0.0	0.0	0.0	0.00197856	0.0	0.0	7e-08	510.2293211	752.23472661	773.1466454	11.80682856	-0.0410793	-0.37305825
0.0481	5.44256	7.509e-05	0.0	0.0	0.0	0.00197757	0.0	0.0	8e-08	510.51435466	752.17275752	773.06409717	11.78867702	-0.04096264	-0.37299342
0.0482	5.45253	7.609e-05	0.0	0.0	0.0	0.00197657	0.0	0.0	8e-08	510.79890317	752.11088527	772.98167203	11.77055064	-0.04084558	-0.37292869
0.0483	5.4625	7.711e-05	0.0	0.0	0.0	0.00197555	0.0	0.0	8e-08	511.08296742	752.04911013	772.89936981	11.75244937	-0.0407281	-0.37286405
0.0484	5.47246	7.813e-05	0.0	0.0	0.0	0.00197453	0.0	0.0	8e-08	511.36654818	751.98743237	772.81719033	11.73437318	-0.0406102	-0.37279951
0.0485	5.48241	7.916e-05	0.0	0.0	0.0	0.0019735	0.0	0.0	8e-08	511.64964622	751.92585229	772.73513341	11.71632201	-0.04049187	-0.37273507
0.0486	5.49236	8.02e-05	0.0	0.0	0.0	0.00197245	0.0	0.0	8e-08	511.93226231	751.86437019	772.65319889	11.69829581	-0.0403731	-0.37267072
0.0487	5.5023	8.126e-05	0.0	0.0	0.0	0.0019714	0.0	0.0	8e-08	512.21439721	751.80298637	772.57138658	11.68029455	-0.0402539	-0.37260648
0.0488	5.51223	8.232e-05	0.0	0.0	0.0	0.00197033	0.0	0.0	8e-08	512.4960517	751.74170115	772.48969632	11.66231818	-0.04013424	-0.37254232
0.0489	5.52216	8.34e-05	0.0	0.0	0.0	0.00196925	0.0	0.0	8e-08	512.77722653	751.68051358	772.40812794	11.64436719	-0.04002126	-0.37247826
0.049	5.53208	8.449e-05	0.0	0.0	0.0	0.00196817	0.0	0.0	8e-08	513.05792249	751.61941566	772.3266813	11.62644061	-0.03990277	-0.3724143
0.0491	5.54199	8.558e-05	0.0	0.0	0.0	0.00196707	0.0	0.0	9e-08	513.33814033	751.55841436	772.24535621	11.6085388	-0.03978409	-0.37235043
0.0492	5.55189	8.669e-05	0.0	0.0	0.0	0.00196596	0.0	0.0	9e-08	513.61788079	751.49750965	772.16415248	11.59066172	-0.03966525	-0.37228666
0.0493	5.56178	8.781e-05	0.0	0.0	0.0	0.00196484	0.0	0.0	9e-08	513.89714465	751.43670146	772.08306996	11.57280932	-0.03954626	-0.37222298
0.0494	5.57167	8.894e-05	0.0	0.0	0.0	0.00196371	0.0	0.0	9e-08	514.17593265	751.37598973	772.00210846	11.55498156	-0.03942713	-0.3721594
0.0495	5.58155	9.008e-05	0.0	0.0	0.0	0.00196257	0.0	0.0	9e-08	514.45424554	751.31537436	771.92126783	11.53717839	-0.03930787	-0.37209591
0.0496	5.59143	9.123e-05	0.0	0.0	0.0	0.00196141	0.0	0.0	9e-08	514.73208409	751.25485523	771.8405479	11.51939978	-0.03918851	-0.37203252
0.0497	5.60129	9.24e-05	0.0	0.0	0.0	0.00196025	0.0	0.0	9e-08	515.00944904	751.19443221	771.75994848	11.50164567	-0.03906905	-0.37196922
0.0498	5.61115	9.357e-05	0.0	0.0	0.0	0.00195907	0.0	0.0	9e-08	515.28634114	751.13410515	771.67946943	11.48391603	-0.03894952	-0.37190602
0.0499	5.621	9.476e-05	0.0	0.0	0.0	0.00195788	0.0	0.0	9e-08	515.56276114	751.07387387	771.59911057	11.46621081	-0.03882993	-0.37184291
0.05	5.63085	9.596e-05	0.0	0.0	0.0	0.00195668	0.0	0.0	1e-07	515.83870978	751.01373818	771.51887173	11.44852997	-0.0387103	-0.37177989
0.05009	5.64069	9.717e-05	0.0	0.0	0.0	0.00195547	0.0	0.0	1e-07	516.1141878	750.95369785	771.43875275	11.43087346	-0.03859064	-0.37171697
0.05019	5.65051	9.839e-05	0.0	0.0	0.0	0.00195425	0.0	0.0	1e-07	516.38919596	750.89375266	771.35875345	11.41324124	-0.03847098	-0.37165415
0.05029	5.66034	9.962e-05	0.0	0.0	0.0	0.00195302	0.0	0.0	1e-07	516.66373498	750.83390233	771.27887368	11.39563327	-0.03835133	-0.37159141
0.05039	5.67015	0.00010087	0.0	0.0	0.0	0.00195177	0.0	0.0	1e-07	516.9378056	750.77414779	771.19911327	11.3780491	-0.038228	-0.37152878
0.05049	5.67996	0.00010212	0.0	0.0	0.0	0.00195051	0.0	0.0	1e-07	517.21140856	750.71449188	771.11947203	11.36048938	-0.03810737	-0.37146623
0.05059	5.68976	0.00010339	0.0	0.0	0.0	0.00194924	0.0	0.0	1e-07	517.4845446	750.65493141	771.03994981	11.34295376	-0.03798667	-0.37140378
0.05069	5.69955	0.00010467	0.0	0.0	0.0	0.00194796	0.0	0.0	1e-07	517.75721446	750.59546622	770.96054645	11.32544219	-0.03786589	-0.37134142
0.05079	5.70933	0.00010596	0.0	0.0	0.0	0.00194667	0.0	0.0	1.1e-07	518.02941885	750.53609613	770.88126179	11.30795464	-0.03774507	-0.37127916
0.05089	5.71911	0.00010727	0.0	0.0	0.0	0.00194536	0.0	0.0	1.1e-07	518.30115851	750.47682097	770.80209565	11.29049106	-0.0376242	-0.37121698
0.05099	5.72888	0.00010858	0.0	0.0	0.0	0.00194405	0.0	0.0	1.1e-07	518.57243418	750.41764054	770.72304788	11.27305141	-0.03750329	-0.3711549
0.05109	5.73864	0.00010991	0.0	0.0	0.0	0.00194272	0.0	0.0	1.1e-07	518.84324657	750.35855462	770.64411831	11.25563563	-0.03738236	-0.37109292
0.05119	5.74839	0.00011125	0.0	0.0	0.0	0.00194137	0.0	0.0	1.1e-07	519.11359642	750.29956301	770.56530678	11.23824369	-0.03726142	-0.37103102
0.05129	5.75814	0.0001126	0.0	0.0	0.0	0.00194002	0.0	0.0	1.1e-07	519.38348445	750.24066546	770.48661312	11.22087554	-0.03714047	-0.37096922
0.05139	5.76788	0.00011397	0.0	0.0	0.0	0.00193865	0.0	0.0	1.1e-07	519.65291137	750.18186173	770.40803718	11.20353115	-0.03701953	-0.37090751
0.05149	5.77761	0.00011534	0.0	0.0	0.0	0.00193728	0.0	0.0	1.2e-07	519.92187792	750.12315157	770.32957879	11.18621045	-0.03689861	-0.3708459
0.05159	5.78733	0.00011673	0.0	0.0	0.0	0.00193589	0.0	0.0	1.2e-07	520.1903848	750.06453469	770.25123779	11.16891342	-0.03677772	-0.37078437
0.05169	5.79705	0.00011814	0.0	0.0	0.0	0.00193448	0.0	0.0	1.2e-07	520.45843274	750.00601082	770.17301402	11.15164001	-0.03665688	-0.37072294
0.05179	5.80676	0.00011955	0.0	0.0	0.0	0.00193307	0.0	0.0	1.2e-07	520.72602245	749.94757965	770.09490731	11.13439016	-0.03653608	-0.3706616
0.05189	5.81646	0.00012098	0.0	0.0	0.0	0.00193164	0.0	0.0	1.2e-07	520.99315465	749.88924342	770.0169175	11.11716328	-0.03641005	-0.37060035
0.05199	5.82615	0.00012242	0.0	0.0	0.0	0.00193019	0.0	0.0	1.2e-07	521.25983004	749.83100474	769.93904442	11.09996029	-0.03628789	-0.37053919
0.05209	5.83583	0.00012387	0.0	0.0	0.0	0.00192874	0.0	0.0	1.2e-07	521.52604933	749.77285992	769.86128791	11.08278072	-0.03616562	-0.37047813
0.05219	5.84551	0.00012534	0.0	0.0	0.0	0.00192727	0.0	0.0	1.3e-07	521.79181325	749.7148089	769.78364782	11.06562453	-0.03604323	-0.37041715
0.05229	5.85518	0.00012681	0.0	0.0	0.0	0.00192579	0.0	0.0	1.3e-07	522.05712249	749.65685162	769.70612398	11.04849166	-0.03592071	-0.37035627
0.05239	5.86484	0.00012831	0.0	0.0	0.0	0.0019243	0.0	0.0	1.3e-07	522.32197775	749.59898803	769.62871624	11.03138208	-0.03579806	-0.37029548
0.05249	5.8745	0.00012981	0.0	0.0	0.0	0.0019228	0.0	0.0	1.3e-07	522.58637976	749.54121808	769.55142444	11.01429573	-0.03567527	-0.37023478
0.05259	5.88414	0.00013133	0.0	0.0	0.0	0.00192128	0.0	0.0	1.3e-07	522.85032921	749.48354174	769.47424841	10.99723258	-0.03555235	-0.37017417
0.05269	5.89378	0.00013286	0.0	0.0	0.0	0.00191975	0.0	0.0	1.3e-07	523.11382679	749.42595896	769.39718801	10.98019257	-0.03542929	-0.37011365
0.05279	5.90341	0.0001344	0.0	0.0	0.0	0.0019182	0.0	0.0	1.3e-07	523.37687322	749.36846974	769.32024306	10.96317567	-0.03530608	-0.37005322
0.05289	5.91303	0.00013596	0.0	0.0	0.0	0.00191664	0.0	0.0	1.4e-07	523.63946919	749.31107406	769.24341341	10.94618182	-0.03518271	-0.36999289
0.05299	5.92265	0.00013753	0.0	0.0	0.0	0.00191507	0.0	0.0	1.4e-07	523.9016154	749.25377191	769.1666989	10.92921098	-0.03505918	-0.36993264
0.05309	5.93226	0.00013911	0.0	0.0	0.0	0.00191349	0.0	0.0	1.4e-07	524.16331254	749.1965633	769.09009938	10.91226311	-0.03493549	-0.36987248
0.05319	5.94185	0.00014071	0.0	0.0	0.0	0.00191189	0.0	0.0	1.4e-07	524.42456131	749.13944826	769.01361468	10.89533815	-0.03481163	-0.36981242
0.05329	5.95145	0.00014232	0.0	0.0	0.0	0.00191028	0.0	0.0	1.4e-07	524.68536239	749.08242681	768.93724465	10.87843607	-0.03468759	-0.36975244
0.05339	5.96103	0.00014394	0.0	0.0	0.0	0.00190865	0.0	0.0	1.4e-07	524.94571649	749.02549816	768.86098913	10.86155679	-0.03456466	-0.36969255
0.05349	5.9706	0.00014557	0.0	0.0	0.0	0.00190701	0.0	0.0	1.5e-07	525.2056243	748.96866204	768.78484798	10.84470031	-0.0344406	-0.36963276
0.05359	5.98017	0.00014722	0.0	0.0	0.0	0.00190536	0.0	0.0	1.5e-07	525.46508649	748.91191914	768.70882102	10.82786656	-0.03431638	-0.36957305
0.05369	5.98973	0.00014889	0.0	0.0	0.0	0.0019037	0.0	0.0	1.5e-07	525.72410376	748.85526947	768.63290811	10.81105551	-0.03419201	-0.36951343
0.05379	5.99928	0.00015057	0.0	0.0	0.0	0.00190202	0.0	0.0	1.5e-07	525.9826768	748.79871305	768.55710908	10.7942671	-0.03406748	-0.3694539
0.05389	6.00882	0.00015226	0.0	0.0	0.0	0.00190033	0.0	0.0	1.5e-07	526.24080628	748.74224991	768.48142379	10.77750128	-0.03394279	-0.36939447
0.05399	6.01836	0.00015396	0.0	0.0	0.0	0.00189862	0.0	0.0	1.5e-07	526.49849289	748.68588008	768.40585207	10.76075802	-0.03381792	-0.36933512
0.05409	6.02789	0.00015568	0.0	0.0	0.0	0.0018969	0.0	0.0	1.6e-07	526.75573731	748.62960361	768.33039377	10.74403727	-0.03369287	-0.36927586
0.05419	6.03741	0.00015741	0.0	0.0	0.0	0.00189516	0.0	0.0	1.6e-07	527.01254023	748.57342054	768.25504874	10.72733898	-0.03356764	-0.36921668
0.05429	6.04692	0.00015916	0.0	0.0	0.0	0.00189342	0.0	0.0	1.6e-07	527.26890232	748.51733095	768.17981682	10.7106631	-0.03344222	-0.3691576
0.05439	6.05642	0.00016092	0.0	0.0	0.0	0.00189166	0.0	0.0	1.6e-07	527.52482425	748.4613349	768.10469786	10.69400959	-0.03331661	-0.36909861
0.05449	6.06591	0.00016269	0.0	0.0	0.0	0.00188988	0.0	0.0	1.6e-07	527.78030671	748.40543248	768.0296917	10.6773784	-0.0331908	-0.3690397
0.05459	6.0754	0.00016448	0.0	0.0	0.0	0.00188809	0.0	0.0	1.6e-07	528.03535036	748.34962379	767.95479819	10.66076949	-0.03306478	-0.36898089
0.05469	6.08488	0.00016628	0.0	0.0	0.0	0.00188629	0.0	0.0	1.7e-07	528.28995588	748.29390893	767.88001718	10.64418281	-0.03293854	-0.36892216
0.05479	6.09435	0.0001681	0.0	0.0	0.0	0.00188447	0.0	0.0	1.7e-07	528.54412395	748.23828802	767.80534851	10.62761832	-0.03281208	-0.36886352
0.05489	6.10381	0.00016993	0.0	0.0	0.0	0.00188264	0.0	0.0	1.7e-07	528.79785524	748.18275828	767.73079204	10.61107611	-0.03268914	-0.36880497
0.05499	6.11327	0.00017177	0.0	0.0	0.0	0.00188079	0.0	0.0	1.7e-07	529.0511504	748.12731994	767.65634763	10.59455589	-0.03256325	-0.3687465
0.05509	6.12271	0.00017363	0.0	0.0	0.0	0.00187893	0.0	0.0	1.7e-07	529.30401012	748.07197448	767.5820151	10.57805772	-0.03243725	-0.36868812
0.05519	6.13215	0.0001755	0.0	0.0	0.0	0.00187706	0.0	0.0	1.8e-07	529.55643506	748.01672188	767.50779432	10.56158156	-0.03231115	-0.36862984
0.05529	6.14158	0.00017739	0.0	0.0	0.0	0.00187517	0.0	0.0	1.8e-07	529.80842587	747.96156211	767.43368512	10.54512736	-0.03218495	-0.36857164
0.05539	6.151	0.00017929	0.0	0.0	0.0	0.00187326	0.0	0.0	1.8e-07	530.05998324	747.90649513	767.35968737	10.52869507	-0.03205865	-0.36851352
0.05549	6.16041	0.00018121	0.0	0.0	0.0	0.00187135	0.0	0.0	1.8e-07	530.31110781	747.85152092	767.2858009	10.51228465	-0.03193226	-0.3684555
0.05559	6.16982	0.00018314	0.0	0.0	0.0	0.00186941	0.0	0.0	1.8e-07	530.56180026	747.79663943	767.21202558	10.49589606	-0.03180578	-0.36839756
0.05569	6.17922	0.00018508	0.0	0.0	0.0	0.00186747	0.0	0.0	1.9e-07	530.81206123	747.74185064	767.13836124	10.47952924	-0.0316792	-0.36833971
0.05579	6.1886	0.00018704	0.0	0.0	0.0	0.00186551	0.0	0.0	1.9e-07	531.0618914	747.6871545	767.06480774	10.46318416	-0.03155255	-0.36828194
0.05589	6.19798	0.00018901	0.0	0.0	0.0	0.00186353	0.0	0.0	1.9e-07	531.31129141	747.63255098	766.99136494	10.44686076	-0.03142581	-0.36822426
0.05599	6.20735	0.000191	0.0	0.0	0.0	0.00186154	0.0	0.0	1.9e-07	531.56026192	747.57804003	766.91803267	10.430559	-0.03129898	-0.36816667
0.05609	6.21672	0.000193	0.0	0.0	0.0	0.00185954	0.0	0.0	1.9e-07	531.8088036	747.52362162	766.8448108	10.41427884	-0.03117209	-0.36810917
0.05619	6.22607	0.00019502	0.0	0.0	0.0	0.00185752	0.0	0.0	2e-07	532.05691708	747.46929569	766.77169918	10.39802023	-0.03104512	-0.36805175
0.05629	6.23542	0.00019705	0.0	0.0	0.0	0.00185548	0.0	0.0	2e-07	532.30460303	747.4150622	766.69869766	10.38178312	-0.03091807	-0.36799442
0.05639	6.24476	0.0001991	0.0	0.0	0.0	0.00185343	0.0	0.0	2e-07	532.55186209	747.36092167	766.62580609	10.36556726	-0.03079025	-0.36793718
0.05649	6.25408	0.00020116	0.0	0.0	0.0	0.00185137	0.0	0.0	2e-07	532.79869492	747.30687388	766.55302431	10.34937296	-0.03066288	-0.36788002
0.05659	6.26341	0.00020323	0.0	0.0	0.0	0.00184929	0.0	0.0	2e-07	533.04510215	747.25291861	766.4803522	10.33320002	-0.03053543	-0.36782295
0.05669	6.27272	0.00020532	0.0	0.0	0.0	0.0018472	0.0	0.0	2.1e-07	533.29108445	747.19905585	766.4077896	10.3170484	-0.03040789	-0.36776596
0.05679	6.28202	0.00020743	0.0	0.0	0.0	0.00184509	0.0	0.0	2.1e-07	533.53664246	747.14528556	766.33533636	10.30091804	-0.03028027	-0.36770906
0.05689	6.29132	0.00020955	0.0	0.0	0.0	0.00184297	0.0	0.0	2.1e-07	533.78177681	747.09160774	766.26299234	10.28480889	-0.03015258	-0.36765225
0.05699	6.3006	0.00021169	0.0	0.0	0.0	0.00184083	0.0	0.0	2.1e-07	534.02648816	747.03802234	766.1907574	10.26872092	-0.0300248	-0.36759552
0.05709	6.30988	0.00021383	0.0	0.0	0.0	0.00183868	0.0	0.0	2.1e-07	534.27077715	746.98452935	766.11863138	10.25265408	-0.02989695	-0.36753887
0.05719	6.31915	0.000216	0.0	0.0	0.0	0.00183651	0.0	0.0	2.2e-07	534.51464443	746.93112873	766.04661415	10.23660832	-0.02976902	-0.36748232
0.05729	6.32841	0.00021818	0.0	0.0	0.0	0.00183433	0.0	0.0	2.2e-07	534.75809062	746.87782046	765.97470556	10.22058358	-0.02964102	-0.36742584
0.05739	6.33767	0.00022037	0.0	0.0	0.0	0.00183214	0.0	0.0	2.2e-07	535.00111637	746.82460451	765.90290546	10.20457984	-0.02951295	-0.36736946
0.05749	6.34691	0.00022258	0.0	0.0	0.0	0.00182992	0.0	0.0	2.2e-07	535.24372231	746.77148085	765.83121372	10.18859703	-0.02938481	-0.36731315
0.05759	6.35615	0.00022481	0.0	0.0	0.0	0.0018277	0.0	0.0	2.3e-07	535.48590909	746.71844944	765.75963018	10.17263512	-0.02925661	-0.36725694
0.05769	6.36537	0.00022705	0.0	0.0	0.0	0.00182546	0.0	0.0	2.3e-07	535.72767734	746.66551026	765.68815471	10.15669406	-0.02912834	-0.3672008
0.05779	6.37459	0.0002293	0.0	0.0	0.0	0.0018232	0.0	0.0	2.3e-07	535.9690277	746.61266328	765.61678716	10.14077379	-0.02900002	-0.36714476
0.05789	6.3838	0.00023157	0.0	0.0	0.0	0.00182093	0.0	0.0	2.3e-07	536.20996078	746.55990733	765.5455274	10.12487417	-0.02887264	-0.36708879
0.05799	6.393	0.00023385	0.0	0.0	0.0	0.00181864	0.0	0.0	2.3e-07	536.45047724	746.50724301	765.47437528	10.10899534	-0.02874446	-0.36703291
0.05809	6.40219	0.00023615	1e-08	0.0	0.0	0.00181634	0.0	0.0	2.4e-07	536.69057769	746.45467036	765.40333065	10.09313716	-0.02861627	-0.36697712
0.05819	6.41137	0.00023847	1e-08	0.0	0.0	0.00181402	0.0	0.0	2.4e-07	536.93026278	746.4021893	765.33239339	10.07729959	-0.02848806	-0.36692141
0.05829	6.42055	0.0002408	1e-08	0.0	0.0	0.00181169	0.0	0.0	2.4e-07	537.16953312	746.34979973	765.26156334	10.06148258	-0.02835984	-0.36686578
0.05839	6.42971	0.00024314	1e-08	0.0	0.0	0.00180934	0.0	0.0	2.4e-07	537.40838934	746.29750155	765.19084037	10.04568609	-0.02823163	-0.36681024
0.05849	6.43887	0.0002455	1e-08	0.0	0.0	0.00180698	0.0	0.0	2.5e-07	537.64683208	746.24529466	765.12022433	10.02991006	-0.02810341	-0.36675479
0.05859	6.44802	0.00024788	1e-08	0.0	0.0	0.0018046	0.0	0.0	2.5e-07	537.88486195	746.19317894	765.0497151	10.01415445	-0.0279752	-0.36669941
0.05869	6.45716	0.00025027	1e-08	0.0	0.0	0.00180221	0.0	0.0	2.5e-07	538.12247958	746.14115427	764.97931252	9.99841922	-0.02784701	-0.36664412
0.05879	6.46629	0.00025267	1e-08	0.0	0.0	0.0017998	0.0	0.0	2.5e-07	538.3596856	746.08922054	764.90901645	9.98270431	-0.02771883	-0.36658892
0.05889	6.47541	0.00025509	1e-08	0.0	0.0	0.00179738	0.0	0.0	2.6e-07	538.59648063	746.03737762	764.83882677	9.96700968	-0.02759068	-0.36653379
0.05899	6.48452	0.00025753	1e-08	0.0	0.0	0.00179494	0.0	0.0	2.6e-07	538.83286528	745.98562536	764.76874333	9.95133528	-0.02746256	-0.36647875
0.05909	6.49363	0.00025998	1e-08	0.0	0.0	0.00179249	0.0	0.0	2.6e-07	539.06884018	745.93396363	764.69876599	9.93568107	-0.02733448	-0.3664238
0.05919	6.50272	0.00026244	1e-08	0.0	0.0	0.00179002	0.0	0.0	2.6e-07	539.30440595	745.88239227	764.62889462	9.92004699	-0.02720644	-0.36636893
0.05929	6.51181	0.00026492	1e-08	0.0	0.0	0.00178754	0.0	0.0	2.7e-07	539.5395632	745.83091114	764.55912908	9.90443266	-0.02707623	-0.36631414
0.05939	6.52088	0.00026742	1e-08	0.0	0.0	0.00178504	1e-08	0.0	2.7e-07	539.77431253	745.77952372	764.48946921	9.88883856	-0.02694729	-0.36625943
0.05949	6.52995	0.00026993	1e-08	0.0	0.0	0.00178252	1e-08	0.0	2.7e-07	540.00865457	745.72822726	764.4199149	9.87326448	-0.02681857	-0.36620481
0.05959	6.53901	0.00027246	1e-08	0.0	0.0	0.00177999	1e-08	0.0	2.7e-07	540.24258995	745.67702169	764.350466	9.85771032	-0.02668981	-0.36615027
0.05969	6.54806	0.000275	1e-08	0.0	0.0	0.00177745	1e-08	0.0	2.8e-07	540.47611926	745.62590698	764.28112238	9.84217605	-0.02656101	-0.36609581
0.05979	6.5571	0.00027755	1e-08	0.0	0.0	0.00177489	1e-08	0.0	2.8e-07	540.70924312	745.57488311	764.2118839	9.82666161	-0.02643215	-0.36604143
0.05989	6.56613	0.00028013	1e-08	0.0	0.0	0.00177232	1e-08	0.0	2.8e-07	540.94196214	745.52395005	764.14275043	9.81116695	-0.02630325	-0.36598714
0.05999	6.57515	0.00028271	1e-08	0.0	0.0	0.00176973	1e-08	0.0	2.8e-07	541.17427693	745.47310777	764.07372183	9.79569202	-0.0261743	-0.36593293
0.06009	6.58417	0.00028532	1e-08	0.0	0.0	0.00176712	1e-08	0.0	2.9e-07	541.40618811	745.42235627	764.00479797	9.78023678	-0.0260453	-0.3658788
0.06019	6.59317	0.00028793	1e-08	0.0	0.0	0.0017645	1e-08	0.0	2.9e-07	541.63769627	745.37169553	763.9359787	9.76480118	-0.02591624	-0.36582475
0.06029	6.60217	0.00029056	1e-08	0.0	0.0	0.00176187	1e-08	0.0	2.9e-07	541.86880202	745.32112554	763.86726391	9.74938515	-0.02578713	-0.36577079
0.06039	6.61115	0.00029321	1e-08	0.0	0.0	0.00175922	1e-08	0.0	2.9e-07	542.09950598	745.2706463	763.79865345	9.73398867	-0.02565796	-0.36571691
0.06049	6.62013	0.00029587	1e-08	0.0	0.0	0.00175655	1e-08	0.0	3e-07	542.32980874	745.2202578	763.73014719	9.71861167	-0.02552873	-0.36566311
0.06059	6.6291	0.00029855	1e-08	0.0	0.0	0.00175387	1e-08	0.0	3e-07	542.5597109	745.16996005	763.66174499	9.70325412	-0.02539944	-0.36560939
0.06069	6.63805	0.00030125	1e-08	0.0	0.0	0.00175117	1e-08	0.0	3e-07	542.78921308	745.11975307	763.59344673	9.68791594	-0.02527008	-0.36555575
0.06079	6.647	0.00030395	1e-08	0.0	0.0	0.00174846	1e-08	0.0	3e-07	543.01831587	745.0696366	763.52525227	9.67259705	-0.02514236	-0.36550219
0.06089	6.65594	0.00030668	1e-08	0.0	0.0	0.00174574	1e-08	0.0	3.1e-07	543.24701986	745.01960851	763.45716148	9.65729749	-0.02501336	-0.36544872
0.06099	6.66487	0.00030941	1e-08	0.0	0.0	0.001743	1e-08	0.0	3.1e-07	543.47532566	744.9696705	763.38917424	9.64201716	-0.02488436	-0.36539533
0.06109	6.6738	0.00031217	1e-08	0.0	0.0	0.00174024	1e-08	0.0	3.1e-07	543.70323387	744.9198225	763.32129041	9.62675602	-0.02475536	-0.36534201
0.06119	6.68271	0.00031493	1e-08	0.0	0.0	0.00173747	1e-08	0.0	3.2e-07	543.93074508	744.87006443	763.25350985	9.61151402	-0.02462636	-0.36528878
0.06129	6.69161	0.00031772	1e-08	0.0	0.0	0.00173468	1e-08	0.0	3.2e-07	544.15785989	744.82039622	763.18583244	9.5962911	-0.02449736	-0.36523563
0.06139	6.7005	0.00032052	1e-08	0.0	0.0	0.00173188	1e-08	0.0	3.2e-07	544.38457889	744.7708178	763.11825804	9.58108722	-0.02436836	-0.36518256
0.06149	6.70939	0.00032333	1e-08	0.0	0.0	0.00172906	1e-08	0.0	3.2e-07	544.61090268	744.72132908	763.05078653	9.56590233	-0.02423937	-0.36512958
0.06159	6.71826	0.00032616	1e-08	0.0	0.0	0.00172623	1e-08	0.0	3.3e-07	544.83683186	744.67192998	762.98341778	9.55073637	-0.02411039	-0.36507667
0.06169	6.72713	0.000329	1e-08	0.0	0.0	0.00172339	1e-08	0.0	3.3e-07	545.06236701	744.62262042	762.91615166	9.53558929	-0.02398142	-0.36502384
0.06179	6.73598	0.00033186	1e-08	0.0	0.0	0.00172053	1e-08	0.0	3.3e-07	545.28750872	744.57340032	762.84898803	9.52046105	-0.02385247	-0.3649711
0.06189	6.74483	0.00033473	1e-08	0.0	0.0	0.00171765	1e-08	0.0	3.4e-07	545.51225758	744.52426958	762.78192677	9.50535159	-0.02372353	-0.36491843
0.06199	6.75366	0.00033762	1e-08	0.0	0.0	0.00171476	1e-08	0.0	3.4e-07	545.73661419	744.47522812	762.71496776	9.49026087	-0.02359461	-0.36486584
0.06209	6.76249	0.00034052	1e-08	0.0	0.0	0.00171185	1e-08	0.0	3.4e-07	545.96057913	744.42627585	762.64811086	9.47518882	-0.02346571	-0.36481334
0.06219	6.77131	0.00034344	1e-08	0.0	0.0	0.00170893	1e-08	0.0	3.4e-07	546.18415299	744.37741266	762.58135595	9.46013541	-0.02333683	-0.36476091
0.06229	6.78012	0.00034637	1e-08	0.0	0.0	0.001706	1e-08	0.0	3.5e-07	546.40733635	744.32863904	762.51470289	9.4451002	-0.02320598	-0.36470857
0.06239	6.78891	0.00034931	1e-08	0.0	0.0	0.00170305	1e-08	0.0	3.5e-07	546.63012978	744.27995667	762.44815156	9.43008378	-0.02307657	-0.3646563
0.06249	6.7977	0.00035227	1e-08	0.0	0.0	0.00170008	1e-08	0.0	3.5e-07	546.85253388	744.23136389	762.38170183	9.41508583	-0.02294712	-0.36460412
0.06259	6.80648	0.00035525	1e-08	0.0	0.0	0.00169711	1e-08	0.0	3.6e-07	547.07454922	744.18286071	762.31535358	9.40010629	-0.02281762	-0.36455201
0.06269	6.81525	0.00035824	1e-08	0.0	0.0	0.00169411	1e-08	0.0	3.6e-07	547.2961764	744.13444712	762.24910668	9.3851451	-0.02268805	-0.36449999
0.06279	6.82401	0.00036125	1e-08	0.0	0.0	0.0016911	1e-08	0.0	3.6e-07	547.51741598	744.08612314	762.18296101	9.37020223	-0.02255843	-0.36444804
0.06289	6.83276	0.00036427	1e-08	0.0	0.0	0.00168808	1e-08	0.0	3.6e-07	547.73826856	744.03788879	762.11691643	9.3552776	-0.02242874	-0.36439617
0.06299	6.8415	0.0003673	1e-08	0.0	0.0	0.00168504	1e-08	0.0	3.7e-07	547.9587347	743.98974409	762.05097283	9.34037117	-0.02229899	-0.36434438
0.06309	6.85023	0.00037035	1e-08	0.0	0.0	0.00168199	1e-08	0.0	3.7e-07	548.17881499	743.94168908	761.98513009	9.32548289	-0.02216916	-0.36429268
0.06319	6.85895	0.00037341	1e-08	0.0	0.0	0.00167892	1e-08	0.0	3.7e-07	548.39851	743.89372378	761.91938806	9.3106127	-0.02203925	-0.36424105
0.06329	6.86766	0.00037649	2e-08	0.0	0.0	0.00167584	1e-08	0.0	3.8e-07	548.6178203	743.84584825	761.85374665	9.29576056	-0.02190926	-0.3641895
0.06339	6.87637	0.00037958	2e-08	0.0	0.0	0.00167275	1e-08	0.0	3.8e-07	548.83674648	743.79806252	761.7882057	9.2809264	-0.02177919	-0.36413802
0.06349	6.88506	0.00038268	2e-08	0.0	0.0	0.00166964	1e-08	0.0	3.8e-07	549.0552891	743.75036665	761.72276512	9.26611017	-0.02164902	-0.36408663
0.06359	6.89374	0.0003858	2e-08	0.0	0.0	0.00166651	1e-08	0.0	3.9e-07	549.27344873	743.70276071	761.65742476	9.25131182	-0.02151876	-0.36403532
0.06369	6.90241	0.00038894	2e-08	0.0	0.0	0.00166338	1e-08	0.0	3.9e-07	549.49122595	743.65524476	761.59218452	9.2365313	-0.0213884	-0.36398408
0.06379	6.91107	0.00039209	2e-08	0.0	0.0	0.00166022	1e-08	0.0	3.9e-07	549.70862132	743.60781764	761.52704426	9.22176849	-0.02126065	-0.36393292
0.06389	6.91972	0.00039525	2e-08	0.0	0.0	0.00165706	1e-08	0.0	4e-07	549.9256354	743.56047774	761.46200389	9.20702345	-0.02113084	-0.36388185
0.06399	6.92837	0.00039843	2e-08	0.0	0.0	0.00165388	2e-08	0.0	4e-07	550.14226877	743.51322697	761.39706327	9.19229606	-0.02100102	-0.36383084
0.06409	6.937	0.00040162	2e-08	0.0	0.0	0.00165068	2e-08	0.0	4e-07	550.358522	743.46606527	761.33222227	9.17758629	-0.0208712	-0.36377992
0.06419	6.94562	0.00040482	2e-08	0.0	0.0	0.00164747	2e-08	0.0	4.1e-07	550.57439565	743.41899258	761.26748079	9.16289407	-0.02074136	-0.36372908
0.06429	6.95423	0.00040804	2e-08	0.0	0.0	0.00164425	2e-08	0.0	4.1e-07	550.78989029	743.37200884	761.20283869	9.14821935	-0.02061153	-0.36367831
0.06439	6.96283	0.00041127	2e-08	0.0	0.0	0.00164102	2e-08	0.0	4.1e-07	551.00500647	743.325114	761.13829586	9.13356207	-0.02048169	-0.36362762
0.06449	6.97143	0.00041452	2e-08	0.0	0.0	0.00163777	2e-08	0.0	4.1e-07	551.21974476	743.27830797	761.07385217	9.11892218	-0.02035185	-0.36357701
0.06459	6.98001	0.00041778	2e-08	0.0	0.0	0.0016345	2e-08	0.0	4.2e-07	551.43410573	743.2315907	761.00950752	9.10429963	-0.02022202	-0.36352648
0.06469	6.98858	0.00042105	2e-08	0.0	0.0	0.00163123	2e-08	0.0	4.2e-07	551.64808992	743.18496211	760.94526179	9.08969435	-0.02009219	-0.36347603
0.06479	6.99714	0.00042434	2e-08	0.0	0.0	0.00162793	2e-08	0.0	4.2e-07	551.86169791	743.13842211	760.88111484	9.07510631	-0.01996237	-0.36342565
0.06489	7.00569	0.00042764	2e-08	0.0	0.0	0.00162463	2e-08	0.0	4.3e-07	552.07493025	743.09197064	760.81706658	9.06053543	-0.01983257	-0.36337535
0.06499	7.01423	0.00043095	2e-08	0.0	0.0	0.00162131	2e-08	0.0	4.3e-07	552.2877875	743.04560759	760.75311687	9.04598166	-0.01970278	-0.36332513
0.06509	7.02276	0.00043428	2e-08	0.0	0.0	0.00161798	2e-08	0.0	4.3e-07	552.50027021	742.99933288	760.68926561	9.03144496	-0.019573	-0.36327498
0.06519	7.03129	0.00043762	2e-08	0.0	0.0	0.00161464	2e-08	0.0	4.4e-07	552.71237894	742.95314641	760.62551267	9.01692526	-0.01944325	-0.36322492
0.06529	7.0398	0.00044097	2e-08	0.0	0.0	0.00161128	2e-08	0.0	4.4e-07	552.92411423	742.90704859	760.56185795	9.00242216	-0.01931265	-0.36317493
0.06539	7.0483	0.00044434	2e-08	0.0	0.0	0.00160791	2e-08	0.0	4.4e-07	553.13547663	742.86103958	760.49830131	8.9879362	-0.01918271	-0.36312501
0.06549	7.05679	0.00044772	2e-08	0.0	0.0	0.00160452	2e-08	0.0	4.5e-07	553.3464667	742.81511884	760.43484266	8.97346706	-0.01905276	-0.36307518
0.06559	7.06527	0.00045111	2e-08	0.0	0.0	0.00160113	2e-08	0.0	4.5e-07	553.55708499	742.76928629	760.37148187	8.95901469	-0.01892282	-0.36302542
0.06569	7.07374	0.00045452	2e-08	0.0	0.0	0.00159772	2e-08	0.0	4.6e-07	553.76733205	742.72354186	760.30821883	8.94457903	-0.01879287	-0.36297573
0.06579	7.08219	0.00045794	2e-08	0.0	0.0	0.00159429	2e-08	0.0	4.6e-07	553.97720842	742.67788547	760.24505343	8.93016001	-0.01866292	-0.36292613
0.06589	7.09064	0.00046137	2e-08	0.0	0.0	0.00159086	2e-08	0.0	4.6e-07	554.18671466	742.63231704	760.18198555	8.91575759	-0.01853298	-0.3628766
0.06599	7.09908	0.00046481	3e-08	0.0	0.0	0.00158741	2e-08	0.0	4.7e-07	554.39585132	742.58683649	760.11901508	8.90137171	-0.01840304	-0.36282715
0.06609	7.10751	0.00046827	3e-08	0.0	0.0	0.00158395	2e-08	0.0	4.7e-07	554.60461892	742.54144374	760.0561419	8.8870023	-0.0182731	-0.36277777
0.06619	7.11593	0.00047174	3e-08	0.0	0.0	0.00158047	2e-08	0.0	4.7e-07	554.81301803	742.49613871	759.99336591	8.87264932	-0.01814317	-0.36272847
0.06629	7.12433	0.00047522	3e-08	0.0	0.0	0.00157698	2e-08	0.0	4.8e-07	555.02104917	742.4509213	759.93068699	8.85831269	-0.01801325	-0.36267924
0.06639	7.13273	0.00047872	3e-08	0.0	0.0	0.00157348	3e-08	0.0	4.8e-07	555.2287129	742.40579142	759.86810504	8.84399237	-0.01788334	-0.3626301
0.06649	7.14111	0.00048222	3e-08	0.0	0.0	0.00156997	3e-08	0.0	4.8e-07	555.43600974	742.36074899	759.80561993	8.82968829	-0.01775343	-0.36258102
0.06659	7.14949	0.00048574	3e-08	0.0	0.0	0.00156645	3e-08	0.0	4.9e-07	555.64294025	742.31579389	759.74323156	8.8154004	-0.01762353	-0.36253203
0.06669	7.15785	0.00048927	3e-08	0.0	0.0	0.00156291	3e-08	0.0	4.9e-07	555.84950496	742.27092604	759.68093981	8.80112864	-0.01749365	-0.36248311
0.06679	7.16621	0.00049282	3e-08	0.0	0.0	0.00155936	3e-08	0.0	4.9e-07	556.05570439	742.22614609	759.61874459	8.78687246	-0.01736276	-0.36243426
0.06689	7.17455	0.00049637	3e-08	0.0	0.0	0.0015558	3e-08	0.0	5e-07	556.26153907	742.18145399	759.55664577	8.77263264	-0.01723262	-0.3623855
0.06699	7.18288	0.00049994	3e-08	0.0	0.0	0.00155223	3e-08	0.0	5e-07	556.46700956	742.13684921	759.49464324	8.75840875	-0.01710246	-0.3623368
0.06709	7.19121	0.00050352	3e-08	0.0	0.0	0.00154865	3e-08	0.0	5e-07	556.67211637	742.09233172	759.43273691	8.74420074	-0.01697228	-0.36228819
0.06719	7.19952	0.00050711	3e-08	0.0	0.0	0.00154505	3e-08	0.0	5.1e-07	556.87686005	742.04790144	759.37092666	8.73000854	-0.01684207	-0.36223964
0.06729	7.20782	0.00051072	3e-08	0.0	0.0	0.00154144	3e-08	0.0	5.1e-07	557.08124111	742.00355834	759.30921238	8.71583208	-0.01671183	-0.36219118
0.06739	7.21611	0.00051433	3e-08	0.0	0.0	0.00153782	3e-08	0.0	5.1e-07	557.2852601	741.95930234	759.24759396	8.70167132	-0.01658156	-0.36214279
0.06749	7.22439	0.00051796	3e-08	0.0	0.0	0.00153419	3e-08	0.0	5.2e-07	557.48891754	741.9151334	759.1860713	8.68752618	-0.01645126	-0.36209447
0.06759	7.23265	0.00052159	3e-08	0.0	0.0	0.00153055	3e-08	0.0	5.2e-07	557.69221396	741.87105147	759.1246443	8.6733966	-0.01632093	-0.36204623
0.06769	7.24091	0.00052524	3e-08	0.0	0.0	0.0015269	3e-08	0.0	5.3e-07	557.89514987	741.82705648	759.06331283	8.65928253	-0.01619057	-0.36199806
0.06779	7.24916	0.0005289	3e-08	0.0	0.0	0.00152323	3e-08	0.0	5.3e-07	558.09772581	741.78314841	759.00207681	8.6451839	-0.01606016	-0.36194997
0.06789	7.25739	0.00053257	4e-08	0.0	0.0	0.00151956	3e-08	1e-08	5.3e-07	558.2999423	741.73932718	758.94093612	8.63110065	-0.01592972	-0.36190196
0.06799	7.26562	0.00053625	4e-08	0.0	0.0	0.00151587	4e-08	1e-08	5.4e-07	558.50179985	741.69559276	758.87989065	8.61703272	-0.01579924	-0.36185401
0.06809	7.27383	0.00053995	4e-08	0.0	0.0	0.00151217	4e-08	1e-08	5.4e-07	558.703299	741.6519451	758.81894031	8.60298004	-0.01566872	-0.36180615
0.06819	7.28203	0.00054365	4e-08	0.0	0.0	0.00150846	4e-08	1e-08	5.4e-07	558.90444025	741.60838414	758.75808499	8.58894255	-0.01553814	-0.36175836
0.06829	7.29022	0.00054736	4e-08	0.0	0.0	0.00150475	4e-08	1e-08	5.5e-07	559.10522412	741.56490971	758.69732458	8.57491971	-0.01540776	-0.36171064
0.06839	7.29841	0.00055109	4e-08	0.0	0.0	0.00150102	4e-08	1e-08	5.5e-07	559.30565111	741.5215218	758.63665898	8.56091228	-0.01527715	-0.361663
0.06849	7.30657	0.00055482	4e-08	0.0	0.0	0.00149728	4e-08	1e-08	5.6e-07	559.50572176	741.4782204	758.5760881	8.54691984	-0.0151465	-0.36161543
0.06859	7.31473	0.00055857	4e-08	0.0	0.0	0.00149352	4e-08	1e-08	5.6e-07	559.70543656	741.43500548	758.51561182	8.53294232	-0.01501581	-0.36156793
0.06869	7.32288	0.00056232	4e-08	0.0	0.0	0.00148976	4e-08	1e-08	5.6e-07	559.90479605	741.39187697	758.45523004	8.51897965	-0.01488506	-0.36152051
0.06879	7.33102	0.00056609	4e-08	0.0	0.0	0.00148599	4e-08	1e-08	5.7e-07	560.10380072	741.34883485	758.39494267	8.50503177	-0.01475427	-0.36147317
0.06889	7.33914	0.00056987	4e-08	0.0	0.0	0.00148221	4e-08	1e-08	5.7e-07	560.30245109	741.30587906	758.33474959	8.49109862	-0.01462343	-0.3614259
0.06899	7.34725	0.00057365	4e-08	0.0	0.0	0.00147842	4e-08	1e-08	5.7e-07	560.50074766	741.26300955	758.27465072	8.47718012	-0.01449253	-0.3613787
0.06909	7.35536	0.00057745	4e-08	0.0	0.0	0.00147462	4e-08	1e-08	5.8e-07	560.69869094	741.22022629	758.21464595	8.46327621	-0.01436157	-0.36133157
0.06919	7.36345	0.00058125	4e-08	0.0	0.0	0.00147081	4e-08	1e-08	5.8e-07	560.89628143	741.17752924	758.15473517	8.44938683	-0.01423055	-0.36128452
0.06929	7.37153	0.00058507	4e-08	0.0	0.0	0.00146699	5e-08	1e-08	5.9e-07	561.09351965	741.13491836	758.0949183	8.4355119	-0.01409948	-0.36123755
0.06939	7.37959	0.00058889	5e-08	0.0	0.0	0.00146316	5e-08	1e-08	5.9e-07	561.29040609	741.0923936	758.03519523	8.42165137	-0.01396834	-0.36119064
0.06949	7.38765	0.00059273	5e-08	0.0	0.0	0.00145932	5e-08	1e-08	5.9e-07	561.48694124	741.04995493	757.97556586	8.40780516	-0.01383713	-0.36114382
0.06959	7.3957	0.00059657	5e-08	0.0	0.0	0.00145547	5e-08	1e-08	6e-07	561.68312563	741.00760232	757.91603009	8.39397321	-0.01370586	-0.36109706
0.06969	7.40373	0.00060042	5e-08	0.0	0.0	0.00145161	5e-08	1e-08	6e-07	561.87895973	740.96533573	757.85658783	8.38015545	-0.01357451	-0.36105038
0.06979	7.41175	0.00060428	5e-08	0.0	0.0	0.00144774	5e-08	1e-08	6e-07	562.07444402	740.92315459	757.79723899	8.36635126	-0.01344372	-0.36100377
0.06989	7.41977	0.00060815	5e-08	0.0	0.0	0.00144387	5e-08	1e-08	6.1e-07	562.26957902	740.88105915	757.73798346	8.35256153	-0.0133124	-0.36095723
0.06999	7.42776	0.00061203	5e-08	0.0	0.0	0.00143998	5e-08	1e-08	6.1e-07	562.46436522	740.83904944	757.67882114	8.33878576	-0.01318101	-0.36091077
0.07009	7.43575	0.00061592	5e-08	0.0	0.0	0.00143609	5e-08	1e-08	6.2e-07	562.6588031	740.7971254	757.61975195	8.3250239	-0.01304957	-0.36086438
0.07019	7.44373	0.00061982	5e-08	0.0	0.0	0.00143219	5e-08	1e-08	6.2e-07	562.85289317	740.75528698	757.56077579	8.31127586	-0.01291808	-0.36081807
0.07029	7.45169	0.00062372	5e-08	0.0	0.0	0.00142828	6e-08	1e-08	6.2e-07	563.0466359	740.71353412	757.50189256	8.29754157	-0.01278652	-0.36077182
0.07039	7.45965	0.00062763	5e-08	0.0	0.0	0.00142436	6e-08	1e-08	6.3e-07	563.24003179	740.67186677	757.44310217	8.28382097	-0.0126549	-0.36072565
0.07049	7.46759	0.00063155	5e-08	0.0	0.0	0.00142043	6e-08	1e-08	6.3e-07	563.43308132	740.63028488	757.38440452	8.27011399	-0.01252322	-0.36067955
0.07059	7.47552	0.00063548	5e-08	0.0	0.0	0.0014165	6e-08	1e-08	6.4e-07	563.62578497	740.58878839	757.32579952	8.25642055	-0.01239148	-0.36063353
0.07069	7.48344	0.00063942	6e-08	0.0	0.0	0.00141255	6e-08	1e-08	6.4e-07	563.81814323	740.54737724	757.26728708	8.24274058	-0.01225967	-0.36058758
0.07079	7.49134	0.00064336	6e-08	0.0	0.0	0.0014086	6e-08	1e-08	6.4e-07	564.01015658	740.50605138	757.2088671	8.22907401	-0.0121278	-0.3605417
0.07089	7.49924	0.00064732	6e-08	0.0	0.0	0.00140464	6e-08	1e-08	6.5e-07	564.2018255	740.46481076	757.1505395	8.21542077	-0.01199586	-0.36049589
0.07099	7.50712	0.00065128	6e-08	0.0	0.0	0.00140068	6e-08	1e-08	6.5e-07	564.39315046	740.42365531	757.09230418	8.20178079	-0.01186386	-0.36045016
0.07109	7.51499	0.00065524	6e-08	0.0	0.0	0.0013967	6e-08	1e-08	6.6e-07	564.58413194	740.38258499	757.03416105	8.18815398	-0.01173178	-0.3604045
0.07119	7.52285	0.00065922	6e-08	0.0	0.0	0.00139272	6e-08	1e-08	6.6e-07	564.77477042	740.34159973	756.97611003	8.17453995	-0.01159964	-0.36035891
0.07129	7.5307	0.0006632	6e-08	0.0	0.0	0.00138873	7e-08	1e-08	6.6e-07	564.96506634	740.30069962	756.91815101	8.16093894	-0.01146743	-0.36031339
0.07139	7.53853	0.00066719	6e-08	0.0	0.0	0.00138474	7e-08	1e-08	6.7e-07	565.15502019	740.25988452	756.86028392	8.14735106	-0.01133515	-0.36026794
0.07149	7.54636	0.00067119	6e-08	0.0	0.0	0.00138074	7e-08	1e-08	6.7e-07	565.34463244	740.21915437	756.80250867	8.13377605	-0.0112028	-0.36022257
0.07159	7.55417	0.00067519	6e-08	0.0	0.0	0.00137673	7e-08	1e-08	6.8e-07	565.53390355	740.1785091	756.74482516	8.12021383	-0.01107037	-0.36017727
0.07169	7.56197	0.0006792	7e-08	0.0	0.0	0.00137271	7e-08	1e-08	6.8e-07	565.722834	740.13794867	756.6872333	8.10666433	-0.01093786	-0.36013204
0.07179	7.56976	0.00068321	7e-08	0.0	0.0	0.00136869	7e-08	1e-08	6.8e-07	565.91142425	740.09747304	756.62973302	8.09312746	-0.01080528	-0.36008688
0.07189	7.57753	0.00068724	7e-08	0.0	0.0	0.00136466	7e-08	1e-08	6.9e-07	566.09967475	740.05708214	756.57232422	8.07960315	-0.01067263	-0.3600418
0.07199	7.58529	0.00069126	7e-08	0.0	0.0	0.00136063	7e-08	1e-08	6.9e-07	566.28758597	740.01677592	756.51500682	8.06609132	-0.01053989	-0.35999679
0.07209	7.59304	0.0006953	7e-08	0.0	0.0	0.00135659	8e-08	1e-08	7e-07	566.47515837	739.97655435	756.45778073	8.0525919	-0.01040708	-0.35995184
0.07219	7.60078	0.00069934	7e-08	0.0	0.0	0.00135254	8e-08	1e-08	7e-07	566.66239239	739.93641736	756.40064586	8.03910481	-0.01027418	-0.35990697
0.07229	7.60851	0.00070338	7e-08	0.0	0.0	0.00134849	8e-08	1e-08	7e-07	566.84928851	739.8963649	756.34360214	8.02562997	-0.01014121	-0.35986218
0.07239	7.61622	0.00070744	7e-08	0.0	0.0	0.00134443	8e-08	1e-08	7.1e-07	567.03584716	739.85639692	756.28664947	8.0121673	-0.01000815	-0.35981745
0.07249	7.62393	0.00071149	7e-08	0.0	0.0	0.00134036	8e-08	1e-08	7.1e-07	567.22206881	739.81651338	756.22978778	7.99871672	-0.009875	-0.35977279
0.07259	7.63161	0.00071556	7e-08	0.0	0.0	0.00133629	8e-08	1e-08	7.2e-07	567.40795389	739.77671422	756.17301698	7.98527816	-0.00974178	-0.35972821
0.07269	7.63929	0.00071962	8e-08	0.0	0.0	0.00133222	8e-08	1e-08	7.2e-07	567.59350286	739.73699944	756.11633699	7.9718506	-0.00960819	-0.3596837
0.07279	7.64696	0.0007237	8e-08	0.0	0.0	0.00132814	9e-08	1e-08	7.2e-07	567.77871613	739.69736954	756.05974772	7.95843555	-0.0094747	-0.35963925
0.07289	7.65461	0.00072778	8e-08	0.0	0.0	0.00132405	9e-08	1e-08	7.3e-07	567.96359417	739.65782405	756.00324911	7.94503224	-0.00934112	-0.35959488
0.07299	7.66225	0.00073186	8e-08	0.0	0.0	0.00131996	9e-08	1e-08	7.3e-07	568.14813741	739.61836294	755.94684106	7.93164058	-0.00920744	-0.35955059
0.07309	7.66988	0.00073595	8e-08	0.0	0.0	0.00131587	9e-08	1e-08	7.4e-07	568.3323463	739.5789862	755.89052349	7.91826048	-0.00907365	-0.35950636
0.07319	7.67749	0.00074004	8e-08	0.0	0.0	0.00131177	9e-08	1e-08	7.4e-07	568.51622127	739.5396938	755.83429633	7.90489188	-0.00893976	-0.3594622
0.07329	7.68509	0.00074413	8e-08	0.0	0.0	0.00130767	9e-08	1e-08	7.5e-07	568.69976275	739.50048571	755.7781595	7.89153467	-0.00880575	-0.35941811
0.07339	7.69268	0.00074824	8e-08	0.0	0.0	0.00130356	1e-07	1e-08	7.5e-07	568.88297119	739.46136193	755.72211291	7.87818878	-0.00867164	-0.3593741
0.07349	7.70026	0.00075234	9e-08	0.0	0.0	0.00129945	1e-07	1e-08	7.5e-07	569.065847	739.42232243	755.66615649	7.86485411	-0.00853742	-0.35933015
0.07359	7.70782	0.00075645	9e-08	0.0	0.0	0.00129533	1e-07	1e-08	7.6e-07	569.24839062	739.3833672	755.61029017	7.85153059	-0.00840308	-0.35928628
0.07369	7.71537	0.00076056	9e-08	0.0	0.0	0.00129121	1e-07	1e-08	7.6e-07	569.43060248	739.34449623	755.55451386	7.83821813	-0.00826863	-0.35924248
0.07379	7.72291	0.00076468	9e-08	0.0	0.0	0.00128709	1e-07	2e-08	7.7e-07	569.61248299	739.30570952	755.49882749	7.82491664	-0.00813406	-0.35919874
0.07389	7.73044	0.0007688	9e-08	0.0	0.0	0.00128296	1e-07	2e-08	7.7e-07	569.79403258	739.26700705	755.44323098	7.81162603	-0.00799936	-0.35915508
0.07399	7.73795	0.00077292	9e-08	0.0	0.0	0.00127883	1.1e-07	2e-08	7.7e-07	569.97525168	739.22838882	755.38772426	7.79834622	-0.00786455	-0.35911149
0.07409	7.74545	0.00077705	9e-08	0.0	0.0	0.00127469	1.1e-07	2e-08	7.8e-07	570.15614069	739.18985482	755.33230726	7.78507712	-0.00772961	-0.35906797
0.07419	7.75294	0.00078118	9e-08	0.0	0.0	0.00127056	1.1e-07	2e-08	7.8e-07	570.33670003	739.15140508	755.2769799	7.77181763	-0.00759468	-0.35902452
0.07429	7.76041	0.00078531	1e-07	0.0	0.0	0.00126641	1.1e-07	2e-08	7.9e-07	570.51693008	739.11303962	755.22174211	7.75856939	-0.00745952	-0.35898114
0.07439	7.76787	0.00078945	1e-07	0.0	0.0	0.00126227	1.1e-07	2e-08	7.9e-07	570.69683129	739.07475843	755.16659381	7.74533154	-0.00732424	-0.35893783
0.07449	7.77532	0.00079359	1e-07	0.0	0.0	0.00125813	1.1e-07	2e-08	7.9e-07	570.87640405	739.03656151	755.11153495	7.73210401	-0.00718883	-0.35889459
0.07459	7.78276	0.00079773	1e-07	0.0	0.0	0.00125398	1.2e-07	2e-08	8e-07	571.05564877	738.99844887	755.05656543	7.71888669	-0.00705329	-0.35885142
0.07469	7.79018	0.00080187	1e-07	0.0	0.0	0.00124983	1.2e-07	2e-08	8e-07	571.23456586	738.96042054	755.0016852	7.70567949	-0.00691761	-0.35880832
0.07479	7.79759	0.00080602	1e-07	0.0	0.0	0.00124567	1.2e-07	2e-08	8.1e-07	571.41315571	738.92247653	754.94689418	7.69248231	-0.0067818	-0.35876529
0.07489	7.80498	0.00081016	1e-07	0.0	0.0	0.00124152	1.2e-07	2e-08	8.1e-07	571.59141873	738.88461686	754.8921923	7.67929507	-0.00664585	-0.35872233
0.07499	7.81237	0.00081431	1.1e-07	0.0	0.0	0.00123736	1.2e-07	2e-08	8.2e-07	571.76935531	738.84684157	754.8375795	7.66611767	-0.00650977	-0.35867944
0.07509	7.81974	0.00081846	1.1e-07	0.0	0.0	0.0012332	1.3e-07	2e-08	8.2e-07	571.94696585	738.80915067	754.78305571	7.65295001	-0.00637354	-0.35863662
0.07519	7.82709	0.00082262	1.1e-07	0.0	0.0	0.00122904	1.3e-07	2e-08	8.2e-07	572.12425073	738.7715442	754.72862085	7.63979199	-0.00623717	-0.35859387
0.07529	7.83443	0.00082677	1.1e-07	0.0	0.0	0.00122488	1.3e-07	2e-08	8.3e-07	572.30121035	738.73402219	754.67427487	7.62664352	-0.00610066	-0.35855119
0.07539	7.84176	0.00083093	1.1e-07	0.0	0.0	0.00122071	1.3e-07	2e-08	8.3e-07	572.47784508	738.69658469	754.62001769	7.6135045	-0.005964	-0.35850858
0.07549	7.84908	0.00083508	1.1e-07	0.0	0.0	0.00121655	1.3e-07	2e-08	8.4e-07	572.65415533	738.65923173	754.56584925	7.60037484	-0.00582719	-0.35846604
0.07559	7.85638	0.00083924	1.1e-07	0.0	0.0	0.00121238	1.4e-07	2e-08	8.4e-07	572.83014146	738.62196336	754.51176949	7.58725442	-0.00569023	-0.35842357
0.07569	7.86367	0.0008434	1.2e-07	0.0	0.0	0.00120822	1.4e-07	2e-08	8.4e-07	573.00580385	738.58477974	754.45777834	7.5741418	-0.00555306	-0.35838117
0.07579	7.87095	0.00084756	1.2e-07	0.0	0.0	0.00120405	1.4e-07	2e-08	8.5e-07	573.18114285	738.54768109	754.40387575	7.5610392	-0.00541578	-0.35833884
0.07589	7.87821	0.00085172	1.2e-07	0.0	0.0	0.00119988	1.4e-07	2e-08	8.5e-07	573.35615885	738.5106673	754.35006165	7.54794551	-0.00527833	-0.35829658
0.07599	7.88546	0.00085588	1.2e-07	0.0	0.0	0.00119571	1.5e-07	2e-08	8.6e-07	573.53085223	738.47373843	754.29633597	7.53486062	-0.00514073	-0.35825439
0.07609	7.89269	0.00086004	1.2e-07	0.0	0.0	0.00119154	1.5e-07	2e-08	8.6e-07	573.70522336	738.43689457	754.24269866	7.52178442	-0.00500296	-0.35821226
0.07619	7.89991	0.0008642	1.2e-07	0.0	0.0	0.00118737	1.5e-07	2e-08	8.7e-07	573.87927259	738.40013579	754.18914965	7.5087168	-0.00486502	-0.35817021
0.07629	7.90712	0.00086836	1.3e-07	0.0	0.0	0.0011832	1.5e-07	2e-08	8.7e-07	574.05300029	738.3634622	754.13568889	7.49565766	-0.00472691	-0.35812823
0.07639	7.91431	0.00087252	1.3e-07	0.0	0.0	0.00117903	1.5e-07	2e-08	8.7e-07	574.22640682	738.32687387	754.08231631	7.4826069	-0.00458864	-0.35808631
0.07649	7.92149	0.00087668	1.3e-07	0.0	0.0	0.00117486	1.6e-07	2e-08	8.8e-07	574.39949254	738.29037092	754.02903186	7.4695644	-0.00445018	-0.35804446
0.07659	7.92866	0.00088084	1.3e-07	0.0	0.0	0.0011707	1.6e-07	2e-08	8.8e-07	574.57225779	738.25395344	753.97583548	7.45653006	-0.00431155	-0.35800269
0.07669	7.93581	0.000885	1.3e-07	0.0	0.0	0.00116653	1.6e-07	2e-08	8.9e-07	574.74470294	738.21762154	753.92272712	7.44350377	-0.00417275	-0.35796098
0.07679	7.94295	0.00088916	1.3e-07	0.0	0.0	0.00116236	1.6e-07	2e-08	8.9e-07	574.91682832	738.18137535	753.86970671	7.43048541	-0.00403376	-0.35791934
0.07689	7.95007	0.00089332	1.4e-07	0.0	0.0	0.00115819	1.7e-07	3e-08	8.9e-07	575.08863429	738.14521497	753.8167742	7.41747488	-0.00389458	-0.35787777
0.07699	7.95718	0.00089748	1.4e-07	0.0	0.0	0.00115403	1.7e-07	3e-08	9e-07	575.26012118	738.10914054	753.76392954	7.40447207	-0.00375522	-0.35783627
0.07709	7.96428	0.00090163	1.4e-07	0.0	0.0	0.00114986	1.7e-07	3e-08	9e-07	575.43128933	738.07315219	753.71117267	7.39147686	-0.00361567	-0.35779484
0.07719	7.97136	0.00090579	1.4e-07	0.0	0.0	0.0011457	1.7e-07	3e-08	9.1e-07	575.60213907	738.03724996	753.65850355	7.37848718	-0.00347635	-0.35775348
0.07729	7.97843	0.00090994	1.4e-07	0.0	0.0	0.00114154	1.8e-07	3e-08	9.1e-07	575.77267071	738.00143391	753.60592213	7.3655063	-0.00333654	-0.35771218
0.07739	7.98548	0.00091409	1.4e-07	0.0	0.0	0.00113738	1.8e-07	3e-08	9.2e-07	575.9428846	737.9657043	753.55342835	7.3525326	-0.00319654	-0.35767096
0.07749	7.99252	0.00091824	1.5e-07	0.0	0.0	0.00113322	1.8e-07	3e-08	9.2e-07	576.11278107	737.93006128	753.50102216	7.33956598	-0.00305636	-0.3576298
0.07759	7.99954	0.00092238	1.5e-07	0.0	0.0	0.00112907	1.9e-07	3e-08	9.2e-07	576.28236044	737.89450499	753.44870351	7.3266063	-0.00291599	-0.35758871
0.07769	8.00655	0.00092653	1.5e-07	0.0	0.0	0.00112491	1.9e-07	3e-08	9.3e-07	576.45162303	737.85903559	753.39647235	7.31365346	-0.00277544	-0.35754769
0.07779	8.01355	0.00093067	1.5e-07	0.0	0.0	0.00112076	1.9e-07	3e-08	9.3e-07	576.62056916	737.82365325	753.34432864	7.30070732	-0.00263471	-0.35750674
0.07789	8.02053	0.00093481	1.5e-07	0.0	0.0	0.00111661	1.9e-07	3e-08	9.4e-07	576.78919914	737.78835814	753.29227232	7.28776776	-0.00249379	-0.35746586
0.07799	8.0275	0.00093895	1.6e-07	0.0	0.0	0.00111246	2e-07	3e-08	9.4e-07	576.95751327	737.75315042	753.24030336	7.27483467	-0.00235267	-0.35742505
0.07809	8.03445	0.00094308	1.6e-07	0.0	0.0	0.00110832	2e-07	3e-08	9.4e-07	577.12551187	737.71803029	753.1884217	7.26190791	-0.00221137	-0.3573843
0.07819	8.04139	0.00094722	1.6e-07	0.0	0.0	0.00110418	2e-07	3e-08	9.5e-07	577.29319524	737.68299792	753.1366273	7.24898736	-0.00206988	-0.35734363
0.07829	8.04831	0.00095135	1.6e-07	0.0	0.0	0.00110004	2.1e-07	3e-08	9.5e-07	577.46056368	737.64805351	753.08492012	7.23607289	-0.00192819	-0.35730302
0.07839	8.05522	0.00095547	1.6e-07	0.0	0.0	0.0010959	2.1e-07	3e-08	9.6e-07	577.62761749	737.61319725	753.03330012	7.22316438	-0.00178631	-0.35726248
0.07849	8.06212	0.00095959	1.7e-07	0.0	0.0	0.00109177	2.1e-07	3e-08	9.6e-07	577.79435695	737.57842936	752.98176725	7.21026169	-0.00164423	-0.35722201
0.07859	8.069	0.00096371	1.7e-07	0.0	0.0	0.00108764	2.1e-07	3e-08	9.7e-07	577.96078237	737.54375004	752.93032147	7.19736471	-0.00150196	-0.35718161
0.07869	8.07586	0.00096783	1.7e-07	0.0	0.0	0.00108352	2.2e-07	3e-08	9.7e-07	578.12689399	737.50915975	752.87896275	7.18447047	-0.00135938	-0.35714128
0.07879	8.08271	0.00097194	1.7e-07	0.0	0.0	0.0010794	2.2e-07	3e-08	9.7e-07	578.29269209	737.47465876	752.82769106	7.17158371	-0.00121668	-0.35710101
0.07889	8.08954	0.00097605	1.7e-07	0.0	0.0	0.00107528	2.2e-07	3e-08	9.8e-07	578.45817698	737.44024715	752.77650634	7.15870215	-0.00107378	-0.35706081
0.07899	8.09636	0.00098015	1.8e-07	0.0	0.0	0.00107116	2.3e-07	3e-08	9.8e-07	578.62334891	737.40592518	752.72540857	7.14582566	-0.00093067	-0.35702069
0.07909	8.10317	0.00098425	1.8e-07	0.0	0.0	0.00106705	2.3e-07	3e-08	9.9e-07	578.78820818	737.3716931	752.67439771	7.13295409	-0.00078735	-0.35698063
0.07919	8.10996	0.00098835	1.8e-07	0.0	0.0	0.00106295	2.3e-07	4e-08	9.9e-07	578.95275504	737.33755119	752.62347371	7.12008729	-0.00064383	-0.35694063
0.07929	8.11673	0.00099244	1.8e-07	0.0	0.0	0.00105885	2.4e-07	4e-08	9.9e-07	579.11698975	737.30349973	752.57263656	7.10722513	-0.00050009	-0.35690071
0.07939	8.12349	0.00099652	1.9e-07	0.0	0.0	0.00105475	2.4e-07	4e-08	1e-06	579.28091258	737.269539	752.52188621	7.09436746	-0.00035614	-0.35686085
0.07949	8.13024	0.0010006	1.9e-07	0.0	0.0	0.00105066	2.4e-07	4e-08	1e-06	579.44452377	737.23566931	752.47122263	7.08151414	-0.00021198	-0.35682107
0.07959	8.13697	0.00100468	1.9e-07	0.0	0.0	0.00104657	2.5e-07	4e-08	1.01e-06	579.60782359	737.20189094	752.4206458	7.06866502	-6.761e-05	-0.35678135
0.07969	8.14368	0.00100875	1.9e-07	0.0	0.0	0.00104249	2.5e-07	4e-08	1.01e-06	579.77081227	737.16820423	752.37015567	7.05581995	7.698e-05	-0.35674169
0.07979	8.15038	0.00101282	1.9e-07	0.0	0.0	0.00103842	2.5e-07	4e-08	1.01e-06	579.93349007	737.13460948	752.31975223	7.04297878	0.00022179	-0.35670211
0.07989	8.15706	0.00101688	2e-07	0.0	0.0	0.00103434	2.6e-07	4e-08	1.02e-06	580.09585722	737.10110702	752.26943545	7.03014137	0.00036681	-0.3566626
0.07999	8.16373	0.00102093	2e-07	0.0	0.0	0.00103028	2.6e-07	4e-08	1.02e-06	580.25791395	737.06769721	752.21920529	7.01730756	0.00051206	-0.35662315
0.08009	8.17038	0.00102498	2e-07	0.0	0.0	0.00102622	2.6e-07	4e-08	1.03e-06	580.4196605	737.03438037	752.16906173	7.00447721	0.00065752	-0.35658377
0.08019	8.17702	0.00102903	2e-07	0.0	0.0	0.00102216	2.7e-07	4e-08	1.03e-06	580.58109705	737.00115678	752.11900477	6.99164622	0.00080282	-0.35654446
0.08029	8.18364	0.00103307	2.1e-07	0.0	0.0	0.00101812	2.7e-07	4e-08	1.03e-06	580.74222383	736.96802682	752.06903437	6.97882124	0.00094863	-0.35650522
0.08039	8.19024	0.0010371	2.1e-07	0.0	0.0	0.00101407	2.8e-07	4e-08	1.04e-06	580.90304108	736.9349909	752.01915052	6.96599911	0.00109465	-0.35646604
0.08049	8.19683	0.00104112	2.1e-07	0.0	0.0	0.00101004	2.8e-07	4e-08	1.04e-06	581.06354901	736.90204939	751.96935318	6.95317966	0.00124088	-0.35642693
0.08059	8.2034	0.00104514	2.1e-07	0.0	0.0	0.00100601	2.8e-07	4e-08	1.05e-06	581.22374782	736.86920269	751.91964233	6.94036272	0.00138732	-0.35638789
0.08069	8.20996	0.00104916	2.2e-07	0.0	0.0	0.00100198	2.9e-07	4e-08	1.05e-06	581.38363773	736.83645119	751.87001797	6.92754812	0.00153397	-0.35634892
0.08079	8.2165	0.00105316	2.2e-07	0.0	0.0	0.00099796	2.9e-07	4e-08	1.05e-06	581.54321892	736.8037953	751.82048007	6.9147357	0.00168083	-0.35631002
0.08089	8.22303	0.00105716	2.2e-07	0.0	0.0	0.00099395	2.9e-07	4e-08	1.06e-06	581.7024916	736.77123543	751.77102862	6.90192527	0.00182791	-0.35627118
0.08099	8.22954	0.00106116	2.2e-07	0.0	0.0	0.00098995	3e-07	5e-08	1.06e-06	581.86145596	736.73877202	751.72166359	6.88911667	0.0019752	-0.35623241
0.08109	8.23603	0.00106514	2.3e-07	0.0	0.0	0.00098595	3e-07	5e-08	1.07e-06	582.02011217	736.70640549	751.67238499	6.87630973	0.00212269	-0.35619371
0.08119	8.24251	0.00106912	2.3e-07	0.0	0.0	0.00098196	3.1e-07	5e-08	1.07e-06	582.17846043	736.67413629	751.62319279	6.86350426	0.0022704	-0.35615508
0.08129	8.24897	0.00107309	2.3e-07	0.0	0.0	0.00097798	3.1e-07	5e-08	1.07e-06	582.33650091	736.64196488	751.57408698	6.85070009	0.00241833	-0.35611652
0.08139	8.25542	0.00107706	2.3e-07	0.0	0.0	0.000974	3.1e-07	5e-08	1.08e-06	582.49423378	736.60989172	751.52506755	6.83789704	0.00256646	-0.35607802
0.08149	8.26184	0.00108101	2.4e-07	0.0	0.0	0.00097004	3.2e-07	5e-08	1.08e-06	582.65165921	736.57791729	751.4761345	6.82509493	0.00271481	-0.35603959
0.08159	8.26826	0.00108496	2.4e-07	0.0	0.0	0.00096608	3.2e-07	5e-08	1.09e-06	582.80877736	736.54604207	751.42728781	6.81229358	0.00286336	-0.35600123
0.08169	8.27465	0.0010889	2.4e-07	0.0	0.0	0.00096212	3.3e-07	5e-08	1.09e-06	582.96558829	736.51426708	751.37852752	6.79948645	0.00301239	-0.35596294
0.08179	8.28103	0.00109284	2.4e-07	0.0	0.0	0.00095818	3.3e-07	5e-08	1.09e-06	583.12209221	736.48259259	751.32985359	6.78668436	0.00316143	-0.35592472
0.08189	8.28739	0.00109676	2.5e-07	0.0	0.0	0.00095424	3.4e-07	5e-08	1.1e-06	583.27828926	736.45101903	751.28126603	6.77388224	0.0033107	-0.35588656
0.08199	8.29374	0.00110068	2.5e-07	0.0	0.0	0.00095032	3.4e-07	5e-08	1.1e-06	583.4341796	736.41954695	751.23276482	6.7610799	0.00346019	-0.35584847
0.08209	8.30007	0.00110459	2.5e-07	0.0	0.0	0.0009464	3.4e-07	5e-08	1.11e-06	583.58976334	736.38817693	751.18434998	6.74827712	0.0036099	-0.35581045
0.08219	8.30638	0.00110849	2.5e-07	0.0	0.0	0.00094248	3.5e-07	5e-08	1.11e-06	583.74504064	736.35690955	751.1360215	6.7354737	0.00375983	-0.35577249
0.08229	8.31268	0.00111238	2.6e-07	0.0	0.0	0.00093858	3.5e-07	5e-08	1.11e-06	583.90001159	736.32574538	751.08777939	6.72266943	0.00390997	-0.35573461
0.08239	8.31896	0.00111626	2.6e-07	0.0	0.0	0.00093469	3.6e-07	5e-08	1.12e-06	584.05467633	736.29468505	751.03962365	6.70986409	0.00406035	-0.35569679
0.08249	8.32522	0.00112013	2.6e-07	0.0	0.0	0.0009308	3.6e-07	6e-08	1.12e-06	584.20903495	736.26372916	750.99155428	6.69705748	0.00421094	-0.35565904
0.08259	8.33147	0.001124	2.6e-07	0.0	0.0	0.00092692	3.7e-07	6e-08	1.13e-06	584.36308758	736.23287836	750.9435713	6.68424937	0.00436175	-0.35562136
0.08269	8.33769	0.00112785	2.7e-07	0.0	0.0	0.00092306	3.7e-07	6e-08	1.13e-06	584.51683431	736.20213327	750.89567471	6.67143956	0.00451279	-0.35558374
0.08279	8.34391	0.0011317	2.7e-07	0.0	0.0	0.0009192	3.8e-07	6e-08	1.13e-06	584.67027523	736.17149457	750.84786453	6.65862781	0.00466404	-0.3555462
0.08289	8.3501	0.00113554	2.7e-07	0.0	0.0	0.00091535	3.8e-07	6e-08	1.14e-06	584.82341043	736.14096292	750.80014075	6.64581392	0.00481552	-0.35550872
0.08299	8.35628	0.00113936	2.8e-07	0.0	0.0	0.00091151	3.8e-07	6e-08	1.14e-06	584.97624	736.11053901	750.75250341	6.63299765	0.00496722	-0.35547131
0.08309	8.36244	0.00114318	2.8e-07	0.0	0.0	0.00090768	3.9e-07	6e-08	1.15e-06	585.12876401	736.08022353	750.70495251	6.62017679	0.0051191	-0.35543396
0.08319	8.36858	0.00114699	2.8e-07	0.0	0.0	0.00090386	3.9e-07	6e-08	1.15e-06	585.28098242	736.05001734	750.65748811	6.60735003	0.00527112	-0.35539669
0.08329	8.3747	0.00115079	2.9e-07	0.0	0.0	0.00090005	4e-07	6e-08	1.15e-06	585.43289538	736.01992107	750.6101102	6.59452342	0.00542345	-0.35535948
0.08339	8.38081	0.00115458	2.9e-07	0.0	0.0	0.00089625	4e-07	6e-08	1.16e-06	585.58450294	735.98993547	750.5628188	6.58169328	0.00557599	-0.35532234
0.08349	8.3869	0.00115836	2.9e-07	0.0	0.0	0.00089245	4.1e-07	6e-08	1.16e-06	585.73580515	735.96006129	750.51561394	6.56885935	0.00572874	-0.35528527
0.08359	8.39297	0.00116213	2.9e-07	0.0	0.0	0.00088867	4.1e-07	6e-08	1.16e-06	585.88680205	735.93029933	750.46849563	6.55602139	0.00588172	-0.35524827
0.08369	8.39903	0.00116588	3e-07	0.0	0.0	0.0008849	4.2e-07	6e-08	1.17e-06	586.03749369	735.90065038	750.42146391	6.54317913	0.0060349	-0.35521133
0.08379	8.40506	0.00116963	3e-07	0.0	0.0	0.00088114	4.2e-07	6e-08	1.17e-06	586.18788008	735.87111524	750.3745188	6.53033232	0.00618831	-0.35517447
0.08389	8.41108	0.00117337	3e-07	0.0	0.0	0.00087739	4.3e-07	7e-08	1.18e-06	586.33796127	735.84169474	750.32766033	6.51748071	0.00634192	-0.35513767
0.08399	8.41708	0.00117709	3.1e-07	0.0	0.0	0.00087365	4.3e-07	7e-08	1.18e-06	586.48773725	735.81238972	750.28088853	6.50462402	0.00649575	-0.35510094
0.08409	8.42306	0.00118081	3.1e-07	0.0	0.0	0.00086993	4.4e-07	7e-08	1.18e-06	586.63720805	735.78320104	750.23420345	6.49176199	0.00664979	-0.35506427
0.08419	8.42903	0.00118451	3.1e-07	0.0	0.0	0.00086621	4.4e-07	7e-08	1.19e-06	586.78637366	735.75412958	750.1876051	6.47889436	0.00680405	-0.35502768
0.08429	8.43497	0.00118821	3.2e-07	0.0	0.0	0.0008625	4.5e-07	7e-08	1.19e-06	586.93523408	735.72517622	750.14109354	6.46602085	0.00695851	-0.35499115
0.08439	8.4409	0.00119189	3.2e-07	0.0	0.0	0.00085881	4.5e-07	7e-08	1.19e-06	587.08378931	735.69634188	750.09466879	6.45314119	0.00711319	-0.35495469
0.08449	8.44681	0.00119556	3.2e-07	0.0	0.0	0.00085512	4.6e-07	7e-08	1.2e-06	587.23203932	735.66762747	750.0483309	6.4402551	0.00726807	-0.3549183
0.08459	8.4527	0.00119922	3.2e-07	0.0	0.0	0.00085145	4.7e-07	7e-08	1.2e-06	587.37998407	735.63903395	750.00207992	6.42735178	0.00742312	-0.35488198
0.08469	8.45858	0.00120287	3.3e-07	0.0	0.0	0.00084779	4.7e-07	7e-08	1.2e-06	587.52762333	735.61056259	749.95591596	6.41444889	0.00757842	-0.35484573
0.08479	8.46443	0.00120651	3.3e-07	0.0	0.0	0.00084414	4.8e-07	7e-08	1.21e-06	587.6749572	735.58221412	749.90983902	6.4015383	0.00773391	-0.35480954
0.08489	8.47027	0.00121013	3.3e-07	0.0	0.0	0.0008405	4.8e-07	7e-08	1.21e-06	587.82198564	735.55398957	749.86384915	6.38861969	0.00788961	-0.35477343
0.08499	8.47609	0.00121375	3.4e-07	0.0	0.0	0.00083687	4.9e-07	7e-08	1.22e-06	587.96870859	735.52588994	749.8179464	6.37569273	0.00804552	-0.35473738
0.08509	8.48188	0.00121735	3.4e-07	0.0	0.0	0.00083326	4.9e-07	8e-08	1.22e-06	588.11512597	735.4979163	749.77213082	6.36275711	0.00820163	-0.3547014
0.08519	8.48766	0.00122094	3.4e-07	0.0	0.0	0.00082966	5e-07	8e-08	1.22e-06	588.2612377	735.47006968	749.72640248	6.34981249	0.00835793	-0.35466549
0.08529	8.49342	0.00122451	3.5e-07	0.0	0.0	0.00082606	5e-07	8e-08	1.23e-06	588.40704371	735.44235119	749.68076143	6.33685854	0.00851444	-0.35462964
0.08539	8.49917	0.00122808	3.5e-07	0.0	0.0	0.00082249	5.1e-07	8e-08	1.23e-06	588.55254389	735.41476192	749.63520774	6.32389493	0.00867115	-0.35459387
0.08549	8.50489	0.00123163	3.5e-07	0.0	0.0	0.00081892	5.1e-07	8e-08	1.23e-06	588.69773814	735.38730298	749.58974148	6.31092132	0.00882806	-0.35455816
0.08559	8.51059	0.00123517	3.6e-07	0.0	0.0	0.00081537	5.2e-07	8e-08	1.24e-06	588.84262635	735.35997552	749.5443627	6.29793736	0.00898516	-0.35452253
0.08569	8.51628	0.0012387	3.6e-07	0.0	0.0	0.00081182	5.3e-07	8e-08	1.24e-06	588.9872084	735.3327807	749.49907149	6.28494272	0.00914245	-0.35448696
0.08579	8.52194	0.00124222	3.6e-07	0.0	0.0	0.00080829	5.3e-07	8e-08	1.24e-06	589.13148417	735.3057197	749.45386791	6.27193703	0.00929994	-0.35445146
0.08589	8.52759	0.00124572	3.7e-07	0.0	0.0	0.00080478	5.4e-07	8e-08	1.25e-06	589.2754535	735.27879372	749.40875203	6.25891995	0.00945763	-0.35441603
0.08599	8.53321	0.00124921	3.7e-07	0.0	1e-08	0.00080127	5.4e-07	8e-08	1.25e-06	589.41911627	735.25200397	749.36372394	6.24589112	0.0096155	-0.35438066
0.08609	8.53882	0.00125268	3.7e-07	0.0	1e-08	0.00079778	5.5e-07	8e-08	1.25e-06	589.56247225	735.22535182	749.31878373	6.23283371	0.00977377	-0.35434537
0.08619	8.54441	0.00125615	3.8e-07	0.0	1e-08	0.00079431	5.6e-07	9e-08	1.26e-06	589.705521	735.19883909	749.27393157	6.2197755	0.00993208	-0.35431015
0.08629	8.54997	0.0012596	3.8e-07	0.0	1e-08	0.00079084	5.6e-07	9e-08	1.26e-06	589.84826258	735.17246659	749.22916747	6.20670379	0.01009059	-0.354275
0.08639	8.55552	0.00126304	3.8e-07	0.0	1e-08	0.00078739	5.7e-07	9e-08	1.27e-06	589.99069679	735.14623567	749.18449153	6.19361815	0.01024929	-0.35423991
0.08649	8.56105	0.00126646	3.9e-07	0.0	1e-08	0.00078395	5.7e-07	9e-08	1.27e-06	590.13282343	735.12014768	749.13990383	6.18051816	0.01040818	-0.3542049
0.08659	8.56655	0.00126987	3.9e-07	0.0	1e-08	0.00078053	5.8e-07	9e-08	1.27e-06	590.27464228	735.09420401	749.09540448	6.16740338	0.01056726	-0.35416995
0.08669	8.57204	0.00127327	3.9e-07	0.0	1e-08	0.00077712	5.9e-07	9e-08	1.28e-06	590.41615311	735.06840605	749.05099358	6.15427338	0.01072654	-0.35413507
0.08679	8.57751	0.00127665	4e-07	0.0	1e-08	0.00077372	5.9e-07	9e-08	1.28e-06	590.55735569	735.04275525	749.00667122	6.14112771	0.010886	-0.35410027
0.08689	8.58295	0.00128002	4e-07	0.0	1e-08	0.00077033	6e-07	9e-08	1.28e-06	590.69824976	735.01725306	748.96243752	6.12796595	0.01104565	-0.35406553
0.08699	8.58838	0.00128338	4.1e-07	0.0	1e-08	0.00076696	6e-07	9e-08	1.29e-06	590.83883507	734.99190095	748.91829259	6.11478762	0.01120549	-0.35403086
0.08709	8.59379	0.00128672	4.1e-07	0.0	1e-08	0.00076361	6.1e-07	9e-08	1.29e-06	590.97911135	734.96670044	748.87423653	6.10159228	0.01136552	-0.35399626
0.08719	8.59917	0.00129005	4.1e-07	0.0	1e-08	0.00076027	6.2e-07	1e-07	1.29e-06	591.11907832	734.94165305	748.83026946	6.08837947	0.01152573	-0.35396173
0.08729	8.60453	0.00129336	4.2e-07	0.0	1e-08	0.00075694	6.2e-07	1e-07	1.3e-06	591.25873568	734.91676033	748.78639151	6.07514872	0.01168613	-0.35392727
0.08739	8.60988	0.00129666	4.2e-07	0.0	1e-08	0.00075362	6.3e-07	1e-07	1.3e-06	591.39808313	734.89202388	748.74260279	6.06189956	0.0118467	-0.35389289
0.08749	8.6152	0.00129995	4.2e-07	0.0	1e-08	0.00075032	6.4e-07	1e-07	1.3e-06	591.53712037	734.86744531	748.69890342	6.04863151	0.01200746	-0.35385857
0.08759	8.6205	0.00130322	4.3e-07	0.0	1e-08	0.00074704	6.4e-07	1e-07	1.31e-06	591.67584689	734.84302657	748.65529359	6.03531799	0.01216887	-0.35382432
0.08769	8.62578	0.00130648	4.3e-07	0.0	1e-08	0.00074377	6.5e-07	1e-07	1.31e-06	591.81426204	734.81877	748.61177353	6.02200326	0.01233013	-0.35379015
0.08779	8.63104	0.00130972	4.3e-07	0.0	1e-08	0.00074051	6.6e-07	1e-07	1.31e-06	591.95236579	734.79467664	748.56834327	6.00866714	0.01249158	-0.35375604
0.08789	8.63628	0.00131295	4.4e-07	0.0	1e-08	0.00073727	6.6e-07	1e-07	1.32e-06	592.09015775	734.77074826	748.52500296	5.99530907	0.01265322	-0.353722
0.08799	8.6415	0.00131616	4.4e-07	0.0	1e-08	0.00073404	6.7e-07	1e-07	1.32e-06	592.22763752	734.74698666	748.48175275	5.98192846	0.01281507	-0.35368804
0.08809	8.64669	0.00131936	4.5e-07	0.0	1e-08	0.00073083	6.8e-07	1e-07	1.32e-06	592.36480469	734.72339367	748.43859279	5.96852472	0.01297711	-0.35365415
0.08819	8.65186	0.00132254	4.5e-07	0.0	1e-08	0.00072763	6.8e-07	1.1e-07	1.33e-06	592.50165883	734.69997115	748.39552325	5.95509727	0.01313934	-0.35362032
0.08829	8.65702	0.00132571	4.5e-07	0.0	1e-08	0.00072444	6.9e-07	1.1e-07	1.33e-06	592.6381995	734.67672098	748.35254428	5.9416455	0.01330178	-0.35358657
0.08839	8.66215	0.00132886	4.6e-07	0.0	1e-08	0.00072128	7e-07	1.1e-07	1.33e-06	592.77442626	734.6536451	748.30965604	5.9281688	0.01346441	-0.35355289
0.08849	8.66725	0.001332	4.6e-07	0.0	1e-08	0.00071812	7e-07	1.1e-07	1.33e-06	592.91033862	734.63074545	748.26685871	5.91466654	0.01362724	-0.35351928
0.08859	8.67234	0.00133513	4.6e-07	0.0	1e-08	0.00071498	7.1e-07	1.1e-07	1.34e-06	593.04593611	734.60802404	748.22415247	5.90113811	0.01379027	-0.35348574
0.08869	8.6774	0.00133823	4.7e-07	0.0	1e-08	0.00071186	7.2e-07	1.1e-07	1.34e-06	593.18121824	734.58548289	748.18153748	5.88758287	0.0139535	-0.35345227
0.08879	8.68244	0.00134133	4.7e-07	0.0	1e-08	0.00070875	7.2e-07	1.1e-07	1.34e-06	593.31618448	734.56312405	748.13901394	5.87400018	0.01411693	-0.35341888
0.08889	8.68746	0.0013444	4.8e-07	0.0	1e-08	0.00070566	7.3e-07	1.1e-07	1.35e-06	593.45083432	734.54094963	748.09658202	5.8603894	0.01428055	-0.35338556
0.08899	8.69246	0.00134746	4.8e-07	0.0	1e-08	0.00070259	7.4e-07	1.1e-07	1.35e-06	593.5851672	734.51896174	748.05424193	5.84674986	0.01444438	-0.3533523
0.08909	8.69743	0.00135051	4.8e-07	0.0	1e-08	0.00069953	7.4e-07	1.2e-07	1.35e-06	593.71918218	734.49716333	748.01199397	5.83303605	0.01460927	-0.35331913
0.08919	8.70238	0.00135354	4.9e-07	0.0	1e-08	0.00069648	7.5e-07	1.2e-07	1.36e-06	593.85287835	734.47555728	747.96983845	5.81932438	0.01477374	-0.35328603
0.08929	8.70731	0.00135655	4.9e-07	0.0	1e-08	0.00069345	7.6e-07	1.2e-07	1.36e-06	593.98625555	734.45414495	747.92777543	5.80558021	0.01493844	-0.353253
0.08939	8.71222	0.00135955	4.9e-07	0.0	1e-08	0.00069044	7.7e-07	1.2e-07	1.36e-06	594.11931314	734.43292871	747.88580515	5.79180272	0.01510338	-0.35322004
0.08949	8.7171	0.00136254	5e-07	0.0	1e-08	0.00068744	7.7e-07	1.2e-07	1.37e-06	594.25205045	734.41191093	747.84392783	5.77799109	0.01526857	-0.35318715
0.08959	8.72196	0.0013655	5e-07	0.0	1e-08	0.00068446	7.8e-07	1.2e-07	1.37e-06	594.38446679	734.39109407	747.8021437	5.76414448	0.01543399	-0.35315434
0.08969	8.72679	0.00136845	5.1e-07	0.0	1e-08	0.00068149	7.9e-07	1.2e-07	1.37e-06	594.51656147	734.3704806	747.760453	5.75026204	0.01559966	-0.3531216
0.08979	8.7316	0.00137139	5.1e-07	0.0	1e-08	0.00067854	7.9e-07	1.2e-07	1.37e-06	594.64833376	734.35007305	747.71885598	5.73634292	0.01576559	-0.35308893
0.08989	8.73639	0.0013743	5.1e-07	0.0	1e-08	0.00067561	8e-07	1.2e-07	1.38e-06	594.77978291	734.32987398	747.67735288	5.72238624	0.01593176	-0.35305634
0.08999	8.74115	0.0013772	5.2e-07	0.0	1e-08	0.00067269	8.1e-07	1.3e-07	1.38e-06	594.91090818	734.30988601	747.63594397	5.70839112	0.0160982	-0.35302382
0.09009	8.74589	0.00138009	5.2e-07	0.0	1e-08	0.00066979	8.2e-07	1.3e-07	1.38e-06	595.04170876	734.2901118	747.5946295	5.69435667	0.01626489	-0.35299137
0.09019	8.75061	0.00138296	5.3e-07	0.0	1e-08	0.00066691	8.2e-07	1.3e-07	1.39e-06	595.17218386	734.27055406	747.55340973	5.68028197	0.01643185	-0.352959
0.09029	8.7553	0.00138581	5.3e-07	0.0	1e-08	0.00066404	8.3e-07	1.3e-07	1.39e-06	595.30233265	734.25121553	747.51228496	5.66616613	0.01659908	-0.3529267
0.09039	8.75997	0.00138865	5.3e-07	0.0	1e-08	0.00066119	8.4e-07	1.3e-07	1.39e-06	595.43215428	734.23209902	747.47125545	5.65200819	0.01676658	-0.35289448
0.09049	8.76461	0.00139146	5.4e-07	0.0	1e-08	0.00065836	8.4e-07	1.3e-07	1.39e-06	595.5616479	734.21320739	747.43032149	5.63780724	0.01693436	-0.35286233
0.09059	8.76923	0.00139427	5.4e-07	0.0	1e-08	0.00065554	8.5e-07	1.3e-07	1.4e-06	595.69081167	734.19454541	747.38948366	5.62347946	0.01710422	-0.35283027
0.09069	8.77382	0.00139705	5.5e-07	0.0	1e-08	0.00065274	8.6e-07	1.3e-07	1.4e-06	595.81964447	734.1761165	747.34874232	5.60916663	0.01727307	-0.35279828
0.09079	8.77839	0.00139982	5.5e-07	0.0	1e-08	0.00064996	8.7e-07	1.3e-07	1.4e-06	595.94814598	734.15792242	747.30809759	5.59480474	0.01744227	-0.35276636
0.09089	8.78294	0.00140257	5.5e-07	0.0	1e-08	0.00064719	8.7e-07	1.4e-07	1.41e-06	596.07631514	734.13996635	747.26754981	5.58039259	0.01761184	-0.35273452
0.09099	8.78745	0.0014053	5.6e-07	0.0	1e-08	0.00064444	8.8e-07	1.4e-07	1.41e-06	596.20415093	734.12225155	747.22709932	5.56592892	0.01778179	-0.35270275
0.09109	8.79195	0.00140802	5.6e-07	0.0	1e-08	0.00064171	8.9e-07	1.4e-07	1.41e-06	596.33165223	734.10478135	747.18674647	5.5514125	0.01795212	-0.35267106
0.09119	8.79641	0.00141072	5.7e-07	0.0	1e-08	0.000639	9e-07	1.4e-07	1.41e-06	596.45881795	734.08755912	747.14649163	5.53684205	0.01812285	-0.35263945
0.09129	8.80085	0.0014134	5.7e-07	0.0	1e-08	0.0006363	9e-07	1.4e-07	1.42e-06	596.58564694	734.07058831	747.10633516	5.52221628	0.01829399	-0.35260792
0.09139	8.80527	0.00141606	5.7e-07	0.0	1e-08	0.00063362	9.1e-07	1.4e-07	1.42e-06	596.71213802	734.05387242	747.06627744	5.50753387	0.01846555	-0.35257646
0.09149	8.80966	0.00141871	5.8e-07	0.0	1e-08	0.00063096	9.2e-07	1.4e-07	1.42e-06	596.83828999	734.03741505	747.02631885	5.49279351	0.01863754	-0.35254508
0.09159	8.81402	0.00142134	5.8e-07	0.0	1e-08	0.00062832	9.3e-07	1.4e-07	1.42e-06	596.96410162	734.02121982	746.98645979	5.47799385	0.01880997	-0.35251377
0.09169	8.81836	0.00142395	5.8e-07	0.0	1e-08	0.00062569	9.3e-07	1.5e-07	1.43e-06	597.08957164	734.00529045	746.94670067	5.46313351	0.01898285	-0.35248255
0.09179	8.82267	0.00142654	5.9e-07	0.0	1e-08	0.00062308	9.4e-07	1.5e-07	1.43e-06	597.21469876	733.98963072	746.90704189	5.44821112	0.0191562	-0.3524514
0.09189	8.82695	0.00142912	5.9e-07	0.0	1e-08	0.00062049	9.5e-07	1.5e-07	1.43e-06	597.33948165	733.97424447	746.86748388	5.43322527	0.01933002	-0.35242034
0.09199	8.83121	0.00143167	6e-07	0.0	1e-08	0.00061792	9.6e-07	1.5e-07	1.43e-06	597.46391895	733.95913563	746.82802708	5.41817454	0.01950433	-0.35238935
0.09209	8.83544	0.00143421	6e-07	0.0	1e-08	0.00061536	9.6e-07	1.5e-07	1.44e-06	597.58800702	733.94431295	746.78867258	5.40289257	0.01968321	-0.35235846
0.09219	8.83964	0.00143673	6e-07	0.0	1e-08	0.00061283	9.7e-07	1.5e-07	1.44e-06	597.71174478	733.9297798	746.74942074	5.38766273	0.01985964	-0.35232764
0.09229	8.84381	0.00143924	6.1e-07	0.0	1e-08	0.00061031	9.8e-07	1.5e-07	1.44e-06	597.83513159	733.91553853	746.71027177	5.37235752	0.02003676	-0.3522969
0.09239	8.84796	0.00144172	6.1e-07	0.0	1e-08	0.00060781	9.9e-07	1.5e-07	1.44e-06	597.95816582	733.90159364	746.67122619	5.35697499	0.02021457	-0.35226623
0.09249	8.85208	0.00144419	6.2e-07	0.0	1e-08	0.00060533	1e-06	1.6e-07	1.45e-06	598.08084581	733.88794974	746.63228453	5.34151318	0.02039312	-0.35223565
0.09259	8.85617	0.00144663	6.2e-07	0.0	1e-08	0.00060286	1e-06	1.6e-07	1.45e-06	598.20316981	733.87461154	746.59344732	5.32597008	0.02057242	-0.35220515
0.09269	8.86023	0.00144906	6.2e-07	0.0	1e-08	0.00060042	1.01e-06	1.6e-07	1.45e-06	598.32513606	733.86158384	746.55471512	5.31034365	0.02075249	-0.35217474
0.09279	8.86427	0.00145147	6.3e-07	0.0	1e-08	0.000598	1.02e-06	1.6e-07	1.45e-06	598.44674275	733.84887154	746.5160885	5.29463182	0.02093338	-0.3521444
0.09289	8.86827	0.00145386	6.3e-07	0.0	1e-08	0.00059559	1.03e-06	1.6e-07	1.46e-06	598.56798801	733.83647965	746.47756804	5.27883248	0.02111509	-0.35211415
0.09299	8.87225	0.00145624	6.4e-07	0.0	1e-08	0.0005932	1.03e-06	1.6e-07	1.46e-06	598.68886992	733.82441328	746.43915432	5.26294349	0.02129767	-0.35208398
0.09309	8.87619	0.00145859	6.4e-07	0.0	1e-08	0.00059083	1.04e-06	1.6e-07	1.46e-06	598.80938654	733.81267765	746.40084797	5.2469627	0.02148113	-0.3520539
0.09319	8.88011	0.00146092	6.4e-07	0.0	1e-08	0.00058848	1.05e-06	1.6e-07	1.46e-06	598.92953584	733.80127809	746.36264961	5.23088789	0.02166552	-0.3520239
0.09329	8.884	0.00146324	6.5e-07	0.0	1e-08	0.00058615	1.06e-06	1.6e-07	1.47e-06	599.04931577	733.79022001	746.32455988	5.21471683	0.02185085	-0.35199399
0.09339	8.88786	0.00146553	6.5e-07	0.0	1e-08	0.00058384	1.06e-06	1.7e-07	1.47e-06	599.16872421	733.77950897	746.28657943	5.19844726	0.02203716	-0.35196415
0.09349	8.89168	0.00146781	6.6e-07	0.0	1e-08	0.00058155	1.07e-06	1.7e-07	1.47e-06	599.28775901	733.76915061	746.24870893	5.18207687	0.02222448	-0.35193441
0.09359	8.89548	0.00147007	6.6e-07	0.0	1e-08	0.00057928	1.08e-06	1.7e-07	1.47e-06	599.4064153	733.7591563	746.21094984	5.16542891	0.02241737	-0.35190477
0.09369	8.89925	0.00147231	6.6e-07	0.0	1e-08	0.00057702	1.09e-06	1.7e-07	1.48e-06	599.5246915	733.74953049	746.17330267	5.14878186	0.02260856	-0.35187521
0.09379	8.90298	0.00147452	6.7e-07	0.0	1e-08	0.00057479	1.1e-06	1.7e-07	1.48e-06	599.64258558	733.74027854	746.13576805	5.13201337	0.02280122	-0.35184573
0.09389	8.90669	0.00147672	6.7e-07	0.0	1e-08	0.00057258	1.1e-06	1.7e-07	1.48e-06	599.76009484	733.73140726	746.0983468	5.11511957	0.0229954	-0.35181635
0.09399	8.91036	0.0014789	6.8e-07	0.0	1e-08	0.00057039	1.11e-06	1.7e-07	1.48e-06	599.87721649	733.72292361	746.06103978	5.09809652	0.02319118	-0.35178705
0.09409	8.91401	0.00148106	6.8e-07	0.0	1e-08	0.00056821	1.12e-06	1.7e-07	1.48e-06	599.99394766	733.71483479	746.02384787	5.08094019	0.02338864	-0.35175784
0.09419	8.91762	0.0014832	6.8e-07	0.0	1e-08	0.00056606	1.13e-06	1.8e-07	1.49e-06	600.11028538	733.70714816	745.98677197	5.06364642	0.02358784	-0.35172873
0.09429	8.92119	0.00148531	6.9e-07	0.0	1e-08	0.00056393	1.13e-06	1.8e-07	1.49e-06	600.2262266	733.6998713	745.94981302	5.04621099	0.02378888	-0.3516997
0.09439	8.92474	0.00148741	6.9e-07	0.0	1e-08	0.00056182	1.14e-06	1.8e-07	1.49e-06	600.34176815	733.69301198	745.91297199	5.02862956	0.02399182	-0.35167077
0.09449	8.92825	0.00148949	7e-07	0.0	1e-08	0.00055972	1.15e-06	1.8e-07	1.49e-06	600.45690677	733.68657821	745.87624987	5.01089772	0.02419677	-0.35164193
0.09459	8.93173	0.00149154	7e-07	0.0	1e-08	0.00055765	1.16e-06	1.8e-07	1.5e-06	600.57163697	733.68058326	745.8396483	4.99287421	0.02440825	-0.3516132
0.09469	8.93518	0.00149358	7e-07	0.0	1e-08	0.0005556	1.16e-06	1.8e-07	1.5e-06	600.68595594	733.67503402	745.80316814	4.97477438	0.02461918	-0.35158455
0.09479	8.93859	0.00149559	7.1e-07	0.0	1e-08	0.00055358	1.17e-06	1.8e-07	1.5e-06	600.79986027	733.66993874	745.76681044	4.95649978	0.02483272	-0.351556
0.09489	8.94197	0.00149758	7.1e-07	0.0	1e-08	0.00055157	1.18e-06	1.8e-07	1.5e-06	600.91334606	733.6653069	745.73057638	4.93804448	0.02504899	-0.35152755
0.09499	8.94531	0.00149956	7.1e-07	0.0	1e-08	0.00054958	1.19e-06	1.9e-07	1.5e-06	601.02640923	733.66114827	745.69446718	4.91940241	0.02526812	-0.35149919
0.09509	8.94862	0.00150151	7.2e-07	0.0	1e-08	0.00054762	1.19e-06	1.9e-07	1.51e-06	601.13904559	733.65747292	745.65848412	4.90056738	0.02549025	-0.35147094
0.09519	8.9519	0.00150343	7.2e-07	0.0	1e-08	0.00054567	1.2e-06	1.9e-07	1.51e-06	601.2512508	733.65429125	745.62262851	4.88153301	0.02571552	-0.35144278
0.09529	8.95514	0.00150534	7.3e-07	0.0	1e-08	0.00054375	1.21e-06	1.9e-07	1.51e-06	601.36302038	733.65161394	745.5869017	4.86229282	0.02594407	-0.35141472
0.09539	8.95834	0.00150723	7.3e-07	0.0	1e-08	0.00054185	1.22e-06	1.9e-07	1.51e-06	601.47434969	733.64945203	745.5513051	4.84284016	0.02617606	-0.35138677
0.09549	8.96151	0.00150909	7.3e-07	0.0	1e-08	0.00053998	1.22e-06	1.9e-07	1.51e-06	601.58523396	733.64781686	745.51584013	4.82316823	0.02641163	-0.35135892
0.09559	8.96464	0.00151093	7.4e-07	0.0	1e-08	0.00053812	1.23e-06	1.9e-07	1.51e-06	601.69566574	733.64672571	745.48050902	4.80310721	0.02665599	-0.35133118
0.09569	8.96773	0.00151275	7.4e-07	0.0	1e-08	0.00053629	1.24e-06	1.9e-07	1.52e-06	601.80564038	733.64618961	745.44531316	4.78288988	0.02690187	-0.35130354
0.09579	8.97079	0.00151454	7.4e-07	0.0	1e-08	0.00053448	1.24e-06	1.9e-07	1.52e-06	601.9151525	733.64622126	745.41025419	4.76240895	0.02715252	-0.35127601
0.09589	8.97381	0.00151632	7.5e-07	0.0	1e-08	0.00053269	1.25e-06	2e-07	1.52e-06	602.0241961	733.64683467	745.37533388	4.74165378	0.02740823	-0.35124859
0.09599	8.97679	0.00151807	7.5e-07	0.0	1e-08	0.00053093	1.26e-06	2e-07	1.52e-06	602.13276497	733.64804436	745.34055411	4.72061343	0.02766926	-0.35122128
0.09609	8.97973	0.00151979	7.5e-07	0.0	1e-08	0.00052919	1.27e-06	2e-07	1.52e-06	602.24085262	733.64986543	745.30591681	4.69927662	0.0279359	-0.35119408
0.09619	8.98263	0.0015215	7.6e-07	0.0	1e-08	0.00052748	1.27e-06	2e-07	1.53e-06	602.34845232	733.65231353	745.271424	4.67763172	0.02820845	-0.35116699
0.09629	8.98549	0.00152317	7.6e-07	0.0	1e-08	0.00052578	1.28e-06	2e-07	1.53e-06	602.45555487	733.65540995	745.2370784	4.65549209	0.02849294	-0.35114003
0.09639	8.98832	0.00152483	7.6e-07	0.0	1e-08	0.00052411	1.29e-06	2e-07	1.53e-06	602.56215248	733.65917267	745.20288232	4.63309861	0.02878139	-0.35111318
0.09649	8.9911	0.00152646	7.7e-07	0.0	1e-08	0.00052247	1.29e-06	2e-07	1.53e-06	602.66823785	733.66361859	745.16883796	4.61033407	0.02907756	-0.35108645
0.09659	8.99384	0.00152807	7.7e-07	0.0	1e-08	0.00052085	1.3e-06	2e-07	1.53e-06	602.77380251	733.66876724	745.13494783	4.58718177	0.0293819	-0.35105984
0.09669	8.99654	0.00152965	7.7e-07	0.0	1e-08	0.00051926	1.31e-06	2e-07	1.53e-06	602.87883759	733.67463903	745.10121456	4.5636244	0.0296949	-0.35103335
0.09679	8.9992	0.0015312	7.8e-07	0.0	1e-08	0.00051769	1.31e-06	2.1e-07	1.54e-06	602.98333383	733.68125525	745.06764091	4.53964412	0.03001704	-0.35100698
0.09689	9.00181	0.00153274	7.8e-07	0.0	1e-08	0.00051615	1.32e-06	2.1e-07	1.54e-06	603.08728156	733.6886381	745.03422974	4.51522251	0.03034883	-0.35098074
0.09699	9.00438	0.00153424	7.8e-07	0.0	1e-08	0.00051463	1.33e-06	2.1e-07	1.54e-06	603.19066908	733.69681436	745.0009845	4.49016765	0.03069661	-0.35095464
0.09709	9.00691	0.00153572	7.9e-07	0.0	1e-08	0.00051314	1.33e-06	2.1e-07	1.54e-06	603.29348376	733.70581288	744.96790893	4.46466415	0.03105407	-0.35092867
0.09719	9.00939	0.00153717	7.9e-07	0.0	1e-08	0.00051167	1.34e-06	2.1e-07	1.54e-06	603.39571454	733.71565896	744.93500629	4.43860532	0.03142467	-0.35090284
0.09729	9.01182	0.0015386	7.9e-07	0.0	1e-08	0.00051023	1.35e-06	2.1e-07	1.54e-06	603.49734861	733.72638185	744.90228038	4.41195955	0.03180938	-0.35087714
0.09739	9.01421	0.00154	8e-07	0.0	1e-08	0.00050882	1.35e-06	2.1e-07	1.54e-06	603.59837242	733.73801244	744.86973517	4.38469377	0.03220917	-0.35085158
0.09749	9.01655	0.00154137	8e-07	0.0	1e-08	0.00050744	1.36e-06	2.1e-07	1.55e-06	603.69877012	733.75058698	744.83737534	4.35660731	0.03263116	-0.35082618
0.09759	9.01885	0.00154271	8e-07	0.0	1e-08	0.00050609	1.36e-06	2.1e-07	1.55e-06	603.79852456	733.7641447	744.80520591	4.32785999	0.03306928	-0.35080092
0.09769	9.02109	0.00154403	8e-07	0.0	1e-08	0.00050476	1.37e-06	2.1e-07	1.55e-06	603.89761973	733.77872202	744.7732316	4.29833186	0.03352768	-0.35077582
0.09779	9.02328	0.00154531	8.1e-07	0.0	1e-08	0.00050346	1.38e-06	2.2e-07	1.55e-06	603.99603749	733.79436028	744.74145773	4.26797344	0.03400794	-0.35075087
0.09789	9.02543	0.00154657	8.1e-07	0.0	1e-08	0.0005022	1.38e-06	2.2e-07	1.55e-06	604.09375858	733.81110342	744.70988994	4.2367329	0.03451169	-0.35072608
0.09799	9.02752	0.00154779	8.1e-07	0.0	1e-08	0.00050096	1.39e-06	2.2e-07	1.55e-06	604.19076087	733.82900191	744.67853471	4.20436534	0.03504758	-0.35070147
0.09809	9.02956	0.00154899	8.2e-07	0.0	1e-08	0.00049976	1.39e-06	2.2e-07	1.55e-06	604.28701943	733.84811266	744.64739932	4.17097138	0.03561173	-0.35067702
0.09819	9.03155	0.00155015	8.2e-07	0.0	1e-08	0.00049858	1.4e-06	2.2e-07	1.55e-06	604.38250974	733.86849165	744.61649095	4.13640459	0.03620918	-0.35065275
0.09829	9.03348	0.00155128	8.2e-07	0.0	1e-08	0.00049744	1.4e-06	2.2e-07	1.56e-06	604.47720426	733.89020173	744.58581761	4.10045281	0.03684755	-0.35062867
0.09839	9.03535	0.00155238	8.2e-07	0.0	1e-08	0.00049633	1.41e-06	2.2e-07	1.56e-06	604.57106894	733.913321	744.55538922	4.06307319	0.03752805	-0.35060479
0.09849	9.03716	0.00155345	8.3e-07	0.0	1e-08	0.00049526	1.41e-06	2.2e-07	1.56e-06	604.66407092	733.93792456	744.52521535	4.02411382	0.03825598	-0.3505811
0.09859	9.03892	0.00155448	8.3e-07	0.0	1e-08	0.00049422	1.42e-06	2.2e-07	1.56e-06	604.75617291	733.96409787	744.49530684	3.98343174	0.03903631	-0.35055762
0.09869	9.04061	0.00155547	8.3e-07	0.0	1e-08	0.00049321	1.42e-06	2.2e-07	1.56e-06	604.84733234	733.99193856	744.46567603	3.94063754	0.03988329	-0.35053436
0.09879	9.04225	0.00155643	8.3e-07	0.0	1e-08	0.00049225	1.43e-06	2.2e-07	1.56e-06	604.9374997	734.02156046	744.43633729	3.89564285	0.04079977	-0.35051132
0.09889	9.04381	0.00155735	8.3e-07	0.0	1e-08	0.00049132	1.43e-06	2.2e-07	1.56e-06	605.02662183	734.05308576	744.407306	3.84801043	0.04180196	-0.35048854
0.09899	9.04531	0.00155823	8.4e-07	0.0	1e-08	0.00049043	1.44e-06	2.3e-07	1.56e-06	605.11463359	734.08666486	744.37860099	3.79741954	0.04290152	-0.35046601
0.09909	9.04674	0.00155908	8.4e-07	0.0	1e-08	0.00048958	1.44e-06	2.3e-07	1.56e-06	605.20146446	734.12246048	744.35024262	3.74347415	0.044113	-0.35044375
0.09919	9.0481	0.00155988	8.4e-07	0.0	1e-08	0.00048877	1.45e-06	2.3e-07	1.56e-06	605.28703032	734.16066724	744.32225515	3.68536023	0.04546721	-0.35042178
0.09929	9.04938	0.00156063	8.4e-07	0.0	1e-08	0.00048801	1.45e-06	2.3e-07	1.56e-06	605.37123042	734.20151867	744.29466758	3.62242304	0.0469888	-0.35040013
0.09939	9.05058	0.00156134	8.4e-07	0.0	1e-08	0.00048729	1.45e-06	2.3e-07	1.57e-06	605.45394197	734.24530004	744.26751522	3.55356372	0.0487198	-0.35037882
0.09949	9.0517	0.001562	8.5e-07	0.0	1e-08	0.00048663	1.46e-06	2.3e-07	1.57e-06	605.53501798	734.29235342	744.24084026	3.47738749	0.05071393	-0.35035789
0.09959	9.05273	0.00156261	8.5e-07	0.0	1e-08	0.00048601	1.46e-06	2.3e-07	1.57e-06	605.6142697	734.34311893	744.21469681	3.3917345	0.05305533	-0.35033738
0.09969	9.05367	0.00156317	8.5e-07	0.0	1e-08	0.00048545	1.46e-06	2.3e-07	1.57e-06	605.69145042	734.39817281	744.18915546	3.29354301	0.05586417	-0.35031734
0.09979	9.05451	0.00156366	8.5e-07	0.0	1e-08	0.00048495	1.46e-06	2.3e-07	1.57e-06	605.76622571	734.45829723	744.16431176	3.1776707	0.05934416	-0.35029786
0.09989	9.05523	0.00156409	8.5e-07	0.0	1e-08	0.00048452	1.47e-06	2.3e-07	1.57e-06	605.838107	734.5246355	744.14030504	3.03513894	0.06385373	-0.35027904
0.09999	9.05583	0.00156445	8.5e-07	0.0	1e-08	0.00048416	1.47e-06	2.3e-07	1.57e-06	605.90631224	734.59901647	744.11735793	2.84659727	0.07017134	-0.35026107
0.10001	9.05593	0.00156451	8.5e-07	0.0	1e-08	0.0004841	1.47e-06	2.3e-07	1.57e-06	605.91940333	734.61511181	744.11292659	1238.33252525	32.35871592	37.59917897
