# Supplementary material for: Dataset for the simulated biomass pyrolysis in rotary kilns with varying particle residence time distributions
Source: Data Brief. 2021 Nov 23;39:107603. doi: 10.1016/j.dib.2021.107603 (PMC8633881; doi:10.1016/j.dib.2021.107603)
Supplement: Supplementary Data S1 — Supplementary Raw Research Data. This is open data under the CC BY license http://creativecommons.org/licenses/by/4.0/ [file mmc1.zip › supplementary/114/logFiles/log_Pe5]

l,m	Tau,s	F_w,kg/s	F_is,kg/s	F_c,kg/s	F_rt,kg/s	F_w_wet,kg/s	F_it,kg/s	F_g,kg/s	F_H2O_g,kg/s	T_b,K	T_g,K	T_w,K	q_bed,kW/m	q_gas,kW/m	q_loss,kW/m
1e-05	0.00062	0.0	0.0	0.0	0.0	0.00205223	0.0	0.0	0.0	298.21474161	298.70213344	833.13082063	23.92205412	3.83785479	-0.42016542
0.0001	0.01174	0.0	0.0	0.0	0.0	0.00205223	0.0	0.0	0.0	298.79688901	303.66290115	832.95834345	23.89082933	3.82886053	-0.42002998
0.0002	0.02409	0.0	0.0	0.0	0.0	0.00205223	0.0	0.0	0.0	299.44260891	309.15680889	832.76699263	23.85622247	3.81855319	-0.4198797
0.0003	0.03644	0.0	0.0	0.0	0.0	0.00205223	0.0	0.0	0.0	300.0871636	314.6312611	832.5759493	23.82171433	3.80788174	-0.41972966
0.0004	0.04879	0.0	0.0	0.0	0.0	0.00205223	0.0	0.0	0.0	300.73055695	320.08578803	832.38521523	23.78730238	3.79684436	-0.41957988
0.0005	0.06113	0.0	0.0	0.0	0.0	0.00205223	0.0	0.0	0.0	301.37279277	325.51991194	832.19479228	23.7529869	3.78544886	-0.41943033
0.0006	0.07347	0.0	0.0	0.0	0.0	0.00205223	0.0	0.0	0.0	302.01387493	330.93317089	832.00468221	23.71876798	3.77369649	-0.41928103
0.0007	0.08581	0.0	0.0	0.0	0.0	0.00205223	0.0	0.0	0.0	302.65380717	336.3250732	831.81488696	23.68464185	3.76154661	-0.41913198
0.0008	0.09814	0.0	0.0	0.0	0.0	0.00205223	0.0	0.0	0.0	303.2925933	341.6951455	831.62540835	23.65061281	3.74904584	-0.41898317
0.0009	0.11047	0.0	0.0	0.0	0.0	0.00205223	0.0	0.0	0.0	303.93023709	347.04290049	831.43624832	23.61667587	3.73614592	-0.41883462
0.001	0.1228	0.0	0.0	0.0	0.0	0.00205223	0.0	0.0	0.0	304.56674223	352.3678396	831.24740886	23.58283455	3.72287928	-0.41868632
0.0011	0.13512	0.0	0.0	0.0	0.0	0.00205223	0.0	0.0	0.0	305.20211249	357.66947687	831.05889188	23.54908244	3.70919745	-0.41853828
0.0012	0.14744	0.0	0.0	0.0	0.0	0.00205223	0.0	0.0	0.0	305.83635136	362.94727802	830.87069966	23.51542397	3.69513262	-0.4183905
0.0013	0.15976	0.0	0.0	0.0	0.0	0.00205223	0.0	0.0	0.0	306.46946261	368.20075825	830.68283409	23.48185856	3.68068051	-0.41824297
0.0014	0.17207	0.0	0.0	0.0	0.0	0.00205223	0.0	0.0	0.0	307.10144993	373.42942055	830.49529719	23.44838644	3.66584281	-0.41809569
0.0015	0.18438	0.0	0.0	0.0	0.0	0.00205223	0.0	0.0	0.0	307.73231704	378.63276966	830.30809092	23.41500784	3.6506212	-0.41794867
0.0016	0.19668	0.0	0.0	0.0	0.0	0.00205223	0.0	0.0	0.0	308.36206767	383.81031207	830.12121725	23.38172299	3.63501738	-0.41780189
0.0017	0.20899	0.0	0.0	0.0	0.0	0.00205223	0.0	0.0	0.0	308.9907051	388.96150366	829.93467859	23.34850941	3.61891194	-0.41765545
0.0018	0.22128	0.0	0.0	0.0	0.0	0.00205223	0.0	0.0	0.0	309.61823275	394.08581315	829.74847723	23.31539846	3.60247251	-0.41750922
0.0019	0.23358	0.0	0.0	0.0	0.0	0.00205223	0.0	0.0	0.0	310.24465449	399.18276554	829.56261499	23.28237835	3.58563666	-0.41736326
0.002	0.24587	0.0	0.0	0.0	0.0	0.00205223	0.0	0.0	0.0	310.8699739	404.2518554	829.37709394	23.24944901	3.56840446	-0.41721755
0.0021	0.25816	0.0	0.0	0.0	0.0	0.00205223	0.0	0.0	0.0	311.4941946	409.29257751	829.19191616	23.21661036	3.550776	-0.41707211
0.0022	0.27044	0.0	0.0	0.0	0.0	0.00205223	0.0	0.0	0.0	312.11732018	414.30442691	829.00708374	23.18386084	3.53274749	-0.41692693
0.0023	0.28273	0.0	0.0	0.0	0.0	0.00205223	0.0	0.0	0.0	312.73935345	419.28686703	828.82259924	23.15117526	3.51425491	-0.41678209
0.0024	0.295	0.0	0.0	0.0	0.0	0.00205223	0.0	0.0	0.0	313.36029817	424.23940077	828.63846463	23.11859186	3.49539614	-0.41663748
0.0025	0.30728	0.0	0.0	0.0	0.0	0.00205223	0.0	0.0	0.0	313.98015785	429.16152036	828.45468204	23.08609486	3.47613115	-0.41649315
0.0026	0.31955	0.0	0.0	0.0	0.0	0.00205223	0.0	0.0	0.0	314.59893593	434.05271534	828.27125365	23.05368381	3.45645903	-0.41634908
0.0027	0.33182	0.0	0.0	0.0	0.0	0.00205223	0.0	0.0	0.0	315.21663581	438.91247485	828.08818166	23.02135825	3.43637885	-0.4162053
0.0028	0.34408	0.0	0.0	0.0	0.0	0.00205223	0.0	0.0	0.0	315.83326078	443.74030946	827.90546818	22.98910474	3.41594386	-0.41606182
0.0029	0.35634	0.0	0.0	0.0	0.0	0.00205223	0.0	0.0	0.0	316.44881385	448.53578076	827.7231152	22.95694012	3.39508103	-0.41591861
0.003	0.3686	0.0	0.0	0.0	0.0	0.00205223	0.0	0.0	0.0	317.06329851	453.29834966	827.54112501	22.92485729	3.37381712	-0.41577569
0.0031	0.38085	0.0	0.0	0.0	0.0	0.00205223	0.0	0.0	0.0	317.67671802	458.02752089	827.3594998	22.89285557	3.35215222	-0.41563305
0.0032	0.3931	0.0	0.0	0.0	0.0	0.00205223	0.0	0.0	0.0	318.28907562	462.72280044	827.17824174	22.86093426	3.33008641	-0.4154907
0.0033	0.40535	0.0	0.0	0.0	0.0	0.00205223	0.0	0.0	0.0	318.90037449	467.38369563	826.99735301	22.82909266	3.30761976	-0.41534865
0.0034	0.41759	0.0	0.0	0.0	0.0	0.00205223	0.0	0.0	0.0	319.51061774	472.0098127	826.81683531	22.79732232	3.28489625	-0.41520688
0.0035	0.42983	0.0	0.0	0.0	0.0	0.00205223	0.0	0.0	0.0	320.11980847	476.60070528	826.63669063	22.76563343	3.26171429	-0.41506541
0.0036	0.44206	0.0	0.0	0.0	0.0	0.00205223	0.0	0.0	0.0	320.72794982	481.15586974	826.45692123	22.73402099	3.23815364	-0.41492423
0.0037	0.45429	0.0	0.0	0.0	0.0	0.00205223	0.0	0.0	0.0	321.33504486	485.6748488	826.27752916	22.7024842	3.21421655	-0.41478335
0.0038	0.46652	0.0	0.0	0.0	0.0	0.00205223	0.0	0.0	0.0	321.94109664	490.15718935	826.09851646	22.67102224	3.18990526	-0.41464277
0.0039	0.47875	0.0	0.0	0.0	0.0	0.00205223	0.0	0.0	0.0	322.54610818	494.60244241	825.91988517	22.6396303	3.16532487	-0.41450249
0.004	0.49097	0.0	0.0	0.0	0.0	0.00205223	0.0	0.0	0.0	323.15008235	499.01036202	825.74163628	22.60831153	3.14037604	-0.4143625
0.0041	0.50319	0.0	0.0	0.0	0.0	0.00205223	0.0	0.0	0.0	323.75302215	503.38043734	825.56377217	22.57706484	3.11506811	-0.41422282
0.0042	0.5154	0.0	0.0	0.0	0.0	0.00205223	0.0	0.0	0.0	324.35493048	507.71226285	825.38629467	22.54588868	3.08942217	-0.41408345
0.0043	0.52761	0.0	0.0	0.0	0.0	0.00205223	0.0	0.0	0.0	324.95581025	512.00544259	825.20920561	22.51478215	3.06344306	-0.41394438
0.0044	0.53982	0.0	0.0	0.0	0.0	0.00205223	0.0	0.0	0.0	325.55566429	516.25958808	825.03250675	22.48374433	3.0371356	-0.41380562
0.0045	0.55202	0.0	0.0	0.0	0.0	0.00205223	0.0	0.0	0.0	326.15449539	520.47436894	824.85619959	22.45276872	3.01063726	-0.41366716
0.0046	0.56422	0.0	0.0	0.0	0.0	0.00205223	0.0	0.0	0.0	326.75230626	524.64952442	824.68028527	22.42186195	2.98377404	-0.41352901
0.0047	0.57642	0.0	0.0	0.0	0.0	0.00205223	0.0	0.0	0.0	327.3490997	528.78464681	824.5047657	22.3910202	2.95661989	-0.41339117
0.0048	0.58861	0.0	0.0	0.0	0.0	0.00205223	0.0	0.0	0.0	327.94487841	532.87940774	824.32964241	22.36024245	2.92918197	-0.41325365
0.0049	0.6008	0.0	0.0	0.0	0.0	0.00205223	0.0	0.0	0.0	328.53964507	536.93348925	824.15491686	22.32952769	2.90146744	-0.41311644
0.005	0.61298	0.0	0.0	0.0	0.0	0.00205223	0.0	0.0	0.0	329.13340232	540.9465838	823.98059049	22.29887493	2.87348346	-0.41297954
0.0051	0.62516	0.0	0.0	0.0	0.0	0.00205223	0.0	0.0	0.0	329.7261527	544.9184922	823.80666418	22.26827645	2.84537606	-0.41284295
0.0052	0.63734	0.0	0.0	0.0	0.0	0.00205223	0.0	0.0	0.0	330.31789875	548.84894807	823.63313917	22.23774071	2.81695596	-0.41270668
0.0053	0.64952	0.0	0.0	0.0	0.0	0.00205223	0.0	0.0	0.0	330.90864303	552.73766917	823.4600168	22.20726295	2.78830835	-0.41257073
0.0054	0.66169	0.0	0.0	0.0	0.0	0.00205223	0.0	0.0	0.0	331.49838804	556.58441615	823.2872982	22.17684206	2.75944238	-0.41243509
0.0055	0.67385	0.0	0.0	0.0	0.0	0.00205223	0.0	0.0	0.0	332.08713623	560.38896258	823.11498443	22.14647693	2.73036722	-0.41229978
0.0056	0.68602	0.0	0.0	0.0	0.0	0.00205223	0.0	0.0	0.0	332.67489002	564.15109987	822.9430765	22.11616393	2.70116243	-0.41216477
0.0057	0.69818	0.0	0.0	0.0	0.0	0.00205223	0.0	0.0	0.0	333.26165173	567.8707256	822.7715748	22.0859052	2.67174685	-0.41203009
0.0058	0.71033	0.0	0.0	0.0	0.0	0.00205223	0.0	0.0	0.0	333.84742375	571.54761542	822.60048047	22.05569841	2.64216354	-0.41189573
0.0059	0.72248	0.0	0.0	0.0	0.0	0.00205223	0.0	0.0	0.0	334.43220837	575.18161167	822.42979424	22.02554241	2.61242311	-0.41176169
0.006	0.73463	0.0	0.0	0.0	0.0	0.00205223	0.0	0.0	0.0	335.01600787	578.77257131	822.25951682	21.99543604	2.5825362	-0.41162797
0.0061	0.74678	0.0	0.0	0.0	0.0	0.00205223	0.0	0.0	0.0	335.59882449	582.32036593	822.08964882	21.96537814	2.55251341	-0.41149458
0.0062	0.75892	0.0	0.0	0.0	0.0	0.00205223	0.0	0.0	0.0	336.18066041	585.82491065	821.92019066	21.93536585	2.52243567	-0.41136149
0.0063	0.77106	0.0	0.0	0.0	0.0	0.00205223	0.0	0.0	0.0	336.7615178	589.28614977	821.75114256	21.90540034	2.49221771	-0.41122874
0.0064	0.78319	0.0	0.0	0.0	0.0	0.00205223	0.0	0.0	0.0	337.34139877	592.70398277	821.58250507	21.87547954	2.46190745	-0.41109631
0.0065	0.79532	0.0	0.0	0.0	0.0	0.00205223	0.0	0.0	0.0	337.92030543	596.07835358	821.41427845	21.84560227	2.43151671	-0.4109642
0.0066	0.80745	0.0	0.0	0.0	0.0	0.00205223	0.0	0.0	0.0	338.49823982	599.40922203	821.24646295	21.81576734	2.40105727	-0.41083242
0.0067	0.81957	0.0	0.0	0.0	0.0	0.00205223	0.0	0.0	0.0	339.07520396	602.69656393	821.07905869	21.78597356	2.37054094	-0.41070096
0.0068	0.83169	0.0	0.0	0.0	0.0	0.00205223	0.0	0.0	0.0	339.65119988	605.94039666	820.91206556	21.75622114	2.34002398	-0.41056981
0.0069	0.8438	0.0	0.0	0.0	0.0	0.00205223	0.0	0.0	0.0	340.22622951	609.14072828	820.74548355	21.72650691	2.30945475	-0.41043899
0.007	0.85592	0.0	0.0	0.0	0.0	0.00205223	0.0	0.0	0.0	340.80029477	612.29758281	820.5793126	21.69683048	2.27887038	-0.4103085
0.0071	0.86802	0.0	0.0	0.0	0.0	0.00205223	0.0	0.0	0.0	341.37339753	615.41100601	820.4135525	21.66719067	2.24828328	-0.41017833
0.0072	0.88013	0.0	0.0	0.0	0.0	0.00205223	0.0	0.0	0.0	341.94553965	618.48106018	820.248203	21.63758631	2.21770586	-0.41004848
0.0073	0.89223	0.0	0.0	0.0	0.0	0.00205223	0.0	0.0	0.0	342.51672297	621.50782004	820.08326375	21.60802283	2.18714397	-0.40991893
0.0074	0.90433	0.0	0.0	0.0	0.0	0.00205223	0.0	0.0	0.0	343.08694947	624.49135055	819.91873432	21.57848955	2.15661952	-0.40978972
0.0075	0.91642	0.0	0.0	0.0	0.0	0.00205223	0.0	0.0	0.0	343.65622077	627.43177944	819.75461423	21.54898887	2.12614136	-0.40966083
0.0076	0.92851	0.0	0.0	0.0	0.0	0.00205223	0.0	0.0	0.0	344.22453861	630.32923209	819.59090289	21.51951962	2.09572192	-0.40953226
0.0077	0.94059	0.0	0.0	0.0	0.0	0.00205223	0.0	0.0	0.0	344.79190469	633.18385033	819.42759966	21.49008064	2.06537359	-0.40940402
0.0078	0.95267	0.0	0.0	0.0	0.0	0.00205223	0.0	0.0	0.0	345.35832064	635.99579249	819.26470382	21.4606708	2.03510877	-0.4092761
0.0079	0.96475	0.0	0.0	0.0	0.0	0.00205223	0.0	0.0	0.0	345.92378811	638.76523331	819.10221455	21.43128892	2.00493987	-0.4091485
0.008	0.97683	0.0	0.0	0.0	0.0	0.00205223	0.0	0.0	0.0	346.48830868	641.49236405	818.94013098	21.40193387	1.97487929	-0.40902123
0.0081	0.9889	0.0	0.0	0.0	0.0	0.00205223	0.0	0.0	0.0	347.05188389	644.17739238	818.77845215	21.37260447	1.94493944	-0.40889428
0.0082	1.00096	0.0	0.0	0.0	0.0	0.00205223	0.0	0.0	0.0	347.61451608	646.82028345	818.61717788	21.34335489	1.91482463	-0.40876747
0.0083	1.01303	0.0	0.0	0.0	0.0	0.00205223	0.0	0.0	0.0	348.17620701	649.42119235	818.45630734	21.31409229	1.88505803	-0.4086411
0.0084	1.02508	0.0	0.0	0.0	0.0	0.00205223	0.0	0.0	0.0	348.73695764	651.98053236	818.29583883	21.28485396	1.85543776	-0.40851506
0.0085	1.03714	0.0	0.0	0.0	0.0	0.00205223	0.0	0.0	0.0	349.29676942	654.49855735	818.13577116	21.25563875	1.82597632	-0.40838933
0.0086	1.04919	0.0	0.0	0.0	0.0	0.00205223	0.0	0.0	0.0	349.85564382	656.9755378	817.97610305	21.22644548	1.79668621	-0.40826392
0.0087	1.06124	0.0	0.0	0.0	0.0	0.00205223	0.0	0.0	0.0	350.41358223	659.41176081	817.81683314	21.19727299	1.76757992	-0.40813883
0.0088	1.07328	0.0	0.0	0.0	0.0	0.00205223	0.0	0.0	0.0	350.97058602	661.80753011	817.65796001	21.16812009	1.73866996	-0.40801406
0.0089	1.08532	0.0	0.0	0.0	0.0	0.00205223	0.0	0.0	0.0	351.52665653	664.16316606	817.49948216	21.13898562	1.70996881	-0.40788961
0.009	1.09736	0.0	0.0	0.0	0.0	0.00205223	0.0	0.0	0.0	352.08179505	666.47900563	817.34139799	21.1098684	1.68148898	-0.40776548
0.0091	1.10939	0.0	0.0	0.0	0.0	0.00205223	0.0	0.0	0.0	352.63600285	668.75540241	817.18370585	21.08076728	1.65324297	-0.40764166
0.0092	1.12142	0.0	0.0	0.0	0.0	0.00205223	0.0	0.0	0.0	353.18928116	670.99272662	817.026404	21.05168107	1.62524327	-0.40751817
0.0093	1.13344	0.0	0.0	0.0	0.0	0.00205223	0.0	0.0	0.0	353.74163118	673.19136511	816.86949063	21.0226086	1.59750238	-0.407395
0.0094	1.14546	0.0	0.0	0.0	0.0	0.00205223	0.0	0.0	0.0	354.29305405	675.35172133	816.71296384	20.9935487	1.5700328	-0.40727216
0.0095	1.15748	0.0	0.0	0.0	0.0	0.00205223	0.0	0.0	0.0	354.8435509	677.47421536	816.55682167	20.96450021	1.54284702	-0.40714963
0.0096	1.16949	0.0	0.0	0.0	0.0	0.00205223	0.0	0.0	0.0	355.39312463	679.55857568	816.40106481	20.93556602	1.51518143	-0.40702714
0.0097	1.1815	0.0	0.0	0.0	0.0	0.00205223	0.0	0.0	0.0	355.94177623	681.60527876	816.24569105	20.90657941	1.48828314	-0.40690514
0.0098	1.19351	0.0	0.0	0.0	0.0	0.00205223	0.0	0.0	0.0	356.4895063	683.61495551	816.09069756	20.87760865	1.46164682	-0.40678345
0.0099	1.20551	0.0	0.0	0.0	0.0	0.00205223	0.0	0.0	0.0	357.03631606	685.58799905	815.93608243	20.84865315	1.43528051	-0.40666205
0.01	1.21751	0.0	0.0	0.0	0.0	0.00205222	0.0	0.0	0.0	357.58220672	687.52481232	815.7818437	20.81971235	1.40919225	-0.40654095
0.0101	1.2295	0.0	0.0	0.0	0.0	0.00205222	0.0	0.0	0.0	358.12717946	689.42580809	815.62797934	20.79078568	1.38339009	-0.40642015
0.0102	1.24149	0.0	0.0	0.0	0.0	0.00205222	0.0	0.0	0.0	358.67123544	691.29140897	815.47448729	20.76187256	1.35788206	-0.40629964
0.0103	1.25347	0.0	0.0	0.0	0.0	0.00205222	0.0	0.0	0.0	359.21437582	693.12204739	815.32136543	20.73297241	1.33267621	-0.40617943
0.0104	1.26546	0.0	0.0	0.0	0.0	0.00205222	0.0	0.0	0.0	359.75660236	694.91784259	815.16861303	20.70412922	1.30732741	-0.40605944
0.0105	1.27743	0.0	0.0	0.0	0.0	0.00205222	0.0	0.0	0.0	360.29791637	696.67914909	815.01622829	20.67527237	1.28255619	-0.40593978
0.0106	1.28941	0.0	0.0	0.0	0.0	0.00205222	0.0	0.0	0.0	360.83831867	698.40655928	814.86420837	20.64643029	1.25807548	-0.40582041
0.0107	1.30138	0.0	0.0	0.0	0.0	0.00205222	0.0	0.0	0.0	361.37781046	700.10049376	814.71255117	20.61760267	1.23389067	-0.40570132
0.0108	1.31334	1e-08	0.0	0.0	0.0	0.00205222	0.0	0.0	0.0	361.91639289	701.76137933	814.56125456	20.5887892	1.21000717	-0.40558251
0.0109	1.32531	1e-08	0.0	0.0	0.0	0.00205222	0.0	0.0	0.0	362.45406712	703.38964894	814.41031637	20.55998956	1.1864304	-0.40546398
0.011	1.33726	1e-08	0.0	0.0	0.0	0.00205222	0.0	0.0	0.0	362.9908343	704.98574175	814.25973442	20.53120345	1.16316575	-0.40534573
0.0111	1.34922	1e-08	0.0	0.0	0.0	0.00205222	0.0	0.0	0.0	363.52669556	706.55010312	814.10950647	20.50243053	1.14021864	-0.40522776
0.0112	1.36117	1e-08	0.0	0.0	0.0	0.00205222	0.0	0.0	0.0	364.06165225	708.08301324	813.95963111	20.47369113	1.11727554	-0.40511007
0.0113	1.37312	1e-08	0.0	0.0	0.0	0.00205222	0.0	0.0	0.0	364.59570565	709.58479922	813.81010672	20.44495273	1.09483972	-0.40499265
0.0114	1.38506	1e-08	0.0	0.0	0.0	0.00205222	0.0	0.0	0.0	365.12885672	711.05603802	813.66093039	20.41622828	1.07271153	-0.4048755
0.0115	1.397	1e-08	0.0	0.0	0.0	0.00205222	0.0	0.0	0.0	365.66110659	712.49716612	813.5120999	20.38751759	1.05089447	-0.40475862
0.0116	1.40893	1e-08	0.0	0.0	0.0	0.00205222	0.0	0.0	0.0	366.19245639	713.90862381	813.36361305	20.35882047	1.02939205	-0.40464202
0.0117	1.42086	1e-08	0.0	0.0	0.0	0.00205222	0.0	0.0	0.0	366.72290724	715.29085519	813.21546758	20.33013672	1.00820777	-0.40452567
0.0118	1.43279	1e-08	0.0	0.0	0.0	0.00205222	0.0	0.0	0.0	367.25246025	716.64430818	813.06766122	20.30146615	0.98734511	-0.4044096
0.0119	1.44471	1e-08	0.0	0.0	0.0	0.00205222	0.0	0.0	0.0	367.78111653	717.96943449	812.92019169	20.27280859	0.96680759	-0.40429378
0.012	1.45663	1e-08	0.0	0.0	0.0	0.00205222	0.0	0.0	0.0	368.30887735	719.26656018	812.77305733	20.24418383	0.94629669	-0.40417824
0.0121	1.46854	1e-08	0.0	0.0	0.0	0.00205222	0.0	0.0	0.0	368.83574407	720.53595366	812.62625678	20.21556067	0.92628417	-0.40406296
0.0122	1.48045	1e-08	0.0	0.0	0.0	0.00205222	0.0	0.0	0.0	369.36171757	721.77821519	812.47978699	20.18695163	0.90658168	-0.40394793
0.0123	1.49236	1e-08	0.0	0.0	0.0	0.00205222	0.0	0.0	0.0	369.88679897	722.99377874	812.33364574	20.15835664	0.88719081	-0.40383316
0.0124	1.50426	1e-08	0.0	0.0	0.0	0.00205222	0.0	0.0	0.0	370.4109894	724.18307978	812.18783081	20.12977564	0.86811318	-0.40371865
0.0125	1.51616	1e-08	0.0	0.0	0.0	0.00205222	0.0	0.0	0.0	370.93428995	725.3465552	812.04233996	20.10120855	0.84935042	-0.40360439
0.0126	1.52805	1e-08	0.0	0.0	0.0	0.00205222	0.0	0.0	0.0	371.45670174	726.4846434	811.89717096	20.07265532	0.83090412	-0.40349039
0.0127	1.53994	1e-08	0.0	0.0	0.0	0.00205222	0.0	0.0	0.0	371.97822588	727.5977842	811.75232154	20.04411588	0.81277591	-0.40337664
0.0128	1.55183	1e-08	0.0	0.0	0.0	0.00205222	0.0	0.0	0.0	372.49886359	728.68632855	811.60778989	20.01561124	0.79468875	-0.40326313
0.0129	1.56371	1e-08	0.0	0.0	0.0	0.00205221	0.0	0.0	0.0	373.01861635	729.75047224	811.46357495	19.98710888	0.7770732	-0.40314988
0.013	1.57559	1e-08	0.0	0.0	0.0	0.00205221	0.0	0.0	0.0	373.53748502	730.79081877	811.31967365	19.95862197	0.75975608	-0.40303687
0.0131	1.58747	1e-08	0.0	0.0	0.0	0.00205221	0.0	0.0	0.0	374.05547071	731.80778147	811.17608384	19.93015057	0.74273718	-0.40292411
0.0132	1.59934	2e-08	0.0	0.0	0.0	0.00205221	0.0	0.0	0.0	374.57257458	732.80177278	811.03280341	19.90169475	0.72601631	-0.40281159
0.0133	1.6112	2e-08	0.0	0.0	0.0	0.00205221	0.0	0.0	0.0	375.08879774	733.77320429	810.88983019	19.87325459	0.70959326	-0.40269931
0.0134	1.62306	2e-08	0.0	0.0	0.0	0.00205221	0.0	0.0	0.0	375.60414133	734.72248671	810.74716208	19.84483016	0.69346783	-0.40258727
0.0135	1.63492	2e-08	0.0	0.0	0.0	0.00205221	0.0	0.0	0.0	376.11860648	735.65002992	810.60479692	19.81642152	0.67763981	-0.40247547
0.0136	1.64677	2e-08	0.0	0.0	0.0	0.00205221	0.0	0.0	0.0	376.63219442	736.55618776	810.46273287	19.78804941	0.66183792	-0.40236391
0.0137	1.65862	2e-08	0.0	0.0	0.0	0.00205221	0.0	0.0	0.0	377.14490675	737.44106482	810.32096928	19.75968194	0.64648137	-0.40225258
0.0138	1.67047	2e-08	0.0	0.0	0.0	0.00205221	0.0	0.0	0.0	377.65674431	738.3052584	810.17950309	19.73133211	0.6314002	-0.40214149
0.0139	1.68231	2e-08	0.0	0.0	0.0	0.00205221	0.0	0.0	0.0	378.16770826	739.14914698	810.0383323	19.70300008	0.61659316	-0.40203063
0.014	1.69415	2e-08	0.0	0.0	0.0	0.00205221	0.0	0.0	0.0	378.67779978	739.97310689	809.89745493	19.674686	0.60205905	-0.40192
0.0141	1.70598	2e-08	0.0	0.0	0.0	0.00205221	0.0	0.0	0.0	379.18702005	740.77751235	809.75686901	19.64638999	0.58779675	-0.40180959
0.0142	1.71781	2e-08	0.0	0.0	0.0	0.0020522	0.0	0.0	0.0	379.69537025	741.56273562	809.61657256	19.61811221	0.57380521	-0.40169942
0.0143	1.72963	2e-08	0.0	0.0	0.0	0.0020522	0.0	0.0	0.0	380.20285154	742.32914703	809.47656361	19.58985278	0.56008345	-0.40158947
0.0144	1.74146	3e-08	0.0	0.0	0.0	0.0020522	0.0	0.0	0.0	380.70946511	743.0771151	809.33684021	19.56161183	0.54663054	-0.40147974
0.0145	1.75327	3e-08	0.0	0.0	0.0	0.0020522	0.0	0.0	0.0	381.21521214	743.80700661	809.1974004	19.53338947	0.53344565	-0.40137023
0.0146	1.76508	3e-08	0.0	0.0	0.0	0.0020522	0.0	0.0	0.0	381.72009381	744.51918671	809.05824224	19.50518582	0.52052799	-0.40126095
0.0147	1.77689	3e-08	0.0	0.0	0.0	0.0020522	0.0	0.0	0.0	382.2241113	745.214019	808.91936376	19.477001	0.50787687	-0.40115189
0.0148	1.7887	3e-08	0.0	0.0	0.0	0.0020522	0.0	0.0	0.0	382.72726579	745.89186561	808.78076305	19.4488351	0.49549165	-0.40104304
0.0149	1.8005	3e-08	0.0	0.0	0.0	0.0020522	0.0	0.0	0.0	383.22955889	746.55279078	808.64243966	19.42072104	0.48289789	-0.40093443
0.015	1.81229	3e-08	0.0	0.0	0.0	0.0020522	0.0	0.0	0.0	383.73099191	747.19707184	808.50439208	19.39260432	0.47088348	-0.40082603
0.0151	1.82408	3e-08	0.0	0.0	0.0	0.00205219	0.0	0.0	0.0	384.23156577	747.82523357	808.36661754	19.36450859	0.45910771	-0.40071783
0.0152	1.83587	4e-08	0.0	0.0	0.0	0.00205219	0.0	0.0	0.0	384.73128172	748.4376	808.22911426	19.33643407	0.44756817	-0.40060985
0.0153	1.84765	4e-08	0.0	0.0	0.0	0.00205219	0.0	0.0	0.0	385.23014098	749.03449157	808.0918805	19.30838099	0.43626249	-0.40050208
0.0154	1.85943	4e-08	0.0	0.0	0.0	0.00205219	0.0	0.0	0.0	385.72814478	749.61622515	807.95491454	19.28034958	0.42518831	-0.40039452
0.0155	1.87121	4e-08	0.0	0.0	0.0	0.00205219	0.0	0.0	0.0	386.22529437	750.18311409	807.81821464	19.25234004	0.41434326	-0.40028716
0.0156	1.88298	4e-08	0.0	0.0	0.0	0.00205219	0.0	0.0	0.0	386.72159098	750.73546819	807.68177912	19.2243526	0.40372502	-0.40018002
0.0157	1.89475	4e-08	0.0	0.0	0.0	0.00205219	0.0	0.0	0.0	387.21703586	751.27359378	807.54560627	19.19638747	0.39333125	-0.40007307
0.0158	1.90651	4e-08	0.0	0.0	0.0	0.00205218	0.0	0.0	0.0	387.71163026	751.79779368	807.40969443	19.16844487	0.38315966	-0.39996634
0.0159	1.91827	5e-08	0.0	0.0	0.0	0.00205218	0.0	0.0	0.0	388.20537542	752.30836728	807.27404194	19.14052501	0.37320795	-0.3998598
0.016	1.93002	5e-08	0.0	0.0	0.0	0.00205218	0.0	0.0	0.0	388.6982726	752.80561051	807.13864715	19.11262811	0.36347383	-0.39975346
0.0161	1.94177	5e-08	0.0	0.0	0.0	0.00205218	0.0	0.0	0.0	389.19032306	753.28981589	807.00350842	19.08476172	0.35382977	-0.39964734
0.0162	1.95351	5e-08	0.0	0.0	0.0	0.00205218	0.0	0.0	0.0	389.68152848	753.76093984	806.86862593	19.05692412	0.34430622	-0.39954144
0.0163	1.96525	5e-08	0.0	0.0	0.0	0.00205217	0.0	0.0	0.0	390.17188987	754.21946936	806.733997	19.02910356	0.33510524	-0.39943571
0.0164	1.97699	6e-08	0.0	0.0	0.0	0.00205217	0.0	0.0	0.0	390.66140849	754.66568307	806.59962004	19.00130776	0.3260963	-0.39933018
0.0165	1.98872	6e-08	0.0	0.0	0.0	0.00205217	0.0	0.0	0.0	391.15008565	755.09983952	806.46549361	18.97353701	0.31727582	-0.39922485
0.0166	2.00045	6e-08	0.0	0.0	0.0	0.00205217	0.0	0.0	0.0	391.63792263	755.52219229	806.33161624	18.94579159	0.30864018	-0.39911971
0.0167	2.01218	6e-08	0.0	0.0	0.0	0.00205217	0.0	0.0	0.0	392.12492075	755.93298991	806.19798652	18.91807179	0.30018573	-0.39901477
0.0168	2.02389	6e-08	0.0	0.0	0.0	0.00205216	0.0	0.0	0.0	392.61108131	756.33247588	806.06460306	18.8903779	0.29190878	-0.39891001
0.0169	2.03561	7e-08	0.0	0.0	0.0	0.00205216	0.0	0.0	0.0	393.09640562	756.72088858	805.93146447	18.86271022	0.28380561	-0.39880545
0.017	2.04732	7e-08	0.0	0.0	0.0	0.00205216	0.0	0.0	0.0	393.58089501	757.09846128	805.7985694	18.83506903	0.27587247	-0.39870108
0.0171	2.05903	7e-08	0.0	0.0	0.0	0.00205216	0.0	0.0	0.0	394.0645508	757.46542205	805.66591654	18.80745462	0.26810557	-0.3985969
0.0172	2.07073	7e-08	0.0	0.0	0.0	0.00205215	0.0	0.0	0.0	394.54737431	757.82199379	805.53350457	18.7798673	0.2605011	-0.3984929
0.0173	2.08243	8e-08	0.0	0.0	0.0	0.00205215	0.0	0.0	0.0	395.02936689	758.16839413	805.40133221	18.75230736	0.2530552	-0.3983891
0.0174	2.09412	8e-08	0.0	0.0	0.0	0.00205215	0.0	0.0	0.0	395.51052979	758.50487265	805.26939805	18.7247662	0.24584535	-0.39828551
0.0175	2.10581	8e-08	0.0	0.0	0.0	0.00205214	0.0	0.0	0.0	395.99086425	758.8316968	805.13770061	18.69725891	0.2387323	-0.39818208
0.0176	2.1175	9e-08	0.0	0.0	0.0	0.00205214	0.0	0.0	0.0	396.47037172	759.14901307	805.00623891	18.66977941	0.23177052	-0.39807884
0.0177	2.12918	9e-08	0.0	0.0	0.0	0.00205214	0.0	0.0	0.0	396.94905354	759.45702445	804.87501174	18.64232796	0.2249564	-0.39797578
0.0178	2.14085	9e-08	0.0	0.0	0.0	0.00205214	0.0	0.0	0.0	397.42691107	759.75592907	804.74401792	18.61490481	0.21828634	-0.3978729
0.0179	2.15252	1e-07	0.0	0.0	0.0	0.00205213	0.0	0.0	0.0	397.90394564	760.04592017	804.61325628	18.58751023	0.21175668	-0.39777021
0.018	2.16419	1e-07	0.0	0.0	0.0	0.00205213	0.0	0.0	0.0	398.38015862	760.3271861	804.48272568	18.56014447	0.20536375	-0.39766769
0.0181	2.17586	1e-07	0.0	0.0	0.0	0.00205213	0.0	0.0	0.0	398.85555136	760.59991028	804.352425	18.5328078	0.19910389	-0.39756536
0.0182	2.18751	1.1e-07	0.0	0.0	0.0	0.00205212	0.0	0.0	0.0	399.33012523	760.86427122	804.22235316	18.50550046	0.19297339	-0.39746321
0.0183	2.19917	1.1e-07	0.0	0.0	0.0	0.00205212	0.0	0.0	0.0	399.80388159	761.12044247	804.09250907	18.47822272	0.18696853	-0.39736123
0.0184	2.21082	1.1e-07	0.0	0.0	0.0	0.00205211	0.0	0.0	0.0	400.27682182	761.36859263	803.9628917	18.45097484	0.18108558	-0.39725944
0.0185	2.22246	1.2e-07	0.0	0.0	0.0	0.00205211	0.0	0.0	0.0	400.74894728	761.60888531	803.83350001	18.42375707	0.17532076	-0.39715782
0.0186	2.23411	1.2e-07	0.0	0.0	0.0	0.00205211	0.0	0.0	0.0	401.22025936	761.84147911	803.70433302	18.39656968	0.1696703	-0.39705637
0.0187	2.24574	1.3e-07	0.0	0.0	0.0	0.0020521	0.0	0.0	0.0	401.69075911	762.06675913	803.57538858	18.3693924	0.16441535	-0.39695511
0.0188	2.25737	1.3e-07	0.0	0.0	0.0	0.0020521	0.0	0.0	0.0	402.16044798	762.28482027	803.44666601	18.34226	0.15907279	-0.39685402
0.0189	2.269	1.4e-07	0.0	0.0	0.0	0.00205209	0.0	0.0	0.0	402.62932746	762.49575048	803.31816467	18.31515771	0.15384749	-0.3967531
0.019	2.28063	1.4e-07	0.0	0.0	0.0	0.00205209	0.0	0.0	0.0	403.09739891	762.69970703	803.18988355	18.2880857	0.14873682	-0.39665235
0.0191	2.29225	1.5e-07	0.0	0.0	0.0	0.00205208	0.0	0.0	0.0	403.56466371	762.89684364	803.06182169	18.26104413	0.14373817	-0.39655178
0.0192	2.30386	1.5e-07	0.0	0.0	0.0	0.00205208	0.0	0.0	0.0	404.03112321	763.08731057	802.93397811	18.23403317	0.13884894	-0.39645138
0.0193	2.31547	1.6e-07	0.0	0.0	0.0	0.00205207	0.0	0.0	0.0	404.49677881	763.27125463	802.80635186	18.20705297	0.13406657	-0.39635115
0.0194	2.32708	1.6e-07	0.0	0.0	0.0	0.00205207	0.0	0.0	0.0	404.96163186	763.44881921	802.67894203	18.18010369	0.1293885	-0.39625109
0.0195	2.33868	1.7e-07	0.0	0.0	0.0	0.00205206	0.0	0.0	0.0	405.42568376	763.62014436	802.55174769	18.15318549	0.12481224	-0.3961512
0.0196	2.35027	1.7e-07	0.0	0.0	0.0	0.00205206	0.0	0.0	0.0	405.88893587	763.78536679	802.42476794	18.12629851	0.12033528	-0.39605148
0.0197	2.36187	1.8e-07	0.0	0.0	0.0	0.00205205	0.0	0.0	0.0	406.35138958	763.94461993	802.29800191	18.09944289	0.11595516	-0.39595193
0.0198	2.37345	1.8e-07	0.0	0.0	0.0	0.00205204	0.0	0.0	0.0	406.81304627	764.09803397	802.17144872	18.07261879	0.11166944	-0.39585254
0.0199	2.38504	1.9e-07	0.0	0.0	0.0	0.00205204	0.0	0.0	0.0	407.2739073	764.24575156	802.04510745	18.04582012	0.1075914	-0.39575331
0.02	2.39662	2e-07	0.0	0.0	0.0	0.00205203	0.0	0.0	0.0	407.73397392	764.3880215	801.91897656	18.01905728	0.10352759	-0.39565425
0.0201	2.40819	2e-07	0.0	0.0	0.0	0.00205203	0.0	0.0	0.0	408.19324761	764.52487459	801.79305574	17.992326	0.09955769	-0.39555536
0.0202	2.41976	2.1e-07	0.0	0.0	0.0	0.00205202	0.0	0.0	0.0	408.65172974	764.65643654	801.66734412	17.96562636	0.09567991	-0.39545663
0.0203	2.43133	2.2e-07	0.0	0.0	0.0	0.00205201	0.0	0.0	0.0	409.1094217	764.78283073	801.54184088	17.93895848	0.09189256	-0.39535807
0.0204	2.44289	2.2e-07	0.0	0.0	0.0	0.002052	0.0	0.0	0.0	409.56632485	764.90417822	801.41654519	17.91232242	0.08819395	-0.39525967
0.0205	2.45444	2.3e-07	0.0	0.0	0.0	0.002052	0.0	0.0	0.0	410.02244058	765.02059787	801.29145622	17.88571829	0.08458248	-0.39516144
0.0206	2.466	2.4e-07	0.0	0.0	0.0	0.00205199	0.0	0.0	0.0	410.47777025	765.13220636	801.16657317	17.85914614	0.08105656	-0.39506336
0.0207	2.47754	2.5e-07	0.0	0.0	0.0	0.00205198	0.0	0.0	0.0	410.93231525	765.23911827	801.04189526	17.83260607	0.07761466	-0.39496545
0.0208	2.48909	2.5e-07	0.0	0.0	0.0	0.00205197	0.0	0.0	0.0	411.38607694	765.34144615	800.91742168	17.80609814	0.07425531	-0.3948677
0.0209	2.50062	2.6e-07	0.0	0.0	0.0	0.00205197	0.0	0.0	0.0	411.83905671	765.43930059	800.79315166	17.77962241	0.07097706	-0.39477011
0.021	2.51216	2.7e-07	0.0	0.0	0.0	0.00205196	0.0	0.0	0.0	412.29125591	765.53279026	800.66908443	17.75317895	0.06777852	-0.39467268
0.0211	2.52369	2.8e-07	0.0	0.0	0.0	0.00205195	0.0	0.0	0.0	412.74267593	765.62202199	800.54521924	17.7267678	0.06465836	-0.39457542
0.0212	2.53521	2.9e-07	0.0	0.0	0.0	0.00205194	0.0	0.0	0.0	413.19331823	765.70706091	800.4215555	17.70039579	0.06155664	-0.39447828
0.0213	2.54673	3e-07	0.0	0.0	0.0	0.00205193	0.0	0.0	0.0	413.6431842	765.78799185	800.29809254	17.67405166	0.05857013	-0.39438132
0.0214	2.55825	3.1e-07	0.0	0.0	0.0	0.00205192	0.0	0.0	0.0	414.09227516	765.86494471	800.17482951	17.64774035	0.05565514	-0.39428452
0.0215	2.56976	3.2e-07	0.0	0.0	0.0	0.00205191	0.0	0.0	0.0	414.54059249	765.9380149	800.05176571	17.62146192	0.05281024	-0.39418787
0.0216	2.58126	3.3e-07	0.0	0.0	0.0	0.0020519	0.0	0.0	0.0	414.98813757	766.00729591	799.92890043	17.59521645	0.05003406	-0.39409138
0.0217	2.59276	3.4e-07	0.0	0.0	0.0	0.00205189	0.0	0.0	0.0	415.43491176	766.07287935	799.80623299	17.56900399	0.04732524	-0.39399505
0.0218	2.60426	3.5e-07	0.0	0.0	0.0	0.00205188	0.0	0.0	0.0	415.88091644	766.13485504	799.68376271	17.5428246	0.04468247	-0.39389887
0.0219	2.61575	3.6e-07	0.0	0.0	0.0	0.00205187	0.0	0.0	0.0	416.326153	766.19331105	799.56148892	17.51667833	0.04210447	-0.39380284
0.022	2.62724	3.7e-07	0.0	0.0	0.0	0.00205186	0.0	0.0	0.0	416.77062279	766.24833369	799.43941094	17.49056525	0.03959001	-0.39370697
0.0221	2.63872	3.8e-07	0.0	0.0	0.0	0.00205185	0.0	0.0	0.0	417.2143272	766.30000767	799.31752814	17.46448538	0.03713787	-0.39361125
0.0222	2.6502	3.9e-07	0.0	0.0	0.0	0.00205184	0.0	0.0	0.0	417.65726759	766.34841604	799.19583985	17.43843879	0.0347469	-0.39351569
0.0223	2.66168	4e-07	0.0	0.0	0.0	0.00205182	0.0	0.0	0.0	418.09944534	766.39364032	799.07434545	17.41242551	0.03241597	-0.39342028
0.0224	2.67314	4.2e-07	0.0	0.0	0.0	0.00205181	0.0	0.0	0.0	418.54086181	766.4357605	798.95304428	17.38644558	0.0301439	-0.39332502
0.0225	2.68461	4.3e-07	0.0	0.0	0.0	0.0020518	0.0	0.0	0.0	418.98151846	766.47480147	798.831936	17.3605034	0.0278774	-0.3932299
0.0226	2.69607	4.4e-07	0.0	0.0	0.0	0.00205179	0.0	0.0	0.0	419.42141661	766.51086923	798.71101983	17.33459161	0.02570387	-0.39313494
0.0227	2.70752	4.5e-07	0.0	0.0	0.0	0.00205177	0.0	0.0	0.0	419.86055763	766.54404141	798.59029516	17.30871348	0.02358367	-0.39304013
0.0228	2.71897	4.7e-07	0.0	0.0	0.0	0.00205176	0.0	0.0	0.0	420.29894287	766.57438899	798.46976139	17.28286904	0.02151565	-0.39294547
0.0229	2.73042	4.8e-07	0.0	0.0	0.0	0.00205175	0.0	0.0	0.0	420.73657371	766.60198139	798.34941796	17.25705833	0.01949866	-0.39285096
0.023	2.74186	5e-07	0.0	0.0	0.0	0.00205173	0.0	0.0	0.0	421.17345151	766.62688656	798.22926427	17.23128139	0.01753161	-0.3927566
0.0231	2.7533	5.1e-07	0.0	0.0	0.0	0.00205172	0.0	0.0	0.0	421.60957764	766.64917094	798.10929977	17.20553825	0.01561343	-0.39266239
0.0232	2.76473	5.3e-07	0.0	0.0	0.0	0.0020517	0.0	0.0	0.0	422.04495346	766.66889958	797.98952389	17.17982894	0.01374306	-0.39256833
0.0233	2.77615	5.4e-07	0.0	0.0	0.0	0.00205169	0.0	0.0	0.0	422.47958033	766.68613612	797.86993608	17.15415348	0.0119195	-0.39247441
0.0234	2.78758	5.6e-07	0.0	0.0	0.0	0.00205167	0.0	0.0	0.0	422.91345962	766.70094288	797.75053579	17.12851191	0.01014176	-0.39238064
0.0235	2.79899	5.7e-07	0.0	0.0	0.0	0.00205165	0.0	0.0	0.0	423.34659268	766.71338087	797.63132248	17.10290425	0.00840888	-0.39228702
0.0236	2.81041	5.9e-07	0.0	0.0	0.0	0.00205164	0.0	0.0	0.0	423.77898086	766.72350981	797.51229563	17.07733051	0.00671992	-0.39219355
0.0237	2.82181	6.1e-07	0.0	0.0	0.0	0.00205162	0.0	0.0	0.0	424.21062555	766.73137886	797.39345473	17.05179323	0.00504888	-0.39210021
0.0238	2.83322	6.2e-07	0.0	0.0	0.0	0.0020516	0.0	0.0	0.0	424.64152814	766.73702464	797.27479937	17.02628824	0.00343659	-0.39200703
0.0239	2.84461	6.4e-07	0.0	0.0	0.0	0.00205159	0.0	0.0	0.0	425.07168994	766.74052091	797.15632894	17.00081736	0.00186423	-0.39191399
0.024	2.85601	6.6e-07	0.0	0.0	0.0	0.00205157	0.0	0.0	0.0	425.5011123	766.74192078	797.03804295	16.9753806	0.00033086	-0.39182109
0.0241	2.8674	6.8e-07	0.0	0.0	0.0	0.00205155	0.0	0.0	0.0	425.92979659	766.74127612	796.9199409	16.94997798	-0.00116443	-0.39172835
0.0242	2.87878	7e-07	0.0	0.0	0.0	0.00205153	0.0	0.0	0.0	426.35774415	766.7386376	796.8020223	16.92460952	-0.00262253	-0.39163574
0.0243	2.89016	7.2e-07	0.0	0.0	0.0	0.00205151	0.0	0.0	0.0	426.78495632	766.73405475	796.68428667	16.89927523	-0.00404428	-0.39154328
0.0244	2.90153	7.4e-07	0.0	0.0	0.0	0.00205149	0.0	0.0	0.0	427.21143446	766.72757594	796.56673352	16.87397512	-0.00543054	-0.39145096
0.0245	2.9129	7.6e-07	0.0	0.0	0.0	0.00205147	0.0	0.0	0.0	427.63717991	766.71924846	796.44936239	16.8487092	-0.0067821	-0.39135878
0.0246	2.92427	7.8e-07	0.0	0.0	0.0	0.00205145	0.0	0.0	0.0	428.06219401	766.70911855	796.33217281	16.82347747	-0.00809976	-0.39126675
0.0247	2.93563	8e-07	0.0	0.0	0.0	0.00205142	0.0	0.0	0.0	428.48647811	766.6972314	796.21516431	16.79827994	-0.00938428	-0.39117486
0.0248	2.94698	8.3e-07	0.0	0.0	0.0	0.0020514	0.0	0.0	0.0	428.91003353	766.68363122	796.09833644	16.77311662	-0.01063639	-0.39108312
0.0249	2.95833	8.5e-07	0.0	0.0	0.0	0.00205138	0.0	0.0	0.0	429.33286163	766.66836127	795.98168875	16.74798749	-0.01185681	-0.39099151
0.025	2.96968	8.7e-07	0.0	0.0	0.0	0.00205136	0.0	0.0	0.0	429.75496374	766.65145773	795.8652208	16.72289386	-0.01305073	-0.39090004
0.0251	2.98102	9e-07	0.0	0.0	0.0	0.00205133	0.0	0.0	0.0	430.17634121	766.63296273	795.74893215	16.69783354	-0.01421125	-0.39080871
0.0252	2.99235	9.2e-07	0.0	0.0	0.0	0.00205131	0.0	0.0	0.0	430.59699536	766.61291882	795.63282236	16.67280746	-0.0153423	-0.39071752
0.0253	3.00368	9.5e-07	0.0	0.0	0.0	0.00205128	0.0	0.0	0.0	431.01692751	766.59136522	795.51689099	16.64781563	-0.01644452	-0.39062648
0.0254	3.01501	9.7e-07	0.0	0.0	0.0	0.00205126	0.0	0.0	0.0	431.43613899	766.5683403	795.40113761	16.62285803	-0.0175185	-0.39053557
0.0255	3.02633	1e-06	0.0	0.0	0.0	0.00205123	0.0	0.0	0.0	431.85463113	766.54388165	795.28556181	16.59793466	-0.01856486	-0.39044481
0.0256	3.03765	1.03e-06	0.0	0.0	0.0	0.0020512	0.0	0.0	0.0	432.27240525	766.5180261	795.17016316	16.57304551	-0.01958413	-0.39035418
0.0257	3.04896	1.05e-06	0.0	0.0	0.0	0.00205117	0.0	0.0	0.0	432.68946267	766.49080972	795.05494124	16.54819056	-0.02057687	-0.3902637
0.0258	3.06026	1.08e-06	0.0	0.0	0.0	0.00205115	0.0	0.0	0.0	433.10580471	766.46226789	794.93989565	16.52336979	-0.02154359	-0.39017335
0.0259	3.07156	1.11e-06	0.0	0.0	0.0	0.00205112	0.0	0.0	0.0	433.52143268	766.43243532	794.82502596	16.49858319	-0.02248478	-0.39008314
0.026	3.08286	1.14e-06	0.0	0.0	0.0	0.00205109	0.0	0.0	0.0	433.93634789	766.40134607	794.71033179	16.47383075	-0.02340091	-0.38999307
0.0261	3.09415	1.17e-06	0.0	0.0	0.0	0.00205106	0.0	0.0	0.0	434.35055166	766.36903362	794.59581272	16.44911242	-0.02429243	-0.38990313
0.0262	3.10544	1.2e-06	0.0	0.0	0.0	0.00205103	0.0	0.0	0.0	434.7640453	766.33552893	794.48146837	16.42443041	-0.0251784	-0.38981333
0.0263	3.11672	1.23e-06	0.0	0.0	0.0	0.00205099	0.0	0.0	0.0	435.17683017	766.30083617	794.36729844	16.39978105	-0.02602848	-0.38972366
0.0264	3.128	1.27e-06	0.0	0.0	0.0	0.00205096	0.0	0.0	0.0	435.58890753	766.2650068	794.25330247	16.37516586	-0.02685622	-0.38963414
0.0265	3.13927	1.3e-06	0.0	0.0	0.0	0.00205093	0.0	0.0	0.0	436.00027869	766.22807051	794.13948008	16.35058483	-0.02766207	-0.38954475
0.0266	3.15053	1.33e-06	0.0	0.0	0.0	0.00205089	0.0	0.0	0.0	436.41094494	766.19005637	794.02583088	16.32603793	-0.02844645	-0.3894555
0.0267	3.1618	1.37e-06	0.0	0.0	0.0	0.00205086	0.0	0.0	0.0	436.82090758	766.15099293	793.9123545	16.30152515	-0.02920976	-0.38936638
0.0268	3.17305	1.4e-06	0.0	0.0	0.0	0.00205082	0.0	0.0	0.0	437.23016791	766.11090818	793.79905055	16.27704646	-0.0299524	-0.3892774
0.0269	3.1843	1.44e-06	0.0	0.0	0.0	0.00205079	0.0	0.0	0.0	437.63872722	766.06982962	793.68591868	16.25260183	-0.03067472	-0.38918855
0.027	3.19555	1.48e-06	0.0	0.0	0.0	0.00205075	0.0	0.0	0.0	438.0465868	766.02778425	793.5729585	16.22819124	-0.03137706	-0.38909984
0.0271	3.20679	1.51e-06	0.0	0.0	0.0	0.00205071	0.0	0.0	0.0	438.45374794	765.98479863	793.46016965	16.20381465	-0.03205975	-0.38901126
0.0272	3.21803	1.55e-06	0.0	0.0	0.0	0.00205067	0.0	0.0	0.0	438.86021192	765.94089891	793.34755177	16.17947204	-0.03272309	-0.38892282
0.0273	3.22926	1.59e-06	0.0	0.0	0.0	0.00205063	0.0	0.0	0.0	439.26598003	765.89611081	793.23510449	16.15516337	-0.03336736	-0.38883451
0.0274	3.24049	1.63e-06	0.0	0.0	0.0	0.00205059	0.0	0.0	0.0	439.67105353	765.85045971	793.12282745	16.1308886	-0.03399283	-0.38874634
0.0275	3.25171	1.67e-06	0.0	0.0	0.0	0.00205055	0.0	0.0	0.0	440.07543374	765.80395693	793.01072035	16.10664995	-0.03462364	-0.38865829
0.0276	3.26293	1.72e-06	0.0	0.0	0.0	0.00205051	0.0	0.0	0.0	440.47912195	765.75661746	792.89878289	16.08244363	-0.03522011	-0.38857038
0.0277	3.27414	1.76e-06	0.0	0.0	0.0	0.00205047	0.0	0.0	0.0	440.88211939	765.70847766	792.78701466	16.05827122	-0.03579971	-0.38848261
0.0278	3.28534	1.8e-06	0.0	0.0	0.0	0.00205042	0.0	0.0	0.0	441.28442735	765.65955986	792.6754153	16.03413269	-0.03636274	-0.38839496
0.0279	3.29654	1.85e-06	0.0	0.0	0.0	0.00205038	0.0	0.0	0.0	441.68604709	765.60988607	792.56398447	16.010028	-0.03690948	-0.38830745
0.028	3.30774	1.89e-06	0.0	0.0	0.0	0.00205033	0.0	0.0	0.0	442.08697987	765.55947787	792.45272184	15.98595713	-0.03744017	-0.38822007
0.0281	3.31893	1.94e-06	0.0	0.0	0.0	0.00205028	0.0	0.0	0.0	442.48722696	765.50835655	792.34162706	15.96192004	-0.03795506	-0.38813283
0.0282	3.33012	1.99e-06	0.0	0.0	0.0	0.00205024	0.0	0.0	0.0	442.88678961	765.45654304	792.2306998	15.93791668	-0.03845438	-0.38804571
0.0283	3.3413	2.04e-06	0.0	0.0	0.0	0.00205019	0.0	0.0	0.0	443.28566909	765.40405801	792.11993972	15.91394703	-0.03893834	-0.38795873
0.0284	3.35247	2.09e-06	0.0	0.0	0.0	0.00205014	0.0	0.0	0.0	443.68386665	765.35092181	792.00934649	15.89001105	-0.03940713	-0.38787188
0.0285	3.36364	2.14e-06	0.0	0.0	0.0	0.00205009	0.0	0.0	0.0	444.08138353	765.29715458	791.89891977	15.86610868	-0.03986092	-0.38778515
0.0286	3.37481	2.19e-06	0.0	0.0	0.0	0.00205003	0.0	0.0	0.0	444.47822099	765.24277618	791.78865923	15.84223989	-0.04029989	-0.38769856
0.0287	3.38597	2.25e-06	0.0	0.0	0.0	0.00204998	0.0	0.0	0.0	444.87438026	765.1878063	791.67856455	15.81840464	-0.04072416	-0.3876121
0.0288	3.39713	2.3e-06	0.0	0.0	0.0	0.00204993	0.0	0.0	0.0	445.26986267	765.13222561	791.56863558	15.79460626	-0.04117365	-0.38752577
0.0289	3.40828	2.36e-06	0.0	0.0	0.0	0.00204987	0.0	0.0	0.0	445.6646694	765.07607137	791.4588719	15.77083901	-0.04158135	-0.38743956
0.029	3.41942	2.41e-06	0.0	0.0	0.0	0.00204981	0.0	0.0	0.0	446.0588017	765.01936606	791.34927317	15.74710531	-0.04197665	-0.38735349
0.0291	3.43056	2.47e-06	0.0	0.0	0.0	0.00204976	0.0	0.0	0.0	446.4522608	764.96212605	791.23983909	15.72340515	-0.04235979	-0.38726755
0.0292	3.44169	2.53e-06	0.0	0.0	0.0	0.0020497	0.0	0.0	0.0	446.84504794	764.90436738	791.13056934	15.69973847	-0.04273102	-0.38718173
0.0293	3.45282	2.59e-06	0.0	0.0	0.0	0.00204964	0.0	0.0	0.0	447.23716435	764.84610579	791.02146361	15.67610526	-0.04309056	-0.38709605
0.0294	3.46395	2.65e-06	0.0	0.0	0.0	0.00204957	0.0	0.0	0.0	447.62861125	764.7873567	790.91252159	15.65250546	-0.04343861	-0.38701049
0.0295	3.47507	2.71e-06	0.0	0.0	0.0	0.00204951	0.0	0.0	0.0	448.01938987	764.72813528	790.80374298	15.62893904	-0.04377538	-0.38692507
0.0296	3.48618	2.78e-06	0.0	0.0	0.0	0.00204945	0.0	0.0	0.0	448.40950144	764.66845641	790.69512747	15.60540596	-0.04410107	-0.38683977
0.0297	3.49729	2.84e-06	0.0	0.0	0.0	0.00204938	0.0	0.0	0.0	448.79894718	764.60833473	790.58667477	15.58190619	-0.04441586	-0.38675459
0.0298	3.50839	2.91e-06	0.0	0.0	0.0	0.00204932	0.0	0.0	0.0	449.1877283	764.54778461	790.47838457	15.55843967	-0.04471991	-0.38666955
0.0299	3.51949	2.98e-06	0.0	0.0	0.0	0.00204925	0.0	0.0	0.0	449.57584602	764.48682024	790.37025656	15.53500638	-0.04501339	-0.38658463
0.03	3.53058	3.05e-06	0.0	0.0	0.0	0.00204918	0.0	0.0	0.0	449.96330155	764.42545122	790.26229049	15.51160749	-0.04531075	-0.38649984
0.0301	3.54167	3.12e-06	0.0	0.0	0.0	0.00204911	0.0	0.0	0.0	450.35009613	764.3636782	790.15448609	15.48824092	-0.04558842	-0.38641518
0.0302	3.55275	3.19e-06	0.0	0.0	0.0	0.00204903	0.0	0.0	0.0	450.73623095	764.30152522	790.04684305	15.46490751	-0.04585676	-0.38633064
0.0303	3.56383	3.26e-06	0.0	0.0	0.0	0.00204896	0.0	0.0	0.0	451.12170721	764.2390046	789.93936105	15.44160722	-0.04611594	-0.38624623
0.0304	3.5749	3.34e-06	0.0	0.0	0.0	0.00204889	0.0	0.0	0.0	451.50652611	764.17612836	789.83203982	15.41834001	-0.04636616	-0.38616195
0.0305	3.58597	3.42e-06	0.0	0.0	0.0	0.00204881	0.0	0.0	0.0	451.89068885	764.1129083	789.72487907	15.39510583	-0.04660758	-0.38607779
0.0306	3.59703	3.49e-06	0.0	0.0	0.0	0.00204873	0.0	0.0	0.0	452.27419664	764.049356	789.61787852	15.37190466	-0.04684037	-0.38599376
0.0307	3.60809	3.57e-06	0.0	0.0	0.0	0.00204865	0.0	0.0	0.0	452.65705066	763.98548281	789.51103787	15.34873644	-0.0470647	-0.38590985
0.0308	3.61914	3.65e-06	0.0	0.0	0.0	0.00204857	0.0	0.0	0.0	453.0392521	763.92129985	789.40435686	15.32560113	-0.04728071	-0.38582607
0.0309	3.63018	3.74e-06	0.0	0.0	0.0	0.00204849	0.0	0.0	0.0	453.42080216	763.85681808	789.29783519	15.3024987	-0.04748855	-0.38574242
0.031	3.64122	3.82e-06	0.0	0.0	0.0	0.0020484	0.0	0.0	0.0	453.80170201	763.79204825	789.19147259	15.27942909	-0.04768836	-0.38565889
0.0311	3.65226	3.91e-06	0.0	0.0	0.0	0.00204832	0.0	0.0	0.0	454.18195285	763.72700092	789.08526878	15.25639227	-0.04788026	-0.38557549
0.0312	3.66328	3.99e-06	0.0	0.0	0.0	0.00204823	0.0	0.0	0.0	454.56155584	763.66168651	788.97922348	15.23338818	-0.04806438	-0.38549221
0.0313	3.67431	4.08e-06	0.0	0.0	0.0	0.00204814	0.0	0.0	0.0	454.9405122	763.59610261	788.87333648	15.2104183	-0.04825713	-0.38540904
0.0314	3.68533	4.17e-06	0.0	0.0	0.0	0.00204805	0.0	0.0	0.0	455.31882309	763.53025908	788.76760749	15.18748004	-0.04843127	-0.38532601
0.0315	3.69634	4.27e-06	0.0	0.0	0.0	0.00204796	0.0	0.0	0.0	455.69648967	763.46417106	788.66203623	15.16457447	-0.04859878	-0.3852431
0.0316	3.70735	4.36e-06	0.0	0.0	0.0	0.00204786	0.0	0.0	0.0	456.07351312	763.39784718	788.55662242	15.14170153	-0.04875982	-0.38516032
0.0317	3.71835	4.46e-06	0.0	0.0	0.0	0.00204777	0.0	0.0	0.0	456.4498946	763.33129588	788.4513658	15.11886119	-0.04891456	-0.38507766
0.0318	3.72935	4.56e-06	0.0	0.0	0.0	0.00204767	0.0	0.0	0.0	456.82563528	763.26452537	788.34626611	15.0960534	-0.04906313	-0.38499512
0.0319	3.74034	4.65e-06	0.0	0.0	0.0	0.00204757	0.0	0.0	0.0	457.20073632	763.19754369	788.24132307	15.07327813	-0.0492057	-0.3849127
0.032	3.75132	4.76e-06	0.0	0.0	0.0	0.00204747	0.0	0.0	0.0	457.57519888	763.13035864	788.13653643	15.05053533	-0.0493424	-0.38483041
0.0321	3.76231	4.86e-06	0.0	0.0	0.0	0.00204736	0.0	0.0	0.0	457.94902412	763.06297788	788.03190593	15.02782497	-0.04947336	-0.38474824
0.0322	3.77328	4.97e-06	0.0	0.0	0.0	0.00204726	0.0	0.0	0.0	458.32221319	762.99540886	787.9274313	15.00514699	-0.04959872	-0.38466619
0.0323	3.78425	5.07e-06	0.0	0.0	0.0	0.00204715	0.0	0.0	1e-08	458.69476723	762.92765886	787.82311229	14.98250136	-0.04971861	-0.38458426
0.0324	3.79521	5.18e-06	0.0	0.0	0.0	0.00204704	0.0	0.0	1e-08	459.06668741	762.859735	787.71894864	14.95988802	-0.04983314	-0.38450246
0.0325	3.80617	5.29e-06	0.0	0.0	0.0	0.00204693	0.0	0.0	1e-08	459.43797487	762.79164426	787.61494009	14.93730692	-0.04994133	-0.38442078
0.0326	3.81713	5.41e-06	0.0	0.0	0.0	0.00204682	0.0	0.0	1e-08	459.80863074	762.72339473	787.51108638	14.91475805	-0.05004511	-0.38433922
0.0327	3.82807	5.52e-06	0.0	0.0	0.0	0.0020467	0.0	0.0	1e-08	460.17865616	762.65499219	787.40738726	14.89224135	-0.0501438	-0.38425778
0.0328	3.83902	5.64e-06	0.0	0.0	0.0	0.00204658	0.0	0.0	1e-08	460.54805229	762.58644324	787.30384248	14.86975677	-0.05023749	-0.38417646
0.0329	3.84995	5.76e-06	0.0	0.0	0.0	0.00204646	0.0	0.0	1e-08	460.91682024	762.51775434	787.20045178	14.84730426	-0.05032629	-0.38409527
0.033	3.86089	5.88e-06	0.0	0.0	0.0	0.00204634	0.0	0.0	1e-08	461.28496115	762.44893182	787.09721491	14.82488379	-0.05041026	-0.38401419
0.0331	3.87181	6e-06	0.0	0.0	0.0	0.00204622	0.0	0.0	1e-08	461.65247616	762.37998193	786.99413162	14.80249529	-0.0504895	-0.38393324
0.0332	3.88273	6.13e-06	0.0	0.0	0.0	0.00204609	0.0	0.0	1e-08	462.01936638	762.31091078	786.89120166	14.78013874	-0.05056407	-0.3838524
0.0333	3.89365	6.26e-06	0.0	0.0	0.0	0.00204596	0.0	0.0	1e-08	462.38563294	762.24172441	786.78842478	14.75781408	-0.05063405	-0.38377169
0.0334	3.90456	6.39e-06	0.0	0.0	0.0	0.00204583	0.0	0.0	1e-08	462.75127696	762.17242874	786.68580073	14.73552125	-0.05069949	-0.38369109
0.0335	3.91546	6.52e-06	0.0	0.0	0.0	0.0020457	0.0	0.0	1e-08	463.11629955	762.10302963	786.58332926	14.71326023	-0.05076046	-0.38361062
0.0336	3.92636	6.66e-06	0.0	0.0	0.0	0.00204556	0.0	0.0	1e-08	463.48070185	762.03353286	786.48101014	14.69103095	-0.050817	-0.38353026
0.0337	3.93725	6.79e-06	0.0	0.0	0.0	0.00204543	0.0	0.0	1e-08	463.84448494	761.96394413	786.3788431	14.66883337	-0.05086917	-0.38345003
0.0338	3.94814	6.93e-06	0.0	0.0	0.0	0.00204529	0.0	0.0	1e-08	464.20764996	761.89426341	786.27682793	14.64666841	-0.05092814	-0.38336991
0.0339	3.95902	7.08e-06	0.0	0.0	0.0	0.00204514	0.0	0.0	1e-08	464.57019802	761.82449055	786.17496441	14.6245344	-0.05097539	-0.38328991
0.034	3.96989	7.22e-06	0.0	0.0	0.0	0.002045	0.0	0.0	1e-08	464.93213022	761.75463716	786.07325226	14.60243199	-0.05101898	-0.38321003
0.0341	3.98076	7.37e-06	0.0	0.0	0.0	0.00204485	0.0	0.0	1e-08	465.29344765	761.68470793	785.97169126	14.58036114	-0.05105897	-0.38313027
0.0342	3.99163	7.52e-06	0.0	0.0	0.0	0.0020447	0.0	0.0	1e-08	465.65415141	761.61470739	785.87028115	14.5583218	-0.05109546	-0.38305063
0.0343	4.00249	7.67e-06	0.0	0.0	0.0	0.00204455	0.0	0.0	1e-08	466.01424261	761.54464001	785.7690217	14.53631393	-0.0511285	-0.38297111
0.0344	4.01334	7.83e-06	0.0	0.0	0.0	0.00204439	0.0	0.0	1e-08	466.37372233	761.47451015	785.66791268	14.51433748	-0.05115817	-0.3828917
0.0345	4.02419	7.98e-06	0.0	0.0	0.0	0.00204424	0.0	0.0	1e-08	466.73259167	761.40432208	785.56695383	14.4923924	-0.05118453	-0.38281242
0.0346	4.03503	8.14e-06	0.0	0.0	0.0	0.00204408	0.0	0.0	1e-08	467.09085171	761.33407997	785.46614494	14.47047864	-0.05120765	-0.38273325
0.0347	4.04587	8.31e-06	0.0	0.0	0.0	0.00204391	0.0	0.0	1e-08	467.44850355	761.26378794	785.36548575	14.44859616	-0.05122757	-0.3826542
0.0348	4.0567	8.47e-06	0.0	0.0	0.0	0.00204375	0.0	0.0	1e-08	467.80554827	761.19345001	785.26497604	14.42674492	-0.05124435	-0.38257526
0.0349	4.06752	8.64e-06	0.0	0.0	0.0	0.00204358	0.0	0.0	1e-08	468.16198694	761.12307013	785.16461558	14.40492486	-0.05125805	-0.38249644
0.035	4.07834	8.81e-06	0.0	0.0	0.0	0.00204341	0.0	0.0	1e-08	468.51782064	761.05265217	785.06440412	14.38313594	-0.05126871	-0.38241774
0.0351	4.08916	8.99e-06	0.0	0.0	0.0	0.00204323	0.0	0.0	1e-08	468.87305045	760.98220005	784.96434144	14.36137808	-0.05127646	-0.38233916
0.0352	4.09997	9.16e-06	0.0	0.0	0.0	0.00204305	0.0	0.0	1e-08	469.22767745	760.9117175	784.8644273	14.33965128	-0.0512812	-0.38226069
0.0353	4.11077	9.34e-06	0.0	0.0	0.0	0.00204287	0.0	0.0	1e-08	469.58170269	760.8412082	784.76466147	14.31795548	-0.05128302	-0.38218234
0.0354	4.12156	9.53e-06	0.0	0.0	0.0	0.00204269	0.0	0.0	1e-08	469.93512725	760.77067583	784.66504372	14.29629061	-0.05128196	-0.38210411
0.0355	4.13235	9.71e-06	0.0	0.0	0.0	0.0020425	0.0	0.0	1e-08	470.2879522	760.70012398	784.56557383	14.27465664	-0.05127805	-0.38202599
0.0356	4.14314	9.9e-06	0.0	0.0	0.0	0.00204232	0.0	0.0	1e-08	470.64017859	760.62955625	784.46625155	14.25305352	-0.05127132	-0.38194799
0.0357	4.15392	1.01e-05	0.0	0.0	0.0	0.00204212	0.0	0.0	1e-08	470.99180748	760.55897617	784.36707666	14.23148119	-0.05126179	-0.38187011
0.0358	4.16469	1.029e-05	0.0	0.0	0.0	0.00204193	0.0	0.0	1e-08	471.34283993	760.48838726	784.26804893	14.20993961	-0.05124948	-0.38179233
0.0359	4.17546	1.049e-05	0.0	0.0	0.0	0.00204173	0.0	0.0	1e-08	471.69327699	760.41779298	784.16916813	14.18842873	-0.05123441	-0.38171468
0.036	4.18622	1.069e-05	0.0	0.0	0.0	0.00204153	0.0	0.0	1e-08	472.04311972	760.34719681	784.07043403	14.1669485	-0.05121659	-0.38163714
0.0361	4.19698	1.09e-05	0.0	0.0	0.0	0.00204132	0.0	0.0	1e-08	472.39236916	760.27660218	783.97184641	14.14549886	-0.05119604	-0.38155972
0.0362	4.20773	1.11e-05	0.0	0.0	0.0	0.00204111	0.0	0.0	1e-08	472.74102635	760.20601252	783.87340504	14.12407977	-0.05117275	-0.38148241
0.0363	4.21847	1.131e-05	0.0	0.0	0.0	0.0020409	0.0	0.0	1e-08	473.08909235	760.13542837	783.7751097	14.10269217	-0.0511585	-0.38140521
0.0364	4.22921	1.153e-05	0.0	0.0	0.0	0.00204069	0.0	0.0	1e-08	473.43656821	760.06484079	783.67696023	14.08133437	-0.05113381	-0.38132813
0.0365	4.23994	1.175e-05	0.0	0.0	0.0	0.00204047	0.0	0.0	1e-08	473.78345495	759.99426262	783.57895635	14.06000701	-0.05110707	-0.38125116
0.0366	4.25067	1.197e-05	0.0	0.0	0.0	0.00204025	0.0	0.0	1e-08	474.12975362	759.92369633	783.48109784	14.03871007	-0.05107831	-0.38117431
0.0367	4.26139	1.219e-05	0.0	0.0	0.0	0.00204002	0.0	0.0	1e-08	474.47546524	759.85314437	783.38338449	14.01744348	-0.05104758	-0.38109757
0.0368	4.27211	1.242e-05	0.0	0.0	0.0	0.00203979	0.0	0.0	1e-08	474.82059084	759.78260908	783.28581607	13.9962072	-0.05101495	-0.38102095
0.0369	4.28282	1.266e-05	0.0	0.0	0.0	0.00203956	0.0	0.0	1e-08	475.16513146	759.71209276	783.18839236	13.9750012	-0.05098045	-0.38094444
0.037	4.29352	1.289e-05	0.0	0.0	0.0	0.00203932	0.0	0.0	1e-08	475.50908812	759.64159763	783.09111314	13.95382541	-0.05094413	-0.38086804
0.0371	4.30422	1.313e-05	0.0	0.0	0.0	0.00203908	0.0	0.0	1e-08	475.85246184	759.57112586	782.9939782	13.93267979	-0.05090603	-0.38079176
0.0372	4.31491	1.337e-05	0.0	0.0	0.0	0.00203884	0.0	0.0	1e-08	476.19525364	759.50067955	782.89698731	13.91156431	-0.05086621	-0.38071558
0.0373	4.3256	1.362e-05	0.0	0.0	0.0	0.00203859	0.0	0.0	1e-08	476.53746454	759.43026075	782.80014026	13.8904789	-0.0508247	-0.38063953
0.0374	4.33628	1.387e-05	0.0	0.0	0.0	0.00203834	0.0	0.0	1e-08	476.87909556	759.35987144	782.70343684	13.86942353	-0.05078154	-0.38056358
0.0375	4.34695	1.413e-05	0.0	0.0	0.0	0.00203809	0.0	0.0	1e-08	477.2201477	759.28951356	782.60687682	13.84839814	-0.05073678	-0.38048775
0.0376	4.35762	1.438e-05	0.0	0.0	0.0	0.00203783	0.0	0.0	1e-08	477.56062198	759.21919132	782.51045998	13.82740241	-0.05068708	-0.38041203
0.0377	4.36828	1.465e-05	0.0	0.0	0.0	0.00203757	0.0	0.0	1e-08	477.9005194	759.14890697	782.4141861	13.80643676	-0.05063813	-0.38033642
0.0378	4.37894	1.491e-05	0.0	0.0	0.0	0.0020373	0.0	0.0	1e-08	478.23984097	759.07866107	782.31805498	13.78550095	-0.05058751	-0.38026093
0.0379	4.38959	1.518e-05	0.0	0.0	0.0	0.00203703	0.0	0.0	2e-08	478.5785877	759.0084556	782.2220664	13.76459492	-0.05053524	-0.38018554
0.038	4.40023	1.546e-05	0.0	0.0	0.0	0.00203675	0.0	0.0	2e-08	478.91676057	758.93829249	782.12622014	13.74371863	-0.05048135	-0.38011027
0.0381	4.41087	1.574e-05	0.0	0.0	0.0	0.00203648	0.0	0.0	2e-08	479.25436059	758.86817365	782.03051599	13.72287203	-0.05042584	-0.38003511
0.0382	4.4215	1.602e-05	0.0	0.0	0.0	0.00203619	0.0	0.0	2e-08	479.59138875	758.79810098	781.93495374	13.70205507	-0.05036873	-0.37996006
0.0383	4.43213	1.631e-05	0.0	0.0	0.0	0.00203591	0.0	0.0	2e-08	479.92784605	758.72807635	781.83953317	13.6812677	-0.05031004	-0.37988513
0.0384	4.44275	1.66e-05	0.0	0.0	0.0	0.00203561	0.0	0.0	2e-08	480.26373347	758.65810161	781.74425408	13.66050987	-0.05024977	-0.3798103
0.0385	4.45336	1.689e-05	0.0	0.0	0.0	0.00203532	0.0	0.0	2e-08	480.599052	758.58817861	781.64911624	13.63978153	-0.05018795	-0.37973558
0.0386	4.46397	1.719e-05	0.0	0.0	0.0	0.00203502	0.0	0.0	2e-08	480.93380263	758.51830917	781.55411945	13.61908265	-0.05012456	-0.37966098
0.0387	4.47457	1.75e-05	0.0	0.0	0.0	0.00203471	0.0	0.0	2e-08	481.26798634	758.44849511	781.4592635	13.59841316	-0.05005963	-0.37958649
0.0388	4.48517	1.781e-05	0.0	0.0	0.0	0.00203441	0.0	0.0	2e-08	481.6016041	758.37873823	781.36454817	13.57777342	-0.04999797	-0.3795121
0.0389	4.49576	1.812e-05	0.0	0.0	0.0	0.00203409	0.0	0.0	2e-08	481.93465691	758.30903027	781.2699733	13.55716292	-0.04993409	-0.37943783
0.039	4.50634	1.844e-05	0.0	0.0	0.0	0.00203377	0.0	0.0	2e-08	482.26714574	758.23937942	781.17553865	13.53658156	-0.04986728	-0.37936367
0.0391	4.51692	1.876e-05	0.0	0.0	0.0	0.00203345	0.0	0.0	2e-08	482.59907155	758.16978718	781.08124401	13.51602944	-0.04979936	-0.37928961
0.0392	4.52749	1.909e-05	0.0	0.0	0.0	0.00203312	0.0	0.0	2e-08	482.93043531	758.10025475	780.98708918	13.49550651	-0.04973036	-0.37921567
0.0393	4.53806	1.942e-05	0.0	0.0	0.0	0.00203279	0.0	0.0	2e-08	483.261238	758.03078328	780.89307394	13.47501272	-0.04966031	-0.37914183
0.0394	4.54862	1.975e-05	0.0	0.0	0.0	0.00203246	0.0	0.0	2e-08	483.59148058	757.96137387	780.7991981	13.45454804	-0.04958924	-0.37906811
0.0395	4.55917	2.009e-05	0.0	0.0	0.0	0.00203211	0.0	0.0	2e-08	483.92116401	757.8920276	780.70546144	13.4341124	-0.04951719	-0.3789945
0.0396	4.56972	2.044e-05	0.0	0.0	0.0	0.00203177	0.0	0.0	2e-08	484.25028926	757.82274548	780.61186377	13.41370578	-0.04944419	-0.37892099
0.0397	4.58026	2.079e-05	0.0	0.0	0.0	0.00203142	0.0	0.0	2e-08	484.57885727	757.75352849	780.51840487	13.39332811	-0.04937026	-0.37884759
0.0398	4.59079	2.115e-05	0.0	0.0	0.0	0.00203106	0.0	0.0	2e-08	484.90686901	757.68437757	780.42508454	13.37297936	-0.04929544	-0.3787743
0.0399	4.60132	2.151e-05	0.0	0.0	0.0	0.0020307	0.0	0.0	2e-08	485.23432543	757.61529362	780.33190259	13.35265948	-0.04921976	-0.37870112
0.04	4.61184	2.187e-05	0.0	0.0	0.0	0.00203033	0.0	0.0	2e-08	485.56122748	757.54627749	780.2388588	13.33236843	-0.04914324	-0.37862805
0.0401	4.62236	2.224e-05	0.0	0.0	0.0	0.00202996	0.0	0.0	2e-08	485.8875761	757.47733072	780.14595297	13.312106	-0.04906433	-0.37855509
0.0402	4.63287	2.262e-05	0.0	0.0	0.0	0.00202959	0.0	0.0	2e-08	486.21337225	757.40845513	780.0531849	13.2918724	-0.0489857	-0.37848224
0.0403	4.64337	2.3e-05	0.0	0.0	0.0	0.0020292	0.0	0.0	2e-08	486.53861687	757.33965048	779.96055438	13.27166748	-0.04890623	-0.37840949
0.0404	4.65387	2.339e-05	0.0	0.0	0.0	0.00202882	0.0	0.0	2e-08	486.86331089	757.27091757	779.86806123	13.25149119	-0.04882595	-0.37833685
0.0405	4.66436	2.378e-05	0.0	0.0	0.0	0.00202843	0.0	0.0	2e-08	487.18745526	757.20225721	779.77570522	13.23134349	-0.04874487	-0.37826432
0.0406	4.67485	2.418e-05	0.0	0.0	0.0	0.00202803	0.0	0.0	2e-08	487.51105092	757.13367017	779.68348618	13.21122432	-0.04866301	-0.3781919
0.0407	4.68533	2.458e-05	0.0	0.0	0.0	0.00202763	0.0	0.0	2e-08	487.83409879	757.0651572	779.59140389	13.19113365	-0.04858039	-0.37811958
0.0408	4.6958	2.499e-05	0.0	0.0	0.0	0.00202722	0.0	0.0	3e-08	488.15659981	756.996719	779.49945815	13.17107142	-0.04849702	-0.37804737
0.0409	4.70626	2.54e-05	0.0	0.0	0.0	0.0020268	0.0	0.0	3e-08	488.47855492	756.92835629	779.40764877	13.15103759	-0.04841293	-0.37797527
0.041	4.71672	2.582e-05	0.0	0.0	0.0	0.00202638	0.0	0.0	3e-08	488.79996502	756.86006973	779.31597555	13.13103211	-0.04832812	-0.37790328
0.0411	4.72718	2.624e-05	0.0	0.0	0.0	0.00202596	0.0	0.0	3e-08	489.12083106	756.79185998	779.22443829	13.11105494	-0.04824262	-0.37783139
0.0412	4.73762	2.667e-05	0.0	0.0	0.0	0.00202553	0.0	0.0	3e-08	489.44115395	756.72372768	779.13303679	13.09110602	-0.04815643	-0.37775961
0.0413	4.74807	2.711e-05	0.0	0.0	0.0	0.00202509	0.0	0.0	3e-08	489.76093461	756.65567344	779.04177085	13.07118532	-0.04806956	-0.37768793
0.0414	4.7585	2.755e-05	0.0	0.0	0.0	0.00202465	0.0	0.0	3e-08	490.08017396	756.58769902	778.95064027	13.05129265	-0.0479808	-0.37761636
0.0415	4.76893	2.8e-05	0.0	0.0	0.0	0.0020242	0.0	0.0	3e-08	490.39887292	756.51980465	778.85964487	13.03142819	-0.04789224	-0.3775449
0.0416	4.77935	2.845e-05	0.0	0.0	0.0	0.00202375	0.0	0.0	3e-08	490.71703239	756.45199069	778.76878443	13.0115918	-0.04780298	-0.37747355
0.0417	4.78977	2.891e-05	0.0	0.0	0.0	0.00202329	0.0	0.0	3e-08	491.0346533	756.38425777	778.67805877	12.99178342	-0.04771302	-0.37740229
0.0418	4.80017	2.938e-05	0.0	0.0	0.0	0.00202282	0.0	0.0	3e-08	491.35173653	756.31660652	778.58746768	12.97200302	-0.04762236	-0.37733115
0.0419	4.81058	2.985e-05	0.0	0.0	0.0	0.00202235	0.0	0.0	3e-08	491.66828302	756.24903758	778.49701098	12.95225054	-0.04753102	-0.37726011
0.042	4.82097	3.033e-05	0.0	0.0	0.0	0.00202187	0.0	0.0	3e-08	491.98429364	756.18155158	778.40668847	12.93252594	-0.047439	-0.37718918
0.0421	4.83136	3.081e-05	0.0	0.0	0.0	0.00202138	0.0	0.0	3e-08	492.29976932	756.11414913	778.31649996	12.91282917	-0.04734628	-0.37711835
0.0422	4.84175	3.13e-05	0.0	0.0	0.0	0.00202089	0.0	0.0	3e-08	492.61471094	756.04683087	778.22644524	12.89316018	-0.04725288	-0.37704762
0.0423	4.85212	3.18e-05	0.0	0.0	0.0	0.0020204	0.0	0.0	3e-08	492.92911941	755.97959743	778.13652412	12.87351893	-0.04715879	-0.37697701
0.0424	4.86249	3.23e-05	0.0	0.0	0.0	0.00201989	0.0	0.0	3e-08	493.24299561	755.91244942	778.04673642	12.85390537	-0.04706401	-0.37690649
0.0425	4.87286	3.281e-05	0.0	0.0	0.0	0.00201938	0.0	0.0	3e-08	493.55634044	755.84538748	777.95708193	12.83431944	-0.04696854	-0.37683608
0.0426	4.88322	3.333e-05	0.0	0.0	0.0	0.00201887	0.0	0.0	3e-08	493.8691548	755.77841182	777.86756046	12.81476128	-0.04687461	-0.37676578
0.0427	4.89357	3.385e-05	0.0	0.0	0.0	0.00201834	0.0	0.0	3e-08	494.18143957	755.71152048	777.77817185	12.79523055	-0.04677852	-0.37669558
0.0428	4.90391	3.438e-05	0.0	0.0	0.0	0.00201781	0.0	0.0	3e-08	494.49319563	755.64471602	777.68891587	12.77572733	-0.04668185	-0.37662548
0.0429	4.91425	3.492e-05	0.0	0.0	0.0	0.00201728	0.0	0.0	3e-08	494.80442387	755.5779989	777.59979234	12.75625158	-0.0465846	-0.37655549
0.043	4.92458	3.546e-05	0.0	0.0	0.0	0.00201674	0.0	0.0	4e-08	495.11512517	755.51136961	777.51080108	12.73680324	-0.04648678	-0.3764856
0.0431	4.93491	3.601e-05	0.0	0.0	0.0	0.00201619	0.0	0.0	4e-08	495.42530041	755.4448286	777.42194188	12.71738227	-0.0463884	-0.37641582
0.0432	4.94522	3.656e-05	0.0	0.0	0.0	0.00201563	0.0	0.0	4e-08	495.73495047	755.37837634	777.33321456	12.69798862	-0.04628945	-0.37634613
0.0433	4.95554	3.713e-05	0.0	0.0	0.0	0.00201507	0.0	0.0	4e-08	496.04407621	755.3120133	777.24461893	12.67862224	-0.04618994	-0.37627656
0.0434	4.96584	3.77e-05	0.0	0.0	0.0	0.00201449	0.0	0.0	4e-08	496.35267852	755.24573992	777.15615479	12.6592831	-0.04608987	-0.37620708
0.0435	4.97614	3.827e-05	0.0	0.0	0.0	0.00201392	0.0	0.0	4e-08	496.66075826	755.17955665	777.06782197	12.63997114	-0.04598924	-0.37613771
0.0436	4.98643	3.886e-05	0.0	0.0	0.0	0.00201333	0.0	0.0	4e-08	496.96831631	755.11346396	776.97962026	12.62068631	-0.04588805	-0.37606844
0.0437	4.99672	3.945e-05	0.0	0.0	0.0	0.00201274	0.0	0.0	4e-08	497.27535351	755.04746229	776.89154948	12.60142857	-0.0457863	-0.37599928
0.0438	5.007	4.005e-05	0.0	0.0	0.0	0.00201214	0.0	0.0	4e-08	497.58187075	754.9815521	776.80360944	12.58219788	-0.04568399	-0.37593022
0.0439	5.01727	4.065e-05	0.0	0.0	0.0	0.00201154	0.0	0.0	4e-08	497.88786889	754.91573214	776.71579997	12.56299437	-0.04558373	-0.37586125
0.044	5.02753	4.126e-05	0.0	0.0	0.0	0.00201092	0.0	0.0	4e-08	498.19334878	754.85000225	776.62812087	12.54381769	-0.04548115	-0.3757924
0.0441	5.03779	4.188e-05	0.0	0.0	0.0	0.0020103	0.0	0.0	4e-08	498.49831128	754.78436397	776.54057195	12.52466792	-0.04537815	-0.37572364
0.0442	5.04805	4.251e-05	0.0	0.0	0.0	0.00200967	0.0	0.0	4e-08	498.80275724	754.71881758	776.45315302	12.50554502	-0.04527473	-0.37565499
0.0443	5.05829	4.315e-05	0.0	0.0	0.0	0.00200904	0.0	0.0	4e-08	499.10668753	754.65336333	776.36586391	12.48644894	-0.0451709	-0.37558644
0.0444	5.06853	4.379e-05	0.0	0.0	0.0	0.00200839	0.0	0.0	4e-08	499.41010299	754.58800147	776.27870442	12.46737963	-0.04506667	-0.37551799
0.0445	5.07876	4.444e-05	0.0	0.0	0.0	0.00200774	0.0	0.0	4e-08	499.71300446	754.52273223	776.19167437	12.44833706	-0.04496205	-0.37544964
0.0446	5.08899	4.51e-05	0.0	0.0	0.0	0.00200708	0.0	0.0	5e-08	500.0153928	754.45755583	776.10477357	12.42932117	-0.04485704	-0.37538139
0.0447	5.09921	4.576e-05	0.0	0.0	0.0	0.00200642	0.0	0.0	5e-08	500.31726886	754.39247249	776.01800184	12.41033193	-0.04475167	-0.37531325
0.0448	5.10942	4.644e-05	0.0	0.0	0.0	0.00200574	0.0	0.0	5e-08	500.61863346	754.3274824	775.93135899	12.39136928	-0.04464593	-0.3752452
0.0449	5.11962	4.712e-05	0.0	0.0	0.0	0.00200506	0.0	0.0	5e-08	500.91948746	754.26258576	775.84484484	12.37243318	-0.04453983	-0.37517726
0.045	5.12982	4.781e-05	0.0	0.0	0.0	0.00200437	0.0	0.0	5e-08	501.2198317	754.19778274	775.75845921	12.35352358	-0.04443338	-0.37510942
0.0451	5.14002	4.851e-05	0.0	0.0	0.0	0.00200367	0.0	0.0	5e-08	501.51966701	754.13307352	775.67220192	12.33464044	-0.04432663	-0.37504168
0.0452	5.1502	4.921e-05	0.0	0.0	0.0	0.00200297	0.0	0.0	5e-08	501.81899422	754.06845805	775.58607277	12.3157837	-0.04421966	-0.37497404
0.0453	5.16038	4.993e-05	0.0	0.0	0.0	0.00200225	0.0	0.0	5e-08	502.11781417	754.0039366	775.5000716	12.29695334	-0.04411227	-0.3749065
0.0454	5.17055	5.065e-05	0.0	0.0	0.0	0.00200153	0.0	0.0	5e-08	502.41612768	753.9395093	775.41419821	12.27814931	-0.04400457	-0.37483906
0.0455	5.18071	5.138e-05	0.0	0.0	0.0	0.0020008	0.0	0.0	5e-08	502.7139356	753.87517626	775.32845242	12.25937155	-0.04389658	-0.37477172
0.0456	5.19087	5.211e-05	0.0	0.0	0.0	0.00200006	0.0	0.0	5e-08	503.01123873	753.8109376	775.24283406	12.24062002	-0.04378829	-0.37470448
0.0457	5.20102	5.286e-05	0.0	0.0	0.0	0.00199931	0.0	0.0	5e-08	503.30803792	753.7467934	775.15734294	12.22189468	-0.04367972	-0.37463734
0.0458	5.21117	5.362e-05	0.0	0.0	0.0	0.00199856	0.0	0.0	5e-08	503.60433397	753.68274376	775.07197888	12.20319548	-0.04357088	-0.3745703
0.0459	5.2213	5.438e-05	0.0	0.0	0.0	0.00199779	0.0	0.0	5e-08	503.90012772	753.61878873	774.9867417	12.18452238	-0.04346177	-0.37450336
0.046	5.23143	5.515e-05	0.0	0.0	0.0	0.00199702	0.0	0.0	6e-08	504.19541997	753.55492838	774.90163122	12.16587534	-0.04335241	-0.37443652
0.0461	5.24156	5.593e-05	0.0	0.0	0.0	0.00199624	0.0	0.0	6e-08	504.49021155	753.49116277	774.81664726	12.1472543	-0.04324279	-0.37436977
0.0462	5.25167	5.672e-05	0.0	0.0	0.0	0.00199545	0.0	0.0	6e-08	504.78450327	753.42749194	774.73178965	12.12865922	-0.04313293	-0.37430313
0.0463	5.26178	5.752e-05	0.0	0.0	0.0	0.00199465	0.0	0.0	6e-08	505.07829595	753.36391591	774.6470582	12.11009006	-0.04302284	-0.37423659
0.0464	5.27189	5.833e-05	0.0	0.0	0.0	0.00199384	0.0	0.0	6e-08	505.37159038	753.30043512	774.56245273	12.09154665	-0.04291148	-0.37417015
0.0465	5.28198	5.914e-05	0.0	0.0	0.0	0.00199303	0.0	0.0	6e-08	505.66438739	753.23705039	774.47797307	12.07302914	-0.04280058	-0.3741038
0.0466	5.29207	5.997e-05	0.0	0.0	0.0	0.0019922	0.0	0.0	6e-08	505.95668778	753.173761	774.39361903	12.05453742	-0.04268942	-0.37403755
0.0467	5.30215	6.08e-05	0.0	0.0	0.0	0.00199137	0.0	0.0	6e-08	506.24849235	753.11056705	774.30939044	12.03607142	-0.042578	-0.37397141
0.0468	5.31223	6.164e-05	0.0	0.0	0.0	0.00199052	0.0	0.0	6e-08	506.53980191	753.0474686	774.22528713	12.01763111	-0.04246631	-0.37390536
0.0469	5.32229	6.25e-05	0.0	0.0	0.0	0.00198967	0.0	0.0	6e-08	506.83061725	752.98446573	774.1413089	11.99921645	-0.04235435	-0.3738394
0.047	5.33236	6.336e-05	0.0	0.0	0.0	0.00198881	0.0	0.0	6e-08	507.12093918	752.92155849	774.0574556	11.98082737	-0.04224214	-0.37377355
0.0471	5.34241	6.423e-05	0.0	0.0	0.0	0.00198794	0.0	0.0	6e-08	507.41076849	752.85874697	773.97372704	11.96246385	-0.04212967	-0.3737078
0.0472	5.35246	6.511e-05	0.0	0.0	0.0	0.00198706	0.0	0.0	7e-08	507.70010599	752.79603122	773.89012304	11.94412583	-0.04201694	-0.37364214
0.0473	5.36249	6.6e-05	0.0	0.0	0.0	0.00198617	0.0	0.0	7e-08	507.98895245	752.73341131	773.80664343	11.92581327	-0.04190395	-0.37357658
0.0474	5.37253	6.689e-05	0.0	0.0	0.0	0.00198527	0.0	0.0	7e-08	508.27730868	752.67088731	773.72328804	11.90752612	-0.04179071	-0.37351112
0.0475	5.38255	6.78e-05	0.0	0.0	0.0	0.00198436	0.0	0.0	7e-08	508.56517546	752.60845928	773.64005668	11.88926434	-0.04167721	-0.37344575
0.0476	5.39257	6.872e-05	0.0	0.0	0.0	0.00198344	0.0	0.0	7e-08	508.85255358	752.54612729	773.55694919	11.87102789	-0.04156346	-0.37338048
0.0477	5.40258	6.965e-05	0.0	0.0	0.0	0.00198251	0.0	0.0	7e-08	509.13944383	752.4838907	773.47396539	11.85281674	-0.04145029	-0.37331531
0.0478	5.41259	7.058e-05	0.0	0.0	0.0	0.00198158	0.0	0.0	7e-08	509.42584699	752.42174972	773.39110511	11.83463081	-0.04133629	-0.37325024
0.0479	5.42258	7.153e-05	0.0	0.0	0.0	0.00198063	0.0	0.0	7e-08	509.71176384	752.3597046	773.30836817	11.81647006	-0.04122208	-0.37318526
0.048	5.43257	7.248e-05	0.0	0.0	0.0	0.00197967	0.0	0.0	7e-08	509.99719517	752.29775536	773.2257544	11.79833446	-0.04110766	-0.37312038
0.0481	5.44256	7.345e-05	0.0	0.0	0.0	0.0019787	0.0	0.0	7e-08	510.28214174	752.23590201	773.14326363	11.78022396	-0.04099302	-0.3730556
0.0482	5.45253	7.443e-05	0.0	0.0	0.0	0.00197773	0.0	0.0	7e-08	510.56660435	752.17414455	773.06089568	11.76213852	-0.04087819	-0.37299091
0.0483	5.4625	7.541e-05	0.0	0.0	0.0	0.00197674	0.0	0.0	8e-08	510.85058376	752.11248301	772.97865038	11.74407808	-0.04076314	-0.37292632
0.0484	5.47246	7.641e-05	0.0	0.0	0.0	0.00197574	0.0	0.0	8e-08	511.13408075	752.05091738	772.89652756	11.72604261	-0.0406479	-0.37286183
0.0485	5.48241	7.741e-05	0.0	0.0	0.0	0.00197474	0.0	0.0	8e-08	511.41709609	751.98944766	772.81452705	11.70803206	-0.04053245	-0.37279743
0.0486	5.49236	7.843e-05	0.0	0.0	0.0	0.00197372	0.0	0.0	8e-08	511.69963054	751.92807387	772.73264868	11.69004638	-0.04041681	-0.37273313
0.0487	5.5023	7.946e-05	0.0	0.0	0.0	0.00197269	0.0	0.0	8e-08	511.98168488	751.866796	772.65089227	11.67208553	-0.04030097	-0.37266892
0.0488	5.51223	8.049e-05	0.0	0.0	0.0	0.00197165	0.0	0.0	8e-08	512.26325987	751.80561406	772.56925765	11.65414947	-0.04018494	-0.37260481
0.0489	5.52216	8.154e-05	0.0	0.0	0.0	0.00197061	0.0	0.0	8e-08	512.54435628	751.74452806	772.48774466	11.6362381	-0.04006853	-0.37254079
0.049	5.53208	8.26e-05	0.0	0.0	0.0	0.00196955	0.0	0.0	8e-08	512.82497487	751.68353823	772.40635312	11.61835145	-0.03995205	-0.37247687
0.0491	5.54199	8.366e-05	0.0	0.0	0.0	0.00196848	0.0	0.0	8e-08	513.10511639	751.62264441	772.32508286	11.60048946	-0.03983537	-0.37241305
0.0492	5.55189	8.474e-05	0.0	0.0	0.0	0.0019674	0.0	0.0	8e-08	513.38478161	751.56184661	772.24393372	11.58265206	-0.03971849	-0.37234932
0.0493	5.56178	8.583e-05	0.0	0.0	0.0	0.00196631	0.0	0.0	9e-08	513.66397129	751.50114486	772.16290552	11.56483922	-0.03960141	-0.37228569
0.0494	5.57167	8.693e-05	0.0	0.0	0.0	0.00196521	0.0	0.0	9e-08	513.94268618	751.44053916	772.08199809	11.5470509	-0.03948413	-0.37222215
0.0495	5.58155	8.804e-05	0.0	0.0	0.0	0.0019641	0.0	0.0	9e-08	514.22092703	751.38002953	772.00121128	11.52928704	-0.03936665	-0.3721587
0.0496	5.59143	8.916e-05	0.0	0.0	0.0	0.00196298	0.0	0.0	9e-08	514.4986946	751.319616	771.9205449	11.51154761	-0.03924896	-0.37209535
0.0497	5.60129	9.029e-05	0.0	0.0	0.0	0.00196184	0.0	0.0	9e-08	514.77598964	751.25929858	771.83999879	11.49383255	-0.03913107	-0.37203209
0.0498	5.61115	9.144e-05	0.0	0.0	0.0	0.0019607	0.0	0.0	9e-08	515.05281289	751.1990773	771.75957278	11.47614182	-0.03901298	-0.37196893
0.0499	5.621	9.259e-05	0.0	0.0	0.0	0.00195954	0.0	0.0	9e-08	515.32916511	751.1389522	771.67926671	11.45847538	-0.03889469	-0.37190587
0.05	5.63085	9.375e-05	0.0	0.0	0.0	0.00195838	0.0	0.0	9e-08	515.60504704	751.07892329	771.59908041	11.44083319	-0.03877619	-0.37184289
0.05009	5.64069	9.493e-05	0.0	0.0	0.0	0.0019572	0.0	0.0	1e-07	515.88045941	751.01899062	771.51901371	11.42321519	-0.03865749	-0.37178001
0.05019	5.65051	9.612e-05	0.0	0.0	0.0	0.00195601	0.0	0.0	1e-07	516.15540298	750.95915353	771.43906644	11.40562139	-0.03853972	-0.37171723
0.05029	5.66034	9.731e-05	0.0	0.0	0.0	0.00195481	0.0	0.0	1e-07	516.42987849	750.89941166	771.35923845	11.38805167	-0.03842098	-0.37165453
0.05039	5.67015	9.852e-05	0.0	0.0	0.0	0.0019536	0.0	0.0	1e-07	516.70388667	750.8397656	771.27952956	11.37050601	-0.03830209	-0.37159194
0.05049	5.67996	9.974e-05	0.0	0.0	0.0	0.00195238	0.0	0.0	1e-07	516.97742827	750.78021531	771.19993962	11.35298437	-0.03818305	-0.37152943
0.05059	5.68976	0.00010098	0.0	0.0	0.0	0.00195115	0.0	0.0	1e-07	517.25050401	750.72076075	771.12046844	11.33548671	-0.03806386	-0.37146702
0.05069	5.69955	0.00010222	0.0	0.0	0.0	0.00194991	0.0	0.0	1e-07	517.52311463	750.66140189	771.04111588	11.31801298	-0.03794454	-0.3714047
0.05079	5.70933	0.00010347	0.0	0.0	0.0	0.00194865	0.0	0.0	1e-07	517.79526086	750.60213868	770.96188176	11.30056314	-0.03782508	-0.37134247
0.05089	5.71911	0.00010474	0.0	0.0	0.0	0.00194738	0.0	0.0	1e-07	518.06694344	750.54297106	770.88276593	11.28313713	-0.03770548	-0.37128034
0.05099	5.72888	0.00010602	0.0	0.0	0.0	0.0019461	0.0	0.0	1.1e-07	518.33816309	750.483899	770.80376821	11.26573493	-0.03758576	-0.3712183
0.05109	5.73864	0.00010731	0.0	0.0	0.0	0.00194481	0.0	0.0	1.1e-07	518.60892055	750.42492244	770.72488845	11.24835647	-0.03746591	-0.37115635
0.05119	5.74839	0.00010861	0.0	0.0	0.0	0.00194351	0.0	0.0	1.1e-07	518.87921653	750.36604132	770.64612647	11.23100173	-0.03734593	-0.3710945
0.05129	5.75814	0.00010992	0.0	0.0	0.0	0.0019422	0.0	0.0	1.1e-07	519.14905176	750.30725559	770.56748213	11.21367065	-0.03722584	-0.37103274
0.05139	5.76788	0.00011124	0.0	0.0	0.0	0.00194087	0.0	0.0	1.1e-07	519.41842696	750.24856518	770.48895526	11.19636318	-0.03710563	-0.37097107
0.05149	5.77761	0.00011258	0.0	0.0	0.0	0.00193954	0.0	0.0	1.1e-07	519.68734286	750.18997067	770.41054568	11.17907918	-0.03698467	-0.37090949
0.05159	5.78733	0.00011393	0.0	0.0	0.0	0.00193819	0.0	0.0	1.1e-07	519.95580017	750.13147165	770.33225325	11.16181879	-0.03686404	-0.370848
0.05169	5.79705	0.00011529	0.0	0.0	0.0	0.00193683	0.0	0.0	1.2e-07	520.22379962	750.07306804	770.2540778	11.14458187	-0.03674328	-0.37078661
0.05179	5.80676	0.00011666	0.0	0.0	0.0	0.00193545	0.0	0.0	1.2e-07	520.49134192	750.01475981	770.17601917	11.1273684	-0.03662237	-0.37072531
0.05189	5.81646	0.00011804	0.0	0.0	0.0	0.00193407	0.0	0.0	1.2e-07	520.75842778	749.95654691	770.0980772	11.11017831	-0.03650134	-0.37066409
0.05199	5.82615	0.00011944	0.0	0.0	0.0	0.00193267	0.0	0.0	1.2e-07	521.02505792	749.89842933	770.02025172	11.09301156	-0.03638017	-0.37060298
0.05209	5.83583	0.00012084	0.0	0.0	0.0	0.00193126	0.0	0.0	1.2e-07	521.29123306	749.84040703	769.94254258	11.07586812	-0.03625886	-0.37054195
0.05219	5.84551	0.00012226	0.0	0.0	0.0	0.00192984	0.0	0.0	1.2e-07	521.55695389	749.78247999	769.86494962	11.05874793	-0.03613743	-0.37048101
0.05229	5.85518	0.0001237	0.0	0.0	0.0	0.00192841	0.0	0.0	1.2e-07	521.82222113	749.72464818	769.78747268	11.04165095	-0.03601586	-0.37042016
0.05239	5.86484	0.00012514	0.0	0.0	0.0	0.00192696	0.0	0.0	1.3e-07	522.0870355	749.66691159	769.7101116	11.02457713	-0.03589416	-0.37035941
0.05249	5.8745	0.0001266	0.0	0.0	0.0	0.0019255	0.0	0.0	1.3e-07	522.35139769	749.60927018	769.63286622	11.00752644	-0.03577233	-0.37029875
0.05259	5.88414	0.00012807	0.0	0.0	0.0	0.00192403	0.0	0.0	1.3e-07	522.6153084	749.55172393	769.55573638	10.99049882	-0.03565038	-0.37023817
0.05269	5.89378	0.00012955	0.0	0.0	0.0	0.00192255	0.0	0.0	1.3e-07	522.87876835	749.4942726	769.47872192	10.97349423	-0.0355289	-0.37017769
0.05279	5.90341	0.00013104	0.0	0.0	0.0	0.00192105	0.0	0.0	1.3e-07	523.14177824	749.43691564	769.40182269	10.95651262	-0.0354069	-0.3701173
0.05289	5.91303	0.00013255	0.0	0.0	0.0	0.00191955	0.0	0.0	1.3e-07	523.40433876	749.37965346	769.32503853	10.93955396	-0.03528479	-0.370057
0.05299	5.92265	0.00013407	0.0	0.0	0.0	0.00191803	0.0	0.0	1.3e-07	523.66645061	749.32248601	769.24836928	10.92261819	-0.0351626	-0.36999679
0.05309	5.93226	0.0001356	0.0	0.0	0.0	0.00191649	0.0	0.0	1.4e-07	523.9281145	749.26541323	769.17181478	10.90570527	-0.03504031	-0.36993666
0.05319	5.94185	0.00013714	0.0	0.0	0.0	0.00191495	0.0	0.0	1.4e-07	524.18933111	749.20843503	769.09537488	10.88881516	-0.03491795	-0.36987663
0.05329	5.95145	0.0001387	0.0	0.0	0.0	0.00191339	0.0	0.0	1.4e-07	524.45010115	749.15155135	769.01904943	10.8719478	-0.0347955	-0.36981669
0.05339	5.96103	0.00014027	0.0	0.0	0.0	0.00191182	0.0	0.0	1.4e-07	524.7104253	749.09476212	768.94283825	10.85510317	-0.03467297	-0.36975684
0.05349	5.9706	0.00014185	0.0	0.0	0.0	0.00191023	0.0	0.0	1.4e-07	524.97030426	749.03806726	768.86674121	10.8382812	-0.03455036	-0.36969708
0.05359	5.98017	0.00014344	0.0	0.0	0.0	0.00190864	0.0	0.0	1.4e-07	525.22973871	748.98146668	768.79075815	10.82148186	-0.03442769	-0.36963741
0.05369	5.98973	0.00014505	0.0	0.0	0.0	0.00190703	0.0	0.0	1.5e-07	525.48872936	748.92496031	768.7148889	10.8047051	-0.03430494	-0.36957782
0.05379	5.99928	0.00014667	0.0	0.0	0.0	0.00190541	0.0	0.0	1.5e-07	525.74727688	748.86854807	768.63913332	10.78795087	-0.03418213	-0.36951833
0.05389	6.00882	0.00014831	0.0	0.0	0.0	0.00190377	0.0	0.0	1.5e-07	526.00538196	748.81222985	768.56349125	10.77121914	-0.03405926	-0.36945892
0.05399	6.01836	0.00014995	0.0	0.0	0.0	0.00190212	0.0	0.0	1.5e-07	526.26304529	748.75600624	768.48796253	10.75450972	-0.03393547	-0.36939961
0.05409	6.02789	0.00015161	0.0	0.0	0.0	0.00190046	0.0	0.0	1.5e-07	526.52026754	748.69987711	768.41254702	10.73782279	-0.03381221	-0.36934038
0.05419	6.03741	0.00015328	0.0	0.0	0.0	0.00189879	0.0	0.0	1.5e-07	526.7770494	748.64384211	768.33724455	10.72115821	-0.03368886	-0.36928124
0.05429	6.04692	0.00015497	0.0	0.0	0.0	0.0018971	0.0	0.0	1.6e-07	527.03339156	748.58790123	768.26205498	10.70451593	-0.03356541	-0.36922219
0.05439	6.05642	0.00015667	0.0	0.0	0.0	0.0018954	0.0	0.0	1.6e-07	527.28929469	748.53205441	768.18697815	10.68789591	-0.03344187	-0.36916323
0.05449	6.06591	0.00015838	0.0	0.0	0.0	0.00189369	0.0	0.0	1.6e-07	527.54475947	748.47630162	768.11201391	10.6712981	-0.03331823	-0.36910436
0.05459	6.0754	0.00016011	0.0	0.0	0.0	0.00189196	0.0	0.0	1.6e-07	527.79978658	748.42064284	768.03716211	10.65472246	-0.0331945	-0.36904558
0.05469	6.08488	0.00016184	0.0	0.0	0.0	0.00189022	0.0	0.0	1.6e-07	528.05437669	748.36507803	767.9624226	10.63816894	-0.03307067	-0.36898688
0.05479	6.09435	0.00016359	0.0	0.0	0.0	0.00188847	0.0	0.0	1.6e-07	528.30853047	748.30960717	767.88779521	10.6216375	-0.03294674	-0.36892827
0.05489	6.10381	0.00016536	0.0	0.0	0.0	0.0018867	0.0	0.0	1.7e-07	528.56224861	748.25423023	767.81327981	10.60512809	-0.03282272	-0.36886975
0.05499	6.11327	0.00016714	0.0	0.0	0.0	0.00188492	0.0	0.0	1.7e-07	528.81553176	748.1989472	767.73887625	10.58864066	-0.0326986	-0.36881132
0.05509	6.12271	0.00016893	0.0	0.0	0.0	0.00188313	0.0	0.0	1.7e-07	529.06838061	748.14375805	767.66458436	10.57217517	-0.03257438	-0.36875298
0.05519	6.13215	0.00017073	0.0	0.0	0.0	0.00188132	0.0	0.0	1.7e-07	529.32079582	748.08866273	767.59040401	10.55573157	-0.03245072	-0.36869472
0.05529	6.14158	0.00017255	0.0	0.0	0.0	0.0018795	0.0	0.0	1.7e-07	529.57277805	748.03366024	767.51633503	10.53930981	-0.03232654	-0.36863655
0.05539	6.151	0.00017438	0.0	0.0	0.0	0.00187767	0.0	0.0	1.7e-07	529.82432798	747.97875125	767.4423773	10.52290986	-0.03220229	-0.36857847
0.05549	6.16041	0.00017623	0.0	0.0	0.0	0.00187582	0.0	0.0	1.8e-07	530.07544627	747.92393569	767.36853064	10.50653167	-0.03207798	-0.36852047
0.05559	6.16982	0.00017808	0.0	0.0	0.0	0.00187396	0.0	0.0	1.8e-07	530.32613358	747.86921352	767.29479492	10.49017518	-0.03195362	-0.36846257
0.05569	6.17922	0.00017996	0.0	0.0	0.0	0.00187209	0.0	0.0	1.8e-07	530.57639058	747.81458465	767.22116999	10.47384036	-0.0318292	-0.36840475
0.05579	6.1886	0.00018184	0.0	0.0	0.0	0.0018702	0.0	0.0	1.8e-07	530.82621793	747.76004904	767.14765569	10.45752715	-0.03170472	-0.36834701
0.05589	6.19798	0.00018374	0.0	0.0	0.0	0.0018683	0.0	0.0	1.8e-07	531.07561628	747.70560661	767.07425188	10.44123552	-0.0315802	-0.36828937
0.05599	6.20735	0.00018565	0.0	0.0	0.0	0.00186638	0.0	0.0	1.9e-07	531.3245863	747.65125729	767.00095841	10.42496542	-0.03145562	-0.36823181
0.05609	6.21672	0.00018758	0.0	0.0	0.0	0.00186445	0.0	0.0	1.9e-07	531.57312865	747.59700103	766.92777514	10.40871679	-0.031331	-0.36817433
0.05619	6.22607	0.00018952	0.0	0.0	0.0	0.00186251	0.0	0.0	1.9e-07	531.82124397	747.54283774	766.85470192	10.3924896	-0.03120634	-0.36811694
0.05629	6.23542	0.00019147	0.0	0.0	0.0	0.00186056	0.0	0.0	1.9e-07	532.06893293	747.48876736	766.78173859	10.37628379	-0.03108163	-0.36805964
0.05639	6.24476	0.00019344	0.0	0.0	0.0	0.00185859	0.0	0.0	1.9e-07	532.31619619	747.43478982	766.70888503	10.36009933	-0.03095689	-0.36800243
0.05649	6.25408	0.00019542	0.0	0.0	0.0	0.00185661	0.0	0.0	2e-07	532.56303438	747.38090538	766.63614106	10.34393604	-0.03083145	-0.3679453
0.05659	6.26341	0.00019741	0.0	0.0	0.0	0.00185461	0.0	0.0	2e-07	532.80944817	747.32711424	766.56350656	10.32779408	-0.03070641	-0.36788826
0.05669	6.27272	0.00019942	0.0	0.0	0.0	0.0018526	0.0	0.0	2e-07	533.0554382	747.27341601	766.49098138	10.31167332	-0.03058131	-0.3678313
0.05679	6.28202	0.00020144	0.0	0.0	0.0	0.00185058	0.0	0.0	2e-07	533.30100512	747.21981066	766.41856537	10.29557371	-0.03045615	-0.36777443
0.05689	6.29132	0.00020348	0.0	0.0	0.0	0.00184854	0.0	0.0	2e-07	533.54614958	747.16629815	766.34625838	10.27949521	-0.03033091	-0.36771764
0.05699	6.3006	0.00020553	0.0	0.0	0.0	0.00184649	0.0	0.0	2.1e-07	533.79087223	747.11287846	766.27406028	10.26343776	-0.03020561	-0.36766094
0.05709	6.30988	0.00020759	0.0	0.0	0.0	0.00184442	0.0	0.0	2.1e-07	534.03517372	747.05955156	766.20197092	10.24740133	-0.03008024	-0.36760433
0.05719	6.31915	0.00020967	0.0	0.0	0.0	0.00184234	0.0	0.0	2.1e-07	534.27905468	747.00631744	766.12999015	10.23138585	-0.02995481	-0.3675478
0.05729	6.32841	0.00021176	0.0	0.0	0.0	0.00184025	0.0	0.0	2.1e-07	534.52251576	746.95317606	766.05811783	10.2153913	-0.0298293	-0.36749136
0.05739	6.33767	0.00021386	1e-08	0.0	0.0	0.00183814	0.0	0.0	2.1e-07	534.76555761	746.90012742	765.98635381	10.19941761	-0.02970372	-0.367435
0.05749	6.34691	0.00021598	1e-08	0.0	0.0	0.00183602	0.0	0.0	2.2e-07	535.00818086	746.8471715	765.91469796	10.18346475	-0.02957807	-0.36737872
0.05759	6.35615	0.00021811	1e-08	0.0	0.0	0.00183389	0.0	0.0	2.2e-07	535.25038615	746.79430828	765.84315014	10.16753266	-0.02945234	-0.36732253
0.05769	6.36537	0.00022026	1e-08	0.0	0.0	0.00183174	0.0	0.0	2.2e-07	535.49217412	746.74153777	765.77171019	10.1516213	-0.02932654	-0.36726643
0.05779	6.37459	0.00022242	1e-08	0.0	0.0	0.00182958	0.0	0.0	2.2e-07	535.73354541	746.68885902	765.70037799	10.13573061	-0.02920158	-0.36721041
0.05789	6.3838	0.00022459	1e-08	0.0	0.0	0.0018274	0.0	0.0	2.2e-07	535.97450066	746.63627244	765.62915338	10.11986057	-0.02907592	-0.36715447
0.05799	6.393	0.00022678	1e-08	0.0	0.0	0.00182521	0.0	0.0	2.3e-07	536.21504049	746.58377813	765.55803623	10.10401111	-0.02895022	-0.36709862
0.05809	6.40219	0.00022898	1e-08	0.0	0.0	0.00182301	0.0	0.0	2.3e-07	536.45516555	746.53137601	765.48702639	10.08818219	-0.0288245	-0.36704286
0.05819	6.41137	0.0002312	1e-08	0.0	0.0	0.00182079	0.0	0.0	2.3e-07	536.69487647	746.47906604	765.41612373	10.07237376	-0.02869874	-0.36698717
0.05829	6.42055	0.00023343	1e-08	0.0	0.0	0.00181856	0.0	0.0	2.3e-07	536.93417387	746.42684815	765.34532811	10.05658578	-0.02857297	-0.36693157
0.05839	6.42971	0.00023567	1e-08	0.0	0.0	0.00181631	0.0	0.0	2.4e-07	537.1730584	746.37472227	765.27463938	10.0408182	-0.02844716	-0.36687606
0.05849	6.43887	0.00023793	1e-08	0.0	0.0	0.00181405	0.0	0.0	2.4e-07	537.41153067	746.32268833	765.20405741	10.02507096	-0.02832134	-0.36682063
0.05859	6.44802	0.0002402	1e-08	0.0	0.0	0.00181178	0.0	0.0	2.4e-07	537.64959132	746.27074626	765.13358206	10.00934403	-0.0281955	-0.36676528
0.05869	6.45716	0.00024248	1e-08	0.0	0.0	0.00180949	0.0	0.0	2.4e-07	537.88724097	746.21889599	765.06321318	9.99363736	-0.02806965	-0.36671002
0.05879	6.46629	0.00024478	1e-08	0.0	0.0	0.00180719	1e-08	0.0	2.5e-07	538.12448025	746.16713744	764.99295065	9.97795089	-0.02794378	-0.36665484
0.05889	6.47541	0.00024709	1e-08	0.0	0.0	0.00180488	1e-08	0.0	2.5e-07	538.36130978	746.11547054	764.92279431	9.96228458	-0.02781791	-0.36659974
0.05899	6.48452	0.00024942	1e-08	0.0	0.0	0.00180255	1e-08	0.0	2.5e-07	538.5977302	746.06389538	764.85274404	9.94663825	-0.02769132	-0.36654473
0.05909	6.49363	0.00025176	1e-08	0.0	0.0	0.0018002	1e-08	0.0	2.5e-07	538.83374211	746.01241257	764.7827997	9.93101207	-0.02756519	-0.3664898
0.05919	6.50272	0.00025411	1e-08	0.0	0.0	0.00179785	1e-08	0.0	2.5e-07	539.06934614	745.96102147	764.71296114	9.9154059	-0.02743902	-0.36643495
0.05929	6.51181	0.00025648	1e-08	0.0	0.0	0.00179548	1e-08	0.0	2.6e-07	539.30454291	745.90972207	764.64322823	9.8998197	-0.02731282	-0.36638019
0.05939	6.52088	0.00025886	1e-08	0.0	0.0	0.00179309	1e-08	0.0	2.6e-07	539.53933304	745.85851433	764.57360084	9.8842534	-0.02718657	-0.36632551
0.05949	6.52995	0.00026126	1e-08	0.0	0.0	0.00179069	1e-08	0.0	2.6e-07	539.77371716	745.80739821	764.50407883	9.86870697	-0.02706028	-0.36627091
0.05959	6.53901	0.00026367	1e-08	0.0	0.0	0.00178828	1e-08	0.0	2.6e-07	540.00769586	745.75637368	764.43466206	9.85318036	-0.02693394	-0.36621639
0.05969	6.54806	0.00026609	1e-08	0.0	0.0	0.00178585	1e-08	0.0	2.7e-07	540.24126978	745.70544071	764.3653504	9.83767351	-0.02680757	-0.36616196
0.05979	6.5571	0.00026853	1e-08	0.0	0.0	0.00178342	1e-08	0.0	2.7e-07	540.47443953	745.65459927	764.29614372	9.82218638	-0.02668115	-0.36610761
0.05989	6.56613	0.00027098	1e-08	0.0	0.0	0.00178096	1e-08	0.0	2.7e-07	540.70720572	745.60384935	764.22704187	9.80671891	-0.02655469	-0.36605334
0.05999	6.57515	0.00027344	1e-08	0.0	0.0	0.00177849	1e-08	0.0	2.7e-07	540.93956896	745.5531909	764.15804472	9.79127107	-0.02642818	-0.36599916
0.06009	6.58417	0.00027592	1e-08	0.0	0.0	0.00177601	1e-08	0.0	2.8e-07	541.17152987	745.50262392	764.08915214	9.7758428	-0.02630162	-0.36594505
0.06019	6.59317	0.00027841	1e-08	0.0	0.0	0.00177352	1e-08	0.0	2.8e-07	541.40308905	745.45214838	764.020364	9.76043405	-0.02617502	-0.36589103
0.06029	6.60217	0.00028092	1e-08	0.0	0.0	0.00177101	1e-08	0.0	2.8e-07	541.63424712	745.40176369	763.95168016	9.74504473	-0.02604913	-0.36583709
0.06039	6.61115	0.00028344	1e-08	0.0	0.0	0.00176849	1e-08	0.0	2.8e-07	541.86500468	745.35146978	763.88310049	9.72967487	-0.02592267	-0.36578323
0.06049	6.62013	0.00028597	1e-08	0.0	0.0	0.00176595	1e-08	0.0	2.9e-07	542.09536233	745.3012669	763.81462486	9.71432437	-0.0257962	-0.36572945
0.06059	6.6291	0.00028852	1e-08	0.0	0.0	0.0017634	1e-08	0.0	2.9e-07	542.32532069	745.25115499	763.74625314	9.6989932	-0.02566973	-0.36567576
0.06069	6.63806	0.00029108	1e-08	0.0	0.0	0.00176084	1e-08	0.0	2.9e-07	542.55488037	745.20113396	763.67798519	9.6836813	-0.02554324	-0.36562215
0.06079	6.647	0.00029365	1e-08	0.0	0.0	0.00175826	1e-08	0.0	2.9e-07	542.78404196	745.15120376	763.60982088	9.66838863	-0.02541675	-0.36556861
0.06089	6.65594	0.00029624	1e-08	0.0	0.0	0.00175567	1e-08	0.0	3e-07	543.01280606	745.1013643	763.54176007	9.65311513	-0.02529026	-0.36551516
0.06099	6.66487	0.00029884	1e-08	0.0	0.0	0.00175306	1e-08	0.0	3e-07	543.24117329	745.05161551	763.47380265	9.63786075	-0.02516377	-0.36546179
0.06109	6.6738	0.00030146	1e-08	0.0	0.0	0.00175045	1e-08	0.0	3e-07	543.46914423	745.00195731	763.40594848	9.62262545	-0.02503727	-0.3654085
0.06119	6.68271	0.00030409	1e-08	0.0	0.0	0.00174781	1e-08	0.0	3e-07	543.6967195	744.95238961	763.33819742	9.60740917	-0.02491078	-0.3653553
0.06129	6.69161	0.00030673	1e-08	0.0	0.0	0.00174517	1e-08	0.0	3.1e-07	543.92389969	744.90291234	763.27054936	9.59221186	-0.0247843	-0.36530217
0.06139	6.7005	0.00030938	1e-08	0.0	0.0	0.00174251	1e-08	0.0	3.1e-07	544.15068539	744.85352539	763.20300415	9.57703348	-0.02465783	-0.36524912
0.06149	6.70939	0.00031205	1e-08	0.0	0.0	0.00173984	1e-08	0.0	3.1e-07	544.37707721	744.80422869	763.13556167	9.56187384	-0.02453069	-0.36519616
0.06159	6.71826	0.00031474	1e-08	0.0	0.0	0.00173715	1e-08	0.0	3.2e-07	544.60307572	744.75502318	763.06822179	9.5467331	-0.02440396	-0.36514328
0.06169	6.72713	0.00031743	1e-08	0.0	0.0	0.00173445	1e-08	0.0	3.2e-07	544.82868154	744.70590808	763.00098439	9.53161113	-0.02427724	-0.36509047
0.06179	6.73598	0.00032014	1e-08	0.0	0.0	0.00173174	1e-08	0.0	3.2e-07	545.05389525	744.65688332	762.93384932	9.51650787	-0.02415048	-0.36503775
0.06189	6.74483	0.00032286	1e-08	0.0	0.0	0.00172902	1e-08	0.0	3.2e-07	545.27871745	744.60794888	762.86681647	9.50142328	-0.0240237	-0.3649851
0.06199	6.75366	0.0003256	1e-08	0.0	0.0	0.00172628	1e-08	0.0	3.3e-07	545.50314872	744.5591047	762.79988571	9.4863573	-0.02389689	-0.36493254
0.06209	6.76249	0.00032835	1e-08	0.0	0.0	0.00172353	1e-08	0.0	3.3e-07	545.72718966	744.51035075	762.7330569	9.47130987	-0.02377005	-0.36488006
0.06219	6.77131	0.00033111	1e-08	0.0	0.0	0.00172076	1e-08	0.0	3.3e-07	545.95084085	744.46168698	762.66632994	9.45628096	-0.02364318	-0.36482765
0.06229	6.78012	0.00033388	1e-08	0.0	0.0	0.00171798	1e-08	0.0	3.3e-07	546.17410289	744.41311337	762.59970467	9.4412705	-0.02351628	-0.36477533
0.06239	6.78891	0.00033667	1e-08	0.0	0.0	0.00171519	1e-08	0.0	3.4e-07	546.39697636	744.36462987	762.53318099	9.42627844	-0.02338934	-0.36472309
0.06249	6.7977	0.00033947	2e-08	0.0	0.0	0.00171239	1e-08	0.0	3.4e-07	546.61946184	744.31623645	762.46675877	9.41130474	-0.02326236	-0.36467092
0.06259	6.80648	0.00034229	2e-08	0.0	0.0	0.00170957	1e-08	0.0	3.4e-07	546.84155992	744.26793308	762.40043787	9.39634934	-0.02313535	-0.36461884
0.06269	6.81525	0.00034511	2e-08	0.0	0.0	0.00170674	1e-08	0.0	3.5e-07	547.06327118	744.21971973	762.33421818	9.38141219	-0.02300829	-0.36456683
0.06279	6.82401	0.00034795	2e-08	0.0	0.0	0.00170389	1e-08	0.0	3.5e-07	547.28459621	744.17159602	762.26809957	9.36649318	-0.02288193	-0.36451491
0.06289	6.83276	0.00035081	2e-08	0.0	0.0	0.00170104	1e-08	0.0	3.5e-07	547.50553557	744.12356147	762.20208192	9.35159235	-0.02275504	-0.36446306
0.06299	6.8415	0.00035367	2e-08	0.0	0.0	0.00169817	1e-08	0.0	3.5e-07	547.72608986	744.07561651	762.1361651	9.33670961	-0.02262814	-0.3644113
0.06309	6.85023	0.00035655	2e-08	0.0	0.0	0.00169529	1e-08	0.0	3.6e-07	547.94625966	744.02776106	762.07034899	9.32184491	-0.02250124	-0.36435961
0.06319	6.85895	0.00035944	2e-08	0.0	0.0	0.00169239	1e-08	0.0	3.6e-07	548.16604553	743.97999503	762.00463346	9.30699819	-0.02237434	-0.364308
0.06329	6.86766	0.00036235	2e-08	0.0	0.0	0.00168948	2e-08	0.0	3.6e-07	548.38544806	743.93231834	761.9390184	9.2921694	-0.02224743	-0.36425647
0.06339	6.87637	0.00036526	2e-08	0.0	0.0	0.00168656	2e-08	0.0	3.7e-07	548.60446783	743.88473092	761.87350368	9.27735848	-0.02212052	-0.36420502
0.06349	6.88506	0.00036819	2e-08	0.0	0.0	0.00168363	2e-08	0.0	3.7e-07	548.8231054	743.83723266	761.80808918	9.2625654	-0.02199361	-0.36415364
0.06359	6.89374	0.00037113	2e-08	0.0	0.0	0.00168069	2e-08	0.0	3.7e-07	549.04136135	743.78982349	761.74277477	9.24779008	-0.02186671	-0.36410235
0.06369	6.90241	0.00037409	2e-08	0.0	0.0	0.00167773	2e-08	0.0	3.7e-07	549.25923625	743.74250331	761.67756035	9.23303248	-0.02173981	-0.36405114
0.06379	6.91107	0.00037705	2e-08	0.0	0.0	0.00167476	2e-08	0.0	3.8e-07	549.47673068	743.69527202	761.61244577	9.21829254	-0.02161292	-0.364
0.06389	6.91972	0.00038003	2e-08	0.0	0.0	0.00167177	2e-08	0.0	3.8e-07	549.6938452	743.64812952	761.54743093	9.20357022	-0.02148603	-0.36394894
0.06399	6.92837	0.00038303	2e-08	0.0	0.0	0.00166878	2e-08	0.0	3.8e-07	549.91058039	743.60107571	761.48251571	9.18886545	-0.02135915	-0.36389796
0.06409	6.937	0.00038603	2e-08	0.0	0.0	0.00166577	2e-08	0.0	3.9e-07	550.1269368	743.55411126	761.41769998	9.17417798	-0.02123143	-0.36384706
0.06419	6.94562	0.00038904	2e-08	0.0	0.0	0.00166275	2e-08	0.0	3.9e-07	550.342915	743.50723582	761.35298362	9.1595081	-0.02110431	-0.36379623
0.06429	6.95423	0.00039207	2e-08	0.0	0.0	0.00165972	2e-08	0.0	3.9e-07	550.55851555	743.46044912	761.28836651	9.1448556	-0.02097716	-0.36374549
0.06439	6.96283	0.00039511	2e-08	0.0	0.0	0.00165668	2e-08	0.0	4e-07	550.77373904	743.41375111	761.22384854	9.13022043	-0.02084998	-0.36369482
0.06449	6.97143	0.00039816	2e-08	0.0	0.0	0.00165362	2e-08	0.0	4e-07	550.988586	743.36714174	761.15942959	9.11560254	-0.02072277	-0.36364423
0.06459	6.98001	0.00040123	2e-08	0.0	0.0	0.00165055	2e-08	0.0	4e-07	551.20305702	743.32062096	761.09510954	9.10100186	-0.02059552	-0.36359371
0.06469	6.98858	0.0004043	2e-08	0.0	0.0	0.00164747	2e-08	0.0	4e-07	551.41715264	743.2741887	761.03088826	9.08641835	-0.02046824	-0.36354328
0.06479	6.99714	0.00040739	2e-08	0.0	0.0	0.00164438	2e-08	0.0	4.1e-07	551.63087343	743.22784493	760.96676566	9.07185195	-0.02034092	-0.36349292
0.06489	7.00569	0.00041049	2e-08	0.0	0.0	0.00164128	2e-08	0.0	4.1e-07	551.84421995	743.18158959	760.9027416	9.0573026	-0.02021356	-0.36344264
0.06499	7.01423	0.0004136	2e-08	0.0	0.0	0.00163817	2e-08	0.0	4.1e-07	552.05719274	743.13542263	760.83881597	9.04277025	-0.02008616	-0.36339244
0.06509	7.02276	0.00041672	2e-08	0.0	0.0	0.00163504	2e-08	0.0	4.2e-07	552.26979238	743.08934401	760.77498865	9.02825483	-0.01995871	-0.36334231
0.06519	7.03129	0.00041986	3e-08	0.0	0.0	0.0016319	2e-08	0.0	4.2e-07	552.48201941	743.04335368	760.71125953	9.01375631	-0.01983122	-0.36329226
0.06529	7.0398	0.000423	3e-08	0.0	0.0	0.00162875	2e-08	0.0	4.2e-07	552.69387439	742.99745146	760.64762849	8.99927453	-0.01970439	-0.36324229
0.06539	7.0483	0.00042616	3e-08	0.0	0.0	0.00162559	2e-08	0.0	4.3e-07	552.90535786	742.95163652	760.58409543	8.98480957	-0.01957704	-0.3631924
0.06549	7.05679	0.00042933	3e-08	0.0	0.0	0.00162242	2e-08	0.0	4.3e-07	553.11647037	742.9059094	760.52066022	8.97036132	-0.01944967	-0.36314258
0.06559	7.06527	0.0004325	3e-08	0.0	0.0	0.00161924	2e-08	0.0	4.3e-07	553.32721249	742.86027002	760.45732276	8.95592973	-0.01932229	-0.36309284
0.06569	7.07374	0.00043569	3e-08	0.0	0.0	0.00161604	3e-08	0.0	4.4e-07	553.53758475	742.81471829	760.39408291	8.94151473	-0.0191949	-0.36304317
0.06579	7.08219	0.0004389	3e-08	0.0	0.0	0.00161284	3e-08	0.0	4.4e-07	553.7475877	742.7692541	760.33094059	8.92711627	-0.0190675	-0.36299358
0.06589	7.09064	0.00044211	3e-08	0.0	0.0	0.00160962	3e-08	0.0	4.4e-07	553.95722189	742.72387735	760.26789566	8.9127343	-0.01894008	-0.36294407
0.06599	7.09908	0.00044533	3e-08	0.0	0.0	0.00160639	3e-08	0.0	4.5e-07	554.16648787	742.67858795	760.20494802	8.89836874	-0.01881265	-0.36289464
0.06609	7.10751	0.00044857	3e-08	0.0	0.0	0.00160315	3e-08	0.0	4.5e-07	554.37538617	742.63338579	760.14209755	8.88401955	-0.01868522	-0.36284528
0.06619	7.11593	0.00045181	3e-08	0.0	0.0	0.0015999	3e-08	0.0	4.5e-07	554.58391734	742.58827076	760.07934415	8.86968667	-0.01855777	-0.362796
0.06629	7.12433	0.00045507	3e-08	0.0	0.0	0.00159664	3e-08	0.0	4.6e-07	554.79208193	742.54324276	760.0166877	8.85537004	-0.01843032	-0.36274679
0.06639	7.13273	0.00045833	3e-08	0.0	0.0	0.00159337	3e-08	0.0	4.6e-07	554.99988046	742.49830166	759.95412809	8.84106959	-0.01830286	-0.36269766
0.06649	7.14111	0.00046161	3e-08	0.0	0.0	0.00159009	3e-08	0.0	4.6e-07	555.20731348	742.45344736	759.89166521	8.82678528	-0.01817539	-0.3626486
0.06659	7.14949	0.00046489	3e-08	0.0	0.0	0.0015868	3e-08	0.0	4.7e-07	555.41438153	742.40868028	759.82929895	8.81251681	-0.01804711	-0.36259963
0.06669	7.15785	0.00046819	3e-08	0.0	0.0	0.0015835	3e-08	0.0	4.7e-07	555.62108513	742.36400047	759.7670292	8.79826451	-0.01791937	-0.36255072
0.06679	7.16621	0.0004715	3e-08	0.0	0.0	0.00158019	3e-08	0.0	4.7e-07	555.82742482	742.31940747	759.70485585	8.78402815	-0.01779159	-0.3625019
0.06689	7.17455	0.00047482	3e-08	0.0	0.0	0.00157687	3e-08	0.0	4.8e-07	556.03340114	742.2749012	759.64277879	8.76980768	-0.01766376	-0.36245315
0.06699	7.18288	0.00047814	3e-08	0.0	0.0	0.00157353	3e-08	0.0	4.8e-07	556.23901462	742.23048161	759.58079791	8.75560302	-0.01753588	-0.36240447
0.06709	7.19121	0.00048148	4e-08	0.0	0.0	0.00157019	3e-08	0.0	4.8e-07	556.44426579	742.18614862	759.51891311	8.74141413	-0.01740795	-0.36235587
0.06719	7.19952	0.00048483	4e-08	0.0	0.0	0.00156684	3e-08	1e-08	4.9e-07	556.64915517	742.14190217	759.45712427	8.72724094	-0.01727997	-0.36230734
0.06729	7.20782	0.00048818	4e-08	0.0	0.0	0.00156348	4e-08	1e-08	4.9e-07	556.8536833	742.09774219	759.39543129	8.7130834	-0.01715193	-0.36225889
0.06739	7.21611	0.00049155	4e-08	0.0	0.0	0.00156011	4e-08	1e-08	4.9e-07	557.0578507	742.05366862	759.33383407	8.69894142	-0.01702382	-0.36221052
0.06749	7.22439	0.00049493	4e-08	0.0	0.0	0.00155673	4e-08	1e-08	5e-07	557.2616579	742.00968141	759.27233248	8.68481497	-0.01689566	-0.36216222
0.06759	7.23265	0.00049831	4e-08	0.0	0.0	0.00155333	4e-08	1e-08	5e-07	557.46510542	741.96578049	759.21092644	8.67070397	-0.01676742	-0.362114
0.06769	7.24091	0.00050171	4e-08	0.0	0.0	0.00154993	4e-08	1e-08	5e-07	557.66819378	741.9219658	759.14961582	8.65660837	-0.01663912	-0.36206585
0.06779	7.24916	0.00050511	4e-08	0.0	0.0	0.00154652	4e-08	1e-08	5.1e-07	557.8709235	741.87823729	759.08840054	8.64252804	-0.01651106	-0.36201777
0.06789	7.25739	0.00050853	4e-08	0.0	0.0	0.00154311	4e-08	1e-08	5.1e-07	558.0732951	741.834594	759.02728048	8.62846294	-0.01638318	-0.36196977
0.06799	7.26562	0.00051195	4e-08	0.0	0.0	0.00153968	4e-08	1e-08	5.1e-07	558.2753091	741.79103643	758.96625554	8.6144131	-0.01625493	-0.36192185
0.06809	7.27383	0.00051538	4e-08	0.0	0.0	0.00153624	4e-08	1e-08	5.2e-07	558.47696601	741.74756452	758.90532561	8.60037839	-0.01612663	-0.361874
0.06819	7.28203	0.00051882	4e-08	0.0	0.0	0.0015328	4e-08	1e-08	5.2e-07	558.67826635	741.70417817	758.8444906	8.58635876	-0.0159983	-0.36182622
0.06829	7.29022	0.00052227	4e-08	0.0	0.0	0.00152934	4e-08	1e-08	5.2e-07	558.87921063	741.66087727	758.78375039	8.57235414	-0.01586992	-0.36177852
0.06839	7.29841	0.00052573	4e-08	0.0	0.0	0.00152588	4e-08	1e-08	5.3e-07	559.07979937	741.61766173	758.72310489	8.55836446	-0.01574151	-0.36173089
0.06849	7.30657	0.0005292	4e-08	0.0	0.0	0.00152241	4e-08	1e-08	5.3e-07	559.28003308	741.57453142	758.662554	8.54438967	-0.01561305	-0.36168334
0.06859	7.31473	0.00053267	5e-08	0.0	0.0	0.00151893	5e-08	1e-08	5.3e-07	559.47991226	741.53148626	758.6020976	8.53042969	-0.01548456	-0.36163586
0.06869	7.32288	0.00053615	5e-08	0.0	0.0	0.00151544	5e-08	1e-08	5.4e-07	559.67943742	741.48852611	758.5417356	8.51648447	-0.01535603	-0.36158846
0.06879	7.33102	0.00053965	5e-08	0.0	0.0	0.00151194	5e-08	1e-08	5.4e-07	559.87860907	741.44565086	758.4814679	8.50255394	-0.01522745	-0.36154112
0.06889	7.33914	0.00054315	5e-08	0.0	0.0	0.00150843	5e-08	1e-08	5.4e-07	560.07742772	741.40286041	758.4212944	8.48863803	-0.01509884	-0.36149387
0.06899	7.34725	0.00054665	5e-08	0.0	0.0	0.00150492	5e-08	1e-08	5.5e-07	560.27589386	741.36015462	758.361215	8.47473668	-0.01497019	-0.36144669
0.06909	7.35536	0.00055017	5e-08	0.0	0.0	0.0015014	5e-08	1e-08	5.5e-07	560.474008	741.31753371	758.3012296	8.46084954	-0.01484077	-0.36139958
0.06919	7.36345	0.00055369	5e-08	0.0	0.0	0.00149787	5e-08	1e-08	5.5e-07	560.67177063	741.2749981	758.24133809	8.44697701	-0.01471179	-0.36135254
0.06929	7.37153	0.00055723	5e-08	0.0	0.0	0.00149433	5e-08	1e-08	5.6e-07	560.86918225	741.23254716	758.18154038	8.43311883	-0.01458274	-0.36130558
0.06939	7.37959	0.00056077	5e-08	0.0	0.0	0.00149079	5e-08	1e-08	5.6e-07	561.06624336	741.19018083	758.12183637	8.41927494	-0.01445361	-0.36125869
0.06949	7.38765	0.00056431	5e-08	0.0	0.0	0.00148724	5e-08	1e-08	5.6e-07	561.26295445	741.14789903	758.06222597	8.40544525	-0.0143244	-0.36121188
0.06959	7.3957	0.00056787	5e-08	0.0	0.0	0.00148368	5e-08	1e-08	5.7e-07	561.45931603	741.1057017	758.00270907	8.3916297	-0.01419509	-0.36116514
0.06969	7.40373	0.00057143	5e-08	0.0	0.0	0.00148011	6e-08	1e-08	5.7e-07	561.65532857	741.06358877	757.94328558	8.37782823	-0.0140657	-0.36111847
0.06979	7.41175	0.000575	6e-08	0.0	0.0	0.00147653	6e-08	1e-08	5.8e-07	561.85099258	741.02156018	757.8839554	8.36404077	-0.01393622	-0.36107188
0.06989	7.41977	0.00057857	6e-08	0.0	0.0	0.00147295	6e-08	1e-08	5.8e-07	562.04630853	740.97961588	757.82471844	8.35026725	-0.01380663	-0.36102536
0.06999	7.42776	0.00058216	6e-08	0.0	0.0	0.00146936	6e-08	1e-08	5.8e-07	562.24127692	740.9377558	757.76557459	8.33650759	-0.01367695	-0.36097891
0.07009	7.43575	0.00058575	6e-08	0.0	0.0	0.00146577	6e-08	1e-08	5.9e-07	562.43589823	740.8959799	757.70652377	8.32276174	-0.01354716	-0.36093253
0.07019	7.44373	0.00058934	6e-08	0.0	0.0	0.00146217	6e-08	1e-08	5.9e-07	562.63017295	740.85428812	757.64756588	8.30902961	-0.01341726	-0.36088623
0.07029	7.45169	0.00059294	6e-08	0.0	0.0	0.00145856	6e-08	1e-08	5.9e-07	562.82410156	740.81268041	757.58870083	8.29531115	-0.01328725	-0.36084
0.07039	7.45965	0.00059655	6e-08	0.0	0.0	0.00145494	6e-08	1e-08	6e-07	563.01768452	740.77115606	757.52992852	8.28160603	-0.01315798	-0.36079385
0.07049	7.46759	0.00060017	6e-08	0.0	0.0	0.00145132	6e-08	1e-08	6e-07	563.21092233	740.72971519	757.47124886	8.2679146	-0.01302801	-0.36074776
0.07059	7.47552	0.00060379	6e-08	0.0	0.0	0.00144769	7e-08	1e-08	6e-07	563.40381545	740.68835791	757.41266175	8.25423661	-0.01289796	-0.36070175
0.07069	7.48344	0.00060742	6e-08	0.0	0.0	0.00144406	7e-08	1e-08	6.1e-07	563.59636437	740.64708413	757.35416711	8.24057198	-0.01276782	-0.36065581
0.07079	7.49134	0.00061106	6e-08	0.0	0.0	0.00144042	7e-08	1e-08	6.1e-07	563.78856956	740.60589378	757.29576485	8.22692065	-0.01263761	-0.36060995
0.07089	7.49924	0.0006147	7e-08	0.0	0.0	0.00143677	7e-08	1e-08	6.2e-07	563.98043148	740.56478675	757.23745486	8.21328253	-0.01250731	-0.36056416
0.07099	7.50712	0.00061834	7e-08	0.0	0.0	0.00143312	7e-08	1e-08	6.2e-07	564.17195061	740.52376295	757.17923707	8.19965757	-0.01237693	-0.36051844
0.07109	7.51499	0.00062199	7e-08	0.0	0.0	0.00142946	7e-08	1e-08	6.2e-07	564.36312742	740.4828223	757.12111137	8.18604568	-0.01224646	-0.36047279
0.07119	7.52285	0.00062565	7e-08	0.0	0.0	0.0014258	7e-08	1e-08	6.3e-07	564.55396237	740.44196469	757.06307769	8.17244679	-0.01211591	-0.36042721
0.07129	7.5307	0.00062931	7e-08	0.0	0.0	0.00142213	7e-08	1e-08	6.3e-07	564.74445593	740.40119003	757.00513593	8.15886083	-0.01198528	-0.36038171
0.07139	7.53853	0.00063298	7e-08	0.0	0.0	0.00141845	8e-08	1e-08	6.3e-07	564.93460855	740.36049822	756.947286	8.14528772	-0.01185456	-0.36033628
0.07149	7.54636	0.00063666	7e-08	0.0	0.0	0.00141477	8e-08	1e-08	6.4e-07	565.12442071	740.31988917	756.88952781	8.13172739	-0.01172376	-0.36029092
0.07159	7.55417	0.00064033	7e-08	0.0	0.0	0.00141109	8e-08	1e-08	6.4e-07	565.31389285	740.27936289	756.83186128	8.11817941	-0.01159222	-0.36024563
0.07169	7.56197	0.00064402	7e-08	0.0	0.0	0.0014074	8e-08	1e-08	6.4e-07	565.50302542	740.23892017	756.77428632	8.10464429	-0.01146102	-0.36020041
0.07179	7.56976	0.00064771	8e-08	0.0	0.0	0.0014037	8e-08	1e-08	6.5e-07	565.69181888	740.19856027	756.71680284	8.0911217	-0.01132969	-0.36015527
0.07189	7.57753	0.0006514	8e-08	0.0	0.0	0.0014	8e-08	1e-08	6.5e-07	565.88027369	740.15828313	756.65941075	8.07761157	-0.01119824	-0.3601102
0.07199	7.58529	0.0006551	8e-08	0.0	0.0	0.0013963	8e-08	1e-08	6.6e-07	566.0683903	740.11808873	756.60210997	8.06411382	-0.01106667	-0.3600652
0.07209	7.59304	0.0006588	8e-08	0.0	0.0	0.00139259	9e-08	1e-08	6.6e-07	566.25616915	740.07797702	756.54490041	8.05062837	-0.01093495	-0.36002027
0.07219	7.60078	0.00066251	8e-08	0.0	0.0	0.00138888	9e-08	1e-08	6.6e-07	566.4436107	740.03794796	756.487782	8.03715514	-0.01080311	-0.35997541
0.07229	7.60851	0.00066622	8e-08	0.0	0.0	0.00138516	9e-08	1e-08	6.7e-07	566.63071538	739.99800152	756.43075464	8.02369406	-0.01067112	-0.35993063
0.07239	7.61622	0.00066993	8e-08	0.0	0.0	0.00138144	9e-08	1e-08	6.7e-07	566.81748364	739.95813768	756.37381825	8.01024503	-0.01053898	-0.35988591
0.07249	7.62393	0.00067365	8e-08	0.0	0.0	0.00137771	9e-08	1e-08	6.7e-07	567.00391592	739.91835642	756.31697274	7.996808	-0.0104067	-0.35984127
0.07259	7.63161	0.00067737	8e-08	0.0	0.0	0.00137399	9e-08	1e-08	6.8e-07	567.19001265	739.8786577	756.26021804	7.98338286	-0.01027427	-0.3597967
0.07269	7.63929	0.0006811	9e-08	0.0	0.0	0.00137025	1e-07	1e-08	6.8e-07	567.37577428	739.83904153	756.20355407	7.96996955	-0.01014168	-0.3597522
0.07279	7.64696	0.00068483	9e-08	0.0	0.0	0.00136652	1e-07	1e-08	6.9e-07	567.56120124	739.79950789	756.14698073	7.95656799	-0.01000893	-0.35970777
0.07289	7.65461	0.00068856	9e-08	0.0	0.0	0.00136278	1e-07	1e-08	6.9e-07	567.74629396	739.76005632	756.09049796	7.9431777	-0.00987683	-0.35966341
0.07299	7.66225	0.0006923	9e-08	0.0	0.0	0.00135903	1e-07	1e-08	6.9e-07	567.93105286	739.72068662	756.03410567	7.92979925	-0.00974402	-0.35961912
0.07309	7.66988	0.00069604	9e-08	0.0	0.0	0.00135528	1e-07	2e-08	7e-07	568.11547837	739.68139911	755.97780378	7.91643229	-0.00961107	-0.35957491
0.07319	7.67749	0.00069978	9e-08	0.0	0.0	0.00135153	1e-07	2e-08	7e-07	568.29957093	739.64219374	755.92159221	7.90307671	-0.00947799	-0.35953076
0.07329	7.68509	0.00070353	9e-08	0.0	0.0	0.00134778	1.1e-07	2e-08	7e-07	568.48333094	739.60307047	755.86547089	7.88973244	-0.00934479	-0.35948669
0.07339	7.69268	0.00070728	9e-08	0.0	0.0	0.00134403	1.1e-07	2e-08	7.1e-07	568.66675885	739.56402926	755.80943973	7.87639941	-0.00921145	-0.35944269
0.07349	7.70026	0.00071103	1e-07	0.0	0.0	0.00134027	1.1e-07	2e-08	7.1e-07	568.84985505	739.52507006	755.75349866	7.86307751	-0.00907798	-0.35939875
0.07359	7.70782	0.00071478	1e-07	0.0	0.0	0.00133651	1.1e-07	2e-08	7.2e-07	569.03261998	739.48619284	755.6976476	7.84976666	-0.00894437	-0.35935489
0.07369	7.71537	0.00071854	1e-07	0.0	0.0	0.00133274	1.1e-07	2e-08	7.2e-07	569.21505404	739.44739755	755.64188647	7.83646678	-0.00881063	-0.3593111
0.07379	7.72291	0.0007223	1e-07	0.0	0.0	0.00132898	1.1e-07	2e-08	7.2e-07	569.39715765	739.40868415	755.58621521	7.82317779	-0.00867676	-0.35926738
0.07389	7.73044	0.00072606	1e-07	0.0	0.0	0.00132521	1.2e-07	2e-08	7.3e-07	569.57893121	739.37005261	755.53063372	7.80989959	-0.00854275	-0.35922373
0.07399	7.73795	0.00072982	1e-07	0.0	0.0	0.00132144	1.2e-07	2e-08	7.3e-07	569.76037514	739.33150288	755.47514195	7.7966321	-0.00840861	-0.35918015
0.07409	7.74545	0.00073359	1e-07	0.0	0.0	0.00131766	1.2e-07	2e-08	7.3e-07	569.94148984	739.29303492	755.41973981	7.78337523	-0.00827433	-0.35913664
0.07419	7.75294	0.00073735	1.1e-07	0.0	0.0	0.00131389	1.2e-07	2e-08	7.4e-07	570.1222757	739.25464964	755.36442723	7.77012821	-0.00813911	-0.3590932
0.07429	7.76041	0.00074112	1.1e-07	0.0	0.0	0.00131011	1.2e-07	2e-08	7.4e-07	570.30273312	739.2163465	755.30920414	7.7568921	-0.00800431	-0.35904983
0.07439	7.76787	0.00074489	1.1e-07	0.0	0.0	0.00130633	1.3e-07	2e-08	7.5e-07	570.48286251	739.17812542	755.25407046	7.74366631	-0.00786933	-0.35900653
0.07449	7.77532	0.00074866	1.1e-07	0.0	0.0	0.00130256	1.3e-07	2e-08	7.5e-07	570.66266427	739.13998643	755.19902613	7.73045075	-0.00773418	-0.35896331
0.07459	7.78276	0.00075244	1.1e-07	0.0	0.0	0.00129877	1.3e-07	2e-08	7.5e-07	570.84213877	739.10192956	755.14407107	7.71724533	-0.00759884	-0.35892015
0.07469	7.79018	0.00075621	1.1e-07	0.0	0.0	0.00129499	1.3e-07	2e-08	7.6e-07	571.02128643	739.06395484	755.08920522	7.70404994	-0.00746332	-0.35887706
0.07479	7.79759	0.00075999	1.2e-07	0.0	0.0	0.00129121	1.3e-07	2e-08	7.6e-07	571.20010761	739.02606231	755.0344285	7.69086451	-0.00732761	-0.35883404
0.07489	7.80498	0.00076376	1.2e-07	0.0	0.0	0.00128743	1.4e-07	2e-08	7.6e-07	571.37860271	738.98825202	754.97974084	7.67768893	-0.00719171	-0.35879109
0.07499	7.81237	0.00076754	1.2e-07	0.0	0.0	0.00128364	1.4e-07	2e-08	7.7e-07	571.55677211	738.95052402	754.92514218	7.6645231	-0.00705561	-0.35874822
0.07509	7.81974	0.00077132	1.2e-07	0.0	0.0	0.00127986	1.4e-07	2e-08	7.7e-07	571.7346162	738.91287837	754.87063245	7.65136694	-0.00691932	-0.35870541
0.07519	7.82709	0.0007751	1.2e-07	0.0	0.0	0.00127607	1.4e-07	2e-08	7.8e-07	571.91213534	738.87531513	754.81621157	7.63822035	-0.00678281	-0.35866267
0.07529	7.83444	0.00077887	1.2e-07	0.0	0.0	0.00127228	1.5e-07	2e-08	7.8e-07	572.08932991	738.83783438	754.7618795	7.62508322	-0.00664611	-0.35862
0.07539	7.84176	0.00078265	1.2e-07	0.0	0.0	0.0012685	1.5e-07	2e-08	7.8e-07	572.26620029	738.80043595	754.70763615	7.61195488	-0.00650994	-0.3585774
0.07549	7.84908	0.00078643	1.3e-07	0.0	0.0	0.00126471	1.5e-07	2e-08	7.9e-07	572.44274684	738.7631194	754.65348147	7.5988362	-0.00637306	-0.35853487
0.07559	7.85638	0.00079021	1.3e-07	0.0	0.0	0.00126092	1.5e-07	2e-08	7.9e-07	572.61896992	738.72588527	754.59941539	7.58572666	-0.006236	-0.35849241
0.07569	7.86367	0.00079399	1.3e-07	0.0	0.0	0.00125713	1.5e-07	2e-08	8e-07	572.7948699	738.68873361	754.54543785	7.57262617	-0.00609876	-0.35845002
0.07579	7.87095	0.00079777	1.3e-07	0.0	0.0	0.00125335	1.6e-07	2e-08	8e-07	572.97044715	738.65166446	754.49154878	7.55953462	-0.00596135	-0.3584077
0.07589	7.87821	0.00080155	1.3e-07	0.0	0.0	0.00124956	1.6e-07	2e-08	8e-07	573.14570203	738.61467788	754.43774812	7.5464519	-0.00582375	-0.35836545
0.07599	7.88546	0.00080532	1.3e-07	0.0	0.0	0.00124578	1.6e-07	2e-08	8.1e-07	573.32063488	738.57777392	754.38403582	7.53337792	-0.00568598	-0.35832327
0.07609	7.89269	0.0008091	1.4e-07	0.0	0.0	0.00124199	1.6e-07	2e-08	8.1e-07	573.49524606	738.54095265	754.33041181	7.52031256	-0.00554802	-0.35828115
0.07619	7.89991	0.00081288	1.4e-07	0.0	0.0	0.0012382	1.7e-07	3e-08	8.1e-07	573.66953593	738.50421413	754.27687602	7.50725573	-0.00540989	-0.35823911
0.07629	7.90712	0.00081665	1.4e-07	0.0	0.0	0.00123442	1.7e-07	3e-08	8.2e-07	573.84350482	738.46755842	754.22342841	7.49420732	-0.00527157	-0.35819714
0.07639	7.91431	0.00082043	1.4e-07	0.0	0.0	0.00123064	1.7e-07	3e-08	8.2e-07	574.01715309	738.43098559	754.1700689	7.48116723	-0.00513308	-0.35815523
0.07649	7.92149	0.0008242	1.4e-07	0.0	0.0	0.00122686	1.7e-07	3e-08	8.3e-07	574.19048108	738.39449571	754.11679745	7.46813533	-0.0049944	-0.35811339
0.07659	7.92866	0.00082797	1.5e-07	0.0	0.0	0.00122307	1.8e-07	3e-08	8.3e-07	574.36348912	738.35808885	754.063614	7.45511154	-0.00485554	-0.35807163
0.07669	7.93581	0.00083174	1.5e-07	0.0	0.0	0.0012193	1.8e-07	3e-08	8.3e-07	574.53617754	738.32176569	754.01051849	7.44209468	-0.00471587	-0.35802993
0.07679	7.94295	0.00083551	1.5e-07	0.0	0.0	0.00121552	1.8e-07	3e-08	8.4e-07	574.70854667	738.28552624	753.95751086	7.42908642	-0.00457644	-0.3579883
0.07689	7.95007	0.00083928	1.5e-07	0.0	0.0	0.00121174	1.9e-07	3e-08	8.4e-07	574.88059685	738.24937039	753.90459107	7.41608588	-0.00443681	-0.35794674
0.07699	7.95718	0.00084305	1.5e-07	0.0	0.0	0.00120797	1.9e-07	3e-08	8.4e-07	575.05232841	738.21329828	753.85175905	7.40309294	-0.00429696	-0.35790525
0.07709	7.96428	0.00084681	1.6e-07	0.0	0.0	0.00120419	1.9e-07	3e-08	8.5e-07	575.22374166	738.17731005	753.79901475	7.39010749	-0.00415689	-0.35786383
0.07719	7.97136	0.00085057	1.6e-07	0.0	0.0	0.00120042	1.9e-07	3e-08	8.5e-07	575.39483692	738.14140585	753.74635812	7.37712941	-0.00401661	-0.35782248
0.07729	7.97843	0.00085433	1.6e-07	0.0	0.0	0.00119665	2e-07	3e-08	8.6e-07	575.56561452	738.10558584	753.69378911	7.36415859	-0.0038761	-0.35778119
0.07739	7.98548	0.00085809	1.6e-07	0.0	0.0	0.00119289	2e-07	3e-08	8.6e-07	575.73607476	738.06985019	753.64130767	7.3511949	-0.00373536	-0.35773998
0.07749	7.99252	0.00086185	1.6e-07	0.0	0.0	0.00118912	2e-07	3e-08	8.6e-07	575.90621797	738.03419908	753.58891375	7.33823824	-0.0035944	-0.35769883
0.07759	7.99954	0.0008656	1.6e-07	0.0	0.0	0.00118536	2e-07	3e-08	8.7e-07	576.07604443	737.99863267	753.53660729	7.32528847	-0.00345321	-0.35765775
0.07769	8.00656	0.00086935	1.7e-07	0.0	0.0	0.0011816	2.1e-07	3e-08	8.7e-07	576.24555447	737.96315118	753.48438826	7.31234549	-0.00331179	-0.35761674
0.07779	8.01355	0.0008731	1.7e-07	0.0	0.0	0.00117784	2.1e-07	3e-08	8.7e-07	576.41474838	737.92775479	753.43225659	7.29940916	-0.00317012	-0.3575758
0.07789	8.02053	0.00087684	1.7e-07	0.0	0.0	0.00117409	2.1e-07	3e-08	8.8e-07	576.58362645	737.89244369	753.38021225	7.28647854	-0.00302853	-0.35753493
0.07799	8.0275	0.00088058	1.7e-07	0.0	0.0	0.00117034	2.2e-07	3e-08	8.8e-07	576.75218896	737.8572178	753.3282552	7.27355488	-0.0028865	-0.35749413
0.07809	8.03445	0.00088432	1.8e-07	0.0	0.0	0.00116659	2.2e-07	3e-08	8.9e-07	576.92043623	737.82207755	753.27638538	7.26063745	-0.00274424	-0.35745339
0.07819	8.04139	0.00088806	1.8e-07	0.0	0.0	0.00116285	2.2e-07	3e-08	8.9e-07	577.08836853	737.78702315	753.22460275	7.24772614	-0.00260176	-0.35741273
0.07829	8.04831	0.00089179	1.8e-07	0.0	0.0	0.00115911	2.3e-07	3e-08	8.9e-07	577.25598614	737.75205483	753.17290727	7.23482082	-0.00245905	-0.35737213
0.07839	8.05522	0.00089552	1.8e-07	0.0	0.0	0.00115537	2.3e-07	3e-08	9e-07	577.42328936	737.71717282	753.1212989	7.22192135	-0.0023161	-0.3573316
0.07849	8.06212	0.00089924	1.8e-07	0.0	0.0	0.00115163	2.3e-07	4e-08	9e-07	577.59027844	737.68237736	753.06977759	7.2090276	-0.00217293	-0.35729114
0.07859	8.069	0.00090296	1.9e-07	0.0	0.0	0.0011479	2.4e-07	4e-08	9e-07	577.75695368	737.64766868	753.01834331	7.19613944	-0.00202952	-0.35725074
0.07869	8.07586	0.00090668	1.9e-07	0.0	0.0	0.00114418	2.4e-07	4e-08	9.1e-07	577.92331533	737.61304706	752.96699601	7.18325674	-0.00188589	-0.35721042
0.07879	8.08271	0.00091039	1.9e-07	0.0	0.0	0.00114045	2.4e-07	4e-08	9.1e-07	578.08936366	737.57851274	752.91573565	7.17037936	-0.00174201	-0.35717016
0.07889	8.08954	0.0009141	1.9e-07	0.0	0.0	0.00113673	2.5e-07	4e-08	9.2e-07	578.25509894	737.54406599	752.86456221	7.15750718	-0.0015979	-0.35712997
0.07899	8.09636	0.00091781	1.9e-07	0.0	0.0	0.00113302	2.5e-07	4e-08	9.2e-07	578.42052142	737.5097071	752.81347563	7.14464004	-0.00145356	-0.35708985
0.07909	8.10317	0.00092151	2e-07	0.0	0.0	0.00112931	2.5e-07	4e-08	9.2e-07	578.58563136	737.47543635	752.76247589	7.13177782	-0.00130898	-0.3570498
0.07919	8.10996	0.0009252	2e-07	0.0	0.0	0.0011256	2.6e-07	4e-08	9.3e-07	578.75042899	737.44125399	752.71156295	7.11891882	-0.00116433	-0.35700982
0.07929	8.11673	0.00092889	2e-07	0.0	0.0	0.0011219	2.6e-07	4e-08	9.3e-07	578.91491456	737.40716029	752.66073679	7.1060655	-0.00101933	-0.3569699
0.07939	8.12349	0.00093258	2e-07	0.0	0.0	0.0011182	2.6e-07	4e-08	9.3e-07	579.07908833	737.3731556	752.60999736	7.0932166	-0.00087409	-0.35693006
0.07949	8.13024	0.00093626	2.1e-07	0.0	0.0	0.00111451	2.7e-07	4e-08	9.4e-07	579.24295052	737.33924023	752.55934464	7.08037196	-0.00072863	-0.35689028
0.07959	8.13697	0.00093994	2.1e-07	0.0	0.0	0.00111082	2.7e-07	4e-08	9.4e-07	579.40650137	737.30541451	752.50877859	7.06753144	-0.00058293	-0.35685057
0.07969	8.14368	0.00094361	2.1e-07	0.0	0.0	0.00110714	2.7e-07	4e-08	9.5e-07	579.56974112	737.27167876	752.45829918	7.05469489	-0.000437	-0.35681092
0.07979	8.15038	0.00094728	2.1e-07	0.0	0.0	0.00110346	2.8e-07	4e-08	9.5e-07	579.73267	737.23803333	752.4079064	7.04186215	-0.00029084	-0.35677135
0.07989	8.15706	0.00095094	2.2e-07	0.0	0.0	0.00109979	2.8e-07	4e-08	9.5e-07	579.89528821	737.20447857	752.35760019	7.02903307	-0.00014445	-0.35673184
0.07999	8.16373	0.0009546	2.2e-07	0.0	0.0	0.00109613	2.9e-07	4e-08	9.6e-07	580.05759599	737.17101482	752.30738056	7.01620751	2.17e-06	-0.3566924
0.08009	8.17038	0.00095825	2.2e-07	0.0	0.0	0.00109246	2.9e-07	4e-08	9.6e-07	580.21959355	737.13764245	752.25724745	7.00338529	0.00014903	-0.35665303
0.08019	8.17702	0.00096189	2.2e-07	0.0	0.0	0.00108881	2.9e-07	4e-08	9.6e-07	580.38128109	737.10436183	752.20720086	6.99056627	0.00029611	-0.35661373
0.08029	8.18364	0.00096553	2.3e-07	0.0	0.0	0.00108516	3e-07	5e-08	9.7e-07	580.54265883	737.07117336	752.15724076	6.97775029	0.00044343	-0.35657449
0.08039	8.19024	0.00096917	2.3e-07	0.0	0.0	0.00108151	3e-07	5e-08	9.7e-07	580.70372697	737.03807741	752.10736713	6.96493719	0.00059097	-0.35653533
0.08049	8.19683	0.00097279	2.3e-07	0.0	0.0	0.00107788	3e-07	5e-08	9.7e-07	580.86448532	737.0050746	752.05758005	6.95210419	0.00073886	-0.35649623
0.08059	8.2034	0.00097641	2.3e-07	0.0	0.0	0.00107424	3.1e-07	5e-08	9.8e-07	581.02493425	736.97216524	752.00787946	6.93928929	0.0008869	-0.3564572
0.08069	8.20996	0.00098003	2.4e-07	0.0	0.0	0.00107062	3.1e-07	5e-08	9.8e-07	581.18507398	736.93934973	751.95826533	6.92647567	0.00103518	-0.35641823
0.08079	8.2165	0.00098364	2.4e-07	0.0	0.0	0.001067	3.2e-07	5e-08	9.9e-07	581.34490468	736.90662852	751.90873764	6.91366308	0.00118369	-0.35637934
0.08089	8.22303	0.00098724	2.4e-07	0.0	0.0	0.00106338	3.2e-07	5e-08	9.9e-07	581.50442649	736.87400205	751.8592964	6.90085126	0.00133243	-0.35634051
0.08099	8.22954	0.00099084	2.4e-07	0.0	0.0	0.00105978	3.3e-07	5e-08	9.9e-07	581.66363956	736.84147078	751.80994159	6.88803993	0.00148141	-0.35630175
0.08109	8.23603	0.00099443	2.5e-07	0.0	0.0	0.00105617	3.3e-07	5e-08	1e-06	581.82254403	736.80903519	751.7606732	6.87522882	0.00163062	-0.35626306
0.08119	8.24251	0.00099801	2.5e-07	0.0	0.0	0.00105258	3.3e-07	5e-08	1e-06	581.98114004	736.77669577	751.71149124	6.86241766	0.00178006	-0.35622443
0.08129	8.24897	0.00100159	2.5e-07	0.0	0.0	0.00104899	3.4e-07	5e-08	1e-06	582.1394277	736.744453	751.66239571	6.84960617	0.00192974	-0.35618588
0.08139	8.25542	0.00100516	2.5e-07	0.0	0.0	0.00104541	3.4e-07	5e-08	1.01e-06	582.29740713	736.7123074	751.6133866	6.83679407	0.00207965	-0.35614739
0.08149	8.26184	0.00100872	2.6e-07	0.0	0.0	0.00104184	3.5e-07	5e-08	1.01e-06	582.45507846	736.68025947	751.56446392	6.82398105	0.00222979	-0.35610897
0.08159	8.26826	0.00101227	2.6e-07	0.0	0.0	0.00103827	3.5e-07	5e-08	1.01e-06	582.61244177	736.64830976	751.51562768	6.81116684	0.00238017	-0.35607062
0.08169	8.27465	0.00101582	2.6e-07	0.0	0.0	0.00103471	3.5e-07	5e-08	1.02e-06	582.76949741	736.61645884	751.4668778	6.79839688	0.00253083	-0.35603233
0.08179	8.28103	0.00101936	2.7e-07	0.0	0.0	0.00103116	3.6e-07	5e-08	1.02e-06	582.92624622	736.58470739	751.41821409	6.78559502	0.00268169	-0.35599411
0.08189	8.2874	0.0010229	2.7e-07	0.0	0.0	0.00102762	3.6e-07	6e-08	1.02e-06	583.08268769	736.55305587	751.36963672	6.77279361	0.00283278	-0.35595596
0.08199	8.29374	0.00102642	2.7e-07	0.0	0.0	0.00102408	3.7e-07	6e-08	1.03e-06	583.23882194	736.52150487	751.3211457	6.75999257	0.00298411	-0.35591788
0.08209	8.30007	0.00102994	2.7e-07	0.0	0.0	0.00102055	3.7e-07	6e-08	1.03e-06	583.39464911	736.49005499	751.27274101	6.74719181	0.00313567	-0.35587987
0.08219	8.30638	0.00103345	2.8e-07	0.0	0.0	0.00101703	3.8e-07	6e-08	1.04e-06	583.55016934	736.45870683	751.22442266	6.73439124	0.00328746	-0.35584192
0.08229	8.31268	0.00103695	2.8e-07	0.0	0.0	0.00101351	3.8e-07	6e-08	1.04e-06	583.70538275	736.42746103	751.17619064	6.72159079	0.00343948	-0.35580405
0.08239	8.31896	0.00104045	2.8e-07	0.0	0.0	0.00101001	3.9e-07	6e-08	1.04e-06	583.86028947	736.39631821	751.12804495	6.70879039	0.00359174	-0.35576624
0.08249	8.32522	0.00104393	2.9e-07	0.0	0.0	0.00100651	3.9e-07	6e-08	1.05e-06	584.01488963	736.36527904	751.07998558	6.69598995	0.00374423	-0.35572849
0.08259	8.33147	0.00104741	2.9e-07	0.0	0.0	0.00100302	4e-07	6e-08	1.05e-06	584.16918334	736.33434417	751.03201254	6.68318941	0.00389695	-0.35569082
0.08269	8.3377	0.00105088	2.9e-07	0.0	0.0	0.00099954	4e-07	6e-08	1.05e-06	584.32317073	736.30351429	750.98412582	6.67038871	0.0040499	-0.35565321
0.08279	8.34391	0.00105434	2.9e-07	0.0	0.0	0.00099606	4.1e-07	6e-08	1.06e-06	584.47685192	736.27279009	750.93632542	6.65758778	0.00420308	-0.35561567
0.08289	8.3501	0.0010578	3e-07	0.0	0.0	0.0009926	4.1e-07	6e-08	1.06e-06	584.63022702	736.24217227	750.88861135	6.64478657	0.00435649	-0.3555782
0.08299	8.35628	0.00106124	3e-07	0.0	0.0	0.00098914	4.2e-07	6e-08	1.06e-06	584.78329567	736.21166156	750.84098374	6.63194848	0.00451006	-0.3555408
0.08309	8.36244	0.00106468	3e-07	0.0	0.0	0.00098569	4.2e-07	6e-08	1.07e-06	584.93605798	736.1812587	750.79344259	6.61913476	0.0046639	-0.35550346
0.08319	8.36858	0.0010681	3.1e-07	0.0	0.0	0.00098225	4.3e-07	6e-08	1.07e-06	585.08851425	736.15096443	750.74598786	6.60631873	0.00481797	-0.35546619
0.08329	8.3747	0.00107152	3.1e-07	0.0	0.0	0.00097882	4.3e-07	7e-08	1.07e-06	585.24066455	736.12077953	750.69861955	6.59350018	0.00497226	-0.35542899
0.08339	8.38081	0.00107493	3.1e-07	0.0	0.0	0.0009754	4.4e-07	7e-08	1.08e-06	585.39250893	736.09070476	750.65133768	6.5806789	0.00512678	-0.35539186
0.08349	8.3869	0.00107833	3.2e-07	0.0	0.0	0.00097199	4.4e-07	7e-08	1.08e-06	585.54404746	736.06074092	750.60414226	6.56785469	0.00528151	-0.3553548
0.08359	8.39297	0.00108172	3.2e-07	0.0	0.0	0.00096859	4.5e-07	7e-08	1.08e-06	585.69528018	736.03088883	750.55703332	6.55502734	0.00543647	-0.3553178
0.08369	8.39903	0.0010851	3.2e-07	0.0	0.0	0.00096519	4.5e-07	7e-08	1.09e-06	585.84620714	736.00114931	750.51001088	6.54219664	0.00559164	-0.35528087
0.08379	8.40506	0.00108848	3.3e-07	0.0	0.0	0.00096181	4.6e-07	7e-08	1.09e-06	585.99682838	735.9715232	750.46307495	6.52936237	0.00574704	-0.35524401
0.08389	8.41108	0.00109184	3.3e-07	0.0	0.0	0.00095843	4.6e-07	7e-08	1.09e-06	586.14714393	735.94201136	750.41622557	6.51652432	0.00590265	-0.35520722
0.08399	8.41708	0.00109519	3.3e-07	0.0	0.0	0.00095506	4.7e-07	7e-08	1.1e-06	586.29715382	735.91261465	750.36946275	6.50368226	0.00605847	-0.35517049
0.08409	8.42306	0.00109854	3.3e-07	0.0	0.0	0.00095171	4.7e-07	7e-08	1.1e-06	586.44685807	735.88333398	750.32278652	6.49083599	0.00621451	-0.35513384
0.08419	8.42903	0.00110187	3.4e-07	0.0	0.0	0.00094836	4.8e-07	7e-08	1.1e-06	586.59625669	735.85417024	750.27619691	6.47796104	0.0063708	-0.35509725
0.08429	8.43498	0.0011052	3.4e-07	0.0	0.0	0.00094502	4.8e-07	7e-08	1.11e-06	586.74534907	735.82512458	750.22969414	6.46509706	0.00652727	-0.35506073
0.08439	8.4409	0.00110851	3.4e-07	0.0	0.0	0.0009417	4.9e-07	7e-08	1.11e-06	586.89413563	735.79619779	750.1832781	6.45222675	0.00668396	-0.35502428
0.08449	8.44681	0.00111182	3.5e-07	0.0	0.0	0.00093838	4.9e-07	8e-08	1.11e-06	587.04261635	735.76739083	750.13694885	6.43934975	0.00684086	-0.35498789
0.08459	8.4527	0.00111511	3.5e-07	0.0	0.0	0.00093507	5e-07	8e-08	1.12e-06	587.19079117	735.73870468	750.09070643	6.42646571	0.00699797	-0.35495158
0.08469	8.45858	0.00111839	3.5e-07	0.0	0.0	0.00093177	5e-07	8e-08	1.12e-06	587.33866006	735.71014036	750.04455088	6.41357424	0.00715529	-0.35491533
0.08479	8.46443	0.00112167	3.6e-07	0.0	0.0	0.00092848	5.1e-07	8e-08	1.12e-06	587.48622294	735.68169887	749.99848225	6.40067499	0.00731281	-0.35487915
0.08489	8.47027	0.00112493	3.6e-07	0.0	0.0	0.00092521	5.2e-07	8e-08	1.13e-06	587.63347975	735.65338126	749.9525006	6.38776756	0.00747054	-0.35484304
0.08499	8.47609	0.00112819	3.6e-07	0.0	0.0	0.00092194	5.2e-07	8e-08	1.13e-06	587.78043041	735.62518859	749.90660599	6.37485157	0.00762847	-0.354807
0.08509	8.48188	0.00113143	3.7e-07	0.0	0.0	0.00091868	5.3e-07	8e-08	1.13e-06	587.92707483	735.59712192	749.86079846	6.36192662	0.00778661	-0.35477103
0.08519	8.48766	0.00113466	3.7e-07	0.0	0.0	0.00091544	5.3e-07	8e-08	1.14e-06	588.07341291	735.56918237	749.81507808	6.34899231	0.00794495	-0.35473512
0.08529	8.49342	0.00113789	3.7e-07	0.0	0.0	0.0009122	5.4e-07	8e-08	1.14e-06	588.21944455	735.54137103	749.76944492	6.33604822	0.00810348	-0.35469928
0.08539	8.49917	0.0011411	3.8e-07	0.0	1e-08	0.00090898	5.4e-07	8e-08	1.14e-06	588.36516963	735.51368904	749.72389903	6.32309394	0.00826222	-0.35466352
0.08549	8.50489	0.0011443	3.8e-07	0.0	1e-08	0.00090576	5.5e-07	8e-08	1.15e-06	588.51058805	735.48613763	749.67844048	6.31013272	0.00842116	-0.35462782
0.08559	8.51059	0.00114749	3.8e-07	0.0	1e-08	0.00090256	5.6e-07	9e-08	1.15e-06	588.65569973	735.45871803	749.63306934	6.29715801	0.00858029	-0.35459219
0.08569	8.51628	0.00115067	3.9e-07	0.0	1e-08	0.00089937	5.6e-07	9e-08	1.15e-06	588.80050446	735.43143137	749.58778567	6.28417201	0.00873962	-0.35455663
0.08579	8.52194	0.00115383	3.9e-07	0.0	1e-08	0.00089619	5.7e-07	9e-08	1.16e-06	588.9450021	735.40427886	749.54258957	6.2711743	0.00889913	-0.35452113
0.08589	8.52759	0.00115699	4e-07	0.0	1e-08	0.00089302	5.7e-07	9e-08	1.16e-06	589.08919249	735.37726176	749.49748111	6.25816444	0.00905884	-0.35448571
0.08599	8.53321	0.00116014	4e-07	0.0	1e-08	0.00088986	5.8e-07	9e-08	1.16e-06	589.23307544	735.35038133	749.45246037	6.245142	0.00921874	-0.35445035
0.08609	8.53882	0.00116327	4e-07	0.0	1e-08	0.00088671	5.9e-07	9e-08	1.17e-06	589.37665078	735.32363884	749.40752744	6.23210653	0.00937882	-0.35441507
0.08619	8.54441	0.00116639	4.1e-07	0.0	1e-08	0.00088357	5.9e-07	9e-08	1.17e-06	589.5199183	735.29703563	749.36268241	6.21905757	0.00953909	-0.35437985
0.08629	8.54997	0.0011695	4.1e-07	0.0	1e-08	0.00088045	6e-07	9e-08	1.17e-06	589.66287781	735.270573	749.31792536	6.20599467	0.00969954	-0.3543447
0.08639	8.55552	0.0011726	4.1e-07	0.0	1e-08	0.00087733	6.1e-07	9e-08	1.17e-06	589.80552909	735.24425233	749.2732564	6.19291735	0.00986018	-0.35430962
0.08649	8.56105	0.00117569	4.2e-07	0.0	1e-08	0.00087423	6.1e-07	9e-08	1.18e-06	589.9478719	735.21807498	749.22867561	6.17982516	0.01002099	-0.35427461
0.08659	8.56655	0.00117877	4.2e-07	0.0	1e-08	0.00087114	6.2e-07	1e-07	1.18e-06	590.08990601	735.19204235	749.18418311	6.16671761	0.01018199	-0.35423967
0.08669	8.57204	0.00118183	4.2e-07	0.0	1e-08	0.00086806	6.2e-07	1e-07	1.18e-06	590.23163117	735.16615586	749.139779	6.15359422	0.01034316	-0.3542048
0.08679	8.57751	0.00118488	4.3e-07	0.0	1e-08	0.000865	6.3e-07	1e-07	1.19e-06	590.37304723	735.14041734	749.09546334	6.14046115	0.01050474	-0.35417
0.08689	8.58295	0.00118792	4.3e-07	0.0	1e-08	0.00086194	6.4e-07	1e-07	1.19e-06	590.51415388	735.1148281	749.05123627	6.12730669	0.01066634	-0.35413527
0.08699	8.58838	0.00119095	4.3e-07	0.0	1e-08	0.0008589	6.4e-07	1e-07	1.19e-06	590.65495081	735.0893896	749.0070979	6.11413523	0.01082811	-0.35410061
0.08709	8.59379	0.00119397	4.4e-07	0.0	1e-08	0.00085587	6.5e-07	1e-07	1.2e-06	590.79543774	735.06410336	748.96304835	6.10094628	0.01099007	-0.35406602
0.08719	8.59917	0.00119697	4.4e-07	0.0	1e-08	0.00085285	6.6e-07	1e-07	1.2e-06	590.93561436	735.03897097	748.91908773	6.08773937	0.01115221	-0.35403149
0.08729	8.60454	0.00119997	4.5e-07	0.0	1e-08	0.00084984	6.6e-07	1e-07	1.2e-06	591.07548037	735.01399401	748.87521618	6.074514	0.01131453	-0.35399704
0.08739	8.60988	0.00120295	4.5e-07	0.0	1e-08	0.00084685	6.7e-07	1e-07	1.21e-06	591.21503543	734.98917412	748.83143381	6.06126968	0.01147702	-0.35396266
0.08749	8.6152	0.00120591	4.5e-07	0.0	1e-08	0.00084387	6.8e-07	1e-07	1.21e-06	591.35427922	734.96451294	748.78774075	6.04800589	0.01163969	-0.35392834
0.08759	8.6205	0.00120887	4.6e-07	0.0	1e-08	0.0008409	6.8e-07	1.1e-07	1.21e-06	591.49321138	734.94001214	748.74413714	6.03472214	0.01180254	-0.3538941
0.08769	8.62578	0.00121181	4.6e-07	0.0	1e-08	0.00083794	6.9e-07	1.1e-07	1.21e-06	591.63183156	734.91567344	748.70062311	6.0214179	0.01196557	-0.35385993
0.08779	8.63104	0.00121474	4.6e-07	0.0	1e-08	0.00083499	7e-07	1.1e-07	1.22e-06	591.77013939	734.89149858	748.6571988	6.00809268	0.01212877	-0.35382583
0.08789	8.63628	0.00121766	4.7e-07	0.0	1e-08	0.00083206	7e-07	1.1e-07	1.22e-06	591.90813449	734.8674893	748.61386436	5.99474593	0.01229215	-0.35379179
0.08799	8.6415	0.00122056	4.7e-07	0.0	1e-08	0.00082914	7.1e-07	1.1e-07	1.22e-06	592.0458164	734.84364753	748.57061994	5.98136396	0.01245597	-0.35375784
0.08809	8.64669	0.00122346	4.8e-07	0.0	1e-08	0.00082624	7.2e-07	1.1e-07	1.23e-06	592.18318449	734.81997559	748.52746576	5.96796803	0.01261978	-0.35372395
0.08819	8.65187	0.00122634	4.8e-07	0.0	1e-08	0.00082334	7.2e-07	1.1e-07	1.23e-06	592.32023851	734.79647495	748.48440193	5.95454824	0.01278378	-0.35369013
0.08829	8.65702	0.0012292	4.8e-07	0.0	1e-08	0.00082046	7.3e-07	1.1e-07	1.23e-06	592.45697802	734.77314752	748.44142861	5.94110397	0.01294797	-0.35365638
0.08839	8.66215	0.00123205	4.9e-07	0.0	1e-08	0.00081759	7.4e-07	1.1e-07	1.23e-06	592.59340255	734.74999525	748.39854597	5.92763461	0.01311235	-0.3536227
0.08849	8.66725	0.00123489	4.9e-07	0.0	1e-08	0.00081474	7.4e-07	1.1e-07	1.24e-06	592.72951163	734.72702014	748.35575417	5.91413953	0.01327691	-0.3535891
0.08859	8.67234	0.00123772	4.9e-07	0.0	1e-08	0.0008119	7.5e-07	1.2e-07	1.24e-06	592.86530475	734.7042242	748.31305339	5.90061809	0.01344166	-0.35355556
0.08869	8.6774	0.00124053	5e-07	0.0	1e-08	0.00080907	7.6e-07	1.2e-07	1.24e-06	593.00078141	734.68160948	748.27044381	5.88706966	0.0136066	-0.3535221
0.08879	8.68245	0.00124333	5e-07	0.0	1e-08	0.00080626	7.6e-07	1.2e-07	1.25e-06	593.13594109	734.65917807	748.22792562	5.8734936	0.01377173	-0.35348871
0.08889	8.68746	0.00124612	5.1e-07	0.0	1e-08	0.00080345	7.7e-07	1.2e-07	1.25e-06	593.27078325	734.6369321	748.185499	5.85988924	0.01393705	-0.35345539
0.08899	8.69246	0.00124889	5.1e-07	0.0	1e-08	0.00080067	7.8e-07	1.2e-07	1.25e-06	593.40530734	734.61487373	748.14316415	5.84625593	0.01410257	-0.35342214
0.08909	8.69743	0.00125165	5.1e-07	0.0	1e-08	0.00079789	7.9e-07	1.2e-07	1.25e-06	593.53951279	734.59300516	748.10092126	5.83259298	0.01426828	-0.35338897
0.08919	8.70239	0.0012544	5.2e-07	0.0	1e-08	0.00079513	7.9e-07	1.2e-07	1.26e-06	593.67339901	734.57132861	748.05877054	5.81889974	0.01443418	-0.35335587
0.08929	8.70731	0.00125713	5.2e-07	0.0	1e-08	0.00079238	8e-07	1.2e-07	1.26e-06	593.80696498	734.54984712	748.01671232	5.80513808	0.01460093	-0.35332284
0.08939	8.71222	0.00125985	5.3e-07	0.0	1e-08	0.00078965	8.1e-07	1.2e-07	1.26e-06	593.94020998	734.52856312	747.97474683	5.79137	0.01476743	-0.35328989
0.08949	8.7171	0.00126255	5.3e-07	0.0	1e-08	0.00078693	8.1e-07	1.3e-07	1.27e-06	594.07313362	734.50747857	747.93287423	5.7775676	0.01493416	-0.353257
0.08959	8.72196	0.00126525	5.3e-07	0.0	1e-08	0.00078422	8.2e-07	1.3e-07	1.27e-06	594.2057352	734.48659594	747.89109475	5.76372998	0.01510113	-0.35322419
0.08969	8.72679	0.00126792	5.4e-07	0.0	1e-08	0.00078153	8.3e-07	1.3e-07	1.27e-06	594.33801402	734.46591773	747.84940863	5.74985627	0.01526834	-0.35319146
0.08979	8.7316	0.00127059	5.4e-07	0.0	1e-08	0.00077885	8.4e-07	1.3e-07	1.27e-06	594.46996933	734.4454465	747.80781612	5.73594556	0.01543579	-0.35315879
0.08989	8.73639	0.00127323	5.5e-07	0.0	1e-08	0.00077619	8.4e-07	1.3e-07	1.28e-06	594.60160039	734.42518484	747.76631747	5.72199694	0.01560349	-0.3531262
0.08999	8.74116	0.00127587	5.5e-07	0.0	1e-08	0.00077354	8.5e-07	1.3e-07	1.28e-06	594.73290641	734.40513541	747.72491293	5.70800948	0.01577144	-0.35309369
0.09009	8.7459	0.00127849	5.5e-07	0.0	1e-08	0.0007709	8.6e-07	1.3e-07	1.28e-06	594.86388661	734.38530089	747.68360278	5.69398223	0.01593965	-0.35306125
0.09019	8.75061	0.00128109	5.6e-07	0.0	1e-08	0.00076828	8.7e-07	1.3e-07	1.28e-06	594.99454016	734.36568404	747.64238728	5.67991424	0.01610813	-0.35302888
0.09029	8.7553	0.00128369	5.6e-07	0.0	1e-08	0.00076568	8.7e-07	1.4e-07	1.29e-06	595.12486622	734.34628764	747.60126671	5.66580453	0.01627687	-0.35299659
0.09039	8.75997	0.00128626	5.7e-07	0.0	1e-08	0.00076308	8.8e-07	1.4e-07	1.29e-06	595.25486393	734.32711454	747.56024135	5.65165212	0.01644588	-0.35296437
0.09049	8.76462	0.00128883	5.7e-07	0.0	1e-08	0.00076051	8.9e-07	1.4e-07	1.29e-06	595.3845324	734.30816763	747.51931151	5.63743217	0.01661565	-0.35293223
0.09059	8.76923	0.00129137	5.7e-07	0.0	1e-08	0.00075794	9e-07	1.4e-07	1.29e-06	595.51386986	734.28945135	747.47847772	5.62316932	0.01678567	-0.35290016
0.09069	8.77383	0.00129391	5.8e-07	0.0	1e-08	0.00075539	9e-07	1.4e-07	1.3e-06	595.64287594	734.27096775	747.43774014	5.60886867	0.01695582	-0.35286817
0.09079	8.7784	0.00129643	5.8e-07	0.0	1e-08	0.00075286	9.1e-07	1.4e-07	1.3e-06	595.77154964	734.25271993	747.39709908	5.59451904	0.01712631	-0.35283626
0.09089	8.78294	0.00129893	5.9e-07	0.0	1e-08	0.00075034	9.2e-07	1.4e-07	1.3e-06	595.89988994	734.23471107	747.35655487	5.5801192	0.01729716	-0.35280442
0.09099	8.78746	0.00130142	5.9e-07	0.0	1e-08	0.00074784	9.3e-07	1.4e-07	1.3e-06	596.02789577	734.21694443	747.31610787	5.56566789	0.01746836	-0.35277265
0.09109	8.79195	0.00130389	5.9e-07	0.0	1e-08	0.00074535	9.3e-07	1.4e-07	1.31e-06	596.15556605	734.19942332	747.27575842	5.55116383	0.01763993	-0.35274097
0.09119	8.79642	0.00130635	6e-07	0.0	1e-08	0.00074288	9.4e-07	1.5e-07	1.31e-06	596.28289967	734.18215112	747.23550687	5.53660572	0.01781189	-0.35270936
0.09129	8.80086	0.00130879	6e-07	0.0	1e-08	0.00074042	9.5e-07	1.5e-07	1.31e-06	596.40989548	734.16513128	747.19535361	5.52199226	0.01798424	-0.35267782
0.09139	8.80527	0.00131122	6.1e-07	0.0	1e-08	0.00073797	9.6e-07	1.5e-07	1.31e-06	596.53655229	734.1483673	747.155299	5.50732208	0.01815699	-0.35264637
0.09149	8.80966	0.00131363	6.1e-07	0.0	1e-08	0.00073554	9.6e-07	1.5e-07	1.32e-06	596.6628689	734.13186276	747.11534344	5.49259384	0.01833016	-0.35261499
0.09159	8.81403	0.00131603	6.1e-07	0.0	1e-08	0.00073313	9.7e-07	1.5e-07	1.32e-06	596.78884408	734.11562129	747.07548732	5.47780616	0.01850376	-0.35258369
0.09169	8.81836	0.00131841	6.2e-07	0.0	1e-08	0.00073073	9.8e-07	1.5e-07	1.32e-06	596.91447655	734.0996466	747.03573104	5.46295764	0.01867779	-0.35255247
0.09179	8.82267	0.00132078	6.2e-07	0.0	1e-08	0.00072835	9.9e-07	1.5e-07	1.32e-06	597.03976448	734.08394362	746.99607517	5.44797608	0.01885405	-0.35252133
0.09189	8.82696	0.00132313	6.3e-07	0.0	1e-08	0.00072599	1e-06	1.5e-07	1.33e-06	597.16470576	734.06851785	746.95652038	5.43297783	0.01902959	-0.35249027
0.09199	8.83121	0.00132547	6.3e-07	0.0	1e-08	0.00072364	1e-06	1.6e-07	1.33e-06	597.28929977	734.05337164	746.91706687	5.41791054	0.01920572	-0.35245929
0.09209	8.83544	0.00132779	6.3e-07	0.0	1e-08	0.0007213	1.01e-06	1.6e-07	1.33e-06	597.413545	734.03850917	746.87771511	5.4027724	0.01938244	-0.35242839
0.09219	8.83964	0.00133009	6.4e-07	0.0	1e-08	0.00071898	1.02e-06	1.6e-07	1.33e-06	597.53743991	734.02393472	746.8384656	5.38756157	0.01955978	-0.35239757
0.09229	8.84382	0.00133238	6.4e-07	0.0	1e-08	0.00071668	1.03e-06	1.6e-07	1.34e-06	597.66098295	734.00965264	746.79931883	5.37227617	0.01973776	-0.35236682
0.09239	8.84797	0.00133465	6.5e-07	0.0	1e-08	0.00071439	1.03e-06	1.6e-07	1.34e-06	597.78417248	733.9956674	746.7602753	5.35691428	0.0199164	-0.35233616
0.09249	8.85208	0.0013369	6.5e-07	0.0	1e-08	0.00071212	1.04e-06	1.6e-07	1.34e-06	597.90700685	733.98198353	746.72133553	5.34147395	0.02009574	-0.35230558
0.09259	8.85617	0.00133914	6.5e-07	0.0	1e-08	0.00070987	1.05e-06	1.6e-07	1.34e-06	598.02948435	733.96860568	746.68250007	5.32595322	0.02027579	-0.35227508
0.09269	8.86024	0.00134137	6.6e-07	0.0	1e-08	0.00070763	1.06e-06	1.6e-07	1.34e-06	598.15160323	733.95553859	746.64376946	5.31035006	0.02045658	-0.35224467
0.09279	8.86427	0.00134357	6.6e-07	0.0	1e-08	0.00070541	1.06e-06	1.7e-07	1.35e-06	598.27336169	733.94278709	746.60514425	5.29466244	0.02063814	-0.35221434
0.09289	8.86828	0.00134576	6.7e-07	0.0	1e-08	0.0007032	1.07e-06	1.7e-07	1.35e-06	598.39475789	733.93035612	746.56662503	5.27888828	0.02082048	-0.35218408
0.09299	8.87225	0.00134794	6.7e-07	0.0	1e-08	0.00070101	1.08e-06	1.7e-07	1.35e-06	598.51578994	733.91825071	746.52821239	5.26302547	0.02100365	-0.35215392
0.09309	8.8762	0.00135009	6.7e-07	0.0	1e-08	0.00069884	1.09e-06	1.7e-07	1.35e-06	598.63645346	733.906481	746.48990763	5.24690882	0.02119176	-0.35212385
0.09319	8.88012	0.00135223	6.8e-07	0.0	1e-08	0.00069669	1.1e-06	1.7e-07	1.36e-06	598.75674715	733.89505085	746.45171119	5.23081058	0.02137795	-0.35209386
0.09329	8.884	0.00135436	6.8e-07	0.0	1e-08	0.00069455	1.1e-06	1.7e-07	1.36e-06	598.87666947	733.88396456	746.41362355	5.21460899	0.02156524	-0.35206395
0.09339	8.88786	0.00135646	6.9e-07	0.0	1e-08	0.00069243	1.11e-06	1.7e-07	1.36e-06	598.99621814	733.87322797	746.37564541	5.19830111	0.0217537	-0.35203412
0.09349	8.89169	0.00135855	6.9e-07	0.0	1e-08	0.00069032	1.12e-06	1.7e-07	1.36e-06	599.11539083	733.86284708	746.33777749	5.18188397	0.02194336	-0.35200439
0.09359	8.89549	0.00136062	6.9e-07	0.0	1e-08	0.00068824	1.13e-06	1.8e-07	1.36e-06	599.23418511	733.85282802	746.30002053	5.16535451	0.02213427	-0.35197474
0.09369	8.89926	0.00136268	7e-07	0.0	1e-08	0.00068617	1.13e-06	1.8e-07	1.37e-06	599.3525985	733.84317707	746.26237531	5.14870962	0.02232649	-0.35194517
0.09379	8.90299	0.00136471	7e-07	0.0	1e-08	0.00068411	1.14e-06	1.8e-07	1.37e-06	599.47062845	733.83390065	746.22484261	5.13194616	0.02252006	-0.3519157
0.09389	8.9067	0.00136673	7.1e-07	0.0	1e-08	0.00068208	1.15e-06	1.8e-07	1.37e-06	599.58827233	733.82500536	746.18742323	5.11506089	0.02271504	-0.35188631
0.09399	8.91037	0.00136873	7.1e-07	0.0	1e-08	0.00068006	1.16e-06	1.8e-07	1.37e-06	599.70552744	733.81649792	746.150118	5.09805054	0.02291149	-0.35185701
0.09409	8.91401	0.00137072	7.1e-07	0.0	1e-08	0.00067806	1.17e-06	1.8e-07	1.37e-06	599.82239101	733.80838522	746.11292777	5.08091177	0.02310946	-0.35182781
0.09419	8.91762	0.00137268	7.2e-07	0.0	1e-08	0.00067608	1.17e-06	1.8e-07	1.38e-06	599.93886019	733.80067432	746.07585342	5.0636412	0.023309	-0.35179869
0.09429	8.9212	0.00137463	7.2e-07	0.0	1e-08	0.00067412	1.18e-06	1.8e-07	1.38e-06	600.05493173	733.79337324	746.03889594	5.04613266	0.02351361	-0.35176967
0.09439	8.92475	0.00137656	7.3e-07	0.0	1e-08	0.00067217	1.19e-06	1.9e-07	1.38e-06	600.17060045	733.7864951	746.00205687	5.02853654	0.0237182	-0.35174074
0.09449	8.92826	0.00137847	7.3e-07	0.0	1e-08	0.00067025	1.2e-06	1.9e-07	1.38e-06	600.28586446	733.78004424	745.96533682	5.01078564	0.02392496	-0.35171191
0.09459	8.93174	0.00138037	7.3e-07	0.0	1e-08	0.00066834	1.2e-06	1.9e-07	1.38e-06	600.40072031	733.77402917	745.92873683	4.99287478	0.02413401	-0.35168317
0.09469	8.93519	0.00138224	7.4e-07	0.0	1e-08	0.00066645	1.21e-06	1.9e-07	1.39e-06	600.51516441	733.76845864	745.89225799	4.97479864	0.02434545	-0.35165452
0.09479	8.9386	0.0013841	7.4e-07	0.0	1e-08	0.00066458	1.22e-06	1.9e-07	1.39e-06	600.62919307	733.76334169	745.85590142	4.95655174	0.02455942	-0.35162597
0.09489	8.94198	0.00138594	7.5e-07	0.0	1e-08	0.00066273	1.23e-06	1.9e-07	1.39e-06	600.74280245	733.75868763	745.81966829	4.9381285	0.02477603	-0.35159752
0.09499	8.94532	0.00138775	7.5e-07	0.0	1e-08	0.0006609	1.23e-06	1.9e-07	1.39e-06	600.8559886	733.75450605	745.78355979	4.91952316	0.02499543	-0.35156916
0.09509	8.94863	0.00138955	7.5e-07	0.0	1e-08	0.00065908	1.24e-06	1.9e-07	1.39e-06	600.96874743	733.75080688	745.74757717	4.90072985	0.02521773	-0.3515409
0.09519	8.95191	0.00139133	7.6e-07	0.0	1e-08	0.00065729	1.25e-06	2e-07	1.39e-06	601.08107341	733.74760262	745.71172207	4.88159236	0.02544685	-0.35151275
0.09529	8.95515	0.00139309	7.6e-07	0.0	1e-08	0.00065551	1.26e-06	2e-07	1.4e-06	601.19296065	733.74490649	745.67599626	4.86233282	0.0256772	-0.3514847
0.09539	8.95835	0.00139484	7.6e-07	0.0	1e-08	0.00065376	1.26e-06	2e-07	1.4e-06	601.30440567	733.74272753	745.6404008	4.84285014	0.0259113	-0.35145675
0.09549	8.96152	0.00139656	7.7e-07	0.0	1e-08	0.00065202	1.27e-06	2e-07	1.4e-06	601.41540344	733.74107762	745.6049372	4.82313584	0.02614935	-0.3514289
0.09559	8.96465	0.00139826	7.7e-07	0.0	1e-08	0.00065031	1.28e-06	2e-07	1.4e-06	601.5259487	733.73996904	745.56960705	4.80318119	0.02639157	-0.35140116
0.09569	8.96774	0.00139994	7.7e-07	0.0	1e-08	0.00064861	1.29e-06	2e-07	1.4e-06	601.63603603	733.73941453	745.53441198	4.7829772	0.02663816	-0.35137352
0.09579	8.9708	0.0014016	7.8e-07	0.0	1e-08	0.00064694	1.29e-06	2e-07	1.41e-06	601.74565976	733.73942725	745.49935367	4.76251465	0.02688935	-0.35134599
0.09589	8.97382	0.00140324	7.8e-07	0.0	1e-08	0.00064529	1.3e-06	2e-07	1.41e-06	601.85481406	733.74002082	745.46443389	4.74178406	0.02714536	-0.35131857
0.09599	8.9768	0.00140486	7.9e-07	0.0	1e-08	0.00064365	1.31e-06	2e-07	1.41e-06	601.96349283	733.74120935	745.42965445	4.72077572	0.02740643	-0.35129125
0.09609	8.97974	0.00140646	7.9e-07	0.0	1e-08	0.00064204	1.31e-06	2.1e-07	1.41e-06	602.07168812	733.74301172	745.39501772	4.69935065	0.02767757	-0.35126406
0.09619	8.98264	0.00140803	7.9e-07	0.0	1e-08	0.00064045	1.32e-06	2.1e-07	1.41e-06	602.17939303	733.74544393	745.36052576	4.67767711	0.02795242	-0.35123698
0.09629	8.98551	0.00140959	8e-07	0.0	1e-08	0.00063888	1.33e-06	2.1e-07	1.41e-06	602.2866008	733.74852159	745.32618059	4.65567063	0.02823398	-0.35121001
0.09639	8.98833	0.00141112	8e-07	0.0	1e-08	0.00063734	1.34e-06	2.1e-07	1.41e-06	602.39330382	733.75226232	745.29198447	4.63331656	0.02852264	-0.35118316
0.09649	8.99111	0.00141263	8e-07	0.0	1e-08	0.00063581	1.34e-06	2.1e-07	1.42e-06	602.49949415	733.75668452	745.25793977	4.61059976	0.02881885	-0.35115642
0.09659	8.99385	0.00141412	8.1e-07	0.0	1e-08	0.00063431	1.35e-06	2.1e-07	1.42e-06	602.60516353	733.76180735	745.22404895	4.58750458	0.02912302	-0.35112981
0.09669	8.99655	0.00141559	8.1e-07	0.0	1e-08	0.00063283	1.36e-06	2.1e-07	1.42e-06	602.71030191	733.76765372	745.19031497	4.56385525	0.02944055	-0.35110333
0.09679	8.99921	0.00141703	8.1e-07	0.0	1e-08	0.00063137	1.36e-06	2.1e-07	1.42e-06	602.81489838	733.77424845	745.15674106	4.53984804	0.02976532	-0.35107696
0.09689	9.00182	0.00141845	8.2e-07	0.0	1e-08	0.00062994	1.37e-06	2.1e-07	1.42e-06	602.91894408	733.78161216	745.12332986	4.51537883	0.03010052	-0.35105073
0.09699	9.00439	0.00141985	8.2e-07	0.0	1e-08	0.00062853	1.38e-06	2.2e-07	1.42e-06	603.02242838	733.78976917	745.09008451	4.49042439	0.03044681	-0.35102462
0.09709	9.00692	0.00142122	8.2e-07	0.0	1e-08	0.00062715	1.38e-06	2.2e-07	1.43e-06	603.12534014	733.79874504	745.0570083	4.46496055	0.0308049	-0.35099865
0.09719	9.0094	0.00142257	8.3e-07	0.0	1e-08	0.00062578	1.39e-06	2.2e-07	1.43e-06	603.22766764	733.80856654	745.02410469	4.43896227	0.03117552	-0.35097281
0.09729	9.01184	0.0014239	8.3e-07	0.0	1e-08	0.00062445	1.39e-06	2.2e-07	1.43e-06	603.32939813	733.8192628	744.99137745	4.41227467	0.03156376	-0.35094712
0.09739	9.01423	0.0014252	8.3e-07	0.0	1e-08	0.00062314	1.4e-06	2.2e-07	1.43e-06	603.43051541	733.8308706	744.95883133	4.3849924	0.03196634	-0.35092156
0.09749	9.01657	0.00142647	8.3e-07	0.0	1e-08	0.00062185	1.41e-06	2.2e-07	1.43e-06	603.531006	733.84342068	744.9264703	4.35703141	0.03238595	-0.35089615
0.09759	9.01886	0.00142772	8.4e-07	0.0	1e-08	0.00062059	1.41e-06	2.2e-07	1.43e-06	603.63085416	733.85694885	744.89429899	4.32834839	0.03282393	-0.35087089
0.09769	9.02111	0.00142895	8.4e-07	0.0	1e-08	0.00061935	1.42e-06	2.2e-07	1.43e-06	603.73004312	733.87149318	744.86232232	4.29889778	0.0332817	-0.35084578
0.09779	9.0233	0.00143014	8.4e-07	0.0	1e-08	0.00061815	1.42e-06	2.2e-07	1.43e-06	603.82855244	733.88710001	744.83054627	4.26843053	0.03376783	-0.35082084
0.09789	9.02545	0.00143131	8.5e-07	0.0	1e-08	0.00061697	1.43e-06	2.2e-07	1.44e-06	603.92636218	733.90381453	744.79897668	4.23712834	0.03427571	-0.35079605
0.09799	9.02754	0.00143245	8.5e-07	0.0	1e-08	0.00061582	1.44e-06	2.3e-07	1.44e-06	604.02345125	733.92168447	744.76761972	4.20483733	0.03481056	-0.35077143
0.09809	9.02958	0.00143357	8.5e-07	0.0	1e-08	0.00061469	1.44e-06	2.3e-07	1.44e-06	604.11979656	733.9407621	744.73648214	4.17148747	0.03537462	-0.35074699
0.09819	9.03157	0.00143465	8.5e-07	0.0	1e-08	0.0006136	1.45e-06	2.3e-07	1.44e-06	604.21537248	733.96110588	744.70557142	4.13687085	0.0359762	-0.35072272
0.09829	9.0335	0.00143571	8.6e-07	0.0	1e-08	0.00061253	1.45e-06	2.3e-07	1.44e-06	604.31014955	733.98278393	744.67489613	4.10099005	0.03661426	-0.35069863
0.09839	9.03537	0.00143673	8.6e-07	0.0	1e-08	0.0006115	1.46e-06	2.3e-07	1.44e-06	604.40409798	734.00586438	744.64446495	4.06370166	0.03729418	-0.35067474
0.09849	9.03719	0.00143772	8.6e-07	0.0	1e-08	0.0006105	1.46e-06	2.3e-07	1.44e-06	604.49718369	734.03042557	744.61428778	4.02471418	0.0380259	-0.35065105
0.09859	9.03894	0.00143868	8.6e-07	0.0	1e-08	0.00060953	1.47e-06	2.3e-07	1.44e-06	604.58936626	734.05655986	744.58437635	3.98398915	0.03881108	-0.35062757
0.09869	9.04064	0.00143961	8.7e-07	0.0	1e-08	0.00060859	1.47e-06	2.3e-07	1.44e-06	604.68060469	734.08436184	744.55474256	3.94131318	0.03965721	-0.35060431
0.09879	9.04227	0.00144051	8.7e-07	0.0	1e-08	0.00060769	1.48e-06	2.3e-07	1.44e-06	604.77085209	734.11393947	744.52539998	3.89634109	0.04057668	-0.35058127
0.09889	9.04384	0.00144137	8.7e-07	0.0	1e-08	0.00060682	1.48e-06	2.3e-07	1.45e-06	604.86005199	734.14542258	744.49636494	3.84881044	0.04157888	-0.35055848
0.09899	9.04534	0.00144219	8.7e-07	0.0	1e-08	0.00060599	1.49e-06	2.3e-07	1.45e-06	604.94814332	734.17895169	744.4676551	3.79827969	0.04268022	-0.35053595
0.09909	9.04677	0.00144297	8.7e-07	0.0	1e-08	0.0006052	1.49e-06	2.3e-07	1.45e-06	605.03505155	734.21469915	744.43929192	3.74430153	0.04389723	-0.35051369
0.09919	9.04812	0.00144372	8.8e-07	0.0	1e-08	0.00060444	1.49e-06	2.3e-07	1.45e-06	605.12069378	734.25285646	744.41129932	3.68637958	0.04524827	-0.35049171
0.09929	9.0494	0.00144443	8.8e-07	0.0	1e-08	0.00060373	1.5e-06	2.3e-07	1.45e-06	605.20496948	734.29365663	744.38370619	3.62346968	0.04677361	-0.35047006
0.09939	9.05061	0.00144509	8.8e-07	0.0	1e-08	0.00060306	1.5e-06	2.4e-07	1.45e-06	605.28775779	734.33738061	744.35654725	3.55467985	0.04850709	-0.35044875
0.09949	9.05173	0.00144571	8.8e-07	0.0	1e-08	0.00060244	1.5e-06	2.4e-07	1.45e-06	605.36890874	734.38437771	744.32986552	3.4786571	0.05050096	-0.35042781
0.09959	9.05276	0.00144628	8.8e-07	0.0	1e-08	0.00060186	1.51e-06	2.4e-07	1.45e-06	605.44823585	734.43508317	744.3037144	3.39314351	0.05284321	-0.35040729
0.09969	9.0537	0.0014468	8.8e-07	0.0	1e-08	0.00060134	1.51e-06	2.4e-07	1.45e-06	605.52549274	734.49007285	744.27816434	3.29506094	0.05565494	-0.35038725
0.09979	9.05453	0.00144726	8.8e-07	0.0	1e-08	0.00060087	1.51e-06	2.4e-07	1.45e-06	605.60034549	734.55012843	744.25331065	3.17942653	0.05913367	-0.35036776
0.09989	9.05526	0.00144766	8.9e-07	0.0	1e-08	0.00060047	1.51e-06	2.4e-07	1.45e-06	605.6723067	734.61639183	744.22929223	3.03716158	0.0636425	-0.35034893
0.09999	9.05586	0.00144799	8.9e-07	0.0	1e-08	0.00060013	1.52e-06	2.4e-07	1.45e-06	605.74059765	734.69068645	744.20633059	2.84921005	0.06994894	-0.35033095
0.10001	9.05596	0.00144805	8.9e-07	0.0	1e-08	0.00060007	1.52e-06	2.4e-07	1.45e-06	605.75370719	734.70676211	744.20189581	1237.03348482	32.34504706	37.60459483
