# Supplementary material for: Dataset for the simulated biomass pyrolysis in rotary kilns with varying particle residence time distributions
Source: Data Brief. 2021 Nov 23;39:107603. doi: 10.1016/j.dib.2021.107603 (PMC8633881; doi:10.1016/j.dib.2021.107603)
Supplement: Supplementary Data S1 — Supplementary Raw Research Data. This is open data under the CC BY license http://creativecommons.org/licenses/by/4.0/ [file mmc1.zip › supplementary/114/logFiles/log_Pe50]

l,m	Tau,s	F_w,kg/s	F_is,kg/s	F_c,kg/s	F_rt,kg/s	F_w_wet,kg/s	F_it,kg/s	F_g,kg/s	F_H2O_g,kg/s	T_b,K	T_g,K	T_w,K	q_bed,kW/m	q_gas,kW/m	q_loss,kW/m
1e-05	0.00062	0.0	0.0	0.0	0.0	0.00205273	0.0	0.0	0.0	298.21485558	298.70213339	833.13078796	23.97004868	3.83785388	-0.42016539
0.0001	0.01174	0.0	0.0	0.0	0.0	0.00205273	0.0	0.0	0.0	298.79802675	303.66289513	832.95801721	23.93869894	3.82884838	-0.42002971
0.0002	0.02409	0.0	0.0	0.0	0.0	0.00205273	0.0	0.0	0.0	299.44488002	309.15678768	832.76634116	23.90395048	3.81854044	-0.41987917
0.0003	0.03644	0.0	0.0	0.0	0.0	0.00205273	0.0	0.0	0.0	300.09056369	314.63121991	832.57497357	23.86930201	3.80786459	-0.41972889
0.0004	0.04879	0.0	0.0	0.0	0.0	0.00205273	0.0	0.0	0.0	300.73508166	320.08572066	832.38391623	23.83475074	3.79683021	-0.41957884
0.0005	0.06113	0.0	0.0	0.0	0.0	0.00205273	0.0	0.0	0.0	301.37843777	325.51981034	832.193171	23.80029518	3.78541963	-0.41942905
0.0006	0.07347	0.0	0.0	0.0	0.0	0.00205273	0.0	0.0	0.0	302.02063586	330.93302288	832.00273966	23.76593689	3.77365789	-0.41927949
0.0007	0.08581	0.0	0.0	0.0	0.0	0.00205273	0.0	0.0	0.0	302.66167976	336.32488046	831.81262406	23.73167221	3.76150591	-0.41913019
0.0008	0.09814	0.0	0.0	0.0	0.0	0.00205273	0.0	0.0	0.0	303.30157322	341.6948903	831.62282617	23.69750432	3.7489952	-0.41898114
0.0009	0.11047	0.0	0.0	0.0	0.0	0.00205273	0.0	0.0	0.0	303.94032009	347.04258393	831.43334776	23.66343044	3.73610061	-0.41883233
0.001	0.1228	0.0	0.0	0.0	0.0	0.00205273	0.0	0.0	0.0	304.57792402	352.36744779	831.24419095	23.62945027	3.72281948	-0.41868378
0.0011	0.13512	0.0	0.0	0.0	0.0	0.00205273	0.0	0.0	0.0	305.21438883	357.66900323	831.05535758	23.59556541	3.70916567	-0.41853548
0.0012	0.14744	0.0	0.0	0.0	0.0	0.00205273	0.0	0.0	0.0	305.84971814	362.94673995	830.86684977	23.56176678	3.69507605	-0.41838746
0.0013	0.15976	0.0	0.0	0.0	0.0	0.00205273	0.0	0.0	0.0	306.48391551	368.20013289	830.6786697	23.5280636	3.68061373	-0.41823969
0.0014	0.17207	0.0	0.0	0.0	0.0	0.00205273	0.0	0.0	0.0	307.11698469	373.42869461	830.49081931	23.49445353	3.6657626	-0.41809217
0.0015	0.18438	0.0	0.0	0.0	0.0	0.00205273	0.0	0.0	0.0	307.7489294	378.6319266	830.3033006	23.46093679	3.65052431	-0.4179449
0.0016	0.19668	0.0	0.0	0.0	0.0	0.00205273	0.0	0.0	0.0	308.37975334	383.80933206	830.11611556	23.42751364	3.63490049	-0.4177979
0.0017	0.20899	0.0	0.0	0.0	0.0	0.00205273	0.0	0.0	0.0	309.00946025	388.96041585	829.92926617	23.39418431	3.61889278	-0.41765114
0.0018	0.22128	0.0	0.0	0.0	0.0	0.00205273	0.0	0.0	0.0	309.63805339	394.08463385	829.74275486	23.36092227	3.60237405	-0.41750472
0.0019	0.23358	0.0	0.0	0.0	0.0	0.00205273	0.0	0.0	0.0	310.26553606	399.18144759	829.55658398	23.32776518	3.58552593	-0.41735852
0.002	0.24587	0.0	0.0	0.0	0.0	0.00205273	0.0	0.0	0.0	310.89191221	404.25038602	829.37075533	23.29469873	3.56828014	-0.41721258
0.0021	0.25816	0.0	0.0	0.0	0.0	0.00205273	0.0	0.0	0.0	311.51718542	409.29094307	829.18527097	23.26172287	3.55063683	-0.41706691
0.0022	0.27044	0.0	0.0	0.0	0.0	0.00205273	0.0	0.0	0.0	312.1413593	414.30261299	829.00013301	23.22883752	3.53259615	-0.4169215
0.0023	0.28273	0.0	0.0	0.0	0.0	0.00205273	0.0	0.0	0.0	312.76443744	419.28489037	828.81534353	23.19604261	3.51415824	-0.41677635
0.0024	0.295	0.0	0.0	0.0	0.0	0.00205273	0.0	0.0	0.0	313.38642294	424.23726072	828.63090486	23.16330844	3.49526674	-0.41663155
0.0025	0.30728	0.0	0.0	0.0	0.0	0.00205273	0.0	0.0	0.0	314.00731896	429.15921136	828.44681931	23.13067693	3.47600189	-0.41648698
0.0026	0.31955	0.0	0.0	0.0	0.0	0.00205273	0.0	0.0	0.0	314.62712927	434.05024135	828.26308888	23.09813142	3.4563322	-0.41634268
0.0027	0.33182	0.0	0.0	0.0	0.0	0.00205273	0.0	0.0	0.0	315.24585729	438.90984342	828.07971572	23.06567145	3.43625706	-0.41619867
0.0028	0.34408	0.0	0.0	0.0	0.0	0.00205273	0.0	0.0	0.0	315.86350643	443.7375103	827.89670202	23.03329653	3.41577586	-0.41605493
0.0029	0.35634	0.0	0.0	0.0	0.0	0.00205273	0.0	0.0	0.0	316.48008005	448.53273478	827.71404997	23.00100621	3.39488798	-0.41591147
0.003	0.3686	0.0	0.0	0.0	0.0	0.00205273	0.0	0.0	0.0	317.09558124	453.29507439	827.53176154	22.96878132	3.3736829	-0.41576833
0.0031	0.38085	0.0	0.0	0.0	0.0	0.00205273	0.0	0.0	0.0	317.71001312	458.02407383	827.34983876	22.9366479	3.35203221	-0.41562546
0.0032	0.3931	0.0	0.0	0.0	0.0	0.00205273	0.0	0.0	0.0	318.32337911	462.71920284	827.16828391	22.90459501	3.3299858	-0.41548288
0.0033	0.40535	0.0	0.0	0.0	0.0	0.00205273	0.0	0.0	0.0	318.93568243	467.37997584	826.98709913	22.87262191	3.30754429	-0.41534059
0.0034	0.41759	0.0	0.0	0.0	0.0	0.00205273	0.0	0.0	0.0	319.54692626	472.00590924	826.80628658	22.8407279	3.28470826	-0.41519859
0.0035	0.42983	0.0	0.0	0.0	0.0	0.00205273	0.0	0.0	0.0	320.15711378	476.59652143	826.62584839	22.80891224	3.26147831	-0.41505689
0.0036	0.44206	0.0	0.0	0.0	0.0	0.00205273	0.0	0.0	0.0	320.766248	481.15143661	826.44578621	22.77716482	3.23802949	-0.41491548
0.0037	0.45429	0.0	0.0	0.0	0.0	0.00205273	0.0	0.0	0.0	321.37433196	485.67025602	826.26610179	22.74549826	3.2141147	-0.41477436
0.0038	0.46652	0.0	0.0	0.0	0.0	0.00205273	0.0	0.0	0.0	321.98136879	490.15246865	826.08679745	22.71390656	3.1898325	-0.41463355
0.0039	0.47875	0.0	0.0	0.0	0.0	0.00205273	0.0	0.0	0.0	322.5873615	494.5976347	825.90787517	22.68238887	3.16518582	-0.41449304
0.004	0.49097	0.0	0.0	0.0	0.0	0.00205273	0.0	0.0	0.0	323.19231308	499.00531943	825.72933693	22.65094434	3.14017761	-0.41435284
0.0041	0.50319	0.0	0.0	0.0	0.0	0.00205273	0.0	0.0	0.0	323.7962265	503.37509314	825.55118468	22.61957214	3.11481079	-0.41421293
0.0042	0.5154	0.0	0.0	0.0	0.0	0.00205273	0.0	0.0	0.0	324.39910463	507.70665191	825.37341974	22.58826331	3.08929423	-0.41407332
0.0043	0.52761	0.0	0.0	0.0	0.0	0.00205273	0.0	0.0	0.0	325.00095032	511.99966303	825.19604358	22.55702851	3.06333817	-0.41393403
0.0044	0.53982	0.0	0.0	0.0	0.0	0.00205273	0.0	0.0	0.0	325.60176647	516.25367287	825.01905833	22.52586234	3.03706138	-0.41379504
0.0045	0.55202	0.0	0.0	0.0	0.0	0.00205273	0.0	0.0	0.0	326.2015559	520.46831065	824.84246568	22.49476385	3.01046954	-0.41365636
0.0046	0.56422	0.0	0.0	0.0	0.0	0.00205273	0.0	0.0	0.0	326.80032141	524.64321413	824.66626729	22.46373207	2.98356834	-0.41351799
0.0047	0.57642	0.0	0.0	0.0	0.0	0.00205273	0.0	0.0	0.0	327.39806575	528.77802966	824.49046481	22.43276606	2.95636344	-0.41337994
0.0048	0.58861	0.0	0.0	0.0	0.0	0.00205273	0.0	0.0	0.0	327.9947916	532.8725165	824.31505928	22.40185761	2.92903993	-0.41324218
0.0049	0.6008	0.0	0.0	0.0	0.0	0.00205273	0.0	0.0	0.0	328.5905016	536.9264092	824.14005191	22.37101608	2.90134826	-0.41310474
0.005	0.61298	0.0	0.0	0.0	0.0	0.00205273	0.0	0.0	0.0	329.18519843	540.93934763	823.9654444	22.34023642	2.87339518	-0.41296762
0.0051	0.62516	0.0	0.0	0.0	0.0	0.00205273	0.0	0.0	0.0	329.77888473	544.91104523	823.79123809	22.30951759	2.84518876	-0.41283082
0.0052	0.63734	0.0	0.0	0.0	0.0	0.00205273	0.0	0.0	0.0	330.37156306	548.84122697	823.61743427	22.27885853	2.81673704	-0.41269433
0.0053	0.64952	0.0	0.0	0.0	0.0	0.00205273	0.0	0.0	0.0	330.96323598	552.72962939	823.44403417	22.2482582	2.78804811	-0.41255817
0.0054	0.66169	0.0	0.0	0.0	0.0	0.00205273	0.0	0.0	0.0	331.55390592	556.57608619	823.27103852	22.21770895	2.75927817	-0.4124223
0.0055	0.67385	0.0	0.0	0.0	0.0	0.00205273	0.0	0.0	0.0	332.14357534	560.38041209	823.09844819	22.18721911	2.73022431	-0.41228677
0.0056	0.68602	0.0	0.0	0.0	0.0	0.00205273	0.0	0.0	0.0	332.73224668	564.14235317	822.92626439	22.15678391	2.70097817	-0.41215155
0.0057	0.69818	0.0	0.0	0.0	0.0	0.00205273	0.0	0.0	0.0	333.31992235	567.86171861	822.75448804	22.12640222	2.67154979	-0.41201666
0.0058	0.71033	0.0	0.0	0.0	0.0	0.00205273	0.0	0.0	0.0	333.90660471	571.53833151	822.58311999	22.09607289	2.64194919	-0.41188209
0.0059	0.72248	0.0	0.0	0.0	0.0	0.00205273	0.0	0.0	0.0	334.49229607	575.17202892	822.41216101	22.06579479	2.61218638	-0.41174784
0.006	0.73463	0.0	0.0	0.0	0.0	0.00205273	0.0	0.0	0.0	335.07699871	578.76271448	822.24161152	22.03556423	2.5823687	-0.41161389
0.0061	0.74678	0.0	0.0	0.0	0.0	0.00205273	0.0	0.0	0.0	335.66071486	582.31028507	822.07147201	22.0053837	2.55236746	-0.41148028
0.0062	0.75892	0.0	0.0	0.0	0.0	0.00205273	0.0	0.0	0.0	336.24344674	585.81460495	821.90174316	21.97525062	2.52224767	-0.41134699
0.0063	0.77106	0.0	0.0	0.0	0.0	0.00205273	0.0	0.0	0.0	336.82519653	589.27558292	821.73242543	21.94516383	2.49202064	-0.41121403
0.0064	0.78319	0.0	0.0	0.0	0.0	0.00205273	0.0	0.0	0.0	337.40596636	592.69314318	821.56351919	21.91512214	2.46169766	-0.41108139
0.0065	0.79532	0.0	0.0	0.0	0.0	0.00205273	0.0	0.0	0.0	337.98575835	596.06722532	821.39502477	21.88512438	2.43129005	-0.41094908
0.0066	0.80745	0.0	0.0	0.0	0.0	0.00205273	0.0	0.0	0.0	338.56457457	599.39781996	821.22694216	21.85516901	2.40087884	-0.41081707
0.0067	0.81957	0.0	0.0	0.0	0.0	0.00205273	0.0	0.0	0.0	339.14241705	602.68491789	821.05927143	21.82525539	2.37037583	-0.4106854
0.0068	0.83169	0.0	0.0	0.0	0.0	0.00205273	0.0	0.0	0.0	339.71928778	605.92849543	820.89201272	21.79538213	2.33983179	-0.41055405
0.0069	0.8438	0.0	0.0	0.0	0.0	0.00205273	0.0	0.0	0.0	340.29518873	609.1285644	820.72516602	21.76554806	2.30925894	-0.41042303
0.007	0.85592	0.0	0.0	0.0	0.0	0.00205273	0.0	0.0	0.0	340.87012182	612.28515293	820.55873122	21.735752	2.27866949	-0.41029233
0.0071	0.86802	0.0	0.0	0.0	0.0	0.00205273	0.0	0.0	0.0	341.44408895	615.39830552	820.39270813	21.70599278	2.24807568	-0.41016196
0.0072	0.88013	0.0	0.0	0.0	0.0	0.00205273	0.0	0.0	0.0	342.01709204	618.46808595	820.22709642	21.67627294	2.21750877	-0.41003188
0.0073	0.89223	0.0	0.0	0.0	0.0	0.00205273	0.0	0.0	0.0	342.58913293	621.49457299	820.06189572	21.64658599	2.18695375	-0.40990215
0.0074	0.90433	0.0	0.0	0.0	0.0	0.00205273	0.0	0.0	0.0	343.1602134	624.47785945	819.89710564	21.61693284	2.15643365	-0.40977274
0.0075	0.91642	0.0	0.0	0.0	0.0	0.00205273	0.0	0.0	0.0	343.7303352	627.4180561	819.73272567	21.58731239	2.12596094	-0.40964366
0.0076	0.92851	0.0	0.0	0.0	0.0	0.00205273	0.0	0.0	0.0	344.29950009	630.31529011	819.56875524	21.5577235	2.09554808	-0.40951489
0.0077	0.94059	0.0	0.0	0.0	0.0	0.00205273	0.0	0.0	0.0	344.86770975	633.16970509	819.40519368	21.52816504	2.06520753	-0.40938646
0.0078	0.95267	0.0	0.0	0.0	0.0	0.00205273	0.0	0.0	0.0	345.43496613	635.98137882	819.24204052	21.49865373	2.03486136	-0.40925828
0.0079	0.96475	0.0	0.0	0.0	0.0	0.00205273	0.0	0.0	0.0	346.00127094	638.75046188	819.07929501	21.46916054	2.00466333	-0.40913046
0.008	0.97683	0.0	0.0	0.0	0.0	0.00205273	0.0	0.0	0.0	346.56662567	641.47718132	818.91695617	21.43969543	1.9745698	-0.40900297
0.0081	0.9889	0.0	0.0	0.0	0.0	0.00205273	0.0	0.0	0.0	347.13103191	644.16173731	818.75502305	21.41025726	1.94459329	-0.40887579
0.0082	1.00096	0.0	0.0	0.0	0.0	0.00205273	0.0	0.0	0.0	347.69449123	646.80434656	818.59349464	21.38084487	1.91474636	-0.40874894
0.0083	1.01303	0.0	0.0	0.0	0.0	0.00205273	0.0	0.0	0.0	348.25700514	649.40524234	818.43236984	21.35145713	1.88504154	-0.4086224
0.0084	1.02508	0.0	0.0	0.0	0.0	0.00205273	0.0	0.0	0.0	348.81857514	651.96467445	818.27164748	21.32209289	1.85549136	-0.40849619
0.0085	1.03714	0.0	0.0	0.0	0.0	0.00205273	0.0	0.0	0.0	349.37920268	654.48290928	818.11132632	21.29275101	1.82610836	-0.4083703
0.0086	1.04919	0.0	0.0	0.0	0.0	0.00205273	0.0	0.0	0.0	349.93888919	656.96022975	817.95140502	21.26343035	1.79690507	-0.40824473
0.0087	1.06124	0.0	0.0	0.0	0.0	0.00205273	0.0	0.0	0.0	350.49763606	659.39693534	817.79188218	21.23412977	1.76789405	-0.40811948
0.0088	1.07328	0.0	0.0	0.0	0.0	0.00205273	0.0	0.0	0.0	351.05544463	661.79334208	817.63275632	21.20484812	1.73908781	-0.40799456
0.0089	1.08532	0.0	0.0	0.0	0.0	0.00205273	0.0	0.0	0.0	351.61231778	664.14918184	817.47402819	21.17566349	1.70991521	-0.40786974
0.009	1.09736	0.0	0.0	0.0	0.0	0.00205273	0.0	0.0	0.0	352.16825632	666.4649841	817.31569545	21.14644182	1.68136803	-0.40774539
0.0091	1.10939	0.0	0.0	0.0	0.0	0.00205273	0.0	0.0	0.0	352.72326121	668.7412288	817.15775595	21.11723919	1.65303719	-0.40762135
0.0092	1.12142	0.0	0.0	0.0	0.0	0.00205273	0.0	0.0	0.0	353.27733378	670.97825733	817.00020806	21.08805463	1.62493395	-0.40749762
0.0093	1.13344	0.0	0.0	0.0	0.0	0.00205273	0.0	0.0	0.0	353.83047531	673.17642571	816.84305008	21.05888717	1.59706954	-0.40737421
0.0094	1.14546	0.0	0.0	0.0	0.0	0.00205273	0.0	0.0	0.0	354.38268706	675.33610448	816.68628022	21.02973586	1.5694552	-0.40725111
0.0095	1.15748	0.0	0.0	0.0	0.0	0.00205273	0.0	0.0	0.0	354.93397027	677.45767879	816.52989664	21.00059972	1.54210218	-0.40712832
0.0096	1.16949	0.0	0.0	0.0	0.0	0.00205273	0.0	0.0	0.0	355.48432615	679.54154833	816.37389743	20.97147778	1.51502173	-0.40700584
0.0097	1.1815	0.0	0.0	0.0	0.0	0.00205273	0.0	0.0	0.0	356.03375586	681.58812739	816.2182806	20.94236908	1.48822508	-0.40688367
0.0098	1.19351	0.0	0.0	0.0	0.0	0.00205273	0.0	0.0	0.0	356.58226056	683.5978448	816.0630441	20.91327265	1.46172349	-0.40676181
0.0099	1.20551	0.0	0.0	0.0	0.0	0.00205273	0.0	0.0	0.0	357.12984136	685.571144	815.9081858	20.88422593	1.43518526	-0.40664018
0.01	1.21751	0.0	0.0	0.0	0.0	0.00205273	0.0	0.0	0.0	357.67650241	687.50709518	815.75370934	20.85524694	1.40845197	-0.40651874
0.0101	1.2295	0.0	0.0	0.0	0.0	0.00205273	0.0	0.0	0.0	358.22224295	689.40698968	815.59960901	20.8262228	1.38253438	-0.40639772
0.0102	1.24149	0.0	0.0	0.0	0.0	0.00205273	0.0	0.0	0.0	358.76706401	691.27132097	815.44588245	20.79721272	1.35690623	-0.406277
0.0103	1.25347	0.0	0.0	0.0	0.0	0.00205273	0.0	0.0	0.0	359.31096674	693.10051619	815.29252757	20.76821605	1.33157598	-0.40615658
0.0104	1.26546	0.0	0.0	0.0	0.0	0.00205273	0.0	0.0	0.0	359.8539523	694.89501302	815.13954223	20.73923214	1.30655209	-0.40603645
0.0105	1.27743	0.0	0.0	0.0	0.0	0.00205273	0.0	0.0	0.0	360.39602179	696.65525976	814.98692423	20.71026033	1.28184304	-0.40591662
0.0106	1.28941	0.0	0.0	0.0	0.0	0.00205273	0.0	0.0	0.0	360.93717634	698.38171527	814.83467132	20.68129995	1.2574573	-0.40579708
0.0107	1.30138	1e-08	0.0	0.0	0.0	0.00205273	0.0	0.0	0.0	361.477417	700.07484899	814.68278119	20.65235037	1.23340333	-0.40567783
0.0108	1.31334	1e-08	0.0	0.0	0.0	0.00205273	0.0	0.0	0.0	362.01674486	701.73514095	814.53125149	20.6234109	1.2096896	-0.40555887
0.0109	1.32531	1e-08	0.0	0.0	0.0	0.00205273	0.0	0.0	0.0	362.55516094	703.36308174	814.38007981	20.59448092	1.18632459	-0.4054402
0.011	1.33726	1e-08	0.0	0.0	0.0	0.00205273	0.0	0.0	0.0	363.09266645	704.95907988	814.22926409	20.56562211	1.16266981	-0.40532172
0.0111	1.34922	1e-08	0.0	0.0	0.0	0.00205273	0.0	0.0	0.0	363.62926414	706.52274729	814.07880585	20.53674086	1.1396981	-0.40520358
0.0112	1.36117	1e-08	0.0	0.0	0.0	0.00205273	0.0	0.0	0.0	364.16495401	708.05510221	813.9287003	20.50787404	1.1170287	-0.40508571
0.0113	1.37312	1e-08	0.0	0.0	0.0	0.00205273	0.0	0.0	0.0	364.69973724	709.55657508	813.77894528	20.47902157	1.094664	-0.40496812
0.0114	1.38506	1e-08	0.0	0.0	0.0	0.00205273	0.0	0.0	0.0	365.23361496	711.02759861	813.6295386	20.45018339	1.07260639	-0.4048508
0.0115	1.397	1e-08	0.0	0.0	0.0	0.00205273	0.0	0.0	0.0	365.76658834	712.46860771	813.48047808	20.42135942	1.05085825	-0.40473376
0.0116	1.40893	1e-08	0.0	0.0	0.0	0.00205273	0.0	0.0	0.0	366.29865851	713.8800395	813.33176149	20.39254959	1.02942198	-0.40461698
0.0117	1.42086	1e-08	0.0	0.0	0.0	0.00205272	0.0	0.0	0.0	366.82982661	715.26233334	813.18338661	20.36375384	1.00829995	-0.40450046
0.0118	1.43279	1e-08	0.0	0.0	0.0	0.00205272	0.0	0.0	0.0	367.36009403	716.61575727	813.03535208	20.33498781	0.98726209	-0.40438422
0.0119	1.44471	1e-08	0.0	0.0	0.0	0.00205272	0.0	0.0	0.0	367.8894619	717.94075416	812.88765564	20.30622713	0.96667022	-0.40426824
0.012	1.45663	1e-08	0.0	0.0	0.0	0.00205272	0.0	0.0	0.0	368.4179313	719.23780097	812.74029487	20.27748173	0.94637885	-0.40415252
0.0121	1.46854	1e-08	0.0	0.0	0.0	0.00205272	0.0	0.0	0.0	368.94550339	720.50731885	812.5932676	20.24875164	0.92638872	-0.40403705
0.0122	1.48045	1e-08	0.0	0.0	0.0	0.00205272	0.0	0.0	0.0	369.47217934	721.74972911	812.44657169	20.22003692	0.90670054	-0.40392185
0.0123	1.49236	1e-08	0.0	0.0	0.0	0.00205272	0.0	0.0	0.0	369.9979603	722.96545321	812.30020496	20.1913376	0.88731506	-0.4038069
0.0124	1.50426	1e-08	0.0	0.0	0.0	0.00205272	0.0	0.0	0.0	370.52284744	724.15491274	812.15416526	20.16265372	0.86823299	-0.40369221
0.0125	1.51616	1e-08	0.0	0.0	0.0	0.00205272	0.0	0.0	0.0	371.0468419	725.31850833	812.00845053	20.1339867	0.8493821	-0.40357779
0.0126	1.52805	1e-08	0.0	0.0	0.0	0.00205272	0.0	0.0	0.0	371.56994486	726.45661252	811.86305893	20.10533453	0.8308725	-0.40346361
0.0127	1.53994	1e-08	0.0	0.0	0.0	0.00205272	0.0	0.0	0.0	372.09215746	727.56967665	811.71798807	20.07669807	0.81266092	-0.40334968
0.0128	1.55183	1e-08	0.0	0.0	0.0	0.00205272	0.0	0.0	0.0	372.61348085	728.65811483	811.57323583	20.04807737	0.79474749	-0.403236
0.0129	1.56371	1e-08	0.0	0.0	0.0	0.00205272	0.0	0.0	0.0	373.1339162	729.72234066	811.42880005	20.0194725	0.77713233	-0.40312257
0.013	1.57559	1e-08	0.0	0.0	0.0	0.00205272	0.0	0.0	0.0	373.65346464	730.76276727	811.28467861	19.9908835	0.75981555	-0.40300938
0.0131	1.58747	1e-08	0.0	0.0	0.0	0.00205272	0.0	0.0	0.0	374.17212733	731.77980731	811.14086937	19.96231043	0.74279729	-0.40289644
0.0132	1.59934	2e-08	0.0	0.0	0.0	0.00205272	0.0	0.0	0.0	374.68990542	732.77387295	810.99737017	19.93375379	0.72607009	-0.40278375
0.0133	1.6112	2e-08	0.0	0.0	0.0	0.00205272	0.0	0.0	0.0	375.20680022	733.7452517	810.85417954	19.90522076	0.70951684	-0.4026713
0.0134	1.62306	2e-08	0.0	0.0	0.0	0.00205272	0.0	0.0	0.0	375.7228128	734.69440294	810.71129507	19.87669949	0.69333376	-0.40255909
0.0135	1.63492	2e-08	0.0	0.0	0.0	0.00205271	0.0	0.0	0.0	376.23794433	735.62173367	810.56871465	19.84819507	0.67743786	-0.40244712
0.0136	1.64677	2e-08	0.0	0.0	0.0	0.00205271	0.0	0.0	0.0	376.75219595	736.52763944	810.4264362	19.81970762	0.66182835	-0.40233538
0.0137	1.65862	2e-08	0.0	0.0	0.0	0.00205271	0.0	0.0	0.0	377.26556884	737.41251423	810.28445766	19.79123725	0.64650444	-0.40222388
0.0138	1.67047	2e-08	0.0	0.0	0.0	0.00205271	0.0	0.0	0.0	377.77806416	738.27675045	810.14277697	19.76278405	0.63146536	-0.40211262
0.0139	1.68231	2e-08	0.0	0.0	0.0	0.00205271	0.0	0.0	0.0	378.28968306	739.12073895	810.00139207	19.73434815	0.61671031	-0.40200158
0.014	1.69415	2e-08	0.0	0.0	0.0	0.00205271	0.0	0.0	0.0	378.80042685	739.94478341	809.86030134	19.70594098	0.60208674	-0.40189078
0.0141	1.70598	2e-08	0.0	0.0	0.0	0.00205271	0.0	0.0	0.0	379.3102968	740.74920991	809.71950304	19.67754539	0.587825	-0.40178021
0.0142	1.71781	2e-08	0.0	0.0	0.0	0.00205271	0.0	0.0	0.0	379.81929397	741.53445151	809.5789949	19.6491685	0.57383028	-0.40166987
0.0143	1.72963	2e-08	0.0	0.0	0.0	0.00205271	0.0	0.0	0.0	380.32741958	742.3008735	809.43877497	19.62081053	0.56010065	-0.40155975
0.0144	1.74146	3e-08	0.0	0.0	0.0	0.00205271	0.0	0.0	0.0	380.83467482	743.04883812	809.29884133	19.59247165	0.54663416	-0.40144986
0.0145	1.75327	3e-08	0.0	0.0	0.0	0.00205271	0.0	0.0	0.0	381.34106088	743.77870457	809.15919206	19.56415206	0.53342887	-0.40134019
0.0146	1.76508	3e-08	0.0	0.0	0.0	0.0020527	0.0	0.0	0.0	381.84657898	744.49082902	809.01982525	19.53585196	0.52048284	-0.40123074
0.0147	1.77689	3e-08	0.0	0.0	0.0	0.0020527	0.0	0.0	0.0	382.35123032	745.18555274	808.88073908	19.50757811	0.5077017	-0.40112152
0.0148	1.7887	3e-08	0.0	0.0	0.0	0.0020527	0.0	0.0	0.0	382.8550163	745.86310725	808.74193225	19.47932104	0.49521955	-0.40101251
0.0149	1.8005	3e-08	0.0	0.0	0.0	0.0020527	0.0	0.0	0.0	383.35793802	746.52390312	808.60340258	19.45108477	0.48298047	-0.40090372
0.015	1.81229	3e-08	0.0	0.0	0.0	0.0020527	0.0	0.0	0.0	383.85999673	747.16827089	808.46514828	19.42286957	0.47098167	-0.40079515
0.0151	1.82408	3e-08	0.0	0.0	0.0	0.0020527	0.0	0.0	0.0	384.36119365	747.79653701	808.32716758	19.39467569	0.45922037	-0.40068679
0.0152	1.83587	4e-08	0.0	0.0	0.0	0.0020527	0.0	0.0	0.0	384.86153003	748.40902385	808.18945872	19.36650338	0.44769378	-0.40057864
0.0153	1.84765	4e-08	0.0	0.0	0.0	0.0020527	0.0	0.0	0.0	385.36100711	749.00604966	808.05201997	19.33835289	0.43639911	-0.40047071
0.0154	1.85943	4e-08	0.0	0.0	0.0	0.00205269	0.0	0.0	0.0	385.85962614	749.58792859	807.9148496	19.31022449	0.42533358	-0.40036298
0.0155	1.87121	4e-08	0.0	0.0	0.0	0.00205269	0.0	0.0	0.0	386.35738842	750.1549246	807.77794616	19.28212209	0.41442859	-0.40025548
0.0156	1.88298	4e-08	0.0	0.0	0.0	0.00205269	0.0	0.0	0.0	386.85429521	750.70734306	807.64130798	19.25404028	0.40378297	-0.40014818
0.0157	1.89475	4e-08	0.0	0.0	0.0	0.00205269	0.0	0.0	0.0	387.35034777	751.24549412	807.50493333	19.22598165	0.39335219	-0.40004108
0.0158	1.90651	5e-08	0.0	0.0	0.0	0.00205269	0.0	0.0	0.0	387.84554737	751.76966832	807.3688206	19.19794648	0.38313299	-0.39993419
0.0159	1.91827	5e-08	0.0	0.0	0.0	0.00205269	0.0	0.0	0.0	388.33989528	752.28015154	807.23296821	19.16993504	0.37312214	-0.3998275
0.016	1.93002	5e-08	0.0	0.0	0.0	0.00205268	0.0	0.0	0.0	388.83339279	752.77722504	807.09737457	19.14194762	0.36331638	-0.39972101
0.0161	1.94177	5e-08	0.0	0.0	0.0	0.00205268	0.0	0.0	0.0	389.32604118	753.26116542	806.96203815	19.1139845	0.35371247	-0.39961473
0.0162	1.95351	5e-08	0.0	0.0	0.0	0.00205268	0.0	0.0	0.0	389.81784175	753.73224244	806.82695743	19.08604535	0.34429501	-0.39950866
0.0163	1.96525	5e-08	0.0	0.0	0.0	0.00205268	0.0	0.0	0.0	390.30879577	754.19071815	806.69213096	19.05813136	0.33507894	-0.39940277
0.0164	1.97699	6e-08	0.0	0.0	0.0	0.00205268	0.0	0.0	0.0	390.79890456	754.63685837	806.55755721	19.03024244	0.32605372	-0.39929709
0.0165	1.98872	6e-08	0.0	0.0	0.0	0.00205267	0.0	0.0	0.0	391.28816942	755.07092028	806.42323473	19.00237888	0.31721598	-0.3991916
0.0166	2.00045	6e-08	0.0	0.0	0.0	0.00205267	0.0	0.0	0.0	391.77659166	755.49315635	806.28916207	18.97454094	0.30856237	-0.39908631
0.0167	2.01218	6e-08	0.0	0.0	0.0	0.00205267	0.0	0.0	0.0	392.26417259	755.90381435	806.15533781	18.94672891	0.30008955	-0.39898122
0.0168	2.02389	7e-08	0.0	0.0	0.0	0.00205267	0.0	0.0	0.0	392.75091354	756.30313735	806.02176055	18.91894305	0.29179416	-0.39887631
0.0169	2.03561	7e-08	0.0	0.0	0.0	0.00205266	0.0	0.0	0.0	393.23681582	756.69136369	805.88842893	18.89118352	0.28367348	-0.3987716
0.017	2.04732	7e-08	0.0	0.0	0.0	0.00205266	0.0	0.0	0.0	393.7218807	757.06874816	805.75534151	18.86344789	0.27573728	-0.39866709
0.0171	2.05903	7e-08	0.0	0.0	0.0	0.00205266	0.0	0.0	0.0	394.20610954	757.43551156	805.622497	18.83574087	0.26796064	-0.39856277
0.0172	2.07073	8e-08	0.0	0.0	0.0	0.00205266	0.0	0.0	0.0	394.68950368	757.79187872	805.48989407	18.80806087	0.2603493	-0.39845863
0.0173	2.08243	8e-08	0.0	0.0	0.0	0.00205265	0.0	0.0	0.0	395.17206444	758.13807166	805.35753141	18.78040815	0.25290001	-0.39835468
0.0174	2.09412	8e-08	0.0	0.0	0.0	0.00205265	0.0	0.0	0.0	395.65379316	758.47430789	805.22540776	18.75278295	0.24560951	-0.39825092
0.0175	2.10581	8e-08	0.0	0.0	0.0	0.00205265	0.0	0.0	0.0	396.13469119	758.8008004	805.09352185	18.72518554	0.23847455	-0.39814734
0.0176	2.1175	9e-08	0.0	0.0	0.0	0.00205264	0.0	0.0	0.0	396.61475988	759.11775764	804.96187245	18.69761617	0.23149188	-0.39804395
0.0177	2.12918	9e-08	0.0	0.0	0.0	0.00205264	0.0	0.0	0.0	397.09400053	759.42540122	804.83045825	18.67007171	0.22468397	-0.39794076
0.0178	2.14085	9e-08	0.0	0.0	0.0	0.00205264	0.0	0.0	0.0	397.57241448	759.72394344	804.69927803	18.64255757	0.2180084	-0.39783774
0.0179	2.15252	1e-07	0.0	0.0	0.0	0.00205263	0.0	0.0	0.0	398.0500031	760.01356941	804.56833063	18.61507191	0.21147784	-0.3977349
0.018	2.16419	1e-07	0.0	0.0	0.0	0.00205263	0.0	0.0	0.0	398.52676774	760.29447352	804.43761488	18.58761497	0.20508924	-0.39763225
0.0181	2.17586	1e-07	0.0	0.0	0.0	0.00205263	0.0	0.0	0.0	399.00270977	760.5668459	804.30712963	18.56018696	0.19883954	-0.39752977
0.0182	2.18751	1.1e-07	0.0	0.0	0.0	0.00205262	0.0	0.0	0.0	399.47783055	760.83087249	804.17687375	18.53278812	0.19272568	-0.39742748
0.0183	2.19917	1.1e-07	0.0	0.0	0.0	0.00205262	0.0	0.0	0.0	399.95213143	761.086735	804.04684612	18.50541867	0.18674461	-0.39732536
0.0184	2.21082	1.2e-07	0.0	0.0	0.0	0.00205262	0.0	0.0	0.0	400.42561378	761.33461471	803.91704562	18.47807593	0.1809188	-0.39722343
0.0185	2.22246	1.2e-07	0.0	0.0	0.0	0.00205261	0.0	0.0	0.0	400.89827889	761.5747235	803.78747102	18.45076443	0.17520761	-0.39712167
0.0186	2.23411	1.2e-07	0.0	0.0	0.0	0.00205261	0.0	0.0	0.0	401.37012819	761.80720977	803.65812135	18.42348269	0.16962291	-0.39702009
0.0187	2.24574	1.3e-07	0.0	0.0	0.0	0.0020526	0.0	0.0	0.0	401.84116303	762.03224272	803.52899556	18.3962309	0.16416187	-0.39691868
0.0188	2.25737	1.3e-07	0.0	0.0	0.0	0.0020526	0.0	0.0	0.0	402.3113848	762.2499877	803.4000926	18.36900929	0.15882166	-0.39681745
0.0189	2.269	1.4e-07	0.0	0.0	0.0	0.00205259	0.0	0.0	0.0	402.78079485	762.46060617	803.27141145	18.34181804	0.15359946	-0.39671639
0.019	2.28063	1.4e-07	0.0	0.0	0.0	0.00205259	0.0	0.0	0.0	403.24939459	762.66425572	803.14295111	18.31465736	0.14849244	-0.3966155
0.0191	2.29225	1.5e-07	0.0	0.0	0.0	0.00205258	0.0	0.0	0.0	403.71718537	762.86109006	803.0147106	18.28752745	0.14349779	-0.39651479
0.0192	2.30386	1.5e-07	0.0	0.0	0.0	0.00205258	0.0	0.0	0.0	404.1841685	763.05130848	802.88668874	18.26042241	0.13867033	-0.39641427
0.0193	2.31547	1.6e-07	0.0	0.0	0.0	0.00205257	0.0	0.0	0.0	404.65034536	763.2350558	802.75888458	18.23335208	0.13391634	-0.3963139
0.0194	2.32708	1.6e-07	0.0	0.0	0.0	0.00205257	0.0	0.0	0.0	405.11571736	763.4124633	802.63129723	18.2063127	0.12927025	-0.39621371
0.0195	2.33868	1.7e-07	0.0	0.0	0.0	0.00205256	0.0	0.0	0.0	405.58028588	763.58367498	802.50392577	18.17930447	0.12472931	-0.39611368
0.0196	2.35027	1.8e-07	0.0	0.0	0.0	0.00205256	0.0	0.0	0.0	406.0440523	763.7488311	802.37676927	18.15232759	0.1202908	-0.39601382
0.0197	2.36187	1.8e-07	0.0	0.0	0.0	0.00205255	0.0	0.0	0.0	406.50701801	763.90806814	802.24982682	18.12538225	0.11595193	-0.39591413
0.0198	2.37345	1.9e-07	0.0	0.0	0.0	0.00205255	0.0	0.0	0.0	406.9691844	764.06151876	802.12309754	18.09846865	0.11170991	-0.39581461
0.0199	2.38504	1.9e-07	0.0	0.0	0.0	0.00205254	0.0	0.0	0.0	407.43055286	764.20931175	801.99658056	18.071587	0.10756191	-0.39571525
0.02	2.39662	2e-07	0.0	0.0	0.0	0.00205253	0.0	0.0	0.0	407.89112478	764.35157201	801.87027503	18.04473751	0.10350506	-0.39561606
0.0201	2.40819	2.1e-07	0.0	0.0	0.0	0.00205253	0.0	0.0	0.0	408.35090155	764.48842049	801.74418013	18.01792037	0.09953648	-0.39551703
0.0202	2.41976	2.1e-07	0.0	0.0	0.0	0.00205252	0.0	0.0	0.0	408.80988458	764.61997416	801.61829502	17.99113582	0.09565326	-0.39541816
0.0203	2.43133	2.2e-07	0.0	0.0	0.0	0.00205251	0.0	0.0	0.0	409.26807527	764.74634598	801.49261893	17.96438405	0.09185246	-0.39531946
0.0204	2.44289	2.3e-07	0.0	0.0	0.0	0.0020525	0.0	0.0	0.0	409.72547503	764.86764485	801.36715107	17.93766529	0.08813112	-0.39522091
0.0205	2.45444	2.3e-07	0.0	0.0	0.0	0.0020525	0.0	0.0	0.0	410.18208521	764.98400032	801.24189058	17.91096101	0.08467122	-0.39512259
0.0206	2.466	2.4e-07	0.0	0.0	0.0	0.00205249	0.0	0.0	0.0	410.63790679	765.09576288	801.11683563	17.88430255	0.08116282	-0.39502438
0.0207	2.47754	2.5e-07	0.0	0.0	0.0	0.00205248	0.0	0.0	0.0	411.0929415	765.2028494	800.99198628	17.85767676	0.07773469	-0.39492634
0.0208	2.48909	2.6e-07	0.0	0.0	0.0	0.00205247	0.0	0.0	0.0	411.54719073	765.30536653	800.86734178	17.83108381	0.07438447	-0.39482846
0.0209	2.50062	2.7e-07	0.0	0.0	0.0	0.00205247	0.0	0.0	0.0	412.00065588	765.40341764	800.74290137	17.80452386	0.07110978	-0.39473073
0.021	2.51216	2.8e-07	0.0	0.0	0.0	0.00205246	0.0	0.0	0.0	412.45333834	765.49710289	800.61866432	17.77799706	0.06790822	-0.39463316
0.0211	2.52369	2.8e-07	0.0	0.0	0.0	0.00205245	0.0	0.0	0.0	412.90523951	765.58651913	800.49462991	17.75150358	0.0647774	-0.39453575
0.0212	2.53521	2.9e-07	0.0	0.0	0.0	0.00205244	0.0	0.0	0.0	413.35636079	765.67175991	800.37079744	17.72504358	0.06171489	-0.3944385
0.0213	2.54673	3e-07	0.0	0.0	0.0	0.00205243	0.0	0.0	0.0	413.80670358	765.75291545	800.24716623	17.69861722	0.05871826	-0.39434141
0.0214	2.55825	3.1e-07	0.0	0.0	0.0	0.00205242	0.0	0.0	0.0	414.25626929	765.83007265	800.1237356	17.67222468	0.05578506	-0.39424447
0.0215	2.56976	3.2e-07	0.0	0.0	0.0	0.00205241	0.0	0.0	0.0	414.70505931	765.90331503	800.00050489	17.64586613	0.05291284	-0.39414768
0.0216	2.58126	3.3e-07	0.0	0.0	0.0	0.0020524	0.0	0.0	0.0	415.15307506	765.97272274	799.87747347	17.61954172	0.05009911	-0.39405105
0.0217	2.59276	3.4e-07	0.0	0.0	0.0	0.00205239	0.0	0.0	0.0	415.60031795	766.0383725	799.75464071	17.59325164	0.04734139	-0.39395456
0.0218	2.60426	3.5e-07	0.0	0.0	0.0	0.00205238	0.0	0.0	0.0	416.04678938	766.10033763	799.63200601	17.56699605	0.04463717	-0.39385824
0.0219	2.61575	3.6e-07	0.0	0.0	0.0	0.00205237	0.0	0.0	0.0	416.49249047	766.15886001	799.50956802	17.54074799	0.04225626	-0.39376215
0.022	2.62724	3.8e-07	0.0	0.0	0.0	0.00205236	0.0	0.0	0.0	416.93742247	766.21409482	799.38732577	17.51455359	0.03973499	-0.39366614
0.0221	2.63872	3.9e-07	0.0	0.0	0.0	0.00205235	0.0	0.0	0.0	417.38158705	766.26596898	799.26527929	17.48839297	0.03727214	-0.3935703
0.0222	2.6502	4e-07	0.0	0.0	0.0	0.00205233	0.0	0.0	0.0	417.82498558	766.31456004	799.14342797	17.46226621	0.03486615	-0.3934746
0.0223	2.66168	4.1e-07	0.0	0.0	0.0	0.00205232	0.0	0.0	0.0	418.26761946	766.35994346	799.02177119	17.43617339	0.03251547	-0.39337906
0.0224	2.67314	4.2e-07	0.0	0.0	0.0	0.00205231	0.0	0.0	0.0	418.70949007	766.4021926	798.90030835	17.41011457	0.03021855	-0.39328366
0.0225	2.68461	4.4e-07	0.0	0.0	0.0	0.0020523	0.0	0.0	0.0	419.1505988	766.44137871	798.77903884	17.38408985	0.02797387	-0.39318842
0.0226	2.69607	4.5e-07	0.0	0.0	0.0	0.00205228	0.0	0.0	0.0	419.59094704	766.47757104	798.6579621	17.35809929	0.02577994	-0.39309333
0.0227	2.70752	4.6e-07	0.0	0.0	0.0	0.00205227	0.0	0.0	0.0	420.03053616	766.51083677	798.53707754	17.33214297	0.02363527	-0.39299839
0.0228	2.71897	4.8e-07	0.0	0.0	0.0	0.00205226	0.0	0.0	0.0	420.46936755	766.54124111	798.41638459	17.30622095	0.0215384	-0.3929036
0.0229	2.73042	4.9e-07	0.0	0.0	0.0	0.00205224	0.0	0.0	0.0	420.90744261	766.56884726	798.29588271	17.28033331	0.01948787	-0.39280895
0.023	2.74186	5.1e-07	0.0	0.0	0.0	0.00205223	0.0	0.0	0.0	421.34476271	766.59371651	798.17557135	17.25448011	0.01748227	-0.39271446
0.0231	2.7533	5.2e-07	0.0	0.0	0.0	0.00205221	0.0	0.0	0.0	421.78132923	766.6159082	798.05544997	17.22866143	0.01552017	-0.39262011
0.0232	2.76473	5.4e-07	0.0	0.0	0.0	0.0020522	0.0	0.0	0.0	422.21714356	766.63547975	797.93551804	17.20287732	0.0136002	-0.39252591
0.0233	2.77615	5.5e-07	0.0	0.0	0.0	0.00205218	0.0	0.0	0.0	422.65220682	766.65264546	797.81577434	17.17711357	0.01186895	-0.3924319
0.0234	2.78758	5.7e-07	0.0	0.0	0.0	0.00205216	0.0	0.0	0.0	423.08652052	766.66737328	797.69621874	17.15139466	0.01007193	-0.39233801
0.0235	2.79899	5.8e-07	0.0	0.0	0.0	0.00205215	0.0	0.0	0.0	423.52008608	766.67970547	797.57685078	17.12570991	0.00831921	-0.39224426
0.0236	2.81041	6e-07	0.0	0.0	0.0	0.00205213	0.0	0.0	0.0	423.95290484	766.6897011	797.45766993	17.10005932	0.00660997	-0.39215066
0.0237	2.82181	6.2e-07	0.0	0.0	0.0	0.00205211	0.0	0.0	0.0	424.38497818	766.69741816	797.33867567	17.0744429	0.0049434	-0.3920572
0.0238	2.83322	6.4e-07	0.0	0.0	0.0	0.0020521	0.0	0.0	0.0	424.81630746	766.70291357	797.21986746	17.04886066	0.00331875	-0.3919639
0.0239	2.84461	6.5e-07	0.0	0.0	0.0	0.00205208	0.0	0.0	0.0	425.24689402	766.70624328	797.1012448	17.0233126	0.00173528	-0.39187073
0.024	2.85601	6.7e-07	0.0	0.0	0.0	0.00205206	0.0	0.0	0.0	425.67673924	766.7074623	796.98280717	16.99779871	0.00019231	-0.39177772
0.0241	2.8674	6.9e-07	0.0	0.0	0.0	0.00205204	0.0	0.0	0.0	426.10584446	766.70662471	796.86455406	16.97231899	-0.00131081	-0.39168485
0.0242	2.87878	7.1e-07	0.0	0.0	0.0	0.00205202	0.0	0.0	0.0	426.53421103	766.70378377	796.74648498	16.94687343	-0.00277473	-0.39159212
0.0243	2.89016	7.3e-07	0.0	0.0	0.0	0.002052	0.0	0.0	0.0	426.96184031	766.69899194	796.62859943	16.92146202	-0.00420001	-0.39149954
0.0244	2.90153	7.5e-07	0.0	0.0	0.0	0.00205198	0.0	0.0	0.0	427.38873364	766.69230089	796.5108969	16.89608474	-0.00558721	-0.39140711
0.0245	2.9129	7.7e-07	0.0	0.0	0.0	0.00205196	0.0	0.0	0.0	427.81489237	766.68376162	796.39337691	16.87074157	-0.00693685	-0.39131481
0.0246	2.92427	8e-07	0.0	0.0	0.0	0.00205194	0.0	0.0	0.0	428.24031787	766.67340321	796.27603907	16.84543843	-0.00830721	-0.39122265
0.0247	2.93563	8.2e-07	0.0	0.0	0.0	0.00205191	0.0	0.0	0.0	428.66501159	766.66122559	796.1588831	16.82016529	-0.00960133	-0.39113064
0.0248	2.94698	8.4e-07	0.0	0.0	0.0	0.00205189	0.0	0.0	0.0	429.08897477	766.64732172	796.04190834	16.79492646	-0.010862	-0.39103877
0.0249	2.95833	8.6e-07	0.0	0.0	0.0	0.00205187	0.0	0.0	0.0	429.51220876	766.63173621	795.92511433	16.76972195	-0.01208982	-0.39094705
0.025	2.96968	8.9e-07	0.0	0.0	0.0	0.00205184	0.0	0.0	0.0	429.93471489	766.6145129	795.8085006	16.74455174	-0.01328536	-0.39085546
0.0251	2.98102	9.1e-07	0.0	0.0	0.0	0.00205182	0.0	0.0	0.0	430.35649449	766.59569488	795.69206671	16.71941582	-0.01444918	-0.39076402
0.0252	2.99235	9.4e-07	0.0	0.0	0.0	0.00205179	0.0	0.0	0.0	430.77754892	766.57532452	795.57581221	16.69431417	-0.01558178	-0.39067272
0.0253	3.00368	9.6e-07	0.0	0.0	0.0	0.00205177	0.0	0.0	0.0	431.19787948	766.55344352	795.45973666	16.66924677	-0.01668368	-0.39058156
0.0254	3.01501	9.9e-07	0.0	0.0	0.0	0.00205174	0.0	0.0	0.0	431.61748752	766.53009294	795.34383961	16.6442136	-0.01775532	-0.39049055
0.0255	3.02633	1.02e-06	0.0	0.0	0.0	0.00205172	0.0	0.0	0.0	432.03637436	766.50531325	795.22812062	16.61921463	-0.01879716	-0.39039967
0.0256	3.03765	1.04e-06	0.0	0.0	0.0	0.00205169	0.0	0.0	0.0	432.45454131	766.47914435	795.11257926	16.59424985	-0.0198096	-0.39030893
0.0257	3.04896	1.07e-06	0.0	0.0	0.0	0.00205166	0.0	0.0	0.0	432.87198971	766.45162561	794.99721509	16.56931922	-0.02079304	-0.39021834
0.0258	3.06026	1.1e-06	0.0	0.0	0.0	0.00205163	0.0	0.0	0.0	433.28872087	766.42279591	794.8820277	16.54442271	-0.02174782	-0.39012788
0.0259	3.07156	1.13e-06	0.0	0.0	0.0	0.0020516	0.0	0.0	0.0	433.7047361	766.39269368	794.76701664	16.51956029	-0.02267428	-0.39003756
0.026	3.08286	1.16e-06	0.0	0.0	0.0	0.00205157	0.0	0.0	0.0	434.12003683	766.36129249	794.65218178	16.49473976	-0.02364874	-0.38994736
0.0261	3.09415	1.19e-06	0.0	0.0	0.0	0.00205154	0.0	0.0	0.0	434.53462436	766.32863764	794.53752265	16.46994774	-0.02454208	-0.38985731
0.0262	3.10544	1.22e-06	0.0	0.0	0.0	0.00205151	0.0	0.0	0.0	434.94849996	766.29478919	794.42303875	16.44519003	-0.02541128	-0.3897674
0.0263	3.11672	1.26e-06	0.0	0.0	0.0	0.00205148	0.0	0.0	0.0	435.36166493	766.25977922	794.30872967	16.42046662	-0.02625683	-0.38967763
0.0264	3.128	1.29e-06	0.0	0.0	0.0	0.00205144	0.0	0.0	0.0	435.77412058	766.22363919	794.19459501	16.3957775	-0.0270792	-0.389588
0.0265	3.13927	1.32e-06	0.0	0.0	0.0	0.00205141	0.0	0.0	0.0	436.18586822	766.18639992	794.0806344	16.37112265	-0.02787884	-0.3894985
0.0266	3.15053	1.36e-06	0.0	0.0	0.0	0.00205137	0.0	0.0	0.0	436.59690915	766.14809163	793.96684744	16.34650203	-0.02865619	-0.38940914
0.0267	3.1618	1.39e-06	0.0	0.0	0.0	0.00205134	0.0	0.0	0.0	437.00724468	766.10874398	793.85323374	16.32191564	-0.02941166	-0.38931992
0.0268	3.17305	1.43e-06	0.0	0.0	0.0	0.0020513	0.0	0.0	0.0	437.4168761	766.06838607	793.73979293	16.29736345	-0.03014565	-0.38923083
0.0269	3.1843	1.47e-06	0.0	0.0	0.0	0.00205127	0.0	0.0	0.0	437.82580472	766.02704647	793.62652463	16.27284543	-0.03085853	-0.38914188
0.027	3.19555	1.5e-06	0.0	0.0	0.0	0.00205123	0.0	0.0	0.0	438.23403181	765.98475325	793.51342846	16.24836155	-0.03155068	-0.38905306
0.0271	3.20679	1.54e-06	0.0	0.0	0.0	0.00205119	0.0	0.0	0.0	438.64155868	765.941534	793.40050404	16.22391179	-0.03222244	-0.38896438
0.0272	3.21803	1.58e-06	0.0	0.0	0.0	0.00205115	0.0	0.0	0.0	439.04838662	765.89741588	793.28775101	16.19949612	-0.03287413	-0.38887583
0.0273	3.22926	1.62e-06	0.0	0.0	0.0	0.00205111	0.0	0.0	0.0	439.45451691	765.8524228	793.17516902	16.17511769	-0.03353912	-0.38878741
0.0274	3.24049	1.66e-06	0.0	0.0	0.0	0.00205107	0.0	0.0	0.0	439.85995091	765.80653486	793.06275789	16.15077113	-0.03416232	-0.38869913
0.0275	3.25171	1.7e-06	0.0	0.0	0.0	0.00205103	0.0	0.0	0.0	440.26468986	765.75981125	792.95051713	16.12645872	-0.03476797	-0.38861099
0.0276	3.26293	1.75e-06	0.0	0.0	0.0	0.00205098	0.0	0.0	0.0	440.66873503	765.7122752	792.83844637	16.10218043	-0.03535647	-0.38852297
0.0277	3.27414	1.79e-06	0.0	0.0	0.0	0.00205094	0.0	0.0	0.0	441.0720877	765.66394939	792.72654527	16.07793624	-0.03592819	-0.3884351
0.0278	3.28534	1.84e-06	0.0	0.0	0.0	0.00205089	0.0	0.0	0.0	441.47474914	765.61485602	792.61481349	16.05372613	-0.03648348	-0.38834735
0.0279	3.29654	1.88e-06	0.0	0.0	0.0	0.00205085	0.0	0.0	0.0	441.87672063	765.56501681	792.50325067	16.02955007	-0.03702271	-0.38825974
0.028	3.30774	1.93e-06	0.0	0.0	0.0	0.0020508	0.0	0.0	0.0	442.27800344	765.51445301	792.39185649	16.00540803	-0.0375462	-0.38817226
0.0281	3.31893	1.98e-06	0.0	0.0	0.0	0.00205075	0.0	0.0	0.0	442.67859884	765.46318541	792.28063059	15.98129998	-0.03805427	-0.38808491
0.0282	3.33012	2.03e-06	0.0	0.0	0.0	0.0020507	0.0	0.0	0.0	443.07850809	765.41123438	792.16957265	15.95722589	-0.03854724	-0.38799769
0.0283	3.3413	2.08e-06	0.0	0.0	0.0	0.00205065	0.0	0.0	0.0	443.47773246	765.35861988	792.05868233	15.93318573	-0.03902539	-0.38791061
0.0284	3.35247	2.13e-06	0.0	0.0	0.0	0.0020506	0.0	0.0	0.0	443.87627321	765.30536147	791.94795929	15.90917948	-0.03948902	-0.38782365
0.0285	3.36364	2.18e-06	0.0	0.0	0.0	0.00205055	0.0	0.0	0.0	444.27413159	765.25147833	791.83740322	15.88520709	-0.03993838	-0.38773683
0.0286	3.37481	2.23e-06	0.0	0.0	0.0	0.0020505	0.0	0.0	0.0	444.67130886	765.19698929	791.72701378	15.86126854	-0.04037373	-0.38765014
0.0287	3.38597	2.29e-06	0.0	0.0	0.0	0.00205044	0.0	0.0	0.0	445.0678063	765.14189962	791.61679071	15.83736572	-0.04081967	-0.38756357
0.0288	3.39713	2.34e-06	0.0	0.0	0.0	0.00205039	0.0	0.0	0.0	445.46362516	765.08621825	791.50673373	15.81349532	-0.04123518	-0.38747714
0.0289	3.40828	2.4e-06	0.0	0.0	0.0	0.00205033	0.0	0.0	0.0	445.85876667	765.0299752	791.39684246	15.78965874	-0.04163849	-0.38739084
0.029	3.41942	2.46e-06	0.0	0.0	0.0	0.00205027	0.0	0.0	0.0	446.25323209	764.97318655	791.28711659	15.76585594	-0.04202988	-0.38730467
0.0291	3.43056	2.52e-06	0.0	0.0	0.0	0.00205021	0.0	0.0	0.0	446.64702264	764.91586797	791.17755581	15.74208688	-0.04240965	-0.38721863
0.0292	3.44169	2.58e-06	0.0	0.0	0.0	0.00205015	0.0	0.0	0.0	447.04013958	764.85803478	791.0681598	15.71835155	-0.04277804	-0.38713272
0.0293	3.45282	2.64e-06	0.0	0.0	0.0	0.00205009	0.0	0.0	0.0	447.43258415	764.79970193	790.95892827	15.6946499	-0.04313534	-0.38704693
0.0294	3.46395	2.7e-06	0.0	0.0	0.0	0.00205003	0.0	0.0	0.0	447.82435757	764.74088403	790.8498609	15.6709819	-0.04348178	-0.38696128
0.0295	3.47507	2.76e-06	0.0	0.0	0.0	0.00204997	0.0	0.0	0.0	448.21546107	764.68159535	790.74095739	15.64734752	-0.0438176	-0.38687575
0.0296	3.48618	2.83e-06	0.0	0.0	0.0	0.0020499	0.0	0.0	0.0	448.6058959	764.62184985	790.63221745	15.62374671	-0.04414304	-0.38679036
0.0297	3.49729	2.9e-06	0.0	0.0	0.0	0.00204983	0.0	0.0	0.0	448.99566328	764.56166119	790.52364076	15.60017944	-0.04445831	-0.38670509
0.0298	3.50839	2.96e-06	0.0	0.0	0.0	0.00204977	0.0	0.0	0.0	449.38476442	764.50104273	790.41522705	15.57664568	-0.04476362	-0.38661994
0.0299	3.51949	3.03e-06	0.0	0.0	0.0	0.0020497	0.0	0.0	0.0	449.77320056	764.44000756	790.306976	15.55314538	-0.04505916	-0.38653493
0.03	3.53058	3.1e-06	0.0	0.0	0.0	0.00204963	0.0	0.0	0.0	450.16097291	764.37856851	790.19888733	15.5296785	-0.04534514	-0.38645004
0.0301	3.54167	3.18e-06	0.0	0.0	0.0	0.00204955	0.0	0.0	0.0	450.54808269	764.31673411	790.09096077	15.50624531	-0.04562628	-0.38636529
0.0302	3.55275	3.25e-06	0.0	0.0	0.0	0.00204948	0.0	0.0	0.0	450.93453111	764.25451867	789.983196	15.48284525	-0.04589495	-0.38628065
0.0303	3.56383	3.32e-06	0.0	0.0	0.0	0.0020494	0.0	0.0	0.0	451.32031938	764.19193471	789.87559275	15.4594785	-0.04615474	-0.38619615
0.0304	3.5749	3.4e-06	0.0	0.0	0.0	0.00204933	0.0	0.0	0.0	451.70544872	764.12899392	789.76815072	15.43614502	-0.04640582	-0.38611177
0.0305	3.58597	3.48e-06	0.0	0.0	0.0	0.00204925	0.0	0.0	0.0	452.08992032	764.06570777	789.66086962	15.41284477	-0.04664833	-0.38602752
0.0306	3.59703	3.56e-06	0.0	0.0	0.0	0.00204917	0.0	0.0	0.0	452.47373539	764.00208752	789.55374918	15.3895777	-0.04688241	-0.38594339
0.0307	3.60809	3.64e-06	0.0	0.0	0.0	0.00204909	0.0	0.0	0.0	452.85689512	763.93814427	789.4467891	15.36634378	-0.0471082	-0.38585939
0.0308	3.61914	3.72e-06	0.0	0.0	0.0	0.00204901	0.0	0.0	0.0	453.23940071	763.87388894	789.33998912	15.34314295	-0.04732583	-0.38577552
0.0309	3.63018	3.81e-06	0.0	0.0	0.0	0.00204892	0.0	0.0	0.0	453.62125337	763.80933227	789.23334894	15.31997516	-0.04753539	-0.38569177
0.031	3.64122	3.89e-06	0.0	0.0	0.0	0.00204884	0.0	0.0	0.0	454.00245426	763.7444849	789.12686828	15.29684038	-0.04773701	-0.38560815
0.0311	3.65226	3.98e-06	0.0	0.0	0.0	0.00204875	0.0	0.0	0.0	454.38300459	763.67935729	789.02054687	15.27373856	-0.04793076	-0.38552465
0.0312	3.66328	4.07e-06	0.0	0.0	0.0	0.00204866	0.0	0.0	0.0	454.76290554	763.61395983	788.91438442	15.25066964	-0.04811674	-0.38544128
0.0313	3.67431	4.16e-06	0.0	0.0	0.0	0.00204857	0.0	0.0	0.0	455.14215829	763.54830276	788.80838067	15.22763357	-0.04829501	-0.38535803
0.0314	3.68533	4.25e-06	0.0	0.0	0.0	0.00204848	0.0	0.0	0.0	455.52076403	763.48238542	788.70253538	15.20463355	-0.04849965	-0.3852749
0.0315	3.69634	4.35e-06	0.0	0.0	0.0	0.00204838	0.0	0.0	0.0	455.898724	763.4161872	788.59684841	15.18166391	-0.0486717	-0.38519189
0.0316	3.70735	4.44e-06	0.0	0.0	0.0	0.00204829	0.0	0.0	0.0	456.27603932	763.34974666	788.49131937	15.15872706	-0.04883718	-0.38510902
0.0317	3.71835	4.54e-06	0.0	0.0	0.0	0.00204819	0.0	0.0	0.0	456.65271115	763.28307241	788.38594798	15.13582295	-0.04899616	-0.38502626
0.0318	3.72935	4.64e-06	0.0	0.0	0.0	0.00204809	0.0	0.0	0.0	457.02874068	763.21617298	788.28073397	15.11295155	-0.04914869	-0.38494363
0.0319	3.74034	4.74e-06	0.0	0.0	0.0	0.00204799	0.0	0.0	0.0	457.40412906	763.14905685	788.17567708	15.09011278	-0.04929481	-0.38486113
0.032	3.75132	4.85e-06	0.0	0.0	0.0	0.00204788	0.0	0.0	0.0	457.77887746	763.08173243	788.07077704	15.06730661	-0.04943457	-0.38477874
0.0321	3.76231	4.95e-06	0.0	0.0	0.0	0.00204778	0.0	0.0	0.0	458.15298704	763.01420809	787.96603359	15.04453299	-0.04956798	-0.38469648
0.0322	3.77328	5.06e-06	0.0	0.0	0.0	0.00204767	0.0	0.0	1e-08	458.52645895	762.94649219	787.86144646	15.02179184	-0.04969506	-0.38461435
0.0323	3.78425	5.17e-06	0.0	0.0	0.0	0.00204756	0.0	0.0	1e-08	458.89929435	762.87859308	787.75701539	14.99908313	-0.04981582	-0.38453233
0.0324	3.79521	5.28e-06	0.0	0.0	0.0	0.00204745	0.0	0.0	1e-08	459.2714944	762.81051909	787.65274011	14.97640679	-0.04993024	-0.38445044
0.0325	3.80617	5.39e-06	0.0	0.0	0.0	0.00204734	0.0	0.0	1e-08	459.64306022	762.74227859	787.54862036	14.95376277	-0.0500383	-0.38436867
0.0326	3.81713	5.51e-06	0.0	0.0	0.0	0.00204722	0.0	0.0	1e-08	460.01399299	762.67387998	787.44465587	14.93115101	-0.05013998	-0.38428703
0.0327	3.82807	5.62e-06	0.0	0.0	0.0	0.0020471	0.0	0.0	1e-08	460.38429382	762.60533172	787.34084638	14.90857146	-0.05023524	-0.3842055
0.0328	3.83902	5.74e-06	0.0	0.0	0.0	0.00204698	0.0	0.0	1e-08	460.75396387	762.53664231	787.23719163	14.88602405	-0.05032403	-0.3841241
0.0329	3.84995	5.87e-06	0.0	0.0	0.0	0.00204686	0.0	0.0	1e-08	461.12300426	762.46782035	787.13369135	14.86350872	-0.05040628	-0.38404282
0.033	3.86089	5.99e-06	0.0	0.0	0.0	0.00204674	0.0	0.0	1e-08	461.49141613	762.39887451	787.03034528	14.84102541	-0.05048192	-0.38396166
0.0331	3.87181	6.12e-06	0.0	0.0	0.0	0.00204661	0.0	0.0	1e-08	461.85920061	762.32981359	786.92715316	14.81857407	-0.05055086	-0.38388062
0.0332	3.88273	6.25e-06	0.0	0.0	0.0	0.00204648	0.0	0.0	1e-08	462.22635883	762.26064649	786.82411471	14.79615462	-0.05061303	-0.3837997
0.0333	3.89365	6.38e-06	0.0	0.0	0.0	0.00204635	0.0	0.0	1e-08	462.5928919	762.19138227	786.72122969	14.773767	-0.0506683	-0.38371891
0.0334	3.90456	6.51e-06	0.0	0.0	0.0	0.00204622	0.0	0.0	1e-08	462.95880095	762.12203011	786.61849781	14.75141115	-0.05071657	-0.38363823
0.0335	3.91546	6.64e-06	0.0	0.0	0.0	0.00204608	0.0	0.0	1e-08	463.32408728	762.052486	786.51591934	14.72909991	-0.0508948	-0.38355764
0.0336	3.92636	6.78e-06	0.0	0.0	0.0	0.00204594	0.0	0.0	1e-08	463.68875198	761.98278107	786.4134939	14.70681004	-0.05095675	-0.3834772
0.0337	3.93725	6.92e-06	0.0	0.0	0.0	0.0020458	0.0	0.0	1e-08	464.05279605	761.91297658	786.311221	14.68455201	-0.05101411	-0.38339688
0.0338	3.94814	7.06e-06	0.0	0.0	0.0	0.00204566	0.0	0.0	1e-08	464.41622062	761.84307852	786.20910038	14.66232576	-0.05106686	-0.38331668
0.0339	3.95902	7.21e-06	0.0	0.0	0.0	0.00204552	0.0	0.0	1e-08	464.7790268	761.77309292	786.10713181	14.64013123	-0.05111496	-0.3832366
0.034	3.96989	7.36e-06	0.0	0.0	0.0	0.00204537	0.0	0.0	1e-08	465.14121568	761.70302584	786.00531503	14.61796837	-0.05115839	-0.38315664
0.0341	3.98076	7.51e-06	0.0	0.0	0.0	0.00204522	0.0	0.0	1e-08	465.50278839	761.63288339	785.9036498	14.59583712	-0.0511971	-0.3830768
0.0342	3.99163	7.66e-06	0.0	0.0	0.0	0.00204506	0.0	0.0	1e-08	465.86374601	761.56267174	785.80213586	14.57373742	-0.05123104	-0.38299708
0.0343	4.00249	7.82e-06	0.0	0.0	0.0	0.00204491	0.0	0.0	1e-08	466.22408965	761.49239716	785.70077297	14.55166921	-0.05126015	-0.38291747
0.0344	4.01334	7.97e-06	0.0	0.0	0.0	0.00204475	0.0	0.0	1e-08	466.5838204	761.42206597	785.59956088	14.52963244	-0.05128437	-0.38283799
0.0345	4.02419	8.13e-06	0.0	0.0	0.0	0.00204459	0.0	0.0	1e-08	466.94293935	761.3516846	785.49849935	14.50762704	-0.05130362	-0.38275862
0.0346	4.03503	8.3e-06	0.0	0.0	0.0	0.00204443	0.0	0.0	1e-08	467.30144759	761.28125961	785.39758812	14.48565296	-0.05131782	-0.38267937
0.0347	4.04587	8.46e-06	0.0	0.0	0.0	0.00204426	0.0	0.0	1e-08	467.65934621	761.21079764	785.29682694	14.46371013	-0.05132687	-0.38260024
0.0348	4.0567	8.63e-06	0.0	0.0	0.0	0.00204409	0.0	0.0	1e-08	468.01663628	761.14030549	785.19621557	14.4417985	-0.05133067	-0.38252123
0.0349	4.06752	8.8e-06	0.0	0.0	0.0	0.00204392	0.0	0.0	1e-08	468.3733189	761.06979008	785.09575376	14.41991799	-0.05132912	-0.38244234
0.035	4.07834	8.98e-06	0.0	0.0	0.0	0.00204374	0.0	0.0	1e-08	468.72939513	760.99925851	784.99544126	14.39806854	-0.05132209	-0.38236356
0.0351	4.08916	9.16e-06	0.0	0.0	0.0	0.00204357	0.0	0.0	1e-08	469.08486605	760.92871802	784.89527782	14.3762501	-0.05130947	-0.38228491
0.0352	4.09997	9.34e-06	0.0	0.0	0.0	0.00204339	0.0	0.0	1e-08	469.43973274	760.85817604	784.79526319	14.3544626	-0.05129112	-0.38220637
0.0353	4.11077	9.52e-06	0.0	0.0	0.0	0.0020432	0.0	0.0	1e-08	469.79399624	760.78764017	784.69539712	14.33270597	-0.05126689	-0.38212794
0.0354	4.12156	9.71e-06	0.0	0.0	0.0	0.00204302	0.0	0.0	1e-08	470.14765764	760.71711822	784.59567935	14.31098015	-0.05123664	-0.38204964
0.0355	4.13235	9.9e-06	0.0	0.0	0.0	0.00204283	0.0	0.0	1e-08	470.500718	760.64661039	784.49610968	14.28929458	-0.05130443	-0.38197143
0.0356	4.14314	1.009e-05	0.0	0.0	0.0	0.00204263	0.0	0.0	1e-08	470.85317863	760.57598107	784.3966885	14.26763285	-0.05129103	-0.38189335
0.0357	4.15392	1.029e-05	0.0	0.0	0.0	0.00204244	0.0	0.0	1e-08	471.20504038	760.50534785	784.29741507	14.24600211	-0.05127531	-0.38181539
0.0358	4.16469	1.049e-05	0.0	0.0	0.0	0.00204224	0.0	0.0	1e-08	471.55630433	760.43471351	784.19828915	14.22440233	-0.05125741	-0.38173754
0.0359	4.17546	1.069e-05	0.0	0.0	0.0	0.00204203	0.0	0.0	1e-08	471.90697153	760.36408064	784.09931052	14.20283345	-0.05123748	-0.38165981
0.036	4.18622	1.089e-05	0.0	0.0	0.0	0.00204183	0.0	0.0	1e-08	472.25704305	760.29345164	784.00047896	14.18129545	-0.05121566	-0.3815822
0.0361	4.19698	1.11e-05	0.0	0.0	0.0	0.00204162	0.0	0.0	1e-08	472.60651992	760.22282869	783.90179425	14.15978828	-0.05119211	-0.3815047
0.0362	4.20773	1.131e-05	0.0	0.0	0.0	0.00204141	0.0	0.0	1e-08	472.95540321	760.15221377	783.80325615	14.13831191	-0.05116698	-0.38142731
0.0363	4.21847	1.153e-05	0.0	0.0	0.0	0.00204119	0.0	0.0	1e-08	473.30369397	760.08160865	783.70486446	14.11686631	-0.05114042	-0.38135004
0.0364	4.22921	1.175e-05	0.0	0.0	0.0	0.00204097	0.0	0.0	1e-08	473.65139324	760.01101488	783.60661895	14.09545143	-0.0511126	-0.38127289
0.0365	4.23994	1.197e-05	0.0	0.0	0.0	0.00204075	0.0	0.0	1e-08	473.99850206	759.94043378	783.50851941	14.07406724	-0.05108368	-0.38119585
0.0366	4.25067	1.22e-05	0.0	0.0	0.0	0.00204052	0.0	0.0	1e-08	474.34502147	759.86986646	783.41056561	14.0527137	-0.05105383	-0.38111892
0.0367	4.26139	1.243e-05	0.0	0.0	0.0	0.00204029	0.0	0.0	1e-08	474.69095252	759.79931381	783.31275734	14.03139078	-0.0510232	-0.38104211
0.0368	4.27211	1.266e-05	0.0	0.0	0.0	0.00204006	0.0	0.0	1e-08	475.03629625	759.72877647	783.2150944	14.01009844	-0.05099198	-0.38096541
0.0369	4.28282	1.29e-05	0.0	0.0	0.0	0.00203982	0.0	0.0	1e-08	475.38105368	759.65825485	783.11757656	13.98883665	-0.05096032	-0.38088882
0.037	4.29352	1.314e-05	0.0	0.0	0.0	0.00203958	0.0	0.0	1e-08	475.72522585	759.58775557	783.02020359	13.96760279	-0.0509002	-0.38081236
0.0371	4.30422	1.338e-05	0.0	0.0	0.0	0.00203934	0.0	0.0	1e-08	476.06881372	759.51730914	782.92297514	13.94640124	-0.05086007	-0.380736
0.0372	4.31491	1.363e-05	0.0	0.0	0.0	0.00203909	0.0	0.0	1e-08	476.41181837	759.44689007	782.82589111	13.92523003	-0.0508189	-0.38065976
0.0373	4.3256	1.388e-05	0.0	0.0	0.0	0.00203884	0.0	0.0	1e-08	476.75424083	759.3764994	782.72895129	13.90408912	-0.0507768	-0.38058363
0.0374	4.33628	1.414e-05	0.0	0.0	0.0	0.00203858	0.0	0.0	1e-08	477.0960821	759.30613806	782.63215548	13.88297847	-0.05073386	-0.38050761
0.0375	4.34695	1.44e-05	0.0	0.0	0.0	0.00203832	0.0	0.0	1e-08	477.43734322	759.23580681	782.53550344	13.86189803	-0.05069019	-0.38043171
0.0376	4.35762	1.466e-05	0.0	0.0	0.0	0.00203806	0.0	0.0	1e-08	477.77802519	759.16550631	782.43899499	13.84084776	-0.05064588	-0.38035592
0.0377	4.36828	1.493e-05	0.0	0.0	0.0	0.00203779	0.0	0.0	1e-08	478.11812904	759.09523706	782.3426299	13.81982763	-0.05060102	-0.38028024
0.0378	4.37894	1.52e-05	0.0	0.0	0.0	0.00203752	0.0	0.0	2e-08	478.45765576	759.02499942	782.24640796	13.79883759	-0.05055572	-0.38020467
0.0379	4.38959	1.548e-05	0.0	0.0	0.0	0.00203724	0.0	0.0	2e-08	478.79660638	758.95479365	782.15032898	13.7778776	-0.05051008	-0.38012921
0.038	4.40023	1.576e-05	0.0	0.0	0.0	0.00203696	0.0	0.0	2e-08	479.13498189	758.88461985	782.05439273	13.75694763	-0.05046418	-0.38005387
0.0381	4.41087	1.604e-05	0.0	0.0	0.0	0.00203668	0.0	0.0	2e-08	479.47278329	758.81447798	781.95859902	13.73604762	-0.05041814	-0.37997864
0.0382	4.4215	1.633e-05	0.0	0.0	0.0	0.00203639	0.0	0.0	2e-08	479.8100116	758.74436788	781.86294764	13.71517754	-0.05037204	-0.37990351
0.0383	4.43213	1.662e-05	0.0	0.0	0.0	0.0020361	0.0	0.0	2e-08	480.14666781	758.67428925	781.76743838	13.69433734	-0.05032599	-0.3798285
0.0384	4.44275	1.692e-05	0.0	0.0	0.0	0.0020358	0.0	0.0	2e-08	480.48275292	758.60424166	781.67207105	13.673527	-0.05028008	-0.37975361
0.0385	4.45336	1.722e-05	0.0	0.0	0.0	0.0020355	0.0	0.0	2e-08	480.81826789	758.53424041	781.57684536	13.65274253	-0.05019227	-0.37967883
0.0386	4.46397	1.752e-05	0.0	0.0	0.0	0.00203519	0.0	0.0	2e-08	481.15321365	758.46431792	781.48176097	13.63199064	-0.05013488	-0.37960415
0.0387	4.47457	1.784e-05	0.0	0.0	0.0	0.00203488	0.0	0.0	2e-08	481.48759126	758.39444187	781.38681781	13.61126831	-0.05007624	-0.37952959
0.0388	4.48517	1.815e-05	0.0	0.0	0.0	0.00203456	0.0	0.0	2e-08	481.8214017	758.32461365	781.29201569	13.5905755	-0.05001635	-0.37945514
0.0389	4.49576	1.847e-05	0.0	0.0	0.0	0.00203424	0.0	0.0	2e-08	482.15464594	758.25483468	781.19735438	13.56991216	-0.04995515	-0.37938079
0.039	4.50634	1.879e-05	0.0	0.0	0.0	0.00203392	0.0	0.0	2e-08	482.48732497	758.18510646	781.10283368	13.54927823	-0.04989262	-0.37930656
0.0391	4.51692	1.912e-05	0.0	0.0	0.0	0.00203359	0.0	0.0	2e-08	482.81943975	758.11543049	781.00845338	13.52867366	-0.04982872	-0.37923244
0.0392	4.52749	1.946e-05	0.0	0.0	0.0	0.00203326	0.0	0.0	2e-08	483.15099127	758.04580837	780.91421326	13.5080984	-0.0497634	-0.37915843
0.0393	4.53806	1.979e-05	0.0	0.0	0.0	0.00203292	0.0	0.0	2e-08	483.48198049	757.97624172	780.82011312	13.4875524	-0.04969663	-0.37908453
0.0394	4.54862	2.014e-05	0.0	0.0	0.0	0.00203258	0.0	0.0	2e-08	483.81240838	757.90673226	780.72615275	13.46703559	-0.04962834	-0.37901074
0.0395	4.55917	2.049e-05	0.0	0.0	0.0	0.00203223	0.0	0.0	2e-08	484.1422759	757.83728174	780.63233194	13.44654794	-0.04955849	-0.37893705
0.0396	4.56972	2.084e-05	0.0	0.0	0.0	0.00203187	0.0	0.0	2e-08	484.47158402	757.76789204	780.53865048	13.42608937	-0.04948701	-0.37886348
0.0397	4.58026	2.12e-05	0.0	0.0	0.0	0.00203152	0.0	0.0	2e-08	484.8003337	757.69856507	780.44510816	13.40565985	-0.04941384	-0.37879002
0.0398	4.59079	2.156e-05	0.0	0.0	0.0	0.00203115	0.0	0.0	2e-08	485.12852589	757.62930285	780.35170476	13.38525931	-0.04933892	-0.37871667
0.0399	4.60132	2.193e-05	0.0	0.0	0.0	0.00203078	0.0	0.0	2e-08	485.45616155	757.56010749	780.25844009	13.36488769	-0.04926217	-0.37864342
0.04	4.61184	2.23e-05	0.0	0.0	0.0	0.00203041	0.0	0.0	2e-08	485.78324164	757.49097265	780.16531396	13.34454633	-0.04920024	-0.37857028
0.0401	4.62236	2.268e-05	0.0	0.0	0.0	0.00203003	0.0	0.0	2e-08	486.10976712	757.42189249	780.07232621	13.3242328	-0.04912433	-0.37849725
0.0402	4.63287	2.306e-05	0.0	0.0	0.0	0.00202965	0.0	0.0	2e-08	486.43573893	757.3528794	779.97947658	13.30394808	-0.049047	-0.37842434
0.0403	4.64337	2.345e-05	0.0	0.0	0.0	0.00202926	0.0	0.0	2e-08	486.76115801	757.28393502	779.88676486	13.28369213	-0.04896822	-0.37835152
0.0404	4.65387	2.385e-05	0.0	0.0	0.0	0.00202886	0.0	0.0	2e-08	487.0860253	757.21506102	779.79419085	13.26346489	-0.04888794	-0.37827882
0.0405	4.66436	2.425e-05	0.0	0.0	0.0	0.00202846	0.0	0.0	2e-08	487.41034174	757.14625917	779.70175433	13.24326631	-0.04880613	-0.37820623
0.0406	4.67485	2.465e-05	0.0	0.0	0.0	0.00202806	0.0	0.0	2e-08	487.73410827	757.07753126	779.60945512	13.22309633	-0.04872273	-0.37813374
0.0407	4.68533	2.506e-05	0.0	0.0	0.0	0.00202764	0.0	0.0	3e-08	488.05732583	757.00887917	779.51729299	13.20295491	-0.04863769	-0.37806136
0.0408	4.6958	2.548e-05	0.0	0.0	0.0	0.00202723	0.0	0.0	3e-08	488.37999535	756.94030482	779.42526774	13.18284199	-0.04855097	-0.37798909
0.0409	4.70626	2.59e-05	0.0	0.0	0.0	0.0020268	0.0	0.0	3e-08	488.70211775	756.87181025	779.33337917	13.16275751	-0.04846251	-0.37791693
0.041	4.71672	2.633e-05	0.0	0.0	0.0	0.00202638	0.0	0.0	3e-08	489.02369397	756.80339752	779.24162707	13.14270143	-0.04837225	-0.37784487
0.0411	4.72718	2.676e-05	0.0	0.0	0.0	0.00202594	0.0	0.0	3e-08	489.34472493	756.73506881	779.15001123	13.12267368	-0.04828013	-0.37777292
0.0412	4.73762	2.72e-05	0.0	0.0	0.0	0.0020255	0.0	0.0	3e-08	489.66521155	756.66682636	779.05853145	13.10267423	-0.04818609	-0.37770108
0.0413	4.74807	2.765e-05	0.0	0.0	0.0	0.00202506	0.0	0.0	3e-08	489.98515475	756.59867251	778.96718752	13.082703	-0.04809007	-0.37762935
0.0414	4.7585	2.81e-05	0.0	0.0	0.0	0.0020246	0.0	0.0	3e-08	490.30455545	756.53060968	778.87597924	13.06275996	-0.04799199	-0.37755772
0.0415	4.76893	2.856e-05	0.0	0.0	0.0	0.00202415	0.0	0.0	3e-08	490.6234146	756.46261599	778.7849065	13.04284832	-0.04792901	-0.37748619
0.0416	4.77935	2.902e-05	0.0	0.0	0.0	0.00202368	0.0	0.0	3e-08	490.94173313	756.39468613	778.69396914	13.02296238	-0.04783695	-0.37741478
0.0417	4.78977	2.949e-05	0.0	0.0	0.0	0.00202321	0.0	0.0	3e-08	491.25951192	756.32684024	778.60316688	13.00310459	-0.04774405	-0.37734347
0.0418	4.80017	2.997e-05	0.0	0.0	0.0	0.00202274	0.0	0.0	3e-08	491.57675188	756.25907914	778.51249951	12.98327488	-0.04765032	-0.37727226
0.0419	4.81058	3.045e-05	0.0	0.0	0.0	0.00202225	0.0	0.0	3e-08	491.89345392	756.19140362	778.42196684	12.96347323	-0.04755579	-0.37720116
0.042	4.82097	3.094e-05	0.0	0.0	0.0	0.00202177	0.0	0.0	3e-08	492.20961894	756.12381443	778.33156867	12.94369958	-0.04746048	-0.37713017
0.0421	4.83136	3.143e-05	0.0	0.0	0.0	0.00202127	0.0	0.0	3e-08	492.52524786	756.0563123	778.2413048	12.92395389	-0.04736444	-0.37705928
0.0422	4.84175	3.193e-05	0.0	0.0	0.0	0.00202077	0.0	0.0	3e-08	492.84034155	755.98889789	778.15117504	12.90423611	-0.04726768	-0.3769885
0.0423	4.85212	3.244e-05	0.0	0.0	0.0	0.00202026	0.0	0.0	3e-08	493.15490094	755.92157186	778.0611792	12.8845462	-0.04717024	-0.37691782
0.0424	4.86249	3.295e-05	0.0	0.0	0.0	0.00201975	0.0	0.0	3e-08	493.46892691	755.85433479	777.97131707	12.86488412	-0.04707214	-0.37684725
0.0425	4.87286	3.347e-05	0.0	0.0	0.0	0.00201922	0.0	0.0	3e-08	493.78242036	755.78718723	777.88158847	12.84524981	-0.04697342	-0.37677679
0.0426	4.88322	3.4e-05	0.0	0.0	0.0	0.0020187	0.0	0.0	3e-08	494.09538219	755.72012971	777.7919932	12.82564324	-0.04687411	-0.37670642
0.0427	4.89357	3.454e-05	0.0	0.0	0.0	0.00201816	0.0	0.0	3e-08	494.40781327	755.65316268	777.70253107	12.80606436	-0.04677424	-0.37663617
0.0428	4.90391	3.508e-05	0.0	0.0	0.0	0.00201762	0.0	0.0	4e-08	494.7197145	755.58628658	777.61320188	12.78651313	-0.04667385	-0.37656601
0.0429	4.91425	3.562e-05	0.0	0.0	0.0	0.00201707	0.0	0.0	4e-08	495.03108677	755.51950178	777.52400545	12.7669895	-0.04657297	-0.37649597
0.043	4.92458	3.618e-05	0.0	0.0	0.0	0.00201652	0.0	0.0	4e-08	495.34193096	755.45280586	777.43494158	12.74749373	-0.04647501	-0.37642602
0.0431	4.93491	3.674e-05	0.0	0.0	0.0	0.00201596	0.0	0.0	4e-08	495.65224796	755.38619933	777.3460101	12.72802525	-0.04637418	-0.37635618
0.0432	4.94522	3.731e-05	0.0	0.0	0.0	0.00201539	0.0	0.0	4e-08	495.96203863	755.31968358	777.2572108	12.70858426	-0.04627309	-0.37628644
0.0433	4.95554	3.788e-05	0.0	0.0	0.0	0.00201481	0.0	0.0	4e-08	496.27130387	755.25325861	777.1685435	12.6891707	-0.0461718	-0.37621681
0.0434	4.96584	3.847e-05	0.0	0.0	0.0	0.00201423	0.0	0.0	4e-08	496.58004454	755.18692437	777.08000801	12.66978454	-0.04607033	-0.37614728
0.0435	4.97614	3.906e-05	0.0	0.0	0.0	0.00201364	0.0	0.0	4e-08	496.88826152	755.12068073	776.99160414	12.65042573	-0.04596876	-0.37607785
0.0436	4.98643	3.965e-05	0.0	0.0	0.0	0.00201304	0.0	0.0	4e-08	497.19595568	755.05452749	776.9033317	12.63109424	-0.04586712	-0.37600853
0.0437	4.99672	4.026e-05	0.0	0.0	0.0	0.00201243	0.0	0.0	4e-08	497.50312788	754.98846441	776.8151905	12.61179001	-0.04576546	-0.37593931
0.0438	5.007	4.087e-05	0.0	0.0	0.0	0.00201182	0.0	0.0	4e-08	497.809779	754.92249116	776.72718036	12.592513	-0.04566384	-0.37587019
0.0439	5.01727	4.149e-05	0.0	0.0	0.0	0.0020112	0.0	0.0	4e-08	498.11590989	754.85660733	776.6393011	12.57326319	-0.0455623	-0.37580117
0.044	5.02753	4.212e-05	0.0	0.0	0.0	0.00201057	0.0	0.0	4e-08	498.42152143	754.79081246	776.55155253	12.55404051	-0.04546091	-0.37573226
0.0441	5.03779	4.275e-05	0.0	0.0	0.0	0.00200994	0.0	0.0	4e-08	498.72661447	754.725106	776.46393446	12.53484493	-0.04535971	-0.37566345
0.0442	5.04805	4.339e-05	0.0	0.0	0.0	0.0020093	0.0	0.0	4e-08	499.03118987	754.65948734	776.37644671	12.51567642	-0.04525877	-0.37559474
0.0443	5.05829	4.404e-05	0.0	0.0	0.0	0.00200864	0.0	0.0	4e-08	499.33524848	754.59395579	776.28908911	12.49653492	-0.04515813	-0.37552614
0.0444	5.06853	4.47e-05	0.0	0.0	0.0	0.00200799	0.0	0.0	4e-08	499.63879117	754.52851057	776.20186146	12.4774204	-0.04505785	-0.37545763
0.0445	5.07876	4.537e-05	0.0	0.0	0.0	0.00200732	0.0	0.0	5e-08	499.94181875	754.46316987	776.11476349	12.45833093	-0.04493734	-0.37538923
0.0446	5.08899	4.604e-05	0.0	0.0	0.0	0.00200665	0.0	0.0	5e-08	500.24433208	754.39792604	776.02779507	12.43926973	-0.0448324	-0.37532093
0.0447	5.09921	4.672e-05	0.0	0.0	0.0	0.00200596	0.0	0.0	5e-08	500.54633203	754.33277378	775.94095602	12.42023532	-0.04472725	-0.37525274
0.0448	5.10942	4.741e-05	0.0	0.0	0.0	0.00200527	0.0	0.0	5e-08	500.84781943	754.26771305	775.85424617	12.40122764	-0.0446219	-0.37518464
0.0449	5.11962	4.811e-05	0.0	0.0	0.0	0.00200458	0.0	0.0	5e-08	501.14879512	754.20274379	775.76766533	12.38224666	-0.04451635	-0.37511664
0.045	5.12982	4.881e-05	0.0	0.0	0.0	0.00200387	0.0	0.0	5e-08	501.44925996	754.13786597	775.68121331	12.36329233	-0.04441061	-0.37504875
0.0451	5.14001	4.953e-05	0.0	0.0	0.0	0.00200315	0.0	0.0	5e-08	501.74921477	754.0730795	775.59488993	12.3443646	-0.04430468	-0.37498096
0.0452	5.1502	5.025e-05	0.0	0.0	0.0	0.00200243	0.0	0.0	5e-08	502.04866039	754.00838433	775.50869502	12.32546343	-0.04419857	-0.37491326
0.0453	5.16038	5.098e-05	0.0	0.0	0.0	0.0020017	0.0	0.0	5e-08	502.34759766	753.94378038	775.42262838	12.30658876	-0.04409228	-0.37484567
0.0454	5.17055	5.172e-05	0.0	0.0	0.0	0.00200096	0.0	0.0	5e-08	502.6460274	753.87926758	775.33668984	12.28774057	-0.04398582	-0.37477818
0.0455	5.18071	5.247e-05	0.0	0.0	0.0	0.00200021	0.0	0.0	5e-08	502.94395046	753.81484584	775.25087921	12.26891879	-0.04387919	-0.37471079
0.0456	5.19087	5.322e-05	0.0	0.0	0.0	0.00199945	0.0	0.0	5e-08	503.24136765	753.75051508	775.16519632	12.25012339	-0.04377238	-0.3746435
0.0457	5.20102	5.399e-05	0.0	0.0	0.0	0.00199869	0.0	0.0	5e-08	503.53827981	753.68627521	775.07964097	12.23135431	-0.0436654	-0.37457631
0.0458	5.21117	5.476e-05	0.0	0.0	0.0	0.00199792	0.0	0.0	5e-08	503.83468775	753.62212615	774.994213	12.21261152	-0.04355825	-0.37450922
0.0459	5.2213	5.554e-05	0.0	0.0	0.0	0.00199713	0.0	0.0	6e-08	504.1305923	753.55806781	774.90891221	12.19389497	-0.04345093	-0.37444223
0.046	5.23143	5.634e-05	0.0	0.0	0.0	0.00199634	0.0	0.0	6e-08	504.42599427	753.49410697	774.8237384	12.17520391	-0.04333701	-0.37437534
0.0461	5.24156	5.714e-05	0.0	0.0	0.0	0.00199554	0.0	0.0	6e-08	504.72089449	753.43023972	774.73869141	12.15653951	-0.04322764	-0.37430855
0.0462	5.25167	5.794e-05	0.0	0.0	0.0	0.00199473	0.0	0.0	6e-08	505.01529376	753.36646545	774.65377106	12.13790118	-0.04311785	-0.37424185
0.0463	5.26178	5.876e-05	0.0	0.0	0.0	0.00199391	0.0	0.0	6e-08	505.3091929	753.30278441	774.56897717	12.11928888	-0.04300764	-0.37417526
0.0464	5.27189	5.959e-05	0.0	0.0	0.0	0.00199308	0.0	0.0	6e-08	505.60259273	753.23919688	774.48430955	12.10070257	-0.04289699	-0.37410877
0.0465	5.28198	6.043e-05	0.0	0.0	0.0	0.00199225	0.0	0.0	6e-08	505.89549405	753.17570316	774.39976803	12.08214218	-0.04278586	-0.37404237
0.0466	5.29207	6.127e-05	0.0	0.0	0.0	0.0019914	0.0	0.0	6e-08	506.18789767	753.11230361	774.31535243	12.06360768	-0.04267424	-0.37397608
0.0467	5.30215	6.213e-05	0.0	0.0	0.0	0.00199054	0.0	0.0	6e-08	506.47980439	753.04899859	774.23106256	12.04509902	-0.0425621	-0.37390988
0.0468	5.31223	6.299e-05	0.0	0.0	0.0	0.00198968	0.0	0.0	6e-08	506.77121502	752.98578851	774.14689825	12.02661614	-0.04244942	-0.37384379
0.0469	5.32229	6.386e-05	0.0	0.0	0.0	0.0019888	0.0	0.0	6e-08	507.06213037	752.92267382	774.06285931	12.00815901	-0.04233616	-0.37377779
0.047	5.33236	6.475e-05	0.0	0.0	0.0	0.00198792	0.0	0.0	6e-08	507.35255122	752.859655	773.97894558	11.98972757	-0.04222231	-0.37371189
0.0471	5.34241	6.564e-05	0.0	0.0	0.0	0.00198703	0.0	0.0	7e-08	507.64247837	752.79673258	773.89515686	11.97132177	-0.04210783	-0.37364608
0.0472	5.35246	6.654e-05	0.0	0.0	0.0	0.00198612	0.0	0.0	7e-08	507.93191262	752.73390711	773.81149297	11.95294158	-0.04199269	-0.37358038
0.0473	5.36249	6.745e-05	0.0	0.0	0.0	0.00198521	0.0	0.0	7e-08	508.22085477	752.67117922	773.72795375	11.93458693	-0.04187686	-0.37351477
0.0474	5.37253	6.838e-05	0.0	0.0	0.0	0.00198429	0.0	0.0	7e-08	508.5093056	752.60854955	773.64453901	11.91625849	-0.04176949	-0.37344926
0.0475	5.38255	6.931e-05	0.0	0.0	0.0	0.00198336	0.0	0.0	7e-08	508.79726594	752.54600374	773.56124864	11.89795508	-0.04165592	-0.37338385
0.0476	5.39257	7.025e-05	0.0	0.0	0.0	0.00198241	0.0	0.0	7e-08	509.08473653	752.48355325	773.47808241	11.87967706	-0.0415412	-0.37331854
0.0477	5.40258	7.12e-05	0.0	0.0	0.0	0.00198146	0.0	0.0	7e-08	509.37171819	752.42119839	773.39504014	11.86142442	-0.0414261	-0.37325332
0.0478	5.41259	7.216e-05	0.0	0.0	0.0	0.0019805	0.0	0.0	7e-08	509.65821168	752.35893937	773.31212166	11.84319713	-0.04131062	-0.3731882
0.0479	5.42258	7.313e-05	0.0	0.0	0.0	0.00197953	0.0	0.0	7e-08	509.94421779	752.29677643	773.2293268	11.82499514	-0.04119475	-0.37312318
0.048	5.43257	7.411e-05	0.0	0.0	0.0	0.00197854	0.0	0.0	7e-08	510.2297373	752.23470981	773.14665538	11.8068184	-0.04107849	-0.37305825
0.0481	5.44256	7.511e-05	0.0	0.0	0.0	0.00197755	0.0	0.0	8e-08	510.51477099	752.17273974	773.06410722	11.78866686	-0.04096182	-0.37299343
0.0482	5.45253	7.611e-05	0.0	0.0	0.0	0.00197655	0.0	0.0	8e-08	510.79931963	752.11086649	772.98168214	11.77054049	-0.04084475	-0.37292869
0.0483	5.4625	7.712e-05	0.0	0.0	0.0	0.00197553	0.0	0.0	8e-08	511.08338401	752.04909033	772.89937998	11.75243924	-0.04072726	-0.37286406
0.0484	5.47246	7.814e-05	0.0	0.0	0.0	0.00197451	0.0	0.0	8e-08	511.36696489	751.98741152	772.81720057	11.73436305	-0.04060934	-0.37279952
0.0485	5.48241	7.918e-05	0.0	0.0	0.0	0.00197348	0.0	0.0	8e-08	511.65006304	751.92583036	772.73514371	11.71631189	-0.04049101	-0.37273508
0.0486	5.49236	8.022e-05	0.0	0.0	0.0	0.00197243	0.0	0.0	8e-08	511.93267923	751.86434714	772.65320925	11.69828571	-0.04037223	-0.37267073
0.0487	5.5023	8.128e-05	0.0	0.0	0.0	0.00197138	0.0	0.0	8e-08	512.21481424	751.80296218	772.57139701	11.68028445	-0.04025301	-0.37260648
0.0488	5.51223	8.234e-05	0.0	0.0	0.0	0.00197031	0.0	0.0	8e-08	512.49646882	751.74167578	772.48970681	11.66230809	-0.04013335	-0.37254233
0.0489	5.52216	8.342e-05	0.0	0.0	0.0	0.00196923	0.0	0.0	8e-08	512.77764374	751.68048728	772.40813849	11.64435711	-0.0400203	-0.37247827
0.049	5.53208	8.45e-05	0.0	0.0	0.0	0.00196814	0.0	0.0	8e-08	513.05833979	751.61938819	772.32669191	11.62643054	-0.03990179	-0.37241431
0.0491	5.54199	8.56e-05	0.0	0.0	0.0	0.00196705	0.0	0.0	9e-08	513.33855769	751.5583857	772.24536688	11.60852874	-0.0397831	-0.37235044
0.0492	5.55189	8.671e-05	0.0	0.0	0.0	0.00196594	0.0	0.0	9e-08	513.61829823	751.49747978	772.16416321	11.59065167	-0.03966424	-0.37228667
0.0493	5.56178	8.783e-05	0.0	0.0	0.0	0.00196481	0.0	0.0	9e-08	513.89756214	751.43667037	772.08308075	11.57279928	-0.03954522	-0.37222299
0.0494	5.57167	8.896e-05	0.0	0.0	0.0	0.00196368	0.0	0.0	9e-08	514.1763502	751.37595739	772.00211932	11.55497153	-0.03942607	-0.37215941
0.0495	5.58155	9.01e-05	0.0	0.0	0.0	0.00196254	0.0	0.0	9e-08	514.45466314	751.31534074	771.92127875	11.53716838	-0.03930679	-0.37209592
0.0496	5.59143	9.126e-05	0.0	0.0	0.0	0.00196139	0.0	0.0	9e-08	514.73250174	751.25482032	771.84055887	11.51938978	-0.0391874	-0.37203253
0.0497	5.60129	9.242e-05	0.0	0.0	0.0	0.00196022	0.0	0.0	9e-08	515.00986672	751.19439599	771.75995952	11.50163569	-0.03906792	-0.37196923
0.0498	5.61115	9.36e-05	0.0	0.0	0.0	0.00195904	0.0	0.0	9e-08	515.28675885	751.13406759	771.67948053	11.48390606	-0.03894837	-0.37190603
0.0499	5.621	9.478e-05	0.0	0.0	0.0	0.00195785	0.0	0.0	9e-08	515.56317886	751.07383497	771.59912172	11.46620085	-0.03882875	-0.37184292
0.05	5.63085	9.598e-05	0.0	0.0	0.0	0.00195665	0.0	0.0	1e-07	515.83912751	751.01369791	771.51888294	11.44852002	-0.03870909	-0.3717799
0.05009	5.64069	9.719e-05	0.0	0.0	0.0	0.00195544	0.0	0.0	1e-07	516.11460554	750.9536562	771.43876402	11.43086353	-0.0385894	-0.37171698
0.05019	5.65051	9.841e-05	0.0	0.0	0.0	0.00195422	0.0	0.0	1e-07	516.38961369	750.8937096	771.35876479	11.41323132	-0.03846971	-0.37165416
0.05029	5.66034	9.965e-05	0.0	0.0	0.0	0.00195299	0.0	0.0	1e-07	516.6641527	750.83385786	771.27888508	11.39562336	-0.03835003	-0.37159142
0.05039	5.67015	0.00010089	0.0	0.0	0.0	0.00195174	0.0	0.0	1e-07	516.93822331	750.77410173	771.19912472	11.37803922	-0.03822671	-0.37152879
0.05049	5.67996	0.00010215	0.0	0.0	0.0	0.00195048	0.0	0.0	1e-07	517.21182624	750.71444432	771.11948354	11.36047951	-0.03810605	-0.37146624
0.05059	5.68976	0.00010342	0.0	0.0	0.0	0.00194921	0.0	0.0	1e-07	517.48496225	750.65488233	771.03996138	11.34294391	-0.03798532	-0.37140379
0.05069	5.69955	0.0001047	0.0	0.0	0.0	0.00194793	0.0	0.0	1e-07	517.75763205	750.59541559	770.96055808	11.32543236	-0.03786452	-0.37134143
0.05079	5.70933	0.00010599	0.0	0.0	0.0	0.00194664	0.0	0.0	1.1e-07	518.02983639	750.53604394	770.88127347	11.30794483	-0.03774366	-0.37127916
0.05089	5.71911	0.00010729	0.0	0.0	0.0	0.00194533	0.0	0.0	1.1e-07	518.301576	750.47676719	770.80210739	11.29048126	-0.03762276	-0.37121699
0.05099	5.72888	0.00010861	0.0	0.0	0.0	0.00194401	0.0	0.0	1.1e-07	518.57285159	750.41758515	770.72305968	11.27304162	-0.03750182	-0.37115491
0.05109	5.73864	0.00010994	0.0	0.0	0.0	0.00194268	0.0	0.0	1.1e-07	518.84366391	750.3584976	770.64413016	11.25562587	-0.03738086	-0.37109293
0.05119	5.74839	0.00011128	0.0	0.0	0.0	0.00194134	0.0	0.0	1.1e-07	519.11401367	750.29950434	770.56531869	11.23823395	-0.03725988	-0.37103103
0.05129	5.75814	0.00011263	0.0	0.0	0.0	0.00193998	0.0	0.0	1.1e-07	519.3839016	750.24060512	770.48662509	11.22086582	-0.0371389	-0.37096923
0.05139	5.76788	0.000114	0.0	0.0	0.0	0.00193862	0.0	0.0	1.1e-07	519.65332842	750.18179971	770.4080492	11.20352144	-0.03701793	-0.37090752
0.05149	5.77761	0.00011538	0.0	0.0	0.0	0.00193724	0.0	0.0	1.2e-07	519.92229485	750.12308783	770.32959087	11.18620077	-0.03689698	-0.37084591
0.05159	5.78733	0.00011677	0.0	0.0	0.0	0.00193585	0.0	0.0	1.2e-07	520.19080161	750.06446923	770.25124992	11.16890376	-0.03677605	-0.37078438
0.05169	5.79705	0.00011817	0.0	0.0	0.0	0.00193444	0.0	0.0	1.2e-07	520.45884941	750.00594361	770.1730262	11.15163036	-0.03665517	-0.37072295
0.05179	5.80676	0.00011959	0.0	0.0	0.0	0.00193302	0.0	0.0	1.2e-07	520.72643898	749.94751068	770.09491955	11.13438054	-0.03653433	-0.37066161
0.05189	5.81646	0.00012101	0.0	0.0	0.0	0.0019316	0.0	0.0	1.2e-07	520.99357103	749.8891724	770.0169298	11.11715369	-0.03640832	-0.37060036
0.05199	5.82615	0.00012246	0.0	0.0	0.0	0.00193015	0.0	0.0	1.2e-07	521.26024625	749.83093183	769.93905676	11.09995073	-0.03628613	-0.3705392
0.05209	5.83583	0.00012391	0.0	0.0	0.0	0.0019287	0.0	0.0	1.2e-07	521.52646537	749.77278511	769.86130031	11.08277118	-0.03616383	-0.37047814
0.05219	5.84551	0.00012538	0.0	0.0	0.0	0.00192723	0.0	0.0	1.3e-07	521.7922291	749.71473215	769.78366027	11.06561501	-0.0360414	-0.37041716
0.05229	5.85518	0.00012685	0.0	0.0	0.0	0.00192575	0.0	0.0	1.3e-07	522.05753814	749.65677291	769.70613648	11.04848217	-0.03591885	-0.37035628
0.05239	5.86484	0.00012835	0.0	0.0	0.0	0.00192426	0.0	0.0	1.3e-07	522.32239321	749.59890733	769.6287288	11.03137261	-0.03579616	-0.37029549
0.05249	5.8745	0.00012985	0.0	0.0	0.0	0.00192275	0.0	0.0	1.3e-07	522.586795	749.54113535	769.55143705	11.01428629	-0.03567335	-0.37023479
0.05259	5.88414	0.00013137	0.0	0.0	0.0	0.00192123	0.0	0.0	1.3e-07	522.85074422	749.48345695	769.47426107	10.99722316	-0.03555039	-0.37017418
0.05269	5.89378	0.0001329	0.0	0.0	0.0	0.0019197	0.0	0.0	1.3e-07	523.11424156	749.42587208	769.39720071	10.98018318	-0.0354273	-0.37011366
0.05279	5.90341	0.00013445	0.0	0.0	0.0	0.00191815	0.0	0.0	1.3e-07	523.37728774	749.36838073	769.32025581	10.96316631	-0.03530405	-0.37005323
0.05289	5.91303	0.000136	0.0	0.0	0.0	0.00191659	0.0	0.0	1.4e-07	523.63988345	749.31098289	769.24342622	10.94617248	-0.03518065	-0.3699929
0.05299	5.92265	0.00013757	0.0	0.0	0.0	0.00191502	0.0	0.0	1.4e-07	523.90202938	749.25367855	769.16671176	10.92920167	-0.03505709	-0.36993265
0.05309	5.93226	0.00013916	0.0	0.0	0.0	0.00191343	0.0	0.0	1.4e-07	524.16372624	749.19646772	769.09011228	10.91225383	-0.03493337	-0.36987249
0.05319	5.94185	0.00014075	0.0	0.0	0.0	0.00191183	0.0	0.0	1.4e-07	524.42497471	749.13935041	769.01362763	10.8953289	-0.03480947	-0.36981243
0.05329	5.95145	0.00014237	0.0	0.0	0.0	0.00191022	0.0	0.0	1.4e-07	524.68577549	749.08232666	768.93725765	10.87842685	-0.0346854	-0.36975245
0.05339	5.96103	0.00014399	0.0	0.0	0.0	0.0019086	0.0	0.0	1.4e-07	524.94612927	749.02539575	768.86100218	10.8615476	-0.03456242	-0.36969256
0.05349	5.9706	0.00014563	0.0	0.0	0.0	0.00190696	0.0	0.0	1.5e-07	525.20603674	748.96855727	768.78486107	10.84469115	-0.03443832	-0.36963277
0.05359	5.98017	0.00014728	0.0	0.0	0.0	0.0019053	0.0	0.0	1.5e-07	525.46549858	748.91181198	768.70883417	10.82785744	-0.03431407	-0.36957306
0.05369	5.98973	0.00014894	0.0	0.0	0.0	0.00190364	0.0	0.0	1.5e-07	525.7245155	748.85515989	768.6329213	10.81104642	-0.03418966	-0.36951344
0.05379	5.99928	0.00015062	0.0	0.0	0.0	0.00190196	0.0	0.0	1.5e-07	525.98308816	748.79860102	768.55712232	10.79425804	-0.0340651	-0.36945391
0.05389	6.00882	0.00015231	0.0	0.0	0.0	0.00190026	0.0	0.0	1.5e-07	526.24121725	748.74213538	768.48143707	10.77749226	-0.03394036	-0.36939448
0.05399	6.01836	0.00015402	0.0	0.0	0.0	0.00189856	0.0	0.0	1.5e-07	526.49890347	748.68576302	768.40586539	10.76074904	-0.03381546	-0.36933513
0.05409	6.02789	0.00015574	0.0	0.0	0.0	0.00189683	0.0	0.0	1.6e-07	526.75614748	748.62948397	768.33040714	10.74402832	-0.03369037	-0.36927587
0.05419	6.03741	0.00015747	0.0	0.0	0.0	0.0018951	0.0	0.0	1.6e-07	527.01294997	748.57329829	768.25506215	10.72733006	-0.03356511	-0.3692167
0.05429	6.04692	0.00015922	0.0	0.0	0.0	0.00189335	0.0	0.0	1.6e-07	527.26931162	748.51720604	768.17983028	10.71065422	-0.03343965	-0.36915761
0.05439	6.05642	0.00016098	0.0	0.0	0.0	0.00189159	0.0	0.0	1.6e-07	527.52523309	748.4612073	768.10471136	10.69400075	-0.033314	-0.36909862
0.05449	6.06591	0.00016276	0.0	0.0	0.0	0.00188981	0.0	0.0	1.6e-07	527.78071508	748.40530215	768.02970524	10.6773696	-0.03318815	-0.36903971
0.05459	6.0754	0.00016455	0.0	0.0	0.0	0.00188802	0.0	0.0	1.6e-07	528.03575825	748.34949068	767.95481177	10.66076072	-0.03306209	-0.3689809
0.05469	6.08488	0.00016635	0.0	0.0	0.0	0.00188621	0.0	0.0	1.7e-07	528.29036328	748.293773	767.8800308	10.64417408	-0.03293581	-0.36892217
0.05479	6.09435	0.00016817	0.0	0.0	0.0	0.00188439	0.0	0.0	1.7e-07	528.54453084	748.23814923	767.80536217	10.62760963	-0.03280932	-0.36886353
0.05489	6.10381	0.00017	0.0	0.0	0.0	0.00188256	0.0	0.0	1.7e-07	528.79826159	748.18261682	767.73080574	10.61106746	-0.0326863	-0.36880498
0.05499	6.11327	0.00017184	0.0	0.0	0.0	0.00188071	0.0	0.0	1.7e-07	529.05155622	748.12717559	767.65636137	10.59454728	-0.03256036	-0.36874651
0.05509	6.12271	0.0001737	0.0	0.0	0.0	0.00187885	0.0	0.0	1.7e-07	529.30441538	748.0718272	767.58202888	10.57804915	-0.03243431	-0.36868814
0.05519	6.13215	0.00017558	0.0	0.0	0.0	0.00187698	0.0	0.0	1.8e-07	529.55683974	748.01657164	767.50780814	10.56157303	-0.03230817	-0.36862985
0.05529	6.14158	0.00017747	0.0	0.0	0.0	0.00187508	0.0	0.0	1.8e-07	529.80882997	747.96140887	767.43369898	10.54511887	-0.03218192	-0.36857165
0.05539	6.151	0.00017937	0.0	0.0	0.0	0.00187318	0.0	0.0	1.8e-07	530.06038673	747.90633886	767.35970126	10.52868663	-0.03205558	-0.36851353
0.05549	6.16041	0.00018129	0.0	0.0	0.0	0.00187126	0.0	0.0	1.8e-07	530.31151068	747.85136157	767.28581483	10.51227626	-0.03192914	-0.36845551
0.05559	6.16982	0.00018322	0.0	0.0	0.0	0.00186933	0.0	0.0	1.8e-07	530.56220248	747.79647697	767.21203954	10.49588771	-0.03180261	-0.36839757
0.05569	6.17922	0.00018516	0.0	0.0	0.0	0.00186738	0.0	0.0	1.9e-07	530.8124628	747.74168503	767.13837524	10.47952094	-0.03167599	-0.36833972
0.05579	6.1886	0.00018712	0.0	0.0	0.0	0.00186542	0.0	0.0	1.9e-07	531.0622923	747.68698571	767.06482177	10.4631759	-0.03154928	-0.36828195
0.05589	6.19798	0.0001891	0.0	0.0	0.0	0.00186344	0.0	0.0	1.9e-07	531.31169162	747.63237896	766.991379	10.44685255	-0.03142249	-0.36822427
0.05599	6.20735	0.00019109	0.0	0.0	0.0	0.00186145	0.0	0.0	1.9e-07	531.56066142	747.57786475	766.91804677	10.43055084	-0.03129562	-0.36816668
0.05609	6.21672	0.00019309	0.0	0.0	0.0	0.00185944	0.0	0.0	1.9e-07	531.80920237	747.52344304	766.84482494	10.41427073	-0.03116867	-0.36810918
0.05619	6.22607	0.00019511	0.0	0.0	0.0	0.00185742	0.0	0.0	2e-07	532.05731512	747.46911377	766.77171334	10.39801216	-0.03104165	-0.36805176
0.05629	6.23542	0.00019715	0.0	0.0	0.0	0.00185538	0.0	0.0	2e-07	532.30500031	747.41487691	766.69871185	10.3817751	-0.03091456	-0.36799443
0.05639	6.24476	0.00019919	0.0	0.0	0.0	0.00185333	0.0	0.0	2e-07	532.55225859	747.36073293	766.62582031	10.3655593	-0.03078669	-0.36793719
0.05649	6.25408	0.00020126	0.0	0.0	0.0	0.00185127	0.0	0.0	2e-07	532.79909062	747.30668168	766.55303857	10.34936505	-0.03065927	-0.36788003
0.05659	6.26341	0.00020333	0.0	0.0	0.0	0.00184919	0.0	0.0	2e-07	533.04549704	747.25272291	766.48036648	10.33319217	-0.03053176	-0.36782296
0.05669	6.27272	0.00020543	0.0	0.0	0.0	0.00184709	0.0	0.0	2.1e-07	533.2914785	747.19885662	766.40780391	10.31704059	-0.03040417	-0.36776597
0.05679	6.28202	0.00020753	0.0	0.0	0.0	0.00184498	0.0	0.0	2.1e-07	533.53703565	747.14508277	766.3353507	10.30091028	-0.0302765	-0.36770907
0.05689	6.29132	0.00020966	0.0	0.0	0.0	0.00184286	0.0	0.0	2.1e-07	533.78216914	747.09140134	766.26300671	10.2848012	-0.03014875	-0.36765226
0.05699	6.3006	0.00021179	0.0	0.0	0.0	0.00184072	0.0	0.0	2.1e-07	534.0268796	747.0378123	766.19077179	10.26871328	-0.03002092	-0.36759553
0.05709	6.30988	0.00021395	0.0	0.0	0.0	0.00183857	0.0	0.0	2.1e-07	534.27116767	746.98431562	766.1186458	10.25264649	-0.02989301	-0.36753888
0.05719	6.31915	0.00021611	0.0	0.0	0.0	0.0018364	0.0	0.0	2.2e-07	534.51503401	746.93091128	766.04662859	10.23660079	-0.02976503	-0.36748233
0.05729	6.32841	0.00021829	0.0	0.0	0.0	0.00183421	0.0	0.0	2.2e-07	534.75847925	746.87759926	765.97472002	10.22057611	-0.02963697	-0.36742585
0.05739	6.33767	0.00022049	0.0	0.0	0.0	0.00183201	0.0	0.0	2.2e-07	535.00150403	746.82437951	765.90291995	10.20457243	-0.02950884	-0.36736947
0.05749	6.34691	0.0002227	0.0	0.0	0.0	0.0018298	0.0	0.0	2.2e-07	535.24410898	746.77125202	765.83122822	10.18858968	-0.02938065	-0.36731316
0.05759	6.35615	0.00022493	0.0	0.0	0.0	0.00182757	0.0	0.0	2.3e-07	535.48629475	746.71821675	765.75964471	10.17262783	-0.02925238	-0.36725695
0.05769	6.36537	0.00022717	0.0	0.0	0.0	0.00182533	0.0	0.0	2.3e-07	535.72806196	746.66527367	765.68816926	10.15668682	-0.02912406	-0.36720081
0.05779	6.37459	0.00022943	0.0	0.0	0.0	0.00182307	0.0	0.0	2.3e-07	535.96941126	746.61242276	765.61680173	10.14076662	-0.02899567	-0.36714477
0.05789	6.3838	0.0002317	0.0	0.0	0.0	0.00182079	0.0	0.0	2.3e-07	536.21034327	746.55966292	765.54554199	10.12486707	-0.02886822	-0.3670888
0.05799	6.393	0.00023399	0.0	0.0	0.0	0.0018185	0.0	0.0	2.3e-07	536.45085862	746.5069946	765.47438988	10.1089883	-0.02873998	-0.36703293
0.05809	6.40219	0.00023629	0.0	0.0	0.0	0.0018162	0.0	0.0	2.4e-07	536.69095795	746.45441793	765.40334528	10.09313018	-0.02861172	-0.36697713
0.05819	6.41137	0.0002386	1e-08	0.0	0.0	0.00181388	0.0	0.0	2.4e-07	536.93064189	746.40193281	765.33240803	10.07729268	-0.02848345	-0.36692142
0.05829	6.42055	0.00024094	1e-08	0.0	0.0	0.00181155	0.0	0.0	2.4e-07	537.16991106	746.34953915	765.261578	10.06147574	-0.02835517	-0.3668658
0.05839	6.42971	0.00024328	1e-08	0.0	0.0	0.0018092	0.0	0.0	2.4e-07	537.40876609	746.29723685	765.19085504	10.04567931	-0.02822689	-0.36681025
0.05849	6.43887	0.00024565	1e-08	0.0	0.0	0.00180683	0.0	0.0	2.5e-07	537.64720761	746.24502581	765.12023902	10.02990335	-0.02809861	-0.3667548
0.05859	6.44802	0.00024802	1e-08	0.0	0.0	0.00180445	0.0	0.0	2.5e-07	537.88523625	746.19290591	765.04972979	10.01414781	-0.02797033	-0.36669942
0.05869	6.45716	0.00025042	1e-08	0.0	0.0	0.00180206	0.0	0.0	2.5e-07	538.12285262	746.14087703	764.97932722	9.99841265	-0.02784207	-0.36664413
0.05879	6.46629	0.00025282	1e-08	0.0	0.0	0.00179964	0.0	0.0	2.5e-07	538.36005736	746.08893906	764.90903117	9.98269781	-0.02771383	-0.36658893
0.05889	6.47541	0.00025525	1e-08	0.0	0.0	0.00179722	0.0	0.0	2.6e-07	538.59685107	746.03709186	764.8388415	9.96700325	-0.02758561	-0.3665338
0.05899	6.48452	0.00025769	1e-08	0.0	0.0	0.00179478	0.0	0.0	2.6e-07	538.83323439	745.98533531	764.76875806	9.95132893	-0.02745742	-0.36647877
0.05909	6.49363	0.00026014	1e-08	0.0	0.0	0.00179232	0.0	0.0	2.6e-07	539.06920793	745.93366925	764.69878073	9.93567479	-0.02732927	-0.36642381
0.05919	6.50272	0.00026261	1e-08	0.0	0.0	0.00178985	0.0	0.0	2.6e-07	539.30477231	745.88209354	764.62890937	9.92004078	-0.02720116	-0.36636894
0.05929	6.51181	0.00026509	1e-08	0.0	0.0	0.00178736	0.0	0.0	2.7e-07	539.53992815	745.83060802	764.55914383	9.90442676	-0.0270724	-0.36631415
0.05939	6.52088	0.00026759	1e-08	0.0	0.0	0.00178486	1e-08	0.0	2.7e-07	539.77467605	745.77921595	764.48948398	9.88883252	-0.02694191	-0.36625944
0.05949	6.52995	0.0002701	1e-08	0.0	0.0	0.00178235	1e-08	0.0	2.7e-07	540.00901664	745.727915	764.41992966	9.87325851	-0.02681312	-0.36620482
0.05959	6.53901	0.00027263	1e-08	0.0	0.0	0.00177981	1e-08	0.0	2.7e-07	540.24295053	745.67670491	764.35048077	9.85770444	-0.02668429	-0.36615028
0.05969	6.54806	0.00027518	1e-08	0.0	0.0	0.00177727	1e-08	0.0	2.8e-07	540.47647833	745.62558564	764.28113715	9.84217024	-0.02655542	-0.36609582
0.05979	6.5571	0.00027774	1e-08	0.0	0.0	0.0017747	1e-08	0.0	2.8e-07	540.70960065	745.57455718	764.21189867	9.82665588	-0.02642649	-0.36604144
0.05989	6.56613	0.00028031	1e-08	0.0	0.0	0.00177212	1e-08	0.0	2.8e-07	540.94231811	745.5236195	764.1427652	9.81116131	-0.02629752	-0.36598715
0.05999	6.57515	0.0002829	1e-08	0.0	0.0	0.00176953	1e-08	0.0	2.8e-07	541.17463131	745.47277258	764.0737366	9.79568646	-0.0261685	-0.36593294
0.06009	6.58417	0.00028551	1e-08	0.0	0.0	0.00176692	1e-08	0.0	2.9e-07	541.40654086	745.4220164	764.00481273	9.78023131	-0.02603943	-0.36587881
0.06019	6.59317	0.00028813	1e-08	0.0	0.0	0.0017643	1e-08	0.0	2.9e-07	541.63804738	745.37135095	763.93599347	9.76479579	-0.02591031	-0.36582476
0.06029	6.60217	0.00029077	1e-08	0.0	0.0	0.00176166	1e-08	0.0	2.9e-07	541.86915146	745.32077622	763.86727867	9.74937985	-0.02578112	-0.3657708
0.06039	6.61115	0.00029342	1e-08	0.0	0.0	0.00175901	1e-08	0.0	2.9e-07	542.09985371	745.2702922	763.7986682	9.73398346	-0.02565188	-0.36571692
0.06049	6.62013	0.00029608	1e-08	0.0	0.0	0.00175634	1e-08	0.0	3e-07	542.33015474	745.21989891	763.73016193	9.71860655	-0.02552258	-0.36566312
0.06059	6.6291	0.00029876	1e-08	0.0	0.0	0.00175365	1e-08	0.0	3e-07	542.56005515	745.16959633	763.66175973	9.70324908	-0.02539322	-0.3656094
0.06069	6.63805	0.00030146	1e-08	0.0	0.0	0.00175095	1e-08	0.0	3e-07	542.78955554	745.11938448	763.59346146	9.687911	-0.02526379	-0.36555576
0.06079	6.647	0.00030417	1e-08	0.0	0.0	0.00174824	1e-08	0.0	3e-07	543.01865652	745.06926328	763.52526699	9.6725922	-0.02513597	-0.3655022
0.06089	6.65594	0.0003069	1e-08	0.0	0.0	0.00174551	1e-08	0.0	3.1e-07	543.24735866	745.01923031	763.45717619	9.65729273	-0.0250069	-0.36544873
0.06099	6.66487	0.00030964	1e-08	0.0	0.0	0.00174276	1e-08	0.0	3.1e-07	543.47566259	744.9692874	763.38918894	9.6420125	-0.02487782	-0.36539534
0.06109	6.6738	0.0003124	1e-08	0.0	0.0	0.00174	1e-08	0.0	3.1e-07	543.70356889	744.91943447	763.32130509	9.62675145	-0.02474875	-0.36534203
0.06119	6.68271	0.00031517	1e-08	0.0	0.0	0.00173723	1e-08	0.0	3.2e-07	543.93107817	744.86967146	763.25352452	9.61150955	-0.02461967	-0.36528879
0.06129	6.69161	0.00031796	1e-08	0.0	0.0	0.00173444	1e-08	0.0	3.2e-07	544.15819101	744.81999828	763.18584709	9.59628673	-0.02449059	-0.36523565
0.06139	6.7005	0.00032076	1e-08	0.0	0.0	0.00173163	1e-08	0.0	3.2e-07	544.38490802	744.77041486	763.11827268	9.58108295	-0.02436152	-0.36518258
0.06149	6.70939	0.00032358	1e-08	0.0	0.0	0.00172881	1e-08	0.0	3.2e-07	544.61122979	744.72092113	763.05080115	9.56589815	-0.02423245	-0.36512959
0.06159	6.71826	0.00032641	1e-08	0.0	0.0	0.00172598	1e-08	0.0	3.3e-07	544.83715691	744.671517	762.98343238	9.5507323	-0.0241034	-0.36507668
0.06169	6.72713	0.00032926	1e-08	0.0	0.0	0.00172313	1e-08	0.0	3.3e-07	545.06268997	744.62220239	762.91616624	9.53558532	-0.02397435	-0.36502385
0.06179	6.73598	0.00033212	1e-08	0.0	0.0	0.00172026	1e-08	0.0	3.3e-07	545.28782957	744.57297722	762.84900259	9.52045719	-0.02384532	-0.36497111
0.06189	6.74483	0.00033499	1e-08	0.0	0.0	0.00171738	1e-08	0.0	3.4e-07	545.51257628	744.52384139	762.78194131	9.50534783	-0.0237163	-0.36491844
0.06199	6.75366	0.00033789	1e-08	0.0	0.0	0.00171449	1e-08	0.0	3.4e-07	545.73693071	744.47479482	762.71498227	9.49025721	-0.0235873	-0.36486586
0.06209	6.76249	0.00034079	1e-08	0.0	0.0	0.00171158	1e-08	0.0	3.4e-07	545.96089344	744.42583742	762.64812534	9.47518528	-0.02345833	-0.36481335
0.06219	6.77131	0.00034372	1e-08	0.0	0.0	0.00170865	1e-08	0.0	3.4e-07	546.18446505	744.37696909	762.5813704	9.46013198	-0.02332937	-0.36476093
0.06229	6.78012	0.00034665	1e-08	0.0	0.0	0.00170571	1e-08	0.0	3.5e-07	546.40764613	744.32819014	762.51471732	9.44509688	-0.02319847	-0.36470858
0.06239	6.78891	0.0003496	1e-08	0.0	0.0	0.00170276	1e-08	0.0	3.5e-07	546.63043725	744.27950256	762.44816596	9.43008058	-0.02306899	-0.36465632
0.06249	6.7977	0.00035257	1e-08	0.0	0.0	0.00169979	1e-08	0.0	3.5e-07	546.852839	744.23090455	762.3817162	9.41508274	-0.02293946	-0.36460413
0.06259	6.80648	0.00035555	1e-08	0.0	0.0	0.0016968	1e-08	0.0	3.6e-07	547.07485197	744.18239611	762.31536792	9.40010331	-0.02280988	-0.36455202
0.06269	6.81525	0.00035854	1e-08	0.0	0.0	0.0016938	1e-08	0.0	3.6e-07	547.29647673	744.13397725	762.24912099	9.38514224	-0.02268025	-0.3645
0.06279	6.82401	0.00036155	1e-08	0.0	0.0	0.00169079	1e-08	0.0	3.6e-07	547.51771387	744.08564798	762.18297528	9.37019948	-0.02255055	-0.36444805
0.06289	6.83276	0.00036458	1e-08	0.0	0.0	0.00168776	1e-08	0.0	3.6e-07	547.73856397	744.03740833	762.11693067	9.35527497	-0.02242078	-0.36439618
0.06299	6.8415	0.00036762	1e-08	0.0	0.0	0.00168472	1e-08	0.0	3.7e-07	547.9590276	743.98925831	762.05098703	9.34036867	-0.02229095	-0.3643444
0.06309	6.85023	0.00037067	1e-08	0.0	0.0	0.00168166	1e-08	0.0	3.7e-07	548.17910534	743.94119796	761.98514425	9.32548051	-0.02216105	-0.36429269
0.06319	6.85895	0.00037374	1e-08	0.0	0.0	0.00167859	1e-08	0.0	3.7e-07	548.39879777	743.89322731	761.91940219	9.31061044	-0.02203107	-0.36424106
0.06329	6.86766	0.00037682	1e-08	0.0	0.0	0.0016755	1e-08	0.0	3.8e-07	548.61810545	743.84534641	761.85376073	9.29575842	-0.02190101	-0.36418951
0.06339	6.87637	0.00037992	2e-08	0.0	0.0	0.0016724	1e-08	0.0	3.8e-07	548.83702897	743.7975553	761.78821974	9.28092438	-0.02177086	-0.36413803
0.06349	6.88506	0.00038303	2e-08	0.0	0.0	0.00166929	1e-08	0.0	3.8e-07	549.0555689	743.74985403	761.72277911	9.26610828	-0.02164062	-0.36408664
0.06359	6.89374	0.00038616	2e-08	0.0	0.0	0.00166616	1e-08	0.0	3.9e-07	549.27372581	743.70224268	761.65743871	9.25131007	-0.02151029	-0.36403533
0.06369	6.90241	0.0003893	2e-08	0.0	0.0	0.00166302	1e-08	0.0	3.9e-07	549.49150027	743.65472131	761.59219842	9.23652968	-0.02137985	-0.36398409
0.06379	6.91107	0.00039245	2e-08	0.0	0.0	0.00165986	1e-08	0.0	3.9e-07	549.70889285	743.60728902	761.52705812	9.221767	-0.02125198	-0.36393293
0.06389	6.91972	0.00039562	2e-08	0.0	0.0	0.00165669	1e-08	0.0	4e-07	549.9259041	743.55994375	761.4620177	9.20702208	-0.02112209	-0.36388186
0.06399	6.92837	0.0003988	2e-08	0.0	0.0	0.0016535	2e-08	0.0	4e-07	550.14253461	743.51268759	761.39707702	9.19229483	-0.0209922	-0.36383086
0.06409	6.937	0.000402	2e-08	0.0	0.0	0.0016503	2e-08	0.0	4e-07	550.35878493	743.4655205	761.33223597	9.17758519	-0.02086229	-0.36377993
0.06419	6.94562	0.00040521	2e-08	0.0	0.0	0.00164708	2e-08	0.0	4.1e-07	550.57465564	743.41844243	761.26749443	9.16289311	-0.02073238	-0.36372909
0.06429	6.95423	0.00040843	2e-08	0.0	0.0	0.00164386	2e-08	0.0	4.1e-07	550.7901473	743.3714533	761.20285228	9.14821852	-0.02060246	-0.36367832
0.06439	6.96283	0.00041167	2e-08	0.0	0.0	0.00164061	2e-08	0.0	4.1e-07	551.00526046	743.32455307	761.13830939	9.13356139	-0.02047255	-0.36362764
0.06449	6.97143	0.00041492	2e-08	0.0	0.0	0.00163736	2e-08	0.0	4.2e-07	551.21999571	743.27774167	761.07386565	9.11892164	-0.02034263	-0.36357703
0.06459	6.98001	0.00041819	2e-08	0.0	0.0	0.00163409	2e-08	0.0	4.2e-07	551.43435358	743.23101902	761.00952094	9.10429923	-0.02021272	-0.36352649
0.06469	6.98858	0.00042147	2e-08	0.0	0.0	0.0016308	2e-08	0.0	4.2e-07	551.64833465	743.18438505	760.94527514	9.0896941	-0.02008281	-0.36347604
0.06479	6.99714	0.00042476	2e-08	0.0	0.0	0.00162751	2e-08	0.0	4.3e-07	551.86193948	743.13783969	760.88112814	9.0751062	-0.01995292	-0.36342566
0.06489	7.00569	0.00042807	2e-08	0.0	0.0	0.0016242	2e-08	0.0	4.3e-07	552.07516861	743.09138285	760.8170798	9.06053546	-0.01982303	-0.36337536
0.06499	7.01423	0.00043139	2e-08	0.0	0.0	0.00162087	2e-08	0.0	4.3e-07	552.28802262	743.04501445	760.75313003	9.04598185	-0.01969316	-0.36332514
0.06509	7.02276	0.00043472	2e-08	0.0	0.0	0.00161753	2e-08	0.0	4.4e-07	552.50050205	742.9987344	760.6892787	9.03144529	-0.01956331	-0.36327499
0.06519	7.03129	0.00043807	2e-08	0.0	0.0	0.00161418	2e-08	0.0	4.4e-07	552.71260745	742.9525426	760.6255257	9.01692574	-0.01943348	-0.36322493
0.06529	7.0398	0.00044143	2e-08	0.0	0.0	0.00161082	2e-08	0.0	4.4e-07	552.92433939	742.90643937	760.5618709	9.0024228	-0.01930282	-0.36317494
0.06539	7.0483	0.0004448	2e-08	0.0	0.0	0.00160744	2e-08	0.0	4.5e-07	553.13569839	742.86042505	760.4983142	8.98793699	-0.0191728	-0.36312502
0.06549	7.05679	0.00044819	2e-08	0.0	0.0	0.00160405	2e-08	0.0	4.5e-07	553.34668502	742.81449899	760.43485547	8.97346801	-0.01904278	-0.36307519
0.06559	7.06527	0.00045159	2e-08	0.0	0.0	0.00160064	2e-08	0.0	4.5e-07	553.55729984	742.76866114	760.37149461	8.9590158	-0.01891275	-0.36302543
0.06569	7.07374	0.000455	2e-08	0.0	0.0	0.00159723	2e-08	0.0	4.6e-07	553.76754338	742.72291143	760.30823149	8.94458029	-0.01878273	-0.36297574
0.06579	7.08219	0.00045843	2e-08	0.0	0.0	0.0015938	2e-08	0.0	4.6e-07	553.97741621	742.67724977	760.24506601	8.93016144	-0.01865271	-0.36292614
0.06589	7.09064	0.00046187	2e-08	0.0	0.0	0.00159035	2e-08	0.0	4.6e-07	554.18691885	742.63167609	760.18199805	8.91575918	-0.01852269	-0.36287661
0.06599	7.09908	0.00046532	2e-08	0.0	0.0	0.0015869	2e-08	0.0	4.7e-07	554.39605187	742.58619032	760.1190275	8.90137346	-0.01839267	-0.36282716
0.06609	7.10751	0.00046878	3e-08	0.0	0.0	0.00158343	2e-08	0.0	4.7e-07	554.6048158	742.54079236	760.05615424	8.88700422	-0.01826266	-0.36277778
0.06619	7.11593	0.00047226	3e-08	0.0	0.0	0.00157995	2e-08	0.0	4.7e-07	554.81321119	742.49548214	759.99337816	8.8726514	-0.01813266	-0.36272848
0.06629	7.12433	0.00047575	3e-08	0.0	0.0	0.00157645	2e-08	0.0	4.8e-07	555.02123858	742.45025956	759.93069916	8.85831494	-0.01800266	-0.36267925
0.06639	7.13273	0.00047925	3e-08	0.0	0.0	0.00157294	3e-08	0.0	4.8e-07	555.22889851	742.40512455	759.86811711	8.84399479	-0.01787267	-0.36263011
0.06649	7.14111	0.00048277	3e-08	0.0	0.0	0.00156943	3e-08	0.0	4.8e-07	555.43619152	742.360077	759.80563191	8.82969088	-0.01774269	-0.36258103
0.06659	7.14949	0.00048629	3e-08	0.0	0.0	0.00156589	3e-08	0.0	4.9e-07	555.64311816	742.31511681	759.74324345	8.81540317	-0.01761272	-0.36253204
0.06669	7.15785	0.00048983	3e-08	0.0	0.0	0.00156235	3e-08	0.0	4.9e-07	555.84967895	742.27024391	759.68095162	8.80113158	-0.01748277	-0.36248312
0.06679	7.16621	0.00049339	3e-08	0.0	0.0	0.00155879	3e-08	0.0	4.9e-07	556.05587442	742.22545882	759.61875629	8.78687558	-0.01735182	-0.36243427
0.06689	7.17455	0.00049695	3e-08	0.0	0.0	0.00155522	3e-08	0.0	5e-07	556.26170511	742.18076168	759.55665738	8.77263594	-0.01722162	-0.3623855
0.06699	7.18288	0.00050052	3e-08	0.0	0.0	0.00155164	3e-08	0.0	5e-07	556.46717155	742.13615191	759.49465476	8.75841223	-0.01709139	-0.36233681
0.06709	7.19121	0.00050411	3e-08	0.0	0.0	0.00154805	3e-08	0.0	5e-07	556.67227429	742.09162944	759.43274832	8.7442044	-0.01696113	-0.36228819
0.06719	7.19952	0.00050771	3e-08	0.0	0.0	0.00154445	3e-08	0.0	5.1e-07	556.87701384	742.04719423	759.37093797	8.73001237	-0.01683086	-0.36223965
0.06729	7.20782	0.00051132	3e-08	0.0	0.0	0.00154083	3e-08	0.0	5.1e-07	557.08139075	742.00284622	759.30922359	8.7158361	-0.01670055	-0.36219119
0.06739	7.21611	0.00051495	3e-08	0.0	0.0	0.0015372	3e-08	0.0	5.2e-07	557.28540553	741.95858535	759.24760506	8.70167552	-0.01657022	-0.36214279
0.06749	7.22439	0.00051858	3e-08	0.0	0.0	0.00153356	3e-08	0.0	5.2e-07	557.48905872	741.91441157	759.1860823	8.68753057	-0.01643985	-0.36209448
0.06759	7.23265	0.00052223	3e-08	0.0	0.0	0.00152991	3e-08	0.0	5.2e-07	557.69235085	741.87032484	759.12465518	8.67340119	-0.01630946	-0.36204624
0.06769	7.24091	0.00052588	3e-08	0.0	0.0	0.00152625	3e-08	0.0	5.3e-07	557.89528243	741.82632509	759.06332361	8.65928731	-0.01617903	-0.36199807
0.06779	7.24916	0.00052955	3e-08	0.0	0.0	0.00152258	3e-08	0.0	5.3e-07	558.097854	741.78241228	759.00208748	8.64518887	-0.01604856	-0.36194998
0.06789	7.25739	0.00053323	3e-08	0.0	0.0	0.00151889	3e-08	1e-08	5.3e-07	558.30006608	741.73858637	758.94094667	8.63110581	-0.01591806	-0.36190196
0.06799	7.26562	0.00053692	4e-08	0.0	0.0	0.0015152	4e-08	1e-08	5.4e-07	558.50191918	741.6948473	758.87990109	8.61703807	-0.01578752	-0.36185402
0.06809	7.27383	0.00054062	4e-08	0.0	0.0	0.00151149	4e-08	1e-08	5.4e-07	558.70341383	741.65119504	758.81895063	8.60298559	-0.01565693	-0.36180616
0.06819	7.28203	0.00054434	4e-08	0.0	0.0	0.00150777	4e-08	1e-08	5.4e-07	558.90455055	741.60762953	758.75809519	8.5889483	-0.0155263	-0.36175836
0.06829	7.29022	0.00054806	4e-08	0.0	0.0	0.00150405	4e-08	1e-08	5.5e-07	559.10532983	741.5641506	758.69733466	8.57492566	-0.01539585	-0.36171065
0.06839	7.29841	0.00055179	4e-08	0.0	0.0	0.00150031	4e-08	1e-08	5.5e-07	559.3057522	741.52075821	758.63666894	8.56091844	-0.01526519	-0.361663
0.06849	7.30657	0.00055554	4e-08	0.0	0.0	0.00149656	4e-08	1e-08	5.6e-07	559.50581819	741.4774524	758.57609793	8.5469262	-0.01513448	-0.36161544
0.06859	7.31473	0.00055929	4e-08	0.0	0.0	0.0014928	4e-08	1e-08	5.6e-07	559.70552829	741.4342331	758.51562152	8.53294889	-0.01500373	-0.36156794
0.06869	7.32288	0.00056306	4e-08	0.0	0.0	0.00148903	4e-08	1e-08	5.6e-07	559.90488303	741.39110027	758.45523962	8.51898642	-0.01487293	-0.36152052
0.06879	7.33102	0.00056683	4e-08	0.0	0.0	0.00148524	4e-08	1e-08	5.7e-07	560.10388291	741.34805387	758.39495212	8.50503875	-0.01474208	-0.36147317
0.06889	7.33914	0.00057062	4e-08	0.0	0.0	0.00148145	4e-08	1e-08	5.7e-07	560.30252845	741.30509385	758.33475891	8.49110581	-0.01461118	-0.3614259
0.06899	7.34725	0.00057441	4e-08	0.0	0.0	0.00147765	4e-08	1e-08	5.8e-07	560.50082014	741.26222018	758.27465991	8.47718752	-0.01448023	-0.3613787
0.06909	7.35536	0.00057822	4e-08	0.0	0.0	0.00147384	4e-08	1e-08	5.8e-07	560.69875851	741.21943281	758.214655	8.46328382	-0.01434922	-0.36133158
0.06919	7.36345	0.00058203	4e-08	0.0	0.0	0.00147002	4e-08	1e-08	5.8e-07	560.89634405	741.1767317	758.15474409	8.44939465	-0.01421815	-0.36128453
0.06929	7.37153	0.00058586	4e-08	0.0	0.0	0.00146619	5e-08	1e-08	5.9e-07	561.09357727	741.13411681	758.09492708	8.43551995	-0.01408703	-0.36123755
0.06939	7.37959	0.00058969	4e-08	0.0	0.0	0.00146235	5e-08	1e-08	5.9e-07	561.29045866	741.0915881	758.03520386	8.42165963	-0.01395584	-0.36119065
0.06949	7.38765	0.00059354	5e-08	0.0	0.0	0.0014585	5e-08	1e-08	5.9e-07	561.48698874	741.04914555	757.97557435	8.40781364	-0.01382459	-0.36114382
0.06959	7.3957	0.00059739	5e-08	0.0	0.0	0.00145464	5e-08	1e-08	6e-07	561.683168	741.0067891	757.91603844	8.39398191	-0.01369327	-0.36109707
0.06969	7.40373	0.00060125	5e-08	0.0	0.0	0.00145077	5e-08	1e-08	6e-07	561.87899694	740.96451875	757.85659603	8.38016437	-0.01356188	-0.36105038
0.06979	7.41175	0.00060513	5e-08	0.0	0.0	0.0014469	5e-08	1e-08	6.1e-07	562.07447603	740.92233397	757.79724704	8.36636042	-0.01343103	-0.36100378
0.06989	7.41977	0.00060901	5e-08	0.0	0.0	0.00144301	5e-08	1e-08	6.1e-07	562.26960578	740.8802349	757.73799136	8.35257091	-0.01329966	-0.36095724
0.06999	7.42776	0.0006129	5e-08	0.0	0.0	0.00143911	5e-08	1e-08	6.1e-07	562.46438669	740.83822163	757.6788289	8.33879538	-0.01316823	-0.36091078
0.07009	7.43575	0.00061679	5e-08	0.0	0.0	0.00143521	5e-08	1e-08	6.2e-07	562.65881924	740.7962941	757.61975955	8.32503374	-0.01303675	-0.36086439
0.07019	7.44373	0.0006207	5e-08	0.0	0.0	0.0014313	5e-08	1e-08	6.2e-07	562.85290393	740.75445225	757.56078324	8.31128593	-0.01290521	-0.36081807
0.07029	7.45169	0.00062462	5e-08	0.0	0.0	0.00142738	5e-08	1e-08	6.3e-07	563.04664125	740.71269604	757.50189985	8.29755187	-0.01277361	-0.36077183
0.07039	7.45965	0.00062854	5e-08	0.0	0.0	0.00142345	6e-08	1e-08	6.3e-07	563.24003169	740.67102541	757.4431093	8.28383151	-0.01264196	-0.36072566
0.07049	7.46759	0.00063247	5e-08	0.0	0.0	0.00141951	6e-08	1e-08	6.3e-07	563.43307572	740.62944031	757.38441149	8.27012476	-0.01251024	-0.36067956
0.07059	7.47552	0.00063641	5e-08	0.0	0.0	0.00141556	6e-08	1e-08	6.4e-07	563.62577384	740.58794068	757.32580633	8.25643156	-0.01237846	-0.36063354
0.07069	7.48344	0.00064036	6e-08	0.0	0.0	0.00141161	6e-08	1e-08	6.4e-07	563.81812653	740.54652647	757.26729372	8.24275183	-0.01224662	-0.36058758
0.07079	7.49134	0.00064432	6e-08	0.0	0.0	0.00140765	6e-08	1e-08	6.5e-07	564.01013426	740.50519763	757.20887358	8.2290855	-0.01211471	-0.3605417
0.07089	7.49924	0.00064828	6e-08	0.0	0.0	0.00140368	6e-08	1e-08	6.5e-07	564.20179752	740.46395409	757.15054581	8.2154325	-0.01198274	-0.3604959
0.07099	7.50712	0.00065225	6e-08	0.0	0.0	0.0013997	6e-08	1e-08	6.5e-07	564.39311678	740.42279582	757.09231032	8.20179275	-0.01185071	-0.36045016
0.07109	7.51499	0.00065623	6e-08	0.0	0.0	0.00139571	6e-08	1e-08	6.6e-07	564.58409253	740.38172274	757.03416702	8.1881662	-0.0117186	-0.3604045
0.07119	7.52285	0.00066022	6e-08	0.0	0.0	0.00139172	6e-08	1e-08	6.6e-07	564.77472523	740.34073481	756.97611582	8.17455275	-0.01158643	-0.36035891
0.07129	7.5307	0.00066421	6e-08	0.0	0.0	0.00138772	7e-08	1e-08	6.7e-07	564.96501533	740.29983211	756.91815663	8.16095166	-0.0114542	-0.36031339
0.07139	7.53853	0.00066821	6e-08	0.0	0.0	0.00138371	7e-08	1e-08	6.7e-07	565.15496333	740.2590145	756.86028936	8.14736403	-0.01132189	-0.36026795
0.07149	7.54636	0.00067222	6e-08	0.0	0.0	0.0013797	7e-08	1e-08	6.7e-07	565.34456968	740.21828192	756.80251393	8.13378927	-0.01118951	-0.36022258
0.07159	7.55417	0.00067623	6e-08	0.0	0.0	0.00137568	7e-08	1e-08	6.8e-07	565.53383486	740.17763431	756.74483023	8.1202273	-0.01105706	-0.36017727
0.07169	7.56197	0.00068026	6e-08	0.0	0.0	0.00137165	7e-08	1e-08	6.8e-07	565.72275934	740.13707164	756.6872382	8.10667805	-0.01092453	-0.36013205
0.07179	7.56976	0.00068428	7e-08	0.0	0.0	0.00136762	7e-08	1e-08	6.9e-07	565.91134357	740.09659383	756.62973773	8.09314144	-0.01079193	-0.36008689
0.07189	7.57753	0.00068832	7e-08	0.0	0.0	0.00136357	7e-08	1e-08	6.9e-07	566.09958802	740.05620086	756.57232874	8.07961738	-0.01065926	-0.3600418
0.07199	7.58529	0.00069236	7e-08	0.0	0.0	0.00135953	7e-08	1e-08	6.9e-07	566.28749315	740.01589266	756.51501115	8.06610582	-0.0105265	-0.35999679
0.07209	7.59304	0.0006964	7e-08	0.0	0.0	0.00135547	8e-08	1e-08	7e-07	566.47505942	739.97566919	756.45778487	8.05260666	-0.01039367	-0.35995185
0.07219	7.60078	0.00070046	7e-08	0.0	0.0	0.00135141	8e-08	1e-08	7e-07	566.66228728	739.93553039	756.40064981	8.03911982	-0.01026076	-0.35990698
0.07229	7.60851	0.00070452	7e-08	0.0	0.0	0.00134735	8e-08	1e-08	7.1e-07	566.84917719	739.89547622	756.3436059	8.02564524	-0.01012777	-0.35986218
0.07239	7.61622	0.00070858	7e-08	0.0	0.0	0.00134328	8e-08	1e-08	7.1e-07	567.0357296	739.85550663	756.28665303	8.01218284	-0.0099947	-0.35981745
0.07249	7.62393	0.00071265	7e-08	0.0	0.0	0.0013392	8e-08	1e-08	7.1e-07	567.22194497	739.81562156	756.22979114	7.99873252	-0.00986155	-0.3597728
0.07259	7.63161	0.00071673	7e-08	0.0	0.0	0.00133512	8e-08	1e-08	7.2e-07	567.40782374	739.77582098	756.17302014	7.98529422	-0.00972832	-0.35972821
0.07269	7.63929	0.00072081	8e-08	0.0	0.0	0.00133103	8e-08	1e-08	7.2e-07	567.59336636	739.73610481	756.11633995	7.97186712	-0.00959477	-0.3596837
0.07279	7.64696	0.00072489	8e-08	0.0	0.0	0.00132694	9e-08	1e-08	7.3e-07	567.77857324	739.69647366	756.05975048	7.95845217	-0.00946124	-0.35963926
0.07289	7.65461	0.00072898	8e-08	0.0	0.0	0.00132284	9e-08	1e-08	7.3e-07	567.96344485	739.65692702	756.00325166	7.94504913	-0.00932765	-0.35959489
0.07299	7.66225	0.00073308	8e-08	0.0	0.0	0.00131874	9e-08	1e-08	7.3e-07	568.14798163	739.61746486	755.9468434	7.93165774	-0.00919397	-0.35955059
0.07309	7.66988	0.00073718	8e-08	0.0	0.0	0.00131463	9e-08	1e-08	7.4e-07	568.33218402	739.57808716	755.89052563	7.91827793	-0.00906018	-0.35950636
0.07319	7.67749	0.00074129	8e-08	0.0	0.0	0.00131052	9e-08	1e-08	7.4e-07	568.51605246	739.53879389	755.83429825	7.90490959	-0.00892629	-0.3594622
0.07329	7.68509	0.0007454	8e-08	0.0	0.0	0.0013064	9e-08	1e-08	7.5e-07	568.69958738	739.49958505	755.77816121	7.89155266	-0.00879229	-0.35941811
0.07339	7.69268	0.00074951	8e-08	0.0	0.0	0.00130228	9e-08	1e-08	7.5e-07	568.88278922	739.46046061	755.72211441	7.87820705	-0.00865818	-0.3593741
0.07349	7.70026	0.00075363	8e-08	0.0	0.0	0.00129815	1e-07	1e-08	7.5e-07	569.06565839	739.42142055	755.66615777	7.86487266	-0.00852397	-0.35933015
0.07359	7.70782	0.00075775	9e-08	0.0	0.0	0.00129402	1e-07	1e-08	7.6e-07	569.24819535	739.38246487	755.61029123	7.85154942	-0.00838964	-0.35928628
0.07369	7.71537	0.00076188	9e-08	0.0	0.0	0.00128989	1e-07	1e-08	7.6e-07	569.4304005	739.34359355	755.5545147	7.83823724	-0.00825519	-0.35924248
0.07379	7.72291	0.00076601	9e-08	0.0	0.0	0.00128575	1e-07	2e-08	7.7e-07	569.61227428	739.30480659	755.49882811	7.82493603	-0.00812063	-0.35919874
0.07389	7.73044	0.00077014	9e-08	0.0	0.0	0.00128161	1e-07	2e-08	7.7e-07	569.7938171	739.26610397	755.44323138	7.81164571	-0.00798595	-0.35915508
0.07399	7.73795	0.00077428	9e-08	0.0	0.0	0.00127747	1e-07	2e-08	7.8e-07	569.97502939	739.2274857	755.38772443	7.79836618	-0.00785115	-0.35911149
0.07409	7.74545	0.00077842	9e-08	0.0	0.0	0.00127332	1.1e-07	2e-08	7.8e-07	570.15591157	739.18895177	755.3323072	7.78509736	-0.00771623	-0.35906797
0.07419	7.75294	0.00078256	9e-08	0.0	0.0	0.00126917	1.1e-07	2e-08	7.8e-07	570.33646405	739.1505022	755.27697961	7.77183818	-0.00758132	-0.35902452
0.07429	7.76041	0.00078671	9e-08	0.0	0.0	0.00126501	1.1e-07	2e-08	7.9e-07	570.51668721	739.11213701	755.22174159	7.75859023	-0.00744618	-0.35898114
0.07439	7.76787	0.00079086	1e-07	0.0	0.0	0.00126085	1.1e-07	2e-08	7.9e-07	570.69658148	739.0738562	755.16659306	7.74535267	-0.00731092	-0.35893783
0.07449	7.77532	0.00079501	1e-07	0.0	0.0	0.00125669	1.1e-07	2e-08	8e-07	570.87614729	739.03565977	755.11153396	7.73212543	-0.00717553	-0.35889459
0.07459	7.78276	0.00079917	1e-07	0.0	0.0	0.00125253	1.2e-07	2e-08	8e-07	571.05538502	738.99754773	755.0565642	7.7189084	-0.00704002	-0.35885142
0.07469	7.79018	0.00080333	1e-07	0.0	0.0	0.00124837	1.2e-07	2e-08	8e-07	571.23429509	738.9595201	755.00168373	7.7057015	-0.00690437	-0.35880832
0.07479	7.79759	0.00080749	1e-07	0.0	0.0	0.0012442	1.2e-07	2e-08	8.1e-07	571.4128779	738.9215769	754.94689247	7.69250462	-0.00676859	-0.35876529
0.07489	7.80498	0.00081165	1e-07	0.0	0.0	0.00124003	1.2e-07	2e-08	8.1e-07	571.59113384	738.88371816	754.89219035	7.67931767	-0.00663267	-0.35872233
0.07499	7.81237	0.00081581	1e-07	0.0	0.0	0.00123586	1.2e-07	2e-08	8.2e-07	571.76906332	738.84594389	754.83757731	7.66614056	-0.00649662	-0.35867944
0.07509	7.81974	0.00081998	1.1e-07	0.0	0.0	0.00123168	1.3e-07	2e-08	8.2e-07	571.94666672	738.80825413	754.78305327	7.6529732	-0.00636043	-0.35863662
0.07519	7.82709	0.00082415	1.1e-07	0.0	0.0	0.00122751	1.3e-07	2e-08	8.3e-07	572.12394444	738.7706489	754.72861816	7.63981548	-0.00622409	-0.35859387
0.07529	7.83443	0.00082831	1.1e-07	0.0	0.0	0.00122333	1.3e-07	2e-08	8.3e-07	572.30089687	738.73312826	754.67427193	7.62666731	-0.00608762	-0.35855119
0.07539	7.84176	0.00083248	1.1e-07	0.0	0.0	0.00121915	1.3e-07	2e-08	8.3e-07	572.47752439	738.69569222	754.6200145	7.61352858	-0.005951	-0.35850858
0.07549	7.84908	0.00083666	1.1e-07	0.0	0.0	0.00121497	1.3e-07	2e-08	8.4e-07	572.65382739	738.65834084	754.56584581	7.60039922	-0.00581423	-0.35846604
0.07559	7.85638	0.00084083	1.1e-07	0.0	0.0	0.00121079	1.4e-07	2e-08	8.4e-07	572.82980625	738.62107417	754.51176579	7.5872791	-0.00567731	-0.35842357
0.07569	7.86367	0.000845	1.2e-07	0.0	0.0	0.00120661	1.4e-07	2e-08	8.5e-07	573.00546135	738.58389231	754.45777439	7.57416681	-0.00554019	-0.35838117
0.07579	7.87095	0.00084918	1.2e-07	0.0	0.0	0.00120243	1.4e-07	2e-08	8.5e-07	573.18079303	738.54679556	754.40387154	7.56106452	-0.00540295	-0.35833884
0.07589	7.87821	0.00085335	1.2e-07	0.0	0.0	0.00119824	1.4e-07	2e-08	8.5e-07	573.3558017	738.50978378	754.35005717	7.54797114	-0.00526556	-0.35829658
0.07599	7.88546	0.00085753	1.2e-07	0.0	0.0	0.00119406	1.4e-07	2e-08	8.6e-07	573.53048771	738.47285703	754.29633123	7.53488655	-0.005128	-0.35825438
0.07609	7.89269	0.0008617	1.2e-07	0.0	0.0	0.00118987	1.5e-07	2e-08	8.6e-07	573.70485145	738.4360154	754.24269366	7.52181065	-0.00499029	-0.35821226
0.07619	7.89991	0.00086588	1.2e-07	0.0	0.0	0.00118569	1.5e-07	2e-08	8.7e-07	573.87889327	738.39925897	754.18914439	7.50874334	-0.0048524	-0.35817021
0.07629	7.90712	0.00087006	1.2e-07	0.0	0.0	0.0011815	1.5e-07	2e-08	8.7e-07	574.05261353	738.36258782	754.13568336	7.49568451	-0.00471435	-0.35812822
0.07639	7.91431	0.00087423	1.3e-07	0.0	0.0	0.00117732	1.5e-07	2e-08	8.8e-07	574.22601261	738.32600206	754.08231051	7.48263406	-0.00457613	-0.35808631
0.07649	7.92149	0.00087841	1.3e-07	0.0	0.0	0.00117313	1.6e-07	2e-08	8.8e-07	574.39909085	738.28950177	754.02902579	7.46959187	-0.00443774	-0.35804446
0.07659	7.92866	0.00088258	1.3e-07	0.0	0.0	0.00116895	1.6e-07	2e-08	8.8e-07	574.5718486	738.25308707	753.97582914	7.45655783	-0.00429917	-0.35800268
0.07669	7.93581	0.00088676	1.3e-07	0.0	0.0	0.00116477	1.6e-07	2e-08	8.9e-07	574.74428623	738.21675807	753.9227205	7.44353185	-0.00416043	-0.35796097
0.07679	7.94295	0.00089093	1.3e-07	0.0	0.0	0.00116058	1.6e-07	2e-08	8.9e-07	574.91640407	738.18051487	753.86969981	7.4305138	-0.0040215	-0.35791933
0.07689	7.95007	0.00089511	1.3e-07	0.0	0.0	0.0011564	1.7e-07	2e-08	9e-07	575.08820248	738.1443576	753.81676703	7.41750358	-0.0038824	-0.35787776
0.07699	7.95718	0.00089928	1.4e-07	0.0	0.0	0.00115222	1.7e-07	3e-08	9e-07	575.25968179	738.10828638	753.76392209	7.40450107	-0.00374311	-0.35783626
0.07709	7.96428	0.00090345	1.4e-07	0.0	0.0	0.00114804	1.7e-07	3e-08	9e-07	575.43084236	738.07230135	753.71116494	7.39150617	-0.00360363	-0.35779483
0.07719	7.97136	0.00090762	1.4e-07	0.0	0.0	0.00114386	1.7e-07	3e-08	9.1e-07	575.60168449	738.03640257	753.65849554	7.37851686	-0.00346437	-0.35775347
0.07729	7.97843	0.00091179	1.4e-07	0.0	0.0	0.00113969	1.8e-07	3e-08	9.1e-07	575.7722085	738.00059007	753.60591383	7.36553629	-0.00332462	-0.35771218
0.07739	7.98548	0.00091595	1.4e-07	0.0	0.0	0.00113551	1.8e-07	3e-08	9.2e-07	575.94241474	737.96486412	753.55341976	7.35256291	-0.0031847	-0.35767095
0.07749	7.99252	0.00092012	1.5e-07	0.0	0.0	0.00113134	1.8e-07	3e-08	9.2e-07	576.11230355	737.92922485	753.50101329	7.3395966	-0.0030446	-0.35762979
0.07759	7.99954	0.00092428	1.5e-07	0.0	0.0	0.00112716	1.8e-07	3e-08	9.3e-07	576.28187525	737.89367243	753.44869435	7.32663724	-0.00290431	-0.35758871
0.07769	8.00655	0.00092844	1.5e-07	0.0	0.0	0.00112299	1.9e-07	3e-08	9.3e-07	576.45113014	737.85820701	753.3964629	7.31368471	-0.00276384	-0.35754769
0.07779	8.01355	0.0009326	1.5e-07	0.0	0.0	0.00111883	1.9e-07	3e-08	9.3e-07	576.62006856	737.82282875	753.34431889	7.30073888	-0.00262319	-0.35750674
0.07789	8.02053	0.00093676	1.5e-07	0.0	0.0	0.00111466	1.9e-07	3e-08	9.4e-07	576.78869082	737.78753783	753.29226228	7.28779964	-0.00248235	-0.35746585
0.07799	8.0275	0.00094091	1.6e-07	0.0	0.0	0.0011105	2e-07	3e-08	9.4e-07	576.95699722	737.7523344	753.24029302	7.27486686	-0.00234132	-0.35742504
0.07809	8.03445	0.00094506	1.6e-07	0.0	0.0	0.00110634	2e-07	3e-08	9.5e-07	577.12498808	737.71721867	753.18841107	7.26194041	-0.00220011	-0.3573843
0.07819	8.04139	0.00094921	1.6e-07	0.0	0.0	0.00110218	2e-07	3e-08	9.5e-07	577.29266369	737.6821908	753.13661637	7.24902017	-0.0020587	-0.35734362
0.07829	8.04831	0.00095336	1.6e-07	0.0	0.0	0.00109802	2e-07	3e-08	9.5e-07	577.46002436	737.64725099	753.08490889	7.23610602	-0.0019171	-0.35730301
0.07839	8.05522	0.0009575	1.6e-07	0.0	0.0	0.00109387	2.1e-07	3e-08	9.6e-07	577.62707039	737.61239945	753.03328859	7.22319782	-0.00177531	-0.35726247
0.07849	8.06212	0.00096164	1.7e-07	0.0	0.0	0.00108972	2.1e-07	3e-08	9.6e-07	577.79380207	737.57763637	752.98175542	7.21029545	-0.00163333	-0.357222
0.07859	8.069	0.00096577	1.7e-07	0.0	0.0	0.00108558	2.1e-07	3e-08	9.7e-07	577.96021969	737.54296196	752.93030933	7.19739877	-0.00149115	-0.3571816
0.07869	8.07586	0.0009699	1.7e-07	0.0	0.0	0.00108144	2.2e-07	3e-08	9.7e-07	578.12632351	737.50837663	752.87895031	7.18450492	-0.00134867	-0.35714127
0.07879	8.08271	0.00097403	1.7e-07	0.0	0.0	0.0010773	2.2e-07	3e-08	9.8e-07	578.29211379	737.47388075	752.8276783	7.17161848	-0.00120607	-0.357101
0.07889	8.08954	0.00097816	1.7e-07	0.0	0.0	0.00107316	2.2e-07	3e-08	9.8e-07	578.45759086	737.43947434	752.77649328	7.15873724	-0.00106327	-0.3570608
0.07899	8.09636	0.00098228	1.8e-07	0.0	0.0	0.00106903	2.3e-07	3e-08	9.8e-07	578.62275497	737.40515766	752.7253952	7.14586106	-0.00092026	-0.35702068
0.07909	8.10317	0.00098639	1.8e-07	0.0	0.0	0.00106491	2.3e-07	3e-08	9.9e-07	578.7876064	737.37093098	752.67438402	7.13298981	-0.00077705	-0.35698062
0.07919	8.10996	0.0009905	1.8e-07	0.0	0.0	0.00106079	2.3e-07	4e-08	9.9e-07	578.95214542	737.33679456	752.62345971	7.12012333	-0.00063362	-0.35694062
0.07929	8.11673	0.00099461	1.8e-07	0.0	0.0	0.00105667	2.4e-07	4e-08	1e-06	579.11637229	737.30274868	752.57262224	7.10726148	-0.00049	-0.3569007
0.07939	8.12349	0.00099871	1.8e-07	0.0	0.0	0.00105256	2.4e-07	4e-08	1e-06	579.28028727	737.26879364	752.52187158	7.09440413	-0.00034616	-0.35686084
0.07949	8.13024	0.00100281	1.9e-07	0.0	0.0	0.00104845	2.4e-07	4e-08	1e-06	579.44389061	737.23492971	752.47120768	7.08155112	-0.00020211	-0.35682105
0.07959	8.13697	0.00100691	1.9e-07	0.0	0.0	0.00104434	2.5e-07	4e-08	1.01e-06	579.60718257	737.20115721	752.42063053	7.06870231	-5.784e-05	-0.35678133
0.07969	8.14368	0.00101099	1.9e-07	0.0	0.0	0.00104025	2.5e-07	4e-08	1.01e-06	579.7701634	737.16747645	752.37014008	7.05585755	8.664e-05	-0.35674168
0.07979	8.15038	0.00101508	1.9e-07	0.0	0.0	0.00103615	2.5e-07	4e-08	1.02e-06	579.93283333	737.13388774	752.31973632	7.0430167	0.00023133	-0.3567021
0.07989	8.15706	0.00101915	2e-07	0.0	0.0	0.00103206	2.6e-07	4e-08	1.02e-06	580.09519262	737.10039141	752.26941921	7.0301796	0.00037624	-0.35666258
0.07999	8.16373	0.00102323	2e-07	0.0	0.0	0.00102798	2.6e-07	4e-08	1.02e-06	580.2572415	737.06698781	752.21918873	7.0173461	0.00052137	-0.35662314
0.08009	8.17038	0.00102729	2e-07	0.0	0.0	0.00102391	2.6e-07	4e-08	1.03e-06	580.41898019	737.03367728	752.16904484	7.00451605	0.00066672	-0.35658376
0.08019	8.17702	0.00103135	2e-07	0.0	0.0	0.00101983	2.7e-07	4e-08	1.03e-06	580.58040889	737.0004601	752.11898755	6.99168547	0.00081191	-0.35654445
0.08029	8.18364	0.00103541	2e-07	0.0	0.0	0.00101577	2.7e-07	4e-08	1.04e-06	580.74152781	736.96733662	752.06901683	6.97886081	0.0009576	-0.3565052
0.08039	8.19024	0.00103946	2.1e-07	0.0	0.0	0.00101171	2.7e-07	4e-08	1.04e-06	580.90233721	736.93430726	752.01913264	6.96603899	0.00110349	-0.35646603
0.08049	8.19683	0.0010435	2.1e-07	0.0	0.0	0.00100766	2.8e-07	4e-08	1.05e-06	581.06283728	736.90137239	751.96933497	6.95321985	0.0012496	-0.35642692
0.08059	8.2034	0.00104754	2.1e-07	0.0	0.0	0.00100361	2.8e-07	4e-08	1.05e-06	581.22302825	736.86853242	751.91962379	6.94040323	0.00139592	-0.35638788
0.08069	8.20996	0.00105157	2.1e-07	0.0	0.0	0.00099957	2.9e-07	4e-08	1.05e-06	581.38291031	736.83578772	751.86999909	6.92758894	0.00154245	-0.35634891
0.08079	8.2165	0.00105559	2.2e-07	0.0	0.0	0.00099553	2.9e-07	4e-08	1.06e-06	581.54248367	736.80313871	751.82046086	6.91477682	0.00168919	-0.35631
0.08089	8.22303	0.00105961	2.2e-07	0.0	0.0	0.00099151	2.9e-07	4e-08	1.06e-06	581.70174851	736.7705858	751.77100907	6.90196671	0.00183613	-0.35627117
0.08099	8.22954	0.00106362	2.2e-07	0.0	0.0	0.00098749	3e-07	5e-08	1.07e-06	581.86070504	736.73812942	751.72164371	6.88915842	0.00198329	-0.3562324
0.08109	8.23603	0.00106762	2.2e-07	0.0	0.0	0.00098347	3e-07	5e-08	1.07e-06	582.01935344	736.70577	751.67236476	6.87635177	0.00213066	-0.3561937
0.08119	8.24251	0.00107161	2.3e-07	0.0	0.0	0.00097946	3e-07	5e-08	1.07e-06	582.17769389	736.67350799	751.62317222	6.86354661	0.00227824	-0.35615507
0.08129	8.24897	0.0010756	2.3e-07	0.0	0.0	0.00097547	3.1e-07	5e-08	1.08e-06	582.33572656	736.64134383	751.57406607	6.85074274	0.00242604	-0.3561165
0.08139	8.25542	0.00107958	2.3e-07	0.0	0.0	0.00097147	3.1e-07	5e-08	1.08e-06	582.49345164	736.609278	751.5250463	6.83793998	0.00257404	-0.356078
0.08149	8.26184	0.00108356	2.3e-07	0.0	0.0	0.00096749	3.2e-07	5e-08	1.09e-06	582.65086928	736.57731096	751.4761129	6.82513817	0.00272225	-0.35603958
0.08159	8.26826	0.00108752	2.4e-07	0.0	0.0	0.00096351	3.2e-07	5e-08	1.09e-06	582.80797966	736.5454432	751.42726587	6.8123371	0.00287067	-0.35600121
0.08169	8.27465	0.00109148	2.4e-07	0.0	0.0	0.00095954	3.3e-07	5e-08	1.09e-06	582.96478285	736.51367568	751.37850522	6.79953104	0.0030196	-0.35596292
0.08179	8.28103	0.00109543	2.4e-07	0.0	0.0	0.00095558	3.3e-07	5e-08	1.1e-06	583.12127903	736.48200881	751.32983094	6.78672942	0.00316853	-0.3559247
0.08189	8.28739	0.00109937	2.4e-07	0.0	0.0	0.00095163	3.3e-07	5e-08	1.1e-06	583.27746836	736.45044295	751.28124302	6.7739278	0.00331767	-0.35588654
0.08199	8.29374	0.00110331	2.5e-07	0.0	0.0	0.00094768	3.4e-07	5e-08	1.11e-06	583.433351	736.41897865	751.23274146	6.76112596	0.00346703	-0.35584845
0.08209	8.30007	0.00110723	2.5e-07	0.0	0.0	0.00094375	3.4e-07	5e-08	1.11e-06	583.58892706	736.38761648	751.18432626	6.74832372	0.00361662	-0.35581043
0.08219	8.30638	0.00111115	2.5e-07	0.0	0.0	0.00093982	3.5e-07	5e-08	1.11e-06	583.74419669	736.35635702	751.13599741	6.73552086	0.00376643	-0.35577247
0.08229	8.31268	0.00111506	2.6e-07	0.0	0.0	0.0009359	3.5e-07	5e-08	1.12e-06	583.89916001	736.32520086	751.08775493	6.72271717	0.00391646	-0.35573459
0.08239	8.31896	0.00111895	2.6e-07	0.0	0.0	0.00093199	3.6e-07	5e-08	1.12e-06	584.05381712	736.2941486	751.03959882	6.70991244	0.00406671	-0.35569677
0.08249	8.32522	0.00112285	2.6e-07	0.0	0.0	0.00092808	3.6e-07	5e-08	1.12e-06	584.20816816	736.26320087	750.99152908	6.69710647	0.00421719	-0.35565902
0.08259	8.33147	0.00112673	2.6e-07	0.0	0.0	0.00092419	3.6e-07	6e-08	1.13e-06	584.36221321	736.23235829	750.94354572	6.68429904	0.00436789	-0.35562134
0.08269	8.33769	0.0011306	2.7e-07	0.0	0.0	0.00092031	3.7e-07	6e-08	1.13e-06	584.51595239	736.20162152	750.89564875	6.67148993	0.00451881	-0.35558372
0.08279	8.34391	0.00113446	2.7e-07	0.0	0.0	0.00091643	3.7e-07	6e-08	1.14e-06	584.6693858	736.17099121	750.84783818	6.65867893	0.00466996	-0.35554617
0.08289	8.3501	0.00113832	2.7e-07	0.0	0.0	0.00091256	3.8e-07	6e-08	1.14e-06	584.82251352	736.14046804	750.80011402	6.64586581	0.00482133	-0.35550869
0.08299	8.35628	0.00114216	2.7e-07	0.0	0.0	0.00090871	3.8e-07	6e-08	1.14e-06	584.97533563	736.11005269	750.75247628	6.63305036	0.00497293	-0.35547128
0.08309	8.36244	0.001146	2.8e-07	0.0	0.0	0.00090486	3.9e-07	6e-08	1.15e-06	585.12785222	736.07974586	750.70492498	6.62023235	0.00512475	-0.35543394
0.08319	8.36858	0.00114982	2.8e-07	0.0	0.0	0.00090102	3.9e-07	6e-08	1.15e-06	585.28006323	736.04954823	750.65746018	6.6074024	0.00527644	-0.35539667
0.08329	8.3747	0.00115364	2.8e-07	0.0	0.0	0.0008972	4e-07	6e-08	1.16e-06	585.43196878	736.01946056	750.61008188	6.59457614	0.00542862	-0.35535946
0.08339	8.38081	0.00115744	2.9e-07	0.0	0.0	0.00089338	4e-07	6e-08	1.16e-06	585.58356895	735.98948359	750.56279008	6.58174631	0.00558101	-0.35532232
0.08349	8.3869	0.00116124	2.9e-07	0.0	0.0	0.00088957	4.1e-07	6e-08	1.16e-06	585.7348638	735.95961807	750.51558482	6.56891266	0.00573362	-0.35528525
0.08359	8.39297	0.00116502	2.9e-07	0.0	0.0	0.00088577	4.1e-07	6e-08	1.17e-06	585.88585337	735.9298648	750.46846612	6.55607493	0.00588643	-0.35524824
0.08369	8.39903	0.00116879	3e-07	0.0	0.0	0.00088199	4.2e-07	6e-08	1.17e-06	586.03653769	735.90022454	750.421434	6.54323286	0.00603946	-0.35521131
0.08379	8.40506	0.00117256	3e-07	0.0	0.0	0.00087821	4.2e-07	6e-08	1.17e-06	586.18691679	735.87069812	750.37448849	6.53038619	0.00619269	-0.35517444
0.08389	8.41108	0.00117631	3e-07	0.0	0.0	0.00087444	4.3e-07	7e-08	1.18e-06	586.3369907	735.84128633	750.32762963	6.51753465	0.00634614	-0.35513764
0.08399	8.41708	0.00118005	3e-07	0.0	0.0	0.00087069	4.3e-07	7e-08	1.18e-06	586.48675944	735.81199003	750.28085744	6.50467798	0.00649979	-0.35510091
0.08409	8.42306	0.00118379	3.1e-07	0.0	0.0	0.00086694	4.4e-07	7e-08	1.19e-06	586.636223	735.78281007	750.23417196	6.4918159	0.00665365	-0.35506425
0.08419	8.42903	0.00118751	3.1e-07	0.0	0.0	0.00086321	4.4e-07	7e-08	1.19e-06	586.7853814	735.75374729	750.18757322	6.47894815	0.00680772	-0.35502765
0.08429	8.43497	0.00119122	3.1e-07	0.0	0.0	0.00085949	4.5e-07	7e-08	1.19e-06	586.93423464	735.7248026	750.14106127	6.46607445	0.00696199	-0.35499113
0.08439	8.4409	0.00119492	3.2e-07	0.0	0.0	0.00085578	4.5e-07	7e-08	1.2e-06	587.08278268	735.69597689	750.09463614	6.45319451	0.00711646	-0.35495467
0.08449	8.44681	0.0011986	3.2e-07	0.0	0.0	0.00085208	4.6e-07	7e-08	1.2e-06	587.23102554	735.66727108	750.04829786	6.44030807	0.00727114	-0.35491828
0.08459	8.4527	0.00120228	3.2e-07	0.0	0.0	0.00084839	4.6e-07	7e-08	1.2e-06	587.37896316	735.63868608	750.0020465	6.42741343	0.00742604	-0.35488195
0.08469	8.45858	0.00120594	3.3e-07	0.0	0.0	0.00084471	4.7e-07	7e-08	1.21e-06	587.52659536	735.61022337	749.95588214	6.41450397	0.00758128	-0.3548457
0.08479	8.46443	0.0012096	3.3e-07	0.0	0.0	0.00084104	4.7e-07	7e-08	1.21e-06	587.67392219	735.58188358	749.90980481	6.40159349	0.00773661	-0.35480952
0.08489	8.47027	0.00121324	3.3e-07	0.0	0.0	0.00083739	4.8e-07	7e-08	1.22e-06	587.82094361	735.55366769	749.86381454	6.38867498	0.00789214	-0.3547734
0.08499	8.47609	0.00121687	3.4e-07	0.0	0.0	0.00083375	4.8e-07	7e-08	1.22e-06	587.96765957	735.52557671	749.8179114	6.37574813	0.00804787	-0.35473735
0.08509	8.48188	0.00122049	3.4e-07	0.0	0.0	0.00083012	4.9e-07	8e-08	1.22e-06	588.11406999	735.4976117	749.77209543	6.36281259	0.00820381	-0.35470137
0.08519	8.48766	0.00122409	3.4e-07	0.0	0.0	0.0008265	5e-07	8e-08	1.23e-06	588.2601748	735.4697737	749.72636669	6.34986805	0.00835995	-0.35466546
0.08529	8.49342	0.00122768	3.5e-07	0.0	0.0	0.00082289	5e-07	8e-08	1.23e-06	588.40597391	735.44206379	749.68072526	6.33691418	0.00851629	-0.35462961
0.08539	8.49917	0.00123127	3.5e-07	0.0	0.0	0.0008193	5.1e-07	8e-08	1.23e-06	588.55146722	735.41448308	749.63517118	6.32395064	0.00867282	-0.35459384
0.08549	8.50489	0.00123483	3.5e-07	0.0	0.0	0.00081571	5.1e-07	8e-08	1.24e-06	588.69665463	735.38703269	749.58970452	6.31097709	0.00882956	-0.35455813
0.08559	8.51059	0.00123839	3.6e-07	0.0	0.0	0.00081214	5.2e-07	8e-08	1.24e-06	588.84153604	735.35971375	749.54432536	6.2979932	0.00898649	-0.3545225
0.08569	8.51628	0.00124193	3.6e-07	0.0	0.0	0.00080859	5.2e-07	8e-08	1.24e-06	588.98611131	735.33252741	749.49903376	6.28499862	0.00914362	-0.35448693
0.08579	8.52194	0.00124546	3.6e-07	0.0	0.0	0.00080504	5.3e-07	8e-08	1.25e-06	589.13038033	735.30547487	749.45382978	6.271993	0.00930095	-0.35445143
0.08589	8.52759	0.00124898	3.7e-07	0.0	0.0	0.00080151	5.4e-07	8e-08	1.25e-06	589.27434296	735.27855732	749.40871352	6.25897598	0.00945846	-0.354416
0.08599	8.53321	0.00125249	3.7e-07	0.0	0.0	0.00079799	5.4e-07	8e-08	1.25e-06	589.41799905	735.25177597	749.36368504	6.24594722	0.00961617	-0.35438063
0.08609	8.53882	0.00125598	3.7e-07	0.0	1e-08	0.00079449	5.5e-07	8e-08	1.26e-06	589.56134843	735.2251321	749.31874443	6.23289027	0.00977427	-0.35434534
0.08619	8.54441	0.00125946	3.8e-07	0.0	1e-08	0.00079099	5.5e-07	9e-08	1.26e-06	589.70439058	735.19862768	749.27389188	6.21983217	0.00993242	-0.35431012
0.08629	8.54997	0.00126293	3.8e-07	0.0	1e-08	0.00078751	5.6e-07	9e-08	1.27e-06	589.8471256	735.17226347	749.2291274	6.20676057	0.01009077	-0.35427497
0.08639	8.55552	0.00126638	3.8e-07	0.0	1e-08	0.00078405	5.7e-07	9e-08	1.27e-06	589.98955329	735.1460408	749.18445106	6.19367504	0.01024931	-0.35423988
0.08649	8.56105	0.00126982	3.9e-07	0.0	1e-08	0.00078059	5.7e-07	9e-08	1.27e-06	590.13167344	735.11996104	749.13986298	6.18057517	0.01040805	-0.35420486
0.08659	8.56655	0.00127324	3.9e-07	0.0	1e-08	0.00077715	5.8e-07	9e-08	1.28e-06	590.27348584	735.09402556	749.09536325	6.16746052	0.01056698	-0.35416992
0.08669	8.57204	0.00127666	3.9e-07	0.0	1e-08	0.00077373	5.8e-07	9e-08	1.28e-06	590.41499026	735.06823577	749.05095196	6.15433066	0.01072611	-0.35413504
0.08679	8.57751	0.00128005	4e-07	0.0	1e-08	0.00077031	5.9e-07	9e-08	1.28e-06	590.55618646	735.04259311	749.00662921	6.14118515	0.01088543	-0.35410023
0.08689	8.58295	0.00128344	4e-07	0.0	1e-08	0.00076691	6e-07	9e-08	1.29e-06	590.69707421	735.01709903	748.96239513	6.12802355	0.01104494	-0.3540655
0.08699	8.58838	0.00128681	4e-07	0.0	1e-08	0.00076353	6e-07	9e-08	1.29e-06	590.83765323	734.99175501	748.91824981	6.11484541	0.01120464	-0.35403083
0.08709	8.59379	0.00129017	4.1e-07	0.0	1e-08	0.00076016	6.1e-07	9e-08	1.29e-06	590.97792326	734.96656256	748.87419336	6.10165027	0.01136454	-0.35399623
0.08719	8.59917	0.00129351	4.1e-07	0.0	1e-08	0.0007568	6.1e-07	9e-08	1.3e-06	591.11788402	734.94152322	748.83022591	6.08843767	0.01152462	-0.3539617
0.08729	8.60453	0.00129684	4.1e-07	0.0	1e-08	0.00075346	6.2e-07	1e-07	1.3e-06	591.25753523	734.91663854	748.78634756	6.07520716	0.01168489	-0.35392724
0.08739	8.60988	0.00130015	4.2e-07	0.0	1e-08	0.00075013	6.3e-07	1e-07	1.3e-06	591.39687656	734.89191011	748.74255845	6.06195826	0.01184535	-0.35389285
0.08749	8.6152	0.00130345	4.2e-07	0.0	1e-08	0.00074681	6.3e-07	1e-07	1.31e-06	591.53590773	734.86733955	748.69885869	6.04869049	0.012006	-0.35385853
0.08759	8.6205	0.00130674	4.3e-07	0.0	1e-08	0.00074351	6.4e-07	1e-07	1.31e-06	591.6746283	734.84292863	748.65524845	6.03537728	0.01216718	-0.35382429
0.08769	8.62578	0.00131001	4.3e-07	0.0	1e-08	0.00074023	6.5e-07	1e-07	1.31e-06	591.81303749	734.81867988	748.61172799	6.02206273	0.01232829	-0.35379011
0.08779	8.63104	0.00131327	4.3e-07	0.0	1e-08	0.00073696	6.5e-07	1e-07	1.32e-06	591.95113531	734.7945943	748.56829734	6.00872679	0.01248961	-0.353756
0.08789	8.63628	0.00131651	4.4e-07	0.0	1e-08	0.0007337	6.6e-07	1e-07	1.32e-06	592.08892138	734.77067367	748.52495664	5.9953689	0.01265113	-0.35372197
0.08799	8.6415	0.00131974	4.4e-07	0.0	1e-08	0.00073046	6.7e-07	1e-07	1.32e-06	592.22639531	734.74691977	748.48170604	5.98198847	0.01281284	-0.353688
0.08809	8.64669	0.00132295	4.4e-07	0.0	1e-08	0.00072723	6.7e-07	1e-07	1.33e-06	592.36355668	734.72333445	748.43854569	5.96858491	0.01297476	-0.35365411
0.08819	8.65186	0.00132615	4.5e-07	0.0	1e-08	0.00072402	6.8e-07	1.1e-07	1.33e-06	592.50040508	734.69991954	748.39547575	5.95515762	0.01313687	-0.35362029
0.08829	8.65702	0.00132933	4.5e-07	0.0	1e-08	0.00072082	6.9e-07	1.1e-07	1.33e-06	592.63694006	734.67667696	748.35249638	5.94170601	0.01329918	-0.35358653
0.08839	8.66215	0.0013325	4.5e-07	0.0	1e-08	0.00071764	6.9e-07	1.1e-07	1.34e-06	592.77316116	734.65360861	748.30960776	5.92822946	0.01346169	-0.35355285
0.08849	8.66725	0.00133565	4.6e-07	0.0	1e-08	0.00071447	7e-07	1.1e-07	1.34e-06	592.90906793	734.63071647	748.26681003	5.91472735	0.01362441	-0.35351924
0.08859	8.67234	0.00133879	4.6e-07	0.0	1e-08	0.00071132	7.1e-07	1.1e-07	1.34e-06	593.04465987	734.60800251	748.22410339	5.90119906	0.01378732	-0.3534857
0.08869	8.6774	0.00134191	4.7e-07	0.0	1e-08	0.00070819	7.1e-07	1.1e-07	1.34e-06	593.17993648	734.58546877	748.18148801	5.88764395	0.01395043	-0.35345224
0.08879	8.68244	0.00134501	4.7e-07	0.0	1e-08	0.00070506	7.2e-07	1.1e-07	1.35e-06	593.31489727	734.5631173	748.13896408	5.87406137	0.01411374	-0.35341884
0.08889	8.68746	0.0013481	4.7e-07	0.0	1e-08	0.00070196	7.3e-07	1.1e-07	1.35e-06	593.44954169	734.5409502	748.09653177	5.86045069	0.01427726	-0.35338552
0.08899	8.69246	0.00135118	4.8e-07	0.0	1e-08	0.00069887	7.3e-07	1.1e-07	1.35e-06	593.58386922	734.51896959	748.05419128	5.84681123	0.01444097	-0.35335226
0.08909	8.69743	0.00135424	4.8e-07	0.0	1e-08	0.0006958	7.4e-07	1.1e-07	1.36e-06	593.71787903	734.49717812	748.01194288	5.83309881	0.01460571	-0.35331909
0.08919	8.70238	0.00135728	4.8e-07	0.0	1e-08	0.00069274	7.5e-07	1.2e-07	1.36e-06	593.85156997	734.47557915	747.96978695	5.81938732	0.01477006	-0.35328599
0.08929	8.70731	0.00136031	4.9e-07	0.0	1e-08	0.00068969	7.6e-07	1.2e-07	1.36e-06	593.98494199	734.45417386	747.92772354	5.8056433	0.01493465	-0.35325295
0.08939	8.71222	0.00136332	4.9e-07	0.0	1e-08	0.00068667	7.6e-07	1.2e-07	1.37e-06	594.11799445	734.43296459	747.88575285	5.79186595	0.01509948	-0.35321999
0.08949	8.7171	0.00136631	5e-07	0.0	1e-08	0.00068366	7.7e-07	1.2e-07	1.37e-06	594.25072668	734.41195372	747.84387513	5.77805443	0.01526455	-0.35318711
0.08959	8.72196	0.00136929	5e-07	0.0	1e-08	0.00068066	7.8e-07	1.2e-07	1.37e-06	594.38313799	734.3911437	747.8020906	5.7642079	0.01542986	-0.35315429
0.08969	8.72679	0.00137226	5e-07	0.0	1e-08	0.00067769	7.8e-07	1.2e-07	1.38e-06	594.51522769	734.37053701	747.7603995	5.75032552	0.01559542	-0.35312155
0.08979	8.7316	0.0013752	5.1e-07	0.0	1e-08	0.00067472	7.9e-07	1.2e-07	1.38e-06	594.64699505	734.35013616	747.71880207	5.73640643	0.01576123	-0.35308889
0.08989	8.73639	0.00137813	5.1e-07	0.0	1e-08	0.00067178	8e-07	1.2e-07	1.38e-06	594.77843933	734.32994372	747.67729857	5.72244974	0.01592729	-0.35305629
0.08999	8.74115	0.00138105	5.2e-07	0.0	1e-08	0.00066885	8.1e-07	1.2e-07	1.38e-06	594.90955976	734.3099623	747.63588925	5.70845458	0.01609361	-0.35302377
0.09009	8.74589	0.00138394	5.2e-07	0.0	1e-08	0.00066594	8.1e-07	1.3e-07	1.39e-06	595.04035556	734.29019457	747.59457438	5.69442004	0.0162602	-0.35299133
0.09019	8.75061	0.00138682	5.2e-07	0.0	1e-08	0.00066304	8.2e-07	1.3e-07	1.39e-06	595.17082592	734.27064322	747.55335422	5.68034522	0.01642704	-0.35295896
0.09029	8.7553	0.00138969	5.3e-07	0.0	1e-08	0.00066016	8.3e-07	1.3e-07	1.39e-06	595.30097003	734.251311	747.51222905	5.6662292	0.01659416	-0.35292666
0.09039	8.75997	0.00139254	5.3e-07	0.0	1e-08	0.0006573	8.3e-07	1.3e-07	1.4e-06	595.43078702	734.23220072	747.47119915	5.65207105	0.01676155	-0.35289444
0.09049	8.76461	0.00139537	5.4e-07	0.0	1e-08	0.00065445	8.4e-07	1.3e-07	1.4e-06	595.56027604	734.21331522	747.4302648	5.63786982	0.01692921	-0.35286229
0.09059	8.76923	0.00139818	5.4e-07	0.0	1e-08	0.00065162	8.5e-07	1.3e-07	1.4e-06	595.68943555	734.19465875	747.38942649	5.6235449	0.01709897	-0.35283023
0.09069	8.77382	0.00140098	5.4e-07	0.0	1e-08	0.00064881	8.6e-07	1.3e-07	1.4e-06	595.81826392	734.17623575	747.34868474	5.60923211	0.01726771	-0.35279823
0.09079	8.77839	0.00140376	5.5e-07	0.0	1e-08	0.00064602	8.6e-07	1.3e-07	1.41e-06	595.94676105	734.15804748	747.3080396	5.59487023	0.01743681	-0.35276632
0.09089	8.78294	0.00140652	5.5e-07	0.0	1e-08	0.00064324	8.7e-07	1.4e-07	1.41e-06	596.07492589	734.14009715	747.26749141	5.58045804	0.01760628	-0.35273447
0.09099	8.78745	0.00140926	5.6e-07	0.0	1e-08	0.00064048	8.8e-07	1.4e-07	1.41e-06	596.2027574	734.12238799	747.22704052	5.56599431	0.01777613	-0.35270271
0.09109	8.79195	0.00141199	5.6e-07	0.0	1e-08	0.00063774	8.9e-07	1.4e-07	1.41e-06	596.33025448	734.10492334	747.18668727	5.55147778	0.01794637	-0.35267102
0.09119	8.79641	0.0014147	5.6e-07	0.0	1e-08	0.00063501	8.9e-07	1.4e-07	1.42e-06	596.45741602	734.08770657	747.14643202	5.53690717	0.018117	-0.3526394
0.09129	8.80085	0.00141739	5.7e-07	0.0	1e-08	0.0006323	9e-07	1.4e-07	1.42e-06	596.58424088	734.07074113	747.10627515	5.52228119	0.01828805	-0.35260787
0.09139	8.80527	0.00142007	5.7e-07	0.0	1e-08	0.00062961	9.1e-07	1.4e-07	1.42e-06	596.71072789	734.05403053	747.06621703	5.50759852	0.01845952	-0.35257641
0.09149	8.80966	0.00142273	5.7e-07	0.0	1e-08	0.00062694	9.2e-07	1.4e-07	1.43e-06	596.83687583	734.03757834	747.02625804	5.49285784	0.01863142	-0.35254503
0.09159	8.81402	0.00142536	5.8e-07	0.0	1e-08	0.00062428	9.2e-07	1.4e-07	1.43e-06	596.96268347	734.02138821	746.98639859	5.4780578	0.01880376	-0.35251373
0.09169	8.81836	0.00142799	5.8e-07	0.0	1e-08	0.00062165	9.3e-07	1.4e-07	1.43e-06	597.08814955	734.00546385	746.94663907	5.46319702	0.01897655	-0.3524825
0.09179	8.82267	0.00143059	5.9e-07	0.0	1e-08	0.00061903	9.4e-07	1.5e-07	1.43e-06	597.21327277	733.98980904	746.90697991	5.44827412	0.01914981	-0.35245136
0.09189	8.82695	0.00143318	5.9e-07	0.0	1e-08	0.00061643	9.5e-07	1.5e-07	1.44e-06	597.3380518	733.97442762	746.86742152	5.43328769	0.01932355	-0.35242029
0.09199	8.83121	0.00143574	5.9e-07	0.0	1e-08	0.00061384	9.5e-07	1.5e-07	1.44e-06	597.46248528	733.95932352	746.82796433	5.4182363	0.01949779	-0.3523893
0.09209	8.83544	0.00143829	6e-07	0.0	1e-08	0.00061128	9.6e-07	1.5e-07	1.44e-06	597.58657016	733.94450429	746.78860929	5.4029593	0.01967649	-0.35235841
0.09219	8.83964	0.00144082	6e-07	0.0	1e-08	0.00060873	9.7e-07	1.5e-07	1.44e-06	597.7103043	733.92997548	746.74935704	5.38772929	0.01985285	-0.35232759
0.09229	8.84381	0.00144334	6.1e-07	0.0	1e-08	0.0006062	9.8e-07	1.5e-07	1.45e-06	597.83368756	733.91573845	746.71020767	5.37242386	0.02002989	-0.35229684
0.09239	8.84796	0.00144583	6.1e-07	0.0	1e-08	0.00060369	9.8e-07	1.5e-07	1.45e-06	597.95671829	733.9017977	746.67116169	5.35704105	0.02020763	-0.35226618
0.09249	8.85208	0.00144831	6.1e-07	0.0	1e-08	0.0006012	9.9e-07	1.5e-07	1.45e-06	598.07939481	733.88815785	746.63221963	5.34157888	0.02038611	-0.3522356
0.09259	8.85617	0.00145077	6.2e-07	0.0	1e-08	0.00059873	1e-06	1.6e-07	1.45e-06	598.2017154	733.87482361	746.59338202	5.32603535	0.02056534	-0.3522051
0.09269	8.86023	0.0014532	6.2e-07	0.0	1e-08	0.00059628	1.01e-06	1.6e-07	1.46e-06	598.32367828	733.86179977	746.55464943	5.31040841	0.02074536	-0.35217469
0.09279	8.86427	0.00145562	6.3e-07	0.0	1e-08	0.00059384	1.02e-06	1.6e-07	1.46e-06	598.44528164	733.84909126	746.51602242	5.29469599	0.02092619	-0.35214435
0.09289	8.86827	0.00145803	6.3e-07	0.0	1e-08	0.00059142	1.02e-06	1.6e-07	1.46e-06	598.56652361	733.83670307	746.47750156	5.27889596	0.02110785	-0.3521141
0.09299	8.87225	0.00146041	6.3e-07	0.0	1e-08	0.00058903	1.03e-06	1.6e-07	1.46e-06	598.68740228	733.82464034	746.43908747	5.2630062	0.02129038	-0.35208393
0.09309	8.87619	0.00146277	6.4e-07	0.0	1e-08	0.00058665	1.04e-06	1.6e-07	1.47e-06	598.80791569	733.81290826	746.40078075	5.24702452	0.02147381	-0.35205385
0.09319	8.88011	0.00146511	6.4e-07	0.0	1e-08	0.00058429	1.05e-06	1.6e-07	1.47e-06	598.92806181	733.80151219	746.36258202	5.23094872	0.02165816	-0.35202385
0.09329	8.884	0.00146744	6.5e-07	0.0	1e-08	0.00058195	1.05e-06	1.6e-07	1.47e-06	599.04783859	733.79045755	746.32449192	5.21477655	0.02184347	-0.35199393
0.09339	8.88786	0.00146974	6.5e-07	0.0	1e-08	0.00057963	1.06e-06	1.7e-07	1.47e-06	599.16724392	733.7797499	746.28651112	5.19850574	0.02202976	-0.3519641
0.09349	8.89168	0.00147203	6.5e-07	0.0	1e-08	0.00057733	1.07e-06	1.7e-07	1.48e-06	599.28627563	733.76939489	746.24864028	5.18213398	0.02221706	-0.35193436
0.09359	8.89548	0.00147429	6.6e-07	0.0	1e-08	0.00057505	1.08e-06	1.7e-07	1.48e-06	599.40492948	733.75940256	746.21088068	5.16549376	0.02240968	-0.35190472
0.09369	8.89925	0.00147654	6.6e-07	0.0	1e-08	0.00057279	1.08e-06	1.7e-07	1.48e-06	599.52320285	733.74977952	746.17323312	5.14884663	0.02260083	-0.35187515
0.09379	8.90298	0.00147877	6.7e-07	0.0	1e-08	0.00057055	1.09e-06	1.7e-07	1.48e-06	599.64109416	733.74053025	746.13569811	5.13207798	0.02279344	-0.35184568
0.09389	8.90669	0.00148097	6.7e-07	0.0	1e-08	0.00056832	1.1e-06	1.7e-07	1.48e-06	599.7586007	733.73166154	746.09827647	5.11518396	0.02298759	-0.35181629
0.09399	8.91036	0.00148316	6.7e-07	0.0	1e-08	0.00056612	1.11e-06	1.7e-07	1.49e-06	599.87571969	733.72318037	746.06096907	5.0981606	0.02318333	-0.35178699
0.09409	8.91401	0.00148533	6.8e-07	0.0	1e-08	0.00056394	1.11e-06	1.7e-07	1.49e-06	599.99244824	733.71509393	746.02377678	5.08100384	0.02338076	-0.35175779
0.09419	8.91762	0.00148747	6.8e-07	0.0	1e-08	0.00056178	1.12e-06	1.8e-07	1.49e-06	600.10878339	733.7074096	745.9867005	5.06370953	0.02357994	-0.35172867
0.09429	8.92119	0.0014896	6.9e-07	0.0	1e-08	0.00055964	1.13e-06	1.8e-07	1.49e-06	600.22472207	733.70013495	745.94974118	5.04627341	0.02378096	-0.35169964
0.09439	8.92474	0.0014917	6.9e-07	0.0	1e-08	0.00055752	1.14e-06	1.8e-07	1.5e-06	600.34026112	733.69327778	745.91289978	5.02869114	0.0239839	-0.35167071
0.09449	8.92825	0.00149379	6.9e-07	0.0	1e-08	0.00055542	1.15e-06	1.8e-07	1.5e-06	600.45539728	733.68684609	745.8761773	5.01095827	0.02418884	-0.35164187
0.09459	8.93173	0.00149585	7e-07	0.0	1e-08	0.00055334	1.15e-06	1.8e-07	1.5e-06	600.57012549	733.68085212	745.83957525	4.99294047	0.0244001	-0.35161314
0.09469	8.93518	0.00149789	7e-07	0.0	1e-08	0.00055128	1.16e-06	1.8e-07	1.5e-06	600.68444222	733.67530446	745.8030947	4.97484049	0.02461101	-0.35158449
0.09479	8.93859	0.00149992	7e-07	0.0	1e-08	0.00054925	1.17e-06	1.8e-07	1.5e-06	600.79834437	733.67021065	745.7667366	4.95656559	0.02482453	-0.35155594
0.09489	8.94197	0.00150192	7.1e-07	0.0	1e-08	0.00054723	1.18e-06	1.8e-07	1.51e-06	600.91182802	733.66558017	745.73050215	4.93810982	0.02504078	-0.35152749
0.09499	8.94531	0.0015039	7.1e-07	0.0	1e-08	0.00054524	1.18e-06	1.8e-07	1.51e-06	601.0248891	733.66142282	745.69439256	4.9194671	0.0252599	-0.35149913
0.09509	8.94862	0.00150585	7.2e-07	0.0	1e-08	0.00054327	1.19e-06	1.9e-07	1.51e-06	601.1375234	733.65774867	745.65840912	4.9006312	0.02548203	-0.35147088
0.09519	8.9519	0.00150779	7.2e-07	0.0	1e-08	0.00054132	1.2e-06	1.9e-07	1.51e-06	601.2497266	733.65456811	745.62255314	4.88159572	0.02570731	-0.35144272
0.09529	8.95514	0.0015097	7.2e-07	0.0	1e-08	0.00053939	1.2e-06	1.9e-07	1.51e-06	601.36149418	733.65189186	745.58682597	4.86235414	0.02593588	-0.35141466
0.09539	8.95834	0.00151159	7.3e-07	0.0	1e-08	0.00053748	1.21e-06	1.9e-07	1.52e-06	601.47282152	733.64973096	745.551229	4.84289978	0.02616789	-0.35138671
0.09549	8.96151	0.00151346	7.3e-07	0.0	1e-08	0.0005356	1.22e-06	1.9e-07	1.52e-06	601.58370383	733.64809677	745.51576369	4.82322581	0.0264035	-0.35135886
0.09559	8.96464	0.00151531	7.3e-07	0.0	1e-08	0.00053374	1.23e-06	1.9e-07	1.52e-06	601.6941341	733.64700559	745.48043212	4.80317159	0.02664764	-0.35133112
0.09569	8.96773	0.00151714	7.4e-07	0.0	1e-08	0.0005319	1.23e-06	1.9e-07	1.52e-06	601.80410702	733.64646995	745.44523589	4.78295381	0.02689351	-0.35130348
0.09579	8.97079	0.00151894	7.4e-07	0.0	1e-08	0.00053008	1.24e-06	1.9e-07	1.52e-06	601.91361746	733.64650196	745.41017653	4.76247224	0.02714417	-0.35127595
0.09589	8.97381	0.00152072	7.4e-07	0.0	1e-08	0.00052829	1.25e-06	2e-07	1.52e-06	602.02265942	733.64711563	745.37525586	4.7417162	0.02739989	-0.35124853
0.09599	8.97679	0.00152247	7.5e-07	0.0	1e-08	0.00052652	1.26e-06	2e-07	1.53e-06	602.13122668	733.64832552	745.34047572	4.72067471	0.02766094	-0.35122122
0.09609	8.97973	0.00152421	7.5e-07	0.0	1e-08	0.00052477	1.26e-06	2e-07	1.53e-06	602.23931276	733.65014671	745.30583807	4.69933643	0.02792762	-0.35119402
0.09619	8.98263	0.00152592	7.5e-07	0.0	1e-08	0.00052305	1.27e-06	2e-07	1.53e-06	602.3469109	733.6525949	745.27134491	4.67768969	0.02820022	-0.35116693
0.09629	8.98549	0.0015276	7.6e-07	0.0	1e-08	0.00052135	1.28e-06	2e-07	1.53e-06	602.4540123	733.65569045	745.23699886	4.65555653	0.0284845	-0.35113997
0.09639	8.98832	0.00152926	7.6e-07	0.0	1e-08	0.00051968	1.28e-06	2e-07	1.53e-06	602.56060858	733.65945272	745.20280241	4.6331625	0.02877296	-0.35111312
0.09649	8.9911	0.0015309	7.7e-07	0.0	1e-08	0.00051803	1.29e-06	2e-07	1.53e-06	602.66669267	733.6638981	745.16875767	4.6103971	0.02906916	-0.35108638
0.09659	8.99384	0.00153251	7.7e-07	0.0	1e-08	0.00051641	1.3e-06	2e-07	1.54e-06	602.77225607	733.66904613	745.13486717	4.58724352	0.02937354	-0.35105977
0.09669	8.99654	0.0015341	7.7e-07	0.0	1e-08	0.00051481	1.3e-06	2e-07	1.54e-06	602.87728992	733.67491725	745.10113355	4.5636844	0.0296866	-0.35103328
0.09679	8.9992	0.00153566	7.7e-07	0.0	1e-08	0.00051323	1.31e-06	2.1e-07	1.54e-06	602.98178493	733.68153277	745.06755955	4.5397018	0.03000882	-0.35100692
0.09689	9.00181	0.0015372	7.8e-07	0.0	1e-08	0.00051168	1.32e-06	2.1e-07	1.54e-06	603.08573144	733.68891493	745.03414805	4.51527721	0.03034072	-0.35098068
0.09699	9.00438	0.00153871	7.8e-07	0.0	1e-08	0.00051016	1.32e-06	2.1e-07	1.54e-06	603.18911804	733.69708977	745.00090241	4.49022891	0.03068828	-0.35095458
0.09709	9.00691	0.00154019	7.8e-07	0.0	1e-08	0.00050866	1.33e-06	2.1e-07	1.54e-06	603.29193172	733.70608709	744.96782648	4.46472477	0.03104577	-0.35092861
0.09719	9.00939	0.00154165	7.9e-07	0.0	1e-08	0.00050719	1.34e-06	2.1e-07	1.55e-06	603.39416153	733.71593189	744.93492349	4.43866492	0.03141643	-0.35090277
0.09729	9.01182	0.00154308	7.9e-07	0.0	1e-08	0.00050575	1.34e-06	2.1e-07	1.55e-06	603.49579466	733.72665342	744.90219723	4.41201761	0.03180121	-0.35087707
0.09739	9.01421	0.00154448	7.9e-07	0.0	1e-08	0.00050433	1.35e-06	2.1e-07	1.55e-06	603.59681755	733.73828261	744.86965169	4.38474962	0.03220109	-0.35085152
0.09749	9.01655	0.00154586	8e-07	0.0	1e-08	0.00050295	1.36e-06	2.1e-07	1.55e-06	603.6972146	733.75085511	744.83729147	4.35666867	0.0326229	-0.35082611
0.09759	9.01885	0.00154721	8e-07	0.0	1e-08	0.00050159	1.36e-06	2.1e-07	1.55e-06	603.79696832	733.76441093	744.80512168	4.32792053	0.03306107	-0.35080086
0.09769	9.02109	0.00154853	8e-07	0.0	1e-08	0.00050026	1.37e-06	2.1e-07	1.55e-06	603.8960628	733.77898628	744.77314702	4.29839085	0.03351955	-0.35077575
0.09779	9.02328	0.00154982	8.1e-07	0.0	1e-08	0.00049896	1.37e-06	2.2e-07	1.55e-06	603.99447989	733.79462253	744.7413728	4.2680299	0.03399991	-0.3507508
0.09789	9.02543	0.00155108	8.1e-07	0.0	1e-08	0.00049769	1.38e-06	2.2e-07	1.56e-06	604.09220029	733.81136366	744.70980469	4.23678561	0.03450383	-0.35072601
0.09799	9.02752	0.00155231	8.1e-07	0.0	1e-08	0.00049645	1.38e-06	2.2e-07	1.56e-06	604.18920211	733.82925964	744.6784491	4.20442346	0.03503955	-0.3507014
0.09809	9.02956	0.00155351	8.1e-07	0.0	1e-08	0.00049524	1.39e-06	2.2e-07	1.56e-06	604.28546018	733.84836794	744.64731338	4.17102827	0.03560377	-0.35067695
0.09819	9.03155	0.00155467	8.2e-07	0.0	1e-08	0.00049406	1.4e-06	2.2e-07	1.56e-06	604.38095001	733.86874442	744.61640467	4.13645927	0.03620133	-0.35065269
0.09829	9.03348	0.00155581	8.2e-07	0.0	1e-08	0.00049291	1.4e-06	2.2e-07	1.56e-06	604.47564407	733.89045191	744.58573102	4.10055991	0.03683776	-0.3506286
0.09839	9.03535	0.00155691	8.2e-07	0.0	1e-08	0.0004918	1.41e-06	2.2e-07	1.56e-06	604.56950855	733.91356797	744.55530227	4.06313046	0.03752016	-0.35060472
0.09849	9.03716	0.00155798	8.2e-07	0.0	1e-08	0.00049072	1.41e-06	2.2e-07	1.56e-06	604.66251025	733.93816851	744.52512806	4.02416858	0.03824823	-0.35058103
0.09859	9.03892	0.00155901	8.3e-07	0.0	1e-08	0.00048968	1.42e-06	2.2e-07	1.56e-06	604.75461194	733.9643388	744.49521924	3.98348184	0.03902877	-0.35055755
0.09869	9.04061	0.00156001	8.3e-07	0.0	1e-08	0.00048867	1.42e-06	2.2e-07	1.56e-06	604.84577122	733.9921761	744.46558811	3.94069202	0.03987562	-0.35053429
0.09879	9.04225	0.00156097	8.3e-07	0.0	1e-08	0.0004877	1.42e-06	2.2e-07	1.57e-06	604.93593842	734.02179459	744.43624905	3.89569503	0.04079224	-0.35051126
0.09889	9.04381	0.0015619	8.3e-07	0.0	1e-08	0.00048677	1.43e-06	2.2e-07	1.57e-06	605.0250605	734.05331623	744.40721744	3.84806527	0.04179437	-0.35048847
0.09899	9.04531	0.00156278	8.3e-07	0.0	1e-08	0.00048588	1.43e-06	2.3e-07	1.57e-06	605.11307226	734.0868915	744.37851211	3.79747228	0.04289405	-0.35046594
0.09909	9.04674	0.00156363	8.4e-07	0.0	1e-08	0.00048503	1.44e-06	2.3e-07	1.57e-06	605.19990312	734.12268328	744.35015345	3.74352103	0.0441058	-0.35044368
0.09919	9.0481	0.00156443	8.4e-07	0.0	1e-08	0.00048422	1.44e-06	2.3e-07	1.57e-06	605.28546908	734.16088588	744.32216567	3.68541064	0.04545993	-0.35042171
0.09929	9.04938	0.00156519	8.4e-07	0.0	1e-08	0.00048345	1.45e-06	2.3e-07	1.57e-06	605.36966926	734.20173313	744.29457783	3.62249978	0.04698052	-0.35040006
0.09939	9.05058	0.0015659	8.4e-07	0.0	1e-08	0.00048273	1.45e-06	2.3e-07	1.57e-06	605.45238108	734.24550985	744.26742515	3.55361172	0.04871272	-0.35037875
0.09949	9.0517	0.00156656	8.4e-07	0.0	1e-08	0.00048206	1.45e-06	2.3e-07	1.57e-06	605.53345734	734.29255856	744.24074991	3.47743529	0.05070691	-0.35035782
0.09959	9.05273	0.00156717	8.4e-07	0.0	1e-08	0.00048145	1.45e-06	2.3e-07	1.57e-06	605.61270937	734.34331915	744.21460618	3.39178261	0.05304836	-0.35033731
0.09969	9.05367	0.00156773	8.5e-07	0.0	1e-08	0.00048089	1.46e-06	2.3e-07	1.57e-06	605.68989044	734.39836794	744.18906457	3.29359866	0.05585695	-0.35031727
0.09979	9.05451	0.00156823	8.5e-07	0.0	1e-08	0.00048038	1.46e-06	2.3e-07	1.57e-06	605.76466619	734.45848688	744.16422061	3.17771532	0.05933744	-0.35029779
0.09989	9.05523	0.00156866	8.5e-07	0.0	1e-08	0.00047995	1.46e-06	2.3e-07	1.57e-06	605.83654797	734.52481948	744.14021365	3.03517802	0.0638473	-0.35027897
0.09999	9.05583	0.00156901	8.5e-07	0.0	1e-08	0.00047959	1.46e-06	2.3e-07	1.57e-06	605.90475377	734.59919441	744.1172663	2.8466388	0.07016486	-0.350261
0.10001	9.05593	0.00156907	8.5e-07	0.0	1e-08	0.00047953	1.46e-06	2.3e-07	1.57e-06	605.91784499	734.61528848	744.11283491	1238.33366555	32.35892335	37.59917827
