# Supplementary material for: Dataset for the simulated biomass pyrolysis in rotary kilns with varying particle residence time distributions
Source: Data Brief. 2021 Nov 23;39:107603. doi: 10.1016/j.dib.2021.107603 (PMC8633881; doi:10.1016/j.dib.2021.107603)
Supplement: Supplementary Data S1 — Supplementary Raw Research Data. This is open data under the CC BY license http://creativecommons.org/licenses/by/4.0/ [file mmc1.zip › supplementary/114/logFiles/log_Pe6]

l,m	Tau,s	F_w,kg/s	F_is,kg/s	F_c,kg/s	F_rt,kg/s	F_w_wet,kg/s	F_it,kg/s	F_g,kg/s	F_H2O_g,kg/s	T_b,K	T_g,K	T_w,K	q_bed,kW/m	q_gas,kW/m	q_loss,kW/m
1e-05	0.00062	0.0	0.0	0.0	0.0	0.00205269	0.0	0.0	0.0	298.21474773	298.70213342	833.13081543	23.92969868	3.83785456	-0.42016542
0.0001	0.01174	0.0	0.0	0.0	0.0	0.00205269	0.0	0.0	0.0	298.79695008	303.66289854	832.95829148	23.89845956	3.82885364	-0.42002994
0.0002	0.02409	0.0	0.0	0.0	0.0	0.00205269	0.0	0.0	0.0	299.44273077	309.1568011	832.76688883	23.86383403	3.81854978	-0.41987962
0.0003	0.03644	0.0	0.0	0.0	0.0	0.00205269	0.0	0.0	0.0	300.08734591	314.63124945	832.57579377	23.8293081	3.80787827	-0.41972954
0.0004	0.04879	0.0	0.0	0.0	0.0	0.00205269	0.0	0.0	0.0	300.7307994	320.08577269	832.3850081	23.79487891	3.79684591	-0.41957971
0.0005	0.06113	0.0	0.0	0.0	0.0	0.00205269	0.0	0.0	0.0	301.37309506	325.51989071	832.19453368	23.76054546	3.78544217	-0.41943013
0.0006	0.07347	0.0	0.0	0.0	0.0	0.00205269	0.0	0.0	0.0	302.01423672	330.93313836	832.00437228	23.72630885	3.77368509	-0.41928078
0.0007	0.08581	0.0	0.0	0.0	0.0	0.00205269	0.0	0.0	0.0	302.6542282	336.32503641	831.81452578	23.69216553	3.76153711	-0.4191317
0.0008	0.09814	0.0	0.0	0.0	0.0	0.00205269	0.0	0.0	0.0	303.29307323	341.69509355	831.62499612	23.65811875	3.74903104	-0.41898285
0.0009	0.11047	0.0	0.0	0.0	0.0	0.00205269	0.0	0.0	0.0	303.93077566	347.04284037	831.43578509	23.62416503	3.73613519	-0.41883426
0.001	0.1228	0.0	0.0	0.0	0.0	0.00205269	0.0	0.0	0.0	304.5673391	352.36776269	831.24689481	23.59030598	3.72286354	-0.41868592
0.0011	0.13512	0.0	0.0	0.0	0.0	0.00205269	0.0	0.0	0.0	305.20276738	357.66938339	831.05832712	23.5565414	3.70921434	-0.41853783
0.0012	0.14744	0.0	0.0	0.0	0.0	0.00205269	0.0	0.0	0.0	305.83706408	362.94718828	830.87008415	23.52286247	3.69512699	-0.41839001
0.0013	0.15976	0.0	0.0	0.0	0.0	0.00205269	0.0	0.0	0.0	306.47023276	368.20065636	830.68216809	23.48927901	3.68066899	-0.41824244
0.0014	0.17207	0.0	0.0	0.0	0.0	0.00205269	0.0	0.0	0.0	307.10227718	373.42929917	830.49458085	23.45578842	3.66582241	-0.41809513
0.0015	0.18438	0.0	0.0	0.0	0.0	0.00205269	0.0	0.0	0.0	307.73320102	378.63261841	830.30732444	23.42239092	3.65058891	-0.41794807
0.0016	0.19668	0.0	0.0	0.0	0.0	0.00205269	0.0	0.0	0.0	308.36300799	383.81011748	830.12040086	23.38908677	3.63497012	-0.41780127
0.0017	0.20899	0.0	0.0	0.0	0.0	0.00205269	0.0	0.0	0.0	308.9917018	388.96130149	829.93381209	23.35587619	3.61896772	-0.41765472
0.0018	0.22128	0.0	0.0	0.0	0.0	0.00205269	0.0	0.0	0.0	309.61928562	394.0856164	829.74756063	23.3227318	3.60244894	-0.41750851
0.0019	0.23358	0.0	0.0	0.0	0.0	0.00205269	0.0	0.0	0.0	310.24576288	399.18253792	829.56164873	23.28969282	3.58560504	-0.41736251
0.002	0.24587	0.0	0.0	0.0	0.0	0.00205269	0.0	0.0	0.0	310.87113744	404.25158959	829.37607821	23.25674425	3.56836354	-0.41721677
0.0021	0.25816	0.0	0.0	0.0	0.0	0.00205269	0.0	0.0	0.0	311.4954129	409.29226535	829.19085117	23.22388601	3.55072458	-0.4170713
0.0022	0.27044	0.0	0.0	0.0	0.0	0.00205269	0.0	0.0	0.0	312.11859284	414.30405946	829.00596968	23.19111805	3.53268832	-0.41692609
0.0023	0.28273	0.0	0.0	0.0	0.0	0.00205269	0.0	0.0	0.0	312.74068084	419.28646648	828.82143584	23.15844028	3.5142549	-0.41678114
0.0024	0.295	0.0	0.0	0.0	0.0	0.00205269	0.0	0.0	0.0	313.36167987	424.23896853	828.63725206	23.12582173	3.49536364	-0.41663654
0.0025	0.30728	0.0	0.0	0.0	0.0	0.00205269	0.0	0.0	0.0	313.98159325	429.16105584	828.45342055	23.09330661	3.47610183	-0.41649217
0.0026	0.31955	0.0	0.0	0.0	0.0	0.00205269	0.0	0.0	0.0	314.60042469	434.0522263	828.26994333	23.06087725	3.45643495	-0.41634808
0.0027	0.33182	0.0	0.0	0.0	0.0	0.00205269	0.0	0.0	0.0	315.21817758	438.91197226	828.08682259	23.02853316	3.43636237	-0.41620426
0.0028	0.34408	0.0	0.0	0.0	0.0	0.00205269	0.0	0.0	0.0	315.83485532	443.73978607	827.9040605	22.99627388	3.41588344	-0.41606071
0.0029	0.35634	0.0	0.0	0.0	0.0	0.00205269	0.0	0.0	0.0	316.45046125	448.53516007	827.72165925	22.96409894	3.39499753	-0.41591745
0.003	0.3686	0.0	0.0	0.0	0.0	0.00205269	0.0	0.0	0.0	317.06499839	453.29766933	827.53962077	22.93198814	3.37379798	-0.41577451
0.0031	0.38085	0.0	0.0	0.0	0.0	0.00205269	0.0	0.0	0.0	317.67846994	458.0268293	827.35794718	22.89996939	3.35214904	-0.41563184
0.0032	0.3931	0.0	0.0	0.0	0.0	0.00205269	0.0	0.0	0.0	318.29087929	462.72212094	827.17664073	22.8680309	3.33010392	-0.41548945
0.0033	0.40535	0.0	0.0	0.0	0.0	0.00205269	0.0	0.0	0.0	318.90222962	467.38305803	826.99570357	22.83617196	3.30766318	-0.41534736
0.0034	0.41759	0.0	0.0	0.0	0.0	0.00205269	0.0	0.0	0.0	319.51252413	472.00915629	826.81513785	22.80439184	3.28482739	-0.41520555
0.0035	0.42983	0.0	0.0	0.0	0.0	0.00205269	0.0	0.0	0.0	320.12176594	476.59993336	826.63494572	22.77268982	3.26159709	-0.41506404
0.0036	0.44206	0.0	0.0	0.0	0.0	0.00205269	0.0	0.0	0.0	320.72995806	481.15504795	826.45512865	22.74105517	3.23815896	-0.41492282
0.0037	0.45429	0.0	0.0	0.0	0.0	0.00205269	0.0	0.0	0.0	321.33710356	485.67404674	826.27568867	22.70950162	3.21424501	-0.4147819
0.0038	0.46652	0.0	0.0	0.0	0.0	0.00205269	0.0	0.0	0.0	321.94320551	490.15643962	826.096628	22.67802268	3.18996309	-0.41464128
0.0039	0.47875	0.0	0.0	0.0	0.0	0.00205269	0.0	0.0	0.0	322.54826693	494.60178603	825.91794863	22.6466175	3.16531606	-0.41450096
0.004	0.49097	0.0	0.0	0.0	0.0	0.00205269	0.0	0.0	0.0	323.1522908	499.00965036	825.73965253	22.61528525	3.14030682	-0.41436095
0.0041	0.50319	0.0	0.0	0.0	0.0	0.00205269	0.0	0.0	0.0	323.75528008	503.37960202	825.56174166	22.58402507	3.11493823	-0.41422123
0.0042	0.5154	0.0	0.0	0.0	0.0	0.00205269	0.0	0.0	0.0	324.35723759	507.71138377	825.38421711	22.55282737	3.08943604	-0.41408181
0.0043	0.52761	0.0	0.0	0.0	0.0	0.00205269	0.0	0.0	0.0	324.95816621	512.00459039	825.20708073	22.52170398	3.06348047	-0.4139427
0.0044	0.53982	0.0	0.0	0.0	0.0	0.00205269	0.0	0.0	0.0	325.55806882	516.25879609	825.03033449	22.49064897	3.03720357	-0.4138039
0.0045	0.55202	0.0	0.0	0.0	0.0	0.00205269	0.0	0.0	0.0	326.15694823	520.47362926	824.85398009	22.4596614	3.01061095	-0.41366541
0.0046	0.56422	0.0	0.0	0.0	0.0	0.00205269	0.0	0.0	0.0	326.75480722	524.64872678	824.67801921	22.42874032	2.98370823	-0.41352723
0.0047	0.57642	0.0	0.0	0.0	0.0	0.00205269	0.0	0.0	0.0	327.35164854	528.783734	824.5024535	22.39788477	2.95650102	-0.41338936
0.0048	0.58861	0.0	0.0	0.0	0.0	0.00205269	0.0	0.0	0.0	327.94747481	532.87845627	824.32728376	22.36708581	2.929192	-0.41325179
0.0049	0.6008	0.0	0.0	0.0	0.0	0.00205269	0.0	0.0	0.0	328.54228872	536.9325574	824.15251157	22.33635409	2.90150052	-0.41311454
0.005	0.61298	0.0	0.0	0.0	0.0	0.00205269	0.0	0.0	0.0	329.13609292	540.94570418	823.9781385	22.30568401	2.87354703	-0.4129776
0.0051	0.62516	0.0	0.0	0.0	0.0	0.00205269	0.0	0.0	0.0	329.72889003	544.91760926	823.80416589	22.27507453	2.84533952	-0.41284098
0.0052	0.63734	0.0	0.0	0.0	0.0	0.00205269	0.0	0.0	0.0	330.3206826	548.84799675	823.63059502	22.24452458	2.81688599	-0.41270468
0.0053	0.64952	0.0	0.0	0.0	0.0	0.00205269	0.0	0.0	0.0	330.91147319	552.73660219	823.45742715	22.21403312	2.78819444	-0.4125687
0.0054	0.66169	0.0	0.0	0.0	0.0	0.00205269	0.0	0.0	0.0	331.50126418	556.58330188	823.28466278	22.18359171	2.75943821	-0.41243301
0.0055	0.67385	0.0	0.0	0.0	0.0	0.00205269	0.0	0.0	0.0	332.09005805	560.38784592	823.11230312	22.15321008	2.73038431	-0.41229766
0.0056	0.68602	0.0	0.0	0.0	0.0	0.00205269	0.0	0.0	0.0	332.67785724	564.15000484	822.94034926	22.12288285	2.7011376	-0.41216262
0.0057	0.69818	0.0	0.0	0.0	0.0	0.00205269	0.0	0.0	0.0	333.26466413	567.86958709	822.76880211	22.09260888	2.67170803	-0.41202791
0.0058	0.71033	0.0	0.0	0.0	0.0	0.00205269	0.0	0.0	0.0	333.85048107	571.54641504	822.59766254	22.06238704	2.64210557	-0.41189352
0.0059	0.72248	0.0	0.0	0.0	0.0	0.00205269	0.0	0.0	0.0	334.43531036	575.18032488	822.42693132	22.03221618	2.61234017	-0.41175945
0.006	0.73463	0.0	0.0	0.0	0.0	0.00205269	0.0	0.0	0.0	335.01915426	578.77124978	822.25660872	22.00209217	2.58253273	-0.41162568
0.0061	0.74678	0.0	0.0	0.0	0.0	0.00205269	0.0	0.0	0.0	335.60201501	582.31904257	822.08669546	21.97201826	2.55253101	-0.41149225
0.0062	0.75892	0.0	0.0	0.0	0.0	0.00205269	0.0	0.0	0.0	336.1838948	585.82358382	821.91719214	21.94199155	2.5224103	-0.41135914
0.0063	0.77106	0.0	0.0	0.0	0.0	0.00205269	0.0	0.0	0.0	336.7647958	589.28478179	821.74809923	21.91201087	2.49218185	-0.41122635
0.0064	0.78319	0.0	0.0	0.0	0.0	0.00205269	0.0	0.0	0.0	337.34472015	592.7025601	821.57941709	21.88207504	2.46185691	-0.41109389
0.0065	0.79532	0.0	0.0	0.0	0.0	0.00205269	0.0	0.0	0.0	337.92366993	596.07685767	821.41114606	21.8521829	2.43144675	-0.41096175
0.0066	0.80745	0.0	0.0	0.0	0.0	0.00205269	0.0	0.0	0.0	338.50164721	599.40768783	821.24328601	21.82233267	2.40104401	-0.41082991
0.0067	0.81957	0.0	0.0	0.0	0.0	0.00205269	0.0	0.0	0.0	339.07865401	602.69500854	821.07583719	21.79252406	2.37054058	-0.41069842
0.0068	0.83169	0.0	0.0	0.0	0.0	0.00205269	0.0	0.0	0.0	339.65469231	605.93880828	820.90879969	21.76275554	2.33999587	-0.41056724
0.0069	0.8438	0.0	0.0	0.0	0.0	0.00205269	0.0	0.0	0.0	340.22976406	609.13909861	820.74217349	21.73302594	2.30942208	-0.41043639
0.007	0.85592	0.0	0.0	0.0	0.0	0.00205269	0.0	0.0	0.0	340.80387118	612.2959074	820.57595848	21.70333407	2.2788314	-0.41030587
0.0071	0.86802	0.0	0.0	0.0	0.0	0.00205269	0.0	0.0	0.0	341.37701555	615.40927887	820.41015448	21.67367879	2.24823618	-0.41017567
0.0072	0.88013	0.0	0.0	0.0	0.0	0.00205269	0.0	0.0	0.0	341.94919911	618.47928086	820.24476111	21.64406295	2.21767275	-0.41004577
0.0073	0.89223	0.0	0.0	0.0	0.0	0.00205269	0.0	0.0	0.0	342.52042365	621.50598838	820.07977807	21.6144794	2.18711758	-0.4099162
0.0074	0.90433	0.0	0.0	0.0	0.0	0.00205269	0.0	0.0	0.0	343.09069093	624.48949525	819.91520495	21.58492937	2.15659733	-0.40978697
0.0075	0.91642	0.0	0.0	0.0	0.0	0.00205269	0.0	0.0	0.0	343.66000273	627.42991235	819.75104123	21.55541175	2.12612448	-0.40965805
0.0076	0.92851	0.0	0.0	0.0	0.0	0.00205269	0.0	0.0	0.0	344.22836076	630.32736699	819.58728636	21.52592539	2.0957115	-0.40952946
0.0077	0.94059	0.0	0.0	0.0	0.0	0.00205269	0.0	0.0	0.0	344.79576671	633.18200294	819.42393966	21.49647353	2.06534983	-0.40940117
0.0078	0.95267	0.0	0.0	0.0	0.0	0.00205269	0.0	0.0	0.0	345.36222266	635.9938546	819.26100078	21.46706096	2.03502336	-0.40927318
0.0079	0.96475	0.0	0.0	0.0	0.0	0.00205269	0.0	0.0	0.0	345.92773005	638.7631555	819.09846874	21.43766928	2.00482783	-0.40914553
0.008	0.97683	0.0	0.0	0.0	0.0	0.00205269	0.0	0.0	0.0	346.49229045	641.49009708	818.93634265	21.40830533	1.9747373	-0.4090182
0.0081	0.9889	0.0	0.0	0.0	0.0	0.00205269	0.0	0.0	0.0	347.05590546	644.17488035	818.77462157	21.37896796	1.94476429	-0.40889119
0.0082	1.00096	0.0	0.0	0.0	0.0	0.00205269	0.0	0.0	0.0	347.61857661	646.81772286	818.61330449	21.34965604	1.91492133	-0.40876451
0.0083	1.01303	0.0	0.0	0.0	0.0	0.00205269	0.0	0.0	0.0	348.18030543	649.41885871	818.45239032	21.32036841	1.88522093	-0.40863814
0.0084	1.02508	0.0	0.0	0.0	0.0	0.00205269	0.0	0.0	0.0	348.74109338	651.9785385	818.29187787	21.29110394	1.85567562	-0.4085121
0.0085	1.03714	0.0	0.0	0.0	0.0	0.00205269	0.0	0.0	0.0	349.30094191	654.4970294	818.1317659	21.26186149	1.8262979	-0.40838637
0.0086	1.04919	0.0	0.0	0.0	0.0	0.00205269	0.0	0.0	0.0	349.85985243	656.97461507	817.97205308	21.23263991	1.7971003	-0.40826097
0.0087	1.06124	0.0	0.0	0.0	0.0	0.00205269	0.0	0.0	0.0	350.41782631	659.41159572	817.81273801	21.20343807	1.76809534	-0.40813589
0.0088	1.07328	0.0	0.0	0.0	0.0	0.00205269	0.0	0.0	0.0	350.97486556	661.80803479	817.65382016	21.17431821	1.73883721	-0.40801096
0.0089	1.08532	0.0	0.0	0.0	0.0	0.00205269	0.0	0.0	0.0	351.53097229	664.16395595	817.49529916	21.14517479	1.7100933	-0.40788646
0.009	1.09736	0.0	0.0	0.0	0.0	0.00205269	0.0	0.0	0.0	352.086147	666.48000609	817.33717224	21.11605096	1.68155584	-0.40776227
0.0091	1.10939	0.0	0.0	0.0	0.0	0.00205269	0.0	0.0	0.0	352.64039102	668.75651406	817.17943783	21.08694575	1.65323611	-0.4076384
0.0092	1.12142	0.0	0.0	0.0	0.0	0.00205269	0.0	0.0	0.0	353.19370565	670.99382334	817.02209428	21.0578582	1.62514539	-0.40751484
0.0093	1.13344	0.0	0.0	0.0	0.0	0.00205269	0.0	0.0	0.0	353.74609218	673.19229203	816.86513988	21.02878733	1.59729496	-0.40739159
0.0094	1.14546	0.0	0.0	0.0	0.0	0.00205269	0.0	0.0	0.0	354.29755185	675.35229285	816.70857286	20.99973218	1.5696961	-0.40726865
0.0095	1.15748	0.0	0.0	0.0	0.0	0.00205269	0.0	0.0	0.0	354.84808588	677.47421316	816.55239135	20.97069177	1.5423601	-0.40714603
0.0096	1.16949	0.0	0.0	0.0	0.0	0.00205269	0.0	0.0	0.0	355.39769546	679.55845492	816.39659344	20.94166513	1.51529823	-0.40702371
0.0097	1.1815	0.0	0.0	0.0	0.0	0.00205269	0.0	0.0	0.0	355.94638174	681.60543473	816.24117712	20.91265129	1.48852178	-0.40690171
0.0098	1.19351	0.0	0.0	0.0	0.0	0.00205269	0.0	0.0	0.0	356.49414587	683.61558379	816.08614035	20.88364928	1.46204202	-0.40678001
0.0099	1.20551	0.0	0.0	0.0	0.0	0.00205269	0.0	0.0	0.0	357.04099136	685.58825628	815.93148555	20.85477544	1.43483314	-0.40665838
0.01	1.21751	0.0	0.0	0.0	0.0	0.00205269	0.0	0.0	0.0	357.58691822	687.52438936	815.77720853	20.82583171	1.40864881	-0.40653722
0.0101	1.2295	0.0	0.0	0.0	0.0	0.00205269	0.0	0.0	0.0	358.13192726	689.42456406	815.62330656	20.79690223	1.382748	-0.40641636
0.0102	1.24149	0.0	0.0	0.0	0.0	0.00205269	0.0	0.0	0.0	358.67601966	691.28920049	815.4697776	20.76798631	1.35713935	-0.4062958
0.0103	1.25347	0.0	0.0	0.0	0.0	0.00205269	0.0	0.0	0.0	359.21919655	693.11872958	815.31661954	20.73908329	1.33183146	-0.40617554
0.0104	1.26546	0.0	0.0	0.0	0.0	0.00205269	0.0	0.0	0.0	359.76145907	694.91359306	815.16383022	20.71019251	1.30683298	-0.40605557
0.0105	1.27743	0.0	0.0	0.0	0.0	0.00205269	0.0	0.0	0.0	360.30280831	696.67424343	815.01140742	20.68131327	1.28215253	-0.40593589
0.0106	1.28941	0.0	0.0	0.0	0.0	0.00205269	0.0	0.0	0.0	360.84324536	698.401144	814.85934887	20.65244493	1.25779873	-0.40581651
0.0107	1.30138	0.0	0.0	0.0	0.0	0.00205269	0.0	0.0	0.0	361.38277129	700.09476885	814.70765225	20.62358681	1.23378022	-0.40569742
0.0108	1.31334	1e-08	0.0	0.0	0.0	0.00205269	0.0	0.0	0.0	361.92138713	701.75560288	814.55631519	20.59473824	1.21010561	-0.40557862
0.0109	1.32531	1e-08	0.0	0.0	0.0	0.00205268	0.0	0.0	0.0	362.45909471	703.38372526	814.40533712	20.56600313	1.18569177	-0.40545995
0.011	1.33726	1e-08	0.0	0.0	0.0	0.00205268	0.0	0.0	0.0	362.99589677	704.97874725	814.25471957	20.53720837	1.1623474	-0.40534167
0.0111	1.34922	1e-08	0.0	0.0	0.0	0.00205268	0.0	0.0	0.0	363.53179283	706.54193706	814.10445662	20.50842661	1.13931596	-0.40522367
0.0112	1.36117	1e-08	0.0	0.0	0.0	0.00205268	0.0	0.0	0.0	364.066784	708.07374268	813.95454606	20.47965747	1.11660275	-0.40510595
0.0113	1.37312	1e-08	0.0	0.0	0.0	0.00205268	0.0	0.0	0.0	364.60087138	709.57461836	813.8049856	20.45090062	1.09421309	-0.40498851
0.0114	1.38506	1e-08	0.0	0.0	0.0	0.00205268	0.0	0.0	0.0	365.13405607	711.04502459	813.65577295	20.42215569	1.0721523	-0.40487135
0.0115	1.397	1e-08	0.0	0.0	0.0	0.00205268	0.0	0.0	0.0	365.66633915	712.48542811	813.50690577	20.39342234	1.05042567	-0.40475445
0.0116	1.40893	1e-08	0.0	0.0	0.0	0.00205268	0.0	0.0	0.0	366.19772167	713.8963019	813.35838169	20.36470022	1.02903854	-0.40463783
0.0117	1.42086	1e-08	0.0	0.0	0.0	0.00205268	0.0	0.0	0.0	366.7282047	715.2781252	813.2101983	20.33598896	1.00799621	-0.40452148
0.0118	1.43279	1e-08	0.0	0.0	0.0	0.00205268	0.0	0.0	0.0	367.25778927	716.63138348	813.06235318	20.30728822	0.98730399	-0.4044054
0.0119	1.44471	1e-08	0.0	0.0	0.0	0.00205268	0.0	0.0	0.0	367.78647641	717.95656848	812.91484384	20.27859765	0.9669672	-0.40428959
0.012	1.45663	1e-08	0.0	0.0	0.0	0.00205268	0.0	0.0	0.0	368.31426891	719.2531415	812.76767269	20.25001652	0.94579574	-0.40417396
0.0121	1.46854	1e-08	0.0	0.0	0.0	0.00205268	0.0	0.0	0.0	368.8411673	720.52188045	812.6208359	20.22137757	0.92579755	-0.40405865
0.0122	1.48045	1e-08	0.0	0.0	0.0	0.00205268	0.0	0.0	0.0	369.36717222	721.76351468	812.47432985	20.19275234	0.90611531	-0.40394361
0.0123	1.49236	1e-08	0.0	0.0	0.0	0.00205268	0.0	0.0	0.0	369.89228475	722.97848604	812.3281523	20.16414075	0.8867512	-0.40382882
0.0124	1.50426	1e-08	0.0	0.0	0.0	0.00205268	0.0	0.0	0.0	370.41650602	724.16723842	812.18230099	20.13554271	0.86770736	-0.40371428
0.0125	1.51616	1e-08	0.0	0.0	0.0	0.00205268	0.0	0.0	0.0	370.93983712	725.33021787	812.03677362	20.10695812	0.84898598	-0.40360001
0.0126	1.52805	1e-08	0.0	0.0	0.0	0.00205268	0.0	0.0	0.0	371.46227914	726.4678725	811.89156791	20.0783869	0.83058923	-0.40348598
0.0127	1.53994	1e-08	0.0	0.0	0.0	0.00205268	0.0	0.0	0.0	371.98383317	727.58065254	811.74668154	20.04982894	0.81251926	-0.40337221
0.0128	1.55183	1e-08	0.0	0.0	0.0	0.00205268	0.0	0.0	0.0	372.50450029	728.66901032	811.60211221	20.02128417	0.79477825	-0.40325868
0.0129	1.56371	1e-08	0.0	0.0	0.0	0.00205268	0.0	0.0	0.0	373.02428159	729.73340028	811.45785756	19.9927525	0.77736837	-0.4031454
0.013	1.57559	1e-08	0.0	0.0	0.0	0.00205268	0.0	0.0	0.0	373.54317844	730.77408352	811.31391622	19.96429231	0.75950565	-0.40303237
0.0131	1.58747	1e-08	0.0	0.0	0.0	0.00205268	0.0	0.0	0.0	374.06119309	731.79074963	811.17028961	19.93580744	0.74248371	-0.40291958
0.0132	1.59934	2e-08	0.0	0.0	0.0	0.00205267	0.0	0.0	0.0	374.57832572	732.78444172	811.02697249	19.90733852	0.72575743	-0.40280703
0.0133	1.6112	2e-08	0.0	0.0	0.0	0.00205267	0.0	0.0	0.0	375.09457745	733.75556765	810.88396273	19.87888563	0.7093265	-0.40269473
0.0134	1.62306	2e-08	0.0	0.0	0.0	0.00205267	0.0	0.0	0.0	375.60994945	734.70453427	810.74125821	19.85044887	0.69319066	-0.40258266
0.0135	1.63492	2e-08	0.0	0.0	0.0	0.00205267	0.0	0.0	0.0	376.12444285	735.63174738	810.59885681	19.82202833	0.67734959	-0.40247083
0.0136	1.64677	2e-08	0.0	0.0	0.0	0.00205267	0.0	0.0	0.0	376.6380588	736.53761176	810.45675642	19.7936241	0.66180302	-0.40235924
0.0137	1.65862	2e-08	0.0	0.0	0.0	0.00205267	0.0	0.0	0.0	377.15079843	737.42253114	810.31495492	19.76523628	0.64655065	-0.40224788
0.0138	1.67047	2e-08	0.0	0.0	0.0	0.00205267	0.0	0.0	0.0	377.6626629	738.28690824	810.17345019	19.73686496	0.6315922	-0.40213675
0.0139	1.68231	2e-08	0.0	0.0	0.0	0.00205267	0.0	0.0	0.0	378.17365334	739.13114471	810.03224012	19.70851022	0.61692736	-0.40202585
0.014	1.69415	2e-08	0.0	0.0	0.0	0.00205267	0.0	0.0	0.0	378.6837709	739.95564119	809.8913226	19.68017217	0.60255586	-0.40191518
0.0141	1.70598	2e-08	0.0	0.0	0.0	0.00205267	0.0	0.0	0.0	379.19301734	740.76035912	809.75069777	19.65189159	0.58787295	-0.40180477
0.0142	1.71781	2e-08	0.0	0.0	0.0	0.00205267	0.0	0.0	0.0	379.70139378	741.54571607	809.61036341	19.6236006	0.57388795	-0.40169457
0.0143	1.72963	2e-08	0.0	0.0	0.0	0.00205267	0.0	0.0	0.0	380.20890114	742.31226596	809.47031662	19.5953285	0.56016674	-0.40158459
0.0144	1.74146	3e-08	0.0	0.0	0.0	0.00205266	0.0	0.0	0.0	380.71554061	743.06036883	809.33055548	19.56707549	0.5467074	-0.40147483
0.0145	1.75327	3e-08	0.0	0.0	0.0	0.00205266	0.0	0.0	0.0	381.22131339	743.79038169	809.19107807	19.53884178	0.533508	-0.4013653
0.0146	1.76508	3e-08	0.0	0.0	0.0	0.00205266	0.0	0.0	0.0	381.72622068	744.50265847	809.05188251	19.51062756	0.52056661	-0.40125598
0.0147	1.77689	3e-08	0.0	0.0	0.0	0.00205266	0.0	0.0	0.0	382.23026368	745.19755006	808.91296691	19.48243305	0.50788131	-0.40114688
0.0148	1.7887	3e-08	0.0	0.0	0.0	0.00205266	0.0	0.0	0.0	382.73344359	745.87540427	808.7743294	19.45425844	0.49545018	-0.40103801
0.0149	1.8005	3e-08	0.0	0.0	0.0	0.00205266	0.0	0.0	0.0	383.23576163	746.53656585	808.6359681	19.42610393	0.48327129	-0.40092934
0.015	1.81229	3e-08	0.0	0.0	0.0	0.00205266	0.0	0.0	0.0	383.73721901	747.18137649	808.49788119	19.39796973	0.4713427	-0.40082089
0.0151	1.82408	3e-08	0.0	0.0	0.0	0.00205266	0.0	0.0	0.0	384.23781697	747.81013806	808.360067	19.36987252	0.45937974	-0.40071269
0.0152	1.83587	4e-08	0.0	0.0	0.0	0.00205266	0.0	0.0	0.0	384.73755715	748.42286926	808.22252544	19.34178553	0.44784323	-0.40060468
0.0153	1.84765	4e-08	0.0	0.0	0.0	0.00205265	0.0	0.0	0.0	385.23644047	749.0201256	808.08525347	19.31372036	0.43653576	-0.40049688
0.0154	1.85943	4e-08	0.0	0.0	0.0	0.00205265	0.0	0.0	0.0	385.73446818	749.60221762	807.9482494	19.28567726	0.42545451	-0.40038929
0.0155	1.87121	4e-08	0.0	0.0	0.0	0.00205265	0.0	0.0	0.0	386.23164154	750.16945167	807.81151154	19.25765649	0.41459663	-0.4002819
0.0156	1.88298	4e-08	0.0	0.0	0.0	0.00205265	0.0	0.0	0.0	386.72796178	750.72212997	807.67503824	19.22965831	0.40395928	-0.40017472
0.0157	1.89475	4e-08	0.0	0.0	0.0	0.00205265	0.0	0.0	0.0	387.22343019	751.2605506	807.53882784	19.20168297	0.39353963	-0.40006775
0.0158	1.90651	4e-08	0.0	0.0	0.0	0.00205265	0.0	0.0	0.0	387.718048	751.78500749	807.40287871	19.17373072	0.38333484	-0.39996098
0.0159	1.91827	5e-08	0.0	0.0	0.0	0.00205264	0.0	0.0	0.0	388.21181649	752.2957904	807.26718924	19.14580182	0.37334207	-0.39985441
0.016	1.93002	5e-08	0.0	0.0	0.0	0.00205264	0.0	0.0	0.0	388.70473694	752.79318498	807.13175783	19.11789653	0.36355849	-0.39974805
0.0161	1.94177	5e-08	0.0	0.0	0.0	0.00205264	0.0	0.0	0.0	389.19681061	753.2774727	806.99658292	19.09001511	0.35398125	-0.39964188
0.0162	1.95351	5e-08	0.0	0.0	0.0	0.00205264	0.0	0.0	0.0	389.68803883	753.74885978	806.86166337	19.06216208	0.34447596	-0.39953597
0.0163	1.96525	5e-08	0.0	0.0	0.0	0.00205264	0.0	0.0	0.0	390.1784229	754.20760174	806.72699775	19.03433057	0.33525885	-0.39943021
0.0164	1.97699	6e-08	0.0	0.0	0.0	0.00205263	0.0	0.0	0.0	390.66796409	754.65400671	806.59258431	19.00652391	0.32623318	-0.39932465
0.0165	1.98872	6e-08	0.0	0.0	0.0	0.00205263	0.0	0.0	0.0	391.15666368	755.08833263	806.45842156	18.97874235	0.31739575	-0.39921929
0.0166	2.00045	6e-08	0.0	0.0	0.0	0.00205263	0.0	0.0	0.0	391.64452297	755.51083292	806.32450808	18.95098616	0.30874337	-0.39911412
0.0167	2.01218	6e-08	0.0	0.0	0.0	0.00205263	0.0	0.0	0.0	392.13154327	755.92175647	806.19084243	18.92325562	0.30027282	-0.39900915
0.0168	2.02389	6e-08	0.0	0.0	0.0	0.00205263	0.0	0.0	0.0	392.61772589	756.32134761	806.05742322	18.89555098	0.2919809	-0.39890437
0.0169	2.03561	7e-08	0.0	0.0	0.0	0.00205262	0.0	0.0	0.0	393.10307215	756.70984615	805.92424905	18.86787251	0.2838644	-0.39879977
0.017	2.04732	7e-08	0.0	0.0	0.0	0.00205262	0.0	0.0	0.0	393.58758335	757.08748738	805.79131856	18.84022049	0.27592013	-0.39869537
0.0171	2.05903	7e-08	0.0	0.0	0.0	0.00205262	0.0	0.0	0.0	394.07126082	757.45450202	805.65863042	18.81259518	0.26814488	-0.39859116
0.0172	2.07073	7e-08	0.0	0.0	0.0	0.00205262	0.0	0.0	0.0	394.55410589	757.8111168	805.52618329	18.78499214	0.26053698	-0.39848718
0.0173	2.08243	8e-08	0.0	0.0	0.0	0.00205261	0.0	0.0	0.0	395.03611975	758.15758121	805.39397589	18.75741931	0.25309073	-0.39838335
0.0174	2.09412	8e-08	0.0	0.0	0.0	0.00205261	0.0	0.0	0.0	395.51730382	758.49409384	805.26200693	18.72987373	0.24580397	-0.39827971
0.0175	2.10581	8e-08	0.0	0.0	0.0	0.00205261	0.0	0.0	0.0	395.99765944	758.82086874	805.13027514	18.70235565	0.2386735	-0.39817626
0.0176	2.1175	9e-08	0.0	0.0	0.0	0.0020526	0.0	0.0	0.0	396.47718795	759.13811547	804.99877928	18.67486533	0.23169613	-0.39807299
0.0177	2.12918	9e-08	0.0	0.0	0.0	0.0020526	0.0	0.0	0.0	396.95589069	759.44603916	804.86751812	18.64740301	0.22486865	-0.39796991
0.0178	2.14085	9e-08	0.0	0.0	0.0	0.0020526	0.0	0.0	0.0	397.433769	759.74484047	804.73649047	18.61996894	0.21818787	-0.397867
0.0179	2.15252	1e-07	0.0	0.0	0.0	0.00205259	0.0	0.0	0.0	397.91082423	760.03471564	804.60569514	18.59256338	0.2116506	-0.39776428
0.018	2.16419	1e-07	0.0	0.0	0.0	0.00205259	0.0	0.0	0.0	398.38705773	760.31585642	804.47513096	18.56518658	0.20525362	-0.39766173
0.0181	2.17586	1e-07	0.0	0.0	0.0	0.00205259	0.0	0.0	0.0	398.86247086	760.58845012	804.34479681	18.5378388	0.19899374	-0.39755937
0.0182	2.18751	1.1e-07	0.0	0.0	0.0	0.00205258	0.0	0.0	0.0	399.33706498	760.85267961	804.21469154	18.51052028	0.19286777	-0.39745718
0.0183	2.19917	1.1e-07	0.0	0.0	0.0	0.00205258	0.0	0.0	0.0	399.81084134	761.10877848	804.08481385	18.48322026	0.18695326	-0.39735522
0.0184	2.21082	1.1e-07	0.0	0.0	0.0	0.00205258	0.0	0.0	0.0	400.28380121	761.3569567	803.95516254	18.45595727	0.18111297	-0.39725341
0.0185	2.22246	1.2e-07	0.0	0.0	0.0	0.00205257	0.0	0.0	0.0	400.75594609	761.59733874	803.8257367	18.42872376	0.175401	-0.39715176
0.0186	2.23411	1.2e-07	0.0	0.0	0.0	0.00205257	0.0	0.0	0.0	401.22727732	761.83009613	803.69653526	18.40151994	0.16981439	-0.3970503
0.0187	2.24574	1.3e-07	0.0	0.0	0.0	0.00205256	0.0	0.0	0.0	401.69779627	762.05539632	803.56755718	18.37434604	0.16435015	-0.39694901
0.0188	2.25737	1.3e-07	0.0	0.0	0.0	0.00205256	0.0	0.0	0.0	402.16750432	762.2734027	803.43880143	18.34720226	0.15900534	-0.39684789
0.0189	2.269	1.4e-07	0.0	0.0	0.0	0.00205255	0.0	0.0	0.0	402.63640283	762.48427454	803.310267	18.32008884	0.15377697	-0.39674694
0.019	2.28063	1.4e-07	0.0	0.0	0.0	0.00205255	0.0	0.0	0.0	403.10449317	762.68816702	803.1819529	18.293006	0.14866209	-0.39664616
0.0191	2.29225	1.5e-07	0.0	0.0	0.0	0.00205254	0.0	0.0	0.0	403.57177674	762.88523127	803.05385815	18.26595395	0.14365772	-0.39654556
0.0192	2.30386	1.5e-07	0.0	0.0	0.0	0.00205254	0.0	0.0	0.0	404.0382549	763.07561429	802.9259818	18.23893291	0.1387609	-0.39644512
0.0193	2.31547	1.6e-07	0.0	0.0	0.0	0.00205253	0.0	0.0	0.0	404.50392905	763.25945901	802.79832291	18.21193979	0.13399873	-0.39634487
0.0194	2.32708	1.6e-07	0.0	0.0	0.0	0.00205253	0.0	0.0	0.0	404.96880026	763.43706448	802.67087991	18.18496941	0.12941688	-0.39624481
0.0195	2.33868	1.7e-07	0.0	0.0	0.0	0.00205252	0.0	0.0	0.0	405.4328701	763.60847441	802.54365226	18.1580379	0.12486872	-0.3961449
0.0196	2.35027	1.7e-07	0.0	0.0	0.0	0.00205252	0.0	0.0	0.0	405.89613997	763.77381787	802.4166391	18.1311376	0.12042239	-0.39604515
0.0197	2.36187	1.8e-07	0.0	0.0	0.0	0.00205251	0.0	0.0	0.0	406.35861124	763.9332306	802.28983953	18.1042687	0.11607529	-0.39594557
0.0198	2.37345	1.8e-07	0.0	0.0	0.0	0.00205251	0.0	0.0	0.0	406.82028531	764.08684478	802.16325267	18.07743137	0.11182479	-0.39584615
0.0199	2.38504	1.9e-07	0.0	0.0	0.0	0.0020525	0.0	0.0	0.0	407.28116354	764.23478898	802.03687764	18.05062581	0.10766827	-0.3957469
0.02	2.39662	2e-07	0.0	0.0	0.0	0.00205249	0.0	0.0	0.0	407.74124734	764.3771882	801.91071361	18.02385219	0.10360311	-0.39564782
0.0201	2.40819	2e-07	0.0	0.0	0.0	0.00205249	0.0	0.0	0.0	408.20053808	764.51416385	801.78475973	17.99711069	0.09962669	-0.3955489
0.0202	2.41976	2.1e-07	0.0	0.0	0.0	0.00205248	0.0	0.0	0.0	408.65903717	764.64583376	801.6590152	17.97040151	0.09573639	-0.39545014
0.0203	2.43133	2.2e-07	0.0	0.0	0.0	0.00205247	0.0	0.0	0.0	409.11674599	764.77231215	801.5334792	17.94372481	0.09192958	-0.39535154
0.0204	2.44289	2.2e-07	0.0	0.0	0.0	0.00205247	0.0	0.0	0.0	409.57366581	764.89377454	801.40815069	17.91706761	0.08833371	-0.39525314
0.0205	2.45444	2.3e-07	0.0	0.0	0.0	0.00205246	0.0	0.0	0.0	410.02979791	765.01040901	801.28302853	17.89045187	0.08473101	-0.39515488
0.0206	2.466	2.4e-07	0.0	0.0	0.0	0.00205245	0.0	0.0	0.0	410.48514381	765.1222406	801.15811233	17.86386851	0.08121055	-0.39505678
0.0207	2.47754	2.5e-07	0.0	0.0	0.0	0.00205244	0.0	0.0	0.0	410.9397049	765.22937876	801.0334013	17.83731765	0.07777012	-0.39495884
0.0208	2.48909	2.5e-07	0.0	0.0	0.0	0.00205244	0.0	0.0	0.0	411.39348256	765.33192992	800.90889468	17.81079944	0.07440746	-0.39486106
0.0209	2.50062	2.6e-07	0.0	0.0	0.0	0.00205243	0.0	0.0	0.0	411.84647819	765.42999743	800.78459173	17.78431403	0.07112035	-0.39476344
0.021	2.51216	2.7e-07	0.0	0.0	0.0	0.00205242	0.0	0.0	0.0	412.29869317	765.52368161	800.66049172	17.75786156	0.06790654	-0.39466597
0.0211	2.52369	2.8e-07	0.0	0.0	0.0	0.00205241	0.0	0.0	0.0	412.75012889	765.61307974	800.53659393	17.73144216	0.0647638	-0.39456867
0.0212	2.53521	2.9e-07	0.0	0.0	0.0	0.0020524	0.0	0.0	0.0	413.20078675	765.69828605	800.41289766	17.70505599	0.06168989	-0.39447152
0.0213	2.54673	3e-07	0.0	0.0	0.0	0.00205239	0.0	0.0	0.0	413.65066814	765.77939173	800.28940221	17.67870319	0.05868257	-0.39437453
0.0214	2.55825	3.1e-07	0.0	0.0	0.0	0.00205238	0.0	0.0	0.0	414.09977444	765.85648491	800.16610692	17.65238389	0.05573961	-0.39427769
0.0215	2.56976	3.2e-07	0.0	0.0	0.0	0.00205237	0.0	0.0	0.0	414.54810681	765.92979693	800.04301047	17.62608424	0.05300442	-0.39418105
0.0216	2.58126	3.3e-07	0.0	0.0	0.0	0.00205236	0.0	0.0	0.0	414.99566675	765.99934729	799.92011249	17.59982791	0.05023009	-0.39408453
0.0217	2.59276	3.4e-07	0.0	0.0	0.0	0.00205235	0.0	0.0	0.0	415.44245568	766.06519993	799.79741241	17.57360488	0.04752003	-0.39398817
0.0218	2.60426	3.5e-07	0.0	0.0	0.0	0.00205234	0.0	0.0	0.0	415.88847499	766.1274402	799.67490959	17.54741526	0.04487235	-0.39389196
0.0219	2.61575	3.6e-07	0.0	0.0	0.0	0.00205233	0.0	0.0	0.0	416.33372606	766.18615092	799.55260337	17.52125917	0.0422852	-0.39379591
0.022	2.62724	3.7e-07	0.0	0.0	0.0	0.00205232	0.0	0.0	0.0	416.77821027	766.24141236	799.43049311	17.49513669	0.03975672	-0.39370001
0.0221	2.63872	3.8e-07	0.0	0.0	0.0	0.00205231	0.0	0.0	0.0	417.221929	766.2933023	799.30857819	17.46904795	0.03728504	-0.39360426
0.0222	2.6502	3.9e-07	0.0	0.0	0.0	0.0020523	0.0	0.0	0.0	417.66488365	766.34189595	799.18685801	17.44299305	0.03486829	-0.39350867
0.0223	2.66168	4e-07	0.0	0.0	0.0	0.00205229	0.0	0.0	0.0	418.10707559	766.38726602	799.06533195	17.4169721	0.03250462	-0.39341322
0.0224	2.67314	4.2e-07	0.0	0.0	0.0	0.00205227	0.0	0.0	0.0	418.54850621	766.42948268	798.94399943	17.3909852	0.03019215	-0.39331793
0.0225	2.68461	4.3e-07	0.0	0.0	0.0	0.00205226	0.0	0.0	0.0	418.98917684	766.46865528	798.8228597	17.36502212	0.02804032	-0.39322281
0.0226	2.69607	4.4e-07	0.0	0.0	0.0	0.00205225	0.0	0.0	0.0	419.42908869	766.50494159	798.70191176	17.33910001	0.02586381	-0.39312783
0.0227	2.70752	4.6e-07	0.0	0.0	0.0	0.00205223	0.0	0.0	0.0	419.86824329	766.53832702	798.58115541	17.31321174	0.02373872	-0.393033
0.0228	2.71897	4.7e-07	0.0	0.0	0.0	0.00205222	0.0	0.0	0.0	420.30664201	766.56887979	798.46059009	17.28735738	0.02166352	-0.39293831
0.0229	2.73042	4.8e-07	0.0	0.0	0.0	0.00205221	0.0	0.0	0.0	420.74428622	766.59666607	798.3402152	17.26153701	0.0196367	-0.39284378
0.023	2.74186	5e-07	0.0	0.0	0.0	0.00205219	0.0	0.0	0.0	421.1811773	766.62174994	798.22003022	17.23575071	0.01765672	-0.39274939
0.0231	2.7533	5.1e-07	0.0	0.0	0.0	0.00205218	0.0	0.0	0.0	421.61731662	766.64419346	798.10003457	17.20999854	0.01572206	-0.39265515
0.0232	2.76473	5.3e-07	0.0	0.0	0.0	0.00205216	0.0	0.0	0.0	422.05270554	766.66405657	797.98022774	17.18428059	0.01383119	-0.39256106
0.0233	2.77615	5.4e-07	0.0	0.0	0.0	0.00205215	0.0	0.0	0.0	422.48734544	766.68139718	797.86060919	17.15859694	0.0119826	-0.39246711
0.0234	2.78758	5.6e-07	0.0	0.0	0.0	0.00205213	0.0	0.0	0.0	422.9212377	766.69627114	797.74117839	17.13294764	0.01017475	-0.39237331
0.0235	2.79899	5.7e-07	0.0	0.0	0.0	0.00205212	0.0	0.0	0.0	423.35438368	766.7087322	797.62193486	17.1073328	0.00840611	-0.39227966
0.0236	2.81041	5.9e-07	0.0	0.0	0.0	0.0020521	0.0	0.0	0.0	423.7867846	766.71893124	797.50287763	17.08174237	0.00678644	-0.39218618
0.0237	2.82181	6.1e-07	0.0	0.0	0.0	0.00205208	0.0	0.0	0.0	424.21844186	766.72689283	797.38400633	17.05619336	0.00512783	-0.39209283
0.0238	2.83322	6.3e-07	0.0	0.0	0.0	0.00205206	0.0	0.0	0.0	424.64935688	766.73264288	797.26532059	17.03067854	0.00350902	-0.39199962
0.0239	2.84461	6.4e-07	0.0	0.0	0.0	0.00205205	0.0	0.0	0.0	425.07953101	766.73623412	797.1468199	17.00519798	0.00192879	-0.39190655
0.024	2.85601	6.6e-07	0.0	0.0	0.0	0.00205203	0.0	0.0	0.0	425.5089656	766.73771763	797.02850377	16.97975172	0.00038591	-0.39181364
0.0241	2.8674	6.8e-07	0.0	0.0	0.0	0.00205201	0.0	0.0	0.0	425.93766202	766.7371428	796.91037171	16.95433981	-0.00112087	-0.39172086
0.0242	2.87878	7e-07	0.0	0.0	0.0	0.00205199	0.0	0.0	0.0	426.36562161	766.73455737	796.79242326	16.92896229	-0.00259278	-0.39162823
0.0243	2.89016	7.2e-07	0.0	0.0	0.0	0.00205197	0.0	0.0	0.0	426.79284574	766.73000741	796.67465793	16.90361923	-0.00403103	-0.39153574
0.0244	2.90153	7.4e-07	0.0	0.0	0.0	0.00205195	0.0	0.0	0.0	427.21933575	766.72353734	796.55707526	16.87831066	-0.00543688	-0.39144339
0.0245	2.9129	7.6e-07	0.0	0.0	0.0	0.00205193	0.0	0.0	0.0	427.64509301	766.7151899	796.43967482	16.85303664	-0.00681154	-0.39135119
0.0246	2.92427	7.8e-07	0.0	0.0	0.0	0.00205191	0.0	0.0	0.0	428.07011881	766.70502646	796.32245605	16.82779021	-0.00807749	-0.39125915
0.0247	2.93563	8.1e-07	0.0	0.0	0.0	0.00205188	0.0	0.0	0.0	428.49441441	766.69316949	796.20541815	16.80258293	-0.00936532	-0.39116723
0.0248	2.94698	8.3e-07	0.0	0.0	0.0	0.00205186	0.0	0.0	0.0	428.91798123	766.67959415	796.08856096	16.77740997	-0.01062146	-0.39107546
0.0249	2.95833	8.5e-07	0.0	0.0	0.0	0.00205184	0.0	0.0	0.0	429.34082062	766.66434239	795.97188405	16.75227135	-0.01184689	-0.39098383
0.025	2.96968	8.7e-07	0.0	0.0	0.0	0.00205182	0.0	0.0	0.0	429.76293392	766.64745485	795.85538697	16.72716711	-0.01304259	-0.39089234
0.0251	2.98102	9e-07	0.0	0.0	0.0	0.00205179	0.0	0.0	0.0	430.18432245	766.62897079	795.73906928	16.70209727	-0.01420956	-0.39080099
0.0252	2.99235	9.2e-07	0.0	0.0	0.0	0.00205177	0.0	0.0	0.0	430.60498757	766.60892819	795.62293057	16.67706185	-0.01534877	-0.39070978
0.0253	3.00368	9.5e-07	0.0	0.0	0.0	0.00205174	0.0	0.0	0.0	431.02493059	766.58736368	795.5069704	16.6520609	-0.01646122	-0.39061871
0.0254	3.01501	9.7e-07	0.0	0.0	0.0	0.00205172	0.0	0.0	0.0	431.44415286	766.56431254	795.39118837	16.62709443	-0.01754788	-0.39052778
0.0255	3.02633	1e-06	0.0	0.0	0.0	0.00205169	0.0	0.0	0.0	431.8626557	766.53980877	795.27558406	16.60216247	-0.01860974	-0.39043699
0.0256	3.03765	1.03e-06	0.0	0.0	0.0	0.00205166	0.0	0.0	0.0	432.28044044	766.51388498	795.16015708	16.57726504	-0.0196478	-0.39034633
0.0257	3.04896	1.05e-06	0.0	0.0	0.0	0.00205163	0.0	0.0	0.0	432.69750833	766.48663144	795.04490676	16.55239566	-0.02058802	-0.39025584
0.0258	3.06026	1.08e-06	0.0	0.0	0.0	0.00205161	0.0	0.0	0.0	433.11386069	766.45807642	794.92983271	16.52756524	-0.02155666	-0.39016547
0.0259	3.07156	1.11e-06	0.0	0.0	0.0	0.00205158	0.0	0.0	0.0	433.52949889	766.42822698	794.81493466	16.50276913	-0.02250088	-0.39007523
0.026	3.08286	1.14e-06	0.0	0.0	0.0	0.00205155	0.0	0.0	0.0	433.94442423	766.39711537	794.70021221	16.47800734	-0.02342146	-0.38998514
0.0261	3.09415	1.17e-06	0.0	0.0	0.0	0.00205152	0.0	0.0	0.0	434.35863803	766.36477281	794.58566495	16.45327988	-0.02431919	-0.38989518
0.0262	3.10544	1.2e-06	0.0	0.0	0.0	0.00205149	0.0	0.0	0.0	434.7721416	766.33122945	794.47129252	16.42858676	-0.02519485	-0.38980535
0.0263	3.11672	1.24e-06	0.0	0.0	0.0	0.00205145	0.0	0.0	0.0	435.18493626	766.29651438	794.35709452	16.40392798	-0.02604923	-0.38971567
0.0264	3.128	1.27e-06	0.0	0.0	0.0	0.00205142	0.0	0.0	0.0	435.59702331	766.26065565	794.24307057	16.37930357	-0.0268831	-0.38962612
0.0265	3.13927	1.3e-06	0.0	0.0	0.0	0.00205139	0.0	0.0	0.0	436.00840406	766.22368024	794.12922031	16.35471352	-0.02769724	-0.38953671
0.0266	3.15053	1.33e-06	0.0	0.0	0.0	0.00205135	0.0	0.0	0.0	436.41907982	766.1856141	794.01554337	16.33015785	-0.02849244	-0.38944743
0.0267	3.1618	1.37e-06	0.0	0.0	0.0	0.00205132	0.0	0.0	0.0	436.82905187	766.14648926	793.90203935	16.30563222	-0.02921847	-0.3893583
0.0268	3.17305	1.41e-06	0.0	0.0	0.0	0.00205128	0.0	0.0	0.0	437.23832144	766.10639508	793.7887076	16.28114375	-0.02995958	-0.38926929
0.0269	3.1843	1.44e-06	0.0	0.0	0.0	0.00205125	0.0	0.0	0.0	437.64688988	766.06530837	793.67554797	16.25668945	-0.03068129	-0.38918043
0.027	3.19555	1.48e-06	0.0	0.0	0.0	0.00205121	0.0	0.0	0.0	438.05475849	766.02325474	793.56256011	16.23226931	-0.03138423	-0.38909169
0.0271	3.20679	1.52e-06	0.0	0.0	0.0	0.00205117	0.0	0.0	0.0	438.46192855	765.98025893	793.44974365	16.20788333	-0.03206901	-0.38900309
0.0272	3.21803	1.56e-06	0.0	0.0	0.0	0.00205113	0.0	0.0	0.0	438.86840135	765.93634487	793.33709824	16.1835315	-0.03273625	-0.38891463
0.0273	3.22926	1.6e-06	0.0	0.0	0.0	0.00205109	0.0	0.0	0.0	439.27417819	765.89153566	793.22462352	16.15921382	-0.03338657	-0.38882629
0.0274	3.24049	1.64e-06	0.0	0.0	0.0	0.00205105	0.0	0.0	0.0	439.67926034	765.84585356	793.11231916	16.13493029	-0.03402058	-0.3887381
0.0275	3.25171	1.68e-06	0.0	0.0	0.0	0.00205101	0.0	0.0	0.0	440.08364908	765.79932	793.00018481	16.1106809	-0.03463891	-0.38865003
0.0276	3.26293	1.72e-06	0.0	0.0	0.0	0.00205097	0.0	0.0	0.0	440.48734569	765.75195557	792.88822012	16.08646565	-0.03524216	-0.3885621
0.0277	3.27414	1.76e-06	0.0	0.0	0.0	0.00205093	0.0	0.0	0.0	440.89035146	765.70378005	792.77642477	16.06228452	-0.03583096	-0.3884743
0.0278	3.28534	1.81e-06	0.0	0.0	0.0	0.00205088	0.0	0.0	0.0	441.29266762	765.65484465	792.66479829	16.03813358	-0.03635855	-0.38838664
0.0279	3.29654	1.85e-06	0.0	0.0	0.0	0.00205084	0.0	0.0	0.0	441.69429543	765.60517615	792.55334029	16.01401939	-0.03690442	-0.38829911
0.028	3.30774	1.9e-06	0.0	0.0	0.0	0.00205079	0.0	0.0	0.0	442.09523617	765.55477363	792.44205055	15.98993912	-0.03743538	-0.38821171
0.0281	3.31893	1.95e-06	0.0	0.0	0.0	0.00205074	0.0	0.0	0.0	442.49549113	765.50365672	792.33092873	15.96589277	-0.03795193	-0.38812444
0.0282	3.33012	1.99e-06	0.0	0.0	0.0	0.00205069	0.0	0.0	0.0	442.89506156	765.45184439	792.21997451	15.94188031	-0.03845454	-0.3880373
0.0283	3.3413	2.04e-06	0.0	0.0	0.0	0.00205065	0.0	0.0	0.0	443.29394872	765.39935494	792.10918756	15.91790173	-0.03894371	-0.3879503
0.0284	3.35247	2.09e-06	0.0	0.0	0.0	0.0020506	0.0	0.0	0.0	443.69215386	765.34620603	791.99856755	15.89395701	-0.03941991	-0.38786342
0.0285	3.36364	2.14e-06	0.0	0.0	0.0	0.00205054	0.0	0.0	0.0	444.08967825	765.29241466	791.88811418	15.87004615	-0.03988364	-0.38777668
0.0286	3.37481	2.2e-06	0.0	0.0	0.0	0.00205049	0.0	0.0	0.0	444.48652313	765.23799718	791.77782713	15.84616912	-0.04033537	-0.38769006
0.0287	3.38597	2.25e-06	0.0	0.0	0.0	0.00205044	0.0	0.0	0.0	444.88268976	765.18296929	791.66770608	15.82232591	-0.0407756	-0.38760358
0.0288	3.39713	2.3e-06	0.0	0.0	0.0	0.00205038	0.0	0.0	0.0	445.27817938	765.12734688	791.55775072	15.79851322	-0.04116414	-0.38751724
0.0289	3.40828	2.36e-06	0.0	0.0	0.0	0.00205033	0.0	0.0	0.0	445.67299318	765.07120591	791.44796047	15.77473644	-0.04156836	-0.38743101
0.029	3.41942	2.42e-06	0.0	0.0	0.0	0.00205027	0.0	0.0	0.0	446.06713245	765.01451835	791.33833521	15.75099326	-0.04196052	-0.38734492
0.0291	3.43056	2.48e-06	0.0	0.0	0.0	0.00205021	0.0	0.0	0.0	446.46059841	764.95729999	791.22887464	15.72728368	-0.04234106	-0.38725896
0.0292	3.44169	2.53e-06	0.0	0.0	0.0	0.00205015	0.0	0.0	0.0	446.85339231	764.89956611	791.11957845	15.70360766	-0.04271036	-0.38717312
0.0293	3.45282	2.59e-06	0.0	0.0	0.0	0.00205009	0.0	0.0	0.0	447.24551537	764.8413314	791.01044633	15.6799652	-0.04306885	-0.38708742
0.0294	3.46395	2.66e-06	0.0	0.0	0.0	0.00205003	0.0	0.0	0.0	447.63696884	764.78261001	790.90147798	15.65635625	-0.04341695	-0.38700184
0.0295	3.47507	2.72e-06	0.0	0.0	0.0	0.00204997	0.0	0.0	0.0	448.02775394	764.7234155	790.79267311	15.63278082	-0.04375507	-0.38691639
0.0296	3.48618	2.78e-06	0.0	0.0	0.0	0.0020499	0.0	0.0	0.0	448.41787189	764.66376089	790.68403142	15.60923887	-0.04408364	-0.38683107
0.0297	3.49729	2.85e-06	0.0	0.0	0.0	0.00204984	0.0	0.0	0.0	448.80732392	764.60365861	790.57555261	15.58573038	-0.0444031	-0.38674588
0.0298	3.50839	2.92e-06	0.0	0.0	0.0	0.00204977	0.0	0.0	0.0	449.19611125	764.54312049	790.4672364	15.56225535	-0.04471387	-0.38666082
0.0299	3.51949	2.98e-06	0.0	0.0	0.0	0.0020497	0.0	0.0	0.0	449.58423509	764.48215781	790.35908251	15.53881373	-0.04501639	-0.38657588
0.03	3.53058	3.05e-06	0.0	0.0	0.0	0.00204963	0.0	0.0	0.0	449.97169667	764.42078123	790.25109064	15.51540553	-0.04531111	-0.38649107
0.0301	3.54167	3.12e-06	0.0	0.0	0.0	0.00204956	0.0	0.0	0.0	450.35849719	764.35900081	790.14326052	15.49203072	-0.04559846	-0.38640638
0.0302	3.55275	3.2e-06	0.0	0.0	0.0	0.00204949	0.0	0.0	0.0	450.74463787	764.29682602	790.03559187	15.46868927	-0.04587891	-0.38632182
0.0303	3.56383	3.27e-06	0.0	0.0	0.0	0.00204942	0.0	0.0	0.0	451.13011992	764.23426573	789.92808442	15.44538118	-0.0461529	-0.38623739
0.0304	3.5749	3.35e-06	0.0	0.0	0.0	0.00204934	0.0	0.0	0.0	451.51494454	764.17132817	789.8207379	15.42210642	-0.04642088	-0.38615308
0.0305	3.58597	3.42e-06	0.0	0.0	0.0	0.00204926	0.0	0.0	0.0	451.8991129	764.10806148	789.71355184	15.39886036	-0.04662492	-0.38606891
0.0306	3.59703	3.5e-06	0.0	0.0	0.0	0.00204919	0.0	0.0	0.0	452.28262619	764.04448156	789.60652596	15.3756507	-0.04686301	-0.38598486
0.0307	3.60809	3.58e-06	0.0	0.0	0.0	0.00204911	0.0	0.0	0.0	452.66548563	763.98057335	789.49966008	15.35247405	-0.04709312	-0.38590093
0.0308	3.61914	3.66e-06	0.0	0.0	0.0	0.00204903	0.0	0.0	0.0	453.04769241	763.91634729	789.39295393	15.32933038	-0.04731541	-0.38581713
0.0309	3.63018	3.74e-06	0.0	0.0	0.0	0.00204894	0.0	0.0	0.0	453.42924773	763.85181366	789.28640723	15.30621964	-0.04753	-0.38573346
0.031	3.64122	3.83e-06	0.0	0.0	0.0	0.00204886	0.0	0.0	0.0	453.81015276	763.78698257	789.1800197	15.28314179	-0.04773703	-0.3856499
0.0311	3.65226	3.91e-06	0.0	0.0	0.0	0.00204877	0.0	0.0	0.0	454.1904087	763.72186394	789.07379106	15.26009678	-0.0479366	-0.38556648
0.0312	3.66328	4e-06	0.0	0.0	0.0	0.00204868	0.0	0.0	0.0	454.57001671	763.65646757	788.96772105	15.23708456	-0.04812882	-0.38548318
0.0313	3.67431	4.09e-06	0.0	0.0	0.0	0.00204859	0.0	0.0	0.0	454.94897799	763.59080311	788.86180939	15.2141051	-0.04831379	-0.3854
0.0314	3.68533	4.18e-06	0.0	0.0	0.0	0.0020485	0.0	0.0	0.0	455.32729371	763.52488007	788.7560558	15.19115835	-0.04849159	-0.38531695
0.0315	3.69634	4.27e-06	0.0	0.0	0.0	0.00204841	0.0	0.0	0.0	455.70496503	763.45870789	788.65046001	15.16824424	-0.04866229	-0.38523402
0.0316	3.70735	4.37e-06	0.0	0.0	0.0	0.00204832	0.0	0.0	0.0	456.08199313	763.39229589	788.54502176	15.14536275	-0.04882596	-0.38515121
0.0317	3.71835	4.47e-06	0.0	0.0	0.0	0.00204822	0.0	0.0	0.0	456.45837918	763.32564854	788.4397408	15.12251434	-0.04898766	-0.38506853
0.0318	3.72935	4.56e-06	0.0	0.0	0.0	0.00204812	0.0	0.0	0.0	456.83412435	763.25877682	788.33461684	15.09969809	-0.04913908	-0.38498597
0.0319	3.74034	4.66e-06	0.0	0.0	0.0	0.00204802	0.0	0.0	0.0	457.2092298	763.19169042	788.22964961	15.07691432	-0.04928388	-0.38490353
0.032	3.75132	4.77e-06	0.0	0.0	0.0	0.00204792	0.0	0.0	0.0	457.58369668	763.12439802	788.12483885	15.05416299	-0.04942211	-0.38482122
0.0321	3.7623	4.87e-06	0.0	0.0	0.0	0.00204782	0.0	0.0	0.0	457.95752615	763.05690824	788.0201843	15.03144405	-0.04955381	-0.38473903
0.0322	3.77328	4.97e-06	0.0	0.0	0.0	0.00204771	0.0	0.0	0.0	458.33071935	762.98922967	787.91568568	15.00875744	-0.049679	-0.38465696
0.0323	3.78425	5.08e-06	0.0	0.0	0.0	0.0020476	0.0	0.0	1e-08	458.70327745	762.92137084	787.81134273	14.98610312	-0.04979771	-0.38457502
0.0324	3.79521	5.19e-06	0.0	0.0	0.0	0.00204749	0.0	0.0	1e-08	459.07520159	762.85334029	787.70715519	14.96348103	-0.04990995	-0.3844932
0.0325	3.80617	5.3e-06	0.0	0.0	0.0	0.00204738	0.0	0.0	1e-08	459.44649291	762.78514651	787.6031228	14.94089111	-0.05001572	-0.3844115
0.0326	3.81713	5.42e-06	0.0	0.0	0.0	0.00204727	0.0	0.0	1e-08	459.81715256	762.71679801	787.49924528	14.91833333	-0.05011502	-0.38432992
0.0327	3.82807	5.53e-06	0.0	0.0	0.0	0.00204715	0.0	0.0	1e-08	460.18718166	762.64830331	787.39552238	14.89580762	-0.05020784	-0.38424846
0.0328	3.83902	5.65e-06	0.0	0.0	0.0	0.00204703	0.0	0.0	1e-08	460.55658137	762.5796691	787.29195384	14.87331574	-0.05031646	-0.38416712
0.0329	3.84995	5.77e-06	0.0	0.0	0.0	0.00204692	0.0	0.0	1e-08	460.92535284	762.51087266	787.18853955	14.8508547	-0.05040467	-0.38408591
0.033	3.86089	5.89e-06	0.0	0.0	0.0	0.00204679	0.0	0.0	1e-08	461.29349719	762.4419435	787.08527914	14.82842568	-0.0504878	-0.38400481
0.0331	3.87181	6.02e-06	0.0	0.0	0.0	0.00204667	0.0	0.0	1e-08	461.66101554	762.37288819	786.98217236	14.80602865	-0.05056594	-0.38392384
0.0332	3.88273	6.14e-06	0.0	0.0	0.0	0.00204654	0.0	0.0	1e-08	462.02790902	762.3037132	786.87921897	14.78366356	-0.05063917	-0.38384299
0.0333	3.89365	6.27e-06	0.0	0.0	0.0	0.00204641	0.0	0.0	1e-08	462.39417875	762.23442486	786.7764187	14.76133035	-0.05070758	-0.38376225
0.0334	3.90456	6.4e-06	0.0	0.0	0.0	0.00204628	0.0	0.0	1e-08	462.75982586	762.16502941	786.6737713	14.739029	-0.05077124	-0.38368164
0.0335	3.91546	6.53e-06	0.0	0.0	0.0	0.00204615	0.0	0.0	1e-08	463.12485145	762.09553298	786.57127654	14.71675944	-0.05083024	-0.38360115
0.0336	3.92636	6.67e-06	0.0	0.0	0.0	0.00204601	0.0	0.0	1e-08	463.48925665	762.02594159	786.46893416	14.69452164	-0.05088463	-0.38352077
0.0337	3.93725	6.81e-06	0.0	0.0	0.0	0.00204588	0.0	0.0	1e-08	463.85304257	761.95626118	786.36674391	14.67231554	-0.0509345	-0.38344052
0.0338	3.94814	6.95e-06	0.0	0.0	0.0	0.00204574	0.0	0.0	1e-08	464.21621032	761.88649758	786.26470555	14.65014111	-0.05097991	-0.38336039
0.0339	3.95902	7.09e-06	0.0	0.0	0.0	0.00204559	0.0	0.0	1e-08	464.57876101	761.81665655	786.16281882	14.62799828	-0.05102091	-0.38328037
0.034	3.96989	7.24e-06	0.0	0.0	0.0	0.00204545	0.0	0.0	1e-08	464.94069574	761.74673888	786.06108351	14.60588805	-0.05107011	-0.38320048
0.0341	3.98076	7.38e-06	0.0	0.0	0.0	0.0020453	0.0	0.0	1e-08	465.30201562	761.67674036	785.95949942	14.58380869	-0.05110705	-0.3831207
0.0342	3.99163	7.53e-06	0.0	0.0	0.0	0.00204515	0.0	0.0	1e-08	465.66272176	761.60667458	785.85806626	14.56176086	-0.05114054	-0.38304104
0.0343	4.00249	7.69e-06	0.0	0.0	0.0	0.002045	0.0	0.0	1e-08	466.02281524	761.53654586	785.7567838	14.53974452	-0.05117072	-0.3829615
0.0344	4.01334	7.84e-06	0.0	0.0	0.0	0.00204484	0.0	0.0	1e-08	466.38229715	761.46635837	785.6556518	14.51775963	-0.0511977	-0.38288208
0.0345	4.02419	8e-06	0.0	0.0	0.0	0.00204468	0.0	0.0	1e-08	466.7411686	761.39611612	785.55467002	14.49580615	-0.0512216	-0.38280277
0.0346	4.03503	8.16e-06	0.0	0.0	0.0	0.00204452	0.0	0.0	1e-08	467.09943067	761.32582295	785.45383823	14.47388404	-0.05124255	-0.38272358
0.0347	4.04587	8.32e-06	0.0	0.0	0.0	0.00204436	0.0	0.0	1e-08	467.45708445	761.25548254	785.35315619	14.45199326	-0.05126066	-0.38264451
0.0348	4.0567	8.49e-06	0.0	0.0	0.0	0.00204419	0.0	0.0	1e-08	467.81413102	761.1850984	785.25262368	14.43013376	-0.05127605	-0.38256556
0.0349	4.06752	8.66e-06	0.0	0.0	0.0	0.00204402	0.0	0.0	1e-08	468.17057147	761.11467389	785.15224046	14.4083055	-0.05128884	-0.38248673
0.035	4.07834	8.83e-06	0.0	0.0	0.0	0.00204385	0.0	0.0	1e-08	468.52640686	761.0442122	785.05200629	14.38650843	-0.05129915	-0.38240801
0.0351	4.08916	9e-06	0.0	0.0	0.0	0.00204368	0.0	0.0	1e-08	468.88163829	760.97371638	784.95192096	14.36474253	-0.0513071	-0.38232941
0.0352	4.09997	9.18e-06	0.0	0.0	0.0	0.0020435	0.0	0.0	1e-08	469.23626681	760.903195	784.8519842	14.34300705	-0.0513043	-0.38225093
0.0353	4.11077	9.36e-06	0.0	0.0	0.0	0.00204332	0.0	0.0	1e-08	469.5902935	760.83265256	784.75219578	14.32130309	-0.05130489	-0.38217256
0.0354	4.12156	9.55e-06	0.0	0.0	0.0	0.00204314	0.0	0.0	1e-08	469.94371942	760.76208845	784.65255549	14.29963012	-0.05130295	-0.38209431
0.0355	4.13235	9.73e-06	0.0	0.0	0.0	0.00204295	0.0	0.0	1e-08	470.29654564	760.69150578	784.5530631	14.2779881	-0.05129856	-0.38201617
0.0356	4.14314	9.92e-06	0.0	0.0	0.0	0.00204276	0.0	0.0	1e-08	470.64877324	760.62090758	784.45371838	14.25637698	-0.05129178	-0.38193815
0.0357	4.15392	1.011e-05	0.0	0.0	0.0	0.00204257	0.0	0.0	1e-08	471.00040325	760.5502968	784.35452111	14.23479671	-0.05128266	-0.38186025
0.0358	4.16469	1.031e-05	0.0	0.0	0.0	0.00204237	0.0	0.0	1e-08	471.35143675	760.47967629	784.25547105	14.21324724	-0.05127128	-0.38178246
0.0359	4.17546	1.051e-05	0.0	0.0	0.0	0.00204217	0.0	0.0	1e-08	471.70187478	760.40904881	784.15656799	14.19172854	-0.05125769	-0.38170479
0.036	4.18622	1.071e-05	0.0	0.0	0.0	0.00204197	0.0	0.0	1e-08	472.0517184	760.33841707	784.05781169	14.17024055	-0.05124195	-0.38162723
0.0361	4.19698	1.092e-05	0.0	0.0	0.0	0.00204176	0.0	0.0	1e-08	472.40096866	760.26778367	783.95920194	14.14878323	-0.0512241	-0.38154979
0.0362	4.20773	1.112e-05	0.0	0.0	0.0	0.00204156	0.0	0.0	1e-08	472.74962661	760.19715117	783.86073851	14.12735653	-0.05120422	-0.38147246
0.0363	4.21847	1.134e-05	0.0	0.0	0.0	0.00204134	0.0	0.0	1e-08	473.09769328	760.12652203	783.76242118	14.1059604	-0.05118233	-0.38139525
0.0364	4.22921	1.155e-05	0.0	0.0	0.0	0.00204113	0.0	0.0	1e-08	473.44516973	760.05590213	783.66424971	14.08459456	-0.05115489	-0.38131815
0.0365	4.23994	1.177e-05	0.0	0.0	0.0	0.00204091	0.0	0.0	1e-08	473.79205698	759.98529238	783.56622388	14.06325937	-0.05112814	-0.38124117
0.0366	4.25067	1.199e-05	0.0	0.0	0.0	0.00204069	0.0	0.0	1e-08	474.13835608	759.91469448	783.46834348	14.0419546	-0.0510994	-0.3811643
0.0367	4.26139	1.222e-05	0.0	0.0	0.0	0.00204046	0.0	0.0	1e-08	474.48406806	759.84411082	783.37060828	14.02068022	-0.05106872	-0.38108754
0.0368	4.27211	1.245e-05	0.0	0.0	0.0	0.00204023	0.0	0.0	1e-08	474.82919395	759.77354374	783.27301807	13.99943616	-0.05103612	-0.3810109
0.0369	4.28282	1.268e-05	0.0	0.0	0.0	0.00204	0.0	0.0	1e-08	475.17373478	759.70299556	783.17557262	13.97822239	-0.05100163	-0.38093437
0.037	4.29352	1.292e-05	0.0	0.0	0.0	0.00203976	0.0	0.0	1e-08	475.51769157	759.63246853	783.07827172	13.95703885	-0.0509653	-0.38085796
0.0371	4.30422	1.316e-05	0.0	0.0	0.0	0.00203952	0.0	0.0	1e-08	475.86106535	759.56196486	782.98111515	13.93588549	-0.05092713	-0.38078166
0.0372	4.31491	1.34e-05	0.0	0.0	0.0	0.00203928	0.0	0.0	1e-08	476.20385713	759.49148675	782.88410268	13.91476227	-0.05088716	-0.38070547
0.0373	4.3256	1.365e-05	0.0	0.0	0.0	0.00203903	0.0	0.0	1e-08	476.54606794	759.42103634	782.78723411	13.89366914	-0.05084541	-0.38062939
0.0374	4.33628	1.39e-05	0.0	0.0	0.0	0.00203878	0.0	0.0	1e-08	476.88769879	759.35061575	782.6905092	13.87260605	-0.0508019	-0.38055343
0.0375	4.34695	1.415e-05	0.0	0.0	0.0	0.00203852	0.0	0.0	1e-08	477.22875069	759.28022709	782.59392776	13.85157296	-0.05075664	-0.38047758
0.0376	4.35762	1.441e-05	0.0	0.0	0.0	0.00203826	0.0	0.0	1e-08	477.56922466	759.20987242	782.49748955	13.8305698	-0.05070966	-0.38040185
0.0377	4.36828	1.467e-05	0.0	0.0	0.0	0.002038	0.0	0.0	1e-08	477.90912169	759.13955378	782.40119437	13.80959654	-0.05066096	-0.38032622
0.0378	4.37894	1.494e-05	0.0	0.0	0.0	0.00203773	0.0	0.0	1e-08	478.2484428	759.06927323	782.30504199	13.78865313	-0.05061056	-0.38025071
0.0379	4.38959	1.521e-05	0.0	0.0	0.0	0.00203746	0.0	0.0	2e-08	478.58718899	758.99903276	782.20903221	13.76773951	-0.05055846	-0.38017531
0.038	4.40023	1.549e-05	0.0	0.0	0.0	0.00203719	0.0	0.0	2e-08	478.92536125	758.9288344	782.1131648	13.74685564	-0.05050467	-0.38010002
0.0381	4.41087	1.577e-05	0.0	0.0	0.0	0.00203691	0.0	0.0	2e-08	479.26296059	758.85868007	782.01743956	13.72600216	-0.05045691	-0.38002484
0.0382	4.4215	1.605e-05	0.0	0.0	0.0	0.00203662	0.0	0.0	2e-08	479.59998802	758.78856046	781.92185632	13.70517781	-0.05040172	-0.37994978
0.0383	4.43213	1.634e-05	0.0	0.0	0.0	0.00203634	0.0	0.0	2e-08	479.93644452	758.71848616	781.82641482	13.68438308	-0.05034509	-0.37987482
0.0384	4.44275	1.663e-05	0.0	0.0	0.0	0.00203605	0.0	0.0	2e-08	480.27233108	758.64845884	781.73111487	13.66361792	-0.05028702	-0.37979998
0.0385	4.45336	1.692e-05	0.0	0.0	0.0	0.00203575	0.0	0.0	2e-08	480.60764868	758.57848015	781.63595623	13.64288228	-0.05022752	-0.37972525
0.0386	4.46397	1.722e-05	0.0	0.0	0.0	0.00203545	0.0	0.0	2e-08	480.94239831	758.50855173	781.54093871	13.62217611	-0.05016661	-0.37965063
0.0387	4.47457	1.753e-05	0.0	0.0	0.0	0.00203514	0.0	0.0	2e-08	481.27658095	758.4386752	781.44606209	13.60149938	-0.05010428	-0.37957612
0.0388	4.48517	1.784e-05	0.0	0.0	0.0	0.00203483	0.0	0.0	2e-08	481.61019758	758.36885218	781.35132617	13.58085201	-0.05004055	-0.37950172
0.0389	4.49576	1.815e-05	0.0	0.0	0.0	0.00203452	0.0	0.0	2e-08	481.94324918	758.2990843	781.25673073	13.56023397	-0.04997541	-0.37942743
0.039	4.50634	1.847e-05	0.0	0.0	0.0	0.0020342	0.0	0.0	2e-08	482.27573672	758.22937315	781.16227555	13.53964522	-0.04990886	-0.37935325
0.0391	4.51692	1.879e-05	0.0	0.0	0.0	0.00203388	0.0	0.0	2e-08	482.60766118	758.15972036	781.06796045	13.51908568	-0.04984091	-0.37927918
0.0392	4.52749	1.912e-05	0.0	0.0	0.0	0.00203355	0.0	0.0	2e-08	482.93902351	758.09012753	780.97378519	13.49855533	-0.04977154	-0.37920522
0.0393	4.53806	1.945e-05	0.0	0.0	0.0	0.00203322	0.0	0.0	2e-08	483.2698247	758.02059629	780.87974958	13.47805411	-0.04970076	-0.37913137
0.0394	4.54862	1.979e-05	0.0	0.0	0.0	0.00203288	0.0	0.0	2e-08	483.60006571	757.95112826	780.78585341	13.45758197	-0.04962854	-0.37905763
0.0395	4.55917	2.013e-05	0.0	0.0	0.0	0.00203254	0.0	0.0	2e-08	483.92974749	757.88172508	780.69209646	13.43713885	-0.0495549	-0.378984
0.0396	4.56972	2.048e-05	0.0	0.0	0.0	0.00203219	0.0	0.0	2e-08	484.25887101	757.8123884	780.59847853	13.41672472	-0.0494798	-0.37891047
0.0397	4.58026	2.083e-05	0.0	0.0	0.0	0.00203184	0.0	0.0	2e-08	484.58743722	757.7431199	780.50499942	13.39633952	-0.04940324	-0.37883706
0.0398	4.59079	2.119e-05	0.0	0.0	0.0	0.00203148	0.0	0.0	2e-08	484.91544708	757.67392125	780.41165891	13.3759832	-0.04932521	-0.37876376
0.0399	4.60132	2.155e-05	0.0	0.0	0.0	0.00203112	0.0	0.0	2e-08	485.24290155	757.60478949	780.31845682	13.35565722	-0.04926302	-0.37869056
0.04	4.61184	2.191e-05	0.0	0.0	0.0	0.00203075	0.0	0.0	2e-08	485.56980161	757.53571005	780.22539302	13.33535887	-0.04918617	-0.37861747
0.0401	4.62236	2.229e-05	0.0	0.0	0.0	0.00203038	0.0	0.0	2e-08	485.89614818	757.46669978	780.13246723	13.3150893	-0.04910827	-0.3785445
0.0402	4.63287	2.266e-05	0.0	0.0	0.0	0.00203001	0.0	0.0	2e-08	486.22194221	757.39775977	780.03967925	13.29484845	-0.04902934	-0.37847163
0.0403	4.64337	2.304e-05	0.0	0.0	0.0	0.00202962	0.0	0.0	2e-08	486.54718463	757.32889113	779.94702888	13.27463628	-0.04894938	-0.37839886
0.0404	4.65387	2.343e-05	0.0	0.0	0.0	0.00202924	0.0	0.0	2e-08	486.87187639	757.26009495	779.8545159	13.25445274	-0.04886839	-0.37832621
0.0405	4.66436	2.382e-05	0.0	0.0	0.0	0.00202884	0.0	0.0	2e-08	487.19601842	757.19137232	779.76214013	13.23429778	-0.04878637	-0.37825366
0.0406	4.67485	2.422e-05	0.0	0.0	0.0	0.00202844	0.0	0.0	2e-08	487.51961167	757.12272433	779.66990135	13.21417136	-0.04870334	-0.37818122
0.0407	4.68533	2.463e-05	0.0	0.0	0.0	0.00202804	0.0	0.0	2e-08	487.84265707	757.05415204	779.57779937	13.19407342	-0.04861929	-0.37810889
0.0408	4.6958	2.503e-05	0.0	0.0	0.0	0.00202763	0.0	0.0	3e-08	488.16515554	756.98565654	779.48583398	13.17400392	-0.04853421	-0.37803667
0.0409	4.70626	2.545e-05	0.0	0.0	0.0	0.00202722	0.0	0.0	3e-08	488.48710802	756.9172389	779.39400499	13.15396281	-0.04844812	-0.37796455
0.041	4.71672	2.587e-05	0.0	0.0	0.0	0.0020268	0.0	0.0	3e-08	488.80851543	756.8489002	779.30231219	13.13395004	-0.048361	-0.37789254
0.0411	4.72718	2.629e-05	0.0	0.0	0.0	0.00202637	0.0	0.0	3e-08	489.12937869	756.78064152	779.21075539	13.11396557	-0.04827286	-0.37782064
0.0412	4.73762	2.672e-05	0.0	0.0	0.0	0.00202594	0.0	0.0	3e-08	489.44969874	756.71246395	779.11933437	13.09400934	-0.04818369	-0.37774884
0.0413	4.74807	2.716e-05	0.0	0.0	0.0	0.0020255	0.0	0.0	3e-08	489.76947648	756.64436858	779.02804895	13.07408131	-0.04809348	-0.37767715
0.0414	4.7585	2.76e-05	0.0	0.0	0.0	0.00202506	0.0	0.0	3e-08	490.08871284	756.5763565	778.93689892	13.05418143	-0.04800223	-0.37760557
0.0415	4.76893	2.805e-05	0.0	0.0	0.0	0.00202461	0.0	0.0	3e-08	490.40740873	756.50842882	778.84588408	13.03430965	-0.04790993	-0.37753409
0.0416	4.77935	2.851e-05	0.0	0.0	0.0	0.00202415	0.0	0.0	3e-08	490.72556505	756.44058667	778.75500424	13.01446593	-0.04781656	-0.37746272
0.0417	4.78977	2.897e-05	0.0	0.0	0.0	0.00202369	0.0	0.0	3e-08	491.04318275	756.37282284	778.66425924	12.99465147	-0.04773812	-0.37739145
0.0418	4.80017	2.944e-05	0.0	0.0	0.0	0.00202323	0.0	0.0	3e-08	491.36026273	756.30513156	778.5736489	12.974864	-0.04764637	-0.37732029
0.0419	4.81058	2.991e-05	0.0	0.0	0.0	0.00202275	0.0	0.0	3e-08	491.67680588	756.23752394	778.48317299	12.95510448	-0.04755397	-0.37724924
0.042	4.82097	3.039e-05	0.0	0.0	0.0	0.00202227	0.0	0.0	3e-08	491.99281311	756.17000056	778.3928313	12.93537285	-0.04746092	-0.37717829
0.0421	4.83136	3.087e-05	0.0	0.0	0.0	0.00202179	0.0	0.0	3e-08	492.30828532	756.10256199	778.30262365	12.91566908	-0.04736723	-0.37710745
0.0422	4.84175	3.136e-05	0.0	0.0	0.0	0.0020213	0.0	0.0	3e-08	492.6232234	756.03520876	778.21254984	12.89599311	-0.04727293	-0.37703671
0.0423	4.85212	3.186e-05	0.0	0.0	0.0	0.0020208	0.0	0.0	3e-08	492.93762826	755.96794141	778.12260968	12.8763449	-0.04717802	-0.37696608
0.0424	4.86249	3.237e-05	0.0	0.0	0.0	0.00202029	0.0	0.0	3e-08	493.2515008	755.90076045	778.03280297	12.8567244	-0.04708251	-0.37689555
0.0425	4.87286	3.288e-05	0.0	0.0	0.0	0.00201978	0.0	0.0	3e-08	493.56484189	755.83366636	777.94312952	12.83713157	-0.04698642	-0.37682512
0.0426	4.88322	3.339e-05	0.0	0.0	0.0	0.00201926	0.0	0.0	3e-08	493.87765243	755.76665963	777.85358913	12.81756635	-0.04688975	-0.3767548
0.0427	4.89357	3.392e-05	0.0	0.0	0.0	0.00201874	0.0	0.0	3e-08	494.18993332	755.69974071	777.76418162	12.79802871	-0.04679252	-0.37668459
0.0428	4.90391	3.445e-05	0.0	0.0	0.0	0.00201821	0.0	0.0	3e-08	494.50168543	755.63291007	777.67490679	12.7785186	-0.04669473	-0.37661448
0.0429	4.91425	3.498e-05	0.0	0.0	0.0	0.00201767	0.0	0.0	4e-08	494.81290965	755.56616814	777.58576445	12.75903598	-0.0465964	-0.37654447
0.043	4.92458	3.553e-05	0.0	0.0	0.0	0.00201713	0.0	0.0	4e-08	495.12360687	755.49951535	777.49675441	12.73958078	-0.04649753	-0.37647457
0.0431	4.93491	3.608e-05	0.0	0.0	0.0	0.00201658	0.0	0.0	4e-08	495.43377795	755.4329521	777.40787648	12.72015298	-0.04639814	-0.37640477
0.0432	4.94522	3.663e-05	0.0	0.0	0.0	0.00201602	0.0	0.0	4e-08	495.74342378	755.3664788	777.31913046	12.70075253	-0.04629823	-0.37633507
0.0433	4.95554	3.72e-05	0.0	0.0	0.0	0.00201545	0.0	0.0	4e-08	496.05254524	755.30009584	777.23051618	12.68137937	-0.0461978	-0.37626548
0.0434	4.96584	3.777e-05	0.0	0.0	0.0	0.00201488	0.0	0.0	4e-08	496.36114318	755.23380359	777.14203343	12.66203346	-0.04609687	-0.37619599
0.0435	4.97614	3.835e-05	0.0	0.0	0.0	0.0020143	0.0	0.0	4e-08	496.6692185	755.16759996	777.05368204	12.64271487	-0.04599877	-0.37612661
0.0436	4.98643	3.893e-05	0.0	0.0	0.0	0.00201372	0.0	0.0	4e-08	496.97677206	755.10148545	776.96546182	12.62342336	-0.04589761	-0.37605732
0.0437	4.99672	3.953e-05	0.0	0.0	0.0	0.00201312	0.0	0.0	4e-08	497.28380472	755.03546168	776.87737258	12.60415897	-0.04579606	-0.37598814
0.0438	5.007	4.013e-05	0.0	0.0	0.0	0.00201252	0.0	0.0	4e-08	497.59031734	754.9695289	776.78941412	12.58492164	-0.04569412	-0.37591907
0.0439	5.01727	4.073e-05	0.0	0.0	0.0	0.00201192	0.0	0.0	4e-08	497.89631079	754.9036873	776.70158627	12.56571135	-0.04559181	-0.37585009
0.044	5.02753	4.135e-05	0.0	0.0	0.0	0.0020113	0.0	0.0	4e-08	498.20178593	754.83793709	776.61388883	12.54652804	-0.04548913	-0.37578122
0.0441	5.03779	4.197e-05	0.0	0.0	0.0	0.00201068	0.0	0.0	4e-08	498.50674362	754.77227845	776.52632162	12.52737166	-0.04538609	-0.37571245
0.0442	5.04805	4.26e-05	0.0	0.0	0.0	0.00201005	0.0	0.0	4e-08	498.8111847	754.70671155	776.43888445	12.50824217	-0.04528271	-0.37564378
0.0443	5.05829	4.323e-05	0.0	0.0	0.0	0.00200941	0.0	0.0	4e-08	499.11511004	754.64123656	776.35157713	12.48913953	-0.04517899	-0.37557522
0.0444	5.06853	4.388e-05	0.0	0.0	0.0	0.00200877	0.0	0.0	4e-08	499.41852048	754.57585362	776.26439948	12.47006368	-0.04507494	-0.37550675
0.0445	5.07876	4.453e-05	0.0	0.0	0.0	0.00200811	0.0	0.0	4e-08	499.72141688	754.51056286	776.17735132	12.4510146	-0.04497057	-0.37543839
0.0446	5.08899	4.519e-05	0.0	0.0	0.0	0.00200745	0.0	0.0	5e-08	500.02380008	754.44536442	776.09043245	12.43199222	-0.04486589	-0.37537013
0.0447	5.09921	4.586e-05	0.0	0.0	0.0	0.00200679	0.0	0.0	5e-08	500.32567093	754.38025839	776.00364271	12.4129965	-0.04476091	-0.37530197
0.0448	5.10942	4.653e-05	0.0	0.0	0.0	0.00200611	0.0	0.0	5e-08	500.62703026	754.31524489	775.91698189	12.3940274	-0.04465564	-0.37523391
0.0449	5.11962	4.722e-05	0.0	0.0	0.0	0.00200543	0.0	0.0	5e-08	500.92787893	754.250324	775.83044982	12.37508487	-0.04455007	-0.37516595
0.045	5.12982	4.791e-05	0.0	0.0	0.0	0.00200473	0.0	0.0	5e-08	501.22821777	754.1854958	775.74404631	12.35616888	-0.04444423	-0.3750981
0.0451	5.14001	4.861e-05	0.0	0.0	0.0	0.00200404	0.0	0.0	5e-08	501.52804761	754.12076038	775.65777119	12.33727936	-0.04433812	-0.37503034
0.0452	5.1502	4.931e-05	0.0	0.0	0.0	0.00200333	0.0	0.0	5e-08	501.82736929	754.05611778	775.57162426	12.31841628	-0.04423174	-0.37496269
0.0453	5.16038	5.003e-05	0.0	0.0	0.0	0.00200261	0.0	0.0	5e-08	502.12618365	753.9915707	775.48560534	12.2995792	-0.04412252	-0.37489513
0.0454	5.17055	5.075e-05	0.0	0.0	0.0	0.00200189	0.0	0.0	5e-08	502.42449151	753.92711781	775.39971425	12.28076877	-0.04401505	-0.37482768
0.0455	5.18071	5.148e-05	0.0	0.0	0.0	0.00200115	0.0	0.0	5e-08	502.7222937	753.86275874	775.31395081	12.26198463	-0.04390727	-0.37476033
0.0456	5.19087	5.222e-05	0.0	0.0	0.0	0.00200041	0.0	0.0	5e-08	503.01959105	753.7984936	775.22831483	12.24322674	-0.04379917	-0.37469307
0.0457	5.20102	5.297e-05	0.0	0.0	0.0	0.00199966	0.0	0.0	5e-08	503.31638438	753.73432251	775.14280614	12.22449505	-0.04369077	-0.37462592
0.0458	5.21117	5.373e-05	0.0	0.0	0.0	0.00199891	0.0	0.0	5e-08	503.61267451	753.67024559	775.05742456	12.20578951	-0.04358205	-0.37455887
0.0459	5.2213	5.449e-05	0.0	0.0	0.0	0.00199814	0.0	0.0	5e-08	503.90846228	753.60626298	774.9721699	12.18711008	-0.04347303	-0.37449191
0.046	5.23143	5.527e-05	0.0	0.0	0.0	0.00199737	0.0	0.0	6e-08	504.20374848	753.54237478	774.88704199	12.16845671	-0.0433637	-0.37442506
0.0461	5.24156	5.605e-05	0.0	0.0	0.0	0.00199658	0.0	0.0	6e-08	504.49853395	753.47858113	774.80204064	12.14982937	-0.04325406	-0.3743583
0.0462	5.25167	5.684e-05	0.0	0.0	0.0	0.00199579	0.0	0.0	6e-08	504.79281949	753.41488214	774.71716568	12.13122799	-0.04314411	-0.37429165
0.0463	5.26178	5.764e-05	0.0	0.0	0.0	0.00199499	0.0	0.0	6e-08	505.08660592	753.35127794	774.63241692	12.11265254	-0.04303385	-0.37422509
0.0464	5.27189	5.845e-05	0.0	0.0	0.0	0.00199418	0.0	0.0	6e-08	505.37989404	753.28776866	774.54779419	12.09410297	-0.04292328	-0.37415863
0.0465	5.28198	5.927e-05	0.0	0.0	0.0	0.00199336	0.0	0.0	6e-08	505.67268468	753.22435443	774.46329731	12.07557923	-0.0428124	-0.37409227
0.0466	5.29207	6.01e-05	0.0	0.0	0.0	0.00199253	0.0	0.0	6e-08	505.96497862	753.16103539	774.3789261	12.05708129	-0.04270119	-0.37402601
0.0467	5.30215	6.093e-05	0.0	0.0	0.0	0.0019917	0.0	0.0	6e-08	506.25677668	753.09781167	774.29468037	12.03860909	-0.04258967	-0.37395985
0.0468	5.31223	6.178e-05	0.0	0.0	0.0	0.00199085	0.0	0.0	6e-08	506.54807966	753.03468341	774.21055997	12.02016258	-0.04247783	-0.37389379
0.0469	5.32229	6.263e-05	0.0	0.0	0.0	0.00199	0.0	0.0	6e-08	506.83888837	752.97165078	774.12656469	12.00174173	-0.04236566	-0.37382782
0.047	5.33236	6.35e-05	0.0	0.0	0.0	0.00198913	0.0	0.0	6e-08	507.12920359	752.90871385	774.04269438	11.9833465	-0.04225514	-0.37376196
0.0471	5.34241	6.437e-05	0.0	0.0	0.0	0.00198826	0.0	0.0	6e-08	507.41902613	752.84586999	773.95894886	11.96497683	-0.0421428	-0.37369619
0.0472	5.35246	6.525e-05	0.0	0.0	0.0	0.00198737	0.0	0.0	7e-08	507.70835679	752.78312154	773.87532795	11.94663266	-0.04203017	-0.37363052
0.0473	5.36249	6.614e-05	0.0	0.0	0.0	0.00198648	0.0	0.0	7e-08	507.99719635	752.72046861	773.79183147	11.92831397	-0.04191726	-0.37356494
0.0474	5.37253	6.704e-05	0.0	0.0	0.0	0.00198558	0.0	0.0	7e-08	508.28554561	752.65791129	773.70845925	11.91002071	-0.04180407	-0.37349947
0.0475	5.38255	6.795e-05	0.0	0.0	0.0	0.00198467	0.0	0.0	7e-08	508.57340536	752.59544969	773.6252111	11.89175282	-0.04169059	-0.37343409
0.0476	5.39257	6.887e-05	0.0	0.0	0.0	0.00198375	0.0	0.0	7e-08	508.86077638	752.53308391	773.54208687	11.87351027	-0.04157682	-0.37336881
0.0477	5.40258	6.98e-05	0.0	0.0	0.0	0.00198282	0.0	0.0	7e-08	509.14765946	752.47081406	773.45908636	11.85529301	-0.04146276	-0.37330363
0.0478	5.41259	7.074e-05	0.0	0.0	0.0	0.00198188	0.0	0.0	7e-08	509.43405539	752.40864027	773.37620941	11.83710099	-0.04134841	-0.37323854
0.0479	5.42258	7.169e-05	0.0	0.0	0.0	0.00198093	0.0	0.0	7e-08	509.71996494	752.34656264	773.29345584	11.81893418	-0.04123376	-0.37317355
0.048	5.43257	7.265e-05	0.0	0.0	0.0	0.00197997	0.0	0.0	7e-08	510.00538889	752.28458133	773.21082548	11.80079251	-0.04111881	-0.37310866
0.0481	5.44256	7.362e-05	0.0	0.0	0.0	0.001979	0.0	0.0	7e-08	510.29032803	752.22269644	773.12831816	11.78267595	-0.04100355	-0.37304386
0.0482	5.45253	7.46e-05	0.0	0.0	0.0	0.00197802	0.0	0.0	7e-08	510.57478313	752.16090813	773.04593369	11.76458446	-0.04088798	-0.37297916
0.0483	5.4625	7.558e-05	0.0	0.0	0.0	0.00197703	0.0	0.0	8e-08	510.85875496	752.09921655	772.96367191	11.74651798	-0.0407721	-0.37291456
0.0484	5.47246	7.658e-05	0.0	0.0	0.0	0.00197603	0.0	0.0	8e-08	511.14224429	752.03762184	772.88153265	11.72847647	-0.0406559	-0.37285005
0.0485	5.48241	7.759e-05	0.0	0.0	0.0	0.00197502	0.0	0.0	8e-08	511.42525191	751.97612418	772.79951572	11.71045989	-0.04053937	-0.37278564
0.0486	5.49236	7.861e-05	0.0	0.0	0.0	0.001974	0.0	0.0	8e-08	511.70777857	751.91472373	772.71762097	11.69246819	-0.04042252	-0.37272132
0.0487	5.5023	7.964e-05	0.0	0.0	0.0	0.00197297	0.0	0.0	8e-08	511.98982505	751.85342067	772.63584821	11.67450133	-0.04030533	-0.37265711
0.0488	5.51223	8.068e-05	0.0	0.0	0.0	0.00197193	0.0	0.0	8e-08	512.27139211	751.7922137	772.55419729	11.65655949	-0.04019287	-0.37259298
0.0489	5.52216	8.173e-05	0.0	0.0	0.0	0.00197088	0.0	0.0	8e-08	512.55248052	751.73109846	772.47266805	11.63864221	-0.04007622	-0.37252895
0.049	5.53208	8.279e-05	0.0	0.0	0.0	0.00196982	0.0	0.0	8e-08	512.83309104	751.67007948	772.3912603	11.62074965	-0.03995935	-0.37246502
0.0491	5.54199	8.386e-05	0.0	0.0	0.0	0.00196874	0.0	0.0	8e-08	513.11322444	751.60915679	772.30997387	11.60288174	-0.03984227	-0.37240118
0.0492	5.55189	8.494e-05	0.0	0.0	0.0	0.00196766	0.0	0.0	9e-08	513.39288146	751.54833041	772.22880859	11.58503846	-0.03972499	-0.37233744
0.0493	5.56178	8.604e-05	0.0	0.0	0.0	0.00196657	0.0	0.0	9e-08	513.67206286	751.48760036	772.14776429	11.56721974	-0.0396075	-0.37227379
0.0494	5.57167	8.714e-05	0.0	0.0	0.0	0.00196546	0.0	0.0	9e-08	513.95076941	751.42696665	772.06684081	11.54942555	-0.0394898	-0.37221024
0.0495	5.58155	8.825e-05	0.0	0.0	0.0	0.00196435	0.0	0.0	9e-08	514.22900185	751.3664293	771.98603797	11.53165585	-0.03937191	-0.37214678
0.0496	5.59143	8.938e-05	0.0	0.0	0.0	0.00196322	0.0	0.0	9e-08	514.50676093	751.30598834	771.9053556	11.51391058	-0.03925381	-0.37208342
0.0497	5.60129	9.051e-05	0.0	0.0	0.0	0.00196209	0.0	0.0	9e-08	514.78404741	751.24564377	771.82479354	11.4961897	-0.03913552	-0.37202015
0.0498	5.61115	9.166e-05	0.0	0.0	0.0	0.00196094	0.0	0.0	9e-08	515.06086204	751.18539562	771.74435163	11.47849317	-0.03901703	-0.37195698
0.0499	5.621	9.281e-05	0.0	0.0	0.0	0.00195978	0.0	0.0	9e-08	515.33720555	751.1252439	771.66402968	11.46082095	-0.03889834	-0.3718939
0.05	5.63085	9.398e-05	0.0	0.0	0.0	0.00195861	0.0	0.0	9e-08	515.6130787	751.06518862	771.58382754	11.44317299	-0.03877946	-0.37183091
0.05009	5.64069	9.516e-05	0.0	0.0	0.0	0.00195743	0.0	0.0	1e-07	515.88848224	751.00522981	771.50374503	11.42554924	-0.03866039	-0.37176802
0.05019	5.65051	9.635e-05	0.0	0.0	0.0	0.00195624	0.0	0.0	1e-07	516.16341689	750.94536746	771.423782	11.40794966	-0.03854112	-0.37170522
0.05029	5.66034	9.755e-05	0.0	0.0	0.0	0.00195504	0.0	0.0	1e-07	516.4378834	750.88560161	771.34393827	11.3903742	-0.03842167	-0.37164252
0.05039	5.67015	9.877e-05	0.0	0.0	0.0	0.00195382	0.0	0.0	1e-07	516.71188252	750.82593226	771.26421368	11.37282283	-0.03830203	-0.37157991
0.05049	5.67996	9.999e-05	0.0	0.0	0.0	0.0019526	0.0	0.0	1e-07	516.98541497	750.76635943	771.18460806	11.35529549	-0.03818219	-0.37151739
0.05059	5.68976	0.00010123	0.0	0.0	0.0	0.00195136	0.0	0.0	1e-07	517.2584815	750.70688203	771.10512126	11.33779207	-0.03806416	-0.37145496
0.05069	5.69955	0.00010247	0.0	0.0	0.0	0.00195011	0.0	0.0	1e-07	517.53108283	750.64749929	771.02575311	11.32031265	-0.03794442	-0.37139263
0.05079	5.70933	0.00010373	0.0	0.0	0.0	0.00194885	0.0	0.0	1e-07	517.80321971	750.58821244	770.94650344	11.30285713	-0.03782456	-0.3713304
0.05089	5.71911	0.000105	0.0	0.0	0.0	0.00194758	0.0	0.0	1.1e-07	518.07489285	750.52902143	770.86737209	11.28542547	-0.03770456	-0.37126825
0.05099	5.72888	0.00010629	0.0	0.0	0.0	0.0019463	0.0	0.0	1.1e-07	518.34610299	750.4699262	770.78835889	11.26801763	-0.03758445	-0.3712062
0.05109	5.73864	0.00010758	0.0	0.0	0.0	0.001945	0.0	0.0	1.1e-07	518.61685086	750.41092667	770.70946369	11.25063354	-0.03746421	-0.37114424
0.05119	5.74839	0.00010888	0.0	0.0	0.0	0.0019437	0.0	0.0	1.1e-07	518.88713718	750.35202278	770.63068631	11.23327319	-0.03734386	-0.37108237
0.05129	5.75814	0.0001102	0.0	0.0	0.0	0.00194238	0.0	0.0	1.1e-07	519.15696268	750.29321445	770.55202659	11.21593651	-0.03722341	-0.3710206
0.05139	5.76788	0.00011153	0.0	0.0	0.0	0.00194105	0.0	0.0	1.1e-07	519.42632807	750.23450161	770.47348438	11.19862346	-0.03710284	-0.37095892
0.05149	5.77761	0.00011287	0.0	0.0	0.0	0.00193971	0.0	0.0	1.1e-07	519.69523408	750.17588416	770.39505951	11.181334	-0.03698218	-0.37089733
0.05159	5.78733	0.00011422	0.0	0.0	0.0	0.00193835	0.0	0.0	1.1e-07	519.96368144	750.11736204	770.31675181	11.16406809	-0.03686142	-0.37083583
0.05169	5.79705	0.00011559	0.0	0.0	0.0	0.00193699	0.0	0.0	1.2e-07	520.23167085	750.05893514	770.23856114	11.14682568	-0.03674057	-0.37077442
0.05179	5.80676	0.00011696	0.0	0.0	0.0	0.00193561	0.0	0.0	1.2e-07	520.49920303	750.00060337	770.16048732	11.12960672	-0.03661963	-0.37071311
0.05189	5.81646	0.00011835	0.0	0.0	0.0	0.00193422	0.0	0.0	1.2e-07	520.7662787	749.94236663	770.0825302	11.11241118	-0.03649861	-0.37065188
0.05199	5.82615	0.00011975	0.0	0.0	0.0	0.00193282	0.0	0.0	1.2e-07	521.03289857	749.88422483	770.00468961	11.095239	-0.03637751	-0.37059075
0.05209	5.83583	0.00012117	0.0	0.0	0.0	0.0019314	0.0	0.0	1.2e-07	521.29906336	749.82617785	769.92696539	11.07809015	-0.03625633	-0.37052971
0.05219	5.84551	0.00012259	0.0	0.0	0.0	0.00192997	0.0	0.0	1.2e-07	521.56477377	749.76822558	769.8493574	11.06096458	-0.03613509	-0.37046876
0.05229	5.85518	0.00012403	0.0	0.0	0.0	0.00192854	0.0	0.0	1.2e-07	521.83003051	749.71036792	769.77186546	11.04386224	-0.03601378	-0.37040791
0.05239	5.86484	0.00012548	0.0	0.0	0.0	0.00192708	0.0	0.0	1.3e-07	522.09483429	749.65260603	769.69448941	11.02678265	-0.03589069	-0.37034714
0.05249	5.8745	0.00012694	0.0	0.0	0.0	0.00192562	0.0	0.0	1.3e-07	522.35918581	749.59493964	769.61722909	11.00972655	-0.03576887	-0.37028646
0.05259	5.88414	0.00012841	0.0	0.0	0.0	0.00192414	0.0	0.0	1.3e-07	522.62308579	749.53736802	769.54008436	10.99269354	-0.03564695	-0.37022588
0.05269	5.89378	0.0001299	0.0	0.0	0.0	0.00192266	0.0	0.0	1.3e-07	522.88653491	749.4798911	769.46305504	10.97568357	-0.03552494	-0.37016539
0.05279	5.90341	0.0001314	0.0	0.0	0.0	0.00192115	0.0	0.0	1.3e-07	523.14953389	749.4225088	769.38614098	10.9586966	-0.03540284	-0.37010498
0.05289	5.91303	0.00013291	0.0	0.0	0.0	0.00191964	0.0	0.0	1.3e-07	523.41208343	749.36522106	769.30934203	10.94173259	-0.03528064	-0.37004467
0.05299	5.92265	0.00013444	0.0	0.0	0.0	0.00191811	0.0	0.0	1.3e-07	523.67418421	749.30802779	769.23265803	10.92479149	-0.03515836	-0.36998445
0.05309	5.93226	0.00013598	0.0	0.0	0.0	0.00191658	0.0	0.0	1.4e-07	523.93583695	749.25092894	769.15608881	10.90787326	-0.03503599	-0.36992431
0.05319	5.94185	0.00013753	0.0	0.0	0.0	0.00191502	0.0	0.0	1.4e-07	524.19704233	749.19392442	769.07963423	10.89097785	-0.03491353	-0.36986427
0.05329	5.95145	0.00013909	0.0	0.0	0.0	0.00191346	0.0	0.0	1.4e-07	524.45780106	749.13701417	769.00329413	10.87410521	-0.03479099	-0.36980432
0.05339	5.96103	0.00014066	0.0	0.0	0.0	0.00191188	0.0	0.0	1.4e-07	524.71811381	749.0801981	768.92706835	10.85725531	-0.03466837	-0.36974445
0.05349	5.9706	0.00014225	0.0	0.0	0.0	0.00191029	0.0	0.0	1.4e-07	524.97798129	749.02347616	768.85095673	10.84042809	-0.03454567	-0.36968468
0.05359	5.98017	0.00014385	0.0	0.0	0.0	0.00190869	0.0	0.0	1.4e-07	525.23740419	748.96684826	768.77495912	10.82362351	-0.03442289	-0.369625
0.05369	5.98973	0.00014547	0.0	0.0	0.0	0.00190707	0.0	0.0	1.5e-07	525.49638318	748.91031433	768.69907537	10.80684153	-0.03430003	-0.3695654
0.05379	5.99928	0.0001471	0.0	0.0	0.0	0.00190544	0.0	0.0	1.5e-07	525.75491897	748.85387431	768.62330532	10.7900821	-0.0341771	-0.3695059
0.05389	6.00882	0.00014874	0.0	0.0	0.0	0.0019038	0.0	0.0	1.5e-07	526.01301224	748.79752811	768.54764881	10.77334518	-0.03405409	-0.36944648
0.05399	6.01836	0.00015039	0.0	0.0	0.0	0.00190215	0.0	0.0	1.5e-07	526.27066366	748.74127568	768.47210569	10.75663072	-0.033931	-0.36938715
0.05409	6.02789	0.00015206	0.0	0.0	0.0	0.00190048	0.0	0.0	1.5e-07	526.52787393	748.68511693	768.39667582	10.73993868	-0.03380785	-0.36932792
0.05419	6.03741	0.00015373	0.0	0.0	0.0	0.0018988	0.0	0.0	1.5e-07	526.78464372	748.62905266	768.32135902	10.7232686	-0.03368364	-0.36926877
0.05429	6.04692	0.00015543	0.0	0.0	0.0	0.0018971	0.0	0.0	1.6e-07	527.04097372	748.57308233	768.24615515	10.70662116	-0.03356013	-0.36920971
0.05439	6.05642	0.00015713	0.0	0.0	0.0	0.0018954	0.0	0.0	1.6e-07	527.2968646	748.51720574	768.17106406	10.689996	-0.03343651	-0.36915073
0.05449	6.06591	0.00015885	0.0	0.0	0.0	0.00189367	0.0	0.0	1.6e-07	527.55231704	748.46142287	768.0960856	10.67339306	-0.03331281	-0.36909185
0.05459	6.0754	0.00016058	0.0	0.0	0.0	0.00189194	0.0	0.0	1.6e-07	527.80733171	748.40573367	768.0212196	10.65681231	-0.03318901	-0.36903306
0.05469	6.08488	0.00016233	0.0	0.0	0.0	0.00189019	0.0	0.0	1.6e-07	528.06190931	748.35013811	767.94646593	10.64025369	-0.03306511	-0.36897435
0.05479	6.09435	0.00016409	0.0	0.0	0.0	0.00188843	0.0	0.0	1.6e-07	528.31605048	748.29463617	767.87182442	10.62371715	-0.03294112	-0.36891573
0.05489	6.10381	0.00016586	0.0	0.0	0.0	0.00188666	0.0	0.0	1.7e-07	528.56975592	748.23922782	767.79729494	10.60720267	-0.03281703	-0.3688572
0.05499	6.11327	0.00016765	0.0	0.0	0.0	0.00188487	0.0	0.0	1.7e-07	528.82302629	748.18391303	767.72287731	10.59071018	-0.03269285	-0.36879876
0.05509	6.12271	0.00016945	0.0	0.0	0.0	0.00188307	0.0	0.0	1.7e-07	529.07586226	748.12869178	767.64857141	10.57423965	-0.03256856	-0.3687404
0.05519	6.13215	0.00017126	0.0	0.0	0.0	0.00188125	0.0	0.0	1.7e-07	529.32826449	748.07356407	767.57437706	10.55779102	-0.03244418	-0.36868213
0.05529	6.14158	0.00017309	0.0	0.0	0.0	0.00187943	0.0	0.0	1.7e-07	529.58023367	748.01852987	767.50029413	10.54136426	-0.03231969	-0.36862395
0.05539	6.151	0.00017493	0.0	0.0	0.0	0.00187758	0.0	0.0	1.8e-07	529.83177044	747.96358918	767.42632247	10.52495931	-0.03219511	-0.36856586
0.05549	6.16041	0.00017678	0.0	0.0	0.0	0.00187573	0.0	0.0	1.8e-07	530.08287549	747.908742	767.35246192	10.50857613	-0.03207042	-0.36850785
0.05559	6.16982	0.00017865	0.0	0.0	0.0	0.00187386	0.0	0.0	1.8e-07	530.33354946	747.85398832	767.27871233	10.49221467	-0.03194562	-0.36844994
0.05569	6.17921	0.00018053	0.0	0.0	0.0	0.00187198	0.0	0.0	1.8e-07	530.58379302	747.79932814	767.20507356	10.4758749	-0.03182072	-0.3683921
0.05579	6.1886	0.00018242	0.0	0.0	0.0	0.00187008	0.0	0.0	1.8e-07	530.83360684	747.74476148	767.13154546	10.45955676	-0.03169571	-0.36833436
0.05589	6.19798	0.00018433	0.0	0.0	0.0	0.00186817	0.0	0.0	1.8e-07	531.08299158	747.69028827	767.05812788	10.44326	-0.03157182	-0.3682767
0.05599	6.20735	0.00018625	0.0	0.0	0.0	0.00186625	0.0	0.0	1.9e-07	531.33194787	747.63590661	766.98482068	10.42698494	-0.03144689	-0.36821913
0.05609	6.21672	0.00018818	0.0	0.0	0.0	0.00186431	0.0	0.0	1.9e-07	531.58047639	747.58161805	766.91162371	10.41073136	-0.03132189	-0.36816165
0.05619	6.22607	0.00019013	0.0	0.0	0.0	0.00186236	0.0	0.0	1.9e-07	531.8285778	747.52742253	766.83853681	10.39449923	-0.03119681	-0.36810425
0.05629	6.23542	0.0001921	0.0	0.0	0.0	0.00186039	0.0	0.0	1.9e-07	532.07625274	747.47332005	766.76555985	10.3782885	-0.03107165	-0.36804694
0.05639	6.24476	0.00019407	0.0	0.0	0.0	0.00185842	0.0	0.0	1.9e-07	532.32350187	747.41931056	766.69269267	10.36209913	-0.03094641	-0.36798971
0.05649	6.25408	0.00019606	0.0	0.0	0.0	0.00185642	0.0	0.0	2e-07	532.57032585	747.36539405	766.61993513	10.34593105	-0.0308211	-0.36793257
0.05659	6.26341	0.00019807	0.0	0.0	0.0	0.00185442	0.0	0.0	2e-07	532.81672532	747.31157049	766.54728709	10.32978424	-0.03069571	-0.36787552
0.05669	6.27272	0.00020009	0.0	0.0	0.0	0.0018524	0.0	0.0	2e-07	533.06270093	747.25783987	766.47474839	10.31365864	-0.03057025	-0.36781855
0.05679	6.28202	0.00020212	0.0	0.0	0.0	0.00185036	0.0	0.0	2e-07	533.30825334	747.20420215	766.40231889	10.2975542	-0.03044471	-0.36776167
0.05689	6.29132	0.00020416	0.0	0.0	0.0	0.00184831	0.0	0.0	2e-07	533.55338318	747.15065733	766.32999845	10.28147089	-0.03031909	-0.36770487
0.05699	6.3006	0.00020622	0.0	0.0	0.0	0.00184625	0.0	0.0	2.1e-07	533.79809111	747.09720538	766.25778693	10.26540864	-0.0301934	-0.36764816
0.05709	6.30988	0.0002083	0.0	0.0	0.0	0.00184418	0.0	0.0	2.1e-07	534.04237778	747.0438463	766.18568417	10.24936743	-0.03006764	-0.36759154
0.05719	6.31915	0.00021038	0.0	0.0	0.0	0.00184209	0.0	0.0	2.1e-07	534.28624382	746.99058006	766.11369003	10.2333472	-0.0299418	-0.367535
0.05729	6.32841	0.00021249	0.0	0.0	0.0	0.00183998	0.0	0.0	2.1e-07	534.52968988	746.93740666	766.04180438	10.2173479	-0.02981588	-0.36747854
0.05739	6.33767	0.0002146	0.0	0.0	0.0	0.00183787	0.0	0.0	2.1e-07	534.77271659	746.8843261	765.97002706	10.20136949	-0.02968989	-0.36742217
0.05749	6.34691	0.00021673	1e-08	0.0	0.0	0.00183573	0.0	0.0	2.2e-07	535.01532461	746.83133835	765.89835793	10.18541192	-0.02956382	-0.36736589
0.05759	6.35614	0.00021887	1e-08	0.0	0.0	0.00183359	0.0	0.0	2.2e-07	535.25751457	746.77844343	765.82679686	10.16947515	-0.02943768	-0.36730969
0.05769	6.36537	0.00022103	1e-08	0.0	0.0	0.00183143	0.0	0.0	2.2e-07	535.4992871	746.7256409	765.7553437	10.15355885	-0.02931261	-0.36725357
0.05779	6.37459	0.0002232	1e-08	0.0	0.0	0.00182925	0.0	0.0	2.2e-07	535.74064284	746.67292964	765.68399831	10.13766346	-0.02918659	-0.36719754
0.05789	6.3838	0.00022539	1e-08	0.0	0.0	0.00182707	0.0	0.0	2.3e-07	535.98158242	746.62031075	765.61276055	10.12178872	-0.02906053	-0.3671416
0.05799	6.393	0.00022759	1e-08	0.0	0.0	0.00182486	0.0	0.0	2.3e-07	536.22210648	746.56778419	765.54163027	10.10593458	-0.02893442	-0.36708574
0.05809	6.40219	0.0002298	1e-08	0.0	0.0	0.00182265	0.0	0.0	2.3e-07	536.46221565	746.51534989	765.47060734	10.09010099	-0.02880828	-0.36702996
0.05819	6.41137	0.00023203	1e-08	0.0	0.0	0.00182042	0.0	0.0	2.3e-07	536.70191058	746.46300782	765.39969162	10.07428791	-0.02868209	-0.36697427
0.05829	6.42055	0.00023427	1e-08	0.0	0.0	0.00181817	0.0	0.0	2.3e-07	536.94119188	746.41075792	765.32888296	10.05849529	-0.02855588	-0.36691866
0.05839	6.42971	0.00023653	1e-08	0.0	0.0	0.00181592	0.0	0.0	2.4e-07	537.18006019	746.35860014	765.25818122	10.04272308	-0.02842962	-0.36686313
0.05849	6.43887	0.0002388	1e-08	0.0	0.0	0.00181364	0.0	0.0	2.4e-07	537.41851614	746.30653442	765.18758626	10.02697124	-0.02830334	-0.36680769
0.05859	6.44802	0.00024108	1e-08	0.0	0.0	0.00181136	0.0	0.0	2.4e-07	537.65656035	746.25456071	765.11709796	10.01123971	-0.02817702	-0.36675234
0.05869	6.45716	0.00024338	1e-08	0.0	0.0	0.00180906	0.0	0.0	2.4e-07	537.89419346	746.20267897	765.04671616	9.99552845	-0.02805068	-0.36669706
0.05879	6.46629	0.00024569	1e-08	0.0	0.0	0.00180674	0.0	0.0	2.5e-07	538.13141608	746.15088912	764.97644072	9.97983742	-0.02792431	-0.36664187
0.05889	6.47541	0.00024801	1e-08	0.0	0.0	0.00180441	1e-08	0.0	2.5e-07	538.36822885	746.09919112	764.90627152	9.96416656	-0.02779792	-0.36658677
0.05899	6.48452	0.00025035	1e-08	0.0	0.0	0.00180207	1e-08	0.0	2.5e-07	538.60463238	746.04758489	764.83620841	9.94851583	-0.0276715	-0.36653174
0.05909	6.49363	0.00025271	1e-08	0.0	0.0	0.00179972	1e-08	0.0	2.5e-07	538.8406273	745.99607039	764.76625125	9.93288518	-0.02754507	-0.3664768
0.05919	6.50272	0.00025508	1e-08	0.0	0.0	0.00179735	1e-08	0.0	2.6e-07	539.07621423	745.94464755	764.69639991	9.91727456	-0.02741862	-0.36642194
0.05929	6.51181	0.00025746	1e-08	0.0	0.0	0.00179496	1e-08	0.0	2.6e-07	539.31139379	745.89331631	764.62665425	9.90168392	-0.02729215	-0.36636717
0.05939	6.52088	0.00025985	1e-08	0.0	0.0	0.00179256	1e-08	0.0	2.6e-07	539.5461666	745.84207659	764.55701414	9.88611322	-0.02716567	-0.36631248
0.05949	6.52995	0.00026226	1e-08	0.0	0.0	0.00179015	1e-08	0.0	2.6e-07	539.78053326	745.79092851	764.48747943	9.87056194	-0.0270387	-0.36625787
0.05959	6.53901	0.00026469	1e-08	0.0	0.0	0.00178772	1e-08	0.0	2.6e-07	540.01449439	745.7398721	764.41804999	9.85503086	-0.02691209	-0.36620335
0.05969	6.54806	0.00026713	1e-08	0.0	0.0	0.00178528	1e-08	0.0	2.7e-07	540.24805061	745.68890711	764.34872569	9.83951957	-0.02678545	-0.3661489
0.05979	6.5571	0.00026958	1e-08	0.0	0.0	0.00178283	1e-08	0.0	2.7e-07	540.48120254	745.63803348	764.2795064	9.82402801	-0.0266588	-0.36609454
0.05989	6.56613	0.00027204	1e-08	0.0	0.0	0.00178036	1e-08	0.0	2.7e-07	540.71395079	745.58725116	764.21039196	9.80855613	-0.02653214	-0.36604026
0.05999	6.57515	0.00027452	1e-08	0.0	0.0	0.00177788	1e-08	0.0	2.7e-07	540.94629598	745.53656007	764.14138226	9.79310388	-0.02640546	-0.36598607
0.06009	6.58417	0.00027702	1e-08	0.0	0.0	0.00177538	1e-08	0.0	2.8e-07	541.1782387	745.48596015	764.07247716	9.77767123	-0.02627876	-0.36593195
0.06019	6.59317	0.00027953	1e-08	0.0	0.0	0.00177287	1e-08	0.0	2.8e-07	541.40977959	745.43545135	764.00367652	9.76225811	-0.02615206	-0.36587792
0.06029	6.60217	0.00028205	1e-08	0.0	0.0	0.00177034	1e-08	0.0	2.8e-07	541.64091924	745.38503358	763.93498021	9.74686448	-0.02602534	-0.36582397
0.06039	6.61115	0.00028458	1e-08	0.0	0.0	0.0017678	1e-08	0.0	2.8e-07	541.87165826	745.33470679	763.8663881	9.73149029	-0.02589862	-0.3657701
0.06049	6.62013	0.00028713	1e-08	0.0	0.0	0.00176525	1e-08	0.0	2.9e-07	542.10199726	745.28447091	763.79790006	9.71613549	-0.02577188	-0.36571632
0.06059	6.6291	0.0002897	1e-08	0.0	0.0	0.00176269	1e-08	0.0	2.9e-07	542.33193684	745.23432586	763.72951595	9.70080003	-0.02564515	-0.36566261
0.06069	6.63805	0.00029227	1e-08	0.0	0.0	0.00176011	1e-08	0.0	2.9e-07	542.56147762	745.18427157	763.66123563	9.68548387	-0.02551841	-0.36560899
0.06079	6.647	0.00029486	1e-08	0.0	0.0	0.00175751	1e-08	0.0	3e-07	542.79062019	745.13430797	763.59305899	9.67018694	-0.02539166	-0.36555545
0.06089	6.65594	0.00029747	1e-08	0.0	0.0	0.0017549	1e-08	0.0	3e-07	543.01936515	745.08443499	763.52498588	9.65490922	-0.02526492	-0.36550199
0.06099	6.66487	0.00030009	1e-08	0.0	0.0	0.00175228	1e-08	0.0	3e-07	543.24771312	745.03465254	763.45701618	9.63965064	-0.02513817	-0.36544861
0.06109	6.6738	0.00030272	1e-08	0.0	0.0	0.00174965	1e-08	0.0	3e-07	543.47566468	744.98496056	763.38914975	9.62441115	-0.02501143	-0.36539531
0.06119	6.68271	0.00030537	1e-08	0.0	0.0	0.001747	1e-08	0.0	3.1e-07	543.70322045	744.93535896	763.32138647	9.60919071	-0.0248847	-0.36534209
0.06129	6.69161	0.00030803	1e-08	0.0	0.0	0.00174433	1e-08	0.0	3.1e-07	543.93038099	744.8858483	763.25372621	9.59398868	-0.02475701	-0.36528896
0.06139	6.7005	0.0003107	1e-08	0.0	0.0	0.00174166	1e-08	0.0	3.1e-07	544.1571469	744.83642841	763.18616882	9.57880604	-0.02463006	-0.3652359
0.06149	6.70939	0.00031339	1e-08	0.0	0.0	0.00173897	1e-08	0.0	3.1e-07	544.3835188	744.78709891	763.1187142	9.5636423	-0.0245031	-0.36518293
0.06159	6.71826	0.00031609	1e-08	0.0	0.0	0.00173626	1e-08	0.0	3.2e-07	544.60949727	744.73785974	763.0513622	9.54849738	-0.02437612	-0.36513003
0.06169	6.72713	0.0003188	1e-08	0.0	0.0	0.00173355	1e-08	0.0	3.2e-07	544.83508292	744.68871086	762.9841127	9.53337124	-0.02424913	-0.36507722
0.06179	6.73598	0.00032153	1e-08	0.0	0.0	0.00173082	1e-08	0.0	3.2e-07	545.06027633	744.63965221	762.91696556	9.51826383	-0.02412212	-0.36502449
0.06189	6.74483	0.00032427	1e-08	0.0	0.0	0.00172807	1e-08	0.0	3.2e-07	545.2850781	744.59068374	762.84992067	9.50317511	-0.0239951	-0.36497183
0.06199	6.75366	0.00032702	1e-08	0.0	0.0	0.00172531	1e-08	0.0	3.3e-07	545.50948882	744.54180537	762.7829779	9.48810501	-0.02386805	-0.36491926
0.06209	6.76249	0.00032979	1e-08	0.0	0.0	0.00172254	1e-08	0.0	3.3e-07	545.73350907	744.49301708	762.71613711	9.47305349	-0.023741	-0.36486677
0.06219	6.77131	0.00033257	1e-08	0.0	0.0	0.00171976	1e-08	0.0	3.3e-07	545.95713945	744.44431878	762.64939818	9.45802049	-0.02361392	-0.36481436
0.06229	6.78012	0.00033537	1e-08	0.0	0.0	0.00171696	1e-08	0.0	3.4e-07	546.18038055	744.39571044	762.58276098	9.44300597	-0.02348683	-0.36476202
0.06239	6.78891	0.00033818	1e-08	0.0	0.0	0.00171415	1e-08	0.0	3.4e-07	546.40323294	744.347192	762.51622539	9.42800987	-0.02335972	-0.36470977
0.06249	6.7977	0.000341	1e-08	0.0	0.0	0.00171132	1e-08	0.0	3.4e-07	546.62569721	744.2987634	762.44979129	9.41303215	-0.0232326	-0.3646576
0.06259	6.80648	0.00034383	2e-08	0.0	0.0	0.00170848	1e-08	0.0	3.4e-07	546.84777396	744.25042459	762.38345854	9.39807274	-0.02310546	-0.3646055
0.06269	6.81525	0.00034668	2e-08	0.0	0.0	0.00170563	1e-08	0.0	3.5e-07	547.06946376	744.20217552	762.31722702	9.38313161	-0.0229783	-0.36455349
0.06279	6.82401	0.00034954	2e-08	0.0	0.0	0.00170277	1e-08	0.0	3.5e-07	547.2907672	744.15401613	762.2510966	9.36820869	-0.02285112	-0.36450155
0.06289	6.83276	0.00035242	2e-08	0.0	0.0	0.00169989	1e-08	0.0	3.5e-07	547.51168485	744.10594637	762.18506717	9.35330394	-0.02272392	-0.3644497
0.06299	6.8415	0.0003553	2e-08	0.0	0.0	0.001697	1e-08	0.0	3.6e-07	547.7322173	744.05796619	762.11913859	9.33841731	-0.02259671	-0.36439792
0.06309	6.85023	0.0003582	2e-08	0.0	0.0	0.00169409	1e-08	0.0	3.6e-07	547.95236509	744.01007542	762.05331075	9.32354811	-0.02246946	-0.36434623
0.06319	6.85895	0.00036112	2e-08	0.0	0.0	0.00169118	1e-08	0.0	3.6e-07	548.17212882	743.96227407	761.98758352	9.30869741	-0.02234221	-0.36429461
0.06329	6.86766	0.00036404	2e-08	0.0	0.0	0.00168825	1e-08	0.0	3.6e-07	548.39150906	743.91456211	761.92195678	9.29386465	-0.02221493	-0.36424307
0.06339	6.87637	0.00036698	2e-08	0.0	0.0	0.00168531	2e-08	0.0	3.7e-07	548.61050641	743.86693948	761.85643041	9.27904978	-0.02208763	-0.36419161
0.06349	6.88506	0.00036993	2e-08	0.0	0.0	0.00168235	2e-08	0.0	3.7e-07	548.82912142	743.81940613	761.79100427	9.26425274	-0.02196031	-0.36414023
0.06359	6.89374	0.0003729	2e-08	0.0	0.0	0.00167938	2e-08	0.0	3.7e-07	549.04735468	743.771962	761.72567826	9.24947349	-0.02183297	-0.36408892
0.06369	6.90241	0.00037588	2e-08	0.0	0.0	0.0016764	2e-08	0.0	3.8e-07	549.26520675	743.72460704	761.66045225	9.23471197	-0.02170561	-0.3640377
0.06379	6.91107	0.00037887	2e-08	0.0	0.0	0.00167341	2e-08	0.0	3.8e-07	549.48267821	743.6773412	761.59532612	9.21996812	-0.02157822	-0.36398655
0.06389	6.91972	0.00038187	2e-08	0.0	0.0	0.0016704	2e-08	0.0	3.8e-07	549.69976963	743.63016442	761.53029974	9.20524189	-0.02145081	-0.36393548
0.06399	6.92837	0.00038488	2e-08	0.0	0.0	0.00166738	2e-08	0.0	3.9e-07	549.91648157	743.58307665	761.46537301	9.19053324	-0.02132337	-0.3638845
0.06409	6.937	0.00038791	2e-08	0.0	0.0	0.00166435	2e-08	0.0	3.9e-07	550.1328146	743.53607783	761.40054578	9.1758421	-0.02119591	-0.36383358
0.06419	6.94562	0.00039095	2e-08	0.0	0.0	0.00166131	2e-08	0.0	3.9e-07	550.34876929	743.48916792	761.33581796	9.16116842	-0.02106841	-0.36378275
0.06429	6.95423	0.000394	2e-08	0.0	0.0	0.00165825	2e-08	0.0	3.9e-07	550.56434621	743.44234686	761.27118941	9.14651214	-0.0209409	-0.363732
0.06439	6.96283	0.00039707	2e-08	0.0	0.0	0.00165518	2e-08	0.0	4e-07	550.77954592	743.3956146	761.20666003	9.13187322	-0.02081335	-0.36368132
0.06449	6.97143	0.00040014	2e-08	0.0	0.0	0.0016521	2e-08	0.0	4e-07	550.99436897	743.34897108	761.14222968	9.1172516	-0.02068577	-0.36363072
0.06459	6.98001	0.00040323	2e-08	0.0	0.0	0.00164901	2e-08	0.0	4e-07	551.20881595	743.30241626	761.07789826	9.10264722	-0.02055816	-0.3635802
0.06469	6.98858	0.00040633	2e-08	0.0	0.0	0.0016459	2e-08	0.0	4.1e-07	551.4228874	743.25595009	761.01366564	9.08806003	-0.02043053	-0.36352975
0.06479	6.99714	0.00040945	2e-08	0.0	0.0	0.00164279	2e-08	0.0	4.1e-07	551.63658388	743.20957248	760.9495317	9.0734894	-0.0203033	-0.36347939
0.06489	7.00569	0.00041257	2e-08	0.0	0.0	0.00163966	2e-08	0.0	4.1e-07	551.84990591	743.16328273	760.88549635	9.05893628	-0.0201757	-0.3634291
0.06499	7.01423	0.00041571	2e-08	0.0	0.0	0.00163652	2e-08	0.0	4.2e-07	552.06285408	743.1170813	760.82155945	9.04440018	-0.02004809	-0.36337888
0.06509	7.02276	0.00041886	2e-08	0.0	0.0	0.00163336	2e-08	0.0	4.2e-07	552.27542894	743.07096814	760.75772088	9.02988102	-0.01992045	-0.36332875
0.06519	7.03129	0.00042202	2e-08	0.0	0.0	0.0016302	2e-08	0.0	4.2e-07	552.48763106	743.02494317	760.69398054	9.01537876	-0.01979278	-0.36327869
0.06529	7.0398	0.00042519	3e-08	0.0	0.0	0.00162702	2e-08	0.0	4.3e-07	552.69946098	742.97900631	760.6303383	9.00089334	-0.0196651	-0.36322871
0.06539	7.0483	0.00042837	3e-08	0.0	0.0	0.00162384	2e-08	0.0	4.3e-07	552.91091926	742.93315751	760.56679406	8.98642471	-0.01953739	-0.36317881
0.06549	7.05679	0.00043157	3e-08	0.0	0.0	0.00162064	2e-08	0.0	4.3e-07	553.12200645	742.88739668	760.50334769	8.9719728	-0.01940965	-0.36312898
0.06559	7.06527	0.00043477	3e-08	0.0	0.0	0.00161743	2e-08	0.0	4.4e-07	553.3327231	742.84172376	760.43999909	8.95753756	-0.01928189	-0.36307923
0.06569	7.07374	0.00043799	3e-08	0.0	0.0	0.0016142	2e-08	0.0	4.4e-07	553.54306975	742.79613867	760.37674814	8.94311894	-0.01915411	-0.36302956
0.06579	7.08219	0.00044122	3e-08	0.0	0.0	0.00161097	3e-08	0.0	4.4e-07	553.75304696	742.75064134	760.31359471	8.92871687	-0.0190263	-0.36297996
0.06589	7.09064	0.00044446	3e-08	0.0	0.0	0.00160773	3e-08	0.0	4.4e-07	553.96265527	742.70523169	760.25053872	8.9143313	-0.01889847	-0.36293044
0.06599	7.09908	0.00044771	3e-08	0.0	0.0	0.00160447	3e-08	0.0	4.5e-07	554.17189522	742.65990964	760.18758003	8.89996217	-0.01877061	-0.362881
0.06609	7.10751	0.00045098	3e-08	0.0	0.0	0.0016012	3e-08	0.0	4.5e-07	554.38076737	742.61467513	760.12471853	8.88560943	-0.01864272	-0.36283163
0.06619	7.11593	0.00045425	3e-08	0.0	0.0	0.00159792	3e-08	0.0	4.5e-07	554.58927225	742.56952806	760.06195413	8.87127302	-0.0185148	-0.36278234
0.06629	7.12433	0.00045753	3e-08	0.0	0.0	0.00159463	3e-08	0.0	4.6e-07	554.7974104	742.52446837	759.99928669	8.85695287	-0.01838686	-0.36273312
0.06639	7.13273	0.00046083	3e-08	0.0	0.0	0.00159133	3e-08	0.0	4.6e-07	555.00518237	742.47949596	759.93671612	8.84264894	-0.01825889	-0.36268398
0.06649	7.14111	0.00046414	3e-08	0.0	0.0	0.00158802	3e-08	0.0	4.6e-07	555.2125887	742.43461077	759.8742423	8.82836116	-0.01813089	-0.36263492
0.06659	7.14949	0.00046745	3e-08	0.0	0.0	0.0015847	3e-08	0.0	4.7e-07	555.4196299	742.38981272	759.81186512	8.81408871	-0.01800289	-0.36258593
0.06669	7.15785	0.00047078	3e-08	0.0	0.0	0.00158137	3e-08	0.0	4.7e-07	555.62630649	742.34510174	759.74958447	8.79983288	-0.01787484	-0.36253702
0.06679	7.16621	0.00047412	3e-08	0.0	0.0	0.00157803	3e-08	0.0	4.7e-07	555.83261903	742.30047773	759.68740025	8.78559301	-0.01774676	-0.36248819
0.06689	7.17455	0.00047747	3e-08	0.0	0.0	0.00157468	3e-08	0.0	4.8e-07	556.03856806	742.2559406	759.62531234	8.77136904	-0.01761864	-0.36243943
0.06699	7.18288	0.00048083	3e-08	0.0	0.0	0.00157131	3e-08	0.0	4.8e-07	556.24415411	742.21149028	759.56332063	8.75716091	-0.0174905	-0.36239074
0.06709	7.19121	0.00048419	3e-08	0.0	0.0	0.00156794	3e-08	0.0	4.8e-07	556.4493777	742.16712666	759.50142502	8.74296855	-0.01736233	-0.36234213
0.06719	7.19952	0.00048757	4e-08	0.0	0.0	0.00156456	3e-08	0.0	4.9e-07	556.65423937	742.12284968	759.4396254	8.72879191	-0.01723412	-0.3622936
0.06729	7.20782	0.00049096	4e-08	0.0	0.0	0.00156116	3e-08	1e-08	4.9e-07	556.85873965	742.07865923	759.37792166	8.71463093	-0.01710588	-0.36224514
0.06739	7.21611	0.00049436	4e-08	0.0	0.0	0.00155776	4e-08	1e-08	4.9e-07	557.06287907	742.03455523	759.31631369	8.70048555	-0.01697761	-0.36219676
0.06749	7.22439	0.00049777	4e-08	0.0	0.0	0.00155434	4e-08	1e-08	5e-07	557.26665814	741.99053758	759.25480139	8.6863557	-0.0168493	-0.36214845
0.06759	7.23265	0.00050119	4e-08	0.0	0.0	0.00155092	4e-08	1e-08	5e-07	557.4700774	741.9466062	759.19338464	8.67224132	-0.01672096	-0.36210022
0.06769	7.24091	0.00050462	4e-08	0.0	0.0	0.00154749	4e-08	1e-08	5.1e-07	557.67313736	741.90276099	759.13206336	8.65814236	-0.01659258	-0.36205206
0.06779	7.24916	0.00050805	4e-08	0.0	0.0	0.00154405	4e-08	1e-08	5.1e-07	557.87583855	741.85900186	759.07083742	8.64405875	-0.01646417	-0.36200398
0.06789	7.25739	0.0005115	4e-08	0.0	0.0	0.00154059	4e-08	1e-08	5.1e-07	558.07818149	741.8153287	759.00970673	8.62999043	-0.01633572	-0.36195597
0.06799	7.26562	0.00051496	4e-08	0.0	0.0	0.00153713	4e-08	1e-08	5.2e-07	558.28016669	741.77174144	758.94867117	8.61593734	-0.01620723	-0.36190804
0.06809	7.27383	0.00051842	4e-08	0.0	0.0	0.00153366	4e-08	1e-08	5.2e-07	558.48179468	741.72823995	758.88773065	8.60189942	-0.0160787	-0.36186018
0.06819	7.28203	0.0005219	4e-08	0.0	0.0	0.00153018	4e-08	1e-08	5.2e-07	558.68306598	741.68482415	758.82688507	8.5878766	-0.01595014	-0.36181239
0.06829	7.29022	0.00052538	4e-08	0.0	0.0	0.00152669	4e-08	1e-08	5.3e-07	558.88398108	741.64149394	758.76613431	8.57386882	-0.01582154	-0.36176468
0.06839	7.2984	0.00052887	4e-08	0.0	0.0	0.0015232	4e-08	1e-08	5.3e-07	559.0845405	741.59824953	758.70547827	8.559875	-0.01569252	-0.36171705
0.06849	7.30657	0.00053237	4e-08	0.0	0.0	0.00151969	4e-08	1e-08	5.3e-07	559.28474471	741.55509097	758.64491687	8.54589688	-0.01556375	-0.36166949
0.06859	7.31473	0.00053588	4e-08	0.0	0.0	0.00151617	4e-08	1e-08	5.4e-07	559.48459427	741.51201787	758.58444998	8.53193358	-0.01543493	-0.361622
0.06869	7.32288	0.0005394	5e-08	0.0	0.0	0.00151265	5e-08	1e-08	5.4e-07	559.68408967	741.46903013	758.52407752	8.51798505	-0.01530605	-0.36157459
0.06879	7.33102	0.00054293	5e-08	0.0	0.0	0.00150912	5e-08	1e-08	5.4e-07	559.88323142	741.42612767	758.46379937	8.50405122	-0.01517712	-0.36152725
0.06889	7.33914	0.00054647	5e-08	0.0	0.0	0.00150558	5e-08	1e-08	5.5e-07	560.08202003	741.3833104	758.40361544	8.49013202	-0.01504814	-0.36147998
0.06899	7.34725	0.00055001	5e-08	0.0	0.0	0.00150203	5e-08	1e-08	5.5e-07	560.28045601	741.34057823	758.34352563	8.47622738	-0.01491909	-0.36143279
0.06909	7.35536	0.00055356	5e-08	0.0	0.0	0.00149847	5e-08	1e-08	5.5e-07	560.47853985	741.29793109	758.28352984	8.46233725	-0.01478999	-0.36138568
0.06919	7.36345	0.00055712	5e-08	0.0	0.0	0.0014949	5e-08	1e-08	5.6e-07	560.67627205	741.25536888	758.22362797	8.44846155	-0.01466083	-0.36133863
0.06929	7.37153	0.00056069	5e-08	0.0	0.0	0.00149133	5e-08	1e-08	5.6e-07	560.87365312	741.21289151	758.16381991	8.43460023	-0.0145316	-0.36129166
0.06939	7.37959	0.00056427	5e-08	0.0	0.0	0.00148775	5e-08	1e-08	5.6e-07	561.07068355	741.1704989	758.10410558	8.4207532	-0.01440231	-0.36124477
0.06949	7.38765	0.00056785	5e-08	0.0	0.0	0.00148416	5e-08	1e-08	5.7e-07	561.26736385	741.12819096	758.04448487	8.40692042	-0.01427296	-0.36119794
0.06959	7.3957	0.00057144	5e-08	0.0	0.0	0.00148056	5e-08	1e-08	5.7e-07	561.46369449	741.0859676	757.98495769	8.3931018	-0.01414354	-0.3611512
0.06969	7.40373	0.00057504	5e-08	0.0	0.0	0.00147695	5e-08	1e-08	5.8e-07	561.65967598	741.04382874	757.92552393	8.37929729	-0.01401405	-0.36110452
0.06979	7.41175	0.00057865	5e-08	0.0	0.0	0.00147334	6e-08	1e-08	5.8e-07	561.85530882	741.00177428	757.86618351	8.36550681	-0.01388449	-0.36105792
0.06989	7.41976	0.00058226	6e-08	0.0	0.0	0.00146972	6e-08	1e-08	5.8e-07	562.05059348	740.95980415	757.80693632	8.3517303	-0.01375485	-0.36101139
0.06999	7.42776	0.00058589	6e-08	0.0	0.0	0.00146609	6e-08	1e-08	5.9e-07	562.24553046	740.91791825	757.74778227	8.3379677	-0.01362515	-0.36096493
0.07009	7.43575	0.00058951	6e-08	0.0	0.0	0.00146246	6e-08	1e-08	5.9e-07	562.44012024	740.8761165	757.68872127	8.32421893	-0.01349536	-0.36091855
0.07019	7.44373	0.00059315	6e-08	0.0	0.0	0.00145882	6e-08	1e-08	5.9e-07	562.63436327	740.83439913	757.62975322	8.31048257	-0.01336539	-0.36087224
0.07029	7.45169	0.00059679	6e-08	0.0	0.0	0.00145517	6e-08	1e-08	6e-07	562.82826005	740.792766	757.57087803	8.29676096	-0.01323542	-0.360826
0.07039	7.45965	0.00060044	6e-08	0.0	0.0	0.00145152	6e-08	1e-08	6e-07	563.02181107	740.75121689	757.5120956	8.28305294	-0.01310537	-0.36077984
0.07049	7.46759	0.0006041	6e-08	0.0	0.0	0.00144785	6e-08	1e-08	6e-07	563.21501681	740.70975171	757.45340584	8.26935844	-0.01297524	-0.36073375
0.07059	7.47552	0.00060776	6e-08	0.0	0.0	0.00144419	6e-08	1e-08	6.1e-07	563.40787774	740.6683704	757.39480866	8.25567739	-0.01284501	-0.36068773
0.07069	7.48344	0.00061143	6e-08	0.0	0.0	0.00144051	7e-08	1e-08	6.1e-07	563.60039435	740.6270729	757.33630396	8.24200973	-0.0127147	-0.36064178
0.07079	7.49134	0.0006151	6e-08	0.0	0.0	0.00143683	7e-08	1e-08	6.2e-07	563.79256711	740.58585912	757.27789165	8.22835537	-0.01258429	-0.36059591
0.07089	7.49924	0.00061878	6e-08	0.0	0.0	0.00143314	7e-08	1e-08	6.2e-07	563.98439649	740.544729	757.21957164	8.21471426	-0.01245378	-0.36055011
0.07099	7.50712	0.00062247	7e-08	0.0	0.0	0.00142945	7e-08	1e-08	6.2e-07	564.17588296	740.50368247	757.16134385	8.20108631	-0.01232318	-0.36050438
0.07109	7.51499	0.00062616	7e-08	0.0	0.0	0.00142575	7e-08	1e-08	6.3e-07	564.36702699	740.46271946	757.10320817	8.18747145	-0.01219248	-0.36045873
0.07119	7.52285	0.00062986	7e-08	0.0	0.0	0.00142205	7e-08	1e-08	6.3e-07	564.55782905	740.42183992	757.04516452	8.17386961	-0.01206168	-0.36041314
0.07129	7.5307	0.00063357	7e-08	0.0	0.0	0.00141834	7e-08	1e-08	6.3e-07	564.7482896	740.38104377	756.98721281	8.16028072	-0.01193077	-0.36036763
0.07139	7.53853	0.00063728	7e-08	0.0	0.0	0.00141462	7e-08	1e-08	6.4e-07	564.93840911	740.34033096	756.92935295	8.1467047	-0.01179976	-0.36032219
0.07149	7.54636	0.00064099	7e-08	0.0	0.0	0.0014109	8e-08	1e-08	6.4e-07	565.12818804	740.29970141	756.87158485	8.13314149	-0.01166863	-0.36027682
0.07159	7.55417	0.00064471	7e-08	0.0	0.0	0.00140717	8e-08	1e-08	6.5e-07	565.31762685	740.25915508	756.81390843	8.119591	-0.0115374	-0.36023153
0.07169	7.56197	0.00064844	7e-08	0.0	0.0	0.00140344	8e-08	1e-08	6.5e-07	565.50672599	740.2186919	756.75632359	8.10605316	-0.01140605	-0.3601863
0.07179	7.56976	0.00065217	7e-08	0.0	0.0	0.0013997	8e-08	1e-08	6.5e-07	565.69548593	740.17831181	756.69883025	8.0925279	-0.01127458	-0.36014115
0.07189	7.57753	0.0006559	7e-08	0.0	0.0	0.00139596	8e-08	1e-08	6.6e-07	565.88390712	740.13801476	756.64142832	8.07901515	-0.011143	-0.36009607
0.07199	7.58529	0.00065965	8e-08	0.0	0.0	0.00139221	8e-08	1e-08	6.6e-07	566.07198995	740.09780078	756.58411773	8.06551301	-0.01101162	-0.36005107
0.07209	7.59304	0.00066339	8e-08	0.0	0.0	0.00138846	8e-08	1e-08	6.6e-07	566.25973492	740.05766976	756.52689838	8.05202463	-0.01087986	-0.36000613
0.07219	7.60078	0.00066714	8e-08	0.0	0.0	0.0013847	9e-08	1e-08	6.7e-07	566.44714247	740.01762164	756.4697702	8.03854849	-0.01074799	-0.35996126
0.07229	7.60851	0.00067089	8e-08	0.0	0.0	0.00138094	9e-08	1e-08	6.7e-07	566.63421305	739.97765638	756.41273308	8.02508449	-0.01061599	-0.35991647
0.07239	7.61622	0.00067465	8e-08	0.0	0.0	0.00137718	9e-08	1e-08	6.8e-07	566.82094711	739.93777393	756.35578696	8.01163257	-0.01048387	-0.35987175
0.07249	7.62392	0.00067842	8e-08	0.0	0.0	0.00137341	9e-08	1e-08	6.8e-07	567.00734508	739.89797424	756.29893175	7.99819265	-0.01035162	-0.3598271
0.07259	7.63161	0.00068218	8e-08	0.0	0.0	0.00136963	9e-08	1e-08	6.8e-07	567.19340741	739.85825728	756.24216735	7.98476465	-0.01021925	-0.35978252
0.07269	7.63929	0.00068595	8e-08	0.0	0.0	0.00136586	9e-08	1e-08	6.9e-07	567.37913454	739.81862301	756.18549371	7.97134848	-0.01008674	-0.35973801
0.07279	7.64696	0.00068973	9e-08	0.0	0.0	0.00136207	1e-07	1e-08	6.9e-07	567.5645269	739.77907138	756.12891072	7.95794406	-0.00995411	-0.35969358
0.07289	7.65461	0.00069351	9e-08	0.0	0.0	0.00135829	1e-07	1e-08	6.9e-07	567.74958492	739.73960236	756.07241831	7.94455132	-0.00982133	-0.35964921
0.07299	7.66225	0.00069729	9e-08	0.0	0.0	0.0013545	1e-07	1e-08	7e-07	567.93430904	739.70021592	756.0160164	7.93117018	-0.00968843	-0.35960492
0.07309	7.66988	0.00070107	9e-08	0.0	0.0	0.00135071	1e-07	1e-08	7e-07	568.11869968	739.66091202	755.95970491	7.91780054	-0.00955538	-0.35956069
0.07319	7.67749	0.00070486	9e-08	0.0	0.0	0.00134691	1e-07	2e-08	7.1e-07	568.30275728	739.62169063	755.90348376	7.90444234	-0.00942219	-0.35951654
0.07329	7.68509	0.00070865	9e-08	0.0	0.0	0.00134311	1e-07	2e-08	7.1e-07	568.48648225	739.58255173	755.84735286	7.89109549	-0.00928885	-0.35947246
0.07339	7.69268	0.00071245	9e-08	0.0	0.0	0.00133931	1.1e-07	2e-08	7.1e-07	568.66987503	739.54349529	755.79131215	7.8777599	-0.00915537	-0.35942845
0.07349	7.70026	0.00071625	9e-08	0.0	0.0	0.00133551	1.1e-07	2e-08	7.2e-07	568.85293603	739.50452129	755.73536155	7.8644355	-0.00902174	-0.35938451
0.07359	7.70782	0.00072005	1e-07	0.0	0.0	0.0013317	1.1e-07	2e-08	7.2e-07	569.03566567	739.46562971	755.67950097	7.8511222	-0.00888796	-0.35934064
0.07369	7.71537	0.00072385	1e-07	0.0	0.0	0.00132789	1.1e-07	2e-08	7.2e-07	569.21806437	739.42682053	755.62373034	7.83781786	-0.00875433	-0.35929684
0.07379	7.72291	0.00072766	1e-07	0.0	0.0	0.00132408	1.1e-07	2e-08	7.3e-07	569.40013248	739.38809389	755.5680496	7.82452601	-0.00862032	-0.35925311
0.07389	7.73044	0.00073146	1e-07	0.0	0.0	0.00132026	1.1e-07	2e-08	7.3e-07	569.58187046	739.34944965	755.51245866	7.81124495	-0.00848615	-0.35920945
0.07399	7.73795	0.00073527	1e-07	0.0	0.0	0.00131644	1.2e-07	2e-08	7.4e-07	569.76327871	739.3108878	755.45695745	7.79797458	-0.00835183	-0.35916587
0.07409	7.74545	0.00073909	1e-07	0.0	0.0	0.00131262	1.2e-07	2e-08	7.4e-07	569.94435766	739.27240836	755.4015459	7.78471484	-0.00821736	-0.35912235
0.07419	7.75294	0.0007429	1e-07	0.0	0.0	0.0013088	1.2e-07	2e-08	7.4e-07	570.1251077	739.2340113	755.34622392	7.77146561	-0.00808273	-0.3590789
0.07429	7.76041	0.00074672	1.1e-07	0.0	0.0	0.00130498	1.2e-07	2e-08	7.5e-07	570.30552923	739.19569663	755.29099145	7.75822683	-0.00794794	-0.35903553
0.07439	7.76787	0.00075053	1.1e-07	0.0	0.0	0.00130115	1.2e-07	2e-08	7.5e-07	570.48562265	739.15746436	755.23584841	7.74499838	-0.00781299	-0.35899222
0.07449	7.77532	0.00075435	1.1e-07	0.0	0.0	0.00129733	1.3e-07	2e-08	7.6e-07	570.66538836	739.11931449	755.18079474	7.73178019	-0.00767788	-0.35894899
0.07459	7.78276	0.00075817	1.1e-07	0.0	0.0	0.0012935	1.3e-07	2e-08	7.6e-07	570.84482676	739.08124704	755.12583036	7.71857217	-0.0075426	-0.35890582
0.07469	7.79018	0.000762	1.1e-07	0.0	0.0	0.00128967	1.3e-07	2e-08	7.6e-07	571.02393823	739.04326201	755.0709552	7.70537421	-0.00740716	-0.35886273
0.07479	7.79759	0.00076582	1.1e-07	0.0	0.0	0.00128584	1.3e-07	2e-08	7.7e-07	571.20272317	739.00535942	755.01616919	7.69218624	-0.00727155	-0.3588197
0.07489	7.80498	0.00076964	1.1e-07	0.0	0.0	0.001282	1.3e-07	2e-08	7.7e-07	571.38118196	738.96753929	754.96147226	7.67900815	-0.00713577	-0.35877675
0.07499	7.81237	0.00077347	1.2e-07	0.0	0.0	0.00127817	1.4e-07	2e-08	7.7e-07	571.55931499	738.92980164	754.90686435	7.66583986	-0.00699982	-0.35873386
0.07509	7.81974	0.0007773	1.2e-07	0.0	0.0	0.00127434	1.4e-07	2e-08	7.8e-07	571.73712265	738.8921465	754.85234538	7.65268127	-0.0068637	-0.35869104
0.07519	7.82709	0.00078112	1.2e-07	0.0	0.0	0.0012705	1.4e-07	2e-08	7.8e-07	571.91460531	738.8545739	754.79791529	7.6395323	-0.00672739	-0.3586483
0.07529	7.83443	0.00078495	1.2e-07	0.0	0.0	0.00126667	1.4e-07	2e-08	7.9e-07	572.09176335	738.81708386	754.74357401	7.62639283	-0.00659091	-0.35860562
0.07539	7.84176	0.00078878	1.2e-07	0.0	0.0	0.00126283	1.5e-07	2e-08	7.9e-07	572.26859714	738.77967643	754.68932148	7.61326279	-0.00645425	-0.35856302
0.07549	7.84908	0.00079261	1.2e-07	0.0	0.0	0.00125899	1.5e-07	2e-08	7.9e-07	572.44510704	738.74235177	754.63515763	7.60013908	-0.00631755	-0.35852048
0.07559	7.85638	0.00079644	1.3e-07	0.0	0.0	0.00125516	1.5e-07	2e-08	8e-07	572.62129339	738.70511016	754.58108242	7.58702687	-0.00618056	-0.35847801
0.07569	7.86367	0.00080026	1.3e-07	0.0	0.0	0.00125132	1.5e-07	2e-08	8e-07	572.79715658	738.6679514	754.52709576	7.57392372	-0.00604338	-0.35843562
0.07579	7.87095	0.00080409	1.3e-07	0.0	0.0	0.00124748	1.5e-07	2e-08	8.1e-07	572.97269698	738.63087554	754.47319759	7.56082952	-0.00590602	-0.35839329
0.07589	7.87821	0.00080792	1.3e-07	0.0	0.0	0.00124365	1.6e-07	2e-08	8.1e-07	573.14791495	738.59388265	754.41938785	7.54774416	-0.00576847	-0.35835103
0.07599	7.88546	0.00081175	1.3e-07	0.0	0.0	0.00123981	1.6e-07	2e-08	8.1e-07	573.32281085	738.55697281	754.36566648	7.53466755	-0.00563073	-0.35830884
0.07609	7.89269	0.00081557	1.3e-07	0.0	0.0	0.00123598	1.6e-07	2e-08	8.2e-07	573.49738504	738.52014608	754.31203342	7.52159958	-0.0054928	-0.35826672
0.07619	7.89991	0.0008194	1.4e-07	0.0	0.0	0.00123214	1.6e-07	2e-08	8.2e-07	573.67163787	738.48340255	754.25848861	7.50854015	-0.00535469	-0.35822467
0.07629	7.90712	0.00082323	1.4e-07	0.0	0.0	0.00122831	1.7e-07	3e-08	8.2e-07	573.84556968	738.44674231	754.20503199	7.49548915	-0.00521637	-0.35818269
0.07639	7.91431	0.00082705	1.4e-07	0.0	0.0	0.00122447	1.7e-07	3e-08	8.3e-07	574.01918082	738.41016544	754.15166349	7.48244647	-0.00507786	-0.35814078
0.07649	7.92149	0.00083088	1.4e-07	0.0	0.0	0.00122064	1.7e-07	3e-08	8.3e-07	574.19247164	738.37367203	754.09838307	7.46941203	-0.00493916	-0.35809893
0.07659	7.92866	0.0008347	1.4e-07	0.0	0.0	0.00121681	1.7e-07	3e-08	8.4e-07	574.36544248	738.33726219	754.04519065	7.45638569	-0.00480025	-0.35805716
0.07669	7.93581	0.00083852	1.5e-07	0.0	0.0	0.00121298	1.8e-07	3e-08	8.4e-07	574.53809368	738.30093602	753.9920862	7.44336737	-0.00466115	-0.35801545
0.07679	7.94295	0.00084234	1.5e-07	0.0	0.0	0.00120915	1.8e-07	3e-08	8.4e-07	574.71042556	738.26469363	753.93906965	7.43035695	-0.00452184	-0.35797382
0.07689	7.95007	0.00084616	1.5e-07	0.0	0.0	0.00120532	1.8e-07	3e-08	8.5e-07	574.88243847	738.22853513	753.88614094	7.41735433	-0.00438233	-0.35793225
0.07699	7.95718	0.00084998	1.5e-07	0.0	0.0	0.0012015	1.9e-07	3e-08	8.5e-07	575.05413274	738.19246065	753.83330002	7.40435939	-0.00424261	-0.35789075
0.07709	7.96428	0.00085379	1.5e-07	0.0	0.0	0.00119767	1.9e-07	3e-08	8.6e-07	575.22550868	738.1564703	753.78054684	7.39137202	-0.00410268	-0.35784933
0.07719	7.97136	0.0008576	1.5e-07	0.0	0.0	0.00119385	1.9e-07	3e-08	8.6e-07	575.39656663	738.12056422	753.72788135	7.37839213	-0.00396254	-0.35780796
0.07729	7.97843	0.00086141	1.6e-07	0.0	0.0	0.00119003	1.9e-07	3e-08	8.6e-07	575.56730686	738.08474277	753.6753035	7.36541519	-0.00382234	-0.35776668
0.07739	7.98548	0.00086522	1.6e-07	0.0	0.0	0.00118621	2e-07	3e-08	8.7e-07	575.73772967	738.04900618	753.62281325	7.35244887	-0.00368181	-0.35772545
0.07749	7.99252	0.00086903	1.6e-07	0.0	0.0	0.0011824	2e-07	3e-08	8.7e-07	575.90783542	738.01335441	753.57041053	7.33948956	-0.00354107	-0.3576843
0.07759	7.99954	0.00087283	1.6e-07	0.0	0.0	0.00117859	2e-07	3e-08	8.7e-07	576.07762441	737.97778762	753.51809531	7.32653715	-0.00340012	-0.35764321
0.07769	8.00655	0.00087664	1.6e-07	0.0	0.0	0.00117477	2e-07	3e-08	8.8e-07	576.24709694	737.94230598	753.46586752	7.31359152	-0.00325895	-0.3576022
0.07779	8.01355	0.00088043	1.7e-07	0.0	0.0	0.00117097	2.1e-07	3e-08	8.8e-07	576.41625333	737.90690967	753.41372712	7.30065255	-0.00311757	-0.35756125
0.07789	8.02053	0.00088423	1.7e-07	0.0	0.0	0.00116716	2.1e-07	3e-08	8.9e-07	576.58509387	737.87159887	753.36167407	7.28772011	-0.00297597	-0.35752037
0.07799	8.0275	0.00088802	1.7e-07	0.0	0.0	0.00116336	2.1e-07	3e-08	8.9e-07	576.75361886	737.83637377	753.30970832	7.27479408	-0.00283415	-0.35747956
0.07809	8.03445	0.00089181	1.7e-07	0.0	0.0	0.00115956	2.2e-07	3e-08	8.9e-07	576.92182859	737.80123458	753.25782982	7.26187434	-0.00269211	-0.35743882
0.07819	8.04139	0.0008956	1.7e-07	0.0	0.0	0.00115576	2.2e-07	3e-08	9e-07	577.08972335	737.7661815	753.20603852	7.24896076	-0.00254984	-0.35739815
0.07829	8.04831	0.00089938	1.8e-07	0.0	0.0	0.00115197	2.2e-07	3e-08	9e-07	577.25730342	737.73121474	753.1543344	7.23605322	-0.00240735	-0.35735754
0.07839	8.05522	0.00090316	1.8e-07	0.0	0.0	0.00114818	2.3e-07	3e-08	9e-07	577.4245691	737.69633452	753.10271739	7.2231516	-0.00226464	-0.357317
0.07849	8.06212	0.00090694	1.8e-07	0.0	0.0	0.00114439	2.3e-07	3e-08	9.1e-07	577.59152065	737.66154108	753.05118747	7.21025576	-0.0021217	-0.35727654
0.07859	8.069	0.00091071	1.8e-07	0.0	0.0	0.00114061	2.3e-07	4e-08	9.1e-07	577.75815836	737.62683463	752.99974459	7.19736559	-0.00197854	-0.35723614
0.07869	8.07586	0.00091448	1.9e-07	0.0	0.0	0.00113683	2.4e-07	4e-08	9.2e-07	577.9244825	737.59221544	752.9483887	7.18448094	-0.00183514	-0.3571958
0.07879	8.08271	0.00091825	1.9e-07	0.0	0.0	0.00113306	2.4e-07	4e-08	9.2e-07	578.09049333	737.55768374	752.89711978	7.1716017	-0.00169151	-0.35715554
0.07889	8.08954	0.00092201	1.9e-07	0.0	0.0	0.00112929	2.4e-07	4e-08	9.2e-07	578.25619112	737.52323979	752.84593777	7.15872774	-0.00154765	-0.35711535
0.07899	8.09636	0.00092576	1.9e-07	0.0	0.0	0.00112552	2.5e-07	4e-08	9.3e-07	578.42157615	737.48888385	752.79484266	7.14585892	-0.00140356	-0.35707522
0.07909	8.10317	0.00092952	1.9e-07	0.0	0.0	0.00112176	2.5e-07	4e-08	9.3e-07	578.58664857	737.45461641	752.74383441	7.1329885	-0.00125954	-0.35703516
0.07919	8.10996	0.00093326	2e-07	0.0	0.0	0.001118	2.5e-07	4e-08	9.3e-07	578.75140867	737.4204377	752.69291301	7.12012806	-0.00111504	-0.35699517
0.07929	8.11673	0.00093701	2e-07	0.0	0.0	0.00111425	2.6e-07	4e-08	9.4e-07	578.91585673	737.38634791	752.64207839	7.1072722	-0.00097032	-0.35695525
0.07939	8.12349	0.00094075	2e-07	0.0	0.0	0.0011105	2.6e-07	4e-08	9.4e-07	579.07999299	737.35234737	752.59133052	7.09442077	-0.00082536	-0.3569154
0.07949	8.13024	0.00094448	2e-07	0.0	0.0	0.00110675	2.6e-07	4e-08	9.5e-07	579.2438177	737.31843638	752.54066938	7.08157362	-0.00068017	-0.35687561
0.07959	8.13696	0.00094821	2.1e-07	0.0	0.0	0.00110301	2.7e-07	4e-08	9.5e-07	579.40733109	737.28461527	752.49009494	7.06873062	-0.00053475	-0.35683589
0.07969	8.14368	0.00095193	2.1e-07	0.0	0.0	0.00109928	2.7e-07	4e-08	9.5e-07	579.5705334	737.25088436	752.43960715	7.05589161	-0.0003891	-0.35679624
0.07979	8.15038	0.00095565	2.1e-07	0.0	0.0	0.00109555	2.7e-07	4e-08	9.6e-07	579.73342485	737.217244	752.389206	7.04305644	-0.00024321	-0.35675666
0.07989	8.15706	0.00095937	2.1e-07	0.0	0.0	0.00109183	2.8e-07	4e-08	9.6e-07	579.89600566	737.18369453	752.33889146	7.03022498	-9.708e-05	-0.35671715
0.07999	8.16373	0.00096307	2.2e-07	0.0	0.0	0.00108811	2.8e-07	4e-08	9.6e-07	580.05827607	737.15023632	752.28866349	7.01739705	4.928e-05	-0.3566777
0.08009	8.17038	0.00096678	2.2e-07	0.0	0.0	0.00108439	2.9e-07	4e-08	9.7e-07	580.22023629	737.11686973	752.23852209	7.00457253	0.00019587	-0.35663833
0.08019	8.17701	0.00097047	2.2e-07	0.0	0.0	0.00108069	2.9e-07	4e-08	9.7e-07	580.38188653	737.08359513	752.18846721	6.99175124	0.00034271	-0.35659902
0.08029	8.18364	0.00097417	2.2e-07	0.0	0.0	0.00107699	2.9e-07	4e-08	9.8e-07	580.543227	737.05041292	752.13849883	6.97893304	0.00048978	-0.35655977
0.08039	8.19024	0.00097785	2.3e-07	0.0	0.0	0.00107329	3e-07	5e-08	9.8e-07	580.70425791	737.01732349	752.08861694	6.96611778	0.00063709	-0.3565206
0.08049	8.19683	0.00098153	2.3e-07	0.0	0.0	0.0010696	3e-07	5e-08	9.8e-07	580.86497945	736.98432724	752.03882151	6.95330529	0.00078465	-0.35648149
0.08059	8.2034	0.0009852	2.3e-07	0.0	0.0	0.00106591	3e-07	5e-08	9.9e-07	581.02539182	736.9514246	751.98911252	6.94049543	0.00093244	-0.35644246
0.08069	8.20996	0.00098887	2.3e-07	0.0	0.0	0.00106224	3.1e-07	5e-08	9.9e-07	581.18549522	736.91861598	751.93948995	6.92768803	0.00108047	-0.35640349
0.08079	8.2165	0.00099253	2.4e-07	0.0	0.0	0.00105856	3.1e-07	5e-08	9.9e-07	581.34528984	736.88590182	751.88995379	6.91488293	0.00122874	-0.35636458
0.08089	8.22303	0.00099619	2.4e-07	0.0	0.0	0.0010549	3.2e-07	5e-08	1e-06	581.50477569	736.85328281	751.84050407	6.9020698	0.00137692	-0.35632575
0.08099	8.22954	0.00099984	2.4e-07	0.0	0.0	0.00105124	3.2e-07	5e-08	1e-06	581.66395307	736.82075924	751.79114074	6.88926655	0.0015256	-0.35628698
0.08109	8.23603	0.00100348	2.4e-07	0.0	0.0	0.00104759	3.3e-07	5e-08	1.01e-06	581.82282215	736.78833158	751.74186378	6.87646487	0.00167452	-0.35624829
0.08119	8.24251	0.00100711	2.5e-07	0.0	0.0	0.00104394	3.3e-07	5e-08	1.01e-06	581.98138311	736.7560003	751.69267318	6.86366458	0.00182367	-0.35620966
0.08129	8.24897	0.00101074	2.5e-07	0.0	0.0	0.0010403	3.3e-07	5e-08	1.01e-06	582.1396361	736.72376589	751.64356893	6.85086549	0.00197305	-0.35617109
0.08139	8.25541	0.00101436	2.5e-07	0.0	0.0	0.00103667	3.4e-07	5e-08	1.02e-06	582.29758128	736.69162887	751.59455102	6.83806742	0.00212267	-0.3561326
0.08149	8.26184	0.00101797	2.5e-07	0.0	0.0	0.00103305	3.4e-07	5e-08	1.02e-06	582.45521881	736.65958975	751.54561943	6.8252702	0.00227253	-0.35609417
0.08159	8.26826	0.00102158	2.6e-07	0.0	0.0	0.00102943	3.5e-07	5e-08	1.02e-06	582.61254883	736.62764905	751.49677417	6.81247363	0.00242262	-0.35605581
0.08169	8.27465	0.00102518	2.6e-07	0.0	0.0	0.00102582	3.5e-07	5e-08	1.03e-06	582.76957149	736.59580733	751.44801523	6.79967753	0.00257294	-0.35601752
0.08179	8.28103	0.00102877	2.6e-07	0.0	0.0	0.00102221	3.6e-07	5e-08	1.03e-06	582.92628692	736.56406513	751.3993426	6.78688172	0.0027235	-0.35597929
0.08189	8.28739	0.00103235	2.7e-07	0.0	0.0	0.00101862	3.6e-07	5e-08	1.03e-06	583.08269526	736.53242301	751.35075628	6.774086	0.00287429	-0.35594114
0.08199	8.29374	0.00103593	2.7e-07	0.0	0.0	0.00101503	3.6e-07	6e-08	1.04e-06	583.23879662	736.50088156	751.30225626	6.76129018	0.00302531	-0.35590305
0.08209	8.30007	0.0010395	2.7e-07	0.0	0.0	0.00101145	3.7e-07	6e-08	1.04e-06	583.39459115	736.46944135	751.25384255	6.74849407	0.00317657	-0.35586503
0.08219	8.30638	0.00104306	2.7e-07	0.0	0.0	0.00100788	3.7e-07	6e-08	1.04e-06	583.55007895	736.43810299	751.20551515	6.73569748	0.00332806	-0.35582707
0.08229	8.31268	0.00104661	2.8e-07	0.0	0.0	0.00100431	3.8e-07	6e-08	1.05e-06	583.70526015	736.40686708	751.15727405	6.72290021	0.00347978	-0.35578919
0.08239	8.31896	0.00105016	2.8e-07	0.0	0.0	0.00100076	3.8e-07	6e-08	1.05e-06	583.86013483	736.37573426	751.10911927	6.71010207	0.00363174	-0.35575137
0.08249	8.32522	0.0010537	2.8e-07	0.0	0.0	0.00099721	3.9e-07	6e-08	1.06e-06	584.01470312	736.34470516	751.0610508	6.69730285	0.00378392	-0.35571362
0.08259	8.33147	0.00105722	2.9e-07	0.0	0.0	0.00099367	3.9e-07	6e-08	1.06e-06	584.16896508	736.31378046	751.01306867	6.6844894	0.00393621	-0.35567594
0.08269	8.33769	0.00106074	2.9e-07	0.0	0.0	0.00099013	4e-07	6e-08	1.06e-06	584.32292057	736.28296126	750.96517295	6.67168427	0.00408882	-0.35563833
0.08279	8.3439	0.00106426	2.9e-07	0.0	0.0	0.00098661	4e-07	6e-08	1.07e-06	584.47656986	736.25224788	750.91736359	6.6588771	0.00424167	-0.35560078
0.08289	8.3501	0.00106776	2.9e-07	0.0	0.0	0.0009831	4.1e-07	6e-08	1.07e-06	584.62991304	736.22164102	750.86964061	6.64606766	0.00439473	-0.35556331
0.08299	8.35628	0.00107125	3e-07	0.0	0.0	0.00097959	4.1e-07	6e-08	1.07e-06	584.78295017	736.19114139	750.82200401	6.63325572	0.00454802	-0.3555259
0.08309	8.36243	0.00107474	3e-07	0.0	0.0	0.00097609	4.2e-07	6e-08	1.08e-06	584.93568133	736.16074973	750.77445382	6.62044104	0.00470154	-0.35548855
0.08319	8.36858	0.00107822	3e-07	0.0	0.0	0.0009726	4.2e-07	6e-08	1.08e-06	585.08810655	736.13046677	750.72699005	6.60762339	0.00485527	-0.35545128
0.08329	8.3747	0.00108168	3.1e-07	0.0	0.0	0.00096912	4.3e-07	7e-08	1.08e-06	585.2402259	736.10029327	750.67961271	6.59480254	0.00500923	-0.35541407
0.08339	8.38081	0.00108514	3.1e-07	0.0	0.0	0.00096565	4.3e-07	7e-08	1.09e-06	585.39203942	736.07023001	750.63232184	6.58197825	0.00516341	-0.35537693
0.08349	8.3869	0.00108859	3.1e-07	0.0	0.0	0.00096219	4.4e-07	7e-08	1.09e-06	585.54354716	736.04027776	750.58511745	6.56915028	0.00531781	-0.35533986
0.08359	8.39297	0.00109203	3.2e-07	0.0	0.0	0.00095874	4.4e-07	7e-08	1.09e-06	585.69474913	736.01043734	750.53799956	6.55631839	0.00547243	-0.35530286
0.08369	8.39902	0.00109546	3.2e-07	0.0	0.0	0.00095529	4.5e-07	7e-08	1.1e-06	585.84564538	735.98070954	750.49096821	6.54348233	0.00562726	-0.35526592
0.08379	8.40506	0.00109888	3.2e-07	0.0	0.0	0.00095186	4.5e-07	7e-08	1.1e-06	585.99623591	735.95109521	750.44402341	6.53064186	0.00578231	-0.35522906
0.08389	8.41108	0.0011023	3.2e-07	0.0	0.0	0.00094843	4.6e-07	7e-08	1.1e-06	586.14652076	735.92159518	750.3971652	6.51779673	0.00593758	-0.35519226
0.08399	8.41708	0.0011057	3.3e-07	0.0	0.0	0.00094502	4.6e-07	7e-08	1.11e-06	586.29649992	735.89221033	750.35039361	6.5049467	0.00609306	-0.35515553
0.08409	8.42306	0.00110909	3.3e-07	0.0	0.0	0.00094161	4.7e-07	7e-08	1.11e-06	586.4461734	735.86294151	750.30370867	6.4920915	0.00624875	-0.35511886
0.08419	8.42903	0.00111247	3.3e-07	0.0	0.0	0.00093822	4.7e-07	7e-08	1.11e-06	586.59554119	735.83378963	750.25711042	6.47923088	0.00640465	-0.35508227
0.08429	8.43497	0.00111585	3.4e-07	0.0	0.0	0.00093483	4.8e-07	7e-08	1.12e-06	586.74460328	735.80475559	750.21059888	6.46636459	0.00656076	-0.35504574
0.08439	8.4409	0.00111921	3.4e-07	0.0	0.0	0.00093146	4.8e-07	7e-08	1.12e-06	586.89335953	735.77584055	750.16417414	6.453471	0.00671719	-0.35500929
0.08449	8.44681	0.00112256	3.4e-07	0.0	0.0	0.00092809	4.9e-07	7e-08	1.12e-06	587.04180969	735.74704591	750.11783632	6.4405875	0.00687374	-0.3549729
0.08459	8.4527	0.00112591	3.5e-07	0.0	0.0	0.00092474	4.9e-07	8e-08	1.13e-06	587.18995396	735.71837213	750.07158538	6.42769694	0.0070305	-0.35493657
0.08469	8.45858	0.00112924	3.5e-07	0.0	0.0	0.00092139	5e-07	8e-08	1.13e-06	587.3377923	735.68982022	750.02542135	6.41479904	0.00718746	-0.35490032
0.08479	8.46443	0.00113256	3.5e-07	0.0	0.0	0.00091806	5.1e-07	8e-08	1.13e-06	587.48532466	735.66139118	749.97934429	6.40189349	0.00734463	-0.35486413
0.08489	8.47027	0.00113587	3.6e-07	0.0	0.0	0.00091473	5.1e-07	8e-08	1.14e-06	587.63255098	735.63308604	749.93335426	6.38897997	0.007502	-0.35482802
0.08499	8.47608	0.00113917	3.6e-07	0.0	0.0	0.00091142	5.2e-07	8e-08	1.14e-06	587.77947117	735.60490586	749.8874513	6.37605818	0.00765958	-0.35479197
0.08509	8.48188	0.00114246	3.6e-07	0.0	0.0	0.00090811	5.2e-07	8e-08	1.14e-06	587.92608517	735.5768517	749.84163547	6.3631278	0.00781736	-0.35475599
0.08519	8.48766	0.00114574	3.7e-07	0.0	0.0	0.00090482	5.3e-07	8e-08	1.15e-06	588.07239287	735.54892464	749.79590683	6.35018852	0.00797533	-0.35472008
0.08529	8.49342	0.00114901	3.7e-07	0.0	0.0	0.00090154	5.3e-07	8e-08	1.15e-06	588.2183942	735.52112579	749.75026543	6.33724002	0.00813351	-0.35468423
0.08539	8.49916	0.00115227	3.7e-07	0.0	0.0	0.00089827	5.4e-07	8e-08	1.15e-06	588.36408905	735.49345627	749.70471135	6.32428197	0.00829187	-0.35464846
0.08549	8.50489	0.00115551	3.8e-07	0.0	1e-08	0.00089501	5.5e-07	8e-08	1.16e-06	588.5094773	735.46591722	749.65924464	6.31131405	0.00845044	-0.35461275
0.08559	8.51059	0.00115875	3.8e-07	0.0	1e-08	0.00089176	5.5e-07	8e-08	1.16e-06	588.65455884	735.43850981	749.61386537	6.29833592	0.00860919	-0.35457711
0.08569	8.51627	0.00116197	3.8e-07	0.0	1e-08	0.00088852	5.6e-07	9e-08	1.16e-06	588.79933354	735.41123521	749.5685736	6.28534726	0.00876814	-0.35454154
0.08579	8.52194	0.00116519	3.9e-07	0.0	1e-08	0.00088529	5.6e-07	9e-08	1.17e-06	588.94380128	735.38409463	749.52336942	6.27234773	0.00892727	-0.35450604
0.08589	8.52758	0.00116839	3.9e-07	0.0	1e-08	0.00088208	5.7e-07	9e-08	1.17e-06	589.08796189	735.35708929	749.47825289	6.25933699	0.00908659	-0.35447061
0.08599	8.53321	0.00117158	3.9e-07	0.0	1e-08	0.00087887	5.7e-07	9e-08	1.17e-06	589.23181524	735.33022041	749.43322409	6.2463147	0.0092461	-0.35443525
0.08609	8.53882	0.00117476	4e-07	0.0	1e-08	0.00087568	5.8e-07	9e-08	1.18e-06	589.37536116	735.30348928	749.38828309	6.23328052	0.00940579	-0.35439996
0.08619	8.5444	0.00117793	4e-07	0.0	1e-08	0.0008725	5.9e-07	9e-08	1.18e-06	589.51859912	735.27689784	749.3434301	6.22019739	0.00956608	-0.35436474
0.08629	8.54997	0.00118108	4.1e-07	0.0	1e-08	0.00086933	5.9e-07	9e-08	1.18e-06	589.66152882	735.25044765	749.29866523	6.20712981	0.00972623	-0.35432958
0.08639	8.55552	0.00118422	4.1e-07	0.0	1e-08	0.00086617	6e-07	9e-08	1.19e-06	589.80415036	735.22413945	749.25398848	6.1940483	0.00988657	-0.3542945
0.08649	8.56104	0.00118736	4.1e-07	0.0	1e-08	0.00086303	6.1e-07	9e-08	1.19e-06	589.94646355	735.19797462	749.20939993	6.18095244	0.0100471	-0.35425948
0.08659	8.56655	0.00119048	4.2e-07	0.0	1e-08	0.00085989	6.1e-07	9e-08	1.19e-06	590.08846814	735.17195458	749.1648997	6.16784181	0.01020781	-0.35422454
0.08669	8.57204	0.00119358	4.2e-07	0.0	1e-08	0.00085677	6.2e-07	1e-07	1.2e-06	590.23016392	735.14608076	749.12048787	6.15471597	0.0103687	-0.35418966
0.08679	8.5775	0.00119668	4.2e-07	0.0	1e-08	0.00085366	6.2e-07	1e-07	1.2e-06	590.37155062	735.12035459	749.07616455	6.1415745	0.01052978	-0.35415485
0.08689	8.58295	0.00119976	4.3e-07	0.0	1e-08	0.00085056	6.3e-07	1e-07	1.2e-06	590.51262801	735.09477758	749.03192984	6.12841696	0.01069104	-0.35412011
0.08699	8.58838	0.00120284	4.3e-07	0.0	1e-08	0.00084748	6.4e-07	1e-07	1.21e-06	590.65339581	735.0693512	748.98778386	6.11524291	0.01085249	-0.35408544
0.08709	8.59378	0.0012059	4.3e-07	0.0	1e-08	0.0008444	6.4e-07	1e-07	1.21e-06	590.79385374	735.04407701	748.94372672	6.1020519	0.01101411	-0.35405084
0.08719	8.59917	0.00120894	4.4e-07	0.0	1e-08	0.00084134	6.5e-07	1e-07	1.21e-06	590.93400152	735.01895653	748.89975853	6.08884349	0.0111759	-0.35401631
0.08729	8.60453	0.00121198	4.4e-07	0.0	1e-08	0.00083829	6.6e-07	1e-07	1.21e-06	591.07383884	734.99399136	748.8558794	6.07561721	0.01133788	-0.35398185
0.08739	8.60987	0.001215	4.4e-07	0.0	1e-08	0.00083526	6.6e-07	1e-07	1.22e-06	591.21336541	734.96918308	748.81208947	6.06237261	0.01150003	-0.35394746
0.08749	8.6152	0.00121801	4.5e-07	0.0	1e-08	0.00083223	6.7e-07	1e-07	1.22e-06	591.3525809	734.94453334	748.76838886	6.04910923	0.01166235	-0.35391314
0.08759	8.6205	0.00122101	4.5e-07	0.0	1e-08	0.00082922	6.8e-07	1e-07	1.22e-06	591.49148499	734.92004379	748.72477768	6.03582658	0.01182484	-0.35387889
0.08769	8.62578	0.00122399	4.6e-07	0.0	1e-08	0.00082622	6.8e-07	1.1e-07	1.23e-06	591.63007732	734.8957161	748.68125609	6.02252421	0.0119875	-0.35384472
0.08779	8.63104	0.00122696	4.6e-07	0.0	1e-08	0.00082324	6.9e-07	1.1e-07	1.23e-06	591.76835755	734.87155198	748.6378242	6.00920162	0.01215033	-0.35381061
0.08789	8.63628	0.00122992	4.6e-07	0.0	1e-08	0.00082026	7e-07	1.1e-07	1.23e-06	591.90632531	734.84755316	748.59448215	5.99585834	0.01231333	-0.35377657
0.08799	8.64149	0.00123286	4.7e-07	0.0	1e-08	0.00081731	7e-07	1.1e-07	1.24e-06	592.04397928	734.8237232	748.55123038	5.98242733	0.01247757	-0.35374261
0.08809	8.64669	0.0012358	4.7e-07	0.0	1e-08	0.00081436	7.1e-07	1.1e-07	1.24e-06	592.18131935	734.80006335	748.50806895	5.96902602	0.01264114	-0.35370872
0.08819	8.65186	0.00123872	4.7e-07	0.0	1e-08	0.00081142	7.2e-07	1.1e-07	1.24e-06	592.31834545	734.77657484	748.46499789	5.9556008	0.0128049	-0.35367489
0.08829	8.65701	0.00124162	4.8e-07	0.0	1e-08	0.0008085	7.2e-07	1.1e-07	1.24e-06	592.45505712	734.75325956	748.42201739	5.94215107	0.01296885	-0.35364114
0.08839	8.66214	0.00124451	4.8e-07	0.0	1e-08	0.0008056	7.3e-07	1.1e-07	1.25e-06	592.59145389	734.73011948	748.3791276	5.92867621	0.01313299	-0.35360746
0.08849	8.66725	0.00124739	4.9e-07	0.0	1e-08	0.0008027	7.4e-07	1.1e-07	1.25e-06	592.72753529	734.70715658	748.33632869	5.9151756	0.01329732	-0.35357385
0.08859	8.67233	0.00125026	4.9e-07	0.0	1e-08	0.00079982	7.4e-07	1.1e-07	1.25e-06	592.86330082	734.68437286	748.29362085	5.90164861	0.01346185	-0.35354031
0.08869	8.6774	0.00125311	4.9e-07	0.0	1e-08	0.00079696	7.5e-07	1.2e-07	1.26e-06	592.99874998	734.66177038	748.25100424	5.88809461	0.01362656	-0.35350684
0.08879	8.68244	0.00125595	5e-07	0.0	1e-08	0.0007941	7.6e-07	1.2e-07	1.26e-06	593.13388225	734.63935121	748.20847906	5.87451293	0.01379146	-0.35347344
0.08889	8.68746	0.00125877	5e-07	0.0	1e-08	0.00079126	7.7e-07	1.2e-07	1.26e-06	593.26869708	734.61711747	748.16604549	5.86090294	0.01395655	-0.35344012
0.08899	8.69245	0.00126159	5.1e-07	0.0	1e-08	0.00078844	7.7e-07	1.2e-07	1.26e-06	593.40319392	734.59507131	748.12370373	5.84726397	0.01412184	-0.35340687
0.08909	8.69743	0.00126438	5.1e-07	0.0	1e-08	0.00078562	7.8e-07	1.2e-07	1.27e-06	593.53737221	734.57321492	748.08145397	5.83359535	0.01428731	-0.35337369
0.08919	8.70238	0.00126717	5.1e-07	0.0	1e-08	0.00078283	7.9e-07	1.2e-07	1.27e-06	593.67123137	734.55155051	748.03929642	5.81989641	0.01445298	-0.35334058
0.08929	8.70731	0.00126994	5.2e-07	0.0	1e-08	0.00078004	7.9e-07	1.2e-07	1.27e-06	593.80477078	734.53008033	747.99723128	5.80616647	0.01461884	-0.35330754
0.08939	8.71221	0.00127269	5.2e-07	0.0	1e-08	0.00077727	8e-07	1.2e-07	1.28e-06	593.93798984	734.50880669	747.95525876	5.79240482	0.01478489	-0.35327458
0.08949	8.71709	0.00127543	5.3e-07	0.0	1e-08	0.00077451	8.1e-07	1.3e-07	1.28e-06	594.07088791	734.4877319	747.91337908	5.77861079	0.01495113	-0.35324169
0.08959	8.72195	0.00127816	5.3e-07	0.0	1e-08	0.00077177	8.2e-07	1.3e-07	1.28e-06	594.20346436	734.46685833	747.87159247	5.76478365	0.01511757	-0.35320887
0.08969	8.72679	0.00128087	5.3e-07	0.0	1e-08	0.00076904	8.2e-07	1.3e-07	1.28e-06	594.3357185	734.44618838	747.82989913	5.75091188	0.01528442	-0.35317613
0.08979	8.7316	0.00128357	5.4e-07	0.0	1e-08	0.00076633	8.3e-07	1.3e-07	1.29e-06	594.46764732	734.42572924	747.78830002	5.73689774	0.01545365	-0.35314348
0.08989	8.73639	0.00128626	5.4e-07	0.0	1e-08	0.00076363	8.4e-07	1.3e-07	1.29e-06	594.59925165	734.40548026	747.7467949	5.72293807	0.01562126	-0.35311088
0.08999	8.74115	0.00128893	5.5e-07	0.0	1e-08	0.00076094	8.4e-07	1.3e-07	1.29e-06	594.73053091	734.3854437	747.70538398	5.70893914	0.01578913	-0.35307836
0.09009	8.74589	0.00129158	5.5e-07	0.0	1e-08	0.00075827	8.5e-07	1.3e-07	1.29e-06	594.86148431	734.36562225	747.66406752	5.69490001	0.01595726	-0.35304592
0.09019	8.7506	0.00129422	5.5e-07	0.0	1e-08	0.00075562	8.6e-07	1.3e-07	1.3e-06	594.992111	734.34601866	747.6228458	5.68081972	0.01612566	-0.35301355
0.09029	8.7553	0.00129685	5.6e-07	0.0	1e-08	0.00075298	8.7e-07	1.3e-07	1.3e-06	595.12241015	734.32663574	747.58171909	5.6666973	0.01629434	-0.35298125
0.09039	8.75996	0.00129946	5.6e-07	0.0	1e-08	0.00075035	8.7e-07	1.4e-07	1.3e-06	595.25238088	734.30747632	747.54068769	5.65253178	0.0164633	-0.35294903
0.09049	8.76461	0.00130206	5.6e-07	0.0	1e-08	0.00074774	8.8e-07	1.4e-07	1.3e-06	595.3820223	734.28854331	747.49975188	5.63832217	0.01663255	-0.35291688
0.09059	8.76922	0.00130464	5.7e-07	0.0	1e-08	0.00074514	8.9e-07	1.4e-07	1.31e-06	595.51133348	734.26983965	747.45891198	5.62406745	0.01680208	-0.35288481
0.09069	8.77382	0.0013072	5.7e-07	0.0	1e-08	0.00074256	9e-07	1.4e-07	1.31e-06	595.6403135	734.25136834	747.41816828	5.60976661	0.01697192	-0.35285281
0.09079	8.77839	0.00130975	5.8e-07	0.0	1e-08	0.00073999	9e-07	1.4e-07	1.31e-06	595.76896138	734.23313243	747.3775211	5.59541863	0.01714205	-0.35282089
0.09089	8.78293	0.00131229	5.8e-07	0.0	1e-08	0.00073744	9.1e-07	1.4e-07	1.32e-06	595.89727614	734.21513503	747.33697076	5.58102245	0.01731249	-0.35278904
0.09099	8.78745	0.00131481	5.8e-07	0.0	1e-08	0.0007349	9.2e-07	1.4e-07	1.32e-06	596.02525676	734.19737928	747.2965176	5.56657702	0.01748325	-0.35275727
0.09109	8.79194	0.00131732	5.9e-07	0.0	1e-08	0.00073238	9.3e-07	1.4e-07	1.32e-06	596.15290222	734.17986839	747.25616194	5.55208127	0.01765432	-0.35272558
0.09119	8.79641	0.00131981	5.9e-07	0.0	1e-08	0.00072988	9.3e-07	1.5e-07	1.32e-06	596.28021145	734.16260562	747.21590413	5.53753412	0.01782572	-0.35269396
0.09129	8.80085	0.00132228	6e-07	0.0	1e-08	0.00072739	9.4e-07	1.5e-07	1.33e-06	596.40718337	734.14559429	747.17574452	5.52293448	0.01799745	-0.35266242
0.09139	8.80526	0.00132474	6e-07	0.0	1e-08	0.00072491	9.5e-07	1.5e-07	1.33e-06	596.53381687	734.12883776	747.13568347	5.50828124	0.01816952	-0.35263096
0.09149	8.80965	0.00132719	6.1e-07	0.0	1e-08	0.00072245	9.6e-07	1.5e-07	1.33e-06	596.66011054	734.11234002	747.09572142	5.49346425	0.01834437	-0.35259959
0.09159	8.81401	0.00132962	6.1e-07	0.0	1e-08	0.00072001	9.6e-07	1.5e-07	1.33e-06	596.78606095	734.09610919	747.05585942	5.47866317	0.01851797	-0.35256828
0.09169	8.81835	0.00133203	6.1e-07	0.0	1e-08	0.00071758	9.7e-07	1.5e-07	1.34e-06	596.91166855	734.08014545	747.01609736	5.46379878	0.01869206	-0.35253706
0.09179	8.82266	0.00133443	6.2e-07	0.0	1e-08	0.00071517	9.8e-07	1.5e-07	1.34e-06	597.036932	734.06445269	746.97643568	5.44886936	0.01886668	-0.35250591
0.09189	8.82694	0.00133681	6.2e-07	0.0	1e-08	0.00071277	9.9e-07	1.5e-07	1.34e-06	597.16184988	734.0490349	746.93687482	5.43387314	0.01904183	-0.35247484
0.09199	8.8312	0.00133917	6.3e-07	0.0	1e-08	0.00071039	1e-06	1.5e-07	1.34e-06	597.28642075	734.03389614	746.89741523	5.41880835	0.01921754	-0.35244385
0.09209	8.83543	0.00134152	6.3e-07	0.0	1e-08	0.00070803	1e-06	1.6e-07	1.34e-06	597.41064315	734.01904057	746.85805739	5.40367316	0.01939384	-0.35241295
0.09219	8.83963	0.00134385	6.3e-07	0.0	1e-08	0.00070568	1.01e-06	1.6e-07	1.35e-06	597.53451554	734.00447243	746.81880176	5.3884657	0.01957073	-0.35238212
0.09229	8.8438	0.00134617	6.4e-07	0.0	1e-08	0.00070335	1.02e-06	1.6e-07	1.35e-06	597.65803635	733.99019604	746.77964886	5.37318408	0.01974825	-0.35235137
0.09239	8.84795	0.00134847	6.4e-07	0.0	1e-08	0.00070103	1.03e-06	1.6e-07	1.35e-06	597.781204	733.97621585	746.74059917	5.35782639	0.01992642	-0.3523207
0.09249	8.85207	0.00135075	6.5e-07	0.0	1e-08	0.00069873	1.03e-06	1.6e-07	1.35e-06	597.90401681	733.96253635	746.70165323	5.34239064	0.02010526	-0.35229012
0.09259	8.85616	0.00135302	6.5e-07	0.0	1e-08	0.00069645	1.04e-06	1.6e-07	1.36e-06	598.02647309	733.94916218	746.66281155	5.32687486	0.0202848	-0.35225961
0.09269	8.86022	0.00135527	6.5e-07	0.0	1e-08	0.00069418	1.05e-06	1.6e-07	1.36e-06	598.14857111	733.93609804	746.6240747	5.31127701	0.02046505	-0.35222919
0.09279	8.86425	0.00135751	6.6e-07	0.0	1e-08	0.00069194	1.06e-06	1.6e-07	1.36e-06	598.27030776	733.92335177	746.5854436	5.29548912	0.02064916	-0.35219886
0.09289	8.86826	0.00135972	6.6e-07	0.0	1e-08	0.0006897	1.06e-06	1.7e-07	1.36e-06	598.3916811	733.91092852	746.54691887	5.27968655	0.02083195	-0.35216861
0.09299	8.87224	0.00136192	6.7e-07	0.0	1e-08	0.00068749	1.07e-06	1.7e-07	1.37e-06	598.51268983	733.89883196	746.50850092	5.26379009	0.0210157	-0.35213844
0.09309	8.87618	0.00136411	6.7e-07	0.0	1e-08	0.00068529	1.08e-06	1.7e-07	1.37e-06	598.63333189	733.88706748	746.47019038	5.24779709	0.02120045	-0.35210836
0.09319	8.8801	0.00136627	6.7e-07	0.0	1e-08	0.00068311	1.09e-06	1.7e-07	1.37e-06	598.75360517	733.87564065	746.43198793	5.23170485	0.02138625	-0.35207836
0.09329	8.88399	0.00136842	6.8e-07	0.0	1e-08	0.00068094	1.1e-06	1.7e-07	1.37e-06	598.87350747	733.86455712	746.39389423	5.21551062	0.02157314	-0.35204844
0.09339	8.88784	0.00137055	6.8e-07	0.0	1e-08	0.0006788	1.1e-06	1.7e-07	1.37e-06	598.99303655	733.85382273	746.35590998	5.1992116	0.02176116	-0.35201861
0.09349	8.89167	0.00137267	6.9e-07	0.0	1e-08	0.00067667	1.11e-06	1.7e-07	1.38e-06	599.11219011	733.8434434	746.31803588	5.18280493	0.02195037	-0.35198887
0.09359	8.89547	0.00137476	6.9e-07	0.0	1e-08	0.00067455	1.12e-06	1.7e-07	1.38e-06	599.23096576	733.83342524	746.28027269	5.16628772	0.0221408	-0.35195922
0.09369	8.89924	0.00137684	6.9e-07	0.0	1e-08	0.00067246	1.13e-06	1.8e-07	1.38e-06	599.34936107	733.82377448	746.24262114	5.14965699	0.02233251	-0.35192965
0.09379	8.90297	0.00137891	7e-07	0.0	1e-08	0.00067038	1.13e-06	1.8e-07	1.38e-06	599.46737353	733.81449749	746.205082	5.13290975	0.02252555	-0.35190017
0.09389	8.90668	0.00138095	7e-07	0.0	1e-08	0.00066832	1.14e-06	1.8e-07	1.38e-06	599.58500056	733.8056008	746.16765608	5.11604292	0.02271997	-0.35187077
0.09399	8.91035	0.00138297	7e-07	0.0	1e-08	0.00066628	1.15e-06	1.8e-07	1.39e-06	599.70223908	733.79709206	746.13034431	5.09886892	0.02292114	-0.35184149
0.09409	8.91399	0.00138498	7.1e-07	0.0	1e-08	0.00066426	1.16e-06	1.8e-07	1.39e-06	599.81908242	733.78898688	746.09314867	5.08168858	0.02312034	-0.35181228
0.09419	8.9176	0.00138697	7.1e-07	0.0	1e-08	0.00066226	1.17e-06	1.8e-07	1.39e-06	599.93553059	733.78128599	746.05606921	5.06436831	0.02332139	-0.35178317
0.09429	8.92118	0.00138894	7.2e-07	0.0	1e-08	0.00066027	1.17e-06	1.8e-07	1.39e-06	600.05158049	733.77399712	746.01910688	5.04690388	0.02352437	-0.35175414
0.09439	8.92473	0.0013909	7.2e-07	0.0	1e-08	0.0006583	1.18e-06	1.8e-07	1.39e-06	600.16722889	733.76712818	745.98226265	5.02929098	0.02372937	-0.35172521
0.09449	8.92824	0.00139283	7.2e-07	0.0	1e-08	0.00065635	1.19e-06	1.9e-07	1.4e-06	600.28247249	733.7606873	745.94553754	5.01152521	0.02393647	-0.35169637
0.09459	8.93172	0.00139475	7.3e-07	0.0	1e-08	0.00065442	1.2e-06	1.9e-07	1.4e-06	600.39730786	733.75468283	745.90893258	4.99360206	0.02414577	-0.35166763
0.09469	8.93516	0.00139664	7.3e-07	0.0	1e-08	0.00065251	1.2e-06	1.9e-07	1.4e-06	600.5117315	733.74912336	745.87244885	4.97551697	0.02435735	-0.35163897
0.09479	8.93858	0.00139852	7.4e-07	0.0	1e-08	0.00065062	1.21e-06	1.9e-07	1.4e-06	600.62573978	733.74401767	745.83608743	4.95726525	0.02457132	-0.35161042
0.09489	8.94196	0.00140038	7.4e-07	0.0	1e-08	0.00064875	1.22e-06	1.9e-07	1.4e-06	600.73932898	733.73937479	745.79984947	4.93884216	0.02478775	-0.35158196
0.09499	8.9453	0.00140222	7.4e-07	0.0	1e-08	0.00064689	1.23e-06	1.9e-07	1.41e-06	600.85249526	733.735204	745.76373613	4.92024285	0.02500676	-0.3515536
0.09509	8.94861	0.00140404	7.5e-07	0.0	1e-08	0.00064506	1.23e-06	1.9e-07	1.41e-06	600.96523468	733.7315148	745.72774861	4.90146238	0.02522844	-0.35152533
0.09519	8.95188	0.00140584	7.5e-07	0.0	1e-08	0.00064325	1.24e-06	1.9e-07	1.41e-06	601.07754318	733.72831694	745.69188812	4.88249574	0.0254529	-0.35149716
0.09529	8.95512	0.00140762	7.5e-07	0.0	1e-08	0.00064145	1.25e-06	2e-07	1.41e-06	601.189414	733.72562597	745.65615669	4.86311454	0.02568661	-0.35146912
0.09539	8.95832	0.00140938	7.6e-07	0.0	1e-08	0.00063968	1.26e-06	2e-07	1.41e-06	601.3008418	733.72345436	745.62055593	4.84364203	0.02592031	-0.35144116
0.09549	8.96149	0.00141112	7.6e-07	0.0	1e-08	0.00063792	1.26e-06	2e-07	1.41e-06	601.41182284	733.72181124	745.58508696	4.82393765	0.02615796	-0.35141331
0.09559	8.96462	0.00141284	7.7e-07	0.0	1e-08	0.00063619	1.27e-06	2e-07	1.42e-06	601.52235187	733.72070891	745.54975137	4.80399213	0.02639979	-0.35138556
0.09569	8.96772	0.00141454	7.7e-07	0.0	1e-08	0.00063448	1.28e-06	2e-07	1.42e-06	601.63242341	733.72016015	745.5145508	4.78379588	0.02664603	-0.35135792
0.09579	8.97077	0.00141622	7.7e-07	0.0	1e-08	0.00063278	1.28e-06	2e-07	1.42e-06	601.74203179	733.72017822	745.47948696	4.76333903	0.02689692	-0.35133038
0.09589	8.97379	0.00141788	7.8e-07	0.0	1e-08	0.00063111	1.29e-06	2e-07	1.42e-06	601.85117111	733.72077687	745.44456161	4.74261142	0.0271527	-0.35130296
0.09599	8.97677	0.00141951	7.8e-07	0.0	1e-08	0.00062946	1.3e-06	2e-07	1.42e-06	601.9598352	733.72197032	745.4097766	4.72160257	0.02741363	-0.35127564
0.09609	8.97971	0.00142113	7.8e-07	0.0	1e-08	0.00062783	1.31e-06	2e-07	1.42e-06	602.06801463	733.72378042	745.37513472	4.70011173	0.02768639	-0.35124844
0.09619	8.98261	0.00142272	7.9e-07	0.0	1e-08	0.00062622	1.31e-06	2.1e-07	1.43e-06	602.17570366	733.72622035	745.3406377	4.67841436	0.02796158	-0.35122136
0.09629	8.98548	0.0014243	7.9e-07	0.0	1e-08	0.00062464	1.32e-06	2.1e-07	1.43e-06	602.28289522	733.72930641	745.30628764	4.65637945	0.02824351	-0.35119438
0.09639	8.9883	0.00142585	7.9e-07	0.0	1e-08	0.00062308	1.33e-06	2.1e-07	1.43e-06	602.38958161	733.73305629	745.27208683	4.63399229	0.02853258	-0.35116753
0.09649	8.99108	0.00142737	8e-07	0.0	1e-08	0.00062153	1.33e-06	2.1e-07	1.43e-06	602.49575479	733.73748839	745.23803768	4.61123772	0.02882919	-0.35114079
0.09659	8.99382	0.00142888	8e-07	0.0	1e-08	0.00062002	1.34e-06	2.1e-07	1.43e-06	602.60140637	733.74262192	745.20414268	4.58810011	0.02913376	-0.35111418
0.09669	8.99652	0.00143036	8e-07	0.0	1e-08	0.00061852	1.35e-06	2.1e-07	1.43e-06	602.70652761	733.74847683	745.17040442	4.56456337	0.02944672	-0.35108768
0.09679	8.99918	0.00143182	8.1e-07	0.0	1e-08	0.00061705	1.35e-06	2.1e-07	1.44e-06	602.81110898	733.75507498	745.13682574	4.54049322	0.02977302	-0.35106132
0.09689	9.00179	0.00143326	8.1e-07	0.0	1e-08	0.0006156	1.36e-06	2.1e-07	1.44e-06	602.91513815	733.76244532	745.10341025	4.51600562	0.03010804	-0.35103508
0.09699	9.00436	0.00143467	8.1e-07	0.0	1e-08	0.00061418	1.37e-06	2.1e-07	1.44e-06	603.01860574	733.77060897	745.07016076	4.49102802	0.03045434	-0.35100897
0.09709	9.00688	0.00143606	8.2e-07	0.0	1e-08	0.00061278	1.37e-06	2.2e-07	1.44e-06	603.12150049	733.77959181	745.03708058	4.46553486	0.03081272	-0.350983
0.09719	9.00936	0.00143742	8.2e-07	0.0	1e-08	0.0006114	1.38e-06	2.2e-07	1.44e-06	603.22381054	733.78942111	745.00417323	4.43949953	0.03118399	-0.35095716
0.09729	9.0118	0.00143876	8.2e-07	0.0	1e-08	0.00061005	1.39e-06	2.2e-07	1.44e-06	603.32552341	733.80012554	744.97144238	4.41289439	0.03156899	-0.35093146
0.09739	9.01419	0.00144007	8.3e-07	0.0	1e-08	0.00060872	1.39e-06	2.2e-07	1.44e-06	603.42662229	733.81174297	744.93889297	4.3854382	0.03197661	-0.35090591
0.09749	9.01653	0.00144136	8.3e-07	0.0	1e-08	0.00060742	1.4e-06	2.2e-07	1.45e-06	603.52709329	733.82430533	744.90652908	4.35743019	0.03239735	-0.3508805
0.09759	9.01882	0.00144262	8.3e-07	0.0	1e-08	0.00060615	1.4e-06	2.2e-07	1.45e-06	603.62692111	733.83784767	744.87435522	4.32870187	0.03283654	-0.35085523
0.09769	9.02107	0.00144386	8.3e-07	0.0	1e-08	0.0006049	1.41e-06	2.2e-07	1.45e-06	603.72608906	733.85240811	744.84237629	4.29921014	0.03329552	-0.35083012
0.09779	9.02326	0.00144507	8.4e-07	0.0	1e-08	0.00060368	1.42e-06	2.2e-07	1.45e-06	603.82457945	733.86802703	744.81059749	4.26890999	0.03377571	-0.35080517
0.09789	9.0254	0.00144625	8.4e-07	0.0	1e-08	0.00060249	1.42e-06	2.2e-07	1.45e-06	603.92237156	733.88475159	744.77902486	4.23754145	0.03428596	-0.35078038
0.09799	9.0275	0.0014474	8.4e-07	0.0	1e-08	0.00060133	1.43e-06	2.2e-07	1.45e-06	604.01944242	733.90263408	744.74766513	4.20524502	0.03482125	-0.35075576
0.09809	9.02953	0.00144853	8.5e-07	0.0	1e-08	0.00060019	1.43e-06	2.2e-07	1.45e-06	604.11576958	733.92172558	744.71652487	4.17187191	0.03538659	-0.35073131
0.09819	9.03152	0.00144962	8.5e-07	0.0	1e-08	0.00059909	1.44e-06	2.3e-07	1.45e-06	604.21132781	733.94208346	744.68561143	4.13733844	0.03598472	-0.35070704
0.09829	9.03345	0.00145069	8.5e-07	0.0	1e-08	0.00059801	1.44e-06	2.3e-07	1.45e-06	604.30608652	733.96377798	744.65493372	4.1013069	0.03662841	-0.35068296
0.09839	9.03532	0.00145172	8.5e-07	0.0	1e-08	0.00059697	1.45e-06	2.3e-07	1.46e-06	604.40001527	733.98687852	744.62450061	4.06394021	0.03731057	-0.35065907
0.09849	9.03714	0.00145272	8.6e-07	0.0	1e-08	0.00059596	1.45e-06	2.3e-07	1.46e-06	604.49308052	734.01146166	744.59432185	4.02501607	0.03803936	-0.35063537
0.09859	9.03889	0.0014537	8.6e-07	0.0	1e-08	0.00059498	1.46e-06	2.3e-07	1.46e-06	604.58524479	734.03761304	744.56440834	3.98423088	0.03882552	-0.35061189
0.09869	9.04059	0.00145463	8.6e-07	0.0	1e-08	0.00059403	1.46e-06	2.3e-07	1.46e-06	604.67646292	734.0654357	744.53477316	3.94146007	0.03967332	-0.35058862
0.09879	9.04222	0.00145554	8.6e-07	0.0	1e-08	0.00059312	1.47e-06	2.3e-07	1.46e-06	604.766688	734.09503681	744.5054299	3.89645886	0.04059138	-0.35056559
0.09889	9.04378	0.0014564	8.6e-07	0.0	1e-08	0.00059225	1.47e-06	2.3e-07	1.46e-06	604.85586424	734.12654513	744.47639471	3.84873612	0.04159962	-0.3505428
0.09899	9.04528	0.00145723	8.7e-07	0.0	1e-08	0.00059141	1.48e-06	2.3e-07	1.46e-06	604.94392872	734.16010631	744.44768576	3.79815748	0.04270134	-0.35052026
0.09909	9.04671	0.00145803	8.7e-07	0.0	1e-08	0.00059061	1.48e-06	2.3e-07	1.46e-06	605.03081128	734.19588274	744.41932329	3.74412657	0.04391925	-0.350498
0.09919	9.04807	0.00145878	8.7e-07	0.0	1e-08	0.00058985	1.48e-06	2.3e-07	1.46e-06	605.11642555	734.23407433	744.3913322	3.68605775	0.04527515	-0.35047603
0.09929	9.04935	0.00145949	8.7e-07	0.0	1e-08	0.00058913	1.49e-06	2.3e-07	1.46e-06	605.20067193	734.27491233	744.36374113	3.62304137	0.04680363	-0.35045438
0.09939	9.05055	0.00146016	8.7e-07	0.0	1e-08	0.00058845	1.49e-06	2.3e-07	1.46e-06	605.2834275	734.31868234	744.33658541	3.55420601	0.04853753	-0.35043307
0.09949	9.05167	0.00146079	8.7e-07	0.0	1e-08	0.00058782	1.5e-06	2.3e-07	1.46e-06	605.36454461	734.36572787	744.30990739	3.47793557	0.05053957	-0.35041214
0.09959	9.0527	0.00146136	8.8e-07	0.0	1e-08	0.00058724	1.5e-06	2.4e-07	1.47e-06	605.44383359	734.41649145	744.28376141	3.3921683	0.0528901	-0.35039162
0.09969	9.05363	0.00146188	8.8e-07	0.0	1e-08	0.00058671	1.5e-06	2.4e-07	1.47e-06	605.52104762	734.47155003	744.25821806	3.29387451	0.05570825	-0.35037159
0.09979	9.05447	0.00146235	8.8e-07	0.0	1e-08	0.00058624	1.5e-06	2.4e-07	1.47e-06	605.59585055	734.53169049	744.23337332	3.17781985	0.05920157	-0.3503521
0.09989	9.05519	0.00146275	8.8e-07	0.0	1e-08	0.00058583	1.51e-06	2.4e-07	1.47e-06	605.66775241	734.59806053	744.20936686	3.03494072	0.06373229	-0.35033329
0.09999	9.05579	0.00146309	8.8e-07	0.0	1e-08	0.0005855	1.51e-06	2.4e-07	1.47e-06	605.73596616	734.67250267	744.1864226	2.84583898	0.07008165	-0.35031531
0.10001	9.05589	0.00146315	8.8e-07	0.0	1e-08	0.00058544	1.51e-06	2.4e-07	1.47e-06	605.74905669	734.68861597	744.18199236	1237.32659589	32.3454599	37.60352765
